# Supplementary material for: Uncertainty-aware machine learning to predict non-cancer human toxicity for the global chemicals market
Source: Nat Commun. 2026 Jan 7;17:647. doi: 10.1038/s41467-025-67374-4 (PMC12816579; doi:10.1038/s41467-025-67374-4)
Supplement: Supplementary file 4 — Source Data [file 41467_2025_67374_MOESM4_ESM.zip]

Archive with 56 entries (55 files):
- Source Data/
- Source Data/Figure 1a,c,g,i + Figure S1-6a + Figure S1-26a,c,e.csv
- Source Data/Figure 1b,d,h,j + Figure S1-6b + Figure S1-26b,d,f.csv
- Source Data/Figure 1e.csv
- Source Data/Figure 1f.csv
- Source Data/Figure 2.csv
- Source Data/Figure 3a,c + Figure 4a,c,e,g + Figure S1-26a,c,e.csv
- Source Data/Figure 3b,d + Figure 4b,d,f,h + Figure S1-26b,d,f.csv
- Source Data/Figure S1-10a,c,g,i.csv
- Source Data/Figure S1-10b,d,h,j.csv
- Source Data/Figure S1-10e.csv
- Source Data/Figure S1-10f.csv
- Source Data/Figure S1-11a,c,g,i.csv
- Source Data/Figure S1-11b,d,h,j.csv
- Source Data/Figure S1-11e.csv
- Source Data/Figure S1-11f.csv
- Source Data/Figure S1-12a,c,g,i.csv
- Source Data/Figure S1-12b,d,h,j.csv
- Source Data/Figure S1-12e.csv
- Source Data/Figure S1-12f.csv
- Source Data/Figure S1-13a,c,g,i.csv
- Source Data/Figure S1-13b,d,h,j.csv
- Source Data/Figure S1-13e.csv
- Source Data/Figure S1-13f.csv
- Source Data/Figure S1-14a + Figure S1-15.csv
- Source Data/Figure S1-14b + Figure S1-16.csv
- Source Data/Figure S1-14c + Figure S1-17.csv
- Source Data/Figure S1-14c + Figure S1-18.csv
- Source Data/Figure S1-19a.csv
- Source Data/Figure S1-19b.csv
- Source Data/Figure S1-1a.csv
- Source Data/Figure S1-1b.csv
- Source Data/Figure S1-2.csv
- Source Data/Figure S1-20.csv
- Source Data/Figure S1-21.csv
- Source Data/Figure S1-22.csv
- Source Data/Figure S1-23a.csv
- Source Data/Figure S1-23b.csv
- Source Data/Figure S1-24a,c + Figure S1-25a,c,e,g.csv
- Source Data/Figure S1-24b,d + Figure S1-25b,d,f,h.csv
- Source Data/Figure S1-3.csv
- Source Data/Figure S1-4a.csv
- Source Data/Figure S1-4b.csv
- Source Data/Figure S1-5.csv
- Source Data/Figure S1-7a,c,g,i.csv
- Source Data/Figure S1-7b,d,h,j.csv
- Source Data/Figure S1-7e.csv
- Source Data/Figure S1-7f.csv
- Source Data/Figure S1-8a,c,g,i.csv
- Source Data/Figure S1-8b,d,h,j.csv
- Source Data/Figure S1-8e.csv
- Source Data/Figure S1-8f.csv
- Source Data/Figure S1-9a,c,g,i.csv
- Source Data/Figure S1-9b,d,h,j.csv
- Source Data/Figure S1-9e.csv
- Source Data/Figure S1-9f.csv
