# Supplementary material for: Uncertainty-aware machine learning to predict non-cancer human toxicity for the global chemicals market
Source: Nat Commun. 2026 Jan 7;17:647. doi: 10.1038/s41467-025-67374-4 (PMC12816579; doi:10.1038/s41467-025-67374-4)
Supplement: Supplementary file 4 — Source Data [file 41467_2025_67374_MOESM4_ESM.zip › Source Data/Figure 1b,d,h,j + Figure S1-6b + Figure S1-26b,d,f.csv]

ID	y	yhat	uhat	yhat_lo	yhat_up	dJ	MW	fold	p	y_mg	yhat_mg	yhat_lo_mg	yhat_up_mg	res	uhat_std	yhat_in	uhat_in	yhat_in_mg	dJ_in	casrn	name	canonical order SMILES	Kingdom	Superclass	Class	Subclass
73	-4.411329355425512	-4.7254405	2.4207840507267377	-5.65134956283709	-3.230565512110352	0.7016053405934605	105.14	0	168	0.610438617256894	0.29632746131649584	-0.6295815901546831	1.7912024605720547	0.31411114674123564	0.6239184675394374	-4.6018176	2.1273393020939872	0.41995036249325335	0.5411064425770308	100-69-6	2-Vinylpyridine	C=Cc1ccccn1	Organic compounds	Organoheterocyclic compounds	Pyridines and derivatives
106	-3.806527293964555	-4.6359982	2.831592916112952	-6.250911595107591	-3.4193186789946393	0.5583731173628872	213.664	0	168	1.5232040605888335	0.6937331105988687	-0.9211802405542024	1.9104126755587494	0.8294709550894002	0.7219259964908971	-4.2743373	2.2681231181346466	1.0553940534581232	0.4328829212844559	101-21-3	Chlorpropham	CC(C)OC(=O)Nc1cccc(Cl)c1	Organic compounds	Benzenoids	Benzene and substituted derivatives	Phenylcarbamic acid esters
161	-4.851214934334742	-3.8200994	2.3278096445126404	-5.153983909585826	-2.826174265073186	0.5689236450526773	177.203	0	168	0.3972561357694331	1.4283717370444127	0.09448716051834839	2.4222968050309888	-1.0311155805444585	0.5936818698753352	-4.4421577	2.3811304797893063	0.8063133275599191	0.44892364505267734	102-01-2	Acetoacetanilide	CC(=O)CC(=O)Nc1ccccc1	Organic compounds	Benzenoids	Benzene and substituted derivatives	Anilides
193	-7.280910192421934	-6.582691	2.8258571545248605	-7.308641038168722	-4.482783883643862	0.5870833333333334	389.32000000000016	0	168	-1.690603477718593	-0.9923844846613243	-1.7183343234653812	1.1075228310594794	-0.6982189997949808	0.7777258107604199	-6.8781543	2.140375752457607	-1.2878475685361217	0.44958333333333333	1024-57-3	Heptachlor epoxide B	ClC1=C(Cl)C2(Cl)C3C4OC4C(Cl)C3C1(Cl)C2(Cl)Cl	Organic compounds	Organoheterocyclic compounds	Oxanes
195	-4.936738070766014	-4.1559525	2.996856610165365	-6.017529943994905	-3.02067333382954	0.760892420628729	249.26999999999995	0	168	0.4599319429224969	1.2407175708973637	-0.6208599303063946	2.3759966798589702	-0.7807856171527323	0.7733944635987373	-4.6769786	2.560439807302142	0.719691443771866	0.6067366692593553	1025-15-6	Triallyl isocyanurate	C=CCn1c(=O)n(CC=C)c(=O)n(CC=C)c1=O	Organic compounds	Organoheterocyclic compounds	Triazines	Triazinones
277	-5.721151247921911	-4.40455	2.415498841468263	-5.96705089674905	-3.5515520552807867	0.3916799928926794	407.3300000000001	0	168	-0.1112048507142436	1.2053963193544541	-0.3571044995413819	2.058394341926881	-1.3166011723909055	0.6303145952138921	-5.2508135	2.3594908054342336	0.3591329057681836	0.28542999289267945	104040-78-0	Flazasulfuron	COc1cc(OC)nc(NC(=O)NS(=O)(=O)c2ncccc2C(F)(F)F)n1	Organic compounds	Organic nitrogen compounds	Organonitrogen compounds	Sulfonylureas
289	-4.162200643568276	-3.8834224	3.440780812570685	-5.7035474426986195	-2.2627666301279343	0.48201748669490607	277.30500000000006	0	168	1.2807570567085858	1.5595353150377427	-0.26058974242175725	3.1801910701489278	-0.27877826884293455	0.8761916725977567	-4.1453667	2.8017614346905306	1.2975910482582809	0.3683811230585424	104-23-4	C.I. Food Yellow 6	Nc1ccc(N=Nc2ccc(S(=O)(=O)O)cc2)cc1	Organic compounds	Organoheterocyclic compounds	Azobenzenes
293	-4.15126988879494	-3.8234499	2.342866485202542	-5.417537269634903	-3.074670784432361	0.49285131627734524	220.356	0	168	1.1918549914715348	1.5196750310251688	-0.07441238936842846	2.2684540958341137	-0.3278200387125425	0.6240250369381758	-3.9343052	1.9724545740387223	1.4088196925420777	0.3698883533143822	104-40-5	4-Nonylphenol	CCCCCCCCCc1ccc(O)cc1	Organic compounds	Benzenoids	Phenols	1-hydroxy-2-unsubstituted benzenoids
4509	-3.49651613388317	-3.7209737	2.2325843752935395	-5.1468324677356625	-2.914248092442123	0.7244031830238726	136.23799999999997	0	168	1.6377821255917848	1.413324538757318	-0.012534208260707705	2.2200501670328316	0.2244575962041102	0.5802965784811656	-3.9341817	2.2273702040381917	1.200116564899732	0.5654288240495137	5989-27-5	D-Limonene	C=C(C)C1CC=C(C)CC1	Organic compounds	Lipids and lipid-like molecules	Prenol lipids	Monoterpenoids
296	-3.2706740007129134	-3.534822	1.6311076508296374	-4.484579177178308	-2.8534715263486703	0.5698274672187715	134.22199999999998	0	168	1.8571497051016803	1.5930017381118744	0.643244528636286	2.2743521794659234	0.26414798643918624	0.41657883363576304	-3.6652122	1.9799365140808063	1.46261154797459	0.42543752543752544	104-51-8	Butylbenzene	CCCCc1ccccc1	Organic compounds	Benzenoids	Benzene and substituted derivatives
297	-4.105543942367255	-4.5611215	3.114278472431274	-6.434048392457649	-3.319769920026375	0.5952790737654723	338.44700000000006	0	168	1.4239467264893635	0.9683691935027108	-0.9045577236010304	2.209720748830244	0.4555775214083795	0.798717505764798	-4.3181133	2.091263100070978	1.2113773467291404	0.4117679383028108	10453-86-8	Resmethrin	CC(C)=CC1C(C(=O)OCc2coc(Cc3ccccc3)c2)C1(C)C	Organic compounds	Lipids and lipid-like molecules	Prenol lipids	Monoterpenoids
354	-3.0300126578749333	-3.5519125	1.7917122702006214	-4.589284768819986	-2.797572498619364	0.4904642385176311	196.29	0	168	2.2628855171430917	1.7409856351311108	0.7036134061980395	2.495325676398661	0.5218998882829036	0.45734735580745023	-3.5388727	1.7033047610467404	1.7540254654059813	0.36900829982031313	105-87-3	Geranyl acetate	CC(=O)OCC=C(C)CCC=C(C)C	Organic compounds	Lipids and lipid-like molecules	Fatty Acyls	Fatty alcohol esters
372	-4.028573405428824	-3.717396	2.123084336833771	-5.001463289798151	-2.87837895296438	0.5294125465178097	158.285	0	168	1.1708663551322647	1.482043751299118	0.19797647076293715	2.3210608075967083	-0.31117738453954136	0.5450155669882265	-3.7805233	1.7874290927155219	1.4189164689560532	0.4044125465178097	106-21-8	3,7-Dimethyloctan-1-ol	CC(C)CCCC(C)CCO	Organic compounds	Lipids and lipid-like molecules	Fatty Acyls	Fatty alcohols
394	-4.206279095317423	-4.100448	2.1783945802952385	-5.327845991747328	-3.1494514114520893	0.5245421245421245	128.558	0	168	0.9028200120928112	1.0086509781242772	-0.21874688433709386	1.9596476959581446	-0.10583096375614343	0.5550050011816448	-4.2062225	1.9413214246681578	0.9028765928816657	0.3760683760683761	106-48-9	4-Chlorophenol	Oc1ccc(Cl)cc1	Organic compounds	Benzenoids	Phenols	Halophenols
416	-5.684881076693603	-4.096681	2.9282134073384767	-5.521923679181004	-2.5937102718425273	0.6837703333018175	92.525	0	168	-0.718621982926454	0.8695779843042236	-0.5556645854138546	2.3725488219246222	-1.5881999586821287	0.7463802069312775	-5.0923343	3.238156694228135	-0.12607517267944315	0.5089580209895053	106-89-8	Epichlorohydrin	ClCC1CO1	Organic compounds	Organoheterocyclic compounds	Epoxides
434	-3.863492519695673	-3.3008425	3.250095990742018	-5.486280294245955	-2.2361843035039373	0.6050505050505051	60.09999999999999	0	168	0.9153819523070663	1.478031927542959	-0.707405822243216	2.542690168498802	-0.562649996120844	0.8608472739496053	-3.7079394	2.2070741451526468	1.0709350867794276	0.4717171717171717	107-15-3	Ethylenediamine	NCCN	Organic compounds	Organic nitrogen compounds	Organonitrogen compounds	Amines
440	-4.664795539745544	-4.1794076	3.201067067716457	-5.538807347717996	-2.337740280001539	0.715967365967366	56.064	0	168	0.08388854040642385	0.5692764644571223	-0.7901232675660281	2.410943800150429	-0.4853879431574093	0.8166505816276266	-4.6512475	2.9797754843049797	0.09743656744946845	0.5621212121212121	107-19-7	Propargyl alcohol	C#CCO	Organic compounds	Acetylides
443	-3.664164539293081	-3.3155675	3.4171774410928593	-5.5082219222835676	-2.0910444811907083	0.63989898989899	58.036	0	168	1.0995329327394718	1.4481299856107683	-0.7445244502510148	2.6726529908418444	-0.34859704585436013	0.8894356318559717	-3.6609666	2.6320756414258786	1.1027308329782375	0.49444444444444446	107-22-2	Glyoxal	O=CC=O	Organic compounds	Organic oxygen compounds	Organooxygen compounds	Carbonyl compounds
515	-3.285971560798804	-3.8022366	2.757956753101834	-5.639431705287851	-2.8814749521860175	0.5697952573742048	126.12300000000002	0	168	1.81482273166043	1.2985577536105588	-0.5386374128286175	2.2193193402732163	0.5162649962080321	0.7275293571113176	-3.3860729	2.2394726082048537	1.7147214321109678	0.39842683632157316	108-78-1	Melamine	Nc1nc(N)nc(N)n1	Organic compounds	Organoheterocyclic compounds	Triazines	Aminotriazines
521	-3.858624827600544	-3.702339	2.320361896015262	-5.145457284063444	-2.825095388048182	0.6310457516339869	98.189	0	168	1.1334380094034604	1.2897239028559726	-0.15339444705943997	2.166967448955822	-0.15628589365584178	0.5989788711533794	-3.8427894	2.107475717811564	1.149273436058363	0.5016339869281046	108-87-2	Methylcyclohexane	CC1CCCCC1	Organic compounds	Hydrocarbons	Saturated hydrocarbons	Cycloalkanes
562	-3.567693474578914	-4.2829843	2.8901856403339874	-5.712143217310034	-2.8219575769760468	0.6942900237017884	71.079	0	168	1.2840478345721198	0.5687570379394212	-0.8604019081590002	2.0297837321749874	0.7152907821654706	0.7370888547306058	-3.7886372	2.3396865191720893	1.0631041622473827	0.5514328808446456	109-78-4	3-Hydroxypropanenitrile	N#CCCO	Organic compounds	Organic nitrogen compounds	Organonitrogen compounds	Organic cyanides
573	-3.944669969659613	-4.2949114	2.8547327296210203	-5.567838414510539	-2.7131056848895185	0.8131318082788672	84.143	0	168	0.9803480224546806	0.630106596969449	-0.6428204223962454	2.211912307224775	0.3502414149229067	0.7268828329176406	-4.192904	2.51069034614835	0.7321140134698992	0.6427614379084968	110-02-1	Thiophene	c1ccsc1	Organic compounds	Organoheterocyclic compounds	Heteroaromatic compounds
627	-7.41097518868794	-6.5099945	4.364559569031561	-9.822178927707037	-5.457619358675476	0.5434391534391534	326.437	0	168	-1.8971758107104923	-0.9961951274244646	-4.30837954972959	0.05618001930197102	-0.9009806818520021	1.2061387826583796	-6.5543737	3.0283831107809265	-1.0405743787351667	0.4175132275132275	11097-69-1	Aroclor 1254	Clc1cccc(-c2ccc(Cl)c(Cl)c2Cl)c1Cl	Organic compounds	Benzenoids	Benzene and substituted derivatives	Biphenyls and derivatives
653	-2.9750410914417387	-2.9158144	2.0416993274199275	-4.048186128130105	-2.0064868007101775	0.29743589743589743	104.149	0	168	2.042614012927798	2.101840697969162	0.9694689762394315	3.011168303659359	-0.05922669172250039	0.5198774799792301	-2.9699428	1.8745918294164485	2.0477122995536194	0.22051282051282053	111-29-5	1,5-Pentanediol	OCCCCCO	Organic compounds	Organic oxygen compounds	Organooxygen compounds	Alcohols and polyols
675	-3.444078573511254	-3.497969	2.5946596255425103	-4.997262865743119	-2.402603240200609	0.6573263337371562	204.266	0	168	1.8661175109811292	1.8122271887883596	0.312933218749264	2.9075928442917744	0.053890338613379996	0.6621879214282682	-3.444113	2.1886966120842115	1.8660830758651423	0.5204842284739983	1115-20-4	3-Hydroxy-2,2-dimethylpropyl 3-hydroxy-2,2-dimethylpropanoate	CC(C)(CO)COC(=O)C(C)(C)CO	Organic compounds	Organic acids and derivatives	Hydroxy acids and derivatives	Beta hydroxy acids and derivatives
681	-3.01867676585042	-3.4523041	1.5832293550291139	-4.370431890887857	-2.787202535858743	0.3035294117647059	112.216	0	168	2.031378018131271	1.5977506494351303	0.6796228930938343	2.262852248122948	0.4336273589817332	0.4041903187519553	-3.4137473	1.528063448855137	1.6363074676044524	0.20352941176470588	111-67-1	2-Octene	CC=CCCCCC	Organic compounds	Hydrocarbons	Unsaturated hydrocarbons	Unsaturated aliphatic hydrocarbons
762	-4.456944419682389	-4.407196	2.640887509198556	-5.907103121728873	-3.2662156125303174	0.27999999999999997	269.51699999999994	0	168	0.9736417441755923	1.0233901196054005	-0.4765169578708916	2.1643705513276643	-0.0497483747605143	0.6731277046294496	-4.457899	2.3119105051109514	0.9726870621192674	0.18666666666666668	112-69-6	N,N-Dimethyl-1-hexadecanamine	CCCCCCCCCCCCCCCCN(C)C	Organic compounds	Organic nitrogen compounds	Organonitrogen compounds	Amines
794	-5.470573398320188	-4.8761654	2.025386391333316	-5.822216769069664	-3.796830377736348	0.5346663290069494	336.826	0	168	0.05683220950953191	0.6512402120008683	-0.29481116123994383	1.7305752300933723	-0.5944080083055399	0.5156823660582439	-5.06084	1.9356736376595784	0.4665654919080107	0.406797476547933	114369-43-6	Fenbuconazole	N#CC(CCc1ccc(Cl)cc1)(Cn1cncn1)c1ccccc1	Organic compounds	Phenylpropanoids and polyketides	Linear 1,3-diarylpropanoids
877	-5.247461085745017	-4.192516	2.2315550149878804	-5.500926504699897	-3.2693714897120163	0.45115740740740745	424.6690000000002	0	168	0.3805894737615142	1.4355347005769326	0.12712405480663416	2.3586790697945146	-1.0549452356778781	0.5703528474509607	-4.7894	2.315320626832825	0.8386504760362744	0.34770913154533845	118-82-1	4,4'-Methylenebis(2,6-di-t-butylphenol)	CC(C)(C)c1cc(Cc2cc(C(C)(C)C)c(O)c(C(C)(C)C)c2)cc(C(C)(C)C)c1O	Organic compounds	Benzenoids	Benzene and substituted derivatives	Diphenylmethanes
897	-4.951388604149304	-4.6511245	2.3916888685355655	-5.732760100144	-3.341071231608434	0.6077394078080578	172.01399999999998	0	168	0.28417519087053134	0.5844393106584634	-0.49719630512416463	1.894492563411401	-0.300264126762829	0.6088615500917502	-4.8782835	2.3454655258951322	0.3572802976302491	0.47440607447472444	1194-65-6	Dichlobenil	N#Cc1c(Cl)cccc1Cl	Organic compounds	Benzenoids	Benzene and substituted derivatives	Halobenzenes
898	-4.764756489920179	-4.317337	2.2425006271338908	-5.571825679749493	-3.329325052615602	0.548887202192705	340.50700000000006	0	168	0.7673695544640871	1.214788999891254	-0.03969963536522624	2.2028009917686644	-0.4474194537873668	0.5711626052628911	-4.7456646	1.896026353712514	0.786461431705652	0.394327815219525	119-47-1	2,2'-Methylenebis(4-methyl-6-tert-butylphenol)	Cc1cc(Cc2cc(C)cc(C(C)(C)C)c2O)c(O)c(C(C)(C)C)c1	Organic compounds	Benzenoids	Benzene and substituted derivatives	Diphenylmethanes
988	-4.827405209210303	-4.5696197	2.2882298196680146	-5.70507895740558	-3.4168491377375654	0.7212327056948233	306.409	0	168	0.6588963082546142	0.9166818478871188	-0.21877743994066268	2.069452379727352	-0.25778555360117217	0.5836357045585349	-4.7273936	2.073134701535863	0.7589078949387388	0.5729568436258577	120928-09-8	Fenazaquin	CC(C)(C)c1ccc(CCOc2ncnc3ccccc23)cc1	Organic compounds	Organoheterocyclic compounds	Diazanaphthalenes	Benzodiazines
995	-4.413142513250709	-4.20621	2.3378689614911123	-5.574805381694227	-3.2369364202031146	0.637982076403129	234.383	0	168	0.9567835954864115	1.163715990181352	-0.20487927295710628	2.132989688534006	-0.20693237683713495	0.5974205025485516	-4.4116344	2.080577128809716	0.9582916692242801	0.4714639540026536	121158-58-5	Phenol, dodecyl-, branched	CCC(C)C(C)C(C)CCc1ccc(O)cc1	Organic compounds	Benzenoids	Phenols	1-hydroxy-2-unsubstituted benzenoids
1013	-4.234103386527858	-3.7826972	3.0153860003638964	-5.671484136294246	-2.6560981359303493	0.7684414656550879	103.914	0	168	0.7825706760740793	1.2339768522360006	-0.6548100736923085	2.3605759266715878	-0.4514061857527114	0.7797052323371487	-4.011069	2.4070377111286434	1.0056052337644439	0.6112986085122307	121-43-7	Trimethyl borate	COB(OC)OC	Organic compounds	Organic oxygen compounds	Organic oxoanionic compounds
1072	-5.306689494565124	-4.56218	3.534575286504438	-6.738494916276057	-3.203919629771619	0.7198442008403472	477.6690000000003	0	168	0.37243756257379185	1.116947002641996	-1.0593678591371407	2.4752074273672977	-0.7445094522982787	0.9104234622536911	-4.992092	2.7039536996558926	0.6870349206823735	0.5693080703042167	12237-63-7	C.I. Pigment Red 169	CCOC(=O)c1ccccc1-c1c2ccc(=[N+](CC)CC)cc-2oc2cc(N(CC)CC)ccc12.CCOC(=O)c1ccccc1-c1c2ccc(=[N+](CC)CC)cc-2oc2cc(N(CC)CC)ccc12.[C-]#N.[C-]#N.[C-]#N.[C-]#N.[C-]#N.[C-]#N.[Cu+2].[Fe+2]	Organic compounds	Organoheterocyclic compounds	Benzopyrans	1-benzopyrans
1131	-3.729447633823877	-4.5222306	3.4856717442716025	-6.212274904947649	-2.7266031606760466	0.34346846636318595	514.8570000000005	0	168	1.982238987965412	1.1894560055041326	-0.5005882831583601	2.985083461113242	0.792782991328711	0.8883549732172054	-4.591178	3.3381690866121643	1.1205086865465799	0.2423963133640553	123-28-4	Propanoic acid, 3,3'-thiobis-, didodecyl ester	CCCCCCCCCCCCOC(=O)CCSCCC(=O)OCCCCCCCCCCCC	Organic compounds	Organic acids and derivatives	Carboxylic acids and derivatives	Dicarboxylic acids and derivatives
1134	-5.116870806890606	-4.4943185	3.4725303757971093	-6.040264502526223	-2.5677341267291136	0.7601808516218942	217.232	0	168	0.22005299376731793	0.8426053045421475	-0.7033407018682986	2.769189673928811	-0.6225523216305966	0.8842173309250475	-4.8543777	2.619806078174659	0.48254604720225225	0.5981118861046528	123312-89-0	Pymetrozine	CC1=NNC(=O)N(N=Cc2cccnc2)C1	Organic compounds	Organoheterocyclic compounds	Triazines	1,2,4-triazines
1135	-4.058184493113095	-3.597124	2.3776602953829697	-5.22813289652348	-2.85047260114051	0.43051282051282047	110.11199999999998	0	168	0.983650157827741	1.4447105634602404	-0.18629824558264385	2.191362049800326	-0.4610603933816497	0.6359501829929606	-3.70794	1.7365640742136899	1.3338945560304616	0.31410256410256415	123-31-9	Hydroquinone	Oc1ccc(O)cc1	Organic compounds	Benzenoids	Phenols	Benzenediols
1160	-4.589340133115452	-4.6373405	2.8215087063335345	-5.939664268392292	-3.1181555620587575	0.5305929574895092	210.276	0	168	0.7334495738915294	0.6854491721422787	-0.6168745613853106	2.2046341449482236	0.048000412538844905	0.718280878967105	-4.591267	2.300353322468558	0.7315226086087167	0.4064550264550265	123-81-9	Ethane-1,2-diyl bis(sulfanylacetate)	O=C(CS)OCCOC(=O)CS	Organic compounds	Organic acids and derivatives	Carboxylic acids and derivatives	Dicarboxylic acids and derivatives
4021	-3.8212047245422536	-4.852853	2.679343388464785	-5.989744259085808	-3.310400870621023	0.5693947339275482	151.253	0	168	1.358499272802251	0.3268511822504018	-0.8100402617413033	1.8693031267234819	1.031648096807844	0.6835834749857822	-4.1379633	2.321528570033683	1.0417407074359786	0.43000079453360873	51566-62-2	3,7-Dimethyloct-6-enenitrile	CC(C)=CCCC(C)CC#N	Organic compounds	Lipids and lipid-like molecules	Prenol lipids	Monoterpenoids
1211	-4.265463757214278	-4.318421	2.7302130748644986	-5.683577569737593	-2.953364494873094	0.611378083491461	218.256	0	168	1.073502434366417	1.0205452913814403	-0.3446113781568973	2.3856016967076012	0.05295712977912981	0.6964956098997126	-4.375483	2.301133123797693	0.9634831573557651	0.46735926628716007	125-33-7	Primidone	CCC1(c2ccccc2)C(=O)NCNC1=O	Organic compounds	Organoheterocyclic compounds	Diazinanes
1219	-3.884046445455125	-4.4138618	2.4113606824872003	-5.566181916375417	-3.1548212338882164	0.6945626032582555	183.048	0	168	1.3785185426451951	0.8487032387870096	-0.30361692827509673	2.1077437542121036	0.5298153061012716	0.6142749838602026	-4.066137	2.567203051467312	1.1964281641210002	0.5366741953698476	125904-11-2	Benzene, ethenyl-?, ar-?bromo derivs.	C=Cc1ccccc1Br	Organic compounds	Benzenoids	Benzene and substituted derivatives	Styrenes
1551	-3.385815143477118	-3.7035584	3.5432789789955064	-5.8097407736169115	-2.266461794621405	0.3883388142025536	390.7830000000001	0	168	2.2061205191264768	1.888377227204969	-0.21780511101331645	3.32547386798219	0.31774330149968844	0.9071666608884487	-3.3846967	2.8774969675259485	2.207238930006513	0.2945888142025536	13515-40-7	C.I. Pigment Yellow 73	COc1ccccc1NC(=O)C(=NNc1ccc(Cl)cc1[N+](=O)[O-])C(C)=O	Organic compounds	Benzenoids	Benzene and substituted derivatives	Nitrobenzenes
1562	-3.954504319357269	-4.7978187	2.9217957720007903	-6.34896141370099	-3.4271656417001997	0.7000556022651822	373.2360000000001	0	168	1.6174792070551263	0.7741648793105143	-0.7769778872885946	2.1448178847121957	0.8433143413788149	0.7439723445612115	-4.3402057	2.6255390530578473	1.2317778645923474	0.5466167836997814	135590-91-9	Mefenpyr-diethyl	CCOC(=O)C1=NN(c2ccc(Cl)cc2Cl)C(C)(C(=O)OCC)C1	Organic compounds	Organic acids and derivatives	Carboxylic acids and derivatives	Amino acids, peptides, and analogues
1584	-3.52910135319526	-3.9836	2.685365887805212	-5.6438031215454	-2.9584372337401876	0.5367955536119849	251.28199999999995	0	168	1.8710600268391997	1.4165614813803915	-0.24364174151094012	2.441724146294272	0.45449854800408085	0.6922841346241957	-3.703637	2.103282263538692	1.6965245059183618	0.4157429220330376	136-45-8	Dipropyl 2,5-pyridinedicarboxylate	CCCOC(=O)c1ccc(C(=O)OCCC)nc1	Organic compounds	Organoheterocyclic compounds	Pyridines and derivatives	Pyridinecarboxylic acids and derivatives
1710	-4.547571357496754	-3.8610215	3.9952812562113666	-6.600560583947842	-2.605279327736475	0.5771482329010933	393.3490000000002	0	168	1.0472066929152632	1.7337565095185443	-1.005782533535825	2.9894987226755414	-0.6865498387894782	1.0683835556221963	-4.259828	2.345392663229681	1.3349499578478183	0.2612134502923976	140-01-2	Diethylenetriaminepentaacetic acid pentasodium salt	O=C([O-])CN(CCN(CC(=O)[O-])CC(=O)[O-])CCN(CC(=O)[O-])CC(=O)[O-].[Na+].[Na+].[Na+].[Na+].[Na+]	Organic compounds	Organic acids and derivatives	Carboxylic acids and derivatives	Pentacarboxylic acids and derivatives
1759	-7.246147008325514	-5.280159	3.6806853941976767	-6.9682986521600405	-3.287613257962364	0.6272483562066988	237.192	0	168	-1.8710469712489974	0.09494104775996275	-1.5931986150835238	2.087486779114153	-1.965988011743483	0.9369728127978348	-6.7747803	3.948893006309167	-1.3996802542982603	0.4855816895400321	141-66-2	Dicrotophos	COP(=O)(OC)OC(C)=CC(=O)N(C)C	Organic compounds	Organic acids and derivatives	Organic phosphoric acids and derivatives	Phosphate esters
1788	-2.445575196176061	-2.8006744	1.7298645755190294	-3.7707179760433664	-2.040853400524337	0.44221212121212117	147.13	0	168	2.7221260387953072	2.367026790808414	1.3969832589280018	3.126847834447031	0.3550992423005015	0.44063638749255096	-2.7026067	1.8412950975268543	2.4650945597605465	0.3422121212121212	142-47-2	Sodium L-glutamate	NC(CCC(=O)O)C(=O)[O-].[Na+]	Organic compounds	Organic acids and derivatives	Carboxylic acids and derivatives	Amino acids, peptides, and analogues
1845	-4.839456449642431	-4.6913757	3.148073799846532	-6.7062169280321	-3.5581431281855678	0.40418393361851657	507.2660000000001	0	168	0.8657793046378613	1.0138600306764383	-1.0009811737518073	2.1470926260947247	-0.14808071722055605	0.8187658503767468	-4.8192	2.303089181057126	0.8860357160628537	0.2930619642388339	144550-36-7	Iodosulfuron-methyl-sodium	COC(=O)c1ccc(I)cc1S(=O)(=O)[N-]C(=O)Nc1nc(C)nc(OC)n1.[Na+]	Organic compounds	Organic nitrogen compounds	Organonitrogen compounds	Sulfonylureas
1915	-4.400618422568786	-4.4137325	2.4543509182320835	-5.715633558718202	-3.2612826404861184	0.706887871853547	201.254	0	168	0.9031260983253511	0.8900119837170828	-0.41188903782406494	2.042461880408019	0.013114106117737556	0.624958773565155	-4.403681	2.1685834095917857	0.9000637227264306	0.5618878718535469	148-79-8	Thiabendazole	c1ccc2[nH]c(-c3cscn3)nc2c1	Organic compounds	Organoheterocyclic compounds	Benzimidazoles
1939	-5.241104388481852	-4.5061083	2.2811291735048638	-5.638952881898464	-3.3578237083936004	0.7562384627469463	258.4049999999999	0	168	0.17119652429088847	0.9061926233140806	-0.22665196912572377	2.05447720437914	-0.73499610448527	0.5818386623065132	-4.883607	2.3967145495032565	0.5286940146944284	0.6001409017713366	1506-02-1	6-Acetyl-1,1,2,4,4,7-hexamethyltetraline	CC(=O)c1cc2c(cc1C)C(C)(C)C(C)CC2(C)C	Organic compounds	Benzenoids	Tetralins
1956	-4.914921807363051	-4.691646	2.23360171989407	-5.756102111210584	-3.5225003913165143	0.4127573836552164	235.066	0	168	0.4562680098511573	0.6795437076406124	-0.38491229399637605	1.8486894258976938	-0.22327570827247456	0.568948279907539	-4.748911	2.1948226523105827	0.6222788987507456	0.30151998784009726	15165-67-0	Dichlorprop-P	CC(Oc1ccc(Cl)cc1Cl)C(=O)O	Organic compounds	Benzenoids	Benzene and substituted derivatives	2-phenoxypropionic acids
2054	-5.04838621288633	-4.6886344	2.287347120432575	-5.978224486456803	-3.690877366024228	0.36282328939731096	335.28200000000004	0	168	0.4770240255692995	0.8367758282009612	-0.4528142480011736	1.8345328724314014	-0.3597518172869645	0.5827812232392539	-4.9017487	2.1015153708645156	0.6236615704160944	0.27989646012901825	1582-09-8	Trifluralin	CCCN(CCC)c1c([N+](=O)[O-])cc(C(F)(F)F)cc1[N+](=O)[O-]	Organic compounds	Benzenoids	Benzene and substituted derivatives	Aniline and substituted anilines
2124	-4.691830048950914	-4.6870785	4.268128435750892	-7.676400093229768	-3.4082716574788763	0.5865245181264356	418.4730000000002	0	168	0.929837393475655	0.9345889683577742	-2.054732650803199	2.213395784947693	-0.0047515729987654964	1.1554014587697072	-4.6890306	3.3135546720438107	0.9326367768052133	0.4453480475382003	162881-26-7	(Phenylphosphoryl)bis[(2,4,6-trimethylphenyl)methanone]	Cc1cc(C)c(C(=O)P(=O)(C(=O)c2c(C)cc(C)cc2C)c2ccccc2)c(C)c1	Organic compounds	Benzenoids	Benzene and substituted derivatives	Benzoic acids and derivatives
2135	-4.760348650627618	-4.6509843	3.9116259813571235	-7.239208627119601	-3.3275826457624778	0.6226380621892437	295.338	0	168	0.7099706789265763	0.8193350274162713	-1.768889297565407	2.142736683791717	-0.10936436336565514	1.0290468776462678	-4.650099	4.135236182317051	0.8202205283244997	0.49179325915174965	163520-33-0	Isoxadifen-ethyl	CCOC(=O)C1=NOC(c2ccccc2)(c2ccccc2)C1	Organic compounds	Benzenoids	Benzene and substituted derivatives	Diphenylmethanes
2150	-5.766441479142571	-4.48728	3.884024021928081	-6.958916585842041	-3.07489256391396	0.6563263246889417	222.266	0	168	-0.41956844533114074	0.8595931594883186	-1.6120435520306104	2.2719804698974704	-1.2791615871747979	1.0084979211584546	-5.357669	2.9916135252594613	-0.010795857925815045	0.5052152135778305	1646-88-4	Aldoxycarb	CNC(=O)ON=CC(C)(C)S(C)(=O)=O	Organic compounds	Organic nitrogen compounds	Organonitrogen compounds	Oxime carbamates
2209	-4.019091179866442	-4.5158763	2.229399335272449	-5.529397738868058	-3.299998403595609	0.6922302340290954	221.647	0	168	1.326570677617488	0.8297855526012247	-0.18373588138412764	2.045663453888321	0.4967851133159309	0.5675290030348077	-4.3143783	2.1488222484519226	1.0312835848642596	0.543843137254902	1698-60-8	Chloridazon	Nc1cnn(-c2ccccc2)c(=O)c1Cl	Organic compounds	Organoheterocyclic compounds	Diazines	Pyridazines and derivatives
2218	-3.2175897446047688	-4.487179	2.668271651149855	-5.917700108454166	-3.2494284573043104	0.49662026971296863	329.418	0	168	2.300157581519479	1.0305685080308598	-0.39995278232991816	2.2683188688199367	1.2695890578854656	0.679302869593366	-3.7576542	2.670266071967421	1.7600931310878956	0.3812356543283532	171118-09-5	Metolachlor ESA	CCc1cccc(C)c1N(C(=O)CS(=O)(=O)O)C(C)COC	Organic compounds	Benzenoids	Benzene and substituted derivatives	Anilides
2231	-3.3368901894028857	-4.3243866	2.5983868023822043	-5.782463764957794	-3.1840769625755896	0.4860820285825772	452.4490000000002	0	168	2.318679443272375	1.3311830215114346	-0.12689413228253313	2.4714926700996713	0.9874964072768018	0.6618878511794145	-3.8381426	2.702044264399296	1.8174269868192474	0.37725849917081256	173159-57-4	Foramsulfuron	COc1cc(OC)nc(NC(=O)NS(=O)(=O)c2cc(NC=O)ccc2C(=O)N(C)C)n1	Organic compounds	Organic nitrogen compounds	Organonitrogen compounds	Sulfonylureas
2259	-4.639684631076039	-3.75752	3.090915702649563	-5.509993651082079	-2.419077948432516	0.6522977022977023	108.122	0	168	0.3942294394405702	1.2763941209087808	-0.4760795805654691	2.614836122084094	-0.882164670672597	0.7877540204261944	-4.2836843	2.8687030454444904	0.7502298239426607	0.5094405594405594	1758-73-2	Amino(imino)methanesulfinic acid	N=C(N)S(=O)O	Organic compounds	Organic acids and derivatives	Sulfinic acids and derivatives	Sulfinic acids
2270	-3.5309911272818275	-3.5478172	2.5030679247404035	-5.145948405512306	-2.6428804807719026	0.11180124223602483	649.1859999999999	0	168	2.2813780182095407	2.2645519202180595	0.6664207399790623	3.169488664719466	0.016826102942781862	0.6505449061114746	-3.4633904	2.204964245859527	2.3489788050024947	0.06894409937888199	17671-27-1	Behenyl behenate	CCCCCCCCCCCCCCCCCCCCCCOC(=O)CCCCCCCCCCCCCCCCCCCCC	Organic compounds	Lipids and lipid-like molecules	Fatty Acyls	Fatty acid esters
2292	-5.119625489720803	-5.186774	6.166271122458758	-9.735149508765657	-3.568878386306899	0.6879157733450889	491.1200000000001	0	168	0.5715621306514383	0.504413842234376	-4.043961888393416	2.1223092340653418	0.06714828728725397	1.6946211391051083	-5.129679	6.357078140048374	0.5615084062500726	0.5372308418382395	179101-81-6	Pyridalyl	FC(F)(F)c1ccc(OCCCOc2c(Cl)cc(OCC=C(Cl)Cl)cc2Cl)nc1	Organic compounds	Benzenoids	Benzene and substituted derivatives	Halobenzenes
2316	-3.58401876687227	-4.3166833	2.5273006355787286	-5.84176130065442	-3.314460665075691	0.5688476267084674	398.3970000000002	0	168	2.016297292577305	1.2836327824272789	-0.2414452412048445	2.285855394373884	0.732664525516646	0.6485336982362655	-3.967366	2.6426484121985445	1.6329500865429323	0.4453182149437615	181274-15-7	Propoxycarbazone-sodium	CCCOc1nn(C(=O)[N-]S(=O)(=O)c2ccccc2C(=O)OC)c(=O)n1C.[Na+]	Organic compounds	Benzenoids	Benzene and substituted derivatives	Benzoic acids and derivatives
2319	-4.967525984418001	-4.4725137	3.1006304796687973	-6.287232990109484	-3.1866025104406863	0.7142242508485447	576.6880000000002	0	168	0.7934149300794159	1.2884272612990917	-0.5262920756120671	2.5743384040567303	-0.4950123087283034	0.7923179069449232	-4.902322	2.7630764317839263	0.858619105632069	0.5540979882222821	181640-09-5	SR144190	CN(C)C(=O)NC1(c2ccccc2)CCN(CCC2(c3ccc(F)c(F)c3)CN(C(=O)c3ccccc3)CCO2)CC1.Cl	Organic compounds	Organoheterocyclic compounds	Oxazinanes	Morpholines
2328	-4.696124990618542	-4.8672733	2.485908859346457	-6.013756742636777	-3.52784788329032	0.5435244980401432	284.098	0	168	0.7573431857583144	0.5861948526040327	-0.5602885662599204	1.9256202930865365	0.1711483400699345	0.6328422999566292	-4.7273693	1.9254553215176182	0.7260988855112948	0.4147621597935635	1836-75-5	Nitrofen	O=[N+]([O-])c1ccc(Oc2ccc(Cl)cc2Cl)cc1	Organic compounds	Benzenoids	Benzene and substituted derivatives	Diphenylethers
2335	-2.951434976424565	-4.5004992	2.873718187179926	-6.046690569114635	-3.1729723819347093	0.7469206593010199	357.3810000000001	0	168	2.6016964832881535	1.0526322148042335	-0.4935591094019165	2.3801590777780097	1.5490642720800736	0.7315768707929324	-3.5936813	2.935928295210291	1.9594501033868743	0.5932974708952228	184653-84-7	Carabersat	CC(=O)c1ccc2c(c1)C(NC(=O)c1ccc(F)cc1)C(O)C(C)(C)O2	Organic compounds	Organoheterocyclic compounds	Benzopyrans	1-benzopyrans
2363	-5.068149180750163	-4.2858906	3.7000518599732546	-6.852331989080908	-3.1522801291076537	0.667140964298859	152.12999999999997	0	168	0.11406568451737224	0.8963242728940923	-1.6701171238133727	2.029934736159882	-0.7822586015265305	0.9957656529808956	-4.70416	3.5444311580777854	0.47805465870748914	0.5286794258373206	18755-43-6	Phosphonic acid, propyl-, dimethyl ester	CCCP(=O)(OC)OC	Organic compounds	Organic acids and derivatives	Organic phosphonic acids and derivatives	Phosphonic acid diesters
2369	-3.8169504235439216	-3.5424292	2.756865729170741	-5.622882769336759	-2.8660170401660183	0.4215961457896942	204.35699999999997	0	168	1.4934390949867145	1.7679602934983212	-0.3124932508061233	2.4443724783646177	-0.2745212147884284	0.7610271013610393	-3.6328297	1.7126228759805007	1.6775598446826636	0.27642089093701994	18794-84-8	trans-beta-Farnesene	C=CC(=C)CCC=C(C)CCC=C(C)C	Organic compounds	Lipids and lipid-like molecules	Prenol lipids	Sesquiterpenoids
2439	-4.62970714657668	-3.7465189	3.007608935882785	-5.6428513658995145	-2.6352424300167296	0.7093067518067518	546.6230000000003	0	168	1.1079807547699623	1.9911690582698118	0.09483653544712825	3.102445471329913	-0.8831882962501423	0.7789834630549318	-4.4158382	2.2839836933632687	1.3218496744002728	0.5578781803781804	196808-45-4	Farglitazar	Cc1oc(-c2ccccc2)nc1CCOc1ccc(CC(Nc2ccccc2C(=O)c2ccccc2)C(=O)O)cc1	Organic compounds	Organic acids and derivatives	Carboxylic acids and derivatives	Amino acids, peptides, and analogues
2455	-4.423437328878833	-4.7509675	2.481820518635852	-5.9712016227515985	-3.4893811041157465	0.618974358974359	217.378	0	168	0.9137782598039549	0.5862480994943887	-0.6339860340688103	1.8478344845670418	0.3275301737151608	0.6328204986324528	-4.7188954	2.0532512508694745	0.6183201702350742	0.478974358974359	2008-41-5	Butylate	CCSC(=O)N(CC(C)C)CC(C)C	Organic compounds	Organosulfur compounds	Thiocarbonyl compounds	Thiocarbamic acid derivatives
2456	-4.739285602875383	-4.192549	1.9447293261521774	-5.200050836475277	-3.2553215103230992	0.6197598605098605	190.029	0	168	0.5395342800717128	1.086270647831074	0.0787690464718193	2.0234983726239966	-0.5467363742071703	0.49553274168325884	-4.4743075	2.186489228611333	0.8045123237229505	0.4885098605098605	2008-58-4	2,6-Dichlorobenzamide	NC(=O)c1c(Cl)cccc1Cl	Organic compounds	Benzenoids	Benzene and substituted derivatives	Benzoic acids and derivatives
2472	-4.854334651343393	-4.8163104	2.52920760402687	-5.984542835494236	-3.455335231467366	0.5651071428571429	244.294	0	168	0.5335781492408062	0.5716023899639723	-0.5966300349100365	1.9325775691168334	-0.038024245612191976	0.6438724190514384	-4.7977085	2.4747216964812244	0.5902042888021275	0.42939285714285713	20325-40-0	3,3'-Dimethoxybenzidine dihydrochloride	COc1cc(-c2ccc(N)c(OC)c2)ccc1N.Cl.Cl	Organic compounds	Benzenoids	Benzene and substituted derivatives	Biphenyls and derivatives
2517	-4.253741272991138	-3.9342744	2.1178493814525123	-5.224149502746036	-3.1063001212935233	0.2449726831585734	530.8780000000003	0	168	1.4712534552195395	1.7907202880501591	0.5008452254646419	2.6186946069171544	-0.31946683794780295	0.5443462674081025	-4.4002104	1.953806579709299	1.3247843547474554	0.15135566188197766	2082-79-3	Octadecyl 3-(3,5-di-tert-butyl-4-hydroxyphenyl)propionate	CCCCCCCCCCCCCCCCCCOC(=O)CCc1cc(C(C)(C)C)c(O)c(C(C)(C)C)c1	Organic compounds	Lipids and lipid-like molecules	Fatty Acyls	Fatty alcohol esters
2539	-4.572425456094482	-4.6338286	2.81525413304786	-6.079483194868158	-3.2642290618202976	0.6977096469081951	249.683	0	168	0.8249635177445406	0.7635603338234813	-0.6820942210291351	2.133159912018725	0.061403183889648716	0.7175757283049382	-4.645905	2.1396321354598182	0.7514839414360858	0.5414596469081951	210880-92-5	Clothianidin	CN=C(NCc1cnc(Cl)s1)N[N+](=O)[O-]	Organic compounds	Organoheterocyclic compounds	Azoles	Thiazoles
2637	-3.0294804508239053	-4.5221777	3.777928018206452	-6.908456527139677	-3.130528508933225	0.7867520195750571	214.246	0	168	2.301432271513948	0.8087350312406153	-1.5775438048018235	2.2003842134046283	1.492697245404122	0.9789564496959087	-3.2819293	3.186990343049661	2.048983455040198	0.6246830540578158	22252-43-3	7-Aminodeacetoxycephalosporanic acid	CC1=C(C(=O)O)N2C(=O)C(N)C2SC1	Organic compounds	Organic acids and derivatives	Carboxylic acids and derivatives	Amino acids, peptides, and analogues
2726	-3.441989670615259	-4.576026	2.5913889014070537	-5.854910088711066	-3.2635211873040126	0.645410416456928	312.3690000000001	0	168	2.0526782566483646	0.9186419645867606	-0.36024216144744287	2.2311467399596108	1.134036292214331	0.6608429688585955	-3.8163614	2.5479813812363585	1.678306517492164	0.5104104164569281	23949-66-8	Ethanediamide, N-(2-ethoxyphenyl)-N'-(2-ethylphenyl)-	CCOc1ccccc1NC(=O)C(=O)Nc1ccccc1CC	Organic compounds	Organic acids and derivatives	Carboxylic acids and derivatives	Amino acids, peptides, and analogues
2847	-2.9930571493518467	-3.2936287	1.8629263707811887	-4.167992587811883	-2.305066217030694	0.4322195035238513	134.175	0	168	2.1346144546072265	1.8340429164921854	0.9596790161471904	2.822605386928379	0.3005715432751064	0.47435859091691884	-3.1171043	1.7343788449129307	2.0105673138930746	0.2998203237562505	25322-69-4	Polypropylene glycol	CC(O)COC(C)CO	Organic compounds	Organic oxygen compounds	Organooxygen compounds	Alcohols and polyols
2904	-4.079291156689891	-4.5614276	2.939792897629629	-6.294360211301492	-3.354567313671863	0.45809158405431705	350.4580000000001	0	168	1.4653448215009803	0.9832083971185375	-0.7497242331106208	2.1900686645190084	0.48213643654131033	0.751842488820347	-4.322321	2.0491419430722906	1.2223150395229903	0.31253995795349176	26002-80-2	Phenothrin	CC(C)=CC1C(C(=O)OCc2cccc(Oc3ccccc3)c2)C1(C)C	Organic compounds	Lipids and lipid-like molecules	Fatty Acyls	Fatty acid esters
2919	-3.3212682288942488	-4.417285	3.641038417512808	-6.865404171028201	-3.2243657535153933	0.7748128964266322	286.349	0	168	2.1356274418963244	1.0396107080109935	-1.4085085002376283	2.23252991727518	1.096016736620888	0.9643605396137868	-4.6173286	3.625518416169256	0.8395670124051269	0.6192573408710766	26225-79-6	Ethofumesate	CCOC1Oc2ccc(OS(C)(=O)=O)cc2C1(C)C	Organic compounds	Organoheterocyclic compounds	Coumarans
2920	-3.970089339569208	-5.081758	5.021225938552194	-8.560637775205848	-3.5394118366536538	0.7508375169626571	301.798	0	168	1.509627017832451	0.3979583393824572	-3.0809214178041886	1.9403045207480052	1.1116686827391415	1.3504342635322326	-4.3650703	4.645814335898887	1.1146460142877095	0.5972143285568601	262376-75-0	HMR1426	OC12N=C(c3ccccc3)SC1Cc1cc(Cl)ccc12	Organic compounds	Benzenoids	Indanes
2923	-3.027296241047294	-3.3041008	2.5444284091414033	-4.854007390763572	-2.3095789816221686	0.2718816649466804	402.57200000000006	0	168	2.577547324169095	2.300742805478267	0.7508361744528173	3.2952645835942205	0.27680451082953716	0.6540064045302415	-3.062408	1.6770184057045232	2.542435604000792	0.1696594427244582	26266-57-9	Sorbitan monohexadecanoate	CCCCCCCCCCCCCCCC(=O)OCC(O)C1OCC(O)C1O	Organic compounds	Lipids and lipid-like molecules	Fatty Acyls	Fatty acid esters
3006	-3.2531443221947933	-3.5848439	2.4742078812872252	-5.318850203870526	-2.844642322583301	0.46681846932321314	342.3910000000001	0	168	2.281378018209541	1.9496784882330007	0.21567213653380818	2.6898800178210336	0.3316995517828678	0.6700505682363296	-3.4355142	2.0695716279138	2.0990081412017156	0.3601518026565465	27138-31-4	Di(propylene glycol) dibenzoate	CC(COCC(C)OC(=O)c1ccccc1)OC(=O)c1ccccc1	Organic compounds	Benzenoids	Benzene and substituted derivatives	Benzoic acids and derivatives
3008	-4.199057047821103	-3.8073213	1.9908506492578733	-4.919107057528356	-2.9282564082704825	0.5752074412536544	326.502	0	168	1.3148287980849467	1.7065645317987432	0.5947787883776942	2.5856294376355673	-0.3917357377777684	0.5070357137665126	-3.943672	1.763162950032584	1.570213916767388	0.4524801685263816	27176-87-0	Dodecylbenzenesulfonic acid	CCCCCCCCCCCCc1ccccc1S(=O)(=O)O	Organic compounds	Benzenoids	Benzene and substituted derivatives	Benzenesulfonic acids and derivatives
3052	-3.897184582237192	-3.7303576	2.3869538503894447	-5.308852279743363	-2.921898429353918	0.5996864548494983	182.266	0	168	1.3635210804412121	1.5303480190552106	-0.048146617064958624	2.338807233324486	-0.16682693529505332	0.6278058010092222	-3.9075308	1.9968237240474545	1.3531748600601388	0.457178093645485	27776-01-8	Benzyltoluene	Cc1ccccc1Cc1ccccc1	Organic compounds	Benzenoids	Benzene and substituted derivatives	Diphenylmethanes
3090	-3.2397850165254924	-3.9062278	3.01157806244933	-5.910210074054457	-2.898632011605127	0.7445863369111423	111.08	0	168	1.8058508545527274	1.1394080567731983	-0.864574202976237	2.147003859473093	0.6664428105466511	0.7940775084138735	-3.7058313	2.7325262560280072	1.3398045816805288	0.5832960143304972	28382-15-2	Maleic hydrazide, potassium salt	O=c1ccc([O-])n[nH]1.[K+]	Organic compounds	Organoheterocyclic compounds	Diazines	Pyridazines and derivatives
3126	-3.41165952122028	-4.225976	3.139810719411333	-6.175885424051749	-3.0360747046404164	0.7056090407177363	196.957	0	168	1.8827118993518908	1.068395440755497	-0.8815140034795786	2.2582967159317544	0.8143164690751301	0.8102425654732686	-3.5541015	3.1237242186955085	1.7402699503098356	0.5456090407177363	2893-78-9	Sodium dichloroisocyanurate	O=c1[n-]c(=O)n(Cl)c(=O)n1Cl.[Na+]	Organic compounds	Organoheterocyclic compounds	Triazines	Triazinones
3190	-4.077559351065838	-4.1689453	2.578525494056855	-5.674400642628865	-3.09587514857201	0.7805914291801388	260.3739999999999	0	168	1.3380382639290778	1.2466523113821553	-0.25880302763394974	2.3197224664229052	0.09138596143416233	0.6587284470438558	-4.0772767	2.2507907698003513	1.3383209057611571	0.6194803180690277	3006-86-8	1,1-Bis(tert-butylperoxy)cyclohexane	CC(C)(C)OOC1(OOC(C)(C)C)CCCCC1	Organic compounds	Organic oxygen compounds	Organic oxides	Organic peroxides
3192	-6.502807910225481	-5.7295423	3.739350275046948	-7.451214393554549	-3.7118641185076013	0.6726351877824529	380.7840000000001	0	168	-0.9221292185637165	-0.14886357078139367	-1.8705357018927842	1.8688145731541637	-0.7732656548238701	0.9519228651045057	-6.1963124	3.2494830650485658	-0.6156337400068234	0.5281907433380084	300-76-5	Naled	COP(=O)(OC)OC(Br)C(Cl)(Cl)Br	Organic compounds	Organic acids and derivatives	Organic phosphoric acids and derivatives	Phosphate esters
294	-3.599392104758879	-3.9573348	2.0086293008056915	-5.1016729646304	-3.0930436638247087	0.5258448540706604	148.20499999999996	0	168	1.5714707509477204	1.2135280977507656	0.06918989107619894	2.0778191918818902	0.35794265209231746	0.5120721403569005	-3.7878556	1.8499142629082868	1.3830072386360268	0.41067025089605735	104-46-1	Anethole	CC=Cc1ccc(OC)cc1	Organic compounds	Benzenoids	Phenol ethers	Anisoles
3278	-4.732660092803644	-4.7122426	2.6070359951475526	-5.984311357686666	-3.3772753625391134	0.7835483033965549	261.119	0	168	0.6841783810680953	0.7045958655247511	-0.5674728838149266	2.039563111332626	-0.020417489501642017	0.6645716691959338	-4.714771	3.069946872332407	0.702067666706758	0.6111750315071539	314-40-9	Bromacil	CCC(C)n1c(=O)[nH]c(C)c(Br)c1=O	Organic compounds	Organoheterocyclic compounds	Diazines	Pyrimidines and pyrimidine derivatives
3322	-4.07601108482326	-4.2866354	2.8128312650821514	-5.8464650995427005	-3.033633834460549	0.7604078156053997	213.329	0	168	1.2530388127447056	1.0424144909192723	-0.5174152019747351	2.295416063107416	0.2106243140414863	0.716227957544645	-4.0812397	2.210634973539775	1.2478102024878186	0.6004078156053997	32289-58-0	Polihexanide	CN=C(N)NCCCCCCN=C(C)N	Organic compounds	Organic nitrogen compounds	Organonitrogen compounds	Guanidines
3338	-5.646598496206912	-5.9598913	6.645358512172383	-10.504061777729103	-3.85870326555672	0.7142240896358544	801.3789999999999	0	168	0.2572394614260612	-0.056053364870905086	-4.600223820096129	2.045134692076253	0.31329282306799033	1.7744903622135115	-5.8375187	5.542455629062042	0.06631925464176296	0.5622240896358545	32536-52-0	Octabromodiphenyl ether	Brc1cc(Oc2cc(Br)c(Br)c(Br)c2Br)c(Br)c(Br)c1Br	Organic compounds	Benzenoids	Benzene and substituted derivatives	Diphenylethers
3388	-3.7733601897760543	-3.54641	1.907618229874421	-4.629072357025556	-2.7214541271511345	0.22819472616632858	398.6280000000002	0	168	1.827207610906553	2.0541577323945694	0.9714954436570515	2.8791136735314726	-0.2269501060053023	0.4862060848255662	-3.6810372	1.4395133776021427	1.9195306205580855	0.15172413793103448	33703-08-1	Hexanedioic acid, diisononyl ester	CC(C)CCCCCCOC(=O)CCCCC(=O)OCCCCCCC(C)C	Organic compounds	Lipids and lipid-like molecules	Fatty Acyls	Fatty alcohol esters
3401	-4.567306143401755	-4.7242074	2.896096899520316	-6.335449283835622	-3.439352384315306	0.7773295064578523	228.321	0	168	0.7912397144953536	0.6343384716262124	-0.9769034259385139	1.9191934735818021	0.15690125787387998	0.7374962696401716	-4.803743	2.982011683345671	0.5548029521729237	0.606241134751773	34014-18-1	Tebuthiuron	CNC(=O)N(C)c1nnc(C(C)(C)C)s1	Organic compounds	Organoheterocyclic compounds	Azoles	Thiadiazoles
3470	-4.033569041978065	-4.1638737	2.3265465278464825	-5.638543721041447	-3.3119971931949648	0.6774734017072728	276.493	0	168	1.4081150987264643	1.2778104541730828	-0.1968595803369175	2.129686947509565	0.13030463050728613	0.6034314842040011	-4.157688	2.5855541859841527	1.2839959855544232	0.5269911957411957	35435-21-3	Silane, triethoxy(2,4,4-trimethylpentyl)-	CCO[Si](CC(C)CC(C)(C)C)(OCC)OCC	Organic compounds	Organometallic compounds	Organometalloid compounds	Organosilicon compounds
3477	-4.984972331599694	-4.7857776	2.028685463285135	-5.775706240674959	-3.7470207773898236	0.6914480230880492	297.18500000000006	0	168	0.4880545536314112	0.6872493212931102	-0.30267935544385305	1.7260061078412818	-0.19919476278255566	0.5171427088666598	-4.7810063	2.2060817348482407	0.6920205569147827	0.5352283944868691	35554-44-0	Imazalil	C=CCOC(Cn1ccnc1)c1ccc(Cl)cc1Cl	Organic compounds	Benzenoids	Benzene and substituted derivatives	Benzylethers
3616	-3.92073630860502	-4.072809	2.3974385692476674	-5.61331063171747	-3.2158720624698023	0.4659780642471437	314.46600000000007	0	168	1.5768373878834059	1.4247644954092222	-0.11573693522904377	2.281701634018624	0.15207291075533158	0.6242827496203774	-3.9398575	2.246620933677126	1.5577162017777983	0.3050368762062311	3851-87-4	Peroxide, bis(3,5,5-trimethyl-1-oxohexyl)	CC(CC(=O)OOC(=O)CC(C)CC(C)(C)C)CC(C)(C)C	Organic compounds	Organic acids and derivatives	Carboxylic acids and derivatives	Dicarboxylic acids and derivatives
3624	-3.212424129885544	-3.8047702	3.3589028214379417	-6.08641652765625	-2.7275137062183084	0.5959899971504453	381.2180000000001	0	168	2.3687492686812597	1.7764031634860038	-0.5052431290894462	2.8536596923484954	0.5923461013614042	0.8939224750164478	-3.801488	4.285722786052029	1.779685492558435	0.44951112391100867	38720-66-0	1,2-Dichloro-5,12-dihydroquinolino[2,3-b]acridine-7,14-dione	O=c1c2ccccc2[nH]c2cc3c(=O)c4c(Cl)c(Cl)ccc4[nH]c3cc12	Organic compounds	Organoheterocyclic compounds	Quinolines and derivatives	Benzoquinolines
3662	-3.8652566467164697	-4.0815225	2.1576606187330682	-5.363744687390868	-3.2060840686578	0.5908976426799007	198.221	0	168	1.4318930160513337	1.2156271806763972	-0.06659502462306481	2.0910655941100034	0.21626581803572753	0.5523949299227134	-3.8665547	1.9197296102137824	1.430594933144322	0.4562822580645161	39515-51-0	3-Phenoxybenzaldehyde	O=Cc1cccc(Oc2ccccc2)c1	Organic compounds	Benzenoids	Benzene and substituted derivatives	Diphenylethers
3710	-4.10107455724292	-3.6314235	2.9168012652714936	-5.453012990563631	-2.5362117252921377	0.6898289229996546	211.217	0	168	1.2236543126277102	1.6933054002908512	-0.12828412069300124	2.7885171445784924	-0.4696510838847656	0.7536708841319069	-3.6771917	3.0944057818338284	1.6475371296449524	0.5260125671890378	41372-08-1	Methyldopa sesquihydrate	CC(N)(Cc1ccc(O)c(O)c1)C(=O)O.CC(N)(Cc1ccc(O)c(O)c1)C(=O)O.O.O.O	Organic compounds	Phenylpropanoids and polyketides	Phenylpropanoic acids
3834	-3.312788131862498	-3.6601388	3.4291700556574547	-6.329707130806399	-2.900537075148944	0.44153439153439156	222.372	0	168	2.034291970242483	1.6869412656177454	-0.9826270287014175	2.446543026956037	0.3473507135812275	0.9524864090113674	-3.5380602	1.8263205779794554	1.8090199058833722	0.2872486772486772	4602-84-0	Farnesol	CC(C)=CCCC(C)=CCCC(C)=CCO	Organic compounds	Lipids and lipid-like molecules	Prenol lipids	Sesquiterpenoids
3910	-3.4435753310172266	-3.315009	3.5078785527271488	-5.445964640222156	-1.9380860874950074	0.8080808080808082	30.026	0	168	1.0339221492458885	1.1624883725546336	-0.9684671599590411	2.5394113927681077	-0.12856621389076173	0.9011983974834259	-3.5076945	2.868343731318097	0.9698029850763238	0.6414141414141414	50-00-0	Formaldehyde	C=O	Organic compounds	Organic oxygen compounds	Organooxygen compounds	Carbonyl compounds
3928	-4.257452095332859	-4.413846	2.346553764779532	-5.710205704714105	-3.3636519399345732	0.6996317242732599	308.38100000000003	0	168	1.2316355170767028	1.0752415967498006	-0.2211180923045436	2.125435672474988	0.15639392059731705	0.5974484352938025	-4.498297	2.3794336307734714	0.9907904083256062	0.5392781889197245	50-33-9	Phenylbutazone	CCCCc1c(O)n(-c2ccccc2)n(-c2ccccc2)c1=O	Organic compounds	Organoheterocyclic compounds	Azoles	Pyrazoles
3960	-3.49398219411604	-3.275068	2.552071372311524	-4.91254748018083	-2.360476107869306	0.6664345458463106	75.11099999999999	0	168	1.3817213499383374	1.6006354791856299	-0.03684393612645286	2.515227436185071	-0.21891414945356447	0.6642535062460402	-3.442194	2.247739141795814	1.4335095634228558	0.5235774029891677	5080-22-8	2-Propanamine, N-hydroxy-	CC(C)NO	Organic compounds	Organic nitrogen compounds	Organonitrogen compounds	N-organohydroxylamines
4000	-6.391229265879938	-4.819664	3.3271912568519304	-6.723806349511916	-3.3966150926599856	0.5302367895263845	341.19000000000005	0	168	-0.8582329720141781	0.7133322905826168	-1.1908100556461565	2.136381201205774	-1.571565264415094	0.8484845049898025	-4.746803	2.863873008961119	0.7861934653785533	0.3935974969952497	51338-27-3	Methyl (RS)-2-[4-(2,4-dichlorophenoxy)phenoxy]propionate	COC(=O)C(C)Oc1ccc(Oc2ccc(Cl)cc2Cl)cc1	Organic compounds	Benzenoids	Benzene and substituted derivatives	Diphenylethers
4037	-4.446619867637169	-4.7972198	3.5550275043705346	-6.969698900902519	-3.4146713965319844	0.6118651105865898	510.3630000000001	0	168	1.2612593139883719	0.9106594208073735	-1.2618197192769778	2.293207785093557	0.35059988562821154	0.9143186899352723	-4.5526843	3.1952428899496574	1.1551948753669883	0.48408733280881194	51851-37-7	Triethoxy((perfluorohexyl)ethyl)silane	CCO[Si](CCC(F)(F)C(F)(F)C(F)(F)C(F)(F)C(F)(F)C(F)(F)F)(OCC)OCC	Organic compounds	Organometallic compounds	Organometalloid compounds	Organosilicon compounds
4086	-6.1206405852864405	-5.150285	2.6798333171829354	-6.075805141595478	-3.395971824412543	0.3661904761904762	168.10799999999995	0	168	-0.8950522039517627	0.07530361683925893	-0.8502167602608005	1.829616556922135	-0.9703558181355616	0.7021576630373346	-5.415382	3.0258448597924867	-0.1897935207090183	0.2761904761904762	528-29-0	1,2-Dinitrobenzene	O=[N+]([O-])c1ccccc1[N+](=O)[O-]	Organic compounds	Benzenoids	Benzene and substituted derivatives	Nitrobenzenes
4122	-2.947983340209221	-3.1290202	2.613808515748756	-4.780562803389376	-2.1667542876406203	0.6896825396825397	91.11	0	168	2.0115827064287064	1.8305458168013509	0.1790032432485516	2.7928117589973076	0.1810368738715895	0.6773649668266973	-3.1487453	2.6148294219068626	1.8108207593772523	0.521626984126984	534-03-2	1,3-Propanediol, 2-amino-	NC(CO)CO	Organic compounds	Organic nitrogen compounds	Organonitrogen compounds	Amines
4230	-3.13333091814522	-3.4443429	2.5677005886577833	-4.950930690674087	-2.383230102016304	0.5538011695906433	256.3419999999999	0	168	2.2754888502468837	1.964476929457417	0.457889077718016	3.0255896663757995	0.31101193349357414	0.6563205804409521	-3.2688441	1.8296669726754056	2.1399756395720253	0.4121345029239766	54982-83-1	1,4-Dioxacyclohexadecane-5,16-dione	O=C1CCCCCCCCCCC(=O)OCCO1	Organic compounds	Phenylpropanoids and polyketides	Macrolides and analogues
4373	-1.8607412077445065	-2.9358878	2.1152660475453793	-4.1289192424089	-2.0136531948635206	0.4857575757575757	76.095	0	168	3.020614913628579	1.9454682952631508	0.7524368789641855	2.8677029265095646	1.0751466058236088	0.5389478029692111	-2.9924548	2.12923573417996	1.8889013491034614	0.37666666666666665	57-55-6	1,2-Propylene glycol	CC(O)CO	Organic compounds	Organic oxygen compounds	Organooxygen compounds	Alcohols and polyols
4378	-8.912669910610614	-4.5696697	2.955078620745699	-6.309951918845259	-3.35487329809956	0.680802318405294	296.41	0	168	-3.440777059240033	0.9022231215788807	-0.8380590674746788	2.1170195532710205	-4.343000187099872	0.7556640616858329	-8.884185	5.841703003347012	-3.4122919975241244	0.5216186449359063	57-63-6	17alpha-Ethinylestradiol	C#CC1(O)CCC2C3CCc4cc(O)ccc4C3CCC21C	Organic compounds	Lipids and lipid-like molecules	Steroids and steroid derivatives	Estrane steroids
4408	-3.80698043263616	-3.8251565	3.1311503260724507	-5.671875897671095	-2.540725571598644	0.59170747962718	447.6380000000001	0	168	1.843946514053518	1.825770505051701	-0.020948950981416744	3.110201375091034	0.018176017635446406	0.8008341571722095	-3.8179514	2.174488547116066	1.8329754868156887	0.46830322430803095	58353-68-7	Butanoic acid, 4-[(9Z)-9-octadecen-1-ylamino]-4-oxosulfo-, sodium salt (1:2)	CCCCCCCCC=CCCCCCCCCNC(=O)CC(C(=O)[O-])S(=O)(=O)[O-].[Na+].[Na+]	Organic compounds	Lipids and lipid-like molecules	Fatty Acyls	Fatty acids and conjugates
4412	-3.990671611080204	-3.8692667	1.913695585268905	-5.014221582410845	-3.10052599714194	0.4997970591898485	186.295	0	168	1.2795295878764277	1.4009344601151454	0.2559796165457869	2.169675201814692	-0.12140486265185935	0.49041156156192967	-3.9520612	1.8748078075030357	1.3181400089941955	0.38285612632149635	58430-94-7	3,5,5-Trimethylhexyl acetate	CC(=O)OCCC(C)CC(C)(C)C	Organic compounds	Organic acids and derivatives	Carboxylic acids and derivatives	Carboxylic acid derivatives
5977	-4.144051970395186	-3.6763446	3.1365303458754132	-5.361323060521122	-2.2247927146457087	0.7323364217481865	58.08	0	168	0.6199746372968515	1.0876819724724611	-0.5972964528290847	2.5392338930463287	-0.4677073372927687	0.7984951425214055	-3.8645637	2.3773429917703304	0.8994628941868245	0.5571380090497737	75-56-9	1,2-Propylene oxide	CC1CO1	Organic compounds	Organoheterocyclic compounds	Epoxides
4526	-5.137217337033409	-4.931098	2.393851219897545	-5.989859685325246	-3.5960084654277016	0.5180216513683127	342.2260000000001	0	168	0.39709566416111475	0.6032150228805788	-0.45554668413072275	1.938304535766822	-0.20611935271944404	0.6096457561172395	-5.12032	2.072081013130667	0.41399316847756584	0.39680953015619147	60207-90-1	Propiconazole	CCCC1COC(Cn2cncn2)(c2ccc(Cl)cc2Cl)O1	Organic compounds	Benzenoids	Benzene and substituted derivatives	Halobenzenes
4605	-5.431332560988074	-3.8015954	2.1223065860521775	-4.986704165098222	-2.8643975790460443	0.7045448525612356	101.149	0	168	-0.4263709674712525	1.203366161431316	0.018257428418599727	2.1405640144707774	-1.6297371115404422	0.5405138872395213	-3.8158133	2.4971549325484648	1.1891483048679183	0.5516036760906473	617-84-5	Diethylformamide	CCN(C=O)CC	Organic compounds	Organic acids and derivatives	Carboxylic acids and derivatives	Carboxylic acid derivatives
4606	-4.960462003547867	-4.3444567	2.9647683996961427	-6.283817107049955	-3.319048707353812	0.7887932942016426	238.374	0	168	0.4167968806062778	1.032802206852406	-0.9065582228958102	2.0582101768003325	-0.6160053308794096	0.7766021749037405	-4.727343	2.137423400271218	0.6499158210389844	0.6227588114430219	61788-32-7	Hydrogenated terphenyl	C1=CC(c2ccc(C3CC=CCC3)cc2)CCC1	Organic compounds	Benzenoids	Benzene and substituted derivatives
4647	-4.7086565957978825	-4.6579847	2.3375659955005785	-5.966706767790518	-3.629140772289939	0.4565725806451614	187.634	0	168	0.5646549412007861	0.6153267969928562	-0.6933952307918491	1.6441707647087294	-0.05067186221633957	0.5953939276478175	-4.6503944	2.2054649525025405	0.622917110075186	0.3378225806451613	6190-65-4	Deethylatrazine	CC(C)Nc1nc(N)nc(Cl)n1	Organic compounds	Organoheterocyclic compounds	Triazines	Aminotriazines
4660	-3.7632297928002	-4.1866746	2.703518527971355	-5.639096575742332	-2.9355780477709774	0.6224002234324815	150.18099999999998	0	168	1.4133851990083934	0.9899404005881407	-0.462481583933739	2.241036944037616	0.4234448020789503	0.6882590467498173	-4.007562	2.7672706216671576	1.169052830462276	0.4933679653679654	622-51-5	p-Tolylurea	Cc1ccc(NC(N)=O)cc1	Organic compounds	Benzenoids	Benzene and substituted derivatives	N-phenylureas
4719	-2.8844523129599606	-3.205419	1.8682280608248165	-4.42664006944547	-2.558412008620653	0.0	184.367	0	168	2.381230875989487	2.0602641258955487	0.8390431195039778	2.7072711803287945	0.3209667506081546	0.48924846277749934	-3.0186145	1.7054129703878451	2.247068655041364	0.0	629-50-5	Tridecane	CCCCCCCCCCCCC	Organic compounds	Hydrocarbons	Saturated hydrocarbons	Alkanes
4766	-6.309011212510737	-4.191201	2.306130866672685	-5.631529716436613	-3.3253988497639275	0.5858692185007974	196.464	0	168	-1.01572823048988	1.1020817663564961	-0.338246734415756	1.9678841322569292	-2.1178100024887643	0.5958911260478881	-5.6240296	3.1229219456649195	-0.3307466463682691	0.4585964912280701	634-93-5	2,4,6-Trichloroaniline	Nc1c(Cl)cc(Cl)cc1Cl	Organic compounds	Benzenoids	Benzene and substituted derivatives	Aniline and substituted anilines
4824	-4.681889731880634	-4.685562	2.5738545453066255	-5.906577547364713	-3.3327230020580876	0.7126050420168067	282.23600000000005	0	168	0.7687226765603288	0.7650502704092169	-0.45596513892375	2.1178894063828753	0.0036724019084282133	0.655538943787534	-4.692434	2.6524447664586166	0.7581785648974467	0.5697478991596638	64359-81-5	4,5-Dichloro-2-octyl-3(2H)-isothiazolone	CCCCCCCCn1sc(Cl)c(Cl)c1=O	Organic compounds	Organohalogen compounds	Aryl halides	Aryl chlorides
5037	-4.582838126113651	-4.283592	2.8200636269701005	-5.831154234794646	-3.011090607824545	0.6928743564123483	166.188	0	168	0.6377615352000616	0.9370074318625754	-0.6105545734809332	2.209509053489167	-0.2992459019925571	0.7179291518519733	-4.52696	2.409194184907579	0.6936397534752037	0.5015242966751918	66215-27-8	Cyromazine	Nc1nc(N)nc(NC2CC2)n1	Organic compounds	Organoheterocyclic compounds	Triazines	Aminotriazines
5060	-3.956615797188312	-4.3729134	2.688846297403595	-5.8418805512722685	-3.1530342538686735	0.784525667030738	152.241	0	168	1.2259158307775646	0.8096182849650945	-0.6593489233063918	2.029497374097203	0.4162975634073911	0.6844952386059237	-4.0592995	2.424824197033998	1.123232169610137	0.6128590003640714	6674-22-2	1,8-Diazabicyclo[5.4.0]undec-7-ene	C1CCC2=NCCCN2CC1	Organic compounds	Organoheterocyclic compounds	Azepanes
5093	-5.709495769194688	-4.5071874	3.9312962442096833	-6.59376169856083	-2.662465454351147	0.7999231676888456	494.48300000000006	0	168	-0.015344403763213324	1.1869639809455026	-0.8996103331293557	3.0316859110803276	-1.2023084027090922	1.0010249974329117	-5.392153	3.7339444047211576	0.3019985577807112	0.6349968652037619	67485-29-4	Hydramethylnon	CC1(C)CN=C(NN=C(C=Cc2ccc(C(F)(F)F)cc2)C=Cc2ccc(C(F)(F)F)cc2)NC1	Organic compounds	Benzenoids	Benzene and substituted derivatives	Trifluoromethylbenzenes
5123	-5.670276107954032	-5.3447623	3.986760998302569	-7.654001061063428	-3.6672400627608592	0.6083333333333333	236.74	0	168	-0.296004464678052	0.029509333169194185	-2.2797294177874483	1.7070315805151206	-0.3255137826671666	1.0176883538897545	-5.6703606	3.030614539913941	-0.29608894019675974	0.475	67-72-1	Hexachloroethane	ClC(Cl)(Cl)C(Cl)(Cl)Cl	Organic compounds	Organohalogen compounds	Organochlorides
5232	-4.441592195456133	-4.6242766	2.439788908942925	-5.806468297918158	-3.3666793889752333	0.6022869674185464	247.68500000000003	0	168	0.9523075107078885	0.7696230688870224	-0.41256859175413674	2.0272203171887884	0.18268444257487282	0.6217889204884627	-4.527593	2.024338595404978	0.8663065717271644	0.47275400038557935	68157-60-8	Forchlorfenuron	O=C(Nc1ccccc1)Nc1ccnc(Cl)c1	Organic compounds	Benzenoids	Benzene and substituted derivatives	N-phenylureas
5478	-5.503485022573681	-4.4913425	2.6021904789139176	-5.923805007904206	-3.3216145289902883	0.7266149068322981	238.41899999999995	0	168	-0.12614416048888893	0.8859983059016002	-0.5464641458194137	2.055726333094504	-1.012142478018017	0.6624921587520606	-5.005851	2.9038306806122973	0.37149007149572694	0.5647101449275362	6864-37-5	Bis(4-amino-3-methylcyclohexyl)methane	CC1CC(CC2CCC(N)C(C)C2)CCC1N	Organic compounds	Organic nitrogen compounds	Organonitrogen compounds	Cyclohexylamines
5492	-5.0133248253757845	-5.1462994	4.335764355622359	-8.259451632025856	-3.923687276403497	0.7121443309947362	345.752	0	168	0.5254398755861903	0.3924653455995332	-2.7206869310638813	1.6150774245584776	0.1329745368068327	1.1854534647863815	-5.0115194	2.67840963265287	0.5272452510334469	0.5544944103767634	68694-11-1	Triflumizole	CCCOCC(=Nc1ccc(Cl)cc1C(F)(F)F)n1ccnc1	Organic compounds	Benzenoids	Benzene and substituted derivatives	Trifluoromethylbenzenes
5582	-3.796080438662554	-3.8425732	2.1571271173190474	-5.249071336613559	-3.0919442192945117	0.41348768472906394	350.4799999999999	0	168	1.7485828015075646	1.702090065900788	0.29559190355655984	2.452719020875607	0.04649272723100051	0.5644010609733212	-3.8381724	1.8907164898645465	1.7064908147658995	0.3031428571428571	68987-29-1	Potassium stearyl phosphate	CCCCCCCCCCCCCCCCCCOP(=O)([O-])O.[K+]	Organic compounds	Organic acids and derivatives	Organic phosphoric acids and derivatives	Phosphate esters
5633	-2.6010429005217968	-3.4422805	2.837997726997652	-5.249352567643697	-2.4113548406460454	0.6370471014492753	182.172	0	168	2.6594387257926484	1.8182011098800803	0.01112905867074783	2.8491267856683997	0.8412376304077687	0.7370193883041074	-3.092605	2.274118498591308	2.167876520818149	0.4845833333333333	69-65-8	D-Mannitol	OCC(O)C(O)C(O)C(O)CO	Organic compounds	Organic oxygen compounds	Organooxygen compounds	Carbohydrates and carbohydrate conjugates
5635	-3.4734890309504043	-3.3648367	1.8201419547702895	-4.336440775819359	-2.516298821049069	0.2951111111111111	138.122	0	168	1.6667738273360133	1.7754261665779987	0.803822082467059	2.6239640372373483	-0.1086523381403457	0.46341144054782846	-3.4742777	1.8394694596174967	1.6659851358651727	0.1991111111111111	69-72-7	Salicylic acid	O=C(O)c1ccccc1O	Organic compounds	Benzenoids	Benzene and substituted derivatives	Benzoic acids and derivatives
5771	-2.976639923877681	-2.9889386	2.3575873983508067	-4.455879605009327	-2.09829220665852	0.560112130283082	117.14799999999998	0	168	2.0920949546602663	2.0797962965138517	0.612855273528621	2.970442671879428	0.012298646144901948	0.6086520435433989	-2.8293672	1.9577237785791808	2.2393677263672322	0.4443226565988715	72-18-4	L-Valine	CC(C)C(N)C(=O)O	Organic compounds	Organic acids and derivatives	Carboxylic acids and derivatives	Amino acids, peptides, and analogues
5839	-4.749665109696616	-3.8230512	2.6940975724950307	-5.234454637991883	-2.540357065496852	0.44827264239028947	386.3850000000001	0	168	0.8373551484617567	1.7639690481457222	0.3525656201664895	3.04666319266152	-0.926613895478476	0.686229028847822	-4.4069037	2.4012923659574508	1.1801165299247665	0.3339869281045752	73612-29-0	2-Naphthalenecarboxylic acid, 3-hydroxy-4-[2-(4-methyl-2-sulfophenyl)diazenyl]-, strontium salt (1:1)	Cc1ccc(N=Nc2c(O)c(C(=O)[O-])cc3ccccc23)c(S(=O)(=O)[O-])c1.[Sr+2]	Organic compounds	Benzenoids	Naphthalenes	Naphthalenecarboxylic acids and derivatives
5853	-4.5017201263762505	-4.8192997	2.8971625008363957	-6.321752847574586	-3.42459034673819	0.6177120272055724	327.49000000000007	0	168	1.0134779168488801	0.6958983576504604	-0.8065548043494551	2.0906076964869404	0.31757957149972604	0.7381945597337001	-4.863004	2.7810764523803786	0.6521938243851015	0.4319027305960155	74051-80-2	Sethoxydim	CCCC(=NOCC)C1C(=O)CC(CC(C)SCC)CC1=O	Organic compounds	Organic oxygen compounds	Organooxygen compounds	Carbonyl compounds
5925	-4.014503241577723	-3.5841475	2.050661129907282	-4.81922154250909	-2.7685604126018077	0.5130346947738251	164.204	0	168	1.2008804907231698	1.631236298242542	0.3961621897918027	2.4468233196990847	-0.4303557882696172	0.5260561366385116	-3.8231685	2.040085374945803	1.3922152317887948	0.4019235836627141	7473-98-5	2-Hydroxy-2-methylpropiophenone	CC(C)(O)C(=O)c1ccccc1	Organic compounds	Organic oxygen compounds	Organooxygen compounds	Carbonyl compounds
5928	-5.402454612979649	-4.4158406	2.820643326984371	-5.536320701047491	-2.71567737406312	0.7991919191919192	94.939	0	168	-0.4250099600313621	0.5616040386750244	-0.5588760480992043	2.261767278885167	-0.9866139872167095	0.7236731062761511	-5.0734973	2.677999295659265	-0.09605264788236298	0.6355555555555557	74-83-9	Methyl bromide	CBr	Organic compounds	Organohalogen compounds	Alkyl halides	Halomethanes
5938	-3.3191662570801244	-3.4790463	2.1529336886149277	-4.678263064176764	-2.525329375561836	0.535362558588365	286.412	0	168	2.1378249528706577	1.9779448704998046	0.7787281457740183	2.931661834388946	0.15988008767695572	0.548268566781227	-3.4029968	1.888335741518644	2.0539944188678825	0.42322580645161284	7491-02-3	Decanedioic acid, bis(1-methylethyl) ester	CC(C)OC(=O)CCCCCCCCC(=O)OC(C)C	Organic compounds	Lipids and lipid-like molecules	Fatty Acyls	Fatty acid esters
5950	-4.142393001688438	-4.2362247	2.875460891856605	-5.5195750896699165	-2.6441141978133116	0.6166666666666666	84.93299999999999	0	168	0.7866834627994268	0.6928518108713115	-0.5904986251820515	2.2849622666745533	0.09383164964823187	0.7321477245183664	-4.1951675	2.699066451112713	0.7339089193283642	0.4833333333333333	75-09-2	Dichloromethane	ClCCl	Organic compounds	Organohalogen compounds	Alkyl halides	Halomethanes
6145	-4.527129651252813	-4.1618633	3.612559492364823	-6.667761286341205	-3.0552017939763814	0.7953045100103925	132.206	0	168	0.5941215142429569	0.959387832379168	-1.5465101208454348	2.0660493715193886	-0.3652663242264458	0.9722518328353549	-4.526482	2.366969593461203	0.5947690573967529	0.620019305019305	77-73-6	Dicyclopentadiene	C1=CC2C3C=CC(C3)C2C1	Organic compounds	Hydrocarbons	Polycyclic hydrocarbons
6254	-3.838134181557557	-4.401696	3.3860863040101727	-6.745249486946078	-3.3591631829359057	0.40875541125541126	434.64200000000034	0	168	1.799997508873605	1.2364354855206636	-1.1071177965149164	2.2789685074952564	0.563562023581603	0.9101272529949364	-4.0240116	2.2536671635320014	1.6141200850507171	0.3117857142857143	78-42-2	Tris(2-ethylhexyl) phosphate	CCCCC(CC)COP(=O)(OCC(CC)CCCC)OCC(CC)CCCC	Organic compounds	Organic acids and derivatives	Organic phosphoric acids and derivatives	Phosphate esters
6258	-3.9313393906926266	-3.8396342	3.1726535702652146	-5.697104309484909	-2.5244507392196947	0.7852372752435082	278.221	0	168	1.5130505165590789	1.6047557331971725	-0.2527144022332039	2.919939168032011	-0.09170521062365689	0.8107510096520757	-3.9290118	2.6099566674923436	1.5153780934436263	0.6124468085106383	78491-02-8	Diazolidinyl urea	O=C(NCO)N(CO)c1c(O)n(CO)c(=O)n1CO	Organic compounds	Organoheterocyclic compounds	Azoles	Imidazoles
6280	-5.600132981778416	-5.604407	3.0564943572319234	-7.02913904666085	-3.9726446894289267	0.597249312328082	354.491	0	168	-0.05052776821124659	-0.05480162281483114	-1.4795338330936805	1.576960524138243	0.0042738518702654105	0.7781875245172207	-5.780443	3.0680314341620667	-0.23083799221776372	0.4623655913978494	789-02-6	o,p'-DDT	Clc1ccc(C(c2ccccc2Cl)C(Cl)(Cl)Cl)cc1	Organic compounds	Benzenoids	Benzene and substituted derivatives	Diphenylmethanes
6287	-4.663553238673459	-4.4031944	2.8802495195470548	-5.513717935426151	-2.6334684158790966	0.5903138528138527	133.405	0	168	0.46161886850613987	0.7219776937259867	-0.3885458282465525	2.4917036913005024	-0.2603588111832247	0.7415667499598698	-4.3885164	2.9816931683366077	0.736655675241378	0.4528138528138528	79-00-5	1,1,2-Trichloroethane	ClCC(Cl)Cl	Organic compounds	Organohalogen compounds	Organochlorides
6291	-4.669733550511973	-4.3503633	2.521110080545406	-5.493477838069177	-2.972367757523771	0.5819047619047619	93.513	0	168	0.3011384393531695	0.6205087185821921	-0.5226058482040348	1.998504232341371	-0.31937029596485367	0.6417970750190876	-4.477509	2.322684932909518	0.4933629883858369	0.4519047619047619	79-07-2	Chloroacetamide	NC(=O)CCl	Organic compounds	Organic acids and derivatives	Carboxylic acids and derivatives	Carboxylic acid derivatives
6305	-5.794986400783665	-4.387045	2.621813057399704	-5.934144522431496	-3.312331465031792	0.42256159761456374	387.39900000000017	0	168	-0.2068279054512757	1.2011136013148873	-0.3459860270991072	2.2758270303005967	-1.4079414941674537	0.6706062543224309	-5.247056	2.815247318744206	0.3411024895535997	0.2992656449553001	79277-27-3	hifensulfuron methyl	COC(=O)c1sccc1S(=O)(=O)NC(=O)Nc1nc(C)nc(OC)n1	Organic compounds	Organic nitrogen compounds	Organonitrogen compounds	Sulfonylureas
6310	-3.9174856712611374	-4.0567565	3.1279273187975907	-5.596087133508648	-2.4681598147110577	0.5398476885433408	85.10600000000001	0	168	1.0124745078015418	0.8732036971307492	-0.6661269544459693	2.4618003643516215	0.1392708251683059	0.7975918369290034	-3.9395177	2.8675756031641506	0.9904424423378764	0.4099267399267399	79-39-0	Methacrylamide	C=C(C)C(N)=O	Organic compounds	Organic acids and derivatives	Carboxylic acids and derivatives	Carboxylic acid derivatives
6318	-5.540850340509589	-5.130067	3.208944272059859	-6.776154042870516	-3.567209770810657	0.6640772540359428	465.093	0	168	0.12668946259201364	0.5374729390372546	-1.1086142397689132	2.100330032290946	-0.41078346886652284	0.8179541203560972	-5.5318084	3.117576705282053	0.13573143637442195	0.5152791771128659	79622-59-6	Fluazinam	O=[N+]([O-])c1cc(C(F)(F)F)c(Cl)c([N+](=O)[O-])c1Nc1ncc(C(F)(F)F)cc1Cl	Organic compounds	Benzenoids	Benzene and substituted derivatives	Trifluoromethylbenzenes
6410	-3.305750715788962	-3.8357213	2.0503265096522867	-4.786470650243042	-2.7361441405907554	0.5237922705314009	100.117	0	168	1.6947571117336606	1.1647865878103802	0.21403717727958058	2.2643636869318673	0.5299705385597928	0.5219809520475688	-3.7943037	1.9636432188273445	1.2062041779969226	0.3995859213250518	80-62-6	Methyl methacrylate	C=C(C)C(=O)OC	Organic compounds	Organic acids and derivatives	Carboxylic acids and derivatives	Carboxylic acid derivatives
6539	-4.631740516843184	-4.3447127	2.936135069487038	-5.633701586429362	-2.697566516942324	0.5467004390408645	248.285	0	168	0.7632099658446584	1.0502377504518765	-0.23875110374151973	2.697383965745518	-0.2870277826207719	0.7479138856963113	-4.261317	2.741894123547018	1.1336337160344783	0.43336710570753123	842-07-9	C.I. Solvent Yellow 14	Oc1ccc2ccccc2c1N=Nc1ccccc1	Organic compounds	Benzenoids	Naphthalenes	Naphthols and derivatives
6725	-4.058600265241847	-4.656836	2.2998414447912756	-5.718426437945967	-3.418584993154691	0.5989210789210789	268.36	0	168	1.3701175179619844	0.7718817664810073	-0.28970865474213486	2.010132790049141	0.5982357676255843	0.5854785273155263	-4.336987	2.3075015666843632	1.0917307808315837	0.47034965034965037	85-98-3	N,N'-Diethylcarbanilide	CCN(C(=O)N(CC)c1ccccc1)c1ccccc1	Organic compounds	Benzenoids	Benzene and substituted derivatives	N-phenylureas
6773	-3.4310119012593003	-3.457432	1.4234386267335486	-4.2225096210788	-2.799070994345251	0.0	140.26999999999998	0	168	1.715952895730447	1.689532766680992	0.9244551759109478	2.3478938026444967	0.026420130372169393	0.36237574331532146	-3.4319289	1.4639216596370628	1.715035930731245	0.0	872-05-9	1-Decene	C=CCCCCCCCC	Organic compounds	Hydrocarbons	Unsaturated hydrocarbons	Unsaturated aliphatic hydrocarbons
6789	-3.835431026701397	-4.379164	2.342121731398205	-5.631728861578952	-3.2896071301807472	0.5306599832915622	121.183	0	168	1.2480106729636407	0.704277496017348	-0.5482871619139146	1.7938345694842903	0.543733192201191	0.5962906887378331	-3.9565928	2.3976607636376395	1.1268488901377982	0.4052631578947368	87-62-7	2,6-Dimethylaniline	Cc1cccc(C)c1N	Organic compounds	Benzenoids	Benzene and substituted derivatives	Xylenes
6799	-4.987560964980691	-4.6169	2.5029539065222823	-5.741720821822474	-3.2387669153001917	0.6621789742566124	329.44000000000005	0	168	0.5302153642932652	0.9008763503395112	-0.2239444925485178	2.2790094139737644	-0.3706609977870876	0.6372297232154713	-4.9013968	2.292761913537606	0.6163795809307017	0.4918633384237351	87820-88-0	Tralkoxydim	CCON=C(CC)C1C(=O)CC(c2c(C)cc(C)cc2C)CC1=O	Organic compounds	Organic oxygen compounds	Organooxygen compounds	Carbonyl compounds
6825	-4.571671498718594	-4.815415	2.8034886133259693	-6.056145778935912	-3.252657165609943	0.6059643605870021	207.10699999999997	0	168	0.744523279122214	0.5007798868061044	-0.7399510010951043	2.0635376122308653	0.2437434068295019	0.7139568063024038	-4.8118544	3.4866022604348017	0.5043404370456323	0.46553724053724055	88-30-2	3-Trifluoromethyl-4-nitrophenol	O=[N+]([O-])c1ccc(O)cc1C(F)(F)F	Organic compounds	Benzenoids	Phenols	Nitrophenols
6842	-5.773667423954119	-4.9384265	2.616120005236092	-5.962177860994783	-3.3460578557586906	0.5536172261782017	240.215	0	168	-0.3930673009295669	0.4421736207072129	-0.5815777379702309	2.034542267265861	-0.8352409293557299	0.672339757961392	-4.818216	2.9876530803374406	0.5623842834207466	0.43166600666600663	88-85-7	Dinoseb	CCC(C)c1cc([N+](=O)[O-])cc([N+](=O)[O-])c1O	Organic compounds	Benzenoids	Phenols	Nitrophenols
6848	-4.400699459014315	-3.8318944	2.1907915156716413	-5.139137968021372	-2.948346452349731	0.36251101088310395	546.7890000000006	0	168	1.3371203100721183	1.9059253728234171	0.5986818010650611	2.7894733167367023	-0.5688050612787192	0.5612004008224292	-4.119981	1.852576866147246	1.6178389384541763	0.2804597288318219	89-04-3	Trioctyl trimellitate	CCCCCCCCOC(=O)c1ccc(C(=O)OCCCCCCCC)c(C(=O)OCCCCCCCC)c1	Organic compounds	Benzenoids	Benzene and substituted derivatives	Benzoic acids and derivatives
6929	-4.745069034962058	-4.646131	2.636266465172081	-5.975223103102023	-3.338956637929942	0.597883432780458	219.287	0	168	0.5959438511814366	0.6948818405103687	-0.6342102169585279	2.002056248213553	-0.09893799629628663	0.6723902953030254	-4.68775	2.2331125392511817	0.6532630244401022	0.47061070550773076	90-30-2	N-Phenyl-1-naphthylamine	c1ccc(Nc2cccc3ccccc23)cc1	Organic compounds	Benzenoids	Naphthalenes
6940	-3.4375347007298163	-3.97295	1.9521774206454814	-5.175671817674568	-3.223494397029087	0.42755417956656344	170.211	0	168	1.793452922497786	1.2580376471777506	0.05531580555303404	2.0074932261985152	0.5354152809596369	0.5028978341807208	-3.786361	1.725425800477626	1.444626640133935	0.3117647058823529	90-43-7	2-Phenylphenol	Oc1ccccc1-c1ccccc1	Organic compounds	Benzenoids	Benzene and substituted derivatives	Biphenyls and derivatives
7174	-4.508155627285645	-4.0813427	2.1895512610692913	-5.323610286225885	-3.134059025156594	0.4755244755244755	158.2	0	168	0.6910508518760127	1.1178637901329236	-0.12440380706422743	2.065147454005064	-0.42681293014209043	0.5580533616490627	-3.9869623	2.324913508770661	1.212244167344078	0.37207619966240657	93-04-9	2-Methoxynaphthalene	COc1ccc2ccccc2c1	Organic compounds	Benzenoids	Naphthalenes
4792	-2.5364561783143547	-3.4714227	3.411713047830307	-5.750571479937592	-2.3388584321072847	0.7651308717763534	176.124	0	168	2.709362361965075	1.7743958733970764	-0.5047529396581624	2.906960108172145	0.9349664939573739	0.901063755833724	-3.3348336	3.036620188168505	1.910984931918766	0.6066403057386175	6381-77-7	Sodium erythorbate (1:1)	O=C1OC(C(O)CO)C([O-])C1=O.[Na+]	Organic compounds	Organoheterocyclic compounds	Lactones	Gamma butyrolactones
7299	-3.746241002602624	-4.1902633	2.2316042996209635	-5.2395902469013205	-3.007985947280357	0.6190916347381864	204.26900000000003	0	168	1.5639614602095886	1.1199391697764094	0.07061221591089197	2.3022165155318555	0.4440222687291633	0.5682558894011265	-4.2780128	2.5401541984817286	1.0321897242587075	0.4878416347381864	947-19-3	(1-Hydroxycyclohexyl)(phenyl)methanone	O=C(c1ccccc1)C1(O)CCCCC1	Organic compounds	Organic oxygen compounds	Organooxygen compounds	Carbonyl compounds
7333	-7.671348873975597	-6.6734686	4.876924621423085	-8.423872320441722	-3.546947699018637	0.6107758620689656	270.4	0	168	-2.2393421867059984	-1.2414619161169373	-2.991865633172124	1.8850589882509612	-0.997880284192882	1.2690418149381169	-7.281807	5.108009524333208	-1.8498002676152947	0.47284482758620694	95465-99-9	Cadusafos	CCOP(=O)(SC(C)CC)SC(C)CC	Organic compounds	Organophosphorus compounds	Organothiophosphorus compounds
7334	-3.401996239281584	-3.4801223	2.577803414011688	-5.417552973069592	-2.839749559057904	0.46911764705882353	106.168	0	168	1.623997396883684	1.5458712920834887	-0.39155933690432376	2.186244077107364	0.07812608852298153	0.711029510392099	-3.5675442	2.6060272285654142	1.4584494312759275	0.34911764705882353	95-47-6	o-Xylene	Cc1ccccc1C	Organic compounds	Benzenoids	Benzene and substituted derivatives	Xylenes
7336	-3.5673177704294066	-3.6886446	2.450546742165386	-5.392916592735066	-2.94236985056968	0.4811946532999164	108.14	0	168	1.4666685948101992	1.3453417184039331	-0.3589302274954601	2.091616514669926	0.12132687716886004	0.6605249046217394	-3.7174094	1.8757613430050495	1.3165770034902577	0.34643274853801176	95-48-7	o-Cresol	Cc1ccccc1O	Organic compounds	Benzenoids	Phenols	Cresols
7374	-4.786667081609353	-3.8179998	1.8266268502998226	-4.693873193359425	-2.8672463430596027	0.4381981915025393	126.155	0	168	0.3142373863189702	1.282904631704575	0.4070312745688975	2.23365812486872	-0.9686672418266378	0.4653656794556512	-4.1466537	1.8524713981381966	0.9542508191538058	0.3278550724637681	96-05-9	Allyl methacrylate	C=CCOC(=O)C(=C)C	Organic compounds	Organic acids and derivatives	Carboxylic acids and derivatives	Carboxylic acid derivatives
7375	-3.995354825803265	-3.9799385	2.587221653540105	-5.643053540082003	-3.055831886541898	0.7036363636363637	120.15099999999995	0	168	1.0843725639240411	1.0997888804585567	-0.5633261503546969	2.023895503185408	-0.01541631872318705	0.6737845421653802	-3.9695513	2.044889163932568	1.1101760781149175	0.5581818181818182	96-09-3	Styrene oxide	c1ccc(C2CO2)cc1	Organic compounds	Benzenoids	Benzene and substituted derivatives
7398	-5.782498534467533	-4.7534394	2.355622160692836	-5.814435891571137	-3.4588137308783016	0.7274574021274653	364.9420000000002	0	168	-0.22027468667266503	0.808784424064861	-0.25221204377626955	2.1034101169165664	-1.0290591080454137	0.5997037348828615	-5.2220654	2.460958048967399	0.34015840828161975	0.5747858781444659	96489-71-3	Pyridaben	CC(C)(C)c1ccc(CSc2cnn(C(C)(C)C)c(=O)c2Cl)cc1	Organic compounds	Benzenoids	Benzene and substituted derivatives	Phenylpropanes
7446	-4.99229166462556	-4.895285	3.226374786475126	-6.75704044712993	-3.530665660654804	0.6418662818662819	296.5520000000001	0	168	0.47980919271373107	0.5768157134278993	-1.2849395897906395	1.9414351966844865	-0.09700653507844059	0.8233106365607171	-4.8876996	2.4781371863430475	0.5844012605446627	0.4918662818662819	97-77-8	Disulfiram	CCN(CC)C(=S)SSC(=S)N(CC)CC	Organic compounds	Organic nitrogen compounds	Organonitrogen compounds	Amines
7458	-3.733181629625452	-3.5896142	2.2699174870946335	-4.657941717223238	-2.3880242301286048	0.28182194616977224	198.218	0	168	1.563961460209589	1.7075289500442699	0.6392013726118025	2.909118859706436	-0.14356747671712666	0.5780229029735338	-3.7110236	1.8610376755312843	1.5861195140734674	0.2151552795031056	97-90-5	Ethylene glycol dimethacrylate	C=C(C)C(=O)OCCOC(=O)C(=C)C	Organic compounds	Organic acids and derivatives	Carboxylic acids and derivatives	Dicarboxylic acids and derivatives
7512	-4.724320944570908	-4.805863	2.7373933137939432	-6.049885838125966	-3.3124925243320225	0.4600953716690042	137.13799999999998	0	168	0.4128368669191195	0.331294896041359	-0.9127280266359379	1.8246652871580054	0.08154195902406247	0.6968479465984974	-4.675657	1.9696311618235076	0.4615010019286326	0.34917725752508366	99-08-1	3-Nitrotoluene	Cc1cccc([N+](=O)[O-])c1	Organic compounds	Benzenoids	Benzene and substituted derivatives	Nitrobenzenes
7526	-3.8197911523387615	-3.4780774	2.1176747369694815	-4.636793913893149	-2.519119176923667	0.5372148541114058	154.12099999999998	0	168	1.3680706658913333	1.7097844058505685	0.5510679043369462	2.6687426413064275	-0.3417137406871502	0.5390993866961072	-3.577618	1.831605587995523	1.6102439204066705	0.40764705882352936	99-50-3	3,4-Dihydroxybenzoic acid	O=C(O)c1ccc(O)c(O)c1	Organic compounds	Benzenoids	Benzene and substituted derivatives	Benzoic acids and derivatives
7534	-4.129562939807614	-3.7062366	2.092463176612486	-4.99488089926157	-2.9024177226490844	0.48618113912231564	162.27599999999995	0	168	1.0806913542743566	1.5040176849438889	0.2153733948204002	2.307836571432886	-0.4233263389317594	0.5389926342914869	-3.8966553	1.7305751024421991	1.313598986431717	0.3718954248366013	99-62-7	1,3-Diisopropylbenzene	CC(C)c1cccc(C(C)C)c1	Organic compounds	Benzenoids	Benzene and substituted derivatives	Cumenes
7551	-4.179691907948583	-4.8603377	2.7358232641288223	-6.05063851084288	-3.314815246714058	0.4297174645000732	137.138	0	168	0.9574659035414449	0.276820073402135	-0.9134806993528523	1.82234256477597	0.6806458262738291	0.6971163481503506	-4.607358	2.046754909095727	0.5297998273886403	0.32572886051146926	99-99-0	4-Nitrotoluene	Cc1ccc([N+](=O)[O-])cc1	Organic compounds	Benzenoids	Benzene and substituted derivatives	Nitrobenzenes
7560	-6.521197287594649	-4.907973	7.2130429282918005	-10.666638444517224	-3.4535955162254237	0.5175567103674314	726.2829999999998	0	168	-0.6600914087817301	0.9531330507527442	-4.805532565704304	2.4075103625874954	-1.6132244749420614	2.01373379169377	-6.0984597	4.14697751772213	-0.2373538572332014	0.38630671036743147	NOCAS_(+/-) 2-(2,4-dichlorophenyl)-3-(1H-1,2,	(+/-) 2-(2,4-dichlorophenyl)-3-(1H-1,2,4-triazole-1-yl)propyl-1,1,2,2-tetrafluoroethylether	FC(F)(CC(Cn1cncn1)c1ccc(Cl)cc1Cl)C(F)(F)OC(F)(F)C(F)(F)CC(Cn1cncn1)c1ccc(Cl)cc1Cl	Organic compounds	Benzenoids	Benzene and substituted derivatives	Halobenzenes
10160	-10.565274721803275	-10.047232	4.946938085836925	-10.834033717975556	-5.887095632138631	0.399893899204244	374.8650000000001	0	168	-4.99139982823808	-4.473356764532708	-5.260158824410361	-0.3132207385734353	-0.5180430476089395	1.3962143701226086	-9.96332	4.449552257523909	-4.389444875154248	0.3075862068965517	70648-26-9	1,2,3,4,7,8-Hexachlorodibenzofuran	Clc1cc2oc3c(Cl)c(Cl)c(Cl)c(Cl)c3c2cc1Cl	Organic compounds	Organoheterocyclic compounds	Benzofurans	Dibenzofurans
20012	-3.5322959660451563	-3.632003	4.35205679054809	-7.191507578428671	-2.839450787880581	0.707303596228601	444.44000000000017	0	168	2.1155171728769475	2.015810059450846	-1.543694439506567	2.8083623510415228	0.09970710287879392	1.2211309459852122	-3.7806623	4.9560497607190985	1.867150853722478	0.5440852054240033	60-54-8 ,64-75-5	Tetracycline ,Tetracycline hydrochloride		Organic compounds	Phenylpropanoids and polyketides	Tetracyclines
20016	-3.1343276770349355	-3.2726662	2.560202690531694	-4.791703539138601	-2.2315008486069075	0.554041514041514	74.079	0	168	1.735367434092868	1.5970289176610686	0.07799157198920222	2.638194262520896	0.1383385388616709	0.6553114244777626	-3.062459	2.1499444187961556	1.8072361300410031	0.4397557997557998	1560-69-6 ,4075-81-4 ,79-09-4 ,84057-80-7	Propanoic acid, cobalt(2+) salt ,Calcium propionate ,Propionic acid ,Zirconium(4+) tetrapropanoate		Organic compounds	Organic acids and derivatives	Carboxylic acids and derivatives	Carboxylic acids
20025	-4.295408215768723	-3.4544463	1.9724040707693375	-4.5606401384574555	-2.588236067688118	0.011764705882352941	284.4839999999999	0	168	1.158649629981305	1.9996115210837688	0.8934177072925724	2.86582177806191	-0.8409619000033421	0.5024194624063906	-3.694833	2.0346316689067585	1.7592247969439705	0.0	13586-84-0 ,4485-12-5 ,557-05-1	Octadecanoic acid, cobalt salt ,Lithium octadecanoate ,Octadecanoic acid, zinc salt		Organic compounds	Lipids and lipid-like molecules	Fatty Acyls	Fatty acids and conjugates
20029	-3.860085474930947	-3.7699783	1.4504566566297394	-4.538150342776177	-3.0876936861464377	0.0	238.349	0	168	1.517127859241101	1.6072350472809818	0.8390629913958706	2.28951964802561	-0.09010719009513135	0.36934728696261354	-3.8169224	1.5000674479618605	1.5602909216214373	0.0	142-87-0 ,22397-58-6	Sodium decyl sulfate ,unnamed [22397-58-6]		Organic compounds	Organic acids and derivatives	Organic sulfuric acids and derivatives	Sulfuric acid esters
20039	-5.132069370858578	-4.2750173	1.9992487649136592	-5.31351806357974	-3.3142692986660807	0.4596941070625281	127.574	0	168	-0.026307198096394237	0.8307448966977595	-0.20775589081755608	1.7914928740961031	-0.8570521093534511	0.5093785066077033	-4.657446	2.26568401071984	0.4483162605505692	0.348582995951417	106-47-8 ,20265-96-7	4-Chloroaniline ,4-Chloroaniline hydrochloride		Organic compounds	Benzenoids	Benzene and substituted derivatives	Aniline and substituted anilines
20045	-3.123152457981069	-3.38305	2.8514570886880786	-5.252690006232084	-2.401232917544005	0.5893240962446684	192.123	0	168	2.160426901545679	1.9005293930831428	0.03088935329466499	2.8823464419827434	0.25989750692371594	0.7475574801052661	-3.2722623	2.2936706095262	2.011317024022168	0.4630083067709842	3344-18-1 ,546-46-3 ,77-92-9 ,813-94-5 ,866-84-2	trimagnesium dicitrate ,1,2,3-Propanetricarboxylic acid, 2-hydroxy-, zinc salt (2:3) ,Citric acid ,Tricalcium citrate ,Tripotassium citrate		Organic compounds	Organic acids and derivatives	Carboxylic acids and derivatives	Tricarboxylic acids and derivatives
20052	-4.260383250178352	-3.706017	2.3067165016124145	-5.153230021028807	-2.8465135194163924	0.5476262626262627	191.139	0	168	1.020966059360777	1.5753323009016031	0.12811928851032195	2.434835790122736	-0.5543662328138499	0.5966968941435714	-4.24466	2.0730438443584083	1.0366894042738104	0.30027777777777775	139-13-9 ,5064-31-3	Nitrilotriacetic acid ,Glycine, N,N-bis(carboxymethyl)-, trisodium salt		Organic compounds	Organic acids and derivatives	Carboxylic acids and derivatives	Amino acids, peptides, and analogues
20053	-3.7397602722166567	-3.7963228	2.9569111414784204	-5.734245426622327	-2.777334285143907	0.5548871063576946	292.244	0	168	1.7259853313002305	1.6694227648723536	-0.26849982310543996	2.6884113183729803	0.05656255035414404	0.7750785088249162	-4.249046	2.371289600066282	1.2166997442580016	0.23986928104575167	139-33-3 ,14025-21-9 ,14402-88-1 ,15375-84-5 ,15708-41-5 ,15934-01-7 ,22473-78-5 ,60-00-4 ,62-33-9 ,64-02-8 ,67859-51-2 ,68015-77-0	Ethylenediaminetetraacetic acid, disodium salt ,Zincate(2-), [[N,N'-1,2-ethanediylbis[N-[(carboxy-.kappa.O)methyl]glycinato-.kappa.N,.kappa.O]](4-)]-, sodium (1:2), (OC-6-21)- ,Sodium [(ethylenedinitrilo)tetraacetato]magnesate ,Manganate(2-), [[N,N'-1,2-ethanediylbis[N-[(carboxy-.kappa.O)methyl]glycinato-.kappa.N,.kappa.O]](4-)]-, disodium, (OC-6-21)- ,Ethylenediaminetetraacetic acid ferric sodiu…		Organic compounds	Organic acids and derivatives	Carboxylic acids and derivatives	Tetracarboxylic acids and derivatives
20063	-3.775231184711653	-5.732149	2.8116843688653557	-6.932520998232735	-4.120836629367379	0.37249931581828133	300.0979999999999	0	168	1.7020319163717863	-0.2548860303888548	-1.4552578971492958	1.35642647171606	1.956917939433855	0.7170939180377276	-5.6475067	3.503910973974826	-0.17024362067946625	0.2537493158182813	29420-49-3 ,375-73-5	Potassium perfluorobutanesulfonate ,Perfluorobutanesulfonic acid		Organic compounds	Organohalogen compounds	Alkyl halides	Alkyl fluorides
156	-4.902599794695014	-4.651171	4.096402263945837	-6.700451729168796	-2.6040494652229587	0.5093117611701061	432.56300000000016	1	164	0.7334495738915289	0.9848781467603901	-1.0644023605822526	3.0319999033635843	-0.25142858726703565	1.0450138138694842	-4.770616	2.977153584791689	0.8654333119997623	0.38027950310559006	10193-99-4	Acetic acid, mercapto-, 2,2-bis[[(mercaptoacetyl)oxy]methyl]-1,3-propanediyl ester	O=C(CS)OCC(COC(=O)CS)(COC(=O)CS)COC(=O)CS	Organic compounds	Organic acids and derivatives	Carboxylic acids and derivatives	Tetracarboxylic acids and derivatives
184	-4.712480181420342	-4.805122	3.288431319822057	-6.637881096905417	-3.3494497770833602	0.733179622310057	241.87	1	164	0.6711018231861423	0.5784601142024961	-1.2542990922989328	2.034132227523124	0.09264171723078096	0.8374510723166965	-4.7123528	2.3433126143317886	0.6712292629115549	0.5831796223100569	10222-01-2	2,2-Dibromo-3-nitrilopropionamide	N#CC(Br)(Br)C(N)=O	Organic compounds	Organic acids and derivatives	Carboxylic acids and derivatives	Carboxylic acid derivatives
205	-3.1805248062843634	-3.5462968	2.8453689317041033	-5.310492222403837	-2.4651232906997333	0.5958510410684323	218.205	1	164	2.158339891606505	1.7925678556423028	0.028372475487031465	2.8737414071911345	0.3657720286613153	0.733994825136631	-3.2760856	2.331962308131445	2.062779082537874	0.47277411799150926	102-76-1	Triacetin	CC(=O)OCC(COC(C)=O)OC(C)=O	Organic compounds	Lipids and lipid-like molecules	Glycerolipids	Triradylcglycerols
330	-4.310577532751864	-4.0075407	3.1589494419775948	-6.0557269860017975	-2.8967775440242027	0.6413165266106442	228.248	1	164	1.0478294480097001	1.3508662656839896	-0.6973200052402332	2.4616294367373617	-0.30303682993204006	0.8249473945048728	-4.309786	2.6176194365291057	1.0486211350808607	0.5038165266106442	10543-57-4	Tetraacetylethylenediamine	CC(=O)N(CCN(C(C)=O)C(C)=O)C(C)=O	Organic compounds	Organic acids and derivatives	Carboxylic acids and derivatives	Carboxylic acid derivatives
386	-4.840642761330515	-4.5856004	4.900670544018874	-8.139808107655279	-3.2391375636364046	0.6235574229691877	235.906	1	164	0.5320962254802767	0.7871386100508458	-2.767069120844487	2.133601423174387	-0.2550423852013646	1.342454056825117	-4.6697254	2.8037225460106083	0.7030135535950983	0.4711764705882353	106-37-6	1,4-Dibromobenzene	Brc1ccc(Br)cc1	Organic compounds	Benzenoids	Benzene and substituted derivatives	Halobenzenes
418	-4.414877030863645	-4.2339973	2.264222087148877	-5.434893422754381	-3.1706713356055034	0.7032323232323232	187.862	1	164	0.8589619107094695	1.039841597872139	-0.1610544811812664	2.1031676059676108	-0.18087968589294157	0.5765472943761735	-4.418705	2.4387674756586044	0.8551339393169513	0.5532323232323233	106-93-4	1,2-Dibromoethane	BrCCBr	Organic compounds	Organohalogen compounds	Organobromides
441	-2.806300285488609	-3.1836014	2.6728171752256453	-4.6742851507470755	-2.00146797552143	0.5444444444444445	62.068000000000005	1	164	1.9865674659712556	1.6092663597387766	0.11858260071278896	2.7913997759384346	0.37730109390592226	0.6806906017405521	-3.0617633	2.2235623088859504	1.731104464848039	0.4333333333333334	107-21-1	Ethylene glycol	OCCO	Organic compounds	Organic oxygen compounds	Organooxygen compounds	Alcohols and polyols
454	-3.454844448056267	-3.4364598	2.130185277511859	-4.485953759704939	-2.3557684821930804	0.6415204678362573	118.176	1	164	1.617684837914618	1.6360695165830377	0.5865755262659454	2.716760803777804	-0.0183846683168869	0.5431979525592859	-3.454055	1.717401109371425	1.618474211301386	0.5021265284423179	107-41-5	2-Methyl-2,4-pentanediol	CC(O)CC(C)(C)O	Organic compounds	Organic oxygen compounds	Organooxygen compounds	Alcohols and polyols
460	-4.931618732656025	-4.7594314	2.2477378841756663	-5.705521834572945	-3.4577839503972787	0.5058082029780143	307.825	1	164	0.5566851554877306	0.7288725148735589	-0.21721794642918935	2.030519937746477	-0.1721873705039254	0.5737609754157696	-4.853285	2.301816319459955	0.6350190499550994	0.39426974143955273	107534-96-3	Tebuconazole	CC(C)(C)C(O)(CCc1ccc(Cl)cc1)Cn1cncn1	Organic compounds	Benzenoids	Benzene and substituted derivatives	Phenylbutylamines
491	-3.7558932717321314	-3.6824517	2.869357909205257	-5.261710646357548	-2.392352737152291	0.6903828197945845	100.073	1	164	1.2444236475781785	1.31786518285689	-0.26139372704723807	2.607964182158019	-0.07344154672602787	0.7305083516479852	-3.7272968	2.1319357301524406	1.2730201008841107	0.5459383753501401	108-30-5	Succinic anhydride	Oc1ccc(O)o1	Organic compounds	Organoheterocyclic compounds	Heteroaromatic compounds
504	-4.510838260859762	-4.5319076	2.4541443475829974	-5.634440910214288	-3.1802965626312902	0.5944187675070028	171.06699999999998	1	164	0.7223279783706582	0.7012586888837937	-0.40127467098386754	2.05286967659913	0.021069297581400193	0.6248059175484393	-4.3492837	2.7149270211294816	0.8838825397953093	0.45324229691876755	108-60-1	bis(2-Chloro-1-methylethyl) ether	CC(CCl)OC(C)CCl	Organic compounds	Organic oxygen compounds	Organooxygen compounds	Ethers
510	-3.2979356528651533	-3.5521326	1.9500435276537837	-4.860948360044692	-2.9109048323909086	0.5908722856091277	120.19499999999998	1	164	1.7819507489315631	1.5277538061798723	0.21893804175202414	2.168981569405808	0.2541969536411943	0.5160749840676067	-3.560781	2.4056195345764295	1.5191054136240427	0.4435038645564962	108-67-8	1,3,5-Trimethylbenzene	Cc1cc(C)cc(C)c1	Organic compounds	Benzenoids	Benzene and substituted derivatives
522	-2.881117608027292	-3.5781763	2.134601029352598	-5.0638484556743215	-2.9292474263217234	0.5085994397759104	92.141	1	164	2.0833353132833907	1.3862766489513005	-0.09939553436363839	2.0352054949889595	0.6970586519672146	0.5756250606002319	-3.7109652	2.304671469314761	1.253487755726494	0.39095238095238094	108-88-3	Toluene	Cc1ccccc1	Organic compounds	Benzenoids	Benzene and substituted derivatives	Toluenes
526	-3.6717902872034	-3.6654768	2.1103345984029	-4.787162625755791	-2.6768280273528906	0.6560421994884911	100.161	1	164	1.328908364648517	1.3352218576454529	0.21353602609612604	2.323870624499026	-0.00631348819216937	0.5373379136555748	-3.6703873	1.7676401487091549	1.3303113730443556	0.5088235294117647	108-93-0	Cyclohexanol	OC1CCCCC1	Organic compounds	Organic oxygen compounds	Organooxygen compounds	Alcohols and polyols
561	-5.766132789688137	-4.4103627	2.482440591672371	-5.645666881068567	-3.1632262893961958	0.7096969696969697	66.063	1	164	-0.9461744980520495	0.4095955841930139	-0.8257085894324795	1.6567320022398917	-1.355770069198635	0.633222822478041	-4.5587015	2.7060872717505733	0.26125676472774784	0.5642424242424242	109-77-3	Propanedinitrile	N#CCC#N	Organic compounds	Organic nitrogen compounds	Organonitrogen compounds	Organic cyanides
572	-4.871772568127282	-3.9869924	3.019869556525907	-5.480776371119773	-2.4609068145938657	0.8066378066378068	68.075	1	164	-0.03878491811527988	0.8459952858826769	-0.6477887211077705	2.3720808354181364	-0.8847802089659051	0.7701707514978945	-4.68939	2.5770524685311855	0.14359746035839369	0.6430014430014431	110-00-9	Furan	c1ccoc1	Organic compounds	Organoheterocyclic compounds	Heteroaromatic compounds
592	-2.6091946958144785	-3.24425	1.6539155013686626	-4.0404676766781416	-2.386552175309479	0.14779264214046822	186.295	1	164	2.6610065031421533	2.025951128932873	1.2297335222784902	2.883649023647153	0.6350553633133291	0.4214165086480645	-3.0582218	1.7168922884477236	2.2119793799186476	0.07086956521739131	110-42-9	Methyl decanoate	CCCCCCCCCC(=O)OC	Organic compounds	Lipids and lipid-like molecules	Fatty Acyls	Fatty acid esters
595	-4.603509599278537	-4.8259797	2.9034763690322842	-6.302127671904022	-3.3986513028717376	0.6988521555064392	387.86300000000006	1	164	0.9851687529890931	0.7626986433969309	-0.7134493196363918	2.1900270493958924	0.22247011034670727	0.7403313496308473	-4.734783	1.8959597893982068	0.8538951889885026	0.556479274150507	110488-70-5	Dimethomorph	COc1ccc(C(=CC(=O)N2CCOCC2)c2ccc(Cl)cc2)cc1OC	Organic compounds	Benzenoids	Benzene and substituted derivatives	Diphenylmethanes
615	-3.551863992678247	-3.8569293	3.1592716152424463	-5.519196813039978	-2.3599251977975313	0.7059523809523809	86.138	1	164	1.3833307911745307	1.0782654919562233	-0.5840020291871996	2.5752695860552466	0.305065309537329	0.80461650466599	-3.8167934	2.4376294228589663	1.1184013334947727	0.530952380952381	110-85-0	Piperazine	C1CNCCN1	Organic compounds	Organoheterocyclic compounds	Diazinanes	Piperazines
650	-2.9126596242754403	-3.061303	1.7064479598879596	-4.009905802253155	-2.3034578423651957	0.0	102.177	1	164	2.096693523018031	1.9480502439279952	0.999447345040316	2.7058953049282755	0.14864327603889071	0.43453957653730757	-3.006027	1.8020647444901314	2.0033261688191795	0.0	111-27-3	1-Hexanol	CCCCCCO	Organic compounds	Lipids and lipid-like molecules	Fatty Acyls	Fatty alcohols
666	-4.421690338066549	-3.5448961	2.994375280155661	-5.105447251512907	-2.111071971357246	0.6188186813186813	105.137	1	164	0.6000652425478159	1.4768594343957124	-0.08369167089854244	2.9106836092571187	-0.8767942122730918	0.7628385913177262	-3.9953318	2.255157757725684	1.0264238019175373	0.4647727272727272	111-42-2	Diethanolamine	OCCNCCO	Organic compounds	Organic nitrogen compounds	Organonitrogen compounds	Amines
678	-4.902347149533285	-4.951558	3.782511816245955	-7.247138062821546	-3.464626246575591	0.7341671531326703	400.47500000000014	1	164	0.7002282605226003	0.6510172843178629	-1.6445626527656605	2.1379491634802945	0.04921096356485943	0.9715868331309931	-4.902084	2.4636409564281307	0.7004915297460769	0.5456123745778918	111578-32-6	Metobenzuron	CON(C)C(=O)Nc1ccc(Oc2ccc3c(c2)OC(C)(OC)CC3(C)C)cc1	Organic compounds	Organic oxygen compounds	Organooxygen compounds	Ethers
731	-4.578219584488653	-4.177499	2.3755065645445854	-5.544445916752199	-3.1689393522076137	0.6444840777502068	121.13899999999995	1	164	0.5050643997612446	0.9057851771601946	-0.46116193250230153	1.914344632042284	-0.4007207670448052	0.606043967723396	-4.333922	2.563583568454775	0.7493620830255079	0.5090002067824648	1122-62-9	2-Acetylpyridine	CC(=O)c1ccccn1	Organic compounds	Organic oxygen compounds	Organooxygen compounds	Carbonyl compounds
733	-5.558841560037394	-5.1437473	4.37530268893135	-8.197829163563693	-3.822526474632343	0.5296370140076138	372.1490000000001	1	164	0.01187529630120302	0.42696951608562356	-2.6271123072250955	1.7481903817062545	-0.4150942303254803	1.1819432993365107	-5.2414165	4.366290998037446	0.3293004027033752	0.3973293216999215	112281-77-3	Tetraconazole	FC(F)C(F)(F)OCC(Cn1cncn1)c1ccc(Cl)cc1Cl	Organic compounds	Benzenoids	Benzene and substituted derivatives	Halobenzenes
777	-4.926245925711004	-4.734674	3.8171001078876943	-7.092824058482973	-3.275723950595279	0.6622282022469802	274.103	1	164	0.5116678631167684	0.7032398202197454	-1.6549102696552014	2.162189838232493	-0.19157194881281026	0.9838881454498352	-4.694434	3.866042310288542	0.7434796333334621	0.527445593551328	113136-77-9	Cyclanilide	O=C(O)C1(C(=O)Nc2ccc(Cl)cc2Cl)CC1	Organic compounds	Benzenoids	Benzene and substituted derivatives	Anilides
792	-4.96481988046345	-4.499595	2.908821367203707	-6.226847626118592	-3.318026258914885	0.5805695397915077	209.245	1	164	0.3558352086708873	0.8210599145015578	-0.9061925369842546	2.0026288302194524	-0.4652247152107645	0.7446239389244554	-4.7640204	2.9974063725183298	0.5566346450144631	0.43712498300013597	114-26-1	Propoxur	CNC(=O)Oc1ccccc1OC(C)C	Organic compounds	Benzenoids	Benzene and substituted derivatives	Phenyl methylcarbamates
819	-4.074221334411726	-3.8168721	2.0565463756980713	-5.105800611671821	-3.04925423597375	0.6010926298398925	196.29	1	164	1.2186768406062989	1.476026050255863	0.18709756334620406	2.2436439390442753	-0.25734921450816195	0.5318478478220767	-3.7502193	2.1821308061701323	1.5426788424354656	0.4693853127667218	115-95-7	Linalyl acetate	C=CC(C)(CCC=C(C)C)OC(C)=O	Organic compounds	Lipids and lipid-like molecules	Prenol lipids	Monoterpenoids
851	-4.972581828934165	-5.2785535	4.430759232411396	-8.147302713347623	-3.7165434809362266	0.78944473725099	396.3810000000001	1	164	0.6255310000452747	0.3195593491530402	-2.5491898843681833	1.881569348043213	0.30597165693619655	1.156537406182817	-5.1492968	2.746897731013055	0.44881605571172334	0.5772956991332756	117718-60-2	Thiazopyr	COC(=O)c1c(C(F)F)nc(C(F)(F)F)c(C2=NCCS2)c1CC(C)C	Organic compounds	Organoheterocyclic compounds	Pyridines and derivatives	Pyridinecarboxylic acids and derivatives
903	-4.376626449171964	-3.8926606	2.0541538022247816	-5.071243798405487	-3.017089996180705	0.49493262140859395	182.222	1	164	0.8839743598086688	1.3679402157321892	0.18935701057514662	2.2435108127999284	-0.4839658313435953	0.5239394927537302	-3.9398453	2.3261800631056113	1.320755474678262	0.34479876160990713	119-61-9	Benzophenone	O=C(c1ccccc1)c1ccccc1	Organic compounds	Benzenoids	Benzene and substituted derivatives	Benzophenones
966	-3.618921738047885	-3.942499	2.568581158795377	-5.680862119782592	-3.1122809609872153	0.6838980463980464	150.133	1	164	1.5575544248329272	1.2339772537448033	-0.5043859569017801	2.0641952018935967	0.3235771843001376	0.682372860473117	-3.7576087	2.4048355246470887	1.4188675045517438	0.5450091575091575	120-57-0	Piperonal	O=Cc1ccc2c(c1)OCO2	Organic compounds	Organoheterocyclic compounds	Benzodioxoles
1034	-4.896137003912295	-5.8379703	3.2502375885365695	-7.176262540084533	-3.9260249515479635	0.584986128422661	330.36400000000003	1	164	0.6228557119358852	-0.31897752957927694	-1.657269824236353	1.5929677643002167	0.941833252893125	0.8310288615420531	-5.281946	2.949867510182764	0.23704652169415738	0.4534071810542398	121-75-5	Malathion	CCOC(=O)CC(SP(=S)(OC)OC)C(=O)OCC	Organic compounds	Lipids and lipid-like molecules	Fatty Acyls	Fatty acid esters
1037	-5.382606408835068	-4.2822633	2.9415726069148938	-5.98900051441756	-3.0474279075026662	0.5975848712690818	222.117	1	164	-0.036024609747866525	1.0643185297309403	-0.6424187153303585	2.299153891584535	-1.1003431298738864	0.7510055523844649	-4.9585104	2.6844588509229896	0.38807139264669394	0.4452039188881294	121-82-4	Cyclonite	O=[N+]([O-])N1CN([N+](=O)[O-])CN([N+](=O)[O-])C1	Organic compounds	Organoheterocyclic compounds	Triazinanes	1,3,5-triazinanes
1077	-4.122577434798872	-3.7109246	2.0152669307792053	-4.952434168340329	-2.9371672375611233	0.6035984848484848	202.297	1	164	1.1834120075710113	1.595064814937912	0.353555274029555	2.3688222048087604	-0.41165280940214366	0.5191431648386392	-3.8967679	1.8343983440835436	1.4092215881459558	0.48238636363636356	122-40-7	2-(Phenylmethylene)-heptanal	CCCCCC(C=O)=Cc1ccccc1	Organic compounds	Phenylpropanoids and polyketides	Cinnamaldehydes
1144	-3.618896837007088	-3.4063401	2.139180609652263	-4.505547888135545	-2.3663672784832817	0.6684494949494949	116.15999999999998	1	164	1.4461597663489305	1.6587164929605207	0.5595087152204737	2.6986893248727366	-0.21255671478418758	0.5452393683631912	-3.4939508	1.7679326040473597	1.571105778540288	0.5188282828282829	123-42-2	Diacetone alcohol	CC(=O)CC(C)(C)O	Organic compounds	Organic oxygen compounds	Organooxygen compounds	Carbonyl compounds
1155	-3.50827898307065	-3.4438224	2.941843225652786	-5.28316807112798	-2.3413248454751936	0.6023976608187134	72.107	1	164	1.3496984441148967	1.4141550299830503	-0.42519064394243317	2.516652581710353	-0.06445659919003477	0.7603507938012772	-3.437037	2.018817759793344	1.4209404192879482	0.4623976608187134	123-72-8	Butyraldehyde	CCCC=O	Organic compounds	Organic oxygen compounds	Organooxygen compounds	Carbonyl compounds
1212	-4.569750585066366	-4.080552	2.9086848825430067	-5.781723111356141	-2.873038228813134	0.633518388155019	430.3730000000003	1	164	1.0640944324274109	1.5532929228745942	-0.14787809386236378	2.760806788680643	-0.4891984839311121	0.7432116051850214	-4.45652	2.5262177378458013	1.1773249324625574	0.4966762828918611	125401-92-5	Bispyribac-sodium	COc1cc(OC)nc(Oc2cccc(Oc3nc(OC)cc(OC)n3)c2C(=O)[O-])n1.[Na+]	Organic compounds	Organic oxygen compounds	Organooxygen compounds	Ethers
1224	-3.190877513591364	-3.7446067	4.480881103535765	-7.118081688077057	-2.6372005845412922	0.7692858865272658	492.3890000000002	1	164	2.50143082861133	1.947701615811692	-1.4257733458743629	3.0551077576614016	0.5537292197307795	1.2363518896256769	-3.4440832	3.812435456364331	2.2482251344098043	0.6121430293844087	1260-17-9	Carminic acid	Cc1c(C(=O)O)c(O)cc2c(O)c3c(c(O)c12)C(=O)C(C1OC(CO)C(O)C(O)C1O)C(=O)C3=O	Organic compounds	Benzenoids	Anthracenes	Anthracenecarboxylic acids and derivatives
1230	-3.096910233894396	-4.201509	4.2677813835392335	-6.737923081135184	-2.4701416975959503	0.7883168092962566	846.9170000000001	1	164	2.8309306165682337	1.7263318548633648	-0.8100822306725545	3.4576991528666796	1.1045987649764535	1.092631980718647	-3.391378	4.478019700780306	2.536462922881207	0.6296961196410842	126-13-6	Sucrose acetate isobutanoate	CC(=O)OCC1OC(OC2(COC(=O)C(C)C)OC(COC(C)=O)C(OC(=O)C(C)C)C2OC(=O)C(C)C)C(OC(=O)C(C)C)C(OC(=O)C(C)C)C1OC(=O)C(C)C	Organic compounds	Organic oxygen compounds	Organooxygen compounds	Carbohydrates and carbohydrate conjugates
1255	-3.755438988343651	-3.8116283	2.153676486601245	-5.2060963970761005	-3.0524199104748555	0.41812564499484006	210.295	1	164	1.567389958625961	1.5112005964483852	0.11673254989351155	2.2704090364947564	0.05618935333115349	0.5621684684583732	-3.832447	2.118723751411146	1.4903818962092859	0.32400799793601653	126-92-1	Sodium ethasulfate	CCCCC(CC)COS(=O)(=O)[O-].[Na+]	Organic compounds	Organic acids and derivatives	Organic sulfuric acids and derivatives	Sulfuric acid esters
1278	-4.691731445736303	-4.0813456	2.2692969641906817	-5.246697304447073	-2.9774003402563913	0.5263157894736843	218.277	1	164	0.6472765304706499	1.2576624290622052	0.09231067175987974	2.3616076359505613	-0.610385887569799	0.5784166479161139	-4.0737457	2.814875472509926	1.2652622556996167	0.4	127-63-9	Diphenylsulfone	O=S(=O)(c1ccccc1)c1ccccc1	Organic compounds	Benzenoids	Benzene and substituted derivatives	Benzenesulfonyl compounds
1281	-3.2679057097736512	-4.2503486	2.983406395648691	-5.911316318864722	-2.9279099232160313	0.5332548804962598	203.17499999999995	1	164	2.0399645586512167	1.0575216919524024	-0.6034460504398543	2.3799603452088367	0.9824428581889952	0.7597457900259554	-3.546706	2.8233733649511095	1.761164321160321	0.41182630906768836	127-68-4	Sodium 3-nitrobenzenesulfonate	O=[N+]([O-])c1cccc(S(=O)(=O)[O-])c1.[Na+]	Organic compounds	Benzenoids	Benzene and substituted derivatives	Benzenesulfonic acids and derivatives
1293	-4.265198164694968	-4.4015074	1.8220470785512464	-5.2347639982163665	-3.41271691966512	0.4513188405797101	220.356	1	164	1.077926715571507	0.941617485191674	0.10836088205010815	1.9304079606013547	0.136309212929544	0.4638265603759727	-4.3207006	1.7900222965384502	1.0224242477010685	0.3389855072463768	128-37-0	Butylated hydroxytoluene	Cc1cc(C(C)(C)C)c(O)c(C(C)(C)C)c1	Organic compounds	Benzenoids	Benzene and substituted derivatives	Phenylpropanes
1462	-4.388968839777212	-4.6000204	3.2757657750571374	-6.667511669045686	-3.3917458939885483	0.6592307692307692	296.562	1	164	1.0831466621154675	0.8720951002302095	-1.1953961671530058	2.0803696079041316	0.21105156885315868	0.8486604303325997	-4.393166	2.538497963553389	1.078949442809505	0.5173545966228893	133-07-3	Folpet	O=C1c2ccccc2C(=O)N1SC(Cl)(Cl)Cl	Organic compounds	Organoheterocyclic compounds	Isoindoles and derivatives	Isoindolines
1661	-5.1099422467203945	-4.686758	2.370383055528722	-5.945066304191614	-3.574683248662892	0.7217443870432273	255.665	1	164	0.29772903137530293	0.7209132470677289	-0.5373950260959164	1.8329880294328056	-0.4231842053385586	0.6035679637937871	-4.8625927	2.196625149714383	0.5450785733993977	0.5617443870432274	138261-41-3	Imidacloprid	O=[N+]([O-])NC1=NCCN1Cc1ccc(Cl)nc1	Organic compounds	Organic nitrogen compounds	Organonitrogen compounds	Guanidines
1688	-4.753736606766973	-4.403306	2.3719674915460525	-5.706400485291011	-3.334432993744959	0.6893618010418494	332.469	1	164	0.7680145503711506	1.118445146169633	-0.18464932815288795	2.1873181633931646	-0.3504305993817187	0.6038617350793283	-4.6375613	3.1780972215003613	0.8841898465757736	0.5371576456669624	139340-56-0	Darbufelone mesylate	CC(C)(C)c1cc(C=C2SC(=N)NC2=O)cc(C(C)(C)C)c1O.CS(=O)(=O)O	Organic compounds	Benzenoids	Benzene and substituted derivatives	Phenylpropanes
1729	-3.9577309323151817	-3.734821	1.7203484345501763	-4.8143207138254835	-3.0939722792753073	0.5125586546276202	148.205	1	164	1.2131319233914175	1.4360417638007588	0.35654214188111577	2.076890576431292	-0.22290985115368267	0.44503362490630083	-3.8163438	1.7581980320849269	1.3545190846385151	0.3953172753172753	140-67-0	Estragole	C=CCc1ccc(OC)cc1	Organic compounds	Benzenoids	Phenol ethers	Anisoles
1748	-3.936836196591345	-3.6860778	2.120886864370907	-4.71548793027807	-2.594601065907163	0.4250928381962865	128.17099999999996	1	164	1.1709535761367773	1.4217119288421614	0.39230184245005206	2.513188706820959	-0.2507583634156858	0.5405466268174611	-3.7953033	1.9294751726841954	1.3124864396068352	0.32854111405835545	141-32-2	Butyl acrylate	C=CC(=O)OCCCC	Organic compounds	Organic acids and derivatives	Carboxylic acids and derivatives	Acrylic acids and derivatives
1772	-4.099263459905487	-4.6537704	2.2500664988599284	-5.696262569898915	-3.4461960710389863	0.7114149650217433	147.243	1	164	1.068771197484823	0.5142642046452919	-0.5282279125086049	1.7218385863513235	0.5545069868718571	0.5728264637685822	-4.275559	2.387385815265516	0.8924757030904297	0.5647482983550767	141-98-0	Carbamothioic acid, ethyl-, O-(1-methylethyl) ester	CCNC(=S)OC(C)C	Organic compounds	Organosulfur compounds	Thiocarbonyl compounds	Thiocarbamic acid derivatives
1833	-3.9341608508214954	-4.3026004	2.516124020281899	-5.647086921641634	-3.130962901359735	0.7203699293482575	246.39399999999995	1	164	1.4574692771894882	1.0890297499093298	-0.2554567936306503	2.2606672266512486	0.36843953293704956	0.6405990896063369	-3.939835	2.0674206191454383	1.4517950555076868	0.5703699293482576	144020-22-4	Acetic acid, anhydride, reaction products with 1,5,10-trimethyl-1,5,9-cyclododecatriene	CC(=O)C1=C(C)CCC=C(C)CCC=C(C)CC1	Organic compounds	Organic oxygen compounds	Organooxygen compounds	Carbonyl compounds
1862	-4.462990011664206	-4.493882	2.425325309582259	-5.729900277450976	-3.304574967868717	0.7018432631625402	406.2260000000001	1	164	1.145777704783133	1.1148855213318516	-0.12113256100363669	2.304192748578622	0.030892167596047848	0.6183583756917425	-4.455197	2.897325685099225	1.1535708668314626	0.520634929829207	145701-21-9	Diclosulam	CCOc1nc(F)cc2nc(S(=O)(=O)Nc3c(Cl)cccc3Cl)nn12	Organic compounds	Organoheterocyclic compounds	Triazolopyrimidines
1863	-4.9568374629656855	-4.266342	2.8905887729631927	-5.959266397628237	-3.0686776246650447	0.6429821280624927	359.2890000000001	1	164	0.598606458073002	1.2891017637612745	-0.40382247658955	2.4867662963736428	-0.690495299879748	0.7386998061818841	-4.1990814	2.807833510057936	1.3563625037425477	0.4734306574742573	145701-23-1	Florasulam	COc1ncc(F)c2nc(S(=O)(=O)Nc3c(F)cccc3F)nn12	Organic compounds	Benzenoids	Benzene and substituted derivatives	Sulfanilides
1898	-2.714787337618725	-3.221632	2.7450849289373256	-4.86020833606123	-2.115123407123904	0.7010023305107088	115.13200000000002	1	164	2.346408711396855	1.8395640356420302	0.20098771295435047	2.9460726418916763	0.5068446661654549	0.7032265682409597	-2.8450327	2.2862290269223626	2.216163366557684	0.5431075936686035	147-85-3	L-Proline	O=C(O)C1CCCN1	Organic compounds	Organic acids and derivatives	Carboxylic acids and derivatives	Amino acids, peptides, and analogues
2087	-3.013900360088665	-4.8025084	3.0148083105740144	-6.490307640911236	-3.4754993303372212	0.6890656370656372	241.472	1	164	2.3689664190962176	0.5803584446679395	-1.1074408617263531	1.9073674488476615	1.7886079940983466	0.7678906080295499	-3.2789297	3.244298164623449	2.103937090551586	0.5357323037323038	16079-88-2	1-Bromo-3-chloro-5,5-dimethylhydantoin	CC1(C)C(=O)N(Cl)C(=O)N1Br	Organic compounds	Organoheterocyclic compounds	Azolidines	Imidazolidines
2103	-4.7510380964214285	-4.6426635	2.248464224220895	-5.616329796308828	-3.367865572087933	0.7231992087615188	311.41	1	164	0.7422944581018996	0.8506690823781983	-0.12299724178550006	2.125466982435395	-0.10837461757011013	0.5730452712868996	-4.6972694	2.6650176115888864	0.7960631069729267	0.5721788005982535	161326-34-7	Fenamidone	CSC1=NC(C)(c2ccccc2)C(=O)N1Nc1ccccc1	Organic compounds	Organic acids and derivatives	Carboxylic acids and derivatives	Amino acids, peptides, and analogues
2151	-4.129867925040673	-4.066968	1.4710016971647528	-4.887020884341364	-3.4160191871766115	0.1975990675990676	1077.1279999999997	1	164	1.9023993905048153	1.9652993377750865	1.1452464312041244	2.616248128368877	-0.06289996086831007	0.3746170032756264	-4.129285	1.4394312670115967	1.90298244339081	0.14426573426573425	16470-24-9	C.I. Fluorescent Brightener 220	O=S(=O)([O-])c1ccc(Nc2nc(Nc3ccc(C=Cc4ccc(Nc5nc(Nc6ccc(S(=O)(=O)[O-])cc6)nc(N(CCO)CCO)n5)cc4S(=O)(=O)[O-])c(S(=O)(=O)[O-])c3)nc(N(CCO)CCO)n2)cc1.[Na+].[Na+].[Na+].[Na+]	Organic compounds	Phenylpropanoids and polyketides	Stilbenes	Sulfonated stilbenes
2165	-4.283647501002279	-4.3014755	2.584210260933084	-5.739821122944555	-3.155610862011471	0.6628787878787878	144.494	1	164	0.876202312727022	0.8583742843708432	-0.5799713092152541	2.0042389517178303	0.01782802390006477	0.6580823678855496	-4.098128	2.636518912546329	1.0617219536177325	0.5253787878787879	16672-87-0	Ethephon	O=P(O)(O)CCCl	Organic compounds	Organic acids and derivatives	Organic phosphonic acids and derivatives	Organic phosphonic acids
2180	-5.30468649919512	-5.502315	3.6180207074549693	-7.180469476037306	-3.5624487685823367	0.6467738610595752	734.0280000000002	1	164	0.5610261274969177	0.36339759777670455	-1.3147568493452682	2.303263858109701	0.19762854520795603	0.9210940622820474	-5.4799476	3.376192249684512	0.38576505700796004	0.48486909915481335	168316-95-8	Spinosad	CCC1CCCC(OC2CCC(N(C)C)C(C)O2)C(C)C(=O)C2CC3C4CC(OC5CC(C)C(OC)C(OC)C5OC)CC4CCC3C2CC(=O)O1	Organic compounds	Organic oxygen compounds	Organooxygen compounds	Carbohydrates and carbohydrate conjugates
2222	-4.739458154881583	-4.282264	2.7049707026642995	-5.790350797099781	-3.0853800944354814	0.7686240375714061	359.39700000000005	1	164	0.8161162927136216	1.2733102098313016	-0.23477634950457626	2.4701943531597235	-0.457193922246085	0.6888711925734847	-4.6495943	2.5657003183904057	0.9059801424302081	0.6091645781119466	171866-31-2	CP-283097	Oc1ccc2c(c1)OCC(N1CCC(O)(c3ccc(F)cc3)CC1)C2O	Organic compounds	Organoheterocyclic compounds	Piperidines	Phenylpiperidines
2278	-3.9758374908997247	-4.6829996	2.706704082751966	-6.04065128018432	-3.333947197432354	0.8230128205128204	174.25500000000002	1	164	1.265347757513109	0.558185640738988	-0.7994660317714861	1.9072380509804798	0.7071621200011542	0.6904567805675023	-4.1912537	2.449152685074137	1.0499315665466602	0.6530128205128205	17766-26-6	Trisodium 2,4,6-trithioxo-1,3,5-triazinane-1,3,5-triide	S=c1[n-]c(=S)[n-]c(=S)[n-]1.[Na+].[Na+].[Na+]	Organic compounds	Organoheterocyclic compounds	Triazines	Triazinethiones
2376	-4.05629308000132	-5.2419777	4.203006797140906	-8.018671375724137	-3.8156645785832306	0.641989703989704	408.735	1	164	1.5551487479624053	0.3694641377684518	-2.4072295477604118	1.795777249380495	1.1856846116490702	1.105027141569782	-4.585026	2.9222780465719125	1.026416052167465	0.49595795795795794	188489-07-8	Flufenpyr-ethyl	CCOC(=O)COc1cc(-n2ncc(C(F)(F)F)c(C)c2=O)c(F)cc1Cl	Organic compounds	Benzenoids	Benzene and substituted derivatives	Phenoxyacetic acid derivatives
2400	-4.8619808311476	-5.0652885	2.939242426686844	-7.072551002010429	-4.133308575323585	0.3491695804195804	215.688	1	164	0.4718451522546469	0.26853744661201406	-1.7387250186081824	1.2005174080786618	0.20330771255357227	0.7843296910418458	-4.8622155	2.0195821711972837	0.4716104669470907	0.26166958041958044	1912-24-9	Atrazine	CCNc1nc(Cl)nc(NC(C)C)n1	Organic compounds	Organoheterocyclic compounds	Triazines	Aminotriazines
2411	-3.4338550171755418	-3.8081899	2.361831326175728	-5.184434285759437	-2.8226029595837088	0.4457478005865102	284.311	1	164	2.019938645704784	1.6456038032798563	0.26935937712088903	2.631190703296617	0.3743348517514602	0.6032476149932637	-3.4347503	2.0836197539159187	2.0190433416200047	0.33607038123167154	19224-26-1	1,2-Propanediol, dibenzoate	CC(COC(=O)c1ccccc1)OC(=O)c1ccccc1	Organic compounds	Benzenoids	Benzene and substituted derivatives	Benzoic acids and derivatives
2427	-4.125508493510634	-4.400619	2.658987760696343	-5.724986684408519	-3.0659989237121756	0.700681917211329	297.358	1	164	1.3477711335658542	1.0726606070068931	-0.2517070573320303	2.4072807033643127	0.2751105364881452	0.6782731111334684	-4.2676387	2.318987392849448	1.2056409388431768	0.5477407407407408	194098-25-4	CP-409092	CNCc1ccc(NC(=O)c2c[nH]c3c2C(=O)CCC3)cc1	Organic compounds	Benzenoids	Benzene and substituted derivatives	Anilides
2536	-3.967265900284101	-4.318804	2.499077686309324	-5.703423008666342	-3.2043453223570184	0.6767005659329752	404.48800000000034	1	164	1.6396397415823916	1.2881018635780825	-0.09651736679984972	2.402560319509474	0.35153788694734445	0.6363232779879792	-4.077395	2.62087190877221	1.5295106742154734	0.52568015776971	210826-40-7	CP-456773	CC(C)(O)c1coc(S(=O)(=O)NC(=O)Nc2c3c(cc4c2CCC4)CCC3)c1	Organic compounds	Benzenoids	Indanes
2575	-4.477116867473075	-5.0364985	3.047969930197763	-6.886360632357762	-3.8383907021599994	0.5187524366471735	314.04999999999995	1	164	1.0198819302670166	0.4605002509215014	-1.3893618346176706	1.6586080955800924	0.5593816791272666	0.7829155911495712	-4.5855703	2.192111597323873	0.9114284483294491	0.27875243664717353	21615-47-4	Ammonium perfluorohexanoate	O=C([O-])C(F)(F)C(F)(F)C(F)(F)C(F)(F)C(F)(F)F.[NH4+]	Organic compounds	Organohalogen compounds	Alkyl halides	Alkyl fluorides
2663	-5.674089767582796	-5.249985	3.8013050662469534	-7.279757061847134	-3.4784519956001803	0.5928673841077934	223.228	1	164	-0.32534109934764155	0.09876343536346456	-1.9310083936119793	1.8702966726349741	-0.4241045495347002	0.9678143064845776	-5.6524334	3.2815072801148633	-0.3036847200760073	0.4236981896352622	22781-23-3	Bendiocarb	CNC(=O)Oc1cccc2c1OC(C)(C)O2	Organic compounds	Organoheterocyclic compounds	Benzodioxoles
2700	-4.567098354545855	-4.6352725	2.523250547350622	-5.893135274489772	-3.36988472713915	0.553437691231751	342.4020000000001	1	164	0.9674379382186851	0.8992637740270688	-0.3585989817252317	2.1646515656253906	0.06817414835331448	0.6436624303527755	-4.604329	2.2187126040781364	0.9302071834083044	0.4238306451612903	23564-05-8	Thiophanate-methyl	COC(=O)NC(=S)Nc1ccccc1NC(=S)NC(=O)OC	Organic compounds	Benzenoids	Benzene and substituted derivatives
2748	-2.994469757988896	-4.1583195	2.7928659833261835	-5.742161408178442	-2.949295424852258	0.5499285042361428	307.3090000000001	1	164	2.4931055214119704	1.3292557957235105	-0.25458612877757497	2.5382798545486085	1.1638497152777054	0.7118019550928208	-3.3497078	2.5930109958806944	2.137867446648457	0.4351744058754871	2425-85-6	C.I. Pigment Red 3	Cc1ccc(N=Nc2c(O)ccc3ccccc23)c([N+](=O)[O-])c1	Organic compounds	Benzenoids	Naphthalenes	Naphthols and derivatives
2756	-4.861538981947342	-4.282256	3.1757184034843897	-6.180414182878494	-3.0046957793941047	0.5708502024291497	227.396	1	164	0.49524383903231456	1.0745266935630675	-0.8236313618988383	2.3520870415855515	-0.579282855543533	0.8137041235174	-4.706691	2.5407596059547903	0.6500920341734234	0.45506072874493925	2439-10-3	Dodine	CC(=O)O.CCCCCCCCCCCCN=C(N)N	Organic compounds	Organic nitrogen compounds	Organonitrogen compounds	Guanidines
2806	-5.492511459612715	-4.2613025	2.6135288800584355	-5.759851321324761	-3.1463224412663253	0.6935266761905176	240.284	1	164	-0.11178660659098458	1.1194223896525528	-0.37912646830303004	2.2344024117554055	-1.2312089884518267	0.6665826426199797	-5.0617843	2.917539363874123	0.3189405887220776	0.5449832291192183	25057-89-0	Bentazone	CC(C)N1C(=O)c2ccccc2NS1(=O)=O	Organic compounds	Benzenoids
2848	-3.3488317026700027	-3.4579036	1.6067398492960159	-4.414715731389974	-2.8079758820939578	0.36638009049773756	140.27	1	164	1.7981330943197447	1.68906116057939	0.7322490655997738	2.33898891489579	0.10907192091092988	0.41146934746266206	-3.4315264	1.4726803684645189	1.7154383863209333	0.17407239819004525	25339-53-1	Decene	CC=CCCCCCCC	Organic compounds	Hydrocarbons	Unsaturated hydrocarbons	Unsaturated aliphatic hydrocarbons
2866	-6.718515743310546	-4.2824273	3.4208202748566845	-6.654806731498188	-3.2339864566415035	0.6733333333333335	230.44199999999995	1	164	-1.3559541075094217	1.08013431160139	-1.292245095697064	2.1285751791596206	-2.436088432366942	0.9205325366944129	-6.482361	3.402551974755438	-1.1197992089970952	0.5215686274509804	2550-40-5	Dicyclohexyl disulfide	C1CCC(SSC2CCCCC2)CC1	Organic compounds	Organosulfur compounds	Organic disulfides	Dialkyldisulfides
2892	-3.4092243435218297	-3.806332	3.0626785030958	-5.459170024719825	-2.3964915216240246	0.6670320855614973	74.08699999999999	1	164	1.4605176657588377	1.0634098784275443	-0.5894280154391575	2.473250487656643	0.3971077678368129	0.7796622864145424	-3.4859889	2.7793971343601007	1.3837531372435312	0.514090909090909	2582-30-1	Carbonic acid, compd. with hydrazinecarboximidamide (1:1)	N=C(N)NN.O=C(O)O	Organic compounds	Organic acids and derivatives	Organic carbonic acids and derivatives	Organic carbonic acids
2896	-4.6823394706070784	-4.6814575	2.3931241771556473	-5.562922182997989	-3.1697980058423414	0.6975336543700388	81.11800000000001	1	164	0.22677776379254427	0.22765972496991158	-0.6538049485983659	1.7393192285572814	-0.0008819510758284466	0.6201268507023628	-4.697043	2.0460238925520717	0.2120742733595708	0.5451527019890865	25899-50-7	(2Z)-2-Pentenenitrile	CCC=CC#N	Organic compounds	Organic nitrogen compounds	Organonitrogen compounds	Organic cyanides
2898	-4.878333680694996	-4.6869745	2.4693077236471406	-5.846818470731711	-3.3775107470845707	0.7779321031494945	247.534	1	164	0.515301179133163	0.7066603318714125	-0.4531836109035523	2.0161241127435883	-0.1913591552433358	0.6287711861494467	-4.7570095	2.452582092905035	0.636625338319012	0.6211753463927377	2593-15-9	Etridiazole	CCOc1nc(C(Cl)(Cl)Cl)ns1	Organic compounds	Organic oxygen compounds	Organooxygen compounds	Ethers
2931	-5.005745104520755	-4.4134645	2.447951163911004	-5.694451582172687	-3.246500418261683	0.7247535271745799	355.48200000000014	1	164	0.5450725103942927	1.1373530887580798	-0.14363396725763938	2.304317196653365	-0.5922805583171415	0.6235531533087505	-4.807355	2.2527748102752225	0.7434627112704953	0.5747535271745798	263553-33-9	GW473178E methyl benzene sulphonic acid	CCN(C(=O)c1cc(C)cc(OCC(C)Nc2ccncc2)c1)C(C)C.Cc1ccc(S(=O)(=O)O)cc1	Organic compounds	Benzenoids	Benzene and substituted derivatives	Toluenes
2941	-4.250310486399329	-4.8040457	4.999356351262149	-8.358175569963377	-3.358819218701228	0.683971674257012	621.653	1	164	1.5432375474281366	0.9895023633945572	-2.564627536135912	2.4347288151262374	0.55373519078573	1.3643424805433941	-4.6977606	3.3352344875823494	1.0957874468032196	0.5305736160045849	264618-44-2	SSR146977	CN(C)C(=O)NC1(c2ccccc2)CCN(CCCC2(c3ccc(Cl)c(Cl)c3)CCCN(C(=O)c3ccccc3)C2)CC1	Organic compounds	Benzenoids	Benzene and substituted derivatives	Benzoyl derivatives
2966	-3.200471484231337	-3.5138767	2.544101862129376	-5.196801851532931	-2.6526999894035552	0.3619115731398942	963.563999999999	1	164	2.783409081593298	2.470003881258985	0.7870787142917041	3.33118057642108	0.31340519232811115	0.6692175767110607	-3.3480635	2.3244473597684716	2.6358170964253262	0.2597839135654262	26658-19-5	Sorbitan tristearate	CCCCCCCCCCCCCCCCCC(=O)OCC(OC(=O)CCCCCCCCCCCCCCCCC)C1OCC(O)C1OC(=O)CCCCCCCCCCCCCCCCC	Organic compounds	Organic acids and derivatives	Carboxylic acids and derivatives	Tricarboxylic acids and derivatives
3016	-3.552126526689737	-3.4569595	1.6086994796156273	-4.414722930424946	-2.806023450809319	0.36638009049773756	126.243	1	164	1.5490807797393353	1.6442478186077765	0.686484376004126	2.2951838556197535	-0.09516704068204662	0.41195812437903045	-3.4330122	1.4728182837651111	1.6681950512159454	0.17407239819004525	27215-95-8	n-Nonenes	CC=CCCCCCC	Organic compounds	Hydrocarbons	Unsaturated hydrocarbons	Unsaturated aliphatic hydrocarbons
3091	-4.407625731303887	-4.0075316	5.814857775668555	-8.76250549497084	-2.947647719302285	0.6287391331686085	876.8380000000006	1	164	1.5352936314977932	1.9353877146436425	-2.8195861321691598	2.9952716434993953	-0.40009408839006877	1.6315064423357402	-4.1645985	3.563693508637812	1.7783209112255705	0.49739584958651895	28407-37-6	C.I. Direct Blue 218	Nc1cc(S(=O)(=O)[O-])cc2cc(S(=O)(=O)[O-])c(N=Nc3ccc(-c4ccc(N=Nc5c(S(=O)(=O)[O-])cc6cc(S(=O)(=O)[O-])cc(N)c6c5[O-])c([O-])c4)cc3[O-])c([O-])c12.[Cu+2].[Cu+2].[Na+].[Na+].[Na+].[Na+]	Organic compounds	Benzenoids	Benzene and substituted derivatives	Biphenyls and derivatives
3196	-6.852773530513888	-6.1194654	3.4419070257754067	-7.13550809656465	-3.6936010707892435	0.7163822458029776	246.29	1	164	-1.4613267517766326	-0.7280185620468617	-1.744061317827395	1.6978457079480118	-0.7333081794091516	0.9355165270854532	-6.671678	3.2776957080535327	-1.2802312968709724	0.5709277003484321	301-12-2	Oxydemeton-methyl	CCS(=O)CCSP(=O)(OC)OC	Organic compounds	Organosulfur compounds	Sulfoxides
3227	-4.081100328508275	-4.181371	2.859067064621954	-5.779822894581288	-2.9207558299593344	0.8105182944908972	267.245	1	164	1.345809260048975	1.2455383929708026	-0.3529133060240383	2.506153758597916	0.10027088349734026	0.7281853108055564	-4.1045403	2.6194294410809476	1.3223692501572315	0.6435485975212003	30516-87-1	3'-Azido-3'-deoxythymidine	Cc1cn(C2CC(N=[N+]=[N-])C(CO)O2)c(=O)[nH]c1=O	Organic compounds	Nucleosides, nucleotides, and analogues	Pyrimidine nucleosides	Pyrimidine 2',3'-dideoxyribonucleosides
3257	-7.11335225264896	-6.4514256	3.638773569716151	-7.7370467588157075	-4.098273189099556	0.5751149425287356	364.9140000000001	1	164	-1.551161727168355	-0.8892350159403527	-2.1748562333351025	1.4639173363810487	-0.6619267002807963	0.9494390261037057	-6.876917	2.2910399762207696	-1.3147263544844778	0.4417816091954023	309-00-2	Aldrin	ClC1=C(Cl)C2(Cl)C3C4C=CC(C4)C3C1(Cl)C2(Cl)Cl	Organic compounds	Organohalogen compounds	Vinyl halides	Vinyl chlorides
3294	-3.333448348131579	-3.3351483	1.2131983352148232	-4.131447458452286	-2.9182491232374623	0.3095713774427633	717.6100000000001	1	164	2.522440133903564	2.5207401338799715	1.7244410235828571	2.9376393587976803	0.0016999863715949637	0.318182115725153	-3.3319714	1.2423816046223153	2.523917085056142	0.2045518207282913	31775-20-9	Butanamide, 2,2'-[(3,3'-dichloro[1,1'-biphenyl]-4,4'-diyl)bis(2,1-diazenediyl)]bis[N-(4-ethoxyphenyl)-3-oxo-	CCOc1ccc(NC(=O)C(=NNc2ccc(-c3ccc(NN=C(C(C)=O)C(=O)Nc4ccc(OCC)cc4)c(Cl)c3)cc2Cl)C(C)=O)cc1	Organic compounds	Benzenoids	Benzene and substituted derivatives	Biphenyls and derivatives
3362	-4.883557458526092	-4.845536	2.2653118580150178	-5.95532417360384	-3.690012315588822	0.4945214699151972	249.097	1	164	0.5128110386158284	0.5508322737444932	-0.558955676461919	1.7063561815530988	-0.03802122653146345	0.5775423845867135	-4.882755	2.075323673164958	0.5136137009450704	0.36408668730650157	330-55-2	Linuron	CON(C)C(=O)Nc1ccc(Cl)c(Cl)c1	Organic compounds	Benzenoids	Benzene and substituted derivatives	N-phenylureas
3366	-3.9398246928600416	-4.162546	2.2846647479439564	-5.4183191335177066	-3.13365438557375	0.34305435011065366	546.7890000000004	1	164	1.7979950762263917	1.5752736148463184	0.3195006355687267	2.604165383512683	0.2227214649768725	0.5816400503404516	-4.024354	1.838744901710868	1.7134657931817199	0.25416546122176475	3319-31-1	Tris(2-ethylhexyl) trimellitate	CCCCC(CC)COC(=O)c1ccc(C(=O)OCC(CC)CCCC)c(C(=O)OCC(CC)CCCC)c1	Organic compounds	Benzenoids	Benzene and substituted derivatives	Benzoic acids and derivatives
3393	-4.798007531347176	-4.869497	2.6159450410088843	-5.983193904733467	-3.3672488637245825	0.49174638867145803	309.366	1	164	0.6924650507254049	0.6209757537066175	-0.49272132266088575	2.1232237183479983	0.07148929101000157	0.667277503505262	-4.8003907	2.415660702022993	0.6900818537861955	0.3677463886714581	33820-53-0	Isopropalin	CCCN(CCC)c1c([N+](=O)[O-])cc(C(C)C)cc1[N+](=O)[O-]	Organic compounds	Benzenoids	Benzene and substituted derivatives	Aniline and substituted anilines
3394	-6.092813751989335	-5.9151564	3.9973803621993595	-7.7225316484118895	-3.72515128621253	0.5579379737375894	466.4790000000002	1	164	-0.4239816545807791	-0.24632427786358926	-2.053699551003333	1.9436808111960262	-0.1776573875484173	1.0176306777605468	-6.028044	2.884119575778416	-0.3592121209896856	0.42635902636916834	3383-96-8	Temephos	COP(=S)(OC)Oc1ccc(Sc2ccc(OP(=S)(OC)OC)cc2)cc1	Organic compounds	Organic acids and derivatives	Organic thiophosphoric acids and derivatives	Thiophosphoric acid esters
3490	-4.454986711747618	-4.52165	2.4987349184036067	-5.725378380079531	-3.226643461675924	0.7327092240404933	154.32500000000002	1	164	0.7334495738915292	0.6667864416638856	-0.5369420944403834	1.9617928239632234	0.06666312574627842	0.6366894785709437	-4.476926	2.4135398838897157	0.7115104163153697	0.5680033416875523	3570-55-6	2,2'-Sulfanediyldiethanethiol	SCCSCCS	Organic compounds	Organosulfur compounds	Thiols	Alkylthiols
3521	-5.979104800093481	-4.869565	3.118422426890335	-6.501899859329059	-3.3834774324387245	0.7213526853135525	364.345	1	164	-0.4175919861264779	0.6919478054943893	-0.9403870453620565	2.1780353815282782	-1.10953979002268	0.7943312575500775	-5.6081653	2.895350646223072	-0.046652462256721094	0.5713526853135524	365400-11-9	Pyrasulfotole	Cc1[nH]n(C)c(=O)c1C(O)c1ccc(C(F)(F)F)cc1S(C)(=O)=O	Organic compounds	Benzenoids	Benzene and substituted derivatives	Trifluoromethylbenzenes
3536	-3.44417827255398	-3.548662	1.639621454352059	-4.5464730543292555	-2.9068515999771964	0.12857142857142856	422.73800000000034	1	164	2.181893015844125	2.077409345729387	1.0795982340688497	2.7192196884209086	0.10448367469638642	0.42136634964080655	-3.506264	1.7229384094175288	2.119807301992534	0.08571428571428572	3687-46-5	9-Octadecenoic acid (9Z)-, decyl ester	CCCCCCCCC=CCCCCCCCC(=O)OCCCCCCCCCC	Organic compounds	Lipids and lipid-like molecules	Fatty Acyls	Fatty acid esters
3593	-4.784063614596959	-4.7252994	2.206315308759028	-5.787448701458662	-3.581133392699634	0.6037166318641007	292.766	1	164	0.6824570244910096	0.7412212876009984	-0.32092806237069377	1.8853872463883343	-0.058764256229038914	0.562167572839134	-4.7839155	2.0526602168646044	0.6826051282422791	0.46578559738134206	38083-17-9	Climbazole	CC(C)(C)C(=O)C(Oc1ccc(Cl)cc1)n1ccnc1	Organic compounds	Benzenoids	Phenol ethers
3597	-5.899729597570532	-4.711493	2.3118042017802334	-5.690002068807191	-3.3781978670269575	0.7156136938745634	128.17600000000002	1	164	-0.7919228831781051	0.3963136878258918	-0.5821953544147636	1.7296088473654698	-1.1882365822812258	0.5899023820662901	-5.3808994	2.754115305491503	-0.2730927267079767	0.5677876069180418	3811-73-2	Sodium (2-pyridylthio)-N-oxide	[Na+].[O-][n+]1ccccc1[S-]	Organic compounds	Organoheterocyclic compounds	Pyridines and derivatives
3619	-3.979240889471497	-4.1308537	2.991748356891173	-6.231226075162755	-3.2394777182715817	0.5415180375180375	212.336	1	164	1.3477827423577524	1.1961699591600612	-0.9042024433335055	2.0875459135576673	0.15161276348260477	0.8111058758464745	-4.1274624	2.0053249640457613	1.1995612574754104	0.41424531024531025	38640-62-9	Diisopropylnaphthalene	CC(C)c1cccc2c(C(C)C)cccc12	Organic compounds	Benzenoids	Naphthalenes
3630	-4.835312288588954	-4.121022	2.7558611108778805	-6.0016396748400656	-3.245778563962185	0.4601320949432404	182.266	1	164	0.4253933740894503	1.1396834458274752	-0.7409340121616614	2.014927098716219	-0.7142900641626841	0.7351135468295338	-4.443346	1.9328232501651192	0.8173596202384544	0.34813209494324043	38888-98-1	Diphenylethane	CC(c1ccccc1)c1ccccc1	Organic compounds	Benzenoids	Benzene and substituted derivatives	Diphenylmethanes
3654	-3.493896271676436	-4.118051	2.1408151590769426	-5.285925879089048	-3.145110720012106	0.41348768472906394	266.318	1	164	1.9315042490114314	1.307349468480425	0.13947464159881875	2.2802898006757615	0.62415478041707	0.544979200355859	-3.8343496	1.879382026920196	1.5910508683918652	0.3031428571428571	39322-78-6	Potassium lauryl phosphate	CCCCCCCCCCCCOP(=O)([O-])[O-].[K+].[K+]	Organic compounds	Organic acids and derivatives	Organic phosphoric acids and derivatives	Phosphate esters
3676	-4.337350140420828	-4.7839437	3.1750760242084883	-6.713991799263305	-3.538915775054817	0.6867549134055654	366.5080000000001	1	164	1.2267333182778375	0.7801398002328661	-1.1499083405646402	2.0251676836438484	0.4465935126858618	0.8157952202697388	-4.5571713	2.3163294196650828	1.0069121021812055	0.5415936230829848	402910-27-4	UK-416244	CSc1ccc(Oc2ccc(S(N)(=O)=O)cc2CN(C)C)cc1C	Organic compounds	Benzenoids	Benzene and substituted derivatives	Diphenylethers
3680	-4.134203203562377	-4.9874754	2.6302018749518186	-6.011138012025238	-3.380936137073419	0.6594252437458012	281.312	1	164	1.3149850548119473	0.46171287845049147	-0.5619497536509134	2.068252121300905	0.8532721916402597	0.6763999285655548	-4.802767	2.790208627083664	0.6464214620043507	0.5217010631644777	40487-42-1	Pendimethalin	CCC(CC)Nc1c([N+](=O)[O-])cc(C)c(C)c1[N+](=O)[O-]	Organic compounds	Benzenoids	Benzene and substituted derivatives	Aniline and substituted anilines
3716	-5.883556832571785	-6.0188355	3.257235661166044	-7.133119779381023	-3.875884118214979	0.588278524830249	527.196	1	164	-0.16158472610062294	-0.29686343578198876	-1.4111476729098602	1.8460879882561836	0.13527871201439634	0.8550117318921997	-5.906716	3.196744418737283	-0.18474377326207786	0.45684995340167756	4151-50-2	N-Ethylperfluorooctanesulfonamide	CCNS(=O)(=O)C(F)(F)C(F)(F)C(F)(F)C(F)(F)C(F)(F)C(F)(F)C(F)(F)C(F)(F)F	Organic compounds	Organohalogen compounds	Alkyl halides	Alkyl fluorides
3793	-3.833707817813917	-3.9658976	2.5103586190031457	-5.5382949816681615	-3.0279363626650158	0.6428713804982993	409.4190000000001	1	164	1.7784601753823461	1.6462704235758014	0.07387301152810172	2.5842316305312476	0.1321897423057119	0.64911254101074	-3.8347058	2.2333828682945875	1.7774621472666443	0.4994751540832049	4430-18-6	C.I. Acid Violet 43	Cc1ccc(Nc2ccc(O)c3c2C(=O)c2ccccc2C3=O)c(S(=O)(=O)[O-])c1.[Na+]	Organic compounds	Benzenoids	Anthracenes	Anthraquinones
3821	-3.807838755558613	-3.665504	2.7856215443081394	-5.187776701445677	-2.4021551571375377	0.7425047438330171	144.12599999999998	1	164	1.3509035780518632	1.4932383618376857	-0.029034367835200914	2.7565871764729386	-0.1423347768293648	0.7091325539432292	-3.533118	2.9268400618645685	1.6256243041617962	0.5925047438330171	4511-42-6	L-Dilactide	CC1OC(=O)C(C)OC1=O	Organic compounds	Organoheterocyclic compounds	Dioxanes	1,4-dioxanes
3828	-3.804574104350734	-4.017597	2.633579615987088	-5.640694137934823	-3.0071145219477353	0.7394412319228927	608.6100000000004	1	164	1.9797649795720713	1.7667418764915621	0.1436449459879817	2.77722456197507	0.21302309413559417	0.6784825193882431	-3.8272161	1.9399086756975659	1.9571229442667828	0.5821930746747354	4553-89-3	Chocolate Brown HT	O=c1c(CO)cc(=NNc2ccc(S(=O)(=O)[O-])c3ccccc23)c(=O)c1=NNc1ccc(S(=O)(=O)[O-])c2ccccc12.[Na+].[Na+]	Organic compounds	Benzenoids	Naphthalenes	Naphthalene sulfonic acids and derivatives
4074	-4.256254679492932	-5.2957845	3.6559887663757302	-7.206784602327013	-3.550795835951283	0.4060606576106913	391.294	1	164	1.3362485091006449	0.29671869909036785	-1.6142814137334358	2.041707352642294	1.039529793926257	0.9313019969279103	-4.5487785	2.7281712647309315	1.0437246455784477	0.30606065761069134	52645-53-1	Permethrin	CC1(C)C(C=C(Cl)Cl)C1C(=O)OCc1cccc(Oc2ccccc2)c1	Organic compounds	Lipids and lipid-like molecules	Fatty Acyls	Fatty acid esters
3958	-3.4406518453948265	-4.104979	2.7666850794536777	-5.9517621949754975	-3.18507711552182	0.6488789324083442	154.25299999999996	1	164	1.7475817737984658	1.0832545690326019	-0.7635285757822053	2.0031565036714727	0.6643271928436989	0.730459884880358	-4.3744006	3.1264721035817797	0.8138330001097451	0.4694512694512694	507-70-0	dl-Borneol	CC1(C)C2CCC1(C)C(O)C2	Organic compounds	Lipids and lipid-like molecules	Prenol lipids	Monoterpenoids
4063	-3.8189280426689143	-3.8153958	2.6134647291270134	-5.239275712753619	-2.6258109836266055	0.7389093362777573	196.224	1	164	1.4738240818333292	1.4773563107593963	0.05347641174862461	2.666941140875638	-0.003532210607146702	0.6652961178900155	-3.8169134	1.9805234465116532	1.4758387500872678	0.5889093362777573	52556-42-0	Sodium 3-(allyloxy)-2-hydroxypropanesulphonate	C=CCOCC(O)CS(=O)(=O)[O-].[Na+]	Organic compounds	Organic acids and derivatives	Organic sulfonic acids and derivatives	Organosulfonic acids and derivatives
4127	-2.7362770861599954	-3.0513368	2.2104792283695103	-4.159094173504526	-1.9486149451350157	0.4803628636809415	104.149	1	164	2.281378018209541	1.9663183471471535	0.8585609308650106	3.069040159234521	0.3150596791293112	0.5638860589201362	-3.096873	1.87994396134436	1.9207820497440944	0.36036286368094145	5343-92-0	1,?2-?Pentanediol	CCCC(O)CO	Organic compounds	Organic oxygen compounds	Organooxygen compounds	Alcohols and polyols
4158	-2.3126939422259767	-3.811253	2.843947628722072	-5.558341021552538	-2.7143933928304658	0.5489898989898989	78.542	1	164	2.5824080137599226	1.0838489001276665	-0.6632390655666386	2.1807085631554335	1.4985591286053221	0.7321920043173017	-3.096162	2.444610865178369	1.798939869872521	0.4217171717171717	540-54-5	1-Chloropropane	CCCCl	Organic compounds	Organohalogen compounds	Organochlorides
4175	-3.782476359808603	-3.6051662	2.3017346874958617	-4.814745783033712	-2.51301109553785	0.6561128526645768	128.21499999999995	1	164	1.3254624768886232	1.5027726414204103	0.29319305366351417	2.594927741159376	-0.17731016298548274	0.5862354679815808	-3.6189065	1.7916028077718114	1.4890323387048594	0.5181818181818182	541-85-5	5-Methyl-3-heptanone	CCC(=O)CC(C)CC	Organic compounds	Organic oxygen compounds	Organooxygen compounds	Carbonyl compounds
4245	-6.223372029881371	-5.1603365	3.3525078263020793	-7.036322475420001	-3.683814649117922	0.6140130816360324	380.55400000000014	1	164	-0.6429557387141993	0.42007979790149563	-1.45590618425283	1.8966016420492493	-1.0630355354355698	0.853889629705464	-5.710242	2.948258709112187	-0.12982551010612195	0.4435212783573439	55285-14-8	Carbosulfan	CCCCN(CCCC)SN(C)C(=O)Oc1cccc2c1OC(C)(C)C2	Organic compounds	Organoheterocyclic compounds	Coumarans
4318	-5.787363737988325	-4.714661	4.093415448286988	-7.276931225115403	-3.183515776828415	0.731239596515772	312.29099999999994	1	164	-0.29280426962959216	0.7798983446222881	-1.7823717567566704	2.3110436915303176	-1.0727026166199165	1.0582785500640424	-4.8833027	4.236729014486796	0.6112567673265134	0.5828524997415784	56425-91-3	Flurprimidol	CC(C)C(O)(c1ccc(OC(F)(F)F)cc1)c1cncnc1	Organic compounds	Benzenoids	Benzene and substituted derivatives	Phenylpropanes
4321	-2.354959652900278	-2.9913096	2.567076163191967	-4.641642213354496	-2.0745660501625287	0.48434782608695653	105.093	1	164	2.666614136747215	2.0302641502573366	0.3799315762929968	2.947007739484964	0.6363499898914702	0.6685590168967354	-2.7054574	2.3535843362019353	2.3161163564283545	0.38	56-45-1	L-Serine	NC(CO)C(=O)O	Organic compounds	Organic acids and derivatives	Carboxylic acids and derivatives	Amino acids, peptides, and analogues
4331	-4.056945352794676	-4.5011754	3.571081336369925	-6.866484101267573	-3.2954027648976476	0.5931798806479114	474.8340000000004	1	164	1.619596455810792	1.1753664174370342	-1.1899422926621048	2.38113904370782	0.44423005080029476	0.9398382731051248	-4.2082624	3.69041242746328	1.4682793575286173	0.4574655949336256	56706-10-6	3,14-Dioxa-8,9-dithia-4,13-disilahexadecane, 4,4,13,13-tetraethoxy-	CCO[Si](CCCSSCCC[Si](OCC)(OCC)OCC)(OCC)OCC	Organic compounds	Organometallic compounds	Organometalloid compounds	Organosilicon compounds
4336	-2.701089540078348	-2.9124656	1.9991137649572437	-4.039507885751902	-2.040394120794658	0.47463636363636363	146.14600000000002	1	164	2.463697393185408	2.2523213560947073	1.1252790475118541	3.124392812469098	0.21137603227882984	0.5093427831557876	-2.7100375	1.8868936408588999	2.4547494744754443	0.36398418972332014	56-85-9	L-Glutamine	NC(=O)CCC(N)C(=O)O	Organic compounds	Organic acids and derivatives	Carboxylic acids and derivatives	Amino acids, peptides, and analogues
4399	-6.404811217514719	-5.601482	3.7529025130579723	-7.668238799165203	-3.9153362861072307	0.7762532017520407	320.42999999999995	1	164	-0.8990780477288264	-0.09574875669612137	-2.162505629379311	1.5903968836786615	-0.803329302994455	0.9554584954229678	-6.1902866	2.8978035214439757	-0.6845534722672207	0.618677444176283	58138-08-2	Tridiphane	Clc1cc(Cl)cc(C2(CC(Cl)(Cl)Cl)CO2)c1	Organic compounds	Benzenoids	Benzene and substituted derivatives	Halobenzenes
4551	-4.818147318554974	-5.7543645	2.4648402833142637	-6.120267673629715	-3.655427390315451	0.4411135531135531	182.135	1	164	0.4422460915248905	-0.49397108679908885	-0.8598742635498502	1.6049660197644136	0.9362171719540591	0.6975693994527501	-5.133691	2.5334720405204516	0.12670256895635404	0.3161135531135531	606-20-2	2,6-Dinitrotoluene	Cc1c([N+](=O)[O-])cccc1[N+](=O)[O-]	Organic compounds	Benzenoids	Benzene and substituted derivatives	Toluenes
4578	-4.681775800441622	-4.593423	3.0298775441544343	-6.231590151176815	-3.2017126070223805	0.7479185440523202	394.6920000000002	1	164	0.914482523341616	1.0028354223298928	-0.6353318273935764	2.3945457167608577	-0.08835291073214968	0.7713040418967597	-4.6847625	2.4145072002562933	0.9114958399760373	0.5834024150200621	61260-55-7	1,6-Bis(2,2,6,6-tetramethyl-4-piperidylamino)hexane	CC1(C)CC(NCCCCCCNC2CC(C)(C)NC(C)(C)C2)CC(C)(C)N1	Organic compounds	Organoheterocyclic compounds	Piperidines	Aminopiperidines
4597	-3.2910052239233143	-3.536492	3.0995472743912593	-5.30806120355506	-2.208513929163801	0.6971128909229596	85.10600000000001	1	164	1.6389549551393647	1.3934680808004223	-0.37810102449238114	2.7214462498988783	0.24548688537539176	0.7903591178196896	-3.769062	2.4546500339617596	1.1608981258309032	0.44989066870073735	616-45-5	2-Pyrrolidinone	O=C1CCCN1	Organic compounds	Organoheterocyclic compounds	Pyrrolidines	Pyrrolidones
4644	-4.156035847385218	-4.119413	3.225418836058914	-6.328621508376891	-3.103202672317977	0.7771429568616501	84.082	1	164	0.7686671860183342	0.8052901149661622	-1.4039184749733384	1.8215003610855756	-0.036622948367884156	0.8620121861866692	-4.111846	2.3706972372530024	0.8128570550415914	0.6181685978872912	61-82-5	Amitrole	Nc1nc[nH]n1	Organic compounds	Organoheterocyclic compounds	Azoles	Triazoles
4698	-6.786886373991411	-4.0043945	2.9432088494308135	-5.3587550576603675	-2.415546208229554	0.5771428571428572	78.042	1	164	-1.8945579833633188	0.8879338557362049	-0.46642666703227526	2.476782182398538	-2.782491842741411	0.7492475608392204	-6.7786493	3.9154559115590097	-1.886320943002205	0.45054945054945056	62-74-8	Sodium fluoroacetate	O=C([O-])CF.[Na+]	Organic compounds	Organic acids and derivatives	Carboxylic acids and derivatives	Alpha-halocarboxylic acids and derivatives
4742	-5.28742972746885	-4.656905	5.39910685212012	-8.8329134137214	-3.43380656160128	0.7090234407160415	286.415	1	164	0.16956603144155066	0.8000905881882585	-3.375917654810999	2.023189197309121	-0.6305245532134789	1.497691798582757	-4.998638	2.6633285012492482	0.4583576243209306	0.5497641814567823	63-05-8	4-Androstene-3,17-dione	CC12CCC3C(CC=C4CC(=O)CCC43C)C1CCC2=O	Organic compounds	Lipids and lipid-like molecules	Steroids and steroid derivatives	Androstane steroids
4777	-3.314478594644461	-3.334962	1.1836457009636496	-4.0298730375233305	-2.846227336559681	0.2290729625183407	629.5040000000002	1	164	2.4845198994061057	2.4640366008615247	1.7691254565272365	2.952771157490886	0.020483296529855366	0.3025679458322149	-3.3315127	1.3752929527857765	2.467485812169953	0.17024943310657598	6358-85-6	C.I. Pigment Yellow 12	CC(=O)C(=NNc1ccc(-c2ccc(NN=C(C(C)=O)C(=O)Nc3ccccc3)c(Cl)c2)cc1Cl)C(=O)Nc1ccccc1	Organic compounds	Benzenoids	Benzene and substituted derivatives	Biphenyls and derivatives
4834	-3.200675724356289	-3.580177	2.7814521544523183	-5.658812915369745	-2.8773607609174263	0.4359253545270375	426.4320000000002	1	164	2.4291740628957346	2.0496727180301098	-0.028963128117720807	2.7524890263345974	0.37950134435403804	0.7663478612862581	-3.328134	2.100896990281954	2.3017157392553775	0.3442586878603709	6448-95-9	C.I. Pigment Red 22	Cc1ccc([N+](=O)[O-])cc1N=Nc1c(O)c(C(=O)Nc2ccccc2)cc2ccccc12	Organic compounds	Benzenoids	Naphthalenes	Naphthalenecarboxylic acids and derivatives
5045	-3.996738227232188	-4.7565775	3.805798917774187	-7.245183232268229	-3.4393843144940415	0.6116716408330927	323.314	1	164	1.5128862834143368	0.7530470066960369	-1.7355587216217039	2.0702401961524832	0.759839264528066	0.9967755818233383	-4.449022	2.570068162539125	1.0606026854962463	0.4840120663650075	66332-96-5	Flutolanil	CC(C)Oc1cccc(NC(=O)c2ccccc2C(F)(F)F)c1	Organic compounds	Benzenoids	Benzene and substituted derivatives	Anilides
5303	-4.2838616094479045	-3.7809594	1.9987600535184997	-4.977860312864239	-2.9791002593457394	0.33043131477342	290.44699999999995	1	164	1.1792052856002722	1.682107521607182	0.48520658218393753	2.483966635702437	-0.5029022416958293	0.5122784385582384	-4.020909	1.9020852220890068	1.442158062677903	0.25475563909774435	68411-27-8	Benzoic acid, C12-15-alkyl esters	CCCCCCCCCCCCOC(=O)c1ccccc1	Organic compounds	Benzenoids	Benzene and substituted derivatives	Benzoic acids and derivatives
5405	-3.2904848224899537	-3.4479907	1.5079939425218383	-4.311475721495771	-2.803481778973933	0.0	126.243	1	164	1.8107224839391187	1.65321664336901	0.7897315849333011	2.2977255274551394	0.1575058334090942	0.3845764621756376	-3.4371712	1.4719262248946574	1.66403608935343	0.0	68526-55-6	Alkenes, C8-10, C9-rich	C=CCCCCCCC	Organic compounds	Hydrocarbons	Unsaturated hydrocarbons	Unsaturated aliphatic hydrocarbons
5553	-4.561800948691671	-4.602706	2.9729162825166338	-6.4357087396006545	-3.4627924570840207	0.5172413793103449	452.5310000000001	1	164	1.093847386601578	1.052942378373883	-0.7800604043074055	2.1928558782092282	0.04090500681370024	0.7659723623007199	-4.561816	1.8901956507506146	1.0938321227556176	0.4	68937-41-7	Triphenyl phosphates isopropylated	CC(C)c1ccc(OP(=O)(Oc2ccc(C(C)C)cc2)Oc2ccc(C(C)C)cc2)cc1	Organic compounds	Organic acids and derivatives	Organic phosphoric acids and derivatives	Phosphate esters
5605	-6.575709711332941	-4.6208234	3.4207925532086274	-6.80762272173325	-3.386830168524623	0.7678821879382889	230.404	1	164	-1.2132196968124602	0.7416666184832511	-1.4451327072127698	1.9756598459958576	-1.954886328001642	0.8893851144746493	-6.163195	3.122118962273679	-0.800705126090183	0.6078821879382889	6911-51-9	2-Thienyl disulfide	c1csc(SSc2cccs2)c1	Organic compounds	Organoheterocyclic compounds	Heteroaromatic compounds
5677	-3.723992828448255	-4.2585745	2.053387277633234	-5.149202510636623	-3.0958152330033886	0.6070429252782195	310.39300000000003	1	164	1.767919090015303	1.2333374232792707	0.3427094078269353	2.396096685460169	0.5345816573305537	0.5232913108371418	-3.9684079	2.1646306579297123	1.5235040448245463	0.4820429252782194	70356-09-1	1-(4-tert-Butylphenyl)-3-(4-methoxyphenyl)propane-1,3-dione	COc1ccc(C(=O)CC(=O)c2ccc(C(C)(C)C)cc2)cc1	Organic compounds	Phenylpropanoids and polyketides	Linear 1,3-diarylpropanoids	Chalcones and dihydrochalcones
5740	-3.6851513547137857	-3.4935193	4.8778790022400855	-7.840483985993882	-2.962604983753797	0.3987522336818111	925.826	1	164	2.281378018209541	2.4730100697646886	-1.873954613070555	3.00392438916953	-0.19163204853092441	1.394339502127938	-3.4939082	1.4507008742101952	2.4726211953765302	0.3086113886113886	71566-54-6	Benzoic acid, 3,3'-[(2,5-dichloro-1,4-phenylene)bis[iminocarbonyl(2-hydroxy-3,1-naphthalenediyl)-2,1-diazenediyl]]bis[4-methyl-, 1,1'-bis(1-methylethyl) ester	Cc1ccc(C(=O)OC(C)C)cc1N=Nc1c(O)c(C(=O)Nc2cc(Cl)c(NC(=O)c3cc4ccccc4c(N=Nc4cc(C(=O)OC(C)C)ccc4C)c3O)cc2Cl)cc2ccccc12	Organic compounds	Benzenoids	Naphthalenes	Naphthalenecarboxylic acids and derivatives
5746	-4.597647377502787	-4.4587517	3.0349721020635174	-6.042663812335755	-3.007691710272238	0.29333333333333333	326.6330000000001	1	164	0.9164126822423386	1.0553083787611648	-0.5286037525906299	2.5063683494728877	-0.13889569903598975	0.773146381284041	-4.5949826	2.419670629297668	0.919077432921911	0.21333333333333332	7173-51-5	Didecyldimethylammonium chloride	CCCCCCCCCC[N+](C)(C)CCCCCCCCCC.[Cl-]	Organic compounds	Organic nitrogen compounds	Organonitrogen compounds	Quaternary ammonium salts
5818	-4.697131435724747	-4.8439226	3.3337946811337242	-6.829299951659185	-3.495505270525461	0.6862087912087913	347.26400000000007	1	164	0.843528327684718	0.6967371584784285	-1.2886401882497205	2.045154492884004	0.14679117932652286	0.8537565224916177	-4.6988583	2.2894327943609647	0.8418015154760251	0.5426190476190477	731-27-1	Tolylfluanid	Cc1ccc(N(SC(F)(Cl)Cl)S(=O)(=O)N(C)C)cc1	Organic compounds	Benzenoids	Benzene and substituted derivatives	Sulfanilides
5822	-5.889095580583061	-5.603211	3.4458656395840173	-7.073056542103753	-3.627190902519736	0.6625730994152047	317.32800000000003	1	164	-0.38758718604650916	-0.10170254814400963	-1.5715481475672013	1.874317492016816	-0.2858846545271527	0.8788783285532443	-5.8101783	2.954772408332947	-0.30866987508368215	0.47426858098368224	732-11-6	Phosmet	COP(=S)(OC)SCN1C(=O)c2ccccc2C1=O	Organic compounds	Organoheterocyclic compounds	Isoindoles and derivatives	Isoindolines
5832	-2.417500268188019	-3.4778142	2.5665778470243037	-4.932977747063919	-2.3663999000396156	0.41013878296108264	388.5450000000001	1	164	3.171941056415901	2.1116271135953677	0.656463577540001	3.223041424564305	1.0603139293522643	0.654120120290679	-3.014045	2.131697271822316	2.5753963155251416	0.308097966634552	73398-61-5	Glycerides, mixed decanoyl and octanoyl	CCCCCCC(CCCCCCCCCC(=O)[O-])C(=O)OCC(O)CO	Organic compounds	Lipids and lipid-like molecules	Fatty Acyls	Fatty acids and conjugates
5954	-3.576902535694573	-4.251737	2.8709639097158526	-5.514524270263968	-2.6435603605481157	0.8294117647058824	62.137	1	164	1.216447745813744	0.5416131583474038	-0.7211739887556512	2.1497899209602016	0.6748345820727608	0.7312686421448081	-3.9548576	2.890230935632163	0.8384926856613099	0.6627450980392158	75-18-3	Dimethyl sulfide	CSC	Organic compounds	Organosulfur compounds	Thioethers	Dialkylthioethers
5961	-3.751689984544424	-3.9822962	3.332092796692341	-6.112863332881986	-2.780770536189645	0.76015664160401	117.148	1	164	1.3170448939935235	1.0864386591576352	-1.0441284543440383	2.2879643423483027	0.23060624386438944	0.8663799956517674	-3.8477042	3.4436694181019014	1.221030713329352	0.60015664160401	7529-22-8	4-Methylmorpholine 4-oxide	C[N+]1([O-])CCOCC1	Organic compounds	Organoheterocyclic compounds	Oxazinanes	Morpholines
5965	-4.044464352365275	-4.5269203	3.455245948573594	-6.892476733189384	-3.43723078461579	0.5278805989332305	222.32799999999995	1	164	1.302529808848021	0.8200738309604032	-1.5454825719760878	1.9097633765975062	0.4824559662382404	0.9232164677949243	-4.4607415	2.768722484279469	0.8862526205558522	0.3603999603999604	7534-94-3	Isobornyl methacrylate	C=C(C)C(=O)OC1CC2CCC1(C)C2(C)C	Organic compounds	Lipids and lipid-like molecules	Prenol lipids	Monoterpenoids
6005	-4.417586753130705	-4.710606	3.8103537609615237	-7.222923806422255	-3.4125700454607313	0.6072519180215222	348.382	1	164	1.1244689549080755	0.8314496265079395	-1.680868098383474	2.1294856625780496	0.29301934504434346	1.0010295295958367	-4.651633	3.6246289499959596	0.8904229269848114	0.4453480475382003	75980-60-8	Diphenyl(2,4,6-trimethylbenzoyl)phosphine oxide	Cc1cc(C)c(C(=O)P(=O)(c2ccccc2)c2ccccc2)c(C)c1	Organic compounds	Benzenoids	Benzene and substituted derivatives	Benzoic acids and derivatives
6057	-5.001627366166541	-4.65854	2.983903322749497	-6.066657405362749	-3.082754082613252	0.6117534407771023	301.296	1	164	0.4773659998597573	0.8204535824594782	-0.587664039336451	2.3962392834130464	-0.3430875941328493	0.7598795665052679	-4.858391	2.432294490871287	0.6206025587714172	0.48388458831808584	76674-21-0	Flutriafol	OC(Cn1cncn1)(c1ccc(F)cc1)c1ccccc1F	Organic compounds	Benzenoids	Benzene and substituted derivatives	Diphenylmethanes
6224	-4.010022388206134	-3.9769924	3.703053258535005	-6.6057542139317835	-2.9027009553967784	0.5742084942084942	402.4840000000003	1	164	1.5947262322745854	1.6277562577687357	-1.001005593451064	2.702047665083941	-0.033030019508013986	1.0102918911777359	-3.8542185	2.7497432623195186	1.7505301584854516	0.45528957528957525	77-90-7	Acetyl tributyl citrate	CCCCOC(=O)CC(CC(=O)OCCCC)(OC(C)=O)C(=O)OCCCC	Organic compounds	Organic acids and derivatives	Carboxylic acids and derivatives	Tetracarboxylic acids and derivatives
6263	-4.749134071662136	-4.71476	2.7884043891500183	-6.246211879074412	-3.457807489924394	0.7617953579965138	352.88699999999994	1	164	0.7985015880232599	0.832875830302175	-0.6985762193890158	2.0898281697610024	-0.034374245001980164	0.7098767469687672	-4.749388	2.3003847701581033	0.7982474559272469	0.6052392964046682	78587-05-0	Hexythiazox	CC1C(c2ccc(Cl)cc2)SC(=O)N1C(=O)NC1CCCCC1	Organic compounds	Benzenoids	Benzene and substituted derivatives	Halobenzenes
6264	-3.412977004284864	-3.9814074	1.9390683015827368	-5.093004357217234	-3.1539360556344973	0.7908178113358502	138.21	1	164	1.727562462687478	1.1591320570312997	0.047535109755108045	1.9866034113378448	0.5684303996610587	0.49455329517074276	-3.8481162	2.037257888605318	1.2924233017993814	0.6299482461184589	78-59-1	Isophorone	CC1=CC(=O)CC(C)(C)C1	Organic compounds	Organic oxygen compounds	Organooxygen compounds	Carbonyl compounds
6298	-3.136855630817407	-3.209912	3.0685874716091206	-5.12901415699142	-2.060426685382299	0.541880341880342	76.051	1	164	1.7442492981781403	1.6711928828286697	-0.24790922799587237	2.8206782436132483	0.07305643087387725	0.7931600711840108	-3.3826106	4.136951807816857	1.498494369456392	0.43076923076923074	79-14-1	Glycolic acid	O=C(O)CO	Organic compounds	Organic acids and derivatives	Hydroxy acids and derivatives	Alpha hydroxy acids and derivatives
6299	-4.117378939318463	-3.3803668	3.265947757174866	-5.4686700699219575	-2.2027223127470914	0.5964535464535464	73.095	1	164	0.7465087311185123	1.483520883234273	-0.6047823994849817	2.6611653576898844	-0.7370121371028873	0.8491851438767462	-3.8607223	2.440647889744167	1.003165372375918	0.43235098235098235	79-16-3	N-Methylacetamide	CNC(C)=O	Organic compounds	Organic acids and derivatives	Carboxylic acids and derivatives	Carboxylic acid derivatives
6306	-2.863752633694614	-3.061455	2.1135618320910687	-4.402864958660489	-2.28930312656942	0.4887120232708468	88.10599999999998	1	164	2.0812528510870516	1.8835504753336973	0.5421405261211766	2.6557023582122454	0.19770237767318388	0.5483850255817138	-2.9404817	1.8978906194096363	2.0045238086099983	0.3762120232708468	79-31-2	2-Methylpropanoic acid	CC(C)C(=O)O	Organic compounds	Organic acids and derivatives	Carboxylic acids and derivatives	Carboxylic acids
6407	-3.446231131100137	-3.956764	2.869718148796434	-5.767156643559601	-2.897438494763167	0.5244623655913978	468.5550000000003	1	164	2.224529445542109	1.7139966013063956	-0.09639606691735536	2.773322081879079	0.5105328516726901	0.7433763357001874	-3.6505778	2.6267192917241577	2.020182798131809	0.4083333333333333	80584-91-4	6,6',6''-(1,3,5-Triazine-2,4,6-triyltriazanediyl)trihexanoic acid	O=C(O)CCCCCNc1nc(NCCCCCC(=O)O)nc(NCCCCCC(=O)O)n1	Organic compounds	Organic acids and derivatives	Carboxylic acids and derivatives	Tricarboxylic acids and derivatives
6422	-3.496893614204086	-3.469647	2.720862084428744	-5.085950223399472	-2.365088138970728	0.7323060996974041	205.254	1	164	1.8153980152219864	1.8426447170938387	0.22634140602660052	2.9472034904553444	-0.027246683509505765	0.6965473583416149	-3.4968936	2.583108568167501	1.815397983753939	0.5823060996974041	81-13-0	Dexpanthenol	CC(C)(CO)C(O)C(=O)NCCCO	Organic compounds	Lipids and lipid-like molecules	Fatty Acyls	Fatty amides
6428	-3.7811281464915703	-3.622791	3.0152064533950793	-5.6075382559991365	-2.592331802604057	0.6084242424242424	311.34100000000007	1	164	1.7121081695050466	1.8704452603135615	-0.11430194000251949	2.9009045133925597	-0.15833709462694623	0.7916343943460217	-3.724687	2.4328362037754983	1.7685492005436578	0.4566204906204906	81335-37-7	Imazaquin	CC(C)C1(C)N=C(c2nc3ccccc3cc2C(=O)O)NC1=O	Organic compounds	Organoheterocyclic compounds	Quinolines and derivatives	Quinoline carboxylic acids
6430	-3.472019132892741	-3.5123944	3.1190693433003376	-5.6934872939832495	-2.574417950682912	0.5296188380415457	289.33500000000004	1	164	1.9893818392532079	1.9490065288620821	-0.23208632183730102	2.8869830214630365	0.04037529536043305	0.8435135237422868	-3.6023326	2.8459845383160496	1.8590683548486877	0.346515939709217	81335-77-5	Imazethapyr	CCc1cnc(C2=NC(=O)C(C)(C(C)C)N2)c(C(=O)O)c1	Organic compounds	Organic acids and derivatives	Carboxylic acids and derivatives	Amino acids, peptides, and analogues
6661	-3.986297459882573	-3.8176682	2.1254386573087993	-5.083011024714689	-2.9575723674058896	0.6646612517916866	154.16499999999996	1	164	1.201688327371957	1.3703175782756856	0.10497476253984096	2.2304134198486403	-0.16862926034338832	0.5442812743179992	-3.8202927	1.9855098865800418	1.367693084833655	0.5122802994107343	85-42-7	Hexahydrophthalic anhydride	Oc1oc(O)c2c1CCCC2	Organic compounds	Organoheterocyclic compounds	Isobenzofurans
6702	-3.9177394559970886	-3.8249044	2.391465687854626	-5.140791093245551	-2.749325405390925	0.5648351648351648	271.40099999999995	1	164	1.5158719875244253	1.6087070120996967	0.29282035027596315	2.684286038130589	-0.09283501416359252	0.608839523661299	-3.7715833	2.8676450523046046	1.6620281070550176	0.45054945054945056	85702-79-0	6-[(1-Hydroxy-2,4-dimethylheptylidene)amino]hexanoic acid--2,2',2''-nitrilotri(ethan-1-ol) (1/1)	CCCC(C)CC(C)C(=O)NCCCCCC(=O)O.OCCN(CCO)CCO	Organic compounds	Lipids and lipid-like molecules	Fatty Acyls	Fatty acids and conjugates
6744	-5.999774080079101	-5.870593	3.3593270115443543	-7.372145654543636	-4.012818642999282	0.6863589743589744	317.33200000000005	1	164	-0.4982602111848533	-0.3690792179499222	-1.8706317856493881	1.4886952258949662	-0.12918100909521435	0.8553259385359102	-5.8331194	3.291160291772457	-0.33160550984403697	0.4907943262411347	86-50-0	Azinphos-methyl	COP(=S)(OC)SCn1nnc2ccccc2c1=O	Organic compounds	Organoheterocyclic compounds	Benzo-1,2,3-triazines	Benzotriazine organothiophosphates
6784	-4.60461083425488	-5.1394453	3.9083190332129942	-7.297459706822886	-3.389140673609892	0.6916861204762803	331.366	1	164	0.9156971110779958	0.3808626347817585	-1.7771517614900103	2.131167271722984	0.5348344706157251	0.9950737574859864	-4.652149	3.265429800220543	0.8681587540938793	0.5362982821169441	874967-67-6	Sedaxane	Cn1cc(C(=O)Nc2ccccc2C2CC2C2CC2)c(C(F)F)n1	Organic compounds	Benzenoids	Benzene and substituted derivatives	Anilides
6787	-3.784012595437402	-4.6844554	1.9180779616298471	-5.527927983958221	-3.6098500223283736	0.49505582137161086	141.60099999999997	1	164	1.3670537249569439	0.46661092493581974	-0.3768616635638746	1.5412162980659725	0.9004427993074708	0.4885606772175332	-4.1001806	2.386930736812057	1.0508857122485094	0.3768740031897927	87-60-5	3-Chloro-2-methylaniline	Cc1c(N)cccc1Cl	Organic compounds	Benzenoids	Benzene and substituted derivatives	Toluenes
6798	-4.46025851118972	-4.5914574	4.143221277656122	-7.595660197755127	-3.452438920099005	0.7670586667293866	274.40400000000005	1	164	0.9781319266222025	0.8469330860917845	-2.157269759943204	1.9859515177129181	0.131198855753639	1.134921958228939	-4.6039004	2.4802946990821093	0.8344900026484324	0.6101959216313475	87818-31-3	Cinmethylin	Cc1ccccc1COC1CC2(C(C)C)CCC1(C)O2	Organic compounds	Lipids and lipid-like molecules	Prenol lipids	Monoterpenoids
6834	-4.45834957506473	-3.932086	1.7761709449105596	-5.029792633361824	-3.2536216884512643	0.5097407407407407	164.24799999999996	1	164	0.7571505149220223	1.283414099534768	0.1857074566249286	1.9618784015354882	-0.5262635841589685	0.4578592963244653	-4.224094	1.7447042906481705	0.9914061880825376	0.395074074074074	88-60-8	2-Tert-Butyl-5-methylphenol	Cc1ccc(C(C)(C)C)c(O)c1	Organic compounds	Benzenoids	Benzene and substituted derivatives	Phenylpropanes
6839	-4.675649415949748	-4.80126	2.6349239031540255	-6.019278359086674	-3.3843544559326486	0.4133699633699634	137.138	1	164	0.46150839554027956	0.3358977951535117	-0.8821205475966462	1.7528033555573792	0.12561057855708757	0.6707895773733044	-4.6729913	2.1503328625799014	0.4641665223655661	0.3032051282051282	88-72-2	2-Nitrotoluene	Cc1ccccc1[N+](=O)[O-]	Organic compounds	Benzenoids	Benzene and substituted derivatives	Nitrobenzenes
6847	-2.8106563547447228	-3.3033326	1.6697404611240745	-4.204714932689629	-2.534974471565554	0.3071111111111111	166.13199999999998	1	164	2.4097969386632556	1.9171207048748429	1.0157383607183494	2.685478821842424	0.49267621247024307	0.42506293428305436	-3.3399057	1.82267829122355	1.8805475614499136	0.2	88-99-3	Phthalic acid	O=C(O)c1ccccc1C(=O)O	Organic compounds	Benzenoids	Benzene and substituted derivatives	Benzoic acids and derivatives
7048	-4.836079607352395	-4.6798983	5.470793893703192	-8.677634512582244	-3.2068406188790526	0.8033755161230408	593.6730000000002	1	164	0.9374676904912099	1.093649036403486	-2.90408721473864	2.566706678964552	-0.15618134532846906	1.500783734083866	-4.883784	5.460509587893343	0.8897634676192021	0.6384992784992785	915972-17-7	Afidopyropen	CC1(COC(=O)C2CC2)C(OC(=O)C2CC2)CCC2(C)C1CC(O)C1(C)Oc3cc(-c4cccnc4)oc(=O)c3C(O)C21	Organic compounds	Lipids and lipid-like molecules	Steroids and steroid derivatives	Steroid lactones
7129	-4.605596205104512	-4.0583453	2.5082943631338757	-5.585331881038916	-3.07703751790504	0.7847449892337519	220.268	1	164	0.7373552033814166	1.2846060787175102	-0.24238047255298675	2.265913890580889	-0.5472508872639361	0.6446479684836621	-3.979527	2.3975886589811672	1.363424409554726	0.621345137053412	92077-08-2	3-[3-(Prop-2-en-1-yl)hexa-2,5-dien-1-yl]oxolane-2,5-dione	C=CCC(=CCc1cc(O)oc1O)CC=C	Organic compounds	Organoheterocyclic compounds	Heteroaromatic compounds
7169	-3.8623622936744826	-4.7275114	2.5502886190655096	-5.920146471769343	-3.369857852703833	0.7314680625617557	403.90600000000006	1	164	1.7439180109625447	0.878768884105604	-0.3138661671323153	2.2364224519331946	0.8651491122703416	0.6493399171877167	-4.1915116	2.4409158228013235	1.4147686658441427	0.5845930625617557	929601-09-2	SR58611	CCOC(=O)COc1ccc2c(c1)CC(NCC(O)c1cccc(Cl)c1)CC2.Cl	Organic compounds	Benzenoids	Benzene and substituted derivatives	Phenoxyacetic acid derivatives
7202	-5.169257124835166	-3.6938038	1.9119768803141741	-4.798344356255199	-2.8863674759410247	0.36487703118137904	136.14999999999998	1	164	-0.03523947915918289	1.4402138499848283	0.33567328942078445	2.2476501697349587	-1.4754533376037209	0.48794860275706203	-3.6305249	2.1327894253930966	1.503492766207248	0.27598814229249014	93-58-3	Methyl benzoate	COC(=O)c1ccccc1	Organic compounds	Benzenoids	Benzene and substituted derivatives	Benzoic acids and derivatives
7347	-3.585260654878305	-4.688274	1.9009649429457074	-5.511092213347158	-3.610127270401451	0.5253623188405797	141.60099999999997	1	164	1.5658056655160413	0.4627924279098841	-0.3600258929528122	1.5409390499928952	1.1030132518294589	0.4844908937623031	-4.021702	2.3145038232469513	1.1293644964021758	0.3426877470355731	95-69-2	4-Chloro-2-methylaniline	Cc1cc(Cl)ccc1N	Organic compounds	Benzenoids	Benzene and substituted derivatives	Toluenes
7348	-5.18187760523738	-4.9215417	2.0496386874155537	-5.6970976923487715	-3.647459004933218	0.3571428571428571	122.171	1	164	-0.09490947653750449	0.1654264534848646	-0.6101295636488957	1.439509123766658	-0.26033591441096426	0.5290315517120632	-4.1898756	2.6585879135296824	0.8970925118230085	0.2393374741200828	95-70-5	2-Methyl-1,4-benzenediamine	Cc1cc(N)ccc1N	Organic compounds	Benzenoids	Benzene and substituted derivatives	Toluenes
7359	-3.7571606845563927	-4.688898	2.03129515047104	-5.616989706847038	-3.585694556375998	0.5466696152145069	142.58899999999997	1	164	1.3969253386904092	0.46518794604428254	-0.46290368360023615	1.5683914668708039	0.9317374019914588	0.5170933105192987	-4.6057086	2.9387778427250795	0.5483774115811411	0.39084073820915927	95-83-0	4-Chloro-1,2-diaminobenzene	Nc1ccc(Cl)cc1N	Organic compounds	Benzenoids	Benzene and substituted derivatives	Aniline and substituted anilines
7390	-4.106133732055485	-3.9154956	2.3862964669091524	-5.3329568578188145	-2.946660390909662	0.68989898989899	87.12199999999999	1	164	0.8339941046072231	1.0246322019575833	-0.39282902115610596	1.9934674457530464	-0.19063809797650588	0.610892069563226	-4.0450706	1.9789894648971291	0.8950571946376138	0.5432323232323233	96-29-7	2-Butanone oxime	CCC(C)=NO	Organic compounds	Organic nitrogen compounds	Organonitrogen compounds	Oximes
7391	-3.706052548403708	-3.690858	3.0419616585586104	-5.432216668515219	-2.3902550099566082	0.6801282051282052	88.11	1	164	1.2389726528387548	1.2541673145530294	-0.487191467272756	2.5547701912858543	-0.015194661135641496	0.7757611960472625	-3.855113	2.8203237908683056	1.0899121608945455	0.49647435897435893	96-31-1	N,N'-Dimethylurea	CNC(=O)NC	Organic compounds	Organic acids and derivatives	Organic carbonic acids and derivatives	Ureas
7445	-5.135081366973946	-4.8898916	2.0235508219023832	-5.628480877852117	-3.6049300559497337	0.629976878762045	208.377	1	164	0.18376841423545934	0.42895816564688805	-0.3096310966427117	1.7139197252596714	-0.2451897425232623	0.5251074025446223	-4.934292	2.012020077487992	0.3845579507440788	0.47345513963161023	97-74-5	Tetramethylthiuram monosulfide	CN(C)C(=S)SC(=S)N(C)C	Organic compounds	Organosulfur compounds	Sulfenyl compounds
7456	-6.0268414540329545	-5.2948785	4.806605875071318	-8.302906063401322	-3.4963001883300033	0.7961223560805439	401.422	1	164	-0.42324028364735794	0.30872270695911175	-2.699304893015725	2.1073009820555932	-0.7319629712143509	1.2425945194680459	-5.7666845	3.9373717803342605	-0.16308335412939337	0.582078410311493	97886-45-8	Dithiopyr	CSC(=O)c1c(C(F)F)nc(C(F)(F)F)c(C(=O)SC)c1CC(C)C	Organic compounds	Organoheterocyclic compounds	Pyridines and derivatives	Pyridinecarboxylic acids and derivatives
7520	-4.488802272812833	-4.736077	2.3368906657186233	-5.775860757636325	-3.4389700919177018	0.5442615813305468	207.016	1	164	0.8272016400024178	0.579927068562042	-0.45985684482107375	1.8770338208975494	0.24727455900479356	0.5950542033760177	-4.5084634	2.369205578717314	0.8075405327190259	0.42702020202020197	99-30-9	Dicloran	Nc1c(Cl)cc([N+](=O)[O-])cc1Cl	Organic compounds	Benzenoids	Benzene and substituted derivatives	Nitrobenzenes
7529	-4.467948533884874	-4.723456	2.74747582057343	-5.980261111240542	-3.2327852906671115	0.43711206896551724	152.15300000000002	1	164	0.7143319858760302	0.4588246207747292	-0.7979805914796377	1.9494952290937926	0.25550737202943274	0.6994070244883719	-4.4155316	2.59375007131662	0.7667488729186306	0.33711206896551726	99-55-8	2-Methyl-5-nitroaniline	Cc1ccc([N+](=O)[O-])cc1N	Organic compounds	Benzenoids	Benzene and substituted derivatives	Nitrobenzenes
8101	-3.503081579030188	-4.169589	2.5068893782879624	-5.5349080405236615	-3.028018662235699	0.6549015653851781	214.15700000000004	1	164	1.827650695414231	1.1611432541265856	-0.20417576607924223	2.30271361220872	0.6665074636333861	0.6381650065105189	-4.223482	2.6189829344329008	1.1072501441406704	0.5064442151129457	NOCAS_3-(hydroxyphenylphosphinyl)propanoic ac	3-(hydroxyphenylphosphinyl)propanoic acid	O=C(O)CCP(=O)(O)c1ccccc1	Organic compounds	Benzenoids	Benzene and substituted derivatives
8236	-5.70436514022497	-4.5399995	2.8554267044150596	-5.971565854418016	-3.1161391500029567	0.7940685162293925	343.43500000000006	1	164	-0.1685205875121963	0.9958450769074603	-0.4357213017052422	2.4197054027098175	-1.1643656552091013	0.7284030223003706	-5.2822566	2.695299179303086	0.2535879411005971	0.6320431997736963	NOCAS_47267	CP-642931	Cc1nc(C)nc(N2CC(C)N(c3ccnc(C(C)O)n3)C(C)C2)n1	Organic compounds	Organoheterocyclic compounds	Diazinanes	Piperazines
8314	-4.522160898756833	-4.7275457	2.8765822961518244	-6.3380097344177315	-3.461427438265907	0.640820656669184	300.16	1	164	0.9551919179421375	0.7498070587622679	-0.8606569177187611	2.0159253784330633	0.20538483946338193	0.7326844301752237	-4.616631	2.047697532100807	0.860721789443378	0.49734239579961875	NOCAS_57882	CP-939689	CC(N)c1cc(F)ccc1Oc1ccc(Cl)c(Cl)c1	Organic compounds	Benzenoids	Benzene and substituted derivatives	Diphenylethers
8316	-5.218556225109184	-4.7402806	2.588911203730619	-6.030519905892678	-3.441608702162059	0.7396417442348143	481.51800000000014	1	164	0.4640563013556479	0.9423318929137522	-0.34790737942784616	2.241003824302773	-0.47827559690483845	0.6604075285987385	-5.139188	2.254272812325839	0.543424706990935	0.577379681972752	NOCAS_57885	CP-395919	CC(=O)NCCN1CCc2cc(NC(=O)c3ccccc3-c3ccc(C(F)(F)F)cc3)ccc2C1	Organic compounds	Benzenoids	Benzene and substituted derivatives	Biphenyls and derivatives
10162	-10.043675195362113	-10.192162	1.9959718816877832	-10.989546925127707	-8.993575043439924	0.3467032967032967	374.8650000000001	1	164	-4.4698003017969175	-4.618286676310313	-5.4156720315625115	-3.419700149874728	0.14848636469648113	0.5117849872630251	-9.9636965	4.455303867326155	-4.389821573591647	0.2697802197802198	57117-44-9	1,2,3,6,7,8-Hexachlorodibenzofuran	Clc1cc2c(oc3cc(Cl)c(Cl)c(Cl)c32)c(Cl)c1Cl	Organic compounds	Organoheterocyclic compounds	Benzofurans	Dibenzofurans
10169	-8.463873415811728	-9.724791	5.647114137175006	-10.623726166655713	-4.976612029480707	0.5413362000318522	443.7550000000001	1	164	-2.8167301563171945	-4.07764731340118	-4.97658290716118	0.6705312300138261	1.2609171573083895	1.5937752291277396	-8.544486	4.022292191931457	-2.897342778636336	0.4127647714604237	39001-02-0	Octachlorodibenzofuran	Clc1c(Cl)c(Cl)c2c(oc3c(Cl)c(Cl)c(Cl)c(Cl)c32)c1Cl	Organic compounds	Organoheterocyclic compounds	Benzofurans	Dibenzofurans
10175	-6.506620791926408	-6.520796	5.192630663394456	-9.680051807070686	-4.48742114367623	0.44846453546453546	326.437	1	164	-0.9928214139489606	-1.00699642914169	-4.166252429093239	1.0263782343012169	0.014175030217146833	1.3343939828360298	-6.5501866	4.359757556048565	-1.0363872494919104	0.33937362637362634	74472-37-0	2,3,4,4',5-Pentachlorobiphenyl	Clc1ccc(-c2cc(Cl)c(Cl)c(Cl)c2Cl)cc1	Organic compounds	Benzenoids	Benzene and substituted derivatives	Biphenyls and derivatives
20019	-3.538331437561784	-3.3557055	2.3840279966260596	-4.886606201207063	-2.5025782045810034	0.2805562990385512	939.4979999999993	1	164	2.434564422351196	2.6171903560109966	1.086289658705917	3.470317655331977	-0.18262593791273618	0.6206685541556025	-3.4033873	2.1952364048500903	2.569508549835107	0.20488062336287555	64754-95-6 ,8001-78-3	Castor oil, hydrogenated, lithium salt ,Hydrogenated castor oil		Organic compounds	Lipids and lipid-like molecules	Glycerolipids	Triradylcglycerols
20021	-4.04669572181438	-3.3190658	1.6818455664821794	-4.180315689326	-2.4984701228438206	0.011764705882352941	158.241	1	164	1.1526232969603976	1.8802532042392581	1.019003329448778	2.700848895930957	-0.7276299125645025	0.4287263714383004	-3.403367	1.8154513202081901	1.7959519629091196	0.0	112-05-0 ,53988-05-9	Nonanoic acid ,Isononanoic acid, calcium salt (2:1)		Organic compounds	Lipids and lipid-like molecules	Fatty Acyls	Fatty acids and conjugates
20042	-3.891924871899915	-3.583133	2.6984852435286517	-5.062939418353114	-2.3644541748244623	0.6623333333333333	113.16	1	164	1.1617680668850383	1.4705599457364722	-0.009246479568160814	2.689238763960491	-0.30879188964588655	0.686972233294136	-3.7773871	1.9855806183178228	1.2763057974309462	0.4227777777777778	105-60-2 ,2123-24-2	Caprolactam ,Sodium caprolactamate		Organic compounds	Organoheterocyclic compounds	Lactams	Caprolactams
20044	-5.355534772341287	-5.822387	2.9963153054045573	-6.9363681172720515	-3.9400528118674942	0.5187524366471735	414.064	1	164	0.2615327009020011	-0.20531975869389388	-1.3193006440287631	1.6770146613757941	0.4668524461340544	0.7753355210567456	-4.884788	2.452168370135664	0.7322794314209401	0.27875243664717353	335-67-1 ,3825-26-1	Perfluorooctanoic acid ,Ammonium perfluorooctanoate		Organic compounds	Organohalogen compounds	Alkyl halides	Alkyl fluorides
20047	-2.76233304757124	-3.123283	2.877499495852294	-5.195005791293699	-2.317506295441405	0.5742507492507491	150.08599999999998	1	164	2.4140071356359587	2.053057283707828	-0.018665608086500043	2.858833887765794	0.36094986182207034	0.7871532596646869	-3.1894774	3.0852321768350017	1.9868627487489454	0.4362637362637362	304-59-6 ,868-14-4 ,868-18-8 ,87-69-4	Potassium sodium tartrate ,Potassium bitartrate ,Butanedioic acid, 2,3-dihydroxy- (2R,3R)-, sodium salt (1:2) ,L-Tartaric acid		Organic compounds	Organic oxygen compounds	Organooxygen compounds	Carbohydrates and carbohydrate conjugates
20048	-3.726274403724066	-3.8169112	2.9922793446711906	-5.898429667646545	-2.9061503229753547	0.7053816987610091	182.175	1	164	1.5342143744727648	1.4435775596396354	-0.6379408894497146	2.354338455221476	0.09063681682647129	0.8066573514184867	-3.7269056	2.744033671604479	1.5335832065652704	0.5520483654276758	68131-04-4 ,68514-28-3	Humic acids, sodium salts ,Humic acids, potassium salts		Organic compounds	Organic acids and derivatives	Carboxylic acids and derivatives	Dicarboxylic acids and derivatives
20049	-2.8184726867665004	-3.6032758	2.2424002157684075	-4.78399892691696	-2.541598711148552	0.40734183944710256	122.12299999999996	1	164	2.268324777607607	1.4835216808926917	0.3027985374571477	2.5451987532255553	0.7848030891429234	0.5710923887067518	-3.3806474	2.186970354242714	1.706150037878238	0.2970209838321293	532-32-1 ,65-85-0	Sodium benzoate ,Benzoic acid		Organic compounds	Benzenoids	Benzene and substituted derivatives	Benzoic acids and derivatives
20066	-4.5638868524463945	-4.40348	2.0724251931970263	-5.4693734558773	-3.396948262680274	0.5694683694683695	167.25799999999998	1	164	0.6595000469247915	0.81990685741583	-0.24598655650611437	1.826438636690912	-0.16040679949839642	0.5282068226518115	-4.51586	2.0324359354092945	0.7075268147184888	0.4463914463914464	155-04-4 ,2492-26-4	2-Mercaptobenzothiazole, zinc ,Sodium 2-mercaptobenzothiolate		Organic compounds	Organoheterocyclic compounds	Benzothiazoles
64	-4.934499903309247	-4.126668	2.3532551165968387	-5.33174130706485	-2.9784861904680113	0.5486393345216876	107.15599999999998	2	164	0.09551659025747175	0.9033485240167051	-0.3017248134981316	2.051530303098707	-0.8078319269298522	0.5998781506293814	-4.2395806	2.588643371963732	0.7904358653476191	0.4264171122994653	100-61-8	N-Methylaniline	CNc1ccccc1	Organic compounds	Organic nitrogen compounds	Organonitrogen compounds	Amines
74	-4.528505040466164	-4.6979513	3.5029827427009863	-7.085332138821017	-3.582349396120031	0.4176935483870968	173.60700000000003	2	164	0.7110621918955272	0.5416159212662462	-1.8457649064593262	1.65721783624166	0.16944627636733234	0.9337960021467945	-4.6040344	2.2424913709583985	0.6355327986348667	0.3176935483870968	1007-28-9	Deisopropylatrazine	CCNc1nc(N)nc(Cl)n1	Organic compounds	Organoheterocyclic compounds	Triazines	Aminotriazines
206	-3.8834375148835463	-4.732615	2.2145208069360605	-5.858968970904365	-3.6444481639683044	0.5963995106548299	252.36400000000003	2	164	1.5185898875251511	0.6694123911685624	-0.45694156849566736	1.757579238440393	0.849177479165526	0.5646522110391473	-4.327319	2.4012055893661444	1.0747082542729895	0.4378680421233613	102-77-2	N-Oxydiethylenebenzothiazole-2-sulfenamide	c1ccc2sc(SN3CCOCC3)nc2c1	Organic compounds	Organoheterocyclic compounds	Benzothiazoles
279	-3.286247294126029	-3.4730952	2.5148156630566207	-5.176727510579166	-2.6619118475225454	0.5120699746530452	275.308	2	164	2.15357153733768	1.9667236615243595	0.2630913208845426	2.7779069839411634	0.1868478844780972	0.6683996985284928	-3.4441152	2.5750556123971204	1.9957036790655325	0.35723126497562585	104098-48-8	Imazapic	Cc1cnc(C2=NC(=O)C(C)(C(C)C)N2)c(C(=O)O)c1	Organic compounds	Organic acids and derivatives	Carboxylic acids and derivatives	Amino acids, peptides, and analogues
365	-4.146637705468202	-4.4565487	2.766658449378421	-5.79569241676906	-3.029033967390639	0.6595150433125541	191.19	2	164	1.1348274677313261	0.8249164739044101	-0.5142272435695316	2.2524312058088896	0.30991098532769623	0.7050674862463676	-4.238952	2.3093775112618986	1.0425130040670678	0.5226729380493962	10605-21-7	Carbendazim	COC(=O)Nc1nc2ccccc2[nH]1	Organic compounds	Organoheterocyclic compounds	Benzimidazoles	2-benzimidazolylcarbamic acid esters
4413	-4.658626269898239	-4.419277	1.994723842928103	-5.49062898074621	-3.4959051378181067	0.5603861247988438	302.41400000000004	2	164	0.8219756226915367	1.0613246926417181	-0.010027088156434199	1.9846967547716687	-0.23934907873612943	0.5078162990111883	-4.6134305	2.264486976339648	0.8671713803927251	0.4289575533702724	584-79-2	Allethrin	C=CCC1=C(C)C(OC(=O)C2C(C=C(C)C)C2(C)C)CC1=O	Organic compounds	Lipids and lipid-like molecules	Fatty Acyls	Fatty acid esters
438	-4.739959351881307	-3.9085279	2.987929510841351	-5.412150542218083	-2.4242210313767325	0.7026764705882353	58.08	2	164	0.02406725581073025	0.8554987393802818	-0.648123934526046	2.339805576315305	-0.8314315007765707	0.7621263406555336	-3.8116527	3.3292135874385766	0.9523739277691946	0.5586764705882353	107-18-6	Allyl alcohol	C=CCO	Organic compounds	Organic oxygen compounds	Organooxygen compounds	Alcohols and polyols
449	-5.602768479385901	-4.9280057	3.5315068087671087	-7.093509942101646	-3.562003133334537	0.7037950107815726	398.24	2	164	-0.0026236001213829	0.6721391690425729	-1.4933650628371278	2.038141745929981	-0.6747627840428834	0.9088754128846034	-4.8313384	3.8929922558152565	0.7688064799655939	0.5461479519580432	1072957-71-1	Benzovindiflupyr	Cn1cc(C(=O)Nc2cccc3c2C2CCC3C2=C(Cl)Cl)c(C(F)F)n1	Organic compounds	Benzenoids	Tetralins
479	-4.181030226515928	-3.5705662	2.90562478265439	-5.334916979102627	-2.429292196448237	0.5989021164021164	89.13799999999999	2	164	0.7690326590261523	1.3794967264381974	-0.3848540935605474	2.5207706890938426	-0.6104640491477635	0.7464184832396933	-3.8159904	3.0917869786183814	1.1340724414890064	0.46890211640211643	108-01-0	Dimethylaminoethanol	CN(C)CCO	Organic compounds	Organic nitrogen compounds	Organonitrogen compounds	Amines
482	-3.1266763185582835	-3.4312322	1.9267487527708331	-4.389318638740813	-2.4625698859699803	0.5942810457516339	100.161	2	164	1.8740223332936332	1.5694664265309872	0.6113800131111033	2.5381287658819365	0.3045558954157155	0.49146660254550273	-3.3594055	1.8345310077945811	1.641293146271392	0.4609477124183006	108-10-1	4-Methyl-2-pentanone	CC(=O)CC(C)C	Organic compounds	Organic oxygen compounds	Organooxygen compounds	Carbonyl compounds
517	-3.132390737596448	-3.8169265	2.9718152288205157	-5.553609854674701	-2.581794625854185	0.7694747510308151	129.075	2	164	1.9784513961228123	1.2939156580922637	-0.4427677209554403	2.5290475078650756	0.6845357417431517	0.7592758591454515	-3.4093153	2.6573578949708105	1.7015267709902564	0.5471794871794872	108-80-5	Cyanuric acid	O=c1[nH]c(=O)[nH]c(=O)[nH]1	Organic compounds	Organoheterocyclic compounds	Triazines	Triazinones
552	-3.995235316558754	-3.8697155	2.352551510036712	-5.3553179659561225	-3.0027664559194105	0.5752657004830918	102.181	2	164	1.014134832055222	1.1396546965553396	-0.34594781734214664	2.0066036926945654	-0.1255198643645401	0.6095669299856593	-3.9913025	2.31967153360908	1.01806767013621	0.4430434782608696	109-55-7	3-(Dimethylamino)propylamine	CN(C)CCCN	Organic compounds	Organic nitrogen compounds	Organonitrogen compounds	Amines
597	-3.078842874816553	-3.3235445	1.5185541423035782	-4.143041243175845	-2.6244871008722668	0.125	86.178	2	164	1.8565535360422856	1.6118519116893004	0.7923551676829934	2.3109093099865716	0.24470162744174795	0.3865765243096131	-3.5588162	1.9838744649006999	1.3765802360642407	0.1	110-54-3	n-Hexane	CCCCCC	Organic compounds	Hydrocarbons	Saturated hydrocarbons	Alkanes
607	-3.244159195504716	-4.107319	2.6284763656935812	-5.427728928695241	-2.7992525630016596	0.6913636363636364	87.12199999999999	2	164	1.6959686411579922	0.8328089607995113	-0.4876010920325324	2.140875273661049	0.8631596826691119	0.6704750281697954	-3.7317822	2.193807710013489	1.2083456448296206	0.5496969696969697	110-69-0	Butanal oxime	CCCC=NO	Organic compounds	Organic nitrogen compounds	Organonitrogen compounds	Oximes
713	-4.160007425483127	-4.3244085	2.401894852566251	-5.662892085071874	-3.2609972325056233	0.3896435076762946	410.4120000000002	2	164	1.453212625104045	1.2888115311873323	-0.049672034484702116	2.352222818081549	0.16440110570583766	0.6116779168480045	-4.2127748	2.4861409775024015	1.4004453061073054	0.2754098360655738	111991-09-4	Nicosulfuron	COc1cc(OC)nc(NC(=O)NS(=O)(=O)c2ncccc2C(=O)N(C)C)n1	Organic compounds	Organic nitrogen compounds	Organonitrogen compounds	Sulfonylureas
716	-4.282248809960188	-4.3307695	2.7612460564445094	-5.78297876937464	-3.021732712930131	0.27999999999999997	185.355	2	164	0.9857554957715733	0.9372347621835785	-0.5149744636428792	2.24627159280163	0.04852072891920667	0.7032541590760583	-4.4565682	2.8974987554826916	0.8114360771361981	0.18666666666666668	1120-24-7	Decyldimethylamine	CCCCCCCCCCN(C)C	Organic compounds	Organic nitrogen compounds	Organonitrogen compounds	Amines
740	-3.598325603326159	-3.5074055	1.8468149018894922	-4.535388588621711	-2.6885736867322185	0.4228571428571429	184.279	2	164	1.667150243538289	1.758070318877065	0.7300872582427371	2.5769021601322293	-0.09092008384068517	0.4703017650714221	-3.5628858	1.7029484882524604	1.7025900727222063	0.33	112-38-9	10-Undecenoic acid	C=CCCCCCCCCC(=O)O	Organic compounds	Lipids and lipid-like molecules	Fatty Acyls	Fatty acids and conjugates
746	-2.925488579202959	-3.0557249	1.4024084468113367	-3.9655364147728878	-2.563127967961551	0.0	172.31199999999998	2	164	2.3108269440507	2.180590658149831	1.2707791084807711	2.673187555292108	0.13023628003471188	0.36630373043716763	-3.054731	1.5325668286564507	2.18158461947741	0.0	112-42-5	1-Undecanol	CCCCCCCCCCCO	Organic compounds	Lipids and lipid-like molecules	Fatty Acyls	Fatty alcohols
752	-4.125344375235837	-3.8535953	2.945047947270858	-5.673739354280339	-2.7286914070094808	0.3648351648351648	204.785	2	164	1.1859537672251568	1.4577028644030383	-0.3624412118193448	2.582606735451513	-0.27174911843041727	0.7591755207222924	-3.9668472	2.4921435171695316	1.3444509690918411	0.2879120879120879	112-52-7	1-Chlorododecane	CCCCCCCCCCCCCl	Organic compounds	Organohalogen compounds	Organochlorides
806	-4.908316026500776	-5.2708187	5.135286981763738	-8.84483263202369	-3.7095456502599533	0.6750672043010753	388.845	2	164	0.6814604924098338	0.31895779133297386	-3.255056113113081	1.8802308686506564	0.3625026838263725	1.384773934252079	-5.6425343	4.511498637436058	-0.05275772162344279	0.5375672043010752	115-28-6	Chlorendic acid	O=C(O)C1C(C(=O)O)C2(Cl)C(Cl)=C(Cl)C1(Cl)C2(Cl)Cl	Organic compounds	Organic acids and derivatives	Carboxylic acids and derivatives	Dicarboxylic acids and derivatives
816	-4.243844140890004	-3.7686539	2.3843751744038517	-5.068581822028129	-2.6842066476242774	0.6117919799498746	160.25699999999998	2	164	0.9609728676283248	1.4361631211186834	0.13623518649019956	2.520610360894051	-0.4751902712610976	0.6069795676405251	-3.979621	1.996615163200972	1.2251960705967306	0.48512531328320796	115-84-4	2-Butyl-2-ethyl-1,3-propanediol	CCCCC(CC)(CO)CO	Organic compounds	Lipids and lipid-like molecules	Fatty Acyls	Fatty alcohols
817	-3.723172467072835	-4.5629544	3.781826168493992	-7.284759588958526	-3.502933420464534	0.49643704121965	326.288	2	164	1.7904286348191931	0.9506466783353477	-1.7711584870664976	2.010667681427494	0.8397819587389326	1.0344632228273174	-4.6163993	3.4362948418834396	0.8972018252066363	0.38643704121964995	115-86-6	Triphenyl phosphate	O=P(Oc1ccccc1)(Oc1ccccc1)Oc1ccccc1	Organic compounds	Organic acids and derivatives	Organic phosphoric acids and derivatives	Phosphate esters
838	-5.854364538724753	-4.9226475	2.5530667281706614	-6.172339930414956	-3.6192732022442944	0.7639354792516901	403.88800000000015	2	164	-0.24810358877636063	0.6836134867031534	-0.5660789804665631	1.9869877477040983	-0.9317170625284641	0.6508861991421314	-5.475032	2.514853526222565	0.1312290867114029	0.6086413616046313	117337-19-6	Fluthiacet-methyl	COC(=O)CSc1cc(N=c2sc(=O)n3n2CCCC3)c(F)cc1Cl	Organic compounds	Organosulfur compounds	Thioethers	Aryl thioethers
894	-3.302349991201397	-3.5543683	1.6948034893690553	-4.496216361377093	-2.801412872008038	0.4083336663336663	152.14899999999997	2	164	1.8799191110996958	1.6279008489227407	0.6860527409239997	2.380856230293055	0.25201826632118607	0.4315706740567871	-3.4637363	1.6551409227419196	1.718532801858186	0.3123336663336663	119-36-8	Methyl salicylate	COC(=O)c1ccccc1O	Organic compounds	Benzenoids	Benzene and substituted derivatives	Benzoic acids and derivatives
984	-4.403088726175142	-4.962236	2.9251543794059707	-6.497423712254154	-3.572269332848183	0.5005555555555554	181.449	2	164	0.8556658528884183	0.29651865216880263	-1.238669133190594	1.6864852462153768	0.5591472014066454	0.7450437553609741	-4.5061507	2.9307453120176152	0.7526038765621879	0.39222222222222214	120-82-1	1,2,4-Trichlorobenzene	Clc1ccc(Cl)c(Cl)c1	Organic compounds	Benzenoids	Benzene and substituted derivatives	Halobenzenes
994	-5.793817893910686	-5.4080234	2.469036176656885	-6.07163959093556	-3.602603414278675	0.423281894638958	182.135	2	164	-0.5334244838308211	-0.1476299453224638	-0.8112461808556957	1.6577899958011895	-0.38579453651932827	0.6774126178229295	-5.311739	2.6236641459609316	-0.05134554052384779	0.3304247517818152	121-14-2	2,4-Dinitrotoluene	Cc1ccc([N+](=O)[O-])cc1[N+](=O)[O-]	Organic compounds	Benzenoids	Benzene and substituted derivatives	Toluenes
1007	-3.391726528267176	-3.669806	1.8182710849227068	-4.680532148064981	-2.8622610631422742	0.5074923687423688	152.14899999999997	2	164	1.7905425740339167	1.5124631024325403	0.5017369542361118	2.3200080391588185	0.2780794753033806	0.4630143432634937	-3.47924	1.7067627962741398	1.7030291597705511	0.35193996415770606	121-33-5	4-Hydroxy-3-methoxybenzaldehyde	COc1cc(C=O)ccc1O	Organic compounds	Benzenoids	Phenols	Methoxyphenols
1020	-4.639288876268451	-4.5642548	2.0861665710987825	-5.681431205608655	-3.595264634509873	0.6280871670702179	225.295	2	164	0.7134626772107936	0.7884967960649492	-0.3286796521294105	1.757486918969372	-0.07503411552626371	0.53111556883436	-4.6404405	2.1152554400386534	0.7123110723697496	0.48523002421307504	121552-61-2	Cyprodinil	Cc1cc(C2CC2)nc(Nc2ccccc2)n1	Organic compounds	Benzenoids	Benzene and substituted derivatives	Aniline and substituted anilines
1059	-3.439447093539278	-3.9564457	2.550439050163515	-5.641466228957651	-3.0910271787941364	0.61677993059572	191.271	2	164	1.8422020349056747	1.3252034361352696	-0.3598171005126987	2.1906219496508164	0.5169986004304485	0.6705582433741286	-4.2353725	2.786508566389227	1.046276594159844	0.47087104072398195	122-20-3	Triisopropanolamine	CC(O)CN(CC(C)O)CC(C)O	Organic compounds	Organic nitrogen compounds	Organonitrogen compounds	Amines
1062	-3.676164629930398	-3.3814826	2.4581690393959437	-5.0088029353786725	-2.550633895982729	0.3252647201362304	572.5810000000002	2	164	2.0816723027666013	2.3763543176427415	0.7490339973183269	3.2072030367142705	-0.29468202876462657	0.6468076906644448	-3.4969702	2.4013837875710293	2.260866767300389	0.24104050431663984	12225-06-8	C.I. Pigment Red 176	COc1ccc(C(=O)Nc2ccccc2)cc1N=Nc1c(O)c(C(=O)Nc2ccc3[nH]c(=O)[nH]c3c2)cc2ccccc12	Organic compounds	Benzenoids	Benzene and substituted derivatives	Anilides
1063	-3.5396958402877856	-3.6934614	2.636532602434339	-5.279210353510919	-2.64267775107658	0.4037831691646508	576.5910000000001	2	164	2.2211720189214588	2.0674064401379524	0.4816575056983251	3.1181901081326644	0.15376557786406986	0.676199679565753	-3.6546812	2.6176958118521787	2.1061866596133627	0.2541484942420501	12225-08-0	C.I. Pigment Violet 32	CNS(=O)(=O)c1cc(OC)c(N=Nc2c(O)c(C(=O)Nc3ccc4[nH]c(=O)[nH]c4c3)cc3ccccc23)cc1OC	Organic compounds	Benzenoids	Naphthalenes	Naphthalenecarboxylic acids and derivatives
1115	-4.621673996878203	-4.09869	2.4038366941351765	-5.638217437344868	-3.2343807432096914	0.4113985637714451	431.4520000000002	2	164	1.013258489628002	1.5362424376863064	-0.003284950838663444	2.400551743296513	-0.5229839639192182	0.6253239662107387	-4.44166	2.416884899171875	1.1932725693102193	0.2844632768361582	122931-48-0	Rimsulfuron	CCS(=O)(=O)c1cccnc1S(=O)(=O)NC(=O)Nc1nc(OC)cc(OC)n1	Organic compounds	Organic nitrogen compounds	Organonitrogen compounds	Sulfonylureas
1136	-3.471010131597578	-3.9055336	2.5626208392099876	-5.4498788644201595	-2.887258025210172	0.7011188811188811	112.088	2	164	1.5785489884662354	1.14402557322185	-0.40031974435634604	2.1623010948536416	0.43452342057222193	0.6574536054667899	-3.5349445	2.423242320422941	1.5146145767258434	0.5383838383838384	123-33-1	Maleic hydrazide	O=c1ccc(=O)[nH][nH]1	Organic compounds	Organoheterocyclic compounds	Diazines	Pyridazines and derivatives
1260	-4.020967182908902	-3.882897	2.708518710526083	-5.435866775859592	-2.7273480653335094	0.5519607843137255	94.541	2	164	0.9546530087980507	1.092723306561368	-0.46024658415263986	2.2482721263734433	-0.13807028273190003	0.6908083914428317	-3.816939	3.2339925944610752	1.1586810705479502	0.42333333333333334	127-00-4	1-Chloro-2-propanol	CC(O)CCl	Organic compounds	Organohalogen compounds	Halohydrins	Chlorohydrins
1274	-5.0817145650821445	-4.298777	1.8266076089040402	-5.223663142749279	-3.397055533845239	0.5989883489627734	206.329	2	164	0.2328457082368065	1.0157831787180969	0.09089713056967175	1.917504739473712	-0.7829374616580722	0.4658169153867048	-4.586267	2.138240718371917	0.7282932843947284	0.44212560386473426	127-51-5	alpha-Isomethylionone	CC(=O)C(C)=CC1=C(C)CCCC1(C)C	Organic compounds	Lipids and lipid-like molecules	Prenol lipids	Sesquiterpenoids
1279	-3.5342798895579755	-4.5220265	2.187080926039076	-5.486615328537804	-3.2995344024987276	0.5299438250799413	205.666	2	164	1.7788826119916303	0.7911359522012268	-0.1734528269881978	2.0136280990508784	0.9877466492909015	0.5570305167539454	-3.9548807	2.148729744195081	1.3582817797484763	0.40613430127041744	127-65-1	Chloramine-T	Cc1ccc(S(=O)(=O)[N-]Cl)cc1.[Na+]	Organic compounds	Benzenoids	Benzene and substituted derivatives	Benzenesulfonamides
1350	-7.83448294878671	-6.1965027	3.953179767346557	-7.557236244742653	-3.6040564773960964	0.48090642066791	288.44000000000005	2	164	-2.3744274618978234	-0.7364471988472476	-2.097180757853767	1.85599900949279	-1.637980263239835	1.036455424968882	-7.4655714	4.716370539768766	-2.0055159086816556	0.34987193790928933	13071-79-9	Terbufos	CCOP(=S)(OCC)SCSC(C)(C)C	Organic compounds	Organic acids and derivatives	Organic dithiophosphoric acids and derivatives	Dithiophosphate O-esters
1381	-4.308455711057291	-4.9291835	3.7588366384905787	-7.214794167538798	-3.4559575290482196	0.7967114581594329	248.18799999999996	2	164	1.0863250682820085	0.4655972808672262	-1.820013388199499	1.9388232502910796	0.6207277720664885	0.9658393118904568	-4.5831976	3.5175201428804153	0.811583194452	0.6334461520369838	131341-86-1	Fludioxonil	N#Cc1c[nH]cc1-c1cccc2c1OC(F)(F)O2	Organic compounds	Organoheterocyclic compounds	Benzodioxoles
1455	-3.2824823566371224	-4.3332486	3.7929024042311066	-6.864330480687353	-3.0714280764562463	0.6644638597396993	350.3960000000001	2	164	2.262076783131058	1.2113105134510362	-1.3197713409191725	2.4731310633119343	1.0507662586277702	1.001282843434894	-3.3844824	3.4298032607169864	2.1600767513719217	0.5172416375174771	132-98-9	Penicillin VK	CC1(C)SC2C(NC(=O)COc3ccccc3)C(=O)N2C1C(=O)[O-].[K+]	Organic compounds	Organic acids and derivatives	Carboxylic acids and derivatives	Amino acids, peptides, and analogues
1594	-5.26043361170213	-4.924535	5.623384588146749	-9.444127064253067	-3.820742476106318	0.6593789612370848	430.907	2	164	0.37394993747252386	0.7098487379022685	-3.8097435150784134	1.8136410730683357	-0.3358988140336727	1.572092777359453	-4.939769	4.729238558060014	0.6946147529741356	0.5120105401844532	13674-87-8	Tris(1,3-dichloro-2-propyl) phosphate	O=P(OC(CCl)CCl)(OC(CCl)CCl)OC(CCl)CCl	Organic compounds	Organic acids and derivatives	Organic phosphoric acids and derivatives	Phosphate esters
1734	-3.985362255529703	-4.7119036	2.513237882926472	-5.802542548141816	-3.289304665215344	0.6262443064182195	122.214	2	164	1.10175870303219	0.3752173725283108	-0.7154215895799231	1.7978162933465491	0.7265413165528165	0.6404671510591736	-4.662889	2.6491346637919317	0.42423194726787294	0.47489177489177486	140-90-9	Sodium O-ethyl carbonodithioate	CCOC(=S)[S-].[Na+]	Organic compounds	Organic salts	Organic metal salts	Organic alkali metal salts
1764	-2.51183659925361	-3.269178	2.24156087299816	-4.585573320564483	-2.3440124475663224	0.45598845598845605	88.106	2	164	2.4331688855280555	1.6758275748298546	0.35943216421718294	2.600993037215343	0.7573413144121615	0.5730157389531862	-2.9760132	1.8925484893229307	1.9689923150955606	0.36075036075036077	141-78-6	Ethyl acetate	CCOC(C)=O	Organic compounds	Organic acids and derivatives	Carboxylic acids and derivatives	Carboxylic acid derivatives
1776	-2.560468054032956	-3.1232433	1.7084632125889612	-4.042341655128323	-2.3338784425393615	0.2741441839893852	274.40099999999995	2	164	2.877917635704712	2.3151423426411326	1.3960440346093452	3.1045072471983066	0.5627752778762236	0.43493266913900513	-2.8228495	1.6019726116261483	2.615536175576516	0.146203007518797	142-18-7	1-Monolaurin	CCCCCCCCCCCC(=O)OCC(O)CO	Organic compounds	Lipids and lipid-like molecules	Glycerolipids	Monoradylglycerols
1777	-4.250034282979108	-3.5745935	1.659887609035878	-4.462120483948807	-2.802232874912929	0.31834482758620686	170.25199999999998	2	164	0.9810579394198821	1.6564986849955312	0.7689717384501833	2.4288593474860614	-0.6754407389727604	0.42259912294262436	-3.6921556	1.6657374336179203	1.5389366202275048	0.2355862068965517	142-19-8	Prop-2-en-1-yl heptanoate	C=CCOC(=O)CCCCCC	Organic compounds	Lipids and lipid-like molecules	Fatty Acyls	Fatty acid esters
1867	-4.382822402867812	-4.877488	3.0137421044048383	-6.1639728110909076	-3.1502307066860693	0.7404415584415585	268.125	2	164	1.0455149066609875	0.550849162336576	-0.7356355015621081	2.27810660284273	0.4946657334236919	0.7686318364204762	-4.5992174	2.5063814648888867	0.8291198961551386	0.5877142857142857	145783-14-8	4,6-Dichloro-5-nitro-2-(propylsulfanyl)pyrimidine	CCCSc1nc(Cl)c([N+](=O)[O-])c(Cl)n1	Organic compounds	Organosulfur compounds	Thioethers	Aryl thioethers
1908	-3.9757767411161553	-4.715711	2.2902452967702036	-5.754372151855107	-3.4641268550849036	0.6272793872793873	149.284	2	164	1.1982365221743585	0.4583021303085657	-0.5803588885645934	1.7098864082056102	0.7399343756746162	0.5830252513632378	-4.509109	2.2953017152520467	0.6649042266664229	0.4340548340548341	148-18-5	Sodium diethyldithiocarbamate	CCN(CC)C(=S)[S-].[Na+]	Organic compounds	Organic salts	Organic metal salts	Organic alkali metal salts
1934	-4.69958164331939	-4.7330956	2.349973636591804	-5.709458863543356	-3.3594852269515516	0.6148861469914101	341.8350000000001	2	164	0.834234884136923	0.800720881334405	-0.17564233608704258	2.1743313005047615	0.033514002585151026	0.6004152332738842	-4.7447906	2.286948630520165	0.789025976841637	0.46673799884326195	149979-41-9	Tepraloxydim	CCC(=NOCC=CCl)C1C(=O)CC(C2CCOCC2)CC1=O	Organic compounds	Organic oxygen compounds	Organooxygen compounds	Carbonyl compounds
2016	-6.329619560904394	-4.588461	2.5941173502407078	-5.934389212444863	-3.340271862204155	0.49857934180514824	221.25599999999997	2	164	-0.9847245042167475	0.75643413469152	-0.5894941557572163	2.0046231944834916	-1.7411586386631832	0.6609682807522922	-5.6744637	3.3009129545770786	-0.3295686731573515	0.3830237862495927	1563-66-2	Carbofuran	CNC(=O)Oc1cccc2c1OC(C)(C)C2	Organic compounds	Organoheterocyclic compounds	Coumarans
2032	-4.878844436514724	-3.545381	1.991993568536142	-4.726237348694696	-2.7342437801585535	0.4277916597256928	164.16	2	164	0.33642290691699833	1.6698862529273601	0.48902999473702663	2.4810235632731685	-1.3334633673313743	0.5098118416360038	-4.1220245	2.255745919910586	1.0932427966178642	0.32779165972569274	1571-08-0	Methyl 4-formylbenzoate	COC(=O)c1ccc(C=O)cc1	Organic compounds	Benzenoids	Benzene and substituted derivatives	Benzoic acids and derivatives
2072	-4.4153123023516505	-4.267458	2.543096478023131	-5.647141129938465	-3.1040446519153337	0.7381102729407054	283.353	2	164	1.0370155127432052	1.1848698612100608	-0.19481331484360903	2.348283163179522	-0.1478543403155177	0.6473795575049784	-4.351022	2.935048382522311	1.101306058264411	0.5859363598972271	159138-81-5	Cariporide mesylate	CC(C)c1ccc(C(=O)N=C(N)N)cc1S(C)(=O)=O.CS(=O)(=O)O	Organic compounds	Lipids and lipid-like molecules	Prenol lipids	Monoterpenoids
2075	-5.493038157435144	-4.5891733	2.347933597332764	-5.758206115091664	-3.4102725177588997	0.7373661764966112	127.168	2	164	-0.388660316341442	0.5152045193846623	-0.6538282739979614	1.6941053233348025	-0.9038648404795779	0.5989217916739233	-4.5012345	2.6035681193089246	0.6031433303324806	0.5849852241156588	15922-78-8	Sodium pyrithione	[Na+].[O-]n1ccccc1=S	Organic compounds	Organoheterocyclic compounds	Pyridines and derivatives	Hydropyridines
2089	-3.7990394430739785	-4.070957	2.224148381817796	-5.332027412483824	-3.107879030666028	0.4328103536557374	880.9699999999992	2	164	2.145921676397896	1.8740039259573806	0.6129337069880504	2.8370820888058463	0.2719177407639122	0.5668496292548116	-4.12946	2.078974253378981	1.8155012649413524	0.33566749651288025	16090-02-1	4,4'-Bis(2-morpholino-4-anilino-s-triazinyl-6-amino)stilbene-2,2'-disulfonic acid disodium salt	O=S(=O)([O-])c1cc(Nc2nc(Nc3ccccc3)nc(N3CCOCC3)n2)ccc1C=Cc1ccc(Nc2nc(Nc3ccccc3)nc(N3CCOCC3)n2)cc1S(=O)(=O)[O-].[Na+].[Na+]	Organic compounds	Phenylpropanoids and polyketides	Stilbenes	Sulfonated stilbenes
2125	-2.2961334635774007	-3.50599	3.161191417325409	-5.440076783624469	-2.27888536629906	0.9161630036630036	12.011	2	164	1.7834457033927302	0.5735891358300313	-1.3604976166543379	1.800693800671071	1.209856564803947	0.8132126577216868	-3.7330694	2.936970523708845	0.34650974635552073	0.7286630036630036	16291-96-6	Charcoal	[C]	Organic compounds
2235	-5.915847029347895	-4.982639	3.3922012472107186	-6.6017158214154055	-3.209514574204687	0.7482778654245863	527.8390000000003	2	164	-0.1933455539241597	0.7398626480771715	-0.8792143459916701	2.5129869012190484	-0.9332081934409127	0.8641064329875275	-5.245057	5.303832041591102	0.4774443522821136	0.5976605814739689	173584-44-6	Indoxacarb	COC(=O)N(C(=O)N1COC2(C(=O)OC)Cc3cc(Cl)ccc3C2=N1)c1ccc(OC(F)(F)F)cc1	Organic compounds	Organohalogen compounds	Aryl halides	Aryl chlorides
2294	-4.882399077719467	-4.059343	2.450122765893794	-5.5102212530648735	-3.0600984871710795	0.8011111111111111	318.3690000000001	2	164	0.620531695591206	1.4435879186805867	-0.007290479754200699	2.4428322861395935	-0.8230562165439297	0.6269724442050976	-4.5883827	2.5493560433409974	0.914548060396894	0.6377777777777778	17924-92-4	Zearalenone	CC1CCCC(=O)CCC=CCc2cc(O)cc(O)c2C(=O)O1	Organic compounds	Phenylpropanoids and polyketides	Macrolides and analogues	Zearalenones
2418	-4.502582337734613	-4.902485	3.6217590953571666	-7.153194238978177	-3.5314351436210103	0.6448962976215478	230.909	2	164	0.8608585227449869	0.4609559739952212	-1.789753378498577	1.8320057168585895	0.3999025560642151	0.9347521338183071	-4.5158625	2.295736529992998	0.8475783920611046	0.5064347591600094	1929-82-4	Nitrapyrin	Clc1cccc(C(Cl)(Cl)Cl)n1	Organic compounds	Organoheterocyclic compounds	Pyridines and derivatives	Halopyridines
2476	-3.1774222977432545	-3.8351502	2.9393741193168723	-5.535812124784229	-2.596438005467357	0.7717817561807332	327.33700000000005	2	164	2.3375728001025915	1.6798448741525314	-0.020817026938383082	2.918557092378489	0.6577279441085522	0.7502487440030642	-3.4382386	2.8470351448506492	2.076756478141167	0.6128445581131003	203515-86-0	5-Amino-N~1~,N~3~-bis(2,3-dihydroxypropyl)benzene-1,3-dicarboxamide--hydrogen chloride (1/1)	Cl.Nc1cc(C(=O)NCC(O)CO)cc(C(=O)NCC(O)CO)c1	Organic compounds	Benzenoids	Benzene and substituted derivatives	Benzoic acids and derivatives
2502	-3.251945452848238	-4.236829	4.257459914249576	-7.2112854359162375	-2.953825521666661	0.577021687462864	202.256	2	164	2.053955961135654	1.0690725999104371	-1.9053840219323452	2.352075892317231	0.9848833511678752	1.1507345810484297	-4.223272	4.422272809432048	1.082629576957933	0.44702168746286397	206-44-0	Fluoranthene	c1ccc2c(c1)-c1cccc3cccc-2c13	Organic compounds	Benzenoids	Naphthalenes
2512	-3.6751370611750023	-4.5060363	3.405684855124979	-6.575628493522052	-3.1699436383970725	0.7821750851770792	483.6740000000003	2	164	2.0094156812475306	1.1785164493744147	-0.8910757510995188	2.5146091040254603	0.8308992204106911	0.874998620887285	-4.7075663	3.8987154259813943	0.9769864838916481	0.6226814142910033	207736-05-8	CI-1029	Cc1cc(SC2C(=O)CC(CCc3ccc(N)cc3)(C(C)C)OC2=O)c(C(C)(C)C)cc1CO	Organic compounds	Benzenoids	Benzene and substituted derivatives	Phenylpropanes
2537	-5.1831735177101645	-4.676467	2.9189933974717377	-6.137281095517042	-3.2182876980453043	0.784705215419501	214.294	2	164	0.14783649372657598	0.6545430768159367	-0.8062710840803016	2.112722313391436	-0.5067065758766685	0.7446462040489964	-4.902304	2.410319905288092	0.4287058348843398	0.6213718820861678	21087-64-9	Metribuzin	CSc1nnc(C(C)(C)C)c(=O)n1N	Organic compounds	Organosulfur compounds	Thioethers	Aryl thioethers
2564	-5.755149981136878	-4.4509525	2.4103511655858836	-5.613708887295336	-3.203357721709452	0.5772353431599399	380.4190000000001	2	164	-0.17488778152268414	1.1293096487531313	-0.03344668768114213	2.3769044779047412	-1.3041974512296513	0.6141962732367032	-5.1831417	2.574271188713619	0.3971204998311978	0.4387738046984014	214535-77-0	CP-457677	CC(C)(O)c1ccc(CNC(=O)c2cccnc2Oc2ccc(F)cc2)cc1	Organic compounds	Organic oxygen compounds	Organooxygen compounds	Ethers
2571	-4.598310541529127	-4.8777537	2.9737087993739313	-6.4965649938660075	-3.522856194492076	0.5794368217322182	238.362	2	164	0.7789264792298305	0.49948327279531585	-1.11932797310705	1.8543808262668813	0.27944319305949605	0.7569996378609201	-4.599475	2.201305692170427	0.777762109012483	0.43070596354483826	21564-17-0	2-(Thiocyanomethylthio)benzothiazole	N#CSCSc1nc2ccccc2s1	Organic compounds	Organoheterocyclic compounds	Benzothiazoles
2580	-4.853584329677452	-4.5293345	2.385809952902778	-5.674710782102593	-3.2889008291998145	0.6894171308805456	197.242	2	164	0.4414150678754227	0.7656648649462574	-0.3797113845497178	2.0060985683530603	-0.3242497845419541	0.6078498102914011	-4.6522484	2.388522781723219	0.642751007669694	0.5417980832614979	2163-68-0	2-Hydroxyatrazine	CCNc1nc(=O)nc(NC(C)C)[nH]1	Organic compounds	Organoheterocyclic compounds	Triazines	Aminotriazines
2583	-3.4806529271572333	-4.490989	2.2352650637104694	-5.602655017884896	-3.3673899541744263	0.759033957281767	234.29899999999995	2	164	1.8891175078528377	0.8787812468232324	-0.23288458287482466	2.0023804808356447	1.0103362810642023	0.5701640152595384	-4.5767984	2.788322436210651	0.7929720063229193	0.6000595983074081	2164-08-1	Lenacil	O=c1[nH]c2c(c(=O)n1C1CCCCC1)CCC2	Organic compounds	Organoheterocyclic compounds	Diazines	Pyrimidines and pyrimidine derivatives
2641	-5.391687721359809	-4.224609	6.127634286668094	-9.04517323161476	-2.917538944946665	0.8328170787703124	618.5870000000002	2	164	0.3997130674279626	1.5667918909522043	-3.2537724428269876	2.873861843841107	-1.1670788231969675	1.7056046511057978	-4.2195983	6.557292260567787	1.5718024934911496	0.6607102058982484	2234-56-2	4-(2-Chlorophenyl)-3-[3-[4-(2-chlorophenyl)benzo[f]quinolin-3(4H)-ylidene]-1-propenyl]-benzo[f]quinolinium perchlorate	Clc1ccccc1N1C(=CC=Cc2ccc3c4ccccc4ccc3[n+]2-c2ccccc2Cl)C=Cc2c1ccc1ccccc21.[O-][Cl+3]([O-])([O-])[O-]	Organic compounds	Organoheterocyclic compounds	Quinolines and derivatives	Phenylquinolines
2682	-4.849101805523132	-4.819479	2.0618553400156205	-5.707574969732155	-3.6457196297165346	0.4928008928429451	311.85300000000007	2	164	0.6448481207610168	0.6744709481563003	-0.21362504344800648	1.848230296567614	-0.02962281687567092	0.5256153938052456	-4.7821283	2.454830589017528	0.7118216034323366	0.3652146859463933	23184-66-9	Butachlor	CCCCOCN(C(=O)CCl)c1c(CC)cccc1CC	Organic compounds	Benzenoids	Benzene and substituted derivatives	Anilides
2757	-4.754110540462346	-3.8379872	2.4413632067969204	-5.399671398644978	-2.9583081918480576	0.4691698595146871	143.18599999999998	2	164	0.40179001647611995	1.3179133933336336	-0.24377084170651236	2.197592365090408	-0.9161233559378097	0.6348594605375064	-4.248663	2.3447011342918036	0.9072376180735715	0.37261813537675603	2439-35-2	2-(Dimethylamino)ethyl acrylate	C=CC(=O)OCCN(C)C	Organic compounds	Organic acids and derivatives	Carboxylic acids and derivatives	Acrylic acids and derivatives
2759	-3.974620964063888	-4.378585	2.326191305692423	-5.603474458561198	-3.277283152868775	0.6201653283718501	225.251	2	164	1.3780457636383463	0.9740818830963691	-0.2508077308589638	2.075383574833459	0.403963897691483	0.5924316162666033	-4.0628	2.151053107172669	1.2898667841336084	0.47084579607359445	2440-22-4	2-(2H-Benzotriazol-2-yl)-4-methylphenol	Cc1ccc(O)c(-n2nc3ccccc3n2)c1	Organic compounds	Organoheterocyclic compounds	Azoles	Triazoles
2795	-4.783738172170701	-4.751139	2.8321763005452696	-6.1330650106239535	-3.300888710078684	0.7863983903420524	393.5120000000003	2	164	0.8112198083727182	0.8438188222339051	-0.538107030080534	2.2940692704647354	-0.03259900819975403	0.7219632834168433	-4.7837696	2.115682742400074	0.811188366176577	0.6263983903420524	249296-43-3	CJ-013610	CS(=O)(=O)O.Cc1nccn1-c1ccc(Sc2cccc(C3(C(N)=O)CCOCC3)c2)cc1	Organic compounds	Organoheterocyclic compounds	Azoles	Imidazoles
2819	-4.780109365152007	-4.4176135	3.4207037789311268	-6.877667807267298	-3.4569640283361713	0.6039767989405014	410.45000000000016	2	164	0.8331508948499612	1.1956467709825276	-1.26440754726533	2.1562962316657965	-0.3624958588348681	0.9355535786599117	-4.615267	1.9746089132761915	0.9979934543830247	0.4283641863278887	25155-23-1	Trixylyl phosphate	Cc1cc(C)cc(OP(=O)(Oc2cc(C)cc(C)c2)Oc2cc(C)cc(C)c2)c1	Organic compounds	Organic acids and derivatives	Organic phosphoric acids and derivatives	Phosphate esters
2821	-4.200276230950534	-3.9398572	1.9491152681300759	-5.111853455737152	-3.162738187607076	0.5151515151515151	326.502	2	164	1.313609614955516	1.5740285988089413	0.40203239016889797	2.3511476582989737	-0.2604189864589568	0.49987493793861976	-4.0349574	1.804854015081304	1.4789284472089004	0.4121212121212121	25155-30-0	Sodium dodecylbenzenesulfonate	CCCCCCCCCCCCOS(=O)(=O)c1ccccc1.[Na]	Organic compounds	Benzenoids	Benzene and substituted derivatives	Benzenesulfonic acids and derivatives
2829	-2.7898578205708184	-3.5968883	2.7427120888264835	-5.108535993435331	-2.3658239046088476	0.6897142857142857	134.17499999999998	2	164	2.3378137833882544	1.530783291934781	0.0191356105237419	2.7618476993502252	0.8070304831858954	0.6982817243174495	-3.1742826	2.471934388180563	1.9533890540951344	0.5457142857142857	25265-71-8	Dipropylene glycol	CCC(O)OC(O)CC	Organic compounds	Organic oxygen compounds	Organooxygen compounds	Ethers
2865	-3.4312578632687463	-3.7488885	1.9000847593582795	-4.777331536205995	-2.877246776847716	0.5143262867400799	148.20499999999998	2	164	1.739604992437853	1.4219743676072962	0.39353131950060377	2.2936160788588835	0.31763062931548225	0.48369491441509355	-3.7181005	2.0891368073169327	1.4527622967939378	0.3989416713554645	2550-26-7	Benzylacetone	CC(=O)CCc1ccccc1	Organic compounds	Benzenoids	Benzene and substituted derivatives
2877	-4.249499937631043	-4.1514025	2.6955082554220624	-5.753526183346965	-3.0580179279249027	0.5730451605451605	188.271	2	164	1.0252834917328624	1.1233809362524383	-0.47874275398305954	2.216765501439003	-0.09809746418133614	0.6901087766919515	-4.2452445	2.1693263646928935	1.0295389376523292	0.44179516054516055	25606-41-1	Propamocarb hydrochloride	CCCOC(=O)NCCCN(C)C.Cl	Organic compounds	Organic acids and derivatives	Carboxylic acids and derivatives	Amino acids, peptides, and analogues
2881	-3.983059928571756	-5.7300086	4.848680691875389	-8.578914300594906	-3.7302336087195176	0.8074036829045317	641.7000000000004	2	164	1.8242721107194348	0.07732343053610569	-2.7715822613037155	2.0770984305716733	1.7469486735705781	1.2395527721336514	-4.3641376	4.720466694139136	1.4431943865081738	0.6374036829045318	25637-99-4	Hexabromocyclododecane	BrC1(Br)CCCCCCCCCC(Br)(Br)C1(Br)Br	Organic compounds	Organohalogen compounds	Organobromides
2921	-3.1368364500902137	-3.6307876	2.386920478116386	-5.278123135174248	-2.8912026570578617	0.7726424287856071	128.067	2	164	1.970600786100798	1.4766496215712772	-0.17068589898323602	2.21623457913315	0.4939511609174767	0.6405403664511123	-3.4119225	2.7384834991806275	1.695514767342112	0.5526424287856072	2624-17-1	Sodium cyanurate	O=c1[n-]c(=O)[nH]c(=O)[nH]1.[Na+]	Organic compounds	Organoheterocyclic compounds	Triazines	Triazinones
2943	-4.479950621765567	-4.2956357	5.48837018602925	-8.723654147090757	-3.2352839610615063	0.8278424342710057	160.26	2	164	0.7248745166394498	0.9091894243934081	-3.5188290086857408	1.96954117734351	-0.1843149215397366	1.5355941984922057	-4.5266957	2.2272895561022863	0.6781294203661141	0.6604954954954956	26472-00-4	Methylcyclopentadiene dimer	CC1=CC2C3CC(C=C3C)C2C1	Organic compounds	Hydrocarbons	Unsaturated hydrocarbons	Branched unsaturated hydrocarbons
2969	-4.546105973807062	-4.3570895	3.3990889700053373	-6.688390780479207	-3.2893018104738694	0.6878207223744981	604.705	2	164	1.2354375857752844	1.4244540487117077	-0.90684722089686	2.4922417491084774	-0.18901645430632996	0.9090721600368437	-4.545142	3.100508434334451	1.236401372365838	0.5314140050982156	26741-53-7	Bis(2,4-di-tert-butylphenyl) pentaerythritol diphosphite	CC(C)(C)c1ccc(OP2OCC3(CO2)COP(Oc2ccc(C(C)(C)C)cc2C(C)(C)C)OC3)c(C(C)(C)C)c1	Organic compounds	Benzenoids	Benzene and substituted derivatives	Phenylpropanes
3024	-3.5193540374051318	-4.1224437	1.846671166436881	-5.125075683605306	-3.2784045171684255	0.6395787545787546	172.268	2	164	1.7168505742616236	1.11376094074579	0.11112892806144897	1.9578000944983298	0.6030896385897413	0.4700948280736328	-4.0980244	2.108247496915996	1.1381802395558192	0.5088095238095238	27253-32-3	Manganese neodecanoate	CC(C)(C)CC(C)(C)CC(=O)[O-].CC(C)(C)CC(C)(C)CC(=O)[O-].[Mn+2]	Organic compounds	Lipids and lipid-like molecules	Fatty Acyls	Fatty acids and conjugates
3167	-3.634716509992807	-3.663119	1.6888526521849525	-4.595969848055106	-2.907117195870154	0.1192370607864948	368.6460000000002	2	164	1.9318930159518517	1.9034904604984029	0.9706396778895524	2.659492330074505	0.028402567689687963	0.4299917836835599	-3.5837464	1.5955503750463293	1.9828630826582339	0.06629588431590656	29806-73-3	2-Ethylhexyl hexadecanoate	CCCCCCCCCCCCCCCC(=O)OCC(CC)CCCC	Organic compounds	Lipids and lipid-like molecules	Fatty Acyls	Fatty acid esters
3238	-3.8500411947605566	-4.043434	2.4938165448298006	-5.6225433733525785	-3.128726828522778	0.5294117647058824	234.412	2	164	1.5199386455222983	1.3265456852375996	-0.25256353306972357	2.2412530117600773	0.19339294830584963	0.6466400787136957	-3.9658234	2.321785137974675	1.4041564354332619	0.41764705882352937	3069-40-7	Trimethoxycaprylylsilane	CCCCCCCC[Si](OC)(OC)OC	Organic compounds	Organometallic compounds	Organometalloid compounds	Organosilicon compounds
3276	-3.230396767831232	-3.713061	1.7350599572791316	-4.657664421938655	-2.9226044646595235	0.29714285714285715	356.5470000000002	2	164	2.321720018797737	1.8390557059281405	0.8944523646903141	2.629512321969446	0.4826643264528254	0.44168415597355	-3.4799035	1.9023446514943614	2.072213322028775	0.2257142857142857	31335-74-7	Neopentyl glycol dicaprylate	CCCCCCCC(=O)OCC(C)(C)COC(=O)CCCCCCC	Organic compounds	Lipids and lipid-like molecules	Fatty Acyls	Fatty acid esters
3313	-4.741495471440632	-4.709698	2.824716647158801	-6.1608839742220605	-3.3361673270632592	0.751152445607816	386.4800000000001	2	164	0.8456315530378316	0.8774288344331155	-0.5737569497435969	2.250959697415204	-0.0317972712148018	0.719975476038585	-4.7320685	2.229900945409452	0.85505849183073	0.5976640735147927	319460-85-0	Axitinib	CNC(=O)c1ccccc1Sc1ccc2c(C=Cc3ccccn3)[nH]nc2c1	Organic compounds	Organosulfur compounds	Thioethers	Aryl thioethers
3392	-4.727333601747723	-4.851403	3.1692473810377892	-6.768430971293377	-3.5991835902555875	0.5055807126081047	289.545	2	164	0.7343824679839093	0.6103128412142407	-1.3067149015617439	1.8625324794760452	0.12406963464143672	0.8135919397890183	-4.714583	2.3192668496851416	0.7471331573601077	0.3843595578985779	3380-34-5	Triclosan	Oc1cc(Cl)ccc1Oc1ccc(Cl)cc1Cl	Organic compounds	Benzenoids	Benzene and substituted derivatives	Diphenylethers
3450	-4.909074411232231	-4.4956737	2.9374218687163998	-6.218834282214018	-3.281412413497618	0.761374945808908	488.6700000000004	2	164	0.7799412667884187	1.1933420148618987	-0.5298186041933681	2.407603264523032	-0.4134007547686078	0.7508058156185186	-4.854366	2.763205672657259	0.8346498443584102	0.578616352201258	351197-46-1	2-[2-(Dimethylamino)ethoxy]ethyl ({5-[({2-[2-(dimethylamino)ethoxy]ethoxy}carbonyl)amino]-1,3,3-trimethylcyclohexyl}methyl)carbamate	CN(C)CCOCCOC(=O)NCC1(C)CC(NC(=O)OCCOCCN(C)C)CC(C)(C)C1	Organic compounds	Organic acids and derivatives	Carboxylic acids and derivatives	Amino acids, peptides, and analogues
3495	-3.967363147958424	-3.4161973	3.1662237860197244	-5.174422626290266	-2.0081988402705413	0.593233082706767	122.12	2	164	1.1194236476682002	1.670589482542408	-0.08763583066364154	3.078587955356083	-0.5511658480011485	0.8062412789292024	-3.5450406	2.319817671513103	1.5417461762372275	0.46691729323308273	3586-55-8	1,2-Bis[hydroxymethoxy]ethane	OCOCCOCO	Organic compounds	Organic oxygen compounds	Organooxygen compounds	Ethers
3505	-4.987228091735236	-4.6158643	3.1318516741829807	-6.257322345567669	-3.1254706713846883	0.5278054353054353	525.6270000000003	2	164	0.7334495738915291	1.1048133863534313	-0.5366446799409036	2.5952069942420772	-0.37136381484924996	0.7977214554387483	-4.5929556	3.6262186831842294	1.127722077374958	0.40558321308321305	36196-44-8	Propanoic acid, 3-mercapto-, (2,4,6-trioxo-1,3,5-triazine-1,3,5(2H,4H,6H)-triyl)tri-2,1-ethanediyl ester	O=C(CCS)OCCn1c(=O)n(CCOC(=O)CCS)c(=O)n(CCOC(=O)CCS)c1=O	Organic compounds	Organic acids and derivatives	Carboxylic acids and derivatives	Tricarboxylic acids and derivatives
3531	-4.720633406012074	-4.756781	2.7702143537952035	-6.1060772316909455	-3.335862877895742	0.7542540181691125	330.17100000000005	2	164	0.7981055190834808	0.7619578298947461	-0.5873383065953907	2.1828760471998128	0.0361476952147326	0.7061247274771216	-4.7213593	2.3292321545748127	0.7973796916964122	0.599537037037037	36734-19-7	Iprodione	CC(C)NC(=O)n1cc(O)n(-c2cc(Cl)cc(Cl)c2)c1=O	Organic compounds	Organoheterocyclic compounds	Azoles	Imidazoles
3545	-3.214731425556149	-3.406305	2.394351131548835	-4.947445753072701	-2.5530946215238663	0.3862199565798358	440.4590000000002	2	164	2.429174062895734	2.237600427888638	0.6964597353791819	3.0908108669280168	0.19157364913562347	0.6238075882153178	-3.3356445	1.8999552700287778	2.3082610045524823	0.2831896535495328	36968-27-1	2-Naphthalenecarboxamide, 4-[[4-(aminocarbonyl)phenyl]azo]-3-hydroxy-N-(2-methoxyphenyl)-	COc1ccccc1NC(=O)c1cc2ccccc2c(N=Nc2ccc(C(N)=O)cc2)c1O	Organic compounds	Benzenoids	Naphthalenes	Naphthalenecarboxylic acids and derivatives
3552	-3.976241896132312	-4.663696	2.583419013575932	-5.7852761574716665	-3.2018571438957344	0.7900431235431237	131.16	2	164	1.141559511865016	0.45410558820889074	-0.6674747494743388	1.9159442641015934	0.68745391609303	0.6583399723115774	-4.3547325	2.583559374705132	0.7630688897948602	0.6203461538461539	3715-92-2	N-Nitrosoethylenethiourea	O=NN1CCNC1=S	Organic compounds	Organoheterocyclic compounds	Azolidines	Imidazolidines
3575	-4.515884480225036	-4.447788	3.6304392976280453	-6.871031071793919	-3.2405917741658734	0.4401045751633987	214.036	2	164	0.8146023458645099	0.8826990822977767	-1.5405442457043725	2.0898950519236728	-0.06809671853680399	0.9584910173562793	-4.520356	2.656965642133938	0.8101306573756604	0.3067712418300654	375-22-4	Perfluorobutanoic acid	O=C(O)C(F)(F)C(F)(F)C(F)(F)F	Organic compounds	Organohalogen compounds	Alkyl halides	Alkyl fluorides
3600	-4.718500079396126	-3.481481	2.6907296003110925	-5.162055093272083	-2.4713254929609905	0.5573626373626375	96.032	2	164	0.2639158943486327	1.5009349058108026	-0.17963911952732445	2.511090480783768	-1.2370190041092606	0.695273059800414	-4.42577	3.9752680649376906	0.556646164359335	0.4373626373626374	381-73-7	Acetic acid, difluoro-	O=C(O)C(F)F	Organic compounds	Organic acids and derivatives	Carboxylic acids and derivatives	Alpha-halocarboxylic acids and derivatives
3634	-3.780635775149384	-4.7644362	2.2858006016566086	-5.748641123889266	-3.4628405222326575	0.6059943410886807	315.8040000000001	2	164	1.718781851368129	0.7349813913639173	-0.2492234973717532	2.0365771042848553	0.9838004698152156	0.5827143342041377	-4.291042	2.391251842583679	1.2083757791659007	0.46433519645081267	3896-11-5	Bumetrizole	Cc1cc(-n2nc3ccc(Cl)cc3n2)c(O)c(C(C)(C)C)c1	Organic compounds	Organoheterocyclic compounds	Azoles	Triazoles
3661	-4.922901873329215	-4.553091	3.9169126751470884	-7.249303099931872	-3.3323904247847835	0.3610582010582011	349.43000000000006	2	164	0.6204583148825277	0.9902691420438688	-1.7059429117201297	2.210969763426959	-0.36981082413487876	1.0496069033509838	-4.79663	2.675173340325413	0.7467302788596583	0.27534391534391534	39515-41-8	Fenpropathrin	CC1(C)C(C(=O)OC(C#N)c2cccc(Oc3ccccc3)c2)C1(C)C	Organic compounds	Benzenoids	Benzene and substituted derivatives	Diphenylethers
3677	-3.821061343437028	-3.996736	2.610830452685749	-5.44424606792099	-2.8334156152352414	0.6862731412731413	246.244	2	164	1.5703043138092212	1.3946296064160364	-0.052880410674741224	2.5579500420110075	0.17567470621507164	0.66478920986297	-3.8209665	2.3245598241260508	1.5703991867684757	0.5426833976833978	40306-75-0	Benzenesulfonic acid, 3-(acetylamino)-5-amino-4-hydroxy-	CC(=O)Nc1cc(S(=O)(=O)O)cc(N)c1O	Organic compounds	Benzenoids	Benzene and substituted derivatives	Anilides
3685	-4.190374111540606	-4.415881	3.4566353791954434	-6.582106409976439	-3.1254710307809956	0.623688566615396	699.9330000000001	2	164	1.6546823582980639	1.4291753101650269	-0.7370499401377688	2.7195854390576746	0.22550704538078037	0.8939074815045907	-4.203005	2.3468417448973833	1.642051609572613	0.49479967772650707	40601-76-1	Cyanox CY 1790	Cc1cc(C(C)(C)C)c(O)c(C)c1Cn1c(=O)n(Cc2c(C)cc(C(C)(C)C)c(O)c2C)c(=O)n(Cc2c(C)cc(C(C)(C)C)c(O)c2C)c1=O	Organic compounds	Benzenoids	Benzene and substituted derivatives	Xylenes
3702	-6.914352261270266	-6.2159133	3.4423917173600787	-7.585607017824468	-4.143215300464389	0.6911865999370926	373.63600000000014	2	164	-1.3419035472236558	-0.6434645886472924	-2.0131583037778578	1.429233413582221	-0.6984389655244163	0.8830361044898091	-5.9456835	3.5385171382518257	-0.3732347693786852	0.5457320544825472	41198-08-7	Profenofos	CCCSP(=O)(OCC)Oc1ccc(Br)cc1Cl	Organic compounds	Benzenoids	Benzene and substituted derivatives	Phenoxy compounds
3774	-4.658390773371365	-4.8394976	2.1628327448943314	-5.82640274635763	-3.6635700014632984	0.514530303030303	293.754	2	164	0.8095930156653642	0.6284862148565419	-0.35841895732090046	1.804413787573431	0.18110679285177955	0.5505783446000069	-4.788222	2.2310636997035007	0.6797619746436693	0.37458624708624705	43121-43-3	Triadimefon	CC(C)(C)C(=O)C(Oc1ccc(Cl)cc1)n1cncn1	Organic compounds	Benzenoids	Phenol ethers
3826	-5.959564137720048	-4.4485993	2.5119657495541703	-5.701608995110872	-3.189643245556702	0.7228571428571429	122.258	2	164	-0.8722868507654551	0.6386779535080371	-0.6143317081562791	1.8976340413978912	-1.510964799188554	0.6407930007886137	-5.299818	2.9505812630515322	-0.21254077050827969	0.5728571428571428	4532-64-3	2,3-Butanedithiol	CC(S)C(C)S	Organic compounds	Organosulfur compounds	Thiols	Alkylthiols
3867	-4.636056680695763	-4.8395004	2.553158798003166	-6.208005017571335	-3.6548462195681686	0.7409037745879851	331.44100000000003	2	164	0.8843495499185958	0.680905790456576	-0.6875987869569761	1.86556001104619	0.20344374655033093	0.6499987034406394	-4.74033	2.3720037187066225	0.7800760285900409	0.590903774587985	473798-59-3	Fenpyrazamine	C=CCSC(=O)n1c(N)c(-c2ccccc2C)c(=O)n1C(C)C	Organic compounds	Organoheterocyclic compounds	Azoles	Pyrazoles
3884	-3.403203570572842	-3.78109	1.9461191608988084	-4.783708597779236	-2.8375894368804273	0.5165861344537814	192.21400000000003	2	164	1.8805814459611256	1.5026949850745461	0.5000764187547316	2.44619557965354	0.377886450560581	0.49598456921952133	-3.5802662	1.9490092938057364	1.7035187606235664	0.40482142857142855	48145-04-6	2-Phenoxyethyl acrylate	C=CC(=O)OCCOc1ccccc1	Organic compounds	Benzenoids	Phenol ethers
3924	-6.269959188227593	-4.680179	5.900031609013286	-9.148547914242116	-3.248516305228829	0.6826094525427596	272.388	2	164	-0.8347712173237677	0.7550088645385259	-3.7133599433382907	2.186671665674996	-1.5897800691174853	1.6298100269880451	-6.095881	5.446378755612672	-0.6606930159127082	0.5294179631810574	50-28-2	17beta-Estradiol	CC12CCC3c4ccc(O)cc4CCC3C1CCC2O	Organic compounds	Lipids and lipid-like molecules	Steroids and steroid derivatives	Estrane steroids
3927	-6.356155661611317	-4.2062206	2.7015536760780656	-5.659765893015903	-2.9582122169378375	0.6099164703362604	252.316	2	164	-0.9542108705016377	1.1957241563210566	-0.2578211019062238	2.443732574171842	-2.1499350347802624	0.6877481490514232	-4.2062736	2.9066188976021	1.195671215667848	0.4762364849321371	50-32-8	Benzo(a)pyrene	c1ccc2c(c1)cc1ccc3cccc4ccc2c1c34	Organic compounds	Benzenoids	Pyrenes	Benzopyrenes
4044	-3.6420807541333264	-3.603636	3.5548575471221118	-6.1177160293604045	-2.5628584822382927	0.7414615939615941	610.5650000000004	2	164	2.1436511510659217	2.182095899070679	-0.3319841241611564	3.2228734229609555	-0.03844472775088015	0.9683977691454777	-3.6201062	2.7808168923654377	2.1656256861538794	0.5803108003108003	520-26-3	Hesperidin	COc1ccc(C2CC(=O)c3c(O)cc(OC4OC(COC5OC(C)C(O)C(O)C5O)C(O)C(O)C4O)cc3O2)cc1O	Organic compounds	Phenylpropanoids and polyketides	Flavonoids	Flavonoid glycosides
4056	-5.037520248354425	-4.8122005	2.37008675006465	-5.948968814158687	-3.578882064094037	0.6710125140953199	235.308	2	164	0.33411644421383613	0.5594361481947576	-0.577332121590426	1.792754628474224	-0.22531970208977636	0.6038266663286723	-4.903668	2.1596830771320135	0.4679687738085537	0.5313898725858859	5234-68-4	Carboxin	CC1=C(C(=O)Nc2ccccc2)SCCO1	Organic compounds	Benzenoids	Benzene and substituted derivatives	Anilides
4088	-4.03723613365433	-4.2504253	3.7290000179393186	-6.415028306264548	-2.6860282883252298	0.5	247.669	2	164	1.3566355169707722	1.1434463037029983	-1.021156655639446	2.7078433622998728	0.21318920509078687	0.9520831732457523	-4.0386453	2.4344787804184205	1.3552263904358526	0.4	5283-66-9	Trichloro(octyl)silane	CCCCCCCC[Si](Cl)(Cl)Cl	Organic compounds	Organometallic compounds	Organometalloid compounds	Organosilicon compounds
4248	-5.0598991834210905	-4.6961436	2.594480544065561	-5.931693492736212	-3.337212948670651	0.5571460247070004	256.472	2	164	0.349140775074469	0.7128963487553363	-0.5226535342406525	2.0718270098249083	-0.3637555562543424	0.6608591480291462	-4.71692	2.3720556561165305	0.6921200761401668	0.42330291330291325	55335-06-3	Triclopyr	O=C(O)COc1nc(Cl)c(Cl)cc1Cl	Organic compounds	Organoheterocyclic compounds	Pyridines and derivatives	Halopyridines
4309	-4.016040772505675	-4.1908436	2.5488298965327094	-5.554305988112883	-3.005476091580174	0.6560268979386628	90.553	2	164	0.940862070458741	0.7660592494357068	-0.5974031451484676	1.9514267513842418	0.1748028096476455	0.6489148761754353	-4.0185184	2.408351564265987	0.9383843842499678	0.5148504273504274	563-47-3	3-Chloro-2-methylpropene	C=C(C)CCl	Organic compounds	Organohalogen compounds	Organochlorides
4314	-6.828069930937393	-5.8861485	2.8421366492905893	-7.057628885310027	-4.215492236019438	0.5337724999015322	291.2650000000001	2	164	-1.363781630381494	-0.4218601509917639	-1.5933405847541284	1.2487960645364609	-0.941921478178604	0.7266216987973897	-6.455871	2.4784749458475304	-0.9915827969540708	0.41377249990153214	56-38-2	Parathion	CCOP(=S)(OCC)Oc1ccc([N+](=O)[O-])cc1	Organic compounds	Organic acids and derivatives	Organic thiophosphoric acids and derivatives	Thiophosphoric acid esters
6865	-3.328162057095828	-3.8378785	1.8708000598939218	-4.929000829853288	-3.058200769959366	0.6248418248418248	156.269	2	164	1.865710775918684	1.3559943694521788	0.26487200316122417	2.135672063055146	0.5097164085566379	0.47787601329493884	-3.8874552	2.0938715947108215	1.306417597791345	0.470995670995671	89-78-1	dl-Menthol	CC1CCC(C(C)C)C(O)C1	Organic compounds	Lipids and lipid-like molecules	Prenol lipids	Monoterpenoids
4351	-4.690633235909105	-4.633343	2.5280528632991457	-5.7577975883282635	-3.229744725029118	0.7665217391304348	118.20099999999998	2	164	0.38198791485478484	0.4392779233394666	-0.6851764375643739	1.8428764257347716	-0.05729001615202467	0.6437355591553533	-4.5334334	2.8794375726299073	0.5391877112289263	0.6065217391304347	57124-87-5	Tetrahydro-2-methyl-3-furanthiol	CC1OCCC1S	Organic compounds	Organoheterocyclic compounds	Tetrahydrofurans
4365	-3.6542519443442383	-3.8056767	2.3232839849973943	-5.09273412538548	-2.7694501403880856	0.634418477500731	652.7140000000004	2	164	2.1604709835923397	2.0090462155198954	0.7219888025510979	3.0452727875484924	0.1514247543404541	0.5915603009924719	-3.6529946	1.882230469473141	2.161728293718601	0.504418477500731	573-58-0	C.I. Direct Red 28	Nc1c(N=Nc2ccc(-c3ccc(N=Nc4cc(S(=O)(=O)[O-])c5ccccc5c4N)cc3)cc2)cc(S(=O)(=O)[O-])c2ccccc12.[Na+].[Na+]	Organic compounds	Benzenoids	Benzene and substituted derivatives	Biphenyls and derivatives
4367	-4.671448159005455	-4.501079	2.526513548822268	-5.611661001644253	-3.0851474528219853	0.6633094384707288	252.273	2	164	0.7304226128023094	0.9007917082940659	-0.2097902298364892	2.3167233189857788	-0.17036907651644118	0.643545700756644	-4.6164346	2.443416620866128	0.7854361884242522	0.49349377026796387	57-41-0	5,5-Diphenylhydantoin	O=C1NC(=O)C(c2ccccc2)(c2ccccc2)N1	Organic compounds	Organoheterocyclic compounds	Azolidines	Imidazolidines
4403	-4.8960510381381415	-4.8286977	2.8325669286675423	-6.13371235515189	-3.301145426484348	0.6797101449275362	273.409	2	164	0.5407617683116741	0.6081151340269992	-0.6968995487020746	2.1356673799654677	-0.06735335671113951	0.7210867091862794	-4.894814	2.2554854339237345	0.5419987858935262	0.5213768115942029	58190-57-1	5-ethyl-2,8-dimethyl-5-[(propan-2-ylideneamino)oxy]-4,6-dioxa-3,7-diaza-5-silanona-2,7-diene	CC[Si](ON=C(C)C)(ON=C(C)C)ON=C(C)C	Organic compounds	Organometallic compounds	Organometalloid compounds	Organosilicon compounds
4414	-4.177015093723512	-4.413941	2.5568200482176566	-5.775404915119896	-3.2185848669022397	0.7487893707058791	174.159	2	164	1.0639308286500817	0.8270050044664602	-0.5344589927463022	2.0223610554713543	0.23692581280114577	0.6509998850429611	-4.458604	2.8529433695358306	0.7823420636342057	0.5958481942352909	584-84-9	Toluene 2,4-diisocyanate	Cc1ccc(N=C=O)cc1N=C=O	Organic compounds	Benzenoids	Benzene and substituted derivatives	Toluenes
4435	-4.384939616622043	-5.0234036	6.138960920519659	-9.801744012899059	-3.6627830923794003	0.5591111111111111	231.893	2	164	0.9803480224546804	0.34188400454213863	-4.4364563738223355	1.7025045466973237	0.6384640279397242	1.705086329906461	-4.4149504	3.0346454324572	0.9503372868177999	0.407749766573296	58-90-2	2,3,4,6-Tetrachlorophenol	Oc1c(Cl)cc(Cl)c(Cl)c1Cl	Organic compounds	Benzenoids	Phenols	Halophenols
4444	-4.851873976880871	-4.4385295	2.5620788766064275	-5.709116956275271	-3.1470380796688437	0.7683927753889244	216.668	2	164	0.4839207976155262	0.8972653019179782	-0.37332218177887433	2.188756694827553	-0.4133444854563102	0.6534716188685102	-4.5221987	3.30254048022425	0.8135961033958277	0.6074171656328267	5902-51-2	Terbacil	Cc1[nH]c(=O)n(C(C)(C)C)c(=O)c1Cl	Organic compounds	Organoheterocyclic compounds	Diazines	Pyrimidines and pyrimidine derivatives
4459	-4.13341435745381	-3.3172941	1.8163578066553336	-4.29312119009375	-2.476763383438416	0.5367965367965367	100.161	2	164	0.8672842943981068	1.683404524838214	0.7075774617581669	2.5239352684135006	-0.8161202366652356	0.4624064622199712	-3.5913246	1.957167549721274	1.4093740700360415	0.42770562770562764	591-78-6	2-Hexanone	CCCCC(C)=O	Organic compounds	Organic oxygen compounds	Organooxygen compounds	Carbonyl compounds
4477	-3.693040171837034	-3.8108225	1.9030471971288185	-5.004084527334576	-3.1010373302057572	0.5182344993550427	164.204	2	164	1.5223435604638589	1.4045612494911424	0.21129920496631682	2.1143464020951352	0.11778231504040759	0.4922058103967304	-3.6931274	1.6949498870184039	1.5222563454269817	0.3623016564952049	5932-68-3	(E)-Isoeugenol	CC=Cc1ccc(O)c(OC)c1	Organic compounds	Benzenoids	Phenols	Methoxyphenols
4506	-4.867403384871884	-4.5556574	3.4596330071618118	-5.888956561555947	-2.429323554394135	0.7116824390080204	198.138	2	164	0.42956439004917013	0.7413103972884897	-0.5919887866348927	2.867644220526919	-0.3117459980920989	0.8907906131167418	-4.7066607	2.898250722586469	0.5903070219540755	0.5672379945635759	59-87-0	Nitrofurazone	NC(=O)NN=Cc1ccc([N+](=O)[O-])o1	Organic compounds	Organoheterocyclic compounds	Furans	Nitrofurans
4531	-2.483359798757418	-3.443816	2.2937653546899006	-4.628448361024966	-2.3346830063350654	0.6162184873949579	74.123	2	164	2.386593189561857	1.4261370531837143	0.24150462729430863	2.535269981984209	0.9604561478215614	0.5845337121604037	-2.9715536	2.0089204190657126	1.8983994294613649	0.48288515406162463	60-29-7	Diethyl ether	CCOCC	Organic compounds	Organic oxygen compounds	Organooxygen compounds	Ethers
4542	-4.216690336917444	-4.6519256	2.380578707070516	-5.691981965733306	-3.3114032586627897	0.7162420200402215	286.718	2	164	1.2407646216561288	0.8055294042703595	-0.2345270071597333	2.146051699910783	0.43523522689481187	0.6064997891757387	-4.651218	2.5243897908836104	0.8062370296384294	0.5715611689763918	604-75-1	Oxazepam	O=C1N=C(c2ccccc2)c2cc(Cl)ccc2NC1O	Organic compounds	Organoheterocyclic compounds	Benzodiazepines	1,4-benzodiazepines
4607	-4.40688734662185	-4.4220037	2.3653136199916425	-5.675277329627848	-3.3099637096362056	0.5765838136020692	406.5690000000001	2	164	1.2022469149349833	1.1871305225745703	-0.06614306807101526	2.299170551920627	0.015116399410865178	0.6023019062210687	-4.4433646	2.180297538337323	1.1657696254232042	0.4455493308434485	61788-44-1	Styrenated phenol	CC(c1ccccc1)c1cc(C(C)c2ccccc2)c(O)c(C(C)c2ccccc2)c1	Organic compounds	Phenylpropanoids and polyketides	Diarylheptanoids	Linear diarylheptanoids
4665	-3.679624316995493	-3.4568932	1.753978548069758	-4.628858905027275	-2.8748803569575165	0.5776190476190476	118.179	2	164	1.3929159937766085	1.6156470978624329	0.4436814057448268	2.197659953814585	-0.22273111135279278	0.46328255377502164	-3.6931264	2.023268704328613	1.3794138592018665	0.44761904761904764	622-97-9	4-Methylstyrene	C=Cc1ccc(C)cc1	Organic compounds	Benzenoids	Benzene and substituted derivatives	Styrenes
4682	-4.653022509783526	-3.9174652	2.2738620436045993	-5.217291902514594	-2.9434298589099948	0.515266106442577	93.129	2	164	0.31606242983183214	1.05161973344793	-0.2482069628992363	2.025655080705363	-0.7355572998225881	0.5798219232812829	-4.510327	2.1084845991889654	0.45875809890009994	0.3976190476190476	62-53-3	Aniline	Nc1ccccc1	Organic compounds	Benzenoids	Benzene and substituted derivatives	Aniline and substituted anilines
4691	-3.976498063883961	-3.7954257	1.5739055148591357	-4.665948173514974	-3.0920426586558385	0.27732653342160984	222.284	2	164	1.3704101394277666	1.551482569011499	0.6809600297967535	2.2548655446558894	-0.1810724104263195	0.40073691452036864	-3.7700074	1.7435312416954387	1.5769008156789948	0.18392402376910016	6259-76-3	Hexyl salicylate	CCCCCCOC(=O)c1ccccc1O	Organic compounds	Benzenoids	Benzene and substituted derivatives	Benzoic acids and derivatives
4705	-2.808692476099402	-3.1298056	2.120049552383638	-4.457574442612772	-2.3375248902291346	0.2949543574383112	374.562	2	164	2.7648312392051038	2.4437181495998703	1.1159492726917335	3.235998825075371	0.3211130887809692	0.548173462188838	-2.9359422	1.6888016938013037	2.6375815356965338	0.17456140350877192	6284-43-1	Octadecanoic acid, 12-hydroxy-, 2,3-dihydroxypropyl ester	CCCCCCC(O)CCCCCCCCCCC(=O)OCC(O)CO	Organic compounds	Lipids and lipid-like molecules	Fatty Acyls	Fatty alcohols
4732	-3.552007785164961	-3.44499	1.4039685043696681	-4.2319708081772145	-2.8280023038075464	0.0	224.43199999999996	2	164	1.799076994480711	1.9060948593126565	1.1191139714684577	2.523082475838126	-0.1070178655024856	0.3576173652938382	-3.446161	1.4312179532865263	1.9049237653247404	0.0	629-73-2	1-Hexadecene	C=CCCCCCCCCCCCCCC	Organic compounds	Hydrocarbons	Unsaturated hydrocarbons	Unsaturated aliphatic hydrocarbons
4739	-3.9005368885502	-4.663653	3.69626475740688	-6.415970158119825	-2.7197054007129453	0.6566666666666666	167.85	2	164	1.3243844570338315	0.5612684599227368	-1.191048812535794	2.505215944871086	0.7631160083309037	0.941391656138997	-4.320325	2.4325833734842104	0.9045964461526479	0.5166666666666666	630-20-6	1,1,1,2-Tetrachloroethane	ClCC(Cl)(Cl)Cl	Organic compounds	Organohalogen compounds	Organochlorides
4779	-3.53649470830724	-3.9196556	2.309893016389749	-5.328223916967036	-3.018330900577287	0.5095095693779904	107.156	2	164	1.4935217852594782	1.110360938028215	-0.29820742340031753	2.0116855929894313	0.38316085313990333	0.5938423586286573	-3.9865797	2.266608288282741	1.0434368295358067	0.3860645933014354	636-21-5	2-Methylaniline hydrochloride	Cc1ccccc1N.Cl	Organic compounds	Benzenoids	Benzene and substituted derivatives	Toluenes
4837	-3.799528582310205	-3.7575505	2.6470983968996755	-5.307244963487307	-2.660146566587631	0.6448391812865497	74.079	2	164	1.0701665288175986	1.1121446416890435	-0.43754985235950306	2.2095485445401724	-0.04197810432863758	0.6764448149213429	-3.5767984	3.048321024417774	1.292896688403351	0.4823391812865497	646-06-0	1,3-Dioxolane	C1COCO1	Organic compounds	Organoheterocyclic compounds	Dioxolanes	1,3-dioxolanes
5097	-5.6139603447065	-4.5337424	2.1569756614921816	-5.628768811966555	-3.4717931504743738	0.7225728711392835	303.49	2	164	-0.13181595906908974	0.9484019649262139	-0.14662442632914482	2.0103512351630366	-1.0802179168805726	0.5500163339770059	-5.0616803	2.2680245496311477	0.4204640709047777	0.568230923079169	67564-91-4	(2R,6S)-Fenpropimorph	CC(Cc1ccc(C(C)(C)C)cc1)CN1CC(C)OC(C)C1	Organic compounds	Benzenoids	Benzene and substituted derivatives	Phenylpropanes
5109	-1.8075256983779413	-3.7146847	2.9329411388750826	-5.4401338092589775	-2.507192670383895	0.8041491841491842	78.136	2	164	3.0853254763327804	1.1781664619551782	-0.5472826345482557	2.385658504326827	1.907159026429798	0.7499096048488747	-3.7620225	3.3302760766239166	1.1308286868768902	0.6374825174825176	67-68-5	Dimethyl sulfoxide	CS(C)=O	Organic compounds	Organosulfur compounds	Sulfoxides
5269	-3.6851513547137857	-3.4845905	3.3377085587961024	-5.9538142536523155	-2.616105694856213	0.43681075516918566	925.8259999999998	2	164	2.281378018209541	2.481938840177797	0.012715119271011124	3.3504236780671137	-0.20056082431827793	0.9177992034212317	-3.4902356	1.6934467905702277	2.4762937998786154	0.3408107551691857	68259-05-2	Benzoic acid, 3,3'-[(2,5-dimethyl-1,4-phenylene)bis[iminocarbonyl(2-hydroxy-3,1-naphthalenediyl)-2,1-diazenediyl]]bis[4-methyl-, 1,1'-bis(2-chloroethyl) ester	Cc1ccc(C(=O)OCCCl)cc1N=Nc1c(O)c(C(=O)Nc2cc(C)c(NC(=O)c3cc4ccccc4c(N=Nc4cc(C(=O)OCCCl)ccc4C)c3O)cc2C)cc2ccccc12	Organic compounds	Benzenoids	Naphthalenes	Naphthalenecarboxylic acids and derivatives
5311	-3.044702245304433	-3.6044626	1.613835155307218	-4.491036007258796	-2.8772008519515775	0.5629932184489309	196.29	2	164	2.2481959297135923	1.6884355511716953	0.8018621677592295	2.4156973230664476	0.5597603782917586	0.4108542594318902	-3.4794488	1.645887316014358	1.8134493705074326	0.4410419989367358	68412-04-4	1,6-Octadiene, 7-methyl-3-methylene-, acetylated	C=CC(CCC=C(C)C)COC(C)=O	Organic compounds	Lipids and lipid-like molecules	Prenol lipids	Monoterpenoids
5406	-3.953718745144368	-3.4452004	1.9259295760076096	-4.73539057533887	-2.80946099933126	0.6527699739873654	136.23799999999997	2	164	1.180579514330587	1.6890978096706946	0.3989076841360852	2.3248372601436946	-0.5085183018765456	0.5092691829387812	-3.6160483	1.7702347931623525	1.5182499144112784	0.5066161278335192	68526-56-7	Alkenes, C9-?11, C10-?rich	C=CC=CCCC=CCC	Organic compounds	Hydrocarbons	Unsaturated hydrocarbons	Olefins
5556	-4.407629292466861	-4.422912	3.3468904444186527	-6.574022101953824	-3.2271316575351716	0.7527766743060861	206.42	2	164	0.9071224812481827	0.8918396664439883	-1.25927032823878	2.0876201161798726	0.015282828352230382	0.8715816890240798	-4.4525127	3.3517450260827046	0.8622390330816966	0.5998354978354978	68937-96-2	Di-tert-butyl polysulfides	CC(C)(C)CSSCC(C)(C)C	Organic compounds	Organosulfur compounds	Organic disulfides	Dialkyldisulfides
5651	-3.8307943794902175	-3.912705	2.0677949633407655	-5.177488819545216	-3.1096938562044505	0.48359395336139527	438.7180000000001	2	164	1.81139107378937	1.7294805330964713	0.46469663373437126	2.5324915970751367	0.0819105651203782	0.5319101775621721	-3.8683083	1.9089032199313398	1.7738771511070177	0.3538642236316655	70024-69-0	Benzenesulfonic acid, mono-C16-24-alkyl derivs., calcium salts	CCCCCCCCCCCCCCCCCC(CC)c1ccc(S(=O)(=O)[O-])cc1.CCCCCCCCCCCCCCCCCC(CC)c1ccc(S(=O)(=O)[O-])cc1.[Ca+2]	Organic compounds	Benzenoids	Benzene and substituted derivatives	Benzenesulfonic acids and derivatives
5806	-4.354256343191464	-4.9280815	3.6773416570463304	-7.167642075804898	-3.490300418758568	0.4762092074592075	241.364	2	164	1.0284161513716101	0.45459097961149464	-1.784969581241824	1.8923720758045064	0.5738251692597078	0.9451696743324646	-4.6438575	2.1592698102159966	0.7388150238640235	0.35745920745920745	7287-19-6	Prometryn	CSc1nc(NC(C)C)nc(NC(C)C)n1	Organic compounds	Organoheterocyclic compounds	Triazines	1,3,5-triazines
5926	-2.893189396088446	-3.2930546	2.6485986243160964	-4.781320199271582	-2.132721574955486	0.5406896551724139	174.204	2	164	2.3478687267874654	1.9480035370046231	0.45973792360432897	3.108336547920425	0.3998651846000305	0.6747175746531414	-2.8570786	2.220821574257121	2.3839795768520773	0.41655172413793107	74-79-3	L-Arginine	N=C(N)NCCCC(N)C(=O)O	Organic compounds	Organic acids and derivatives	Carboxylic acids and derivatives	Amino acids, peptides, and analogues
5997	-3.515195254005109	-2.9512157	4.589523841839367	-6.919731186116018	-2.3302073442766513	0.6075092023001047	1134.9870000000014	2	164	2.539795633197515	3.1037751655361654	-0.8647402989133942	3.7247835429259726	-0.5639795099865541	1.303184524110898	-3.096906	4.523028139023452	2.958084939485972	0.4519536467445492	7585-39-9	beta-Cyclodextrin	OCC1OC2OC3C(CO)OC(OC4C(CO)OC(OC5C(CO)OC(OC6C(CO)OC(OC7C(CO)OC(OC8C(CO)OC(OC1C(O)C2O)C(O)C8O)C(O)C7O)C(O)C6O)C(O)C5O)C(O)C4O)C(O)C3O	Organic compounds	Organic oxygen compounds	Organooxygen compounds	Carbohydrates and carbohydrate conjugates
6008	-4.719440554419547	-4.788619	1.9767358545256526	-5.718781142666054	-3.7420452881404014	0.6025461214802028	189.324	2	164	0.5577651171611974	0.48858661662930253	-0.4415754710853093	1.5351603834403433	0.06917848702332385	0.5033636690472684	-4.720394	1.8853541429736316	0.5568115500747846	0.4634156866975941	759-94-4	EPTC	CCCN(CCC)C(=O)SCC	Organic compounds	Organosulfur compounds	Thiocarbonyl compounds	Thiocarbamic acid derivatives
6059	-4.649987162194547	-4.8194118	2.035269265747613	-5.721819130241068	-3.686549864493455	0.5261179602780722	293.798	2	164	0.818061672854244	0.6486370742414146	-0.2537702951922766	1.7814989705553361	0.1694245924136073	0.5182924528933379	-4.768299	1.8844192910444812	0.6997497442213493	0.40084323500334695	76738-62-0	Paclobutrazol	CC(C)(C)C(O)C(Cc1ccc(Cl)cc1)n1cncn1	Organic compounds	Benzenoids	Benzene and substituted derivatives	Phenethylamines
6070	-4.899005848301739	-4.0227385	2.5559248770696357	-5.623353132119496	-3.06742825504986	0.7597622382286248	287.432	2	164	0.5595292684880734	1.4357966447862736	-0.16481801532968335	2.3911068617399525	-0.8762673915756647	0.6608621236213721	-4.7346487	2.657301477614301	0.7238864057255961	0.6042066826730692	76855-69-1	3-(1-{[tert-Butyl(dimethyl)silyl]oxy}ethyl)-4-hydroxy-2,3-dihydroazet-2-yl acetate	CC(=O)OC1NC(=O)C1C(C)O[Si](C)(C)C(C)(C)C	Organic compounds	Organoheterocyclic compounds	Lactams	Beta lactams
6112	-5.875449972599685	-5.2577877	2.756432675406184	-6.294260041487687	-3.5378273660815025	0.5025227886867232	461.77600000000007	2	164	-0.2110186151281448	0.4066436437198814	-0.6298286840161464	2.126603991390038	-0.6176622681319115	0.7120886060996767	-5.496395	2.971179327494353	0.16803625804704936	0.37109421725815167	77501-63-4	Lactofen	CCOC(=O)C(C)OC(=O)c1cc(Oc2ccc(C(F)(F)F)cc2Cl)ccc1[N+](=O)[O-]	Organic compounds	Benzenoids	Benzene and substituted derivatives	Diphenylethers
6285	-3.096867608689041	-3.1307478	2.5036191289676144	-4.532482041456516	-2.028862912488902	0.5741830065359478	75.111	2	164	1.7788359353653365	1.7449557533030677	0.34322150259786105	2.8468406315654753	0.033880186415939484	0.6376895781312858	-3.0967903	2.3503898579127918	1.7789132325006844	0.4409803921568628	78-96-6	1-Amino-2-propanol	CC(O)CN	Organic compounds	Organic nitrogen compounds	Organonitrogen compounds	Amines
6290	-5.621218441382216	-3.8196793	2.998586950467921	-5.40218099403744	-2.4035940435695196	0.594047619047619	71.079	2	164	-0.769477132231182	1.0320620456605107	-0.5504396848864064	2.4481472655815146	-1.8015391811283097	0.7636315463197231	-4.90557	2.746126839420402	-0.05382873236275145	0.4654761904761905	79-06-1	Acrylamide	C=CC(N)=O	Organic compounds	Organic acids and derivatives	Carboxylic acids and derivatives	Acrylic acids and derivatives
6357	-3.546619138492942	-4.2636404	2.369263560520017	-5.591345106161895	-3.2220815456418777	0.5748692810457516	302.5019999999999	2	164	1.9341091118545288	1.2170878488810464	-0.11061685581442396	2.258646704705593	0.7170212652546164	0.6034896574631973	-3.8652818	2.1870406724393017	1.61544644007412	0.44986928104575163	8007-24-7	Cashew nutshell liquid (CNSL)	CCCCCCC=CCCCCCCCc1cccc(O)c1	Organic compounds	Benzenoids	Phenols	1-hydroxy-4-unsubstituted benzenoids
6389	-4.37251412958861	-4.1301756	2.2994993568889175	-5.56882366403582	-3.2693243071469027	0.5443157894736842	270.372	2	164	1.0594475840303403	1.3017861282672236	-0.13686195041687002	2.1626374064720473	-0.24233853907347314	0.5944217130107424	-4.3683457	2.2199928695626525	1.0636159783209136	0.4109824561403509	80-43-3	Dicumyl peroxide	CC(C)(OOC(C)(C)c1ccccc1)c1ccccc1	Organic compounds	Benzenoids	Benzene and substituted derivatives	Phenylpropanes
6463	-3.8160006413532472	-4.910983	2.1741311897706304	-5.828962760181742	-3.654831570411112	0.5142105263157895	122.17099999999998	2	164	1.2709674873466283	0.17598505272175882	-0.7419946314818665	1.4321365582887637	1.094982444279077	0.5548584502670973	-3.9869993	2.4002480821619026	1.0999688645115546	0.3626315789473684	823-40-5	2,6-Toluenediamine	Cc1c(N)cccc1N	Organic compounds	Benzenoids	Benzene and substituted derivatives	Toluenes
6532	-3.945843390403792	-4.5276885	2.255239485934357	-5.588013649880356	-3.3327741639459987	0.652860682761015	242.061	2	164	1.4380814327051266	0.8562363254586016	-0.2040888267714373	2.05115065916292	0.5818451128615889	0.5742730932775959	-4.196716	2.2752793522330417	1.187208981780625	0.5133257990400848	84087-01-4	Quinclorac	O=C(O)c1c(Cl)ccc2cc(Cl)cnc12	Organic compounds	Organoheterocyclic compounds	Quinolines and derivatives	Quinoline carboxylic acids
6583	-3.5212431021364066	-3.9092324	1.8048843751594998	-4.792412775802847	-2.9875284006433476	0.2351785714285714	278.348	2	164	1.923345003003284	1.5353557266992273	0.6521753293368431	2.457059704496343	0.3879892758695749	0.4601372109258376	-3.740945	1.8341007187235605	1.7036430097945443	0.15714285714285714	84-74-2	Dibutyl phthalate	CCCCOC(=O)c1ccccc1C(=O)OCCCC	Organic compounds	Benzenoids	Benzene and substituted derivatives	Benzoic acids and derivatives
6616	-6.095710544678707	-4.6070056	2.4882057130656787	-5.746587341411886	-3.2583816283462075	0.7408888888888889	184.242	2	164	-0.8303219053051994	0.6583830401496468	-0.48119870203837867	2.0070070110273	-1.4887049485178183	0.633407360705276	-5.680271	2.993729086892715	-0.41488252699093914	0.5888888888888889	85-00-7	Diquat dibromide	[Br-].[Br-].c1cc[n+]2c(c1)-c1cccc[n+]1CC2	Organic compounds	Organoheterocyclic compounds	Pyridines and derivatives	Pyridinium derivatives
6664	-2.7245371357653294	-3.697263	2.5622127182269856	-5.294576078041713	-2.732363359814727	0.6248868778280542	148.11699999999996	2	164	2.4460677713884724	1.47334189631438	-0.12397117088791104	2.4382415473390746	0.9727258666303005	0.6617726091314836	-3.3379135	2.6128082899232137	1.8326913950680335	0.4915535444947209	85-44-9	Phthalic anhydride	O=C1OC(=O)c2ccccc21	Organic compounds	Organoheterocyclic compounds	Benzofurans	Benzofuranones
6745	-2.9904702703551678	-4.577818	2.302424152392493	-5.680157852704257	-3.377733700311764	0.7637573271679858	275.4	2	164	2.449493665565737	0.8621460316314982	-0.24019391678335206	2.062230235609141	1.5873476465149494	0.5865566878089794	-4.64057	2.5313213851080554	0.7993937830591953	0.6044566278672865	865318-97-4	Ametoctradin	CCCCCCCCc1c(CC)nc2ncnn2c1N	Organic compounds	Organoheterocyclic compounds	Triazolopyrimidines
6781	-4.775520466257761	-4.6463633	2.5097548805973573	-5.8031410613797725	-3.293386180782415	0.712582123483181	406.3420000000001	2	164	0.8333712475910094	0.9625284486123876	-0.19424934753100234	2.315505533066355	-0.1291572078959442	0.6389101708947251	-4.770924	2.19514422597654	0.837967632238129	0.5647560365266592	874195-61-6	2?-[(4,6-Dimethoxy-1,3,5-triazin-2-yl)carbonyl]-1,1,6?-trifluoro-N-methylmethanesulfonanilide	COc1nc(OC)nc(C(=O)c2cccc(F)c2N(C)S(=O)(=O)C(F)F)n1	Organic compounds	Organic oxygen compounds	Organooxygen compounds	Carbonyl compounds
6809	-3.335388869734558	-4.931245	2.657253947071566	-6.210561840506858	-3.553307893435292	0.598358395989975	197.448	2	164	1.9600638692832424	0.36420788719931435	-0.9151091014890577	1.7421448455825082	1.5958559804241332	0.6770677626047464	-3.805373	2.4983796190961423	1.4900797686293585	0.4300250626566416	88-06-2	2,4,6-Trichlorophenol	Oc1c(Cl)cc(Cl)cc1Cl	Organic compounds	Benzenoids	Phenols	Halophenols
6857	-3.592652708719028	-4.3798456	2.77291555070474	-5.7533623241072585	-2.9804467734025186	0.6186963725929243	264.284	2	164	1.8294181626153045	1.042225236735405	-0.33129145277292593	2.441624097931814	0.7871929104826321	0.707220313059302	-3.7017713	2.506253015381342	1.720299619924788	0.4906963725929243	894-86-0	[2,2'-Bi-1H-indole]-3,3'-diol, disodium salt	[Na+].[Na+].[O-]c1c(-c2[nH]c3ccccc3c2[O-])[nH]c2ccccc12	Organic compounds	Organoheterocyclic compounds	Indoles and derivatives	Indoles
7280	-3.920861695826056	-4.5132957	3.459097567298987	-6.2587371344474585	-2.7996395671484713	0.7042857142857144	167.218	2	164	1.3024213289510849	0.7099873525635346	-1.0354541096703178	2.4236434576286694	0.5924339546561219	0.8822322154430268	-4.0066376	2.59006067925848	1.216645467010109	0.5585714285714285	94317-64-3	N-Butylphosphorothioic triamide	CCCCNP(N)(N)=S	Organic compounds	Organic acids and derivatives	Organic thiophosphoric acids and derivatives
7307	-4.6874393457595085	-4.777094	2.4977010988510218	-6.18161341114568	-3.683912312294658	0.48116194853036953	249.093	2	164	0.7089221774249757	0.6192676376742033	-0.7852518879611955	1.7124492108898262	0.08965454156959307	0.6362982400262472	-4.6874046	2.0418878072201934	0.7089569080531192	0.3093355767039977	94-82-6	2,4-Dichlorophenoxybutyric acid	O=C(O)CCCOc1ccc(Cl)cc1Cl	Organic compounds	Benzenoids	Benzene and substituted derivatives	Halobenzenes
7316	-6.937653799619807	-5.906355	3.576585822930287	-7.27318464746838	-3.6965988245380927	0.7437636431266272	269.3279999999999	2	164	-1.5073722935407625	-0.4760733850547911	-1.8429031413893355	1.7336826815409516	-1.0312988954450022	0.9219108434109237	-6.16313	4.029827989471277	-0.7328482882548225	0.5917636431266272	950-10-7	Mephosfolan	CCOP(=O)(N=C1SCC(C)S1)OCC	Organic compounds	Organic acids and derivatives	Organic phosphoric acids and derivatives	Phosphate esters
7319	-3.2550852967824326	-4.4566693	2.3784037540963876	-5.5670514099882515	-3.188647655891864	0.7283928885759549	119.127	2	164	1.8209249082106236	0.6193408801464276	-0.4910412049951952	1.8873625491011923	1.2015840338144912	0.6055590432457542	-4.4114885	2.5756821569023303	0.6645216767995984	0.5689841314160733	95-14-7	1,2,3-Benzotriazole	c1ccc2[nH]nnc2c1	Organic compounds	Organoheterocyclic compounds	Benzotriazoles
7324	-3.8826365909349647	-4.733262	2.5828521708900944	-6.183558405274435	-3.6007062343843406	0.5623088023088023	238.38100000000003	2	164	1.4946350463581024	0.6440095773940463	-0.8062867679813678	1.7765654029087266	0.8506254711377892	0.6579487625661941	-4.2757063	2.3990046548701227	1.1015653609614064	0.4032467532467533	95-31-8	N-tert-Butyl-2-benzothiazolesulfenamide	CC(C)(C)NSc1nc2ccccc2s1	Organic compounds	Organoheterocyclic compounds	Benzothiazoles
7369	-3.278796165736668	-5.0120153	2.739057642349227	-6.287287710063544	-3.548230067714317	0.5612698412698413	197.448	2	164	2.016656573281132	0.28343739660964506	-0.9918349710457436	1.7472226713034835	1.7332191769757341	0.6973561288579228	-3.849755	2.5983021874432595	1.4456977114933367	0.41	95-95-4	2,4,5-Trichlorophenol	Oc1cc(Cl)c(Cl)cc1Cl	Organic compounds	Benzenoids	Phenols	Halophenols
7454	-3.964351364322437	-3.7178168	1.7914569101168136	-4.622250928233283	-2.8307940181164697	0.41593732193732197	142.19799999999998	2	164	1.1885421238077938	1.4350766616840427	0.5306425598969473	2.322099470013761	-0.24653453464104036	0.45689779414845694	-3.783074	1.6071440170333071	1.3698196027950915	0.3196410256410257	97-86-9	Isobutyl methacrylate	C=C(C)C(=O)OCC(C)C	Organic compounds	Organic acids and derivatives	Carboxylic acids and derivatives	Carboxylic acid derivatives
7465	-4.056049808395926	-3.9174743	2.4862588407645863	-5.238566907460312	-2.7523080666957256	0.6803571428571429	96.08499999999998	2	164	0.9266057860812487	1.065181321099496	-0.2559113129831371	2.2303475277814493	-0.13857553852898263	0.633060512864969	-3.9243474	2.1850585640020252	1.0583081884955976	0.5375	98-01-1	Furfural	O=Cc1ccco1	Organic compounds	Organic oxygen compounds	Organooxygen compounds	Carbonyl compounds
7516	-3.4211532677646805	-4.7081275	4.1780967008402525	-7.436119803151405	-3.258023102311152	0.6645749055296912	588.9720000000001	2	164	2.3489413809535917	1.0619671316406538	-1.6660251544331324	2.51207154640712	1.2869742308620284	1.0937073918431264	-4.70638	4.673482069033787	1.0637147543293988	0.5267971277519135	991-84-4	4-{[4,6-Bis(octylsulfanyl)-1,3,5-triazin-2-yl]amino}-2,6-di-tert-butylphenol	CCCCCCCCSc1nc(Nc2cc(C(C)(C)C)c(O)c(C(C)(C)C)c2)nc(SCCCCCCCC)n1	Organic compounds	Benzenoids	Benzene and substituted derivatives	Phenylpropanes
7544	-3.256118130139618	-3.7900152	2.2700273686992825	-5.230289568636853	-2.9602621999375707	0.4514285714285714	134.22199999999998	2	164	1.8717055756749756	1.3378085032631681	-0.10246586282225945	2.167561505877023	0.5338970905024718	0.5889321598978239	-3.7686706	1.9921273215892015	1.3591531607921095	0.3461654135338346	99-87-6	p-Cymene	Cc1ccc(C(C)C)cc1	Organic compounds	Lipids and lipid-like molecules	Prenol lipids	Monoterpenoids
8251	-6.161190891459249	-4.198028	2.706992310946908	-5.567392199492268	-2.86039988854536	0.7739839910754454	401.4160000000001	2	164	-0.5575962124626785	1.4055666131707008	0.036202479504302484	2.7431947904512106	-1.9631628038432822	0.6903527173451671	-5.4497623	3.135579640513696	0.1538323471604535	0.6174622519450106	NOCAS_47366	SAR115740	O=C(Nc1ccc2[nH]ccc2c1)c1cc2cc(F)ccc2n1Cc1cccc(F)c1	Organic compounds	Organoheterocyclic compounds	Indoles and derivatives	Indolecarboxylic acids and derivatives
8253	-4.750971314617458	-4.8386455	5.412060148074734	-8.68687467247239	-3.274814524397656	0.754157785474616	604.5340000000003	2	164	1.0304494167119125	0.9427752600854106	-2.9054539411430196	2.5066062069317145	0.0876741436039774	1.477021179241821	-4.7503314	3.1683046124150107	1.0310893178491105	0.5965306668305481	NOCAS_47379	SSR126768	CCN(Cc1cccnc1)C(=O)c1cccc(Cl)c1C1(C)C(=O)N(Cc2ccc(OC)cc2OC)c2ccc(Cl)cc21	Organic compounds	Benzenoids	Benzene and substituted derivatives	Methoxybenzenes
8305	-5.254408643416228	-4.5120325	2.81534900482116	-6.127512131150024	-3.312163126328864	0.6568453388721135	355.202	2	164	0.2960667590352639	1.0384429125295955	-0.5770367286985321	2.238312276122628	-0.7423761345661299	0.7180978400063408	-5.0642877	2.6598479371022687	0.4861877558346953	0.4335097166031182	NOCAS_57871	CP-087421	NC(=O)n1c(O)c(C(=O)c2ccc(Cl)s2)c2cc(Cl)ccc21	Organic compounds	Organoheterocyclic compounds	Indoles and derivatives	Indolecarboxylic acids and derivatives
8306	-5.24629261066117	-4.500791	2.6344049465851147	-5.951233049782437	-3.3168281031973224	0.7170136741565313	356.737	2	164	0.3060555451097207	1.0515570961825558	-0.39888489401154636	2.2355200525735683	-0.745501537815711	0.6706954727423032	-5.0606146	2.3571755748801926	0.4917335837444481	0.4821117133722176	NOCAS_57872	CP-449122	NC(=O)n1c(O)c(C(=O)c2ccc(F)s2)c2cc(F)c(Cl)cc21	Organic compounds	Organoheterocyclic compounds	Indoles and derivatives	Indolecarboxylic acids and derivatives
8887	-3.337891684358455	-4.6038337	3.871967145607711	-7.1602612270441215	-3.2882940814364106	0.6907867494824017	228.4079999999999	2	164	2.02081962666461	0.7548776375415716	-1.8015499160210564	2.0704172295866545	1.2659419910260663	1.0177503997479207	-3.806422	3.343931302721849	1.5522893069932686	0.5384057971014493	NOCAS_dicyclopentyldimethoxysilane	dicyclopentyldimethoxysilane	CO[Si](OC)(C1CCCC1)C1CCCC1	Organic compounds	Organometallic compounds	Organometalloid compounds	Organosilicon compounds
10156	-9.843374737943044	-9.614722	3.9401014760564346	-10.660017589032439	-6.719916112976004	0.27104272539055146	425.3090000000001	2	164	-4.214670164989235	-3.9860176984368927	-5.031313016078629	-1.0912115400221942	-0.22865248605095445	1.0819963121939788	-9.840007	4.858932780355062	-4.211302274605361	0.17580463015245623	35822-46-9	1,2,3,4,6,7,8-Heptachlorodibenzodioxin	Clc1cc2c(c(Cl)c1Cl)Oc1c(Cl)c(Cl)c(Cl)c(Cl)c1O2	Organic compounds	Organoheterocyclic compounds	Benzodioxins	Benzo-p-dioxins
10167	-10.08957505421841	-10.123264	3.8878940508565636	-10.986962079783936	-7.099068028927372	0.4595421245421246	374.8650000000001	2	164	-4.515700160653214	-4.549389430741275	-5.413087186218741	-1.525193135362177	0.03368925852573135	1.0797128015890132	-9.959827	4.459880473371555	-4.385952519874729	0.3495421245421245	60851-34-5	2,3,4,6,7,8-Hexachlorodibenzofuran	Clc1cc2c(oc3c(Cl)c(Cl)c(Cl)cc32)c(Cl)c1Cl	Organic compounds	Organoheterocyclic compounds	Benzofurans	Dibenzofurans
10180	-6.550186634895622	-6.515212	4.817614478932967	-10.19468483525316	-5.377070356320193	0.4464713958810068	360.88200000000006	2	164	-0.9928214139489605	-0.9578468402024365	-4.637319614306498	0.18029486462646915	-0.03497457587462627	1.333028446312256	-6.5501866	3.7552157774841115	-0.9928214065226957	0.3231986686082796	52663-72-6	2,3',4,4',5,5'-Hexachlorobiphenyl	Clc1cc(Cl)c(-c2cc(Cl)c(Cl)c(Cl)c2)cc1Cl	Organic compounds	Benzenoids	Benzene and substituted derivatives	Biphenyls and derivatives
10181	-6.589777890701679	-6.558749	5.720056301097551	-10.300111860116859	-4.580055559019308	0.39017925247902363	395.3270000000001	2	164	-0.9928214139489605	-0.9617927038182843	-4.70315538336414	1.0169009177334107	-0.03102869178810508	1.4982850565347121	-6.5501866	3.657668246356182	-0.9532301507166386	0.28395915678524375	39635-31-9	2,3,3',4,4',5,5'-Heptachlorobiphenyl	Clc1cc(-c2cc(Cl)c(Cl)c(Cl)c2Cl)cc(Cl)c1Cl	Organic compounds	Benzenoids	Benzene and substituted derivatives	Biphenyls and derivatives
20010	-2.987599913605883	-3.7535193	3.167711933210619	-5.334707178985057	-2.1669952457744377	0.7561742424242424	128.131	2	164	2.120054302010573	1.354134929442368	-0.22705296336860104	2.9406589698420182	0.7659193830402353	0.8081045856600787	-3.297414	2.449457254004726	1.8102401581972727	0.5756547619047618	77-71-4 ,NOCAS_sodium 4,4-dimethyl-2,5-dioxoimidazolid	5,5-Dimethylhydantoin ,sodium 4,4-dimethyl-2,5-dioxoimidazolidin-1-ide		Organic compounds	Organoheterocyclic compounds	Azolidines	Imidazolidines
20020	-3.694904116545543	-3.624395	2.1782464156011514	-4.6218867865612125	-2.443640370960061	0.2916666666666667	300.4829999999999	2	164	1.7829157900260357	1.853425009065879	0.8559331200103665	3.0341795356115178	-0.07050922289930295	0.5545027833099373	-3.544779	1.9041892917810745	1.933040846328331	0.23333333333333334	3159-62-4 ,7620-77-1	Octadecanoic acid, 12-hydroxy-, calcium salt (2:1) ,Octadecanoic acid, 12-hydroxy-, monolithium salt		Organic compounds	Lipids and lipid-like molecules	Fatty Acyls	Fatty acids and conjugates
20032	-4.88968233122719	-4.8776927	2.275694772433335	-5.8367026577174705	-3.5610078852841354	0.6250668449197861	121.23	2	164	0.19392777393512028	0.20591740045080775	-0.75309255255516	1.5226022198781752	-0.011989631794817157	0.5808511407887822	-4.8685045	2.0733917535965585	0.21510557512692094	0.4714052287581699	128-03-0 ,128-04-1 ,137-30-4 ,14484-64-1	Potassium dimethyldithiocarbamate ,Sodium dimethyldithiocarbamate ,Ziram ,Ferbam		Organic compounds	Organosulfur compounds
20033	-4.239430258896326	-4.023608	2.0905660879310926	-5.349687887348269	-3.2591217994171764	0.5614891304347827	123.155	2	164	0.8510217896647385	1.0668438386520975	-0.25923583878720413	1.8313302491438883	-0.21582205119368947	0.542335846858571	-3.953757	1.9510249115925187	1.1366950136010419	0.42779347826086955	134-29-2 ,90-04-0	2-Methoxyaniline hydrochloride ,2-Anisidine		Organic compounds	Benzenoids	Phenol ethers	Aminophenyl ethers
20037	-4.145126022417709	-4.941813	2.319045787277266	-5.804658331437457	-3.485612544160191	0.6871212121212121	59.093	2	164	0.6264100161382502	-0.17027696465983705	-1.033122292881498	1.2859234943957683	0.7966869696782384	0.6000148349169891	-4.4088063	2.4599576192276706	0.3627297219866844	0.5371212121212121	1762-95-4 ,333-20-0 ,540-72-7	Thiocyanic acid, ammonium salt ,Potassium thiocyanate ,Sodium thiocyanate		Organic compounds	Organosulfur compounds	Thiocyanates
20041	-3.215741938667524	-3.576506	2.55335103453241	-5.183691232866668	-2.630340198334258	0.4836601307189543	116.208	2	164	1.8494940881497959	1.4887301071420347	-0.11845520604934769	2.434895828483062	0.3607639607617972	0.6610392128670989	-3.357776	2.3688987582801952	1.7074600930115698	0.36058320764203117	124-09-4 ,3323-53-3	1,6-Hexanediamine ,Hexanedioic acid, compd. with 1,6-hexanediamine (1:1)		Organic compounds	Organic nitrogen compounds	Organonitrogen compounds	Amines
20055	-4.831421425193069	-4.671702	2.3726163111667087	-5.7521121766022585	-3.37949586543555	0.40539858886633084	221.039	2	164	0.5130474819331552	0.6727669893050595	-0.40764326947603435	1.9649730416906743	-0.15971951708149668	0.6039838747392025	-4.660459	2.2825559603008196	0.6840098747542874	0.27967986314760507	2008-39-1 ,5742-17-6 ,94-75-7	2,4-D dimethylamine salt ,2,4-D, isopropylamine salt ,2,4-Dichlorophenoxyacetic acid		Organic compounds	Benzenoids	Benzene and substituted derivatives	Phenoxyacetic acid derivatives
20058	-3.690864064118227	-3.2688003	3.001077603721932	-5.078976444696151	-2.077898840974219	0.5507142857142857	62.02400000000001	2	164	1.1016957068432238	1.5237595354432167	-0.2864166737346999	2.714660929987232	-0.4220638054817525	0.7700538589048255	-3.6189132	2.4258661935846986	1.1736465980190445	0.4257142857142857	11097-59-9 ,1633-05-2 ,298-14-6 ,471-34-1 ,513-78-0 ,513-79-1 ,534-16-7 ,584-08-7 ,83897-84-1	Aluminate (Al(OH)63-), (OC-6-11)-, magnesium carbonate hydroxide (2:6:1:4) ,Carbonic acid, strontium salt (1:1) ,Potassium bicarbonate ,Calcium carbonate ,Carbonic acid, cadmium salt (1:1) ,Cobalt(II) carbonate ,Silver(I) carbonate ,Potassium carbonate ,calcium magnesium(2+) carbonate oxidandiide		Organic compounds	Organic acids and derivatives	Organic carbonic acids and derivatives	Organic carbonic acids
42	-3.540400168990391	-3.4801815	1.79907919548442	-4.671643346153152	-2.872564150668732	0.5	106.16799999999996	3	167	1.4855934671748767	1.5458121825791078	0.3543502900121158	2.153429485496536	-0.06021871337820839	0.4734569960283509	-3.631003	1.9883497266722783	1.394990741615127	0.39473684210526316	100-41-4	Ethylbenzene	CCc1ccccc1	Organic compounds	Benzenoids	Benzene and substituted derivatives
76	-4.303861184235002	-4.6845713	3.5345336357628825	-6.829243344717953	-3.2947097089550703	0.510966810966811	434.81800000000015	3	167	1.3344463298795015	0.9537362408606519	-1.1909358306034494	2.343597805159433	0.38071008193931455	0.9078595543525092	-4.5831985	3.3320482009976944	1.0551089610328903	0.403030303030303	100784-20-1	Halosulfuron-methyl	COC(=O)c1c(Cl)nn(C)c1S(=O)(=O)NC(=O)Nc1nc(OC)cc(OC)n1	Organic compounds	Organic nitrogen compounds	Organonitrogen compounds	Sulfonylureas
100	-5.031211310968855	-4.5284176	3.041231886106609	-6.283679968578422	-3.242448082471813	0.6525729442970822	267.159	3	167	0.39555849822384653	0.8983522174704165	-0.8569101593857206	2.1843217267208885	-0.5027937236885816	0.7760786128016239	-4.825539	2.782656473757748	0.6012307007748134	0.49077807250221045	101-14-4	4,4'-Methylenebis(2-chloroaniline)	Nc1ccc(Cc2ccc(N)c(Cl)c2)cc1Cl	Organic compounds	Benzenoids	Benzene and substituted derivatives	Diphenylmethanes
158	-5.598512822815968	-4.625627	2.3346810586636324	-5.681928721490373	-3.347247662826741	0.6984726867335562	220.36	3	167	-0.25538005911468387	0.7175057321220754	-0.3387959577890895	1.9958851008745429	-0.9728857819529306	0.5943468487209466	-5.029659	2.467982090246677	0.3134739898066572	0.5484726867335562	101-96-2	N,N'-Bis(1-methylpropyl)-1,4-benzenediamine	CCC(C)Nc1ccc(NC(C)CC)cc1	Organic compounds	Organic nitrogen compounds	Organonitrogen compounds	Amines
196	-5.190900313452792	-3.850335	3.05105501833731	-5.580608045009893	-2.529553026672583	0.845	65.095	3	167	-0.37735268211660694	0.9632127468428239	-0.7670604136737086	2.2839946046636017	-1.3405654307165857	0.7776054332597131	-4.8511496	2.616108417334473	-0.03760192698595661	0.67	102-54-5	Ferrocene	[Fe+2].c1cccc1.c1cccc1	Organic compounds	Hydrocarbons	Aromatic hydrocarbons
231	-3.855693291526501	-3.705965	2.3964175120722593	-5.138745759411897	-2.7423282473396378	0.6063203463203463	162.188	3	167	1.3543254268654417	1.5040536703371215	0.07127295898004583	2.467690471052305	-0.14972824941224339	0.6140529567475302	-3.732371	2.034163415215239	1.4776476174523545	0.47904761904761906	103-26-4	Methyl cinnamate	COC(=O)C=Cc1ccccc1	Organic compounds	Phenylpropanoids and polyketides	Cinnamic acids and derivatives	Cinnamic acid esters
233	-4.707148832380966	-4.1224732	2.5954130510468336	-5.657095056386744	-3.0616820053399105	0.6287581699346405	182.22600000000003	3	167	0.5534615098001658	1.1381370953831575	-0.39648471420561227	2.1989283368412216	-0.5846755924822844	0.6640231337218966	-4.682201	2.392035027355866	0.5784094509039605	0.4899346405228758	103-33-3	Azobenzene	c1ccc(N=Nc2ccccc2)cc1	Organic compounds	Organoheterocyclic compounds	Azobenzenes
331	-2.982484052937826	-3.3471632	2.3531365069814467	-4.629060308963535	-2.275923801982088	0.5098809523809524	116.116	3	167	2.082408013768411	1.7177288730167128	0.43583175774270244	2.788968264724149	0.36467914744059193	0.5990254714377334	-3.0964224	1.9558511780469505	1.96846962716373	0.3898809523809524	105-45-3	Methyl acetoacetate	COC(=O)CC(C)=O	Organic compounds	Organic acids and derivatives	Keto acids and derivatives	Beta-keto acids and derivatives
403	-3.841610622261903	-3.7102768	1.9590770592195494	-4.674053191752855	-2.7149761325333057	0.5018186462324393	128.17099999999996	3	167	1.2661791504662192	1.3975129173188017	0.433736580975267	2.3928136401948166	-0.13133378014459351	0.4995401318643371	-3.8050349	1.7657267191909947	1.3027549051117044	0.39515197956577264	106-63-8	Isobutyl acrylate	C=CC(=O)OCC(C)C	Organic compounds	Organic acids and derivatives	Carboxylic acids and derivatives	Acrylic acids and derivatives
419	-3.096260891544424	-4.234115	2.861608447598065	-5.54736225020685	-2.6857538026087844	0.6323232323232323	122.993	3	167	1.9936195032455233	0.8557652660530781	-0.4574818554169022	2.404126592181163	1.1378542322043552	0.7284660322906887	-3.5649633	3.1853560650264727	1.5249170461662276	0.498989898989899	106-94-5	1-Bromopropane	CCCBr	Organic compounds	Organohalogen compounds	Organobromides
478	-2.638083967104736	-3.2686818	2.652767910616178	-4.55410106073443	-1.901333150118252	0.563137076052677	90.122	3	167	2.316746853977748	1.6861490518603648	0.40072976034805347	3.0534976709642314	0.6305977974979253	0.6760679008372634	-2.9828994	2.1157746293030515	1.9719313894843338	0.44549001722914766	107-98-2	1-Methoxy-2-propanol	COCC(C)O	Organic compounds	Organic oxygen compounds	Organooxygen compounds	Alcohols and polyols
505	-4.399248461207278	-3.8498147	2.862927861834091	-5.408000139516976	-2.545072277682885	0.7619613229907347	176.212	3	167	0.846787019238369	1.3962208428762741	-0.16196465907132937	2.700963202762762	-0.5494338078106713	0.7287984075449514	-3.7119782	2.6873635538987553	1.5340572898789664	0.5994613229907347	108-62-3	Metaldehyde acetaldehyde tetramer	CC1OC(C)OC(C)OC(C)O1	Organic compounds	Organic oxygen compounds	Organooxygen compounds	Ethers
529	-4.953208833608379	-4.431621	2.163067373622124	-5.552406707941282	-3.389339334319158	0.625	110.18099999999995	3	167	0.08889787609266539	0.6104856276054086	-0.5102999982402378	1.6527673753818863	-0.5215877589318652	0.5511641468647318	-4.6181145	2.2858493411182135	0.42399225151443665	0.4892857142857142	108-98-5	Benzenethiol	Sc1ccccc1	Organic compounds	Benzenoids	Thiophenols
6502	-5.488323655361572	-4.842661	2.167118591824562	-5.7401098669388695	-3.5729912751143074	0.6321680007534813	326.22700000000003	3	167	0.025196246976504473	0.6708590075680502	-0.2265899646007926	1.9405286272237696	-0.6456627514309083	0.5538368022478928	-5.0322437	1.9959771156250987	0.4812761805428649	0.4329740066488387	83657-24-3	Diniconazole	CC(C)(C)C(O)C(=Cc1ccc(Cl)cc1Cl)n1cncn1	Organic compounds	Phenylpropanoids and polyketides	Cinnamyl alcohols
613	-3.4814813512917446	-3.2996607	2.682718178109149	-4.618537399919284	-1.935819221810135	0.37773809523809526	90.122	3	167	1.473349469790739	1.6551701358254043	0.33629342116319927	3.0190115992723485	-0.18182066861352197	0.6840434845720388	-3.1432116	1.9221613225045426	1.8116192334373078	0.28250000000000003	110-80-5	2-Ethoxyethanol	CCOCCO	Organic compounds	Organic oxygen compounds	Organooxygen compounds	Ethers
617	-3.198277713695367	-3.8651295	3.263194974325669	-5.651724624753076	-2.3885296504274067	0.7152625152625153	90.078	3	167	1.7563410212874109	1.0894892745167855	-0.6971058897702981	2.566089084555371	0.6668517571298285	0.830720578523258	-3.4440794	2.5101717326833137	1.5105393224323709	0.5460317460317461	110-88-3	1,3,5-Trioxane	C1OCOCO1	Organic compounds	Organoheterocyclic compounds	Trioxanes
639	-3.2542691517745954	-3.4412558	2.2874515314813415	-4.727885450166079	-2.4404339186847377	0.4117399267399267	132.159	3	167	1.8668275920627515	1.6798409521615247	0.39321129367126756	2.6806628251526092	0.1869866561019915	0.58274335974965	-3.237673	1.7423421786719926	1.883423689267598	0.3034065934065934	111-15-9	Ethylene glycol monoethyl ether acetate	CCOCCOC(C)=O	Organic compounds	Organic acids and derivatives	Carboxylic acids and derivatives	Carboxylic acid derivatives
640	-3.305668294938008	-4.2091107	2.771359261800621	-5.5328862255774895	-2.7615269637768685	0.5609548167092925	178.209	3	167	1.9452613382737185	1.041818885840599	-0.2819565923657629	2.4894026694348583	0.9034424419089158	0.7059728955514268	-3.6741455	2.549804122112672	1.5767841741780109	0.43921568627450985	111-17-1	3,3'-Thiodipropionic acid	O=C(O)CCSCCC(=O)O	Organic compounds	Organic acids and derivatives	Carboxylic acids and derivatives	Dicarboxylic acids and derivatives
689	-3.804186676088618	-3.3491392	2.373601456896056	-4.392706410969903	-2.019104954073847	0.46220670995671	146.23	3	167	1.3608498039059473	1.8158972763600196	0.7723300690246624	3.145931525920718	-0.45504746252660633	0.6045927458444509	-3.2965941	1.7951407836470579	1.868442328670563	0.2999567099567099	1117-86-8	1,2-Octanediol	CCCCCCC(O)CO	Organic compounds	Lipids and lipid-like molecules	Fatty Acyls	Fatty alcohols
719	-3.446123319300052	-3.3781598	1.489590664425473	-4.266111044620398	-2.7765203801949245	0.0	196.378	3	167	1.8469695133679338	1.914933075238781	1.0269817880475878	2.516572452473061	-0.06796355787121877	0.38152369312172135	-3.4373915	1.4195992233947496	1.8557013133684195	0.0	1120-36-1	1-Tetradecene	C=CCCCCCCCCCCCC	Organic compounds	Hydrocarbons	Unsaturated hydrocarbons	Unsaturated aliphatic hydrocarbons
720	-4.301486489822915	-4.370497	3.3426454812601807	-6.235596440847458	-2.8929509595872775	0.29333333333333333	312.60599999999994	3	167	1.1935108195668567	1.1245000699587526	-0.7405991314576863	2.602046349802494	0.06901073689217263	0.8512897130448571	-4.596586	2.402473768806334	0.8984110818252146	0.21333333333333332	112-03-8	N,N,N-Trimethyloctadecan-1-aminium chloride	CCCCCCCCCCCCCCCCCC[N+](C)(C)C.[Cl-]	Organic compounds	Organic nitrogen compounds	Organonitrogen compounds	Quaternary ammonium salts
737	-3.061650223104024	-3.4043252	2.153916775030227	-4.63129127363674	-2.477374498606513	0.28808823529411764	164.201	3	167	2.153725574582927	1.8110505443533464	0.5840845240502109	2.738001299080438	0.3426750237068892	0.5491069835219953	-3.3506017	2.201612698042265	1.8647741244802212	0.20808823529411766	112-35-6	2-[2-(2-Methoxyethoxy)ethoxy]ethanol	COCCOCCOCCO	Organic compounds	Organic oxygen compounds	Organooxygen compounds	Ethers
745	-3.457262139204074	-3.3688211	1.497506069423772	-4.2737092176884195	-2.7762031482646474	0.0	168.32399999999998	3	167	1.768883903833298	1.8573248889740235	0.9524368253489527	2.449942894772725	-0.0884409951000702	0.38436452853540376	-3.4317973	1.4623702388402289	1.7943487852372242	0.0	112-41-4	1-Dodecene	C=CCCCCCCCCCC	Organic compounds	Hydrocarbons	Unsaturated hydrocarbons	Unsaturated aliphatic hydrocarbons
766	-4.394343128853176	-4.259515	3.2387553738550867	-6.165124180941812	-2.9263688070867255	0.27999999999999997	241.46299999999997	3	167	0.9885074632657965	1.123335785986282	-0.7822735888228394	2.4564817850322473	-0.13482832019839108	0.8281146977575417	-4.45726	2.2765089059676193	0.9255904508210239	0.18666666666666668	112-75-4	N,N-Dimethyltetradecylamine	CCCCCCCCCCCCCCN(C)C	Organic compounds	Organic nitrogen compounds	Organonitrogen compounds	Amines
773	-3.357795322030108	-3.3909676	1.7945635596581058	-4.418278903798971	-2.623715344140865	0.0	270.50099999999986	3	167	2.074373552934399	2.0412012639803097	1.0138899711655365	2.808453530823642	0.033172285468060725	0.45765034255567005	-3.2690911	2.673822863205287	2.1630777342697236	0.0	112-92-5	1-Octadecanol	CCCCCCCCCCCCCCCCCCO	Organic compounds	Lipids and lipid-like molecules	Fatty Acyls	Fatty alcohols
825	-5.144476269909696	-4.9235573	2.7809102661073384	-6.480339963010284	-3.6994296969029454	0.561145302784647	377.0690000000001	3	167	0.4319445592810036	0.6528635442294218	-0.9039191338195838	1.8769911322877546	-0.2209189884155558	0.7083140428359681	-5.0966573	2.1132236899807295	0.47976353420237583	0.43387257551191977	116255-48-2	Bromuconazole	Clc1ccc(C2(Cn3cncn3)CC(Br)CO2)c(Cl)c1	Organic compounds	Benzenoids	Benzene and substituted derivatives	Halobenzenes
832	-5.442040281217342	-5.259696	3.2862419786280523	-6.359533685077973	-3.0732917064499206	0.5380903364509921	492.7060000000001	3	167	0.25054756977489046	0.4328918302514706	-0.6669458340857403	2.619296144542312	-0.18234427444243995	0.8664427930436449	-5.44276	2.9091636027003918	0.24982786369423216	0.4191714175320732	116714-46-6	Novaluron	O=C(NC(=O)c1c(F)cccc1F)Nc1ccc(OC(F)(F)C(F)OC(F)(F)F)c(Cl)c1	Organic compounds	Benzenoids	Benzene and substituted derivatives	N-phenylureas
875	-4.364560278983668	-4.505952	2.8578693937800335	-6.163764179140748	-3.3058947853607146	0.6366310160427808	330.801	3	167	1.1550065347560472	1.0136149150796245	-0.6441973654010326	2.213672028379001	0.14139160242502324	0.7296205281193393	-4.6666303	3.135909321607198	0.8529365576494484	0.46117647058823535	118-79-6	2,4,6-Tribromophenol	Oc1c(Br)cc(Br)cc1Br	Organic compounds	Benzenoids	Phenols	Halophenols
914	-6.670448247169782	-5.060016	3.715305485325172	-7.1764645808185605	-3.4611590954933886	0.7749542928748241	437.152	3	167	-1.0298157775141643	0.5806163269705922	-1.535832111162943	2.179473374162229	-1.610432091926862	0.9471596650544343	-6.6060677	3.357160699497575	-0.9654351934638571	0.5159710550887022	120068-37-3	Fipronil	N#Cc1nn(-c2c(Cl)cc(C(F)(F)F)cc2Cl)c(N)c1S(=O)C(F)(F)F	Organic compounds	Organoheterocyclic compounds	Azoles	Pyrazoles
920	-3.9421598394867576	-4.8184953	3.837008509711428	-7.380995756100352	-3.5439872463889235	0.748236490488696	324.79300000000006	3	167	1.5694468211866504	0.6931113945072351	-1.8693890954269439	1.9676194142844845	0.8763354341033303	1.0132597359697528	-4.3784666	2.6054612754345463	1.1331400424888232	0.5967213389735445	120116-88-3	Cyazofamid	Cc1ccc(-c2c(Cl)nc(C#N)n2S(=O)(=O)N(C)C)cc1	Organic compounds	Organoheterocyclic compounds	Azoles	Imidazoles
922	-2.833627620575012	-4.1558566	3.292957095825787	-6.317286006826195	-3.0243289110004077	0.5027272727272727	178.23399999999998	3	167	2.4173629332443034	1.0951339417929424	-1.0662954530068793	2.226661642818908	1.3222289887694703	0.863642324707403	-3.5520494	2.374461323106607	1.698941145527824	0.38272727272727275	120-12-7	Anthracene	c1ccc2cc3ccccc3cc2c1	Organic compounds	Benzenoids	Anthracenes
1075	-4.583879748928157	-4.2617292	2.0551039998826015	-5.3409294735370905	-3.285825473654489	0.4718720665523734	169.227	3	167	0.6445899065569379	0.9667404286811674	-0.11245981805199523	1.9426441818306062	-0.32215050851067684	0.523431012340923	-4.6092277	2.177884819949216	0.6192419832716485	0.36417975886006576	122-39-4	Diphenylamine	c1ccc(Nc2ccccc2)cc1	Organic compounds	Benzenoids	Benzene and substituted derivatives	Aniline and substituted anilines
1107	-4.391705712679555	-4.738401	2.5661394105404933	-5.991787035438247	-3.425647624897754	0.7142455506270751	387.1950000000001	3	167	1.1962240277790375	0.8495287884200341	-0.4038572949796546	2.1622821155608385	0.34669522344715364	0.6541697012517521	-4.5158696	2.3229774143156527	1.0720601206641978	0.560191496573021	122836-35-5	Sulfentrazone	Cc1nn(-c2cc(NS(C)(=O)=O)c(Cl)cc2Cl)c(=O)n1C(F)F	Organic compounds	Organoheterocyclic compounds	Azoles	Triazoles
1124	-4.089389146194419	-3.7800095	2.3058293374785896	-5.147904663497004	-2.842075326018414	0.5073478260869565	136.14999999999998	3	167	1.0446284994815644	1.3540081487238242	-0.013887017821020305	2.2919423196575694	-0.3093796380614844	0.5901893463874031	-3.8117957	2.0628661638316053	1.3222219517704492	0.39901449275362316	123-11-5	4-Methoxybenzaldehyde	COc1ccc(C=O)cc1	Organic compounds	Benzenoids	Benzene and substituted derivatives	Benzoyl derivatives
1234	-3.0608125033255207	-3.4438186	2.4896319740148	-4.509576887100043	-2.019944913085243	0.6149914921081969	104.149	3	167	1.9568426010440159	1.5738365352509096	0.5080782172694932	2.9977101912842934	0.3830060658578289	0.6348642446351911	-3.285986	1.8918419729546656	1.7316691373857684	0.478149386845039	126-30-7	2,2-Dimethylpropane-1,3-diol	CC(C)(CO)CO	Organic compounds	Organic oxygen compounds	Organooxygen compounds	Alcohols and polyols
1241	-5.139130400279803	-4.264964	3.231487504535286	-5.942089803495593	-2.710602298960307	0.5579968374102592	492.43600000000026	3	167	0.5532193946493449	1.4273856995570071	-0.2497400085664451	2.981747495968841	-0.8741662965810724	0.8233585952864151	-5.001565	2.8442468123507254	0.6907848275463124	0.4310779184913402	126535-15-7	Triflusulfuron-methyl	COC(=O)c1cccc(C)c1S(=O)(=O)NC(=O)Nc1nc(OCC(F)(F)F)nc(N(C)C)n1	Organic compounds	Organic nitrogen compounds	Organonitrogen compounds	Sulfonylureas
1248	-4.199098937241788	-4.1576157	3.2639441313610402	-6.463010275952196	-3.1990661445911557	0.442197628458498	266.3179999999999	3	167	1.2263015834460786	1.2677848690861102	-1.0376097552643289	2.2263343760967116	-0.04148327562069465	0.8884039471659616	-4.0566964	2.08100709731667	1.368704100365824	0.34219762845849805	126-73-8	Tributyl phosphate	CCCCOP(=O)(OCCCC)OCCCC	Organic compounds	Organic acids and derivatives	Organic phosphoric acids and derivatives	Phosphate esters
1312	-4.858056097904024	-4.2822504	3.487913772393425	-6.342109793745534	-2.854196021352109	0.5403814884302689	737.1639999999998	3	167	1.0095080200386897	1.5853137100456631	-0.47454567580282037	3.0133680965906047	-0.5758056935461138	0.8922284516900695	-4.7975044	2.6392777921019666	1.0700596868040766	0.4275609756097561	129757-67-1	Decanedioic acid, bis(2,2,6,6-tetramethyl-4-piperidinyl) ester, reaction products with tert-Bu hydroperoxide and octane	CCCCCCCCON1C(C)(C)CC(OC(=O)CCCCCCCCC(=O)OC2CC(C)(C)N(OCCCCCCCC)C(C)(C)C2)CC1(C)C	Organic compounds	Lipids and lipid-like molecules	Fatty Acyls	Fatty acid esters
1402	-3.882024046035748	-3.7555377	2.62688464330682	-5.3081201507465705	-2.6812355074397507	0.23076923076923078	398.5620000000001	3	167	1.7184718434691697	1.8449581300488167	0.29237573875834716	2.919260382065167	-0.12648629769895603	0.6720391794810473	-3.8489406	1.8759712223032832	1.7515552641067518	0.18461538461538463	13150-00-0	Sodium lauryltrioxyethylene sulfate	CCCCCCCCCCCCOCCOCCOCCOS(=O)(=O)[O-].[Na+]	Organic compounds	Organic acids and derivatives	Organic sulfuric acids and derivatives	Sulfuric acid esters
1453	-4.94080795999386	-4.8518414	4.197759247781719	-7.203538025997556	-3.005778778215837	0.8325996233626446	822.9530000000001	3	167	0.9745670727597067	1.0635335832568868	-1.2881629932439895	2.9095962545377296	-0.08896651025631108	1.0692248091337062	-4.908768	3.5637206413588394	1.0066068499806076	0.6651258083904316	13292-46-1	Rifampicin	COC1C=COC2(C)Oc3c(C)c(O)c4c(O)c(c(C=NN5CCN(C)CC5)c(O)c4c3C2=O)NC(=O)C(C)=CC=CC(C)C(O)C(C)C(O)C(C)C(OC(C)=O)C1C	Organic compounds	Phenylpropanoids and polyketides	Macrolactams
1499	-3.062728867397242	-3.217858	2.602932978147637	-5.042339998779142	-2.439407020631505	0.2718816649466804	430.6260000000001	3	167	2.5713713803745812	2.4162421664479092	0.5917602489926811	3.194693227140318	0.15512920869833913	0.7049748274479759	-3.062574	1.7285326535390713	2.5715263332676357	0.1696594427244582	1338-41-6	Anhydrosorbitol stearate	CCCCCCCCCCCCCCCCCC(=O)OCC(O)C1OCC(O)C1O	Organic compounds	Lipids and lipid-like molecules	Fatty Acyls	Fatty acid esters
1525	-5.481853182505012	-5.1376085	2.8504982187728083	-6.187761376828129	-3.3372631580553205	0.7542935200033272	474.8190000000002	3	167	0.19467490652661318	0.5389195701339317	-0.5112332877965036	2.339264930976305	-0.34424465436780505	0.7386214234279663	-5.4289145	2.8822562639169913	0.24761353314880044	0.6000766525334477	134605-64-4	Butafenacil	C=CCOC(=O)C(C)(C)OC(=O)c1cc(-n2c(=O)cc(C(F)(F)F)n(C)c2=O)ccc1Cl	Organic compounds	Benzenoids	Benzene and substituted derivatives	Benzoic acids and derivatives
1557	-4.448039819175796	-4.882894	3.78539210805404	-7.2444566972461395	-3.4590645891920997	0.7401533547902371	222.67900000000003	3	167	0.8996394431471905	0.46478522460008564	-1.896777434923153	1.8886146731308868	0.4348542199782566	0.9778631757280137	-4.6823535	2.1934602168608004	0.6653257630731201	0.576874666265647	135410-20-7	Acetamiprid	CC(=NC#N)N(C)Cc1ccc(Cl)nc1	Organic compounds	Organoheterocyclic compounds	Pyridines and derivatives	Halopyridines
1575	-3.874231471569389	-4.0957947	2.7154735487492543	-5.663897367692374	-2.9484238189431196	0.7416194278694278	359.4260000000001	3	167	1.6813780181432274	1.4598148228725294	-0.10828787797975764	2.6071856707694967	0.22156320616498615	0.6929823698969514	-3.8956947	2.2954637668227176	1.6599147469622209	0.5909700772200772	1359963-68-0	4-Amino-5-(3-(isopropylamino)-2, 2-dimethyl-3-oxopropoxy)-2-methylquinoline-3-carboxylic acid	Cc1nc2cccc(OCC(C)(C)C(=O)NC(C)C)c2c(N)c1C(=O)O	Organic compounds	Organoheterocyclic compounds	Quinolines and derivatives	Quinoline carboxylic acids
1593	-4.2194513982720405	-5.001195	3.5429624747568207	-7.017414706530688	-3.474452231773867	0.577004329004329	327.572	3	167	1.2958553740434726	0.5141118190562173	-1.5021079342151749	2.040854540541646	0.7817435556464165	0.9031646792249524	-4.512468	3.305792347756885	1.0028388902472158	0.4436709956709957	13674-84-5	Tris(2-chloroisopropyl)phosphate	CC(CCl)OP(=O)(OC(C)CCl)OC(C)CCl	Organic compounds	Organic acids and derivatives	Organic phosphoric acids and derivatives	Phosphate esters
1711	-3.296625459085079	-3.7333946	2.348965414106139	-5.132230904157352	-2.7832654900512135	0.5057846044885131	150.177	3	167	1.8799779653410726	1.4432087947305907	0.0443725202687993	2.393337934374938	0.4367691637176554	0.6015473790834756	-3.4941726	1.7388296867724584	1.682430860927027	0.38871143375680584	140-11-4	Benzyl acetate	CC(=O)OCc1ccccc1	Organic compounds	Benzenoids	Benzene and substituted derivatives	Benzyloxycarbonyls
1742	-5.3604274383297215	-4.8152843	3.006472038566075	-6.273581557300974	-3.2671095187348995	0.7229689020485155	359.32500000000005	3	167	0.19505999592012396	0.7402031857413625	-0.7180941230511289	2.2883779155149457	-0.5451431861629734	0.7662372014916067	-5.0595465	3.472495042517187	0.4959409794411882	0.5707300960783663	141112-29-0	Isoxaflutole	CS(=O)(=O)c1cc(C(F)(F)F)ccc1C(=O)c1cnoc1C1CC1	Organic compounds	Organic oxygen compounds	Organooxygen compounds	Carbonyl compounds
1791	-2.6401046283072733	-3.5096912	2.1262408462378617	-4.6296615803090395	-2.503420734071178	0.058823529411764705	116.15999999999998	3	167	2.424951975048745	1.5553653679117123	0.43539502304697886	2.5616358692848404	0.869586610096047	0.5415037046590482	-3.0638967	1.883234579516904	2.0011599498184984	0.047058823529411764	142-62-1	Hexanoic acid	CCCCCC(=O)O	Organic compounds	Lipids and lipid-like molecules	Fatty Acyls	Fatty acids and conjugates
1865	-5.535892941390072	-3.6169496	2.64970880115644	-5.15173515686621	-2.5020263557097704	0.6783831417624521	186.163	3	167	-0.2659995724384951	1.6529437981674815	0.11815821208536692	2.7678670132418066	-1.9189433831320155	0.676383240065263	-3.7166455	2.848197834989077	1.553247900281222	0.5335555555555556	145-73-3	Endothal	O=C(O)C1C2CCC(O2)C1C(=O)O	Organic compounds	Organic acids and derivatives	Carboxylic acids and derivatives	Dicarboxylic acids and derivatives
1970	-4.419380696387976	-4.3261766	2.1473275502136757	-5.310660317851675	-3.1633327676379994	0.6605771506208226	271.36	3	167	1.0141651341886437	1.1073691755956279	0.12288551272494469	2.2702130629386206	-0.093204053016394	0.5466333439779802	-4.443137	2.596433300215889	0.9904086493691946	0.5194228337015117	15299-99-7	Napropamide	CCN(CC)C(=O)C(C)Oc1cccc2ccccc12	Organic compounds	Benzenoids	Naphthalenes
2170	-5.068745641885275	-4.8683763	2.767006777907452	-6.074378350857951	-3.307371572950499	0.5695479461116133	162.214	3	167	0.14134269171590574	0.3417120901777252	-0.8642900172567697	1.9027167606506823	-0.20036938684987504	0.70501320612909	-4.890849	2.837668060773857	0.31923922154313833	0.4335479461116133	16752-77-5	Methomyl	CNC(=O)ON=C(C)SC	Organic compounds	Organic acids and derivatives	Organic carbonic acids and derivatives
2210	-3.6594588913586503	-4.0227237	2.293235751424832	-5.344126083086417	-3.050890331661585	0.5832711339107334	192.00100000000003	3	167	1.6238445992894355	1.2605798025277177	-0.06082259243833123	2.2324131589865006	0.3632647834155196	0.5851202653105841	-3.9861805	2.155544688192267	1.297122942451234	0.45599840663800617	1702-17-6	Clopyralid	O=C(O)c1nc(Cl)ccc1Cl	Organic compounds	Organoheterocyclic compounds	Pyridines and derivatives	Pyridinecarboxylic acids and derivatives
2262	-4.490833998717485	-4.702597	3.112879523026645	-6.349580018072674	-3.2367004950460285	0.694866782295127	210.36499999999995	3	167	0.8321394859500959	0.6203763528583083	-1.0266065334050927	2.0862729896215524	0.21176314254838413	0.7926883224199518	-4.756448	2.979675850549224	0.5665256735623307	0.5337556711840159	1761-71-3	4,4'-Diaminodicyclohexylmethane	NC1CCC(CC2CCC(N)CC2)CC1	Organic compounds	Organic nitrogen compounds	Organonitrogen compounds	Cyclohexylamines
2288	-5.605255005648072	-4.665312	2.7718114070323923	-5.851263959146227	-3.0794525521138345	0.5643160562575854	248.30699999999996	3	167	-0.21026604276478475	0.7296771356969746	-0.4562749962629397	2.3155364107694525	-0.9399431922935797	0.7068400491758666	-5.3149586	2.860651789364016	0.08003040524696202	0.4332815734989648	17865-07-5	Propylsilanetriyl triacetate	CCC[Si](OC(C)=O)(OC(C)=O)OC(C)=O	Organic compounds	Organic acids and derivatives	Carboxylic acids and derivatives	Tricarboxylic acids and derivatives
2312	-3.818017808214782	-3.9314384	2.101805630947694	-5.1131740670036905	-3.0113684360559967	0.6351428571428571	194.211	3	167	1.4702560162449916	1.3568353756745757	0.17509975745608303	2.276905388403777	0.11342063783013989	0.5354391598777292	-3.8553076	1.9615156007158792	1.4329662574921482	0.49466666666666664	1809-19-4	Dibutyl phosphite	CCCCO[PH](=O)OCCCC	Organic compounds	Organic acids and derivatives	Organic phosphonic acids and derivatives	Phosphonic acid diesters
2323	-4.623251564934944	-5.575099	6.674131284507737	-10.694422722383829	-4.020291437876091	0.6897345090708935	280.365	3	167	0.82447223160786	-0.12737517865057824	-5.246698925841025	1.4274323586667128	0.951847426459099	1.8483019431802055	-4.9083076	6.2617220787229115	0.5394162564387653	0.5312549769071507	1825-21-4	Pentachloroanisole	COc1c(Cl)c(Cl)c(Cl)c(Cl)c1Cl	Organic compounds	Benzenoids	Phenol ethers	Anisoles
2373	-5.791085946471824	-4.7132845	2.412497032058168	-5.817516175859981	-3.4050191438018134	0.7081907836404377	156.25	3	167	-0.5972659204557115	0.48053553258140924	-0.6236961498438683	1.7888008822142996	-1.0778014539791485	0.6141340672056317	-5.270561	2.754188112220266	-0.07674119769146807	0.5533520739630184	1883-78-9	Furfuryl isopropyl sulfide	CC(C)SCc1ccco1	Organic compounds	Organoheterocyclic compounds	Heteroaromatic compounds
2447	-4.318880154089646	-4.54729	2.675255000331299	-5.946665404260515	-3.2714104039292162	0.40616710876094525	437.35600000000017	3	167	1.3219549348122572	1.0935452462869102	-0.30583031535861205	2.369424684972687	0.22840969423799073	0.6814613049199721	-4.477136	2.1983200034612427	1.1636989555878972	0.29892073194935104	199119-58-9	Trifloxysulfuron-sodium	COc1cc(OC)nc(NC(=O)[N-]S(=O)(=O)c2ncccc2OCC(F)(F)F)n1.[Na+]	Organic compounds	Organoheterocyclic compounds	Pyridines and derivatives	Pyridinesulfonamides
2473	-5.292314871461608	-4.7107353	2.7357411444220165	-6.239522759742346	-3.50378161532033	0.6700077996045781	225.313	3	167	0.060471378697138436	0.6420509293220785	-0.8867365095836	1.8490046348384166	-0.5815795504166861	0.6967631640442081	-5.007873	2.637065771606189	0.3449131758197218	0.5268673355629877	2032-65-7	Methiocarb	CNC(=O)Oc1cc(C)c(SC)c(C)c1	Organic compounds	Benzenoids	Benzene and substituted derivatives	Phenyl methylcarbamates
2493	-7.188599689113097	-5.0015	2.8612463282058274	-6.487616484521132	-3.6263701563153043	0.772756614215743	389.086	3	167	-1.5985540847090773	0.5885454855796929	-0.8975708801171118	1.9636754480887155	-2.18709955941339	0.7290049193364033	-6.671471	3.987871429557604	-1.0814255239070136	0.5101716225076169	205650-65-3	Fipronil-desulfinyl	N#Cc1nn(-c2c(Cl)cc(C(F)(F)F)cc2Cl)c(N)c1C(F)(F)F	Organic compounds	Organoheterocyclic compounds	Azoles	Pyrazoles
2518	-3.687520299680552	-3.6213276	2.067299106799742	-4.830528862946527	-2.7632297561467847	0.2629375696767001	226.272	3	167	1.6671105158833401	1.7333031863917219	0.5241019526173654	2.5914010594171075	-0.06619266105445343	0.528231022195668	-3.6920953	1.7082202817310792	1.6625355259467531	0.1860144927536232	2082-81-7	Butane-1,4-diyl bis(2-methylprop-2-enoate)	C=C(C)C(=O)OCCCCOC(=O)C(=C)C	Organic compounds	Organic acids and derivatives	Carboxylic acids and derivatives	Dicarboxylic acids and derivatives
2554	-5.39602917784672	-4.016032	2.6438242139418846	-5.701425505000876	-3.0576012910589916	0.46112769645608626	424.4390000000002	3	167	0.23178610479684233	1.6117830789845808	-0.07361022235731383	2.5702139915845708	-1.3799969589136145	0.6868209548138021	-4.934572	2.508234645942747	0.6932430468933931	0.35487769645608624	213464-77-8	Orthosulfamuron	COc1cc(OC)nc(NC(=O)NS(=O)(=O)Nc2ccccc2C(=O)N(C)C)n1	Organic compounds	Benzenoids	Benzene and substituted derivatives	Sulfanilides
2577	-5.764682576762841	-4.248004	2.8299113757852945	-6.115658286659694	-3.2857469108743995	0.6096946274337578	362.5610000000001	3	167	-0.20530149072571185	1.3113771337587694	-0.5562772006225651	2.2736341751627296	-1.516678617107079	0.7437271209327792	-4.678904	2.591880509603068	0.8804770454998053	0.4689538866930171	2162-74-5	Bis(2,6-diisopropylphenyl)carbodiimide	CC(C)c1cccc(C(C)C)c1N=C=Nc1c(C(C)C)cccc1C(C)C	Organic compounds	Benzenoids	Benzene and substituted derivatives	Cumenes
2607	-3.7799682324490314	-4.4184046	2.7451447627319943	-5.808374275390812	-3.063229512658818	0.7529541756291809	406.4170000000001	3	167	1.829003633292822	1.190567275253694	-0.19940240964895886	2.5457423530830354	0.6384363467135663	0.7000601283412283	-4.0452337	2.643594761627954	1.5637381541244142	0.5979541756291809	219790-72-4	SB281832	OCC(CO)n1cnc(-c2ccc(F)cc2)c1-c1ccnc(Oc2ccccc2)n1	Organic compounds	Organoheterocyclic compounds	Azoles	Imidazoles
2621	-5.444368289585085	-4.7538214	2.0338091572462424	-5.717442888215181	-3.683633730968938	0.6631668546507254	187.30799999999996	3	167	-0.1718119629217609	0.5187349672931534	-0.44488656155185685	1.5889225956943855	-0.6905469165992448	0.5179778512277045	-4.99575	2.0101094969005877	0.2768063838879779	0.5191668546507255	2212-67-1	Molinate	CCSC(=O)N1CCCCCC1	Organic compounds	Organoheterocyclic compounds	Azepanes
2642	-3.896608661983721	-3.9195251	2.50765722403095	-5.401474940873583	-2.893817716842633	0.5741556245686681	139.198	3	167	1.2470243333827498	1.2241078380115356	-0.2578419455071123	2.2498152785238372	0.0229164845006542	0.641527998613854	-3.9575942	2.352661458536166	1.186038831769486	0.4297111801242236	2235-00-9	1-Ethenylazepan-2-one	C=CN1CCCCCC1=O	Organic compounds	Organoheterocyclic compounds	Lactams	Caprolactams
2708	-5.061115387959388	-4.2952237	3.3104276240801065	-6.352549010282763	-3.0421213862026564	0.4833623188405797	299.547	3	167	0.41534958647619297	1.1812412737162843	-0.8760840358471818	2.4343435882329247	-0.7658916750382456	0.8544080212345192	-4.8619266	2.34913827080671	0.6145384072362606	0.37669565217391304	2372-82-9	1,3-Propanediamine, N-(3-aminopropyl)-N-dodecyl-	CCCCCCCCCCCCN(CCCN)CCCN	Organic compounds	Organic nitrogen compounds	Organonitrogen compounds	Amines
2741	-3.959941683018554	-4.5185375	2.389410541031454	-5.707598839614797	-3.318188298583343	0.5694900888585099	136.194	3	167	1.1742162922212898	0.6156204658452739	-0.5734408643749535	1.8159696766565008	0.5585958383437508	0.6094933530510188	-4.335963	2.462749024924311	0.7981952043030311	0.44149008885850993	2416-94-6	2,3,6-Trimethylphenol	Cc1ccc(C)c(O)c1C	Organic compounds	Benzenoids	Phenols	Cresols
2745	-4.732482362409143	-5.0861335	3.9307017473607306	-7.567842866522651	-3.63714111916192	0.704380733192348	349.0659999999999	3	167	0.8104251869736789	0.4567740790704301	-2.0249353171398288	1.9057664302209016	0.3536511176628787	1.018428610207298	-4.732216	3.588995837712907	0.8106916734269286	0.5351499639615787	2425-06-1	Captafol	Oc1c2c(c(O)n1SC(Cl)(Cl)C(Cl)Cl)CC=CC2	Organic compounds	Organoheterocyclic compounds	Isoindoles and derivatives	Isoindoles
2749	-4.06475450702686	-4.601763	2.5653816819987068	-5.809677454676084	-3.2442957726773773	0.7174962079077764	127.16799999999998	3	167	1.039623334066842	0.5026150844220382	-0.7052996135823819	1.860082068416325	0.5370082645795851	0.653267329841893	-4.383859	2.2252690581331143	0.7205186864617572	0.5659810563926249	24295-03-2	2-Acetylthiazole	CC(=O)c1nccs1	Organic compounds	Organic oxygen compounds	Organooxygen compounds	Carbonyl compounds
2752	-3.3186649779561304	-3.4036834	2.378987616632893	-4.818968917497104	-2.439981300864211	0.3379679144385027	201.31	3	167	1.9852003708865738	1.9001819250637364	0.48489643134559995	2.8638840479784933	0.08501844603984132	0.6091495697079122	-3.2900712	2.1146178382282836	2.0137940940428307	0.24705882352941178	2432-99-7	11-Aminoundecanoic acid	NCCCCCCCCCCC(=O)O	Organic compounds	Lipids and lipid-like molecules	Fatty Acyls	Fatty acids and conjugates
2763	-5.906518332807838	-5.876985	3.379354372641623	-7.050171103379678	-3.670816730738055	0.5957053644553645	557.2220000000001	3	167	-0.16049007808895896	-0.13095683473793263	-1.3041428486607984	2.0752115239808244	-0.029533259718238725	0.8845764250730901	-5.9014497	2.9811671675168023	-0.15542141608048193	0.4626689189189189	24448-09-7	N-Methyl-N-(2-hydroxyethyl)perfluorooctanesulfonamide	CN(CCO)S(=O)(=O)C(F)(F)C(F)(F)C(F)(F)C(F)(F)C(F)(F)C(F)(F)C(F)(F)C(F)(F)F	Organic compounds	Organohalogen compounds	Alkyl halides	Alkyl fluorides
2902	-4.945010837147751	-4.4599156	2.311644828594062	-5.676550468074963	-3.3649056394809014	0.563423926938203	351.4940000000002	3	167	0.6009070788677463	1.0860022980520365	-0.1306325520594661	2.181012276534596	-0.4850951991777803	0.5887347337985426	-4.764728	1.9870704925960614	0.7811898662030972	0.4249279919788533	25973-55-1	2-(2H-Benzotriazol-2-yl)-4,6-bis(1,1-dimethylpropyl)phenol	CCC(C)(C)c1cc(-n2nc3ccccc3n2)c(O)c(C(C)(C)CC)c1	Organic compounds	Organoheterocyclic compounds	Azoles	Triazoles
2916	-4.933182306768106	-4.6886215	2.5749894543829837	-5.866580725640988	-3.2915912712580044	0.7411354785816766	149.602	3	167	0.2417550927974871	0.48631587147767247	-0.6916433260753945	1.8833461283075892	-0.24456078577201268	0.6554983221130569	-4.6876936	2.089987036925443	0.48724380872561784	0.5658558160106149	26172-55-4	5-Chloro-2-methyl-3(2H)-isothiazolone	Cn1sc(Cl)cc1=O	Organic compounds	Organohalogen compounds	Aryl halides	Aryl chlorides
2918	-4.660996346018897	-4.739174	3.8734236917772633	-6.928237791345197	-3.0548140995679334	0.7698957302415659	598.5060000000003	3	167	1.1160721625311016	1.0378946314875157	-1.151169282795198	2.722254408982065	0.07817754314125924	0.9870097315081682	-4.667379	2.7338262529022357	1.1096896168924724	0.612844698471433	261947-38-0	CP-532623	CCC1CC(N(Cc2cc(C(F)(F)F)cc(C(F)(F)F)c2)C(C)=O)c2cc(C(F)(F)F)ccc2N1C(=O)OC(C)C	Organic compounds	Organoheterocyclic compounds	Quinolines and derivatives	Hydroquinolines
2972	-4.117184559918122	-4.6587634	2.975343187008649	-6.2808816278485216	-3.3055384408398725	0.62969355929246	207.056	3	167	1.198903259943876	0.6573244230559138	-0.964793807986524	2.0105493790221254	0.5415788487427671	0.7574196183591698	-4.4465733	2.4259680814460545	0.8695145796989844	0.49865907653383934	2675-77-6	Chloroneb	COc1cc(Cl)c(OC)cc1Cl	Organic compounds	Benzenoids	Benzene and substituted derivatives	Methoxybenzenes
2980	-4.3504530865568585	-4.6826673	2.719893558578945	-5.8637323299216195	-3.1438387713426743	0.7817476703908488	115.15699999999998	3	167	0.7108372558213244	0.37862309669894595	-0.8024419875434367	1.9174515710355085	0.33221416884475286	0.6931124223351807	-4.5230236	2.2213431913969863	0.5382667328409274	0.5921638747725704	2682-20-4	2-Methyl-3(2H)-isothiazolone	Cn1sccc1=O	Organic compounds	Organoheterocyclic compounds	Azoles	Thiazoles
2990	-4.24415109874437	-5.153482	3.2229416579901224	-6.063169536098332	-2.8402278781082098	0.5975848712690818	296.156	3	167	1.2273694369511319	0.3180385831279826	-0.5916490004028307	2.6312926575872915	0.9093308615522613	0.8811352038168867	-4.5158687	2.676708557248562	0.9556518746068847	0.4452039188881294	2691-41-0	Cyclotetramethylenetetranitramine	O=[N+]([O-])N1CN([N+](=O)[O-])CN([N+](=O)[O-])CN([N+](=O)[O-])C1	Organic compounds	Organic 1,3-dipolar compounds	Allyl-type 1,3-dipolar organic compounds	Organic nitro compounds
3059	-3.4003756256025266	-3.742871	2.2446421717984806	-4.733502153548658	-2.4888599817501773	0.4363076923076923	144.17	3	167	1.7584992728534703	1.4160038502083185	0.42537274490733895	2.6700149167058194	0.3424954204637576	0.5716800947456702	-3.6874385	1.8663751032907645	1.4714363979769172	0.33260398860398854	27813-02-1	Hydroxypropyl methacrylate	C=C(C)C(=O)OCC(C)O	Organic compounds	Organic acids and derivatives	Carboxylic acids and derivatives	Carboxylic acid derivatives
3134	-4.166070158080869	-4.3515086	3.0851604516185342	-6.068072620486128	-2.982912168867594	0.7412157721796275	341.363	3	167	1.3671462884967773	1.181707845164477	-0.5348561739084822	2.550304277710052	0.18543845932025427	0.7856435166170073	-4.171646	2.5432971562320144	1.3615703494707256	0.5912157721796276	290352-28-2	CP-634384	Cc1cc(NC(=O)C(=O)O)cc(C)c1Oc1ccc(O)c2c1CCC2	Organic compounds	Organic oxygen compounds	Organooxygen compounds	Ethers
3135	-4.201892831388158	-4.680895	3.509085971842284	-6.714262540772132	-3.2051765689298475	0.5102827397883718	350.297	3	167	1.3425435865774795	0.8635415785736651	-1.169826122806494	2.3392598490357903	0.47900202029641203	0.8957866902835292	-4.869067	4.129538722329842	0.6753692201683311	0.38528273978837185	29091-21-2	Prodiamine	CCCN(CCC)c1c([N+](=O)[O-])cc(C(F)(F)F)c(N)c1[N+](=O)[O-]	Organic compounds	Benzenoids	Benzene and substituted derivatives	Aniline and substituted anilines
3153	-4.206207397332588	-3.5478036	2.3069359229771633	-4.811536735077595	-2.5046008121004313	0.7151515151515152	168.32399999999998	3	167	1.0199386457047839	1.6783423827231883	0.41460930795977763	2.721545230936941	-0.6584037569669876	0.5872861377922703	-3.8952203	2.4015742999761978	1.3309257725152963	0.5696969696969697	294-62-2	Cyclododecane	C1CCCCCCCCCCC1	Organic compounds	Hydrocarbons	Saturated hydrocarbons	Cycloalkanes
3168	-4.213855163024512	-3.9994895	2.401438092063271	-5.594013261280188	-3.192575169216917	0.4276858435681965	322.4260000000001	3	167	1.2945748924449099	1.5089405119614574	-0.08558320581076634	2.3158548862525046	-0.21436561720236824	0.6326378325295242	-4.076063	1.9963307574389715	1.4323669173501692	0.33054298642533936	298-07-7	Bis(2-ethylhexyl) phosphate	CCCCC(CC)COP(=O)(O)OCC(CC)CCCC	Organic compounds	Organic acids and derivatives	Organic phosphoric acids and derivatives	Phosphate esters
3188	-3.708289463964812	-3.4803524	2.533932512016741	-4.941295990594211	-2.4073634785774702	0.6542341214185534	162.22899999999998	3	167	1.5018390271816586	1.7297760787562366	0.26883250055225943	2.8027650125690005	-0.22793706223141363	0.6465655839073498	-3.4939294	1.8714195228569133	1.7161991087343433	0.5006806097128678	30025-38-8	Dipropylene glycol monoethyl ether	CCOCCCOC(O)CC	Organic compounds	Organic oxygen compounds	Organooxygen compounds	Ethers
3285	-2.2685451845451907	-3.1301343	2.0908159812344964	-4.522194461261359	-2.4313784800268623	0.22267359575409112	358.56300000000005	3	167	3.286020288285898	2.4244311300496753	1.03237101156973	3.1231869928042264	0.8615891595557614	0.5514231501855765	-2.8211954	1.701110019203616	2.7333701107985306	0.146203007518797	31566-31-1	Glyceryl monostearate	CCCCCCCCCCCCCCCCCC(=O)OCC(O)CO	Organic compounds	Lipids and lipid-like molecules	Glycerolipids	Monoradylglycerols
3297	-4.821199464272123	-4.1378946	2.407280686449729	-5.538099858985683	-3.130819172535954	0.25729252826027016	358.632	3	167	0.7334495738915289	1.4167544250315611	0.01654917917796847	2.4238298656276975	-0.6833048338399941	0.6147447245181415	-4.602028	2.2963414945525513	0.9526211393464518	0.18632478632478633	31778-15-1	Propanoic acid, 3-mercapto-, octadecyl ester	CCCCCCCCCCCCCCCCCCOC(=O)CCS	Organic compounds	Organic acids and derivatives	Carboxylic acids and derivatives	Carboxylic acid derivatives
3304	-2.461179449861518	-3.6013308	2.4859704559105813	-5.084346781385004	-2.5983763254744225	0.4964096103835411	381.34800000000007	3	167	3.120142023188529	1.979990702200622	0.4969746916650431	2.9829451475756246	1.1401513072795955	0.6367920246131883	-3.5818636	2.7959754255725398	1.9994578170809012	0.3398687850982031	31837-42-0	2-?[2-?[1-?[[(2,?3-?Dihydro-?2-?oxo-?1H-?benzimidazol-?5-?yl)?amino]?carbonyl]?-?2-?oxopropyl]?diazenyl]?-benzoic acid	CC(=O)C(=NNc1ccccc1C(=O)O)C(=O)Nc1ccc2[nH]c(=O)[nH]c2c1	Organic compounds	Organoheterocyclic compounds	Benzimidazoles
3375	-6.947397192612425	-5.9980283	3.028469210262931	-7.342425951605621	-4.3139567413426905	0.5943731695576782	304.3520000000001	3	167	-1.4640210326179932	-0.514652097478306	-1.8590497916111894	1.1694194186517415	-0.9493689142615951	0.7711940756861588	-6.760123	3.0625448029278264	-1.2767466020543776	0.4678425573127802	333-41-5	Diazinon	CCOP(=S)(OCC)Oc1cc(C)nc(C(C)C)n1	Organic compounds	Organic acids and derivatives	Organic thiophosphoric acids and derivatives	Thiophosphoric acid esters
3377	-3.793754279211595	-4.050585	2.9447666886185844	-5.7136957639704375	-2.768929075351853	0.5947279244053437	230.245	3	167	1.5684359286215166	1.311605427008794	-0.351505556137326	2.5932611324812584	0.2568305138792253	0.7503468635233574	-3.8618014	2.8906709804298605	1.500388832526072	0.46695014662756595	3337-71-1	Asulam	COC(=O)NS(=O)(=O)c1ccc(N)cc1	Organic compounds	Benzenoids	Benzene and substituted derivatives	Benzenesulfonamides
3416	-3.939864848661456	-3.7109172	3.011323414653109	-5.407774548570509	-2.3964511339173997	0.5862795807978364	174.19599999999997	3	167	1.301173329576936	1.530120956406221	-0.16673637033211686	2.8445870443209924	-0.22894761424067944	0.7672194952907286	-3.8089674	1.9995032324896647	1.4320708144065044	0.45294624746450307	3437-84-1	Peroxide, bis(2-methyl-1-oxopropyl)	CC(C)C(=O)OOC(=O)C(C)C	Organic compounds	Organic acids and derivatives	Carboxylic acids and derivatives	Dicarboxylic acids and derivatives
3432	-3.517518025228896	-4.28227	2.1187117553850543	-5.433540045796463	-3.314828290411409	0.5603048564338888	208.301	3	167	1.80117332966095	1.0364213974242655	-0.11484869090661742	2.0038630644784368	0.7647519294525007	0.5393464621314515	-3.9053514	2.068611507530543	1.413339943191131	0.4182069543359866	3457-61-2	Peroxide, 1,1-dimethylethyl 1-methyl-1-phenylethyl	CC(C)(C)OOC(C)(C)c1ccccc1	Organic compounds	Benzenoids	Benzene and substituted derivatives	Phenylpropanes
3447	-4.789989054797237	-4.0778375	2.042727138941864	-5.196843965011358	-3.1541168260694943	0.2377309552952148	638.9300000000002	3	167	1.0154642254597699	1.727615803982404	0.608609315245649	2.651336454187513	-0.7121515876036337	0.5200254537410225	-4.590206	2.200602908657688	1.2152471234574775	0.15401002506265665	35074-77-2	Benzenepropanoic acid, 3,5-bis(1,1-dimethylethyl)-4-hydroxy-, 1,6-hexanediyl ester	CC(C)(C)c1cc(CCC(=O)OCCCCCCOC(=O)CCc2cc(C(C)(C)C)c(O)c(C(C)(C)C)c2)cc(C(C)(C)C)c1O	Organic compounds	Benzenoids	Benzene and substituted derivatives	Phenylpropanes
3475	-6.052601431125351	-4.825883	3.520119844483238	-7.008104945737178	-3.48798510125394	0.34859879584017517	400.1119999999999	3	167	-0.45041985436362186	0.7762986685250596	-1.405923368975449	2.114196475507789	-1.2267185194432217	0.9080235155909059	-6.0240765	2.882851259317172	-0.42189487680524046	0.22859879584017512	355-46-4	Perfluorohexanesulfonic acid	O=S(=O)(O)C(F)(F)C(F)(F)C(F)(F)C(F)(F)C(F)(F)C(F)(F)F	Organic compounds	Organohalogen compounds	Alkyl halides	Alkyl fluorides
3489	-5.464101052738353	-4.748434	3.7261705333960817	-7.070968778323741	-3.3447982449276594	0.7743937930024887	265.936	3	167	-0.03932392058517753	0.6763430635559806	-1.646191646170566	2.079978887225516	-0.7156669859658917	0.9623625650713913	-5.180649	2.4015942999173614	0.24412833377101414	0.6114308300395257	35691-65-7	1,2-Dibromo-2,4-dicyanobutane	N#CCCC(Br)(C#N)CBr	Organic compounds	Organic nitrogen compounds	Organonitrogen compounds	Organic cyanides
3496	-3.648056746191153	-3.488512	5.72012241245265	-8.62849755513642	-2.9083751426837705	0.3256337390208358	850.0310000000001	3	167	2.281378018209541	2.440922734475762	-2.699062790735726	3.0210596217169234	-0.15954470700658252	1.6381529385677394	-3.485536	1.439947484372413	2.4438986526784587	0.2456337390208358	35869-64-8	2-Naphthalenecarboxamide, N,N'-(2-chloro-1,4-phenylene)bis[4-[(4-chloro-2-nitrophenyl)azo]-3-hydroxy-	O=C(Nc1ccc(NC(=O)c2cc3ccccc3c(N=Nc3ccc(Cl)cc3[N+](=O)[O-])c2O)c(Cl)c1)c1cc2ccccc2c(N=Nc2ccc(Cl)cc2[N+](=O)[O-])c1O	Organic compounds	Benzenoids	Naphthalenes	Naphthalenecarboxylic acids and derivatives
3687	-4.324352592785801	-3.786292	2.7701311132890307	-5.603063229426415	-2.8329321161373846	0.6257076599107229	308.311	3	167	1.164636427088544	1.7026969309306543	-0.11407420955207011	2.6560569037369604	-0.5380605166749612	0.7263029629981712	-4.022947	2.607186045558556	1.4660421881055343	0.48779363595018727	4065-45-6	Sulisobenzone	COc1cc(O)c(C(=O)c2ccccc2)cc1S(=O)(=O)O	Organic compounds	Benzenoids	Benzene and substituted derivatives	Benzophenones
3700	-4.774545724744449	-4.134063	2.3815158431146646	-5.582323804365136	-3.2008079612504714	0.2899992897741314	1173.2600000000002	3	167	1.2948485397606337	1.935331504602604	0.4870704601399469	2.8685863032546117	-0.6404829577156406	0.6119458399250811	-4.131027	2.0169953665074347	1.9383670269983058	0.20745960723444887	41098-56-0	1,4-Benzenedisulfonic acid, 2,2'-[1,2-ethenediylbis[(3-sulfo-4,1-phenylene)imino[6-(diethylamino)-1,3,5-triazine-4,2-diyl]imino]]bis-, hexasodium salt	CCN(CC)c1nc(Nc2ccc(C=Cc3ccc(Nc4nc(Nc5cc(S(=O)(=O)[O-])ccc5S(=O)(=O)[O-])nc(N(CC)CC)n4)cc3S(=O)(=O)[O-])c(S(=O)(=O)[O-])c2)nc(Nc2cc(S(=O)(=O)[O-])ccc2S(=O)(=O)[O-])n1.[Na+].[Na+].[Na+].[Na+].[Na+].[Na+]	Organic compounds	Phenylpropanoids and polyketides	Stilbenes	Sulfonated stilbenes
3711	-4.73363201552972	-4.2756734	5.12229747820677	-8.153711827566509	-3.0314143493597387	0.7379384848970103	202.21700000000004	3	167	0.5721856475741547	1.0301442651079225	-2.8478941644626348	2.274403313744136	-0.45795862609490534	1.4148817744951068	-4.5740824	2.4205026981629882	0.7317352896317353	0.5843789743297132	41394-05-2	Metamitron	Cc1nnc(-c2ccccc2)c(=O)n1N	Organic compounds	Organoheterocyclic compounds	Triazines	1,2,4-triazines
3904	-4.314535466654573	-4.750841	2.8016953422150883	-6.178389571616367	-3.3766942294012785	0.5701377742219556	346.5650000000002	3	167	1.2252492340361094	0.788943548685747	-0.6386048709256844	2.163090471289404	0.4363056740924973	0.7143223408942955	-4.444879	3.3115399509859413	1.0949056485913653	0.41146740010668753	4979-32-2	N,N-Dicyclohexyl-2-benzothiazolesulfenamide	c1ccc2sc(SN(C3CCCCC3)C3CCCCC3)nc2c1	Organic compounds	Organoheterocyclic compounds	Benzothiazoles
3915	-3.623695029642988	-4.2638173	2.7337162801544417	-5.682267878997591	-2.948551598843149	0.7165975355779243	390.43900000000014	3	167	1.9678581621355904	1.3277358713597915	-0.09071468721901207	2.6430015929354296	0.6401222806902638	0.6965358409853192	-3.8012624	2.379709056928615	1.7902908159545938	0.5607835820895521	501027-49-2	PD-0333941	Cc1oc(-c2ccccc2)nc1CCOc1cccc2c1ccn2CCC(=O)O	Organic compounds	Organoheterocyclic compounds	Indoles and derivatives	Indolyl carboxylic acids and derivatives
3932	-2.3151656568162817	-3.210987	2.066659148697866	-4.388531165973418	-2.3218720172755516	0.5428165469086186	102.13299999999998	3	167	2.6940004320121202	1.798178983594612	0.6206349228549841	2.6872940715528504	0.8958214342481714	0.5268702818693409	-2.8461313	2.014252086102584	2.1630347798218037	0.42516948808508914	503-74-2	Isovaleric acid	CC(C)CC(=O)O	Organic compounds	Lipids and lipid-like molecules	Fatty Acyls	Fatty acids and conjugates
3959	-3.905467091018884	-3.404209	2.124000614717719	-4.625053879212413	-2.5010532644946943	0.5262857142857142	180.159	3	167	1.350188871541316	1.8514470651522086	0.6306020833477863	2.754602698065505	-0.5012581924745723	0.5418303406983828	-3.687785	1.9483792595538363	1.56787105682119	0.40628571428571425	50-78-2	Aspirin	CC(=O)Oc1ccccc1C(=O)O	Organic compounds	Benzenoids	Benzene and substituted derivatives	Benzoic acids and derivatives
3990	-4.413785798489456	-4.3725576	2.7598828282020573	-5.827007970857249	-3.0671251426551915	0.7645740380641927	252.31799999999996	3	167	0.988162435071441	1.0293905750180132	-0.4250597372963521	2.3348230909057053	-0.04122815841377214	0.7028682555275643	-4.60402	3.1730300403710534	0.7979281157222704	0.6053903645948049	51235-04-2	Hexazinone	CN(C)c1nc(=O)n(C2CCCCC2)c(=O)n1C	Organic compounds	Organic nitrogen compounds	Organonitrogen compounds	Amines
4062	-4.806593994798198	-4.560562	3.2167604653846187	-5.864376860779016	-2.6476163953943974	0.7006153846153846	199.988	3	167	0.4944099424151077	0.7404417891948878	-0.5633729235657104	2.6533875418189083	-0.24603186100913543	0.823620517076375	-4.767149	2.667945006439617	0.5338549439656473	0.5469253065774805	52-51-7	Bronopol	O=[N+]([O-])C(Br)(CO)CO	Organic compounds	Organic 1,3-dipolar compounds	Allyl-type 1,3-dipolar organic compounds	Organic nitro compounds
4099	-3.2814016062210145	-4.202573	2.5268221901994337	-5.537958309278339	-3.011136119078905	0.5215811965811966	153.141	3	167	1.9036898724587017	0.9825186797910037	-0.3528668305986224	2.173955359600811	0.9211712163497863	0.6434677382740408	-3.646282	2.5769360809423256	1.5388095149253131	0.4061965811965812	5307-14-2	2-Nitro-1,4-phenylenediamine	Nc1ccc(N)c([N+](=O)[O-])c1	Organic compounds	Benzenoids	Benzene and substituted derivatives	Nitrobenzenes
4119	-3.501689526639832	-5.2820835	4.03844185023242	-7.728071522358226	-3.689629672125806	0.6304061815246224	242.346	3	167	1.8827463293056228	0.10235234767765193	-2.343635666412771	1.6948061838196486	1.780393984712707	1.036960451790023	-4.1623755	4.65587086917272	1.2220603928469074	0.48425233537077617	53378-51-1	Sodium diisobutyldithiophosphate	CC(C)COP(=S)([S-])OCC(C)C.[Na+]	Organic compounds	Organic acids and derivatives	Organic dithiophosphoric acids and derivatives	Dithiophosphate O-esters
4239	-5.66320172979543	-4.4096775	2.396156445278455	-5.677327000334517	-3.2811705550560624	0.5675946341575416	337.423	3	167	-0.13502704741475963	1.118497196616069	-0.1491523179538467	2.247004127324608	-1.2535242243022662	0.6101777038362309	-5.061082	2.5819313574224836	0.4670928114601258	0.4144776191722146	55179-31-2	Bitertanol	CC(C)(C)C(O)C(Oc1ccc(-c2ccccc2)cc1)n1cncn1	Organic compounds	Benzenoids	Benzene and substituted derivatives	Biphenyls and derivatives
4244	-4.507719118047055	-4.797241	2.6657236482804776	-6.079822589667835	-3.414098941387357	0.4909982472308053	333.266	3	167	1.0150718908862693	0.7255498027789012	-0.557031580734511	2.1086920675459666	0.2895220928904454	0.6792121751651781	-4.7975793	2.5798538162062306	0.725211737880948	0.3600751703077284	55283-68-6	Ethalfluralin	C=C(C)CN(CC)c1c([N+](=O)[O-])cc(C(F)(F)F)cc1[N+](=O)[O-]	Organic compounds	Benzenoids	Benzene and substituted derivatives	Aniline and substituted anilines
4254	-4.706848967734326	-4.7147374	2.840956874094486	-6.217966992518431	-3.3770101184239447	0.6630415222587656	281.093	3	167	0.7420010628634166	0.7341126064975011	-0.7691169619206876	2.0718399121737985	0.007888447579394331	0.7234424438018179	-4.70691	2.3170912494344362	0.7419398976145953	0.5215781076246192	55406-53-6	3-Iodo-2-propynyl-N-butylcarbamate	CCCCNC(=O)OCC#CI	Organic compounds	Organic acids and derivatives	Carboxylic acids and derivatives	Amino acids, peptides, and analogues
4261	-3.198206255002697	-3.551981	2.675497436050076	-5.240439946164192	-2.5649425101141157	0.2833657803297272	891.500999999999	3	167	2.7519155796586907	2.3981408659639643	0.709681888497196	3.385179324547272	0.353774717287342	0.6931287177639766	-3.3509688	1.782484668174917	2.5991530004584233	0.21063850760245448	555-43-1	Glyceryl tristearate	CCCCCCCCCCCCCCCCCC(=O)OCC(COC(=O)CCCCCCCCCCCCCCCCC)OC(=O)CCCCCCCCCCCCCCCCC	Organic compounds	Lipids and lipid-like molecules	Glycerolipids	Triradylcglycerols
4268	-4.175003549172604	-3.8642988	3.262433686977992	-5.639282057044023	-2.3768483700660314	0.640345282257047	74.07900000000001	3	167	0.6946915619552	1.0053962860061314	-0.7695869459162197	2.492846741061772	-0.31070472867699817	0.8304975577264437	-3.8942735	2.378452793956804	0.9754215887353623	0.48010504201680676	556-52-5	Glycidol	OCC1CO1	Organic compounds	Organoheterocyclic compounds	Epoxides
4307	-6.605217748618587	-6.5986457	3.566282167021339	-8.015548675713411	-4.449266508692072	0.388248023715415	384.4870000000002	3	167	-1.0203360882879253	-1.0137640286420895	-2.4306670153827494	1.1356151516385897	-0.0065720615153157524	0.9149609622850817	-6.1435456	4.660545342182152	-0.5586639667378163	0.2752045454545454	563-12-2	Ethion	CCOP(=S)(OCC)SCSP(=S)(OCC)OCC	Organic compounds	Organic acids and derivatives	Organic dithiophosphoric acids and derivatives	Dithiophosphate O-esters
4324	-3.676345014213365	-3.4530852	2.073885261746403	-4.583707708849605	-2.5098224471032022	0.6551754385964912	118.176	3	167	1.3961842717575197	1.6194440880001484	0.4888215771212795	2.5627068388676824	-0.2232598301160751	0.5279394979388535	-3.440555	1.8924479352748138	1.6319741962271834	0.5135087719298246	56539-66-3	3-Methoxy-3-methylbutan-1-ol	COC(C)(C)CCO	Organic compounds	Organic oxygen compounds	Organooxygen compounds	Ethers
4326	-3.271945186199648	-3.8381727	3.305046690416231	-6.353330449676027	-3.048283759259796	0.5058908515455005	512.7720000000004	3	167	2.4379791162364386	1.871751615798725	-0.6434061472399405	2.6616405431762904	0.5662274879794293	0.9138600005317166	-3.49896	3.3070293155487485	2.2109643032340522	0.3823614397807946	56554-53-1	Propane-1,2,3-triyl tris(3,5,5-trimethylhexanoate)	CC(CC(=O)OCC(COC(=O)CC(C)CC(C)(C)C)OC(=O)CC(C)CC(C)(C)C)CC(C)(C)C	Organic compounds	Lipids and lipid-like molecules	Glycerolipids	Triradylcglycerols
4354	-5.717194903465859	-3.8862464	6.0362249395075125	-8.420374684337082	-2.384149744829569	0.718131868131868	60.1	3	167	-0.9383204314631192	0.8926280436957077	-3.6415002123343423	2.3947247271731706	-1.8309484606710589	1.6647632820163738	-5.7039466	3.817908419927024	-0.9250721075271573	0.5642857142857143	57-14-7	1,1-Dimethylhydrazine	CN(C)N	Organic compounds	Organic nitrogen compounds	Organonitrogen compounds	Hydrazines and derivatives
4418	-4.495475278115791	-3.670783	2.4247607438528496	-5.333517067570455	-2.908756323717605	0.7258823529411764	180.167	3	167	0.7601999689581871	1.5848922181844527	-0.07784182049647682	2.3469189233563728	-0.8246922352080759	0.6484273095353439	-4.072484	2.020968810344412	1.1831912379022957	0.5593326453388373	58-55-9	Theophylline	Cn1c(=O)c2[nH]cnc2n(C)c1=O	Organic compounds	Organoheterocyclic compounds	Imidazopyrimidines	Purines and purine derivatives
4486	-3.488028678727838	-3.4473438	2.558469664437177	-5.3639477738258305	-2.8054781093886536	0.36331085978759525	654.0790000000002	3	167	2.3276015270766153	2.3682863628533632	0.4516824319786228	3.0101520964158	-0.04068485243389253	0.705244363244487	-3.3683267	1.6813904825512567	2.447303553178446	0.2403109288643252	59487-23-9	C.I. Pigment Red 187	COc1cc(OC)c(NC(=O)c2cc3ccccc3c(N=Nc3cc(C(=O)Nc4ccc(C(N)=O)cc4)ccc3OC)c2O)cc1Cl	Organic compounds	Benzenoids	Naphthalenes	Naphthalenecarboxylic acids and derivatives
4502	-4.27426096079278	-5.6938434	6.263688336498425	-9.99093004915917	-3.727241712660745	0.573423197492163	342.35600000000005	3	167	1.2602169827558398	-0.15936542045299618	-4.456452105610549	1.8072362308878753	1.4195824039227958	1.6754185923931684	-4.6033263	5.043411878386751	0.931151627973891	0.44542319749216297	597-82-0	Phosphorothioic acid, O,O,O-triphenyl ester	S=P(Oc1ccccc1)(Oc1ccccc1)Oc1ccccc1	Organic compounds	Organic acids and derivatives	Organic thiophosphoric acids and derivatives	Thiophosphoric acid esters
4504	-3.0969615166838693	-3.8933172	3.159776366566925	-5.5566649337143215	-2.3968885671473963	0.5710308009843613	75.067	3	167	1.778487543254985	0.9821318433204171	-0.6812158737754672	2.4785604927914577	0.7963557059113455	0.8047343106919363	-3.7743585	3.351617057716956	1.1010905657480499	0.4460308009843613	598-55-0	Methyl carbamate	COC(N)=O	Organic compounds	Organic acids and derivatives	Carboxylic acids and derivatives	Amino acids, peptides, and analogues
4583	-4.678166825161006	-4.0810847	1.9784438852691633	-5.147669935498488	-3.169226050229325	0.5728735632183908	234.298	3	167	0.6916017562542622	1.2886838456291425	0.22209864591678027	2.2005425311859437	-0.5970820969200394	0.5036538210967909	-4.40283	2.157624243184697	0.9669384695313417	0.43954022988505753	613-62-7	Benzyl 2-naphthyl ether	c1ccc(COc2ccc3ccccc3c2)cc1	Organic compounds	Benzenoids	Naphthalenes
4589	-5.287095968448748	-4.6569295	2.7475243560542952	-6.286626055895641	-3.539101699841346	0.6878164642375169	314.802	3	167	0.21094151440665482	0.8411080034463938	-0.7885885730402384	1.9589357830140568	-0.6301664754983083	0.7032304392566189	-5.132547	2.9751949477297908	0.36549056991691514	0.501970310391363	615-54-3	1,2,4-Tribromobenzene	Brc1ccc(Br)c(Br)c1	Organic compounds	Benzenoids	Benzene and substituted derivatives	Halobenzenes
4634	-3.495037552590326	-3.7111752	4.1759972141868635	-6.658364630089872	-2.482367415903008	0.5491062526705598	1113.605999999999	3	167	2.5516940096185743	2.3355563692082213	-0.6116330678809716	3.564364146305892	0.21613765073303837	1.1360416383260326	-3.7461119	4.218210731166421	2.300619690813127	0.43046218487394955	61791-12-6	Cremophor EL	CCCCCCC(O)CC=CCCCCCCCOC(=O)OCCOCC(COCCOC(=O)OCCCCCCCC=CCC(O)CCCCCC)OCCOC(=O)OCCCCCCCC=CCC(O)CCCCCC	Organic compounds	Lipids and lipid-like molecules	Fatty Acyls	Fatty alcohols
4676	-5.490016130478068	-4.9705734	2.711567477370279	-6.029979700880726	-3.318412223510447	0.47555216043307597	361.659	3	167	0.06828314664676514	0.5877258584861107	-0.4716804237558926	2.2398870536143862	-0.5194427051850994	0.6970016192137394	-5.3878493	2.5142274809884007	0.17044995155281575	0.34347668873496273	62476-59-9	Acifluorfen-sodium	O=C([O-])c1cc(Oc2ccc(C(F)(F)F)cc2Cl)ccc1[N+](=O)[O-].[Na+]	Organic compounds	Benzenoids	Benzene and substituted derivatives	Diphenylethers
4709	-4.223123019097642	-5.304589	4.049359886071446	-6.72093489963519	-2.6715750135637437	0.5249026304232254	152.062	3	167	0.9588976791618111	-0.12256808176999387	-1.538914201375737	2.5104456846957093	1.08146577561061	1.0584896662548202	-4.2449155	2.744157018109678	0.9371051991939642	0.3804581859787809	628-96-6	Ethylene glycol dinitrate	O=[N+]([O-])OCCO[N+](=O)[O-]	Organic compounds	Organic oxygen compounds	Organic oxoanionic compounds	Organic nitrates
4711	-2.940378771168051	-3.0270336	2.4048230348773942	-4.369222718530604	-1.9643996836532094	0.29743589743589743	118.176	3	167	2.1321505148028335	2.045495724781821	0.7033065674402811	3.108129602317675	0.08665479626053774	0.6124550924295775	-2.9764502	1.7416689054440329	2.0960791007341375	0.22051282051282053	629-11-8	1,6-Hexanediol	OCCCCCCO	Organic compounds	Lipids and lipid-like molecules	Fatty Acyls	Fatty alcohols
4774	-3.253756684375237	-3.3349068	1.3607905766605288	-4.176803049890203	-2.816012473229674	0.2310283600619735	657.5580000000001	3	167	2.5641773814846793	2.483027246322061	1.6411310159697137	3.0019215926302425	0.08115013210730693	0.3508643012310785	-3.3303404	1.1121375334554515	2.4875936830401004	0.17718220621581965	6358-37-8	Butanamide, 2,2'-[(3,3'-dichloro[1,1'-biphenyl]-4,4'-diyl)bis(2,1-diazenediyl)]bis[N-(4-methylphenyl)-3-oxo-	CC(=O)C(=NNc1ccc(-c2ccc(NN=C(C(C)=O)C(=O)Nc3ccc(C)cc3)c(Cl)c2)cc1Cl)C(=O)Nc1ccc(C)cc1	Organic compounds	Benzenoids	Benzene and substituted derivatives	Biphenyls and derivatives
4976	-4.171846749575562	-4.3304014	3.619507589919528	-6.745747413205206	-3.126239823285678	0.4879176201372998	328.38900000000007	3	167	1.3445418516144987	1.1859871684596641	-1.229358812015145	2.3901487779043826	0.1585546710176997	0.9555042536813013	-4.1722517	2.6164251895835973	1.3441369131394525	0.3705263157894737	65140-91-2	Calcium (3,5-di-tert-butyl-4-hydroxybenzyl monoethyl phosphonate)	CCOP(=O)([O-])Cc1cc(C(C)(C)C)c(O)c(C(C)(C)C)c1.CCOP(=O)([O-])Cc1cc(C(C)(C)C)c(O)c(C(C)(C)C)c1.[Ca+2]	Organic compounds	Benzenoids	Benzene and substituted derivatives	Phenylpropanes
4983	-4.73389472751006	-4.8616486	2.814404101099191	-6.1310648486448915	-3.3166607475457006	0.670525124527814	531.4400000000003	3	167	0.9915595119234337	0.8638056870218852	-0.4056106092113982	2.408793491887793	0.12775383206025293	0.7164913850242394	-4.7512703	2.150585300612013	0.9741839345299822	0.5188882586500283	65277-42-1	Ketoconazole	CC(=O)N1CCN(c2ccc(OCC3COC(Cn4ccnc4)(c4ccc(Cl)cc4Cl)O3)cc2)CC1	Organic compounds	Organoheterocyclic compounds	Diazinanes	Piperazines
5145	-4.446865012117938	-5.272267	3.3055775854290657	-7.031686772924396	-3.7261091874953305	0.460841618147121	464.115	3	167	1.2197605927414195	0.39435872236257286	-1.365061168065039	1.9405164173640266	0.8254018526586737	0.8416501550632103	-4.594405	3.0574248154386927	1.072220432372507	0.33007238737789024	678-39-7	8:2 Fluorotelomer alcohol	OCCC(F)(F)C(F)(F)C(F)(F)C(F)(F)C(F)(F)C(F)(F)C(F)(F)C(F)(F)F	Organic compounds	Organohalogen compounds	Alkyl halides	Alkyl fluorides
5172	-3.335022998844829	-3.4056816	2.376779853151616	-5.292810158599296	-2.9160303054476797	0.3174767698055369	581.0280000000002	3	167	2.4291740628957337	2.358515466825929	0.4713869031412671	2.848166756292883	0.07065861126259287	0.6628204153495935	-3.3606591	1.9661075617550794	2.403537940977118	0.2007290105225664	67990-05-0	2-Naphthalenecarboxamide, N-(5-chloro-2-methoxyphenyl)-3-hydroxy-4-[[2-methoxy-5-[(phenylamino)carbonyl]phenyl]azo]-	COc1ccc(C(=O)Nc2ccccc2)cc1N=Nc1c(O)c(C(=O)Nc2cc(Cl)ccc2OC)cc2ccccc12	Organic compounds	Benzenoids	Naphthalenes	Naphthalenecarboxylic acids and derivatives
5426	-2.844511169932268	-3.4436312	1.8274956590525022	-4.479698103202655	-2.652202444150153	0.4633333333333334	184.367	3	167	2.4211720190171797	1.822052014198857	0.7859850857467924	2.6134807447992947	0.5991200022479077	0.46575543752767745	-3.163837	1.7670781401628952	2.101846229643029	0.3433333333333334	68551-19-9	Alkanes, C12-14-iso-	CCCCCCCCCCC(C)C	Organic compounds	Hydrocarbons	Saturated hydrocarbons	Alkanes
5484	-2.8706694379045072	-3.7758849	2.399260639041716	-5.240575442173158	-2.8413148031314424	0.4666666666666667	282.556	3	167	2.580435095952821	1.6752196827679837	0.21052909168416997	2.6097897307258857	0.9052154288099703	0.6169465100578817	-3.8578508	2.4051985307706265	1.593253736292319	0.3466666666666667	68649-11-6	1-Decene, dimer, hydrogenated	CCCCCCCCC(C)C(C)CCCCCCCC	Organic compounds	Hydrocarbons	Saturated hydrocarbons	Alkanes
5609	-3.115783034075438	-3.2917335	2.411778766823163	-4.383271978483033	-1.9714932116598698	0.4998161538425833	118.17599999999996	3	167	1.9567462518954466	1.780795804113273	0.6892573074878516	3.101036074311015	0.1759504692662368	0.6139723195240523	-3.1573465	1.8589441055763674	1.9151828001018194	0.31057477453223853	6920-22-5	1,2-Hexanediol	CCCCC(O)CO	Organic compounds	Lipids and lipid-like molecules	Fatty Acyls	Fatty alcohols
5639	-8.293497934949725	-5.3023796	2.7450912943506376	-6.36961384210984	-3.6245225477592022	0.5778747082145073	375.73	3	167	-2.718622062446089	0.2724962676518635	-0.7947379696062039	1.9503533247444338	-2.991118326795428	0.7060375645586677	-8.206988	4.54746337031084	-2.6321124711502213	0.40517993542680697	69806-40-2	Haloxyfop-methyl	COC(=O)C(C)Oc1ccc(Oc2ncc(C(F)(F)F)cc2Cl)cc1	Organic compounds	Benzenoids	Benzene and substituted derivatives	2-phenoxypropionic acid esters
5640	-5.731381196324476	-4.823863	2.834409168070604	-6.158246127389667	-3.323836959319063	0.6114612194945821	383.366	3	167	-0.14776760282455526	0.7597505525190967	-0.5746325338897464	2.2597766341808576	-0.9075181668444952	0.7217721183634863	-5.4076247	2.5562959711480984	0.1759888640710627	0.4252910251522984	69806-50-4	Fluazifop-butyl	CCCCOC(=O)C(C)Oc1ccc(Oc2ccc(C(F)(F)F)cn2)cc1	Organic compounds	Benzenoids	Benzene and substituted derivatives	2-phenoxypropionic acid esters
5714	-4.918833559718499	-4.6164584	2.294549038544517	-5.6872740493230225	-3.3927250107785056	0.5244665718349929	218.083	3	167	0.4197882530681568	0.722163385143297	-0.34865223653636634	1.9458968020081504	-0.3023751437333919	0.5842054786136245	-4.606124	2.403337063805072	0.7324978884848548	0.39473684210526316	709-98-8	Propanil	CCC(=O)Nc1ccc(Cl)c(Cl)c1	Organic compounds	Benzenoids	Benzene and substituted derivatives	Anilides
5731	-2.7684200475392187	-3.0255694	1.9416659332678643	-4.253803319510468	-2.312137386242604	0.07692307692307693	88.14999999999999	3	167	2.176802269096122	1.919652865790157	0.6914189971248724	2.633084930392737	0.2571493913951075	0.5033314434170691	-2.966286	1.7866673828407946	1.9789363889199896	0.06153846153846154	71-41-0	1-Pentanol	CCCCCO	Organic compounds	Organic oxygen compounds	Organooxygen compounds	Alcohols and polyols
5783	-4.04649620596774	-3.7809463	3.005420822794945	-5.635622893727808	-2.630202070932863	0.6195194589463693	378.3330000000002	3	167	1.5313780182032606	1.7969279792484651	-0.057748669556807214	2.947672153238138	-0.26554995123751546	0.774490937261461	-3.8513472	2.2444570701089734	1.7265269981353222	0.4844031798766018	7237-83-4	tris(oxiran-2-ylmethyl) benzene-1,2,4-tricarboxylate	O=C(OCC1CO1)c1ccc(C(=O)OCC2CO2)c(C(=O)OCC2CO2)c1	Organic compounds	Benzenoids	Benzene and substituted derivatives	Benzoic acids and derivatives
5794	-4.444262169656483	-5.6782775	5.908878919025224	-9.573820894928081	-3.664941975902857	0.605482752541576	318.0300000000001	3	167	1.058205919573007	-0.17580939468035625	-4.0713528056985915	1.8375261133266327	1.2340153228667106	1.5522761069348394	-6.506621	6.392572887640307	-1.0041527975159534	0.47471352177234527	72-55-9	p,p'-DDE	ClC(Cl)=C(c1ccc(Cl)cc1)c1ccc(Cl)cc1	Organic compounds	Benzenoids	Benzene and substituted derivatives	Diphenylmethanes
5864	-5.3234271163162745	-4.827608	2.56342059330525	-6.030283287896374	-3.466862694591124	0.7389599317988065	396.84	3	167	0.2751883246450531	0.771007341253553	-0.4316678469350465	2.1317527463702035	-0.4958190077957667	0.6527212629104423	-5.245287	2.430140428084612	0.3533284979089055	0.5882352941176471	742693-38-5	SSR504734	O=C(NC(c1ccccc1)C1CCCCN1)c1cccc(C(F)(F)F)c1Cl	Organic compounds	Benzenoids	Benzene and substituted derivatives	Benzoic acids and derivatives
5984	-3.126829800090701	-3.323268	3.2927411708692134	-5.173406664616951	-1.8806654937477374	0.6327380952380952	74.12299999999999	3	167	1.7431231882285736	1.546685054658408	-0.30345367629767617	2.989287494571537	0.19643813661584186	0.8388082508970863	-3.2162683	1.8729724223287976	1.6536846734922868	0.47857142857142854	75-65-0	tert-Butyl alcohol	CC(C)(C)O	Organic compounds	Organic oxygen compounds	Organooxygen compounds	Alcohols and polyols
5999	-4.697350831243575	-3.8211174	3.1672893084947202	-5.726124875597876	-2.558835567103156	0.6076470588235294	85.10600000000001	3	167	0.23260934781910378	1.1088427797837268	-0.7961646965351972	2.371124611959523	-0.8762334301205286	0.8123267883188442	-4.399822	2.43122476218894	0.5301379556212246	0.46598039215686277	75-86-5	2-Hydroxy-2-methylpropanenitrile	CC(C)(O)C#N	Organic compounds	Organic oxygen compounds	Organooxygen compounds	Alcohols and polyols
6046	-3.7657357285128414	-3.7558415	2.675962359541103	-5.442887147425267	-2.7669247878841645	0.6825382855131139	158.197	3	167	1.4334625148978721	1.4433567599153718	-0.24368890401455384	2.432273455526549	-0.009894234906274058	0.6930664112010513	-3.7554772	2.0478173026643725	1.4437210593217205	0.5281464530892448	764-99-8	{2-[2-(Ethenyloxy)ethoxy]ethoxy}ethene	C=COCCOCCOC=C	Organic compounds	Organic oxygen compounds	Organooxygen compounds	Ethers
6050	-5.715983287625536	-5.2934766	2.778312661589859	-6.373545821622544	-3.5952331600326852	0.5381775333857031	372.8080000000001	3	167	-0.14449806441951185	0.2780086350392636	-0.8020605984165198	1.9762520631733393	-0.42250670605205	0.7145886210451258	-4.9593396	3.288246295847022	0.6121455963886735	0.3904438515643949	76578-14-8	Quizalofop-ethyl	CCOC(=O)C(C)Oc1ccc(Oc2cnc3cc(Cl)ccc3n2)cc1	Organic compounds	Benzenoids	Benzene and substituted derivatives	2-phenoxypropionic acid esters
6165	-2.559328968321597	-3.684457	2.9227833072949787	-5.678779696304812	-2.755996389009833	0.5634358099878266	732.7139999999999	3	167	3.305605521381268	2.1804774210560236	0.18615479339805316	3.108938100693032	1.1251280953533298	0.7795988219874019	-3.6535637	2.934757779194893	2.2113707571716166	0.3910907939002759	77804-81-0	C.I. Pigment Yellow 180	CC(=O)C(=NNc1cccc(OCCOc2ccccc2N=NC(C(C)=O)C(=O)Nc2ccc3[nH]c(=O)[nH]c3c2)c1)C(=O)Nc1ccc2[nH]c(=O)[nH]c2c1	Organic compounds	Organic acids and derivatives	Carboxylic acids and derivatives	Amino acids, peptides, and analogues
6232	-3.0667906318724256	-3.7195938	3.1040182429019305	-5.644831396862662	-2.5408131539607313	0.5782604323780794	276.285	3	167	2.3745666750706333	1.7217635321637481	-0.20347408991960292	2.9005441529823277	0.6528031314790148	0.8007785903849526	-3.3831086	2.2393534783155533	2.0582486806256988	0.4582604323780794	77-93-0	Triethyl citrate	CCOC(=O)CC(O)(CC(=O)OCC)C(=O)OCC	Organic compounds	Organic acids and derivatives	Carboxylic acids and derivatives	Tricarboxylic acids and derivatives
6270	-3.8693454038344	-3.8349917	2.187706375253891	-5.153346580829366	-2.965640205575475	0.6451461973201102	158.28499999999997	3	167	1.3300943567266879	1.3644480576980043	0.04609317973172211	2.2337995549856133	-0.034353710337696075	0.5612638194257039	-3.7836587	2.0769503122761392	1.4157810101091048	0.5013780813780814	78-69-3	3,7-Dimethyl-3-octanol	CCC(C)(O)CCCC(C)C	Organic compounds	Organic oxygen compounds	Organooxygen compounds	Alcohols and polyols
6288	-5.170027629704754	-4.402951	2.259680446523808	-5.55681121404979	-3.297130767525982	0.7209090909090909	131.389	3	167	-0.051468622466324415	0.7156082413178216	-0.43825220681136023	1.821428239712448	-0.7670768660023617	0.5760846514732251	-4.6051455	2.1397488680934447	0.5134135428572079	0.5709090909090909	79-01-6	Trichloroethylene	ClC=C(Cl)Cl	Organic compounds	Organohalogen compounds	Vinyl halides	Vinyl chlorides
6346	-3.74629561542175	-4.255713	2.4386393645177784	-5.4598161472925675	-3.021176782774789	0.6895514232107987	341.4510000000001	3	167	1.7870327735431908	1.2776153985277539	0.07351224167237322	2.5121516061901517	0.5094173705706817	0.6218999860271095	-3.9054132	2.23034503758217	1.6279152235591359	0.547615939339831	8002-74-2	Hydrocarbon waxes	CCCNCC(O)COc1ccccc1C(=O)CCc1ccccc1	Organic compounds	Phenylpropanoids and polyketides	Linear 1,3-diarylpropanoids
6390	-4.398609600935975	-4.0458217	1.7965329916115902	-5.054061188522394	-3.257528196910804	0.48684233640755376	164.248	3	167	0.8168904890507773	1.1696784200205734	0.1614389014643585	1.9579718930759487	-0.3527879342184459	0.4576336875101004	-4.211763	1.7761245181116023	1.003737173754249	0.3668423364075538	80-46-6	4-(2-Methylbutan-2-yl)phenol	CCC(C)(C)c1ccc(O)cc1	Organic compounds	Benzenoids	Benzene and substituted derivatives	Phenylpropanes
6427	-2.945050076652844	-3.6779091	2.336366119426004	-5.243524772535722	-2.907158653109718	0.5831157059314954	261.281	3	167	2.4720577529169185	1.7391986892146156	0.17358305703404	2.509949176460044	0.7328590591656376	0.6178814790625543	-3.378877	2.5382808009265285	2.0382308995294154	0.4456157059314954	81334-34-1	Imazapyr	CC(C)C1(C)N=C(c2ncccc2C(=O)O)NC1=O	Organic compounds	Organic acids and derivatives	Carboxylic acids and derivatives	Amino acids, peptides, and analogues
6468	-5.500076449991258	-5.3366313	3.3076397312695653	-6.911519867826937	-3.6038801365573714	0.6103515463985408	410.5360000000002	3	167	0.11327479652102845	0.27671993712349535	-1.29816862131465	2.0094711099549154	-0.1634451519260729	0.8425090181212693	-5.4995923	2.7455524670024753	0.11375892956028075	0.4610182130652075	82560-54-1	Benfuracarb	CCOC(=O)CCN(SN(C)C(=O)Oc1cccc2c1OC(C)(C)C2)C(C)C	Organic compounds	Organoheterocyclic compounds	Coumarans
6494	-4.569018901186926	-4.6801443	5.459155093941792	-8.847863456270687	-3.3887083623288947	0.6905230218769167	414.7180000000003	3	167	1.0487339842639618	0.9376085778652837	-3.2301105708197997	2.229044523121993	0.11112540881063282	1.5104108927794422	-4.857634	5.6389843637713	0.7601188054736027	0.5289230218769168	83-46-5	beta-Sitosterol	CCC(CCC(C)C1CCC2C3CC=C4CC(O)CCC4(C)C3CCC12C)C(C)C	Organic compounds	Lipids and lipid-like molecules	Steroids and steroid derivatives	Stigmastanes and derivatives
6500	-4.648535886333468	-4.808932	2.0766940008333976	-5.697705133943557	-3.621011133110159	0.5989181406828465	291.782	3	167	0.8165226104707315	0.656126689305096	-0.23264663713935732	1.8440473636940402	0.1603959412116982	0.529570549954526	-4.759967	1.8863256833919189	0.7050916306552049	0.4058483119608439	83657-17-4	Uniconazole-P	CC(C)(C)C(O)C(=Cc1ccc(Cl)cc1)n1cncn1	Organic compounds	Phenylpropanoids and polyketides	Cinnamyl alcohols
6574	-4.880000692187986	-4.015878	2.8715270623446774	-5.7816977906556986	-2.910170728311021	0.5509820302389962	208.216	3	167	0.4385134068804926	1.302635903196962	-0.46318369158721995	2.4083433707574575	-0.8641224916569801	0.7394448476611264	-4.566554	2.344888758774853	0.7519600424892307	0.4246662407653119	84-65-1	Anthraquinone	O=C1c2ccccc2C(=O)c2ccccc21	Organic compounds	Benzenoids	Anthracenes	Anthraquinones
6800	-5.858099632380695	-5.3917093	5.627080429282858	-9.200419713243427	-3.57333928396057	0.70601829543006	551.49	3	167	-0.11656199046249693	0.34982830083164396	-3.4588820713252293	2.168198357957628	-0.46639030468294074	1.4949759740603072	-5.853075	4.80639161336627	-0.11153739694524618	0.5441135335252982	87-82-1	Hexabromobenzene	Brc1c(Br)c(Br)c(Br)c(Br)c1Br	Organic compounds	Benzenoids	Benzene and substituted derivatives	Halobenzenes
6868	-4.320778129334347	-3.8347685	2.147953834603247	-5.209552473294618	-3.061598638691371	0.7161204227607558	152.237	3	167	0.86174208777145	1.3477516940516416	-0.027032256188821567	2.1209215784144257	-0.48600959562768153	0.5586551322791831	-4.1628323	1.9666527092883324	1.019687972640868	0.5634888438133874	89-82-7	R-(+)-Pulegone	CC(C)=C1CCC(C)CC1=O	Organic compounds	Lipids and lipid-like molecules	Prenol lipids	Monoterpenoids
6913	-4.645565748754339	-3.7901063	2.096868413095109	-5.145195016631494	-3.0483266035363847	0.4969467787114846	144.17299999999997	3	167	0.5133181867405022	1.3687776527547317	0.013688918863347522	2.1105573319584563	-0.8554594522150323	0.5469991108480365	-4.2453403	1.9923351038271888	0.913543585402098	0.38361344537815123	90-15-3	1-Naphthol	Oc1cccc2ccccc12	Organic compounds	Benzenoids	Naphthalenes	Naphthols and derivatives
7150	-3.5616314222584973	-3.8989	2.4036459602514464	-5.322490983491008	-2.9188450232395615	0.5496615312791784	154.212	3	167	1.6264867473773872	1.2892181375273655	-0.13437281385512329	2.269273146396323	0.33726860978495976	0.6150925593648088	-3.7248006	2.320665230772282	1.463317584805852	0.43537581699346406	92-52-4	Biphenyl	c1ccc(-c2ccccc2)cc1	Organic compounds	Benzenoids	Benzene and substituted derivatives	Biphenyls and derivatives
7163	-5.916238115460075	-4.6918716	2.0867417727735447	-5.460196318524495	-3.37345454575095	0.4670944741532977	184.242	3	167	-0.6508494760865676	0.5735170147310117	-0.19480767915098712	1.8919340936225575	-1.224366472393669	0.5407658139247971	-5.1329007	2.423917740892412	0.13248792995726885	0.36042780748663106	92-87-5	Benzidine	Nc1ccc(-c2ccc(N)cc2)cc1	Organic compounds	Benzenoids	Benzene and substituted derivatives	Biphenyls and derivatives
7262	-5.063884605609816	-4.6291347	2.712424064314104	-5.982024716013291	-3.269600651699187	0.39898872679045094	419.38500000000016	3	167	0.5587282875349436	0.9934782513319396	-0.35941182286853135	2.353012241445573	-0.43474995061103705	0.691927868178081	-4.74932	2.992561080024028	0.8732928671048685	0.30668103448275863	94125-34-5	Prosulfuron	COc1nc(C)nc(NC(=O)NS(=O)(=O)c2ccccc2CCC(F)(F)F)n1	Organic compounds	Organic nitrogen compounds	Organonitrogen compounds	Sulfonylureas
7325	-3.954392242338749	-4.715558	2.2126151297950556	-5.759746614767769	-3.5471314849727134	0.5427690318532132	264.419	3	167	1.467900416109828	0.7067346193699215	-0.3374539563191921	1.8751611734758633	0.7611658097242393	0.5634641873789251	-4.5532007	2.5626137831845712	0.869091926232074	0.39114993978922724	95-33-0	N-Cyclohexyl-2-benzothiazolesulfenamide	c1ccc2sc(SNC3CCCCC3)nc2c1	Organic compounds	Organoheterocyclic compounds	Benzothiazoles
7337	-3.9703685440635423	-4.1940074	2.176437679315409	-5.5421203219380315	-3.3656826426226223	0.5135714285714286	126.586	3	167	1.1320171327160944	0.9083782859455657	-0.4397346451583947	1.7367030341570147	0.2236388526344557	0.5613143409061037	-4.0153785	1.9202724099664308	1.0870071874124354	0.3992857142857143	95-49-8	2-Chlorotoluene	Cc1ccccc1Cl	Organic compounds	Benzenoids	Benzene and substituted derivatives	Halobenzenes
7377	-4.548692889004761	-4.5284004	2.136676380472439	-5.6803180435643945	-3.5436416630919556	0.6288611388611388	280.785	3	167	0.8996810143417852	0.9199734871227959	-0.23194414021784804	1.9047322402545908	-0.020292467862183194	0.5439350717406356	-4.5483584	2.1610183590149115	0.9000154520888031	0.4788611388611388	96-11-7	Propane, 1,2,3-tribromo-	BrCC(Br)CBr	Organic compounds	Organohalogen compounds	Organobromides
7382	-5.383806817015756	-4.250468	2.602169899219174	-5.6542703180434755	-3.0521004188243013	0.6119347319347319	147.43200000000002	3	167	-0.21521505998458684	0.9181239696294831	-0.48567856101230605	2.116491338206868	-1.133339039763559	0.6624328306161072	-4.7262774	2.551856075145198	0.44231442607782345	0.4719347319347319	96-18-4	1,2,3-Trichloropropane	ClCC(Cl)CCl	Organic compounds	Organohalogen compounds	Organochlorides
7407	-4.907400541800659	-4.5219793	2.848885352147192	-6.006883655797164	-3.1579983036499724	0.5846390168970814	358.54700000000014	3	167	0.6471455512652285	1.0325667680137416	-0.45233756273127623	2.3965477894159157	-0.3854212098304446	0.7257711895889649	-4.749515	2.6581835819576325	0.805031042289891	0.45892473118279575	96-69-5	4,4'-Thiobis(6-tert-butyl-m-cresol)	Cc1cc(O)c(C(C)(C)C)cc1Sc1cc(C(C)(C)C)c(O)cc1C	Organic compounds	Organosulfur compounds	Thioethers	Aryl thioethers
7418	-4.032623702173133	-4.6499124	3.2218334065930723	-6.355638873637915	-3.1338054670448425	0.76223711823421	441.54900000000015	3	167	1.6123552033594657	0.9950665630912945	-0.7106599681053161	2.511173438487756	0.6172886551571892	0.8204207831543574	-4.650168	3.1267909816925035	0.9948109558780966	0.5962421208750464	97322-87-7	Troglitazone	Cc1c(C)c2c(c(C)c1O)CCC(C)(COc1ccc(Cc3sc(=O)[nH]c3O)cc1)O2	Organic compounds	Organoheterocyclic compounds	Benzopyrans	1-benzopyrans
7422	-5.129683859593563	-4.4423103	2.4762600404440365	-5.6771930892203715	-3.200933048776335	0.6815528293545535	239.322	3	167	0.24929876396527387	0.9366722722452197	-0.2982104656615342	2.178049574782502	-0.6873735263416103	0.6316808994402233	-4.6175203	2.5713392325919893	0.7614622899967044	0.5400143678160919	97-39-2	1,3-Bis(2-methylphenyl)guanidine	Cc1ccccc1N=C(N)Nc1ccccc1C	Organic compounds	Benzenoids	Benzene and substituted derivatives	Toluenes
7521	-3.2378693422815314	-3.7038145	3.3902694601112664	-5.241712155150089	-1.8514426950388225	0.667247899159664	96.022	3	167	1.7445014051745484	1.2785562479915955	-0.25934140769400904	3.130928052417257	0.46594516424923027	0.8630560400205157	-3.4459007	2.599533843880324	1.5364700650001222	0.5260714285714286	993-13-5	Methyl phosphonic acid	CP(=O)(O)O	Organic compounds	Organic acids and derivatives	Organic phosphonic acids and derivatives	Organic phosphonic acids
7533	-5.226294004768732	-4.9314756	2.6975354251278825	-6.209912722161501	-3.512377297033619	0.7137933817594835	335.8310000000001	3	167	0.29982677788362655	0.5946451545054362	-0.6837919395091426	2.0137434856187397	-0.2948183654254706	0.6870225813820053	-5.0166655	2.1236879422296595	0.5094553047363495	0.5680306698950768	99607-70-2	Cloquintocet-mexyl	CCCCCC(C)OC(=O)COc1ccc(Cl)c2cccnc12	Organic compounds	Benzenoids	Benzene and substituted derivatives	Phenoxyacetic acid derivatives
7540	-3.7168150845349857	-3.7824953	2.3304464965669065	-5.265401829379878	-2.934955332812972	0.6439756158873806	140.26999999999998	3	167	1.4301497124547617	1.364469551614072	-0.11843703239013087	2.2120094641767754	0.0656801757036618	0.6050960470801188	-3.8575363	2.0107025819093565	1.2894285022694676	0.5027991452991454	99-82-1	p-Menthane	CC1CCC(C(C)C)CC1	Organic compounds	Lipids and lipid-like molecules	Prenol lipids	Monoterpenoids
7549	-4.33126699963181	-4.396538	2.544424638603804	-5.663164565583019	-3.118739926979215	0.4953484044559559	135.21	3	167	0.7997418131588303	0.7344710272196586	-0.5321557527923788	2.0122688858114253	0.06527078112990914	0.649040386473224	-4.407691	2.15497986184716	0.7233177990230072	0.38765609676364826	99-97-8	N,N,4-Trimethylaniline	Cc1ccc(N(C)C)cc1	Organic compounds	Benzenoids	Benzene and substituted derivatives	Toluenes
7696	-3.2566060170035764	-4.0030227	3.156551799676282	-5.717801656577687	-2.561249856901405	0.6563260869565217	386.4440000000001	3	167	2.33048055174739	1.5840639124796938	-0.13071508782672026	3.025836711849562	0.7464166537422732	0.803542456115507	-3.6204188	2.714758882106733	1.9666677836732382	0.5000760869565217	NOCAS_1-(2,6-bis(4-tolyl)-1,3-dioxano(5,4-d)-	1-(2,6-bis(4-tolyl)-1,3-dioxano(5,4-d)-1,3-dioxan-4-yl)ethane-1,2-diol	Cc1ccc(C2OC3COC(c4ccc(C)cc4)OC3C(C(O)CO)O2)cc1	Organic compounds	Benzenoids	Benzene and substituted derivatives	Toluenes
7870	-4.394459555938237	-4.5268426	2.7906204906512695	-6.043780494047928	-3.2531600033966583	0.7572039377136829	354.44600000000014	3	167	1.1550905236700282	1.0227074852878575	-0.4942304144396624	2.296390076211607	0.1323830382084914	0.7103900444680481	-4.4177437	2.2876084577618316	1.131806383802329	0.5742040607603174	NOCAS_2,2'-((3,3',5,5'-tetramethyl-(1,1'-biph	2,2'-((3,3',5,5'-tetramethyl-(1,1'-biphenyl)-4,4'-diyl)-bis(oxymethylene))-bis-oxirane	Cc1cc(-c2cc(C)c(OCC3CO3)c(C)c2)cc(C)c1OCC1CO1	Organic compounds	Benzenoids	Benzene and substituted derivatives	Biphenyls and derivatives
7906	-4.902538617687802	-4.686514	2.989263076228002	-6.063954782875325	-3.0746917066473234	0.6394214251357109	215.989	3	167	0.4318930160513338	0.647917742891265	-0.7295231491361894	2.2597399270918124	-0.21602471693096614	0.7609776760165193	-4.839032	3.4595987136307844	0.49539946168608	0.48823094894523467	NOCAS_2,3-dichloro-5-trifluoromethylpyridine	2,3-dichloro-5-trifluoromethylpyridine	FC(F)(F)c1cnc(Cl)c(Cl)c1	Organic compounds	Organoheterocyclic compounds	Pyridines and derivatives	Halopyridines
8304	-4.4912964184472965	-4.4173574	2.469796565020408	-5.675366486575722	-3.2055699215553144	0.7591273819469307	339.439	3	167	1.039465320865347	1.1134042924246612	-0.14460474726307848	2.325191817757329	-0.07393897368411295	0.6297089146360723	-4.691415	2.5589211856086136	0.8393468892719724	0.6025967697020328	NOCAS_57870	CJ-011802	NC(=O)N(O)Cc1ccc2c(c1)CCCN2CCCc1ccccc1	Organic compounds	Organoheterocyclic compounds	Quinolines and derivatives	Hydroquinolines
8941	-3.875818006477403	-4.237957	3.3248691784355047	-6.162748681713915	-2.8378795032784105	0.6673700015805278	698.3010000000004	3	167	1.9682246574942612	1.6060856755778228	-0.31870601774225127	3.0061631606932533	0.36213899425501905	0.8486864247523216	-3.9208562	2.61561378402245	1.9231864261852831	0.52953216374269	NOCAS_dodecyl 3-(2-(3-benzyl-4-ethoxy-2,5-dio	dodecyl 3-(2-(3-benzyl-4-ethoxy-2,5-dioxoimidazolidin-1-yl)-4,4-dimethyl-3-oxovaleramido)-4-chlorobenzoate	CCCCCCCCCCCCOC(=O)c1ccc(Cl)c(NC(=O)C(C(=O)C(C)(C)C)n2c(O)c(OCC)n(Cc3ccccc3)c2=O)c1	Organic compounds	Benzenoids	Benzene and substituted derivatives	Benzoic acids and derivatives
10166	-9.04771522803075	-9.881064	6.330209665443958	-10.883190345469858	-4.5529806800259	0.36681444991789824	340.4200000000001	3	167	-3.5157001606532146	-4.349049354033714	-5.351175278092323	0.9790343873516352	0.8333491869472773	1.7869586710364223	-9.851971	6.644450312220751	-4.319955621086985	0.27348111658456487	57117-41-6	1,2,3,7,8-Pentachlorodibenzofuran	Clc1cc2oc3cc(Cl)c(Cl)c(Cl)c3c2cc1Cl	Organic compounds	Organoheterocyclic compounds	Benzofurans	Dibenzofurans
10173	-9.72846954296668	-6.5501866	2.1274849404812635	-7.542582635513242	-5.415097695031979	0.35183838383838384	326.437	3	167	-4.214670164989233	-1.0363872494919104	-2.028783257535795	0.09870168294546827	-3.1782829089029594	0.5416662115813773	-8.989079	3.994153924660292	-3.4752800894706635	0.26383838383838387	57465-28-8	3,3',4,4',5-Pentachlorobiphenyl	Clc1ccc(-c2cc(Cl)c(Cl)c(Cl)c2)cc1Cl	Organic compounds	Benzenoids	Benzene and substituted derivatives	Biphenyls and derivatives
10177	-6.506620791926408	-6.5210094	2.8571669637635333	-7.534725708336171	-4.677558744572638	0.46061538461538465	326.437	3	167	-0.9928214139489606	-1.0072100652755225	-2.0209263303587237	0.8362406334048096	0.014388653264021833	0.7449489441378855	-6.5501866	4.011132372943096	-1.0363872494919104	0.3606153846153846	65510-44-3	2',3,4,4',5-Pentachlorobiphenyl	Clc1ccc(-c2cc(Cl)c(Cl)c(Cl)c2)c(Cl)c1	Organic compounds	Benzenoids	Benzene and substituted derivatives	Biphenyls and derivatives
20018	-4.286396224814733	-3.8199036	2.4576822858830196	-5.178893895062124	-2.7212116091791048	0.6269658119658119	226.31599999999997	3	167	1.0683190338067035	1.5348116301004995	0.17582136355931213	2.6335036494423316	-0.4664926126778921	0.6257545397008082	-3.941579	2.675662235039054	1.4131361654002006	0.4980769230769231	24851-98-7 ,57374-49-9	Methyl dihydrojasmonate ,methyl [3-(acetyloxy)-2-pentylcyclopent-2-en-1-yl]acetate		Organic compounds	Lipids and lipid-like molecules	Fatty Acyls	Lineolic acids and derivatives
20024	-3.8426905387940833	-4.134145	2.2527759144187467	-5.342899411994489	-3.0901234975757426	0.48359395336139527	326.50200000000007	3	167	1.6711953071119667	1.3797410695218106	0.1709864339115608	2.4237623483303072	0.29145424422593624	0.5735178095130248	-3.8873212	1.9259459167029847	1.6265646121115243	0.3538642236316655	68584-22-5 ,68584-26-9	(C10-C16) Alkylbenzenesulfonic acid ,C10-C16 alkyl benzene sulfonic acid magnesium salt		Organic compounds	Benzenoids	Benzene and substituted derivatives	Benzenesulfonic acids and derivatives
20040	-5.085400110835289	-4.706617	2.285506570450239	-5.657009585614856	-3.371503015164617	0.555475051264525	198.269	3	167	0.21185470532974085	0.5906379241500024	-0.35975476944982554	1.9257518010004133	-0.3787832323257678	0.5839058766373558	-5.0252	2.3656973406896666	0.27205494112602424	0.4231755860238833	101-77-9 ,13552-44-8	4,4'-Diaminobiphenyl methane ,4,4'-Methylenedianiline dihydrochloride		Organic compounds	Benzenoids	Benzene and substituted derivatives	Diphenylmethanes
20050	-3.854839006721424	-3.500333	2.830899957850631	-5.228843270826873	-2.3979433129762424	0.6866457680250784	292.244	3	167	1.6109065967954632	1.9654125132810336	0.23690233269001398	3.067802290540645	-0.3545059359664191	0.7279634387474393	-3.5992675	2.3395903655839336	1.8664781343662333	0.5177272727272727	NOCAS_l-aspartic acid, N,N'-1,2-ethanediylbis ,NOCAS_N,N'-1,2-ethanediylbis-L-aspartic acid	l-aspartic acid, N,N'-1,2-ethanediylbis-, trisodium salt ,N,N'-1,2-ethanediylbis-L-aspartic acid		Organic compounds	Organic acids and derivatives	Carboxylic acids and derivatives	Amino acids, peptides, and analogues
20051	-4.294535222506434	-4.449565	2.6094021122556645	-5.553613902987616	-2.944211790731951	0.5505494505494506	94.497	3	167	0.680882798657571	0.5258530677407454	-0.5781958818236104	2.0312062304320544	0.1550297112704211	0.6658562638458535	-4.319426	3.63326520456289	0.6559919550292294	0.4362637362637362	3926-62-3 ,79-11-8	Sodium chloroacetate ,Chloroacetic acid		Organic compounds	Organic acids and derivatives	Carboxylic acids and derivatives	Alpha-halocarboxylic acids and derivatives
15	-4.167436903279334	-3.7641892	2.222996350648137	-5.128138326147359	-2.905141975499222	0.3917086834733894	162.27599999999995	4	168	1.0428173908026361	1.4460650568741358	0.08211596793461172	2.3051123185827485	-0.40324765996268397	0.5721829172893903	-3.8658144	1.9104516262507922	1.344439859020073	0.29647058823529415	100-18-5	1,4-Diisopropylbenzene	CC(C)c1ccc(C(C)C)cc1	Organic compounds	Lipids and lipid-like molecules	Prenol lipids	Monoterpenoids
59	-3.165559585693414	-3.6801176	2.3298753583647662	-5.1662106735247955	-2.8363353151600292	0.561971692516315	106.12399999999997	4	168	1.8602540252473767	1.3456959981811936	-0.14039706258400503	2.189478295780761	0.5145580214232854	0.6053603164200886	-3.5992446	2.037097330365998	1.4265689978782041	0.4095447313937016	100-52-7	Benzaldehyde	O=Cc1ccccc1	Organic compounds	Benzenoids	Benzene and substituted derivatives	Benzoyl derivatives
128	-4.563207498840876	-4.2604747	2.8527413329519558	-5.875842303262928	-3.0231009703109724	0.7390336965512281	249.26999999999995	4	168	0.833462514847634	1.1361953284672077	-0.47917228957441765	2.373569043377538	-0.30273281698662835	0.7270001453529129	-4.496436	2.175463902074476	0.90023388531177	0.5890336965512282	101-37-1	2,4,6-Tris(allyloxy)-1,3,5-triazine	C=CCOc1nc(OCC=C)nc(OCC=C)n1	Organic compounds	Organoheterocyclic compounds	Triazines	1,3,5-triazines
229	-3.912803298378349	-3.5889566	1.4755321864525404	-4.505623136184226	-3.0300909497316852	0.1352515300791163	412.65500000000026	4	168	1.7027838132971238	2.026630523849786	1.1099639754912471	2.5854961619437877	-0.32384670391118586	0.3807978848543014	-3.7022045	1.4211067062205198	1.9133826388103523	0.05920069918957571	103-24-2	Bis(2-ethylhexyl) nonanedioate	CCCCC(CC)COC(=O)CCCCCCCC(=O)OCC(CC)CCCC	Organic compounds	Lipids and lipid-like molecules	Fatty Acyls	Fatty acid esters
236	-5.175329974927644	-4.6585927	3.109759370592988	-6.23848822917558	-3.1287288585825923	0.7663824040131197	354.3370000000002	4	168	0.374086528963087	0.8908238151616114	-0.6890717252848491	2.4206876453081385	-0.5167372739693921	0.7929497988748881	-5.0474696	2.738643820347728	0.5019468940078771	0.6058190237314296	103361-09-7	Flumioxazin	C#CCN1C(=O)COc2cc(F)c(N3C(=O)C4=C(CCCC4)C3=O)cc21	Organic compounds	Organoheterocyclic compounds	Benzoxazines	Benzoxazinones
238	-4.515554412944737	-3.484306	1.9629795208619347	-4.674790998227623	-2.7118114773656883	0.5129652803337014	178.231	4	168	0.7354288308528613	1.7666771595677317	0.5761922455699751	2.5391717664319096	-1.0312483159140973	0.504154155270622	-3.616668	1.9723699499545155	1.6343152569990362	0.3898883572567783	103-37-7	Benzyl butyrate	CCCC(=O)OCc1ccccc1	Organic compounds	Benzenoids	Benzene and substituted derivatives	Benzyloxycarbonyls
317	-4.1040308976030415	-3.620203	1.8004051741642257	-4.725335751771208	-2.9249305776069825	0.49637681159420294	122.167	4	168	0.9829230116309486	1.4667508891505938	0.36161815746278203	2.1620233316270077	-0.48382787941456495	0.4634505100064301	-3.7884014	2.723516651816868	1.2985525298410239	0.3920289855072464	104-93-8	1-Methoxy-4-methylbenzene	COc1ccc(C)cc1	Organic compounds	Benzenoids	Phenol ethers	Anisoles
346	-5.174848434795912	-3.995321	2.2187763906565685	-5.266998518940471	-3.0482221282839026	0.6425783755892116	185.311	4	168	0.09305276486572946	1.2725801746994672	0.0009026807211704978	2.219679071377739	-1.1795273994107802	0.5658831307881816	-4.6511593	2.3708476730890373	0.6167419014970675	0.5072842579421527	105726-67-8	N-Methylneodecanamide	CCCCCC(C)(CC)C(=O)NC	Organic compounds	Lipids and lipid-like molecules	Fatty Acyls	Fatty amides
1207	-4.857440305166523	-4.0256896	2.266878357627333	-5.3381861207440275	-3.0713077631166947	0.5078381251949035	196.29	4	168	0.4354578698515024	1.2672085884986304	-0.04528794572600242	2.2215904119013303	-0.8317507032683293	0.5786373332401554	-4.52725	2.3548051661550313	0.7656483557429281	0.36637471056075704	125-12-2	Isobornyl acetate	CC(=O)OC1CC2CCC1(C)C2(C)C	Organic compounds	Lipids and lipid-like molecules	Prenol lipids	Monoterpenoids
415	-4.941909026546771	-4.7109704	3.117026970709213	-6.147005169688204	-3.029978198978991	0.7558447545139316	361.38000000000005	4	168	0.6160550870074533	0.8469937098918646	-0.5890410561339798	2.5279859145752335	-0.23093862478285487	0.793501592467768	-4.9352083	2.5797630422799576	0.622755777934384	0.6017463938581938	1068967-96-3	SAR102608	Cc1nc(-c2ccccn2)ncc1C(=O)Nn1cc(C)c2cc(F)ccc21	Organic compounds	Organoheterocyclic compounds	Indoles and derivatives	Indoles
448	-4.395541774185543	-3.817912	2.203819919683272	-5.042768643240373	-2.8389487235571007	0.6702366182204893	109.12799999999996	4	168	0.6423944217311711	1.2200240898024084	-0.004832447323658586	2.1989874723596134	-0.5776296724399375	0.5611901436640894	-4.090034	2.1591554172062013	0.9479021961683012	0.5317750797589508	1072-83-9	2-Acetylpyrrole	CC(=O)c1ccc[nH]1	Organic compounds	Organic oxygen compounds	Organooxygen compounds	Carbonyl compounds
500	-4.802456020196415	-4.691981	2.34504883428579	-5.583411703439311	-3.238362869153521	0.4808216619981326	108.144	4	168	0.23154640890300346	0.3420215983244483	-0.5494092743398931	1.795639559945897	-0.11047518142077983	0.6048977865001205	-4.6534123	2.432106659716837	0.3805900889890774	0.36317460317460315	108-45-2	1,3-Benzenediamine	Nc1cccc(N)c1	Organic compounds	Benzenoids	Benzene and substituted derivatives	Aniline and substituted anilines
516	-3.3968338478339146	-4.2410316	2.378905232077418	-5.4078219861118795	-3.0289167540344613	0.7565425079667958	124.143	4	168	1.697088388363708	0.8528905832768285	-0.31389974991425695	2.065005482163161	0.844197798894601	0.6065276249321923	-3.7182102	2.41641407287023	1.375712029987332	0.600020768836361	108-79-2	4,6-Dimethylpyrimidin-2-ol	Cc1cc(C)[nH]c(=O)n1	Organic compounds	Organoheterocyclic compounds	Diazines	Pyrimidines and pyrimidine derivatives
528	-3.934318438599744	-3.7152812	2.3304836542099627	-5.165657550941667	-2.835173896731704	0.4990495469442838	94.113	4	168	1.0393311788584645	1.258368364831795	-0.1920079334834587	2.138475720726504	-0.21903719050709247	0.6016833274996961	-3.811684	1.839939817354797	1.1619657250950584	0.3832600732600733	108-95-2	Phenol	Oc1ccccc1	Organic compounds	Benzenoids	Phenols	1-hydroxy-4-unsubstituted benzenoids
560	-3.789331311259189	-3.348784	3.0137906527638076	-5.001082516665338	-1.987291863901531	0.5176190476190476	74.127	4	168	1.0806451128500085	1.5211924546554334	-0.13110609255614078	2.8826845602076667	-0.4405473413800385	0.7672395941969261	-3.4939106	2.3297633809189766	1.3760658817588254	0.39761904761904765	109-76-2	1,3-Diaminopropane	NCCCN	Organic compounds	Organic nitrogen compounds	Organonitrogen compounds	Amines
564	-4.005835868708303	-3.2759159	2.7009838188671282	-4.664442816431247	-1.963458997564119	0.45895424836601306	76.095	4	168	0.8755202526647825	1.605440271370348	0.21691330494183822	2.9178971238089666	-0.7299200075785421	0.6884215733578108	-3.2395473	2.46205744114367	1.6418088576703107	0.34784313725490196	109-86-4	2-Methoxyethanol	COCCO	Organic compounds	Organic oxygen compounds	Organooxygen compounds	Ethers
602	-3.649875465126116	-3.5020843	2.9229452486133054	-5.307602686334409	-2.3846574377211036	0.6815901500112027	348.48	4	168	1.892302392949565	2.0400936116568094	0.23457517174127201	3.1575204203545773	-0.1477912099076102	0.753391540846862	-3.5777678	2.4378673888562545	1.9644100118468786	0.5324448508659035	110615-47-9	D-Glucopyranose, oligomeric, C10-16-alkyl glycosides	CCCCCCCCCCCCOC1OC(CO)C(O)C(O)C1O	Organic compounds	Lipids and lipid-like molecules	Fatty Acyls	Fatty acyl glycosides
625	-3.59690998564262	-3.4939675	2.706145820606394	-4.72008372815562	-2.013937907549226	0.6004256965944273	133.191	4	168	1.5275648939785085	1.6305073416096	0.40439115146550847	3.1105369720719027	-0.10294245253104783	0.6889046767877148	-3.5656102	2.0493515370906836	1.5588647083799754	0.47410990712074313	110-97-4	Diisopropanolamine	CC(O)CNCC(C)O	Organic compounds	Organic nitrogen compounds	Organonitrogen compounds	Amines
638	-3.160264176232737	-3.3539371	1.9383302360567507	-4.273137493837521	-2.3348072577807706	0.011764705882352941	130.18699999999998	4	168	1.9543034430981971	1.7606304810696238	0.841430125493413	2.7797603615501636	0.19367297281511453	0.49367185304552874	-3.164	1.9017748639639063	1.9505675803279547	0.0	111-14-8	Heptanoic acid	CCCCCCC(=O)O	Organic compounds	Lipids and lipid-like molecules	Fatty Acyls	Fatty acids and conjugates
686	-3.812063666949598	-3.2393105	1.8760160554199778	-4.240577312681934	-2.364561257261956	0.23790849673202613	118.176	4	168	1.2604656190212868	1.833218802665397	0.831951973288951	2.7079680287089287	-0.5727531639436165	0.4776384032989237	-3.2706597	1.7381417678144575	1.8018695857077884	0.10984126984126985	111-76-2	2-Butoxyethanol	CCCCOCCO	Organic compounds	Organic oxygen compounds	Organooxygen compounds	Ethers
692	-4.486466758368235	-3.1269898	1.5581896970951212	-4.189519575628589	-2.631329878533468	0.0	128.259	4	168	0.6216210911520549	1.9810980084678984	0.9185682738917009	2.476757970986822	-1.3594769169070533	0.4154836483654705	-3.7530062	1.8591182822233026	1.3550816409669826	0.0	111-84-2	Nonane	CCCCCCCCC	Organic compounds	Hydrocarbons	Saturated hydrocarbons	Alkanes
698	-3.062020640016112	-3.1908028	1.7446812150217204	-4.186225982105338	-2.4415447670836175	0.0	130.23100000000002	4	168	2.0526937353561525	1.9239115781638911	0.9284883932669269	2.673169608288647	0.12878217256018187	0.44482536755829405	-3.0614064	1.6710248329578299	2.0533079967477783	0.0	111-87-5	1-Octanol	CCCCCCCCO	Organic compounds	Lipids and lipid-like molecules	Fatty Acyls	Fatty alcohols
699	-3.915403881225243	-3.4736178	2.448313064258796	-4.796391187359637	-2.348078123100841	0.4676296296296297	142.15399999999997	4	168	1.2373552033674269	1.6791412785013105	0.35636789723303275	2.8046809614918287	-0.44178608909572636	0.6232597669679614	-3.7328496	2.1847071832760308	1.419909489200942	0.36762962962962964	1118-84-9	Allyl acetoacetate	C=CCOC(=O)CC(C)=O	Organic compounds	Organic acids and derivatives	Keto acids and derivatives	Beta-keto acids and derivatives
743	-5.096840755018386	-4.419794	2.787746504420596	-6.054845773172203	-3.267099268751607	0.605931778952358	352.4780000000001	4	168	0.4502912605593347	1.127337942065703	-0.5077137575944823	2.2800327468261132	-0.6770466723767843	0.712533597917165	-4.9398527	2.4447290648147137	0.6072793149148515	0.4649481723949808	112410-23-8	Tebufenozide	CCc1ccc(C(=O)NN(C(=O)c2cc(C)cc(C)c2)C(C)(C)C)cc1	Organic compounds	Benzenoids	Benzene and substituted derivatives	Benzoic acids and derivatives
769	-3.0282488125649225	-3.8073654	3.7294499460455866	-6.467749564151275	-2.738299618105689	0.3408521871354971	337.5920000000001	4	168	2.500143333928324	1.721026748754054	-0.9393574176580288	2.7900925283875577	0.7791166049155462	1.0184260260121953	-3.4804366	2.6451786300651627	2.0479555667914044	0.2620643083476183	112-84-5	Erucamide	CCCCCCCCC=CCCCCCCCCCCCC(N)=O	Organic compounds	Lipids and lipid-like molecules	Fatty Acyls	Fatty amides
782	-4.072338134897099	-4.54315	3.129683408769263	-6.227865922819543	-3.09818251405028	0.6756256058301405	275.392	4	168	1.3676131851693436	0.8968013648125552	-0.7879146027531003	2.3417688060161628	0.4708118132230181	0.7967356501456517	-4.678261	3.156096643348383	0.7616905290785204	0.5360029643207065	113-48-4	Octylbicycloheptenedicarboximide	CCCCC(CC)Cn1c(O)c2c(c1O)C1C=CC2C1	Organic compounds	Organoheterocyclic compounds	Isoindoles and derivatives
793	-2.959991655073925	-3.9757175	2.803365454548	-5.7559096227069695	-2.9525441681589695	0.5184846128580143	305.33400000000006	4	168	2.5247835121144546	1.509057625044834	-0.2711344555185898	2.53223099902941	1.0157258894817391	0.7274729036936912	-3.7068982	2.8299427065152867	1.7778769655609654	0.36196287372757957	114311-32-9	Imazamox	COCc1cnc(C2=NC(=O)C(C)(C(C)C)N2)c(C(=O)O)c1	Organic compounds	Organic acids and derivatives	Carboxylic acids and derivatives	Amino acids, peptides, and analogues
4149	-3.757587325321732	-3.599798	2.6166553833206647	-5.5117886285175866	-2.895133245196922	0.5187485937207851	152.237	4	168	1.4249328917840647	1.5827222493524191	-0.32926841141179	2.287386971908875	-0.15778936122566245	0.7178213937624521	-3.66869	1.7502816877841934	1.5138302420741916	0.40150721441044024	5392-40-5	3,7-Dimethyl-2,6-octadienal	CC(C)=CCCC(C)=CC=O	Organic compounds	Lipids and lipid-like molecules	Prenol lipids	Monoterpenoids
820	-4.602915116060345	-4.665464	3.414596286044599	-6.951101533297932	-3.5365052472533325	0.5517330495591365	285.491	4	168	0.8526773057616416	0.7901285063795791	-1.4955091114759451	1.919087174568654	0.06254880834761423	0.9026013452767956	-4.602322	3.0432538403494287	0.8532703208517883	0.4217330495591365	115-96-8	Tris(2-chloroethyl) phosphate	O=P(OCCCl)(OCCCl)OCCCl	Organic compounds	Organic acids and derivatives	Organic phosphoric acids and derivatives	Phosphate esters
866	-3.670335835528895	-4.3610945	2.3805730897442547	-5.596027359200537	-3.2154542694562824	0.6158438157587094	262.349	4	168	1.748543577601195	1.0577849263922612	-0.17714794607044707	2.2034251436738077	0.6907586392635854	0.6065616198236264	-4.459939	2.48762301508787	0.9589404235289551	0.4825104824253761	118-56-9	3,3,5-Trimethylcyclohexyl salicylate	CC1CC(OC(=O)c2ccccc2O)CC(C)(C)C1	Organic compounds	Benzenoids	Benzene and substituted derivatives	Benzoic acids and derivatives
895	-5.477559709869528	-4.9102483	2.789142237574067	-6.367979404840679	-3.578837167266612	0.5629688786665531	406.2690000000001	4	168	0.13125397526128438	0.6985653976308319	-0.759165719709867	2.0299765178642	-0.5673114302979947	0.7104898356198907	-5.139888	2.1018387748485616	0.4689258738287671	0.43154030723798165	119446-68-3	Difenoconazole	CC1COC(Cn2cncn2)(c2ccc(Oc3ccc(Cl)cc3)cc2Cl)O1	Organic compounds	Benzenoids	Benzene and substituted derivatives	Diphenylethers
958	-2.940761253577468	-3.4756727	1.608316774163273	-4.431848028381315	-2.8235312542180417	0.40554643313264005	166.176	4	168	2.2798070473374943	1.744895589790162	0.7887202725336476	2.3970370466969206	0.5349114682853249	0.4117785393717396	-3.3594444	1.6077017434912837	1.8611239303346456	0.30184272942893636	120-47-8	Ethylparaben	CCOC(=O)c1ccc(O)cc1	Organic compounds	Benzenoids	Benzene and substituted derivatives	Benzoic acids and derivatives
964	-3.3467371720513137	-3.5154755	2.027525212236467	-4.854173709540974	-2.826648497304507	0.37602124183006536	314.33700000000005	4	168	2.150658331938185	1.9819199722299965	0.6432217944485248	2.6707470066849917	0.1687383394995896	0.5329439405176678	-3.4187005	1.6820719207863593	2.0786950510853637	0.26244658119658115	120-55-8	Diethylene glycol dibenzoate	O=C(OCCOCCOC(=O)c1ccccc1)c1ccccc1	Organic compounds	Benzenoids	Benzene and substituted derivatives	Benzoic acids and derivatives
985	-5.220362733949501	-4.117333	2.1099335958515395	-5.314099507429146	-3.204165911577607	0.4943915343915345	163.003	4	168	-0.008167136469125128	1.0948626537318396	-0.10190390994877067	2.008029685902769	-1.103029798616249	0.5377525025830524	-4.489917	2.3158032328068563	0.7222788018110721	0.3810582010582011	120-83-2	2,4-Dichlorophenol	Oc1ccc(Cl)cc1Cl	Organic compounds	Benzenoids	Benzene and substituted derivatives	Halobenzenes
989	-4.143608299369475	-3.5638833	2.911140772615013	-5.235304848635986	-2.3241640760209727	0.6724922600619195	86.09400000000001	4	168	0.7913645866057949	1.3710895753576466	-0.3003319626607153	2.6108088099542974	-0.5797249947735281	0.7425643246562891	-3.9055653	2.1424815603693075	1.029407611442275	0.5258255933952529	120-93-4	Ethylene urea	O=C1NCCN1	Organic compounds	Organoheterocyclic compounds	Azolidines	Imidazolidines
1016	-5.839754225519884	-5.484535	3.950063519775584	-7.229443146760416	-3.279379626984832	0.5436291646122828	529.1420000000002	4	168	-0.1161819910255942	0.2390370316681857	-1.5058709122661265	2.4441926075094575	-0.3552190082347275	1.0060019241641138	-5.72907	3.5572441814878677	-0.005497964078956768	0.4000394210225392	121451-02-3	Noviflumuron	O=C(NC(=O)c1c(F)cccc1F)Nc1cc(Cl)c(OC(F)(F)C(F)C(F)(F)F)c(Cl)c1F	Organic compounds	Benzenoids	Benzene and substituted derivatives	N-phenylureas
1068	-5.8439365993722605	-4.6867824	2.169360313619836	-6.00017696595545	-3.8308166523356135	0.33887179487179486	201.661	4	168	-0.5393146829269292	0.6178395752260563	-0.6955550495101183	1.4738052641097177	-1.1571542392953562	0.5569925909156873	-5.1836996	2.153962977040214	0.1209223001733333	0.23117948717948716	122-34-9	Simazine	CCNc1nc(Cl)nc(NCC)n1	Organic compounds	Organoheterocyclic compounds	Triazines	Aminotriazines
1079	-5.258845276942755	-5.4564466	3.533910577830478	-7.453976546364496	-3.920065968534018	0.7592042017268877	407.6170000000001	4	168	0.35140701137552266	0.15380564584525394	-1.8437242580462183	1.6901863197842597	0.19760137070128803	0.9005045244613851	-5.2606287	3.011515029882788	0.34962357833731667	0.6058708683935544	122453-73-0	Chlorfenapyr	CCOCn1c(-c2ccc(Cl)cc2)c(C#N)c(Br)c1C(F)(F)F	Organic compounds	Organoheterocyclic compounds	Pyrroles	Substituted pyrroles
1146	-2.603439771995101	-3.3048797	2.1181785497837593	-4.362310285813754	-2.2441317360299946	0.4980994152046783	88.14999999999999	4	168	2.34178254464024	1.640342639061988	0.5829120308215869	2.7010905806053462	0.7014398933796548	0.5403486467083999	-2.925818	2.002407562945667	2.0194043422618733	0.36059941520467836	123-51-3	Isopentyl alcohol	CC(C)CCO	Organic compounds	Organic oxygen compounds	Organooxygen compounds	Alcohols and polyols
1168	-3.312076549953941	-4.2552457	3.1897797093109035	-6.343173888030092	-3.153394178719189	0.6333125472411186	546.8800000000002	4	168	2.425815491086702	1.4826463580786418	-0.6052818469894493	2.584497862321454	0.9431691356234517	0.8357407096453693	-3.600755	2.1806667413048673	2.1371370457561953	0.476645880574452	123968-25-2	1-[2-{1-[2-Hydroxy-3,5-bis(2-methylbutan-2-yl)phenyl]ethyl}-4,6-bis(2-methylbutan-2-yl)phenyl]but-3-en-2-one	C=CC(=O)Cc1c(C(C)c2cc(C(C)(C)CC)cc(C(C)(C)CC)c2O)cc(C(C)(C)CC)cc1C(C)(C)CC	Organic compounds	Lipids and lipid-like molecules	Prenol lipids	Sesquiterpenoids
1180	-2.784412901804579	-3.096897	1.5721784879894072	-4.187392803609755	-2.6152143156203476	0.0	142.286	4	168	2.36874926868126	2.056265291526266	0.9657693668760844	2.5379478548654917	0.3124839850209824	0.4231071815753787	-3.0626144	1.9802107571621028	2.0905477286413743	0.0	124-18-5	Decane	CCCCCCCCCC	Organic compounds	Hydrocarbons	Saturated hydrocarbons	Alkanes
1276	-4.687029930849138	-3.9871914	2.281073420500697	-5.216488583604462	-2.9354151631037646	0.5817961633265459	191.63900000000004	4	168	0.5954539651315063	1.2952924594454684	0.06599531237618275	2.34706873287688	-0.6998384921742113	0.5806960545698356	-4.3888154	2.2893696686156537	0.8936685115207557	0.446312292358804	127-52-6	Chloramine B	O=S(=O)([N-]Cl)c1ccccc1.[Na+]	Organic compounds	Benzenoids	Benzene and substituted derivatives	Benzenesulfonamides
1294	-4.521921755041176	-4.226421	1.8574094732261668	-5.148983485583444	-3.291574012357277	0.5066118808727504	206.32899999999995	4	168	0.7926385182777748	1.0881393950006897	0.16557678773550683	2.0229862609616736	-0.29550087567716243	0.47376433120110467	-4.3255725	1.7746888104918006	0.988987795917924	0.391227265488135	128-39-2	2,6-Di-tert-butylphenol	CC(C)(C)c1cccc(C(C)(C)C)c1O	Organic compounds	Benzenoids	Benzene and substituted derivatives	Phenylpropanes
1331	-3.759912083706726	-4.662365	2.968114722962529	-6.273359193518581	-3.305244470556052	0.702622740957736	305.502	4	168	1.7251019740342715	0.8226491141057447	-0.7883451357775834	2.1797695871849454	0.902452876010071	0.7555733879223262	-4.08271	2.4949311877455553	1.4023042637299383	0.5555639174283242	130-26-7	Clioquinol	Oc1c(I)cc(Cl)c2cccnc12	Organic compounds	Organoheterocyclic compounds	Quinolines and derivatives	Haloquinolines
1370	-3.2557660992135853	-3.6597276	2.005451715623987	-4.833037617805845	-2.8275859021818577	0.36662450592885376	194.18599999999995	4	168	2.032451816667787	1.628490340034451	0.45518029807552784	2.460632013699515	0.4039614741811901	0.5124414752343386	-3.5422497	2.6821328446762887	1.7459682475096423	0.2757154150197628	131-11-3	Dimethyl phthalate	COC(=O)c1ccccc1C(=O)OC	Organic compounds	Benzenoids	Benzene and substituted derivatives	Benzoic acids and derivatives
1461	-4.386024058568465	-4.7506547	3.8218395967791947	-7.196133014558353	-3.3742934177791586	0.667431771947901	300.59399999999994	4	168	1.0919562490433778	0.7273256116330398	-1.7181527069465108	2.103686889832684	0.3646306388497482	0.9939310765640902	-4.4939423	2.8092389207740474	0.9840380559429569	0.5037954083115374	133-06-2	Captan	Oc1c2c(c(O)n1SC(Cl)(Cl)Cl)CC=CC2	Organic compounds	Organoheterocyclic compounds	Isoindoles and derivatives	Isoindoles
1496	-4.282271490974089	-3.9672768	3.4277982042658204	-5.989670119532281	-2.561871915266461	0.6784068105807236	210.226	4	168	1.0404149360285289	1.3554096110196967	-0.6669836925296636	2.760814511736157	-0.3149946793743572	0.8767441999975492	-3.819319	3.18435024098753	1.5033674241285648	0.5259288537549407	1338-23-4	2-Butanone peroxide	CCC(C)(OO)OOC(C)(CC)OO	Organic compounds	Organic oxygen compounds	Organic hydroperoxides
1552	-3.985933940183229	-4.650592	2.8601749501199647	-6.274481041301314	-3.4143060911813494	0.7554013605442176	210.283	4	168	1.3368702240645844	0.6722123296623789	-0.9516768770535003	1.9084980730664642	0.6646579100975325	0.729006070313356	-4.3315964	2.3613409424709224	0.9912077969617423	0.599738356881214	135158-54-2	Acibenzolar-S-methyl	CSC(=O)c1cccc2nnsc12	Organic compounds	Organoheterocyclic compounds	Benzothiadiazoles
1732	-4.273069811960326	-3.8235767	1.9979759600821034	-4.852928783209476	-2.854952823127373	0.4558306878306878	100.117	4	168	0.7274380155622966	1.1769311497798758	0.1475790443131464	2.14555500439525	-0.4494931231938466	0.5092003926115029	-3.9423795	1.8912392776208011	1.058128343171356	0.3595343915343915	140-88-5	Ethyl acrylate	C=CC(=O)OCC	Organic compounds	Organic acids and derivatives	Carboxylic acids and derivatives	Acrylic acids and derivatives
1736	-4.861475542739044	-4.333076	2.6950467462852212	-5.70610786375146	-3.0110611174662387	0.6812836637047164	320.4330000000001	4	168	0.6442616930748314	1.1726612217634615	-0.20037062793758417	2.494676118347637	-0.5283995425254213	0.687134322635154	-4.671765	2.4702837330217324	0.8339724001671965	0.5358291182501709	140923-17-7	Iprovalicarb	Cc1ccc(C(C)NC(=O)C(NC(=O)OC(C)C)C(C)C)cc1	Organic compounds	Organic acids and derivatives	Carboxylic acids and derivatives	Amino acids, peptides, and analogues
1756	-4.209594250435433	-4.5791097	6.9956193869558945	-10.137094714778229	-3.141475327822334	0.724404761904762	310.69100000000003	4	168	1.2827344224946333	0.9132190150965098	-4.644766041848162	2.350853345107733	0.3695154182962561	1.9510875315851066	-4.007655	2.5922881522780257	1.4846735440719276	0.5577380952380953	141-62-8	Decamethyltetrasiloxane	C[Si](C)(C)O[Si](C)(C)O[Si](C)(C)O[Si](C)(C)C	Organic compounds	Organometallic compounds	Organometalloid compounds	Organosilicon compounds
1969	-7.107383424906601	-4.604646	3.8978825229811047	-6.890429499478252	-2.992546976497147	0.8194431188966073	376.4680000000002	4	168	-1.5316553580858143	0.9710818626426394	-1.314701432657465	2.58318109032364	-2.5027372190045014	0.9962599231471136	-4.8683343	5.800616514807065	0.7073937701785248	0.648420523138833	152-97-6	Fluocortolone	CC1CC2C3CC(F)C4=CC(=O)C=CC4(C)C3C(O)CC2(C)C1C(=O)CO	Organic compounds	Lipids and lipid-like molecules	Steroids and steroid derivatives	Hydroxysteroids
2007	-3.693479916322248	-4.5842323	2.5790688820600685	-5.875086327866014	-3.2960174458059455	0.6060668498168498	198.225	4	168	1.6036785102011626	0.7129260939003994	-0.5779279013426035	2.001140980717465	0.8907524140000178	0.6579288077623918	-4.058393	2.4225019247262205	1.2387654220039088	0.4650129282482224	156-10-5	4-Nitrosodiphenylamine	O=Nc1ccc(Nc2ccccc2)cc1	Organic compounds	Benzenoids	Benzene and substituted derivatives	Aniline and substituted anilines
2047	-4.486896589308582	-4.1921554	3.1034313576774157	-5.585768672167114	-2.482337314489698	0.3825674603174603	420.83000000000015	4	168	1.1372101027925385	1.4319513097018892	0.038338019934006935	3.1417693776114226	-0.29474122813304504	0.7901140681470785	-4.380389	2.020558021421148	1.24371749380967	0.27314285714285713	15782-05-5	2-Naphthalenecarboxylic acid, 4-[2-(5-chloro-4-methyl-2-sulfophenyl)diazenyl]-3-hydroxy-, strontium salt (1:1)	Cc1cc(S(=O)(=O)[O-])c(N=Nc2c(O)c(C(=O)[O-])cc3ccccc23)cc1Cl.[Sr+2]	Organic compounds	Benzenoids	Naphthalenes	Naphthalenecarboxylic acids and derivatives
2080	-5.263676652560593	-4.7043767	1.8587154814956666	-5.627141162384111	-3.768425680888445	0.4567636272226485	269.772	4	168	0.1673202191039221	0.7266201933835368	-0.19614429071959594	1.6625711907760707	-0.5592999550203102	0.4740906138909189	-4.8816476	2.0020659619639365	0.5493492904114582	0.33839628028387303	15972-60-8	Alachlor	CCc1cccc(CC)c1N(COC)C(=O)CCl	Organic compounds	Benzenoids	Benzene and substituted derivatives	Anilides
2093	-4.531605289263122	-4.559375	2.8054567277667646	-5.878306698795011	-3.072849971028247	0.5462092074592075	225.296	4	168	0.8211481918821524	0.7933786665062889	-0.5255532176497372	2.2799035101170273	0.027769520002014936	0.7143792308699998	-4.5316563	2.238592832428368	0.8210972128931867	0.4262092074592075	1610-18-0	Prometon	COc1nc(NC(C)C)nc(NC(C)C)n1	Organic compounds	Organoheterocyclic compounds	Triazines	Aminotriazines
2129	-4.197771412118774	-4.054196	1.6151408483909333	-4.884303008799123	-3.26916216040819	0.3524379876244283	989.0219999999996	4	168	1.7974345401177734	1.941010078237518	1.1109029434374242	2.7260437918283573	-0.14357553122888156	0.41166773751177244	-4.1292834	1.5332264916104292	1.8659225269786068	0.26989830508474577	16324-27-9	Benzenesulfonic acid, 2,2'-(1,2-ethenediyl)bis[5-[[4-[(2-hydroxyethyl)amino]-6-[(3-sulfophenyl)amino]-1,3,5-triazin-2-yl]amino]-, sodium salt (1:4)	O=S(=O)([O-])c1cccc(Nc2nc(NCCO)nc(Nc3ccc(C=Cc4ccc(Nc5nc(NCCO)nc(Nc6cccc(S(=O)(=O)[O-])c6)n5)cc4S(=O)(=O)[O-])c(S(=O)(=O)[O-])c3)n2)c1.[Na+].[Na+].[Na+].[Na+].[Na+].[Na+].[Na+].[Na+].[Na+].[Na+].[Na+].[Na+].[Na+].[Na+].[Na+].[Na+]	Organic compounds	Phenylpropanoids and polyketides	Stilbenes	Sulfonated stilbenes
2382	-5.161026290520225	-4.759762	2.975550179685347	-6.243279251197874	-3.267729071512527	0.8088272530251039	465.55400000000014	4	168	0.5069437719010401	0.908208240671608	-0.5753091887766089	2.4002409909087383	-0.40126448021749095	0.7590428995762853	-4.9433565	2.566033123103049	0.7246135343834242	0.6410974078955627	189003-92-7	Trelanserin	NC(=O)Cn1c(=O)cc(CCN2CCN(c3nccc4sccc34)CC2)c2ccc(F)cc21	Organic compounds	Organoheterocyclic compounds	Diazinanes	Piperazines
2496	-3.5583980846887107	-4.0816965	4.643784595783374	-7.203245211519588	-2.5594606157362145	0.6989793295058909	460.43900000000025	4	168	2.1047740173399743	1.581475587740293	-1.5400731094909033	3.1037114862924704	0.5232984256262307	1.229807333104651	-3.6205556	4.418257017969881	2.0426164573242214	0.5367571072836688	2058-46-0	Oxytetracycline hydrochloride	CN(C)C1C(=O)C(C(N)=O)C(=O)C2(O)C(=O)C3C(=O)c4c(O)cccc4C(C)(O)C3C(O)C12.Cl	Organic compounds	Phenylpropanoids and polyketides	Tetracyclines
2569	-4.202346644275552	-4.5778723	2.888849589753263	-6.135066134518245	-3.2462165447649816	0.8096950163445547	565.7000000000003	4	168	1.550239534464857	1.1747139128467923	-0.3824799557778352	2.506369633975428	0.37552563203059997	0.7354171384898858	-4.2031374	2.286024921766742	1.5494487711501432	0.6413634085213034	215297-27-1	UK-343664	CCCOc1ccc(S(=O)(=O)N2CCN(CC)CC2)cc1-c1nc(=O)c2nn(Cc3ccccn3)c(CC)c2[nH]1	Organic compounds	Benzenoids	Benzene and substituted derivatives	Benzenesulfonamides
2578	-3.94476581370311	-4.0390534	2.743284384345583	-5.419409815472409	-2.6761254311268257	0.49572649572649574	155.068	4	168	1.2457563718779614	1.151468749601679	-0.22888762989133707	2.514396754454246	0.09428762639088406	0.6997274089111538	-3.9662466	2.109574257498892	1.2242755881959393	0.3623931623931624	2163-00-0	1,6-Dichlorohexane	ClCCCCCCCl	Organic compounds	Organohalogen compounds	Organochlorides
2626	-3.744934291468141	-4.202653	2.7251387000520753	-5.715966333869324	-2.990827633817249	0.6805184470701712	374.4180000000001	4	168	1.82842242763843	1.3707038106389096	-0.14260961476275308	2.5825290852893223	0.45771863974523797	0.6939245219253078	-3.849596	2.3515323642547825	1.723760716011331	0.5387002652519894	221667-31-8	Cyprosulfamide	COc1ccccc1C(=O)NS(=O)(=O)c1ccc(C(=O)NC2CC2)cc1	Organic compounds	Benzenoids	Benzene and substituted derivatives	Benzenesulfonamides
2671	-4.560982421957427	-4.4778714	2.4649736017177015	-5.768047233048731	-3.303073631331029	0.562200429896731	300.398	4	168	0.9167146149237871	0.999825625053797	-0.2903501961675162	2.1746234055501854	-0.08311100395815973	0.6278850227598746	-4.586568	5.47408332004848	0.8911291681426317	0.4096037296037296	23031-36-9	Prallethrin	C#CCC1=C(C)C(OC(=O)C2C(C=C(C)C)C2(C)C)CC1=O	Organic compounds	Lipids and lipid-like molecules	Fatty Acyls	Fatty acid esters
2681	-5.577513783621854	-4.753359	3.210029421459979	-6.344881548156409	-3.13485212669643	0.6271805713666179	219.266	4	168	-0.23654248964225733	0.5876124611695137	-1.0039102541768121	2.2061191672831666	-0.8241549426794714	0.8187284613774884	-5.291312	2.92022366950918	0.04965906421714031	0.4817260259120724	23135-22-0	Oxamyl	CNC(=O)ON=C(SC)C(=O)N(C)C	Organic compounds	Organic acids and derivatives	Carboxylic acids and derivatives	Carboxylic acid derivatives
2718	-6.759483231798376	-6.2182794	3.77504625323281	-7.766362804335374	-3.9913165511025643	0.7633352573093106	545.5460000000003	4	168	-1.0226518559686102	-0.4814479983456203	-2.0295314285056083	1.7455148247272019	-0.5412038700735229	0.9655450284034459	-6.6797113	2.9719777208428964	-0.9428799556673884	0.5886044880785415	2385-85-5	Mirex	ClC1(Cl)C2(Cl)C3(Cl)C4(Cl)C(Cl)(Cl)C5(Cl)C3(Cl)C1(Cl)C5(Cl)C24Cl	Organic compounds	Lipids and lipid-like molecules	Prenol lipids	Monoterpenoids
2727	-4.612231212610027	-4.719082	2.796305056109467	-6.169202202634393	-3.372897146524926	0.72150015417823	256.132	4	168	0.7962326280811417	0.6893819616624289	-0.7607383619432245	2.0355666941662425	0.10685066605208249	0.7124966510091497	-4.692184	2.5943496417496354	0.7162798756595767	0.5693262411347517	23950-58-5	Propyzamide	C#CC(C)(C)NC(=O)c1cc(Cl)cc(Cl)c1	Organic compounds	Benzenoids	Benzene and substituted derivatives	Benzoic acids and derivatives
2839	-5.314193323299801	-4.6009955	3.3088554457407455	-6.347292946875605	-3.0384375011348594	0.44282310282310283	355.6070000000001	4	168	0.23677697801820644	0.9499747673100748	-0.7963226455575979	2.5125328001831475	-0.7131977826809042	0.842645064309146	-5.0609393	2.6132793637114764	0.49003098168100456	0.33373219373219376	25307-17-9	Ethanol, 2,2'-(9-octadecen-1-ylimino)bis-	CCCCCCCCC=CCCCCCCCCN(CCO)CCO	Organic compounds	Organic nitrogen compounds	Organonitrogen compounds	Amines
2850	-4.152209516439623	-4.825459	2.8788733550178036	-6.339681651574087	-3.460808296556283	0.7566670091747492	402.4910000000001	4	168	1.452546657223179	0.7792971720618904	-0.734925477911285	2.1439478771065184	0.6732494870088637	0.7332103206465093	-4.901796	2.852238741122218	0.7029603136038401	0.59305323269489	253450-09-8	Besonprodil	O=c1[nH]c2ccc(S(=O)CCN3CCC(Cc4ccc(F)cc4)CC3)cc2o1	Organic compounds	Organoheterocyclic compounds	Piperidines	Benzylpiperidines
2930	-4.688746844843467	-4.3907213	2.2805753103554744	-5.510229519165834	-3.2296542088103593	0.7222472010433707	151.18999999999997	4	168	0.4907762221918178	0.7888017273327932	-0.3307064521305486	1.949868858224926	-0.29802552373751023	0.581474471270778	-4.5266128	2.156944213619441	0.6529103036405364	0.5751883775139589	2634-33-5	1,2-Benzisothiazolin-3-one	O=c1[nH]sc2ccccc12	Organic compounds	Organoheterocyclic compounds	Benzothiazoles
2945	-5.421970469263625	-4.7066107	2.9793671773581125	-6.281089923794856	-3.301722746436744	0.7667751781223714	158.22199999999998	4	168	-0.22270359936670092	0.49265620891351564	-1.0818230538979319	1.8975441234601804	-0.7153597896371604	0.7587113697840528	-4.8009777	3.135082700055503	0.398289149684772	0.6106776171467617	26486-14-6	4,5-Dihydro-2-methyl-3-thioacetoxyfuran	CC(=O)SC1=C(C)OCC1	Organic compounds	Organoheterocyclic compounds	Dihydrofurans
2975	-3.980067188470496	-4.0112457	2.2336724090721742	-5.182343834190268	-2.948671425118094	0.5930137684854666	228.332	4	168	1.378499592268691	1.347321060751928	0.17622294654891862	2.4098953556210927	0.03117853906856638	0.5689384380901746	-3.9794755	2.1130728077459273	1.3790912949187255	0.46471188169301375	26761-45-5	Glycidyl neodecanoate	CCCCCCC(C)(C)C(=O)OCC1CO1	Organic compounds	Lipids and lipid-like molecules	Fatty Acyls	Fatty acid esters
3058	-3.6651800570644895	-4.588175	4.076272667790894	-7.1971775322486256	-3.120904864457731	0.6351380471380471	255.25099999999995	4	168	1.7417873951386549	0.8187926261190536	-1.7902100800454812	2.2860625877454135	0.9229947628817996	1.0601873312232433	-3.818502	3.689592858834411	1.5884654971468848	0.5018047138047138	2781-11-5	Diethyl (N,N-bis(2-hydroxyethyl)amino)methanephosphonate	CCOP(=O)(CN(CCO)CCO)OCC	Organic compounds	Organic acids and derivatives	Organic phosphonic acids and derivatives	Phosphonic acid diesters
3089	-3.841053349997293	-3.956958	2.273190692775809	-5.417413232464423	-3.1442225396886134	0.4980676328502415	123.155	4	168	1.2493986985637717	1.1334940037214942	-0.3269611839033579	1.9462295088724513	0.11590470549892284	0.5919030858599866	-3.8353393	1.8348123862824388	1.2551127519277203	0.3869565217391304	2835-95-2	5-Amino-2-methylphenol	Cc1ccc(N)cc1O	Organic compounds	Benzenoids	Phenols	Cresols
3166	-7.078967206828133	-6.6720967	4.317401791260002	-8.119338001281584	-3.8019362100215823	0.4686827739323495	274.413	4	168	-1.6405625251048972	-1.2336920515931147	-2.680933319558348	1.6364684717016533	-0.4068704775495684	1.1379416959886783	-6.3149095	4.685080254495274	-0.8765047925175217	0.34610212877105917	298-04-4	Disulfoton	CCOP(=S)(OCC)SCCSCC	Organic compounds	Organic acids and derivatives	Organic dithiophosphoric acids and derivatives	Dithiophosphate O-esters
3228	-5.88813782174056	-6.1788363	3.913888520705936	-7.461502612903465	-3.547614092197529	0.6985418719211822	183.169	4	168	-0.6252858473221693	-0.9159843618108608	-2.198650638485074	1.7152378822208623	0.290698523932047	1.0365646962418675	-5.9076896	2.7978022307611194	-0.6448376049588271	0.5537142857142857	30560-19-1	Acephate	COP(=O)(NC(C)=O)SC	Organic compounds	Organic acids and derivatives	Carboxylic acids and derivatives	Carboxylic acid derivatives
3347	-8.772035385935895	-6.5281982	3.1709022799801057	-8.861676683974764	-5.690774403994658	0.3950877192982456	360.88200000000006	4	168	-3.2146701649892337	-0.9708330408412472	-3.3043114630281023	-0.13340918304799645	-2.2438371437483955	0.8710396736897886	-8.760363	3.5768684942032696	-3.2029974084203148	0.3017543859649122	32774-16-6	3,3',4,4',5,5'-Hexachlorobiphenyl	Clc1cc(-c2cc(Cl)c(Cl)c(Cl)c2)cc(Cl)c1Cl	Organic compounds	Benzenoids	Benzene and substituted derivatives	Biphenyls and derivatives
3433	-2.61174813514072	-3.4325576	1.6213711306088463	-4.2994906620709825	-2.678119531462136	0.5611083768965957	148.202	4	168	2.5591059293872247	1.7382964672134937	0.871363402456962	2.4927345330658084	0.8208094477145047	0.41279301522638784	-3.128618	1.8512160455714723	2.0422360495982725	0.4220780738662926	34590-94-8	Dipropylene glycol monomethyl ether	COC(C)COC(C)CO	Organic compounds	Organic oxygen compounds	Organooxygen compounds	Ethers
3439	-3.954508307085102	-3.918138	2.3553734149904897	-5.403104573135375	-3.047731158144885	0.5996034227741545	141.214	4	168	1.1953694478554993	1.2317397286820442	-0.25322681819477344	2.1021465967957162	-0.036370279893939816	0.6100384839431043	-3.9551516	2.0302519890807713	1.1947262083533463	0.4560136791844108	3470-98-2	2-Pyrrolidinone, 1-butyl-	CCCCN1CCCC1=O	Organic compounds	Organoheterocyclic compounds	Pyrrolidines	N-alkylpyrrolidines
3535	-3.445298669571128	-3.5865033	3.463543157559559	-6.465995619145398	-3.0024524615858392	0.12857142857142856	532.9380000000004	4	168	2.2813780182095402	2.1401734079619867	-0.7393189313647301	2.724224226194829	0.14120459771707994	0.9751860163369379	-3.5080163	1.7036100405649872	2.2186603403545964	0.08571428571428572	3687-45-4	(9Z)-9-Octadecen-1-yl (9Z)-9-octadecenoate	CCCCCCCCC=CCCCCCCCCOC(=O)CCCCCCCC=CCCCCCCCC	Organic compounds	Lipids and lipid-like molecules	Fatty Acyls	Fatty acid esters
3554	-4.3937014487790895	-4.100234	2.5869491243989198	-5.671493476925233	-3.0845443525263136	0.2756633832005646	1293.3640000000007	4	168	1.7180193196775815	2.011486748869084	0.44022729153143747	3.027176415930357	-0.29346741710184343	0.664586071188713	-4.134402	1.7027526186624566	1.9773189555533073	0.18778459532177671	371756-75-1	Hexasodium 2,2'-{ethene-1,2-diylbis[(3-sulfonato-4,1-phenylene)azanediyl{6-[bis(2-hydroxypropyl)amino]-1,3,5-triazine-4,2-diyl}azanediyl]}di(benzene-1,4-disulfonate)	CC(O)CN(CC(C)O)c1nc(Nc2ccc(C=Cc3ccc(Nc4nc(Nc5cc(S(=O)(=O)[O-])ccc5S(=O)(=O)[O-])nc(N(CC(C)O)CC(C)O)n4)cc3S(=O)(=O)[O-])c(S(=O)(=O)[O-])c2)nc(Nc2cc(S(=O)(=O)[O-])ccc2S(=O)(=O)[O-])n1.[Na+].[Na+].[Na+].[Na+].[Na+].[Na+]	Organic compounds	Phenylpropanoids and polyketides	Stilbenes	Sulfonated stilbenes
3601	-4.515855321052804	-4.4876666	2.7715370298348203	-6.094776945816043	-3.3232399159812225	0.7497470732764849	155.22199999999998	4	168	0.6750979538685915	0.7032866664511603	-0.9038236708946471	1.867713358940173	-0.0281887141497279	0.7075539163597908	-4.49007	2.06025436066535	0.7008834144455022	0.5964137399431516	38205-60-6	5-Acetyl-2,4-dimethylthiazole	CC(=O)c1sc(C)nc1C	Organic compounds	Organoheterocyclic compounds	Azoles	Thiazoles
3641	-3.286261618018594	-3.9545043	2.997128305783161	-5.765284152574575	-2.7681558467914136	0.6655629877369007	110.04899999999998	4	168	1.755324482514979	1.087081848222504	-0.7236980520410015	2.2734302537421596	0.6682426334615084	0.7692524992103705	-3.5633464	2.5298674343380507	1.4782397222674757	0.5271014492753623	39148-24-8	Fosetyl-Al	CCO[PH](=O)[O-].CCO[PH](=O)[O-].CCO[PH](=O)[O-].[Al+3]	Organic compounds	Organic oxygen compounds	Organooxygen compounds
3689	-4.039413786857145	-4.0465994	3.722156024492005	-6.351101074483345	-2.62894504999134	0.4884199134199134	232.376	4	168	1.3267774848568492	1.3195918748669915	-0.9849098027693501	2.7372462217226547	0.007185601265413233	0.9598672190877613	-3.9208572	2.3728878092786485	1.4453340858722834	0.3448301698301698	4067-16-7	Pentaethylenehexamine	NCCNCCNCCNCCNCCN	Organic compounds	Organic nitrogen compounds	Organonitrogen compounds	Amines
3715	-4.996032551170647	-4.2539787	3.233569186273565	-6.379285249758187	-3.1457160634846217	0.33593073593073586	642.9430000000002	4	168	0.8121399211583157	1.5541937318502697	-0.5711127774292238	2.662456408844341	-0.7420538219226005	0.8484896017331046	-4.7934313	2.8832481501445866	1.014741181138974	0.24545454545454543	41484-35-9	Thioethylene glycol bis(3,5-di-tert-butyl-4-hydroxyhydrocinnamate)	CC(C)(C)c1cc(CCC(=O)OCCSCCOC(=O)CCc2cc(C(C)(C)C)c(O)c(C(C)(C)C)c2)cc(C(C)(C)C)c1O	Organic compounds	Benzenoids	Benzene and substituted derivatives	Phenylpropanes
3743	-4.199970868681483	-4.0812736	2.1871246496464654	-5.267265147937729	-3.0801404982912635	0.6751193633952254	183.295	4	168	1.0631797495702788	1.1818770517937847	-0.004114529685967281	2.183010119960498	-0.11869731292586749	0.5567624930598045	-4.25364	2.013511841540995	1.0095104412280242	0.5260734149054505	4223-03-4	N-tert-Octylacrylamide	C=CC(=O)NC(C)(C)CC(C)(C)C	Organic compounds	Organic acids and derivatives	Carboxylic acids and derivatives	Acrylic acids and derivatives
3805	-4.645122902476986	-4.6797166	3.4231072489842074	-6.491937508469523	-3.068830259485316	0.6544561822716888	454.4100000000002	4	168	1.0123249776578251	0.9777312940520504	-0.8344896283347121	2.588617620649495	0.034593684589664164	0.871674707943581	-4.6445303	2.5053331667864045	1.0129175794295042	0.5082196231319038	445295-04-5	CP-671305	CC(Oc1ccc(CNC(=O)c2cccnc2Oc2ccc3c(c2)OCO3)c(F)c1)C(=O)O	Organic compounds	Benzenoids	Benzene and substituted derivatives	2-phenoxypropionic acids
3848	-3.2709942961006613	-4.256844	2.668634353864391	-5.69116212667377	-3.0225277728093793	0.6118883415435139	157.55599999999998	4	168	1.9264406503955505	0.9405909014091297	-0.4937271801775586	2.1749071736868326	0.9858497476310282	0.6793749897522915	-4.064888	2.541830291565548	1.1325469417192682	0.4785550082101806	4684-94-0	6-Chloro-2-picolinic acid	O=C(O)c1cccc(Cl)n1	Organic compounds	Organoheterocyclic compounds	Pyridines and derivatives	Pyridinecarboxylic acids and derivatives
3855	-6.022221403600244	-4.9024534	3.3748936801812994	-7.110415945424312	-3.7355222652430125	0.6499535495428072	359.5730000000001	4	168	-0.46643433008089275	0.6533336463164923	-1.5546288719049608	1.8202648082763386	-1.1197679810538572	0.8840784149382181	-5.749887	3.001931890862946	-0.19409991375785424	0.5087770789545718	470-90-6	Chlorfenvinphos	CCOP(=O)(OCC)OC(=CCl)c1ccc(Cl)cc1Cl	Organic compounds	Benzenoids	Benzene and substituted derivatives	Halobenzenes
3863	-4.998151063827358	-3.850363	1.9630391176927136	-5.041167271122926	-3.078128153430212	0.5333333333333334	194.211	4	168	0.29012276063241593	1.4379108201128006	0.24710655333684794	2.2101456710295615	-1.1477880476988176	0.504190607675323	-4.3365755	2.28046975703767	0.9516983066566481	0.4222222222222222	4724-48-5	Octylphosphonic acid	CCCCCCCCP(=O)(O)O	Organic compounds	Organic acids and derivatives	Organic phosphonic acids and derivatives	Organic phosphonic acids
3938	-3.931568725875774	-4.5304837	2.8153025386987736	-5.941518829980575	-3.1262162912818017	0.8967179311916154	120.242	4	168	1.1484874654367778	0.5495724586451171	-0.8614626386680235	1.9538399000307503	0.5989149968109935	0.7181724768733844	-4.6057067	3.5089648557178577	0.47434949158304873	0.7148997493734336	505-29-3	1,4-Dithiane	C1CSCCS1	Organic compounds	Organoheterocyclic compounds	Dithianes
3975	-4.3299724265898725	-4.3185773	2.604788494605521	-5.76768831715215	-3.1628998225466285	0.6866612206791926	338.44400000000013	4	168	1.199514392655965	1.2109095312916014	-0.23820149790631207	2.3665869966992092	-0.011395137008573641	0.6633132198435487	-4.33028	2.405508133298782	1.1992069842674955	0.5365853658536586	51-03-6	Piperonyl butoxide	CCCCOCCOCCOCc1cc2c(cc1CCC)OCO2	Organic compounds	Organoheterocyclic compounds	Benzodioxoles
154	-3.4322426204850878	-4.5890203	2.4302353794883134	-5.758997726300488	-3.3287623468121748	0.7218005500072369	430.7170000000002	4	168	2.2019493928156835	1.0451717646761074	-0.12480571299971681	2.3054296664885965	1.1567776317426954	0.6192227540164603	-3.8698936	2.4324326458844223	1.7642984729840756	0.5643537414965986	10191-41-0	alpha-Tocopherol	Cc1c(C)c2c(c(C)c1O)CCC(C)(CCCC(C)CCCC(C)CCCC(C)C)O2	Organic compounds	Lipids and lipid-like molecules	Prenol lipids	Quinone and hydroquinone lipids
4093	-5.909954331773799	-5.4886456	4.19428622581613	-7.907442749388934	-3.713156523572803	0.3097272096452424	505.2060000000002	4	168	-0.20648583202942478	0.21482294808230254	-2.20397424964456	1.9903119761715709	-0.4213087781849314	1.0702476875958884	-5.819963	2.8429801104004477	-0.11649449472013589	0.2097272096452424	52918-63-5	Deltamethrin	CC1(C)C(C=C(Br)Br)C1C(=O)OC(C#N)c1cccc(Oc2ccccc2)c1	Organic compounds	Lipids and lipid-like molecules	Fatty Acyls	Fatty acid esters
4169	-5.3560577638688525	-4.413278	2.7683088530682514	-5.9843756698981	-3.2160668168298483	0.7287857866151155	162.23600000000002	4	168	-0.1459105338052485	0.7968691289134764	-0.7742284398344957	1.9940804132337557	-0.9427796609940966	0.705574220215859	-4.9816813	2.725828464191391	0.22846587509122826	0.5708910497730103	54-11-5	Nicotine	CN1CCCC1c1cccnc1	Organic compounds	Organoheterocyclic compounds	Pyridines and derivatives	Pyrrolidinylpyridines
4174	-3.990182577771868	-4.117342	2.0770522758752246	-5.370427649143872	-3.2933753732686477	0.5141549953314659	147.00400000000002	4	168	1.1771465743524507	1.0499871415334483	-0.20309849701955346	1.873953778855671	0.1271594174673898	0.5329741677271002	-4.3191295	2.3285706130331905	0.848199681617826	0.39222222222222225	541-73-1	1,3-Dichlorobenzene	Clc1cccc(Cl)c1	Organic compounds	Benzenoids	Benzene and substituted derivatives	Halobenzenes
4218	-3.603673613242083	-3.7462904	2.0725078055187676	-4.9589158308096	-2.8864080252908324	0.519401441470407	164.204	4	168	1.6117101190588095	1.4690932829210686	0.2564679014912926	2.32897570701006	0.14261683208567577	0.5295799140661379	-3.679484	2.4300442196156022	1.5358998381508278	0.40216006216006217	5471-51-2	4-(4-Hydroxyphenyl)butan-2-one	CC(=O)CCc1ccc(O)cc1	Organic compounds	Benzenoids	Phenols	1-hydroxy-2-unsubstituted benzenoids
4279	-6.32999824395863	-4.7738547	4.179631372433981	-7.187535014446865	-3.0079036420128835	0.8297167603529114	751.0110000000001	4	168	-0.45435194583020744	1.1017915545066552	-1.311888716318442	2.867742656115539	-1.5561435114452022	1.066634692621765	-6.329695	3.797433346322324	-0.45404893518960343	0.6604859911221422	55721-31-8	Salinomycin sodium	CCC(C(=O)[O-])C1CCC(C)C(C(C)C(O)C(C)C(=O)C(CC)C2OC3(C=CC(O)C4(CCC(C)(C5CCC(O)(CC)C(C)O5)O4)O3)C(C)CC2C)O1.[Na+]	Organic compounds	Lipids and lipid-like molecules	Prenol lipids	Terpene glycosides
4302	-4.967324400777628	-4.3856425	3.8150846585897367	-6.486478958867704	-2.6713943002779676	0.6385864135864135	153.823	4	168	0.2196968763410575	0.8013787582648686	-1.299457681749019	2.5156269768407173	-0.581681872243692	0.9712883143743465	-4.513925	3.4597256583467457	0.6730961930626576	0.4428571428571429	56-23-5	Carbon tetrachloride	ClC(Cl)(Cl)Cl	Organic compounds	Organohalogen compounds	Alkyl halides	Halomethanes
4335	-2.92997500252199	-2.8004644	2.1601460083442596	-4.151802517651153	-1.9916565093068934	0.4928138528138527	133.10299999999998	4	168	2.1942128415985365	2.323723451402387	0.9723853264693733	3.132531334813633	-0.12951061081361592	0.5583862622068099	-2.9032538	2.4383574952537423	2.2209340473353882	0.367056277056277	56-84-8	L-Aspartic acid	NC(CC(=O)O)C(=O)O	Organic compounds	Organic acids and derivatives	Carboxylic acids and derivatives	Amino acids, peptides, and analogues
4372	-3.3591231831676605	-3.776551	3.4537904704646163	-6.292760096846406	-2.8389696263817896	0.6441607388227817	514.5520000000002	4	168	2.352306087421364	1.9348782747286737	-0.5813308262573816	2.8724596442072348	0.41742782505682685	0.9469266070074027	-3.4032564	2.6816685294332845	2.3081728442851	0.4993331526158851	574-93-6	Phthalocyanine	c1ccc2c(c1)-c1nc-2nc2[nH]c(nc3nc(nc4[nH]c(n1)c1ccccc41)-c1ccccc1-3)c1ccccc21	Organic compounds	Organoheterocyclic compounds	Tetrapyrroles and derivatives	Phthalocyanines
4376	-5.69183581774236	-3.8176024	2.2494255246170476	-5.382483942316425	-3.133058417699377	0.4730994152046783	122.167	4	168	-0.6048819085083701	1.269351521945581	-0.2955300330824343	1.9538954915346132	-1.8742334217310077	0.606425502144614	-5.208386	2.359397094032996	-0.12143201985884293	0.3678362573099415	576-26-1	2,6-Dimethylphenol	Cc1cccc(C)c1O	Organic compounds	Benzenoids	Phenols	Cresols
4396	-5.000186103745943	-4.1220818	3.75189732047433	-6.293799619010999	-2.5419022985366686	0.7791124151843022	198.182	4	168	0.2968781031355588	1.17498244688077	-0.9967354121294973	2.755161908344833	-0.8781043471541459	0.9576757298034939	-4.6980476	2.7221526596495904	0.5990165760792292	0.621969558041445	57966-95-7	Cymoxanil	CCNC(=O)NC(=O)C(C#N)=NOC	Organic compounds	Organic acids and derivatives	Organic carbonic acids and derivatives	Ureas
4427	-3.78327217364413	-4.7070003	3.2740816221691427	-6.123528104224503	-2.8494464820553604	0.5424543572369659	302.24600000000004	4	168	1.697088388363708	0.7733603097494062	-0.6431675422166653	2.6309140799524773	0.9237280819405869	0.8344679038199302	-3.8971074	2.6778172243862497	1.5832531974904531	0.39779396016277574	587-90-6	4,4'-Dinitrodiphenylurea	O=C(Nc1ccc([N+](=O)[O-])cc1)Nc1ccc([N+](=O)[O-])cc1	Organic compounds	Benzenoids	Benzene and substituted derivatives	N-phenylureas
4517	-3.675069269011667	-4.007879	3.118781716835305	-5.738543758714705	-2.6197620418794	0.6825513023354665	398.4000000000001	4	168	1.9252500607399943	1.592440560020122	-0.13822442896304402	2.9805572878722613	0.3328095113533234	0.7941457376433697	-3.7930317	3.0417752270672285	1.8072876430787672	0.5429286608260325	599-79-1	Sulfasalazine	O=C(O)c1cc(N=Nc2ccc(S(=O)(=O)Nc3ccccn3)cc2)ccc1O	Organic compounds	Organoheterocyclic compounds	Azobenzenes
4540	-3.2106091592798216	-3.8170333	3.7912382847701487	-5.998202522393091	-2.206964237622942	0.23775497898617898	436.2980000000001	4	168	2.429174062895734	1.8227499320495495	-0.3584193002175347	3.4328189845526142	0.6064241315832155	0.967212560550796	-3.357953	2.5043942056859403	2.281830141767884	0.14695967259765225	6041-94-7	C.I. Pigment Red 2	O=C(Nc1ccccc1)c1cc2ccccc2c(N=Nc2cc(Cl)ccc2Cl)c1O	Organic compounds	Benzenoids	Naphthalenes	Naphthalenecarboxylic acids and derivatives
4566	-3.546376976251219	-3.435009	3.0118913993100267	-5.302839367711668	-2.290947968401641	0.6699435545385202	174.20399999999998	4	168	1.6946811466246923	1.8060491148527869	-0.06178124483575668	2.95011015447427	-0.11136797356567207	0.7769869323674213	-3.544665	2.4847252700380924	1.6963930160908955	0.5331014492753623	6104-30-9	Isobutylidene diurea	CC(C)C(NC(N)=O)NC(N)=O	Organic compounds	Organic acids and derivatives	Organic carbonic acids and derivatives	Ureas
4579	-5.496359066333096	-4.8431973	2.782244115694953	-6.34114679908693	-3.558902683391977	0.7446632164571515	226.34099999999995	4	168	-0.14159583601539266	0.5115658896677504	-0.9863835687692264	1.7958605469257267	-0.6531617205994538	0.708285560459571	-5.2913704	2.4086186176054007	0.06339282764690052	0.5884842971558509	61295-41-8	3-(2-Methyl-3-furylthio)-4-heptanone	CCCC(=O)C(CC)Sc1ccoc1C	Organic compounds	Organosulfur compounds	Thioethers	Aryl thioethers
4593	-3.318469345434917	-4.0305014	2.6550305957281175	-5.621133323338748	-2.9661027276106307	0.6064280435012142	228.332	4	168	2.04009743530427	1.328065430609745	-0.2625665425995612	2.392464053128556	0.7120320202267041	0.6805275908189616	-3.6162026	2.2969822167835585	1.7423641957165459	0.45491289198606266	61597-98-6	Propanoic acid, 2-hydroxy-, (1R,2S,5R)-5-methyl-2-(1-methylethyl)cyclohexyl ester, (2S)-	CC1CCC(C(C)C)C(OC(=O)C(C)O)C1	Organic compounds	Lipids and lipid-like molecules	Prenol lipids	Monoterpenoids
4604	-3.1178701688332917	-3.868369	2.6015191009012586	-5.43232156303894	-2.8308024621376813	0.6446267696267697	167.208	4	168	2.1053868834128835	1.3548879383110906	-0.2090645107927645	2.392454590108494	0.7504989336447356	0.6671695074882147	-3.4697614	2.6413035265794136	1.7534956628640213	0.5094916344916345	61-76-7	Phenylephrine hydrochloride	CNCC(O)c1cccc(O)c1.Cl	Organic compounds	Benzenoids	Phenols	1-hydroxy-4-unsubstituted benzenoids
4646	-2.476145741096813	-3.0365956	2.3060740339172736	-4.480984758663405	-2.1749107247461317	0.5447759197324414	131.17499999999998	4	168	2.6417053317735633	2.0812554850006895	0.6368663142069713	2.9429403481242447	0.5604498418652231	0.596284706691215	-2.7946079	2.00100361584598	2.3232431913689293	0.4072569169960475	61-90-5	L-Leucine	CC(C)CC(N)C(=O)O	Organic compounds	Organic acids and derivatives	Carboxylic acids and derivatives	Amino acids, peptides, and analogues
4659	-3.6717452928366985	-4.1792145	3.2648799387395298	-6.060524727723919	-2.7956447889843896	0.4662525879917184	167.11999999999998	4	168	1.5512831341355537	1.0438139654225762	-0.8374963007516673	2.4273836379878624	0.507469184702364	0.8330368594321788	-4.04459	2.7758139361679683	1.1784384330402518	0.3501231527093596	62-23-7	4-Nitrobenzoic acid	O=C(O)c1ccc([N+](=O)[O-])cc1	Organic compounds	Benzenoids	Benzene and substituted derivatives	Benzoic acids and derivatives
[truncated: 994 more rows]
