# Supplementary material for: Uncertainty-aware machine learning to predict non-cancer human toxicity for the global chemicals market
Source: Nat Commun. 2026 Jan 7;17:647. doi: 10.1038/s41467-025-67374-4 (PMC12816579; doi:10.1038/s41467-025-67374-4)
Supplement: Supplementary file 4 — Source Data [file 41467_2025_67374_MOESM4_ESM.zip › Source Data/Figure 1e.csv]

	coverage	pred_coverage
0	0.01	0.008474576
1	0.05	0.038135593
2	0.1	0.095338983
3	0.3	0.313559322
4	0.5	0.512711864
5	0.7	0.707627119
6	0.9	0.870762712
7	0.95	0.936440678
8	0.99	0.987288136
