# Supplementary material for: Uncertainty-aware machine learning to predict non-cancer human toxicity for the global chemicals market
Source: Nat Commun. 2026 Jan 7;17:647. doi: 10.1038/s41467-025-67374-4 (PMC12816579; doi:10.1038/s41467-025-67374-4)
Supplement: Supplementary file 4 — Source Data [file 41467_2025_67374_MOESM4_ESM.zip › Source Data/Figure 2.csv]

ID	y	yhat	uhat	yhat_lo	yhat_up	dJ	MW	fold	p	y_mg	yhat_mg	yhat_lo_mg	yhat_up_mg	res	uhat_std	yhat_in	uhat_in	yhat_in_mg	dJ_in	casrn	name	canonical order SMILES	Kingdom	Superclass	Class	Subclass	subset
51	-4.001552554669258	-3.792881	2.8209324706394057	-5.291726229902942	-2.470793759263536	0.2616666666666666	258.206	0	169	1.4104137751922654	1.619085301136405	0.1202400999585819	2.9411725705979874	-0.2086715427063676	0.7182771401080794	-3.9994004	3.551232040045642	1.4125659397493775	0.195	10043-67-1	Aluminum potassium sulfate	O=S(=O)([O-])[O-].O=S(=O)([O-])[O-].[Al+3].[K+]	Inorganic compounds	Mixed metal/non-metal compounds	Post-transition metal oxoanionic compounds	Post-transition metal sulfates	non-standardized
81	-3.045253948876065	-4.29342	4.082127909661794	-6.789030748262229	-2.706902838600436	0.836413043478261	140.19	0	169	2.101463086867911	0.8532972110390066	-1.6423137125182536	2.43981419714354	1.2481658890755951	1.0499661740007646	-4.282173	4.175381393545366	0.8645438793738768	0.6614130434782608	100-97-0	Methenamine	C1N2CN3CN1CN(C2)C3	Organic compounds	Organoheterocyclic compounds	Triazinanes	1,3,5-triazinanes	standardized
112	-3.748133166902457	-3.8471959	3.2994831896688157	-5.837848966762611	-2.5383657770937957	0.3690909090909091	152.209	0	169	1.434307165786875	1.335244472837875	-0.6554086340732791	2.644074555595536	0.0990626968212979	0.8466567245347767	-3.8887846	3.218546329052696	1.293655670450769	0.26	10124-41-1	Calcium thiosulfate	O=S(=O)([O-])[S-].[Ca+2]	Inorganic compounds	Mixed metal/non-metal compounds	Alkaline earth metal organides	Alkaline earth metal oxides	non-standardized
151	-4.842711548679736	-4.190895	2.9104071945597205	-5.88887424812339	-2.9784670535636693	0.656421568627451	181.32299999999995	0	169	0.4157413471948224	1.067557811134405	-0.6304213522488316	2.279985842310889	-0.6518164681133296	0.743456215823313	-4.507181	2.3586677673581606	0.7512717084898481	0.504656862745098	101-83-7	Dicyclohexylamine	C1CCC(NC2CCCCC2)CC1	Organic compounds	Organic nitrogen compounds	Organonitrogen compounds	Cyclohexylamines	standardized
157	-3.6134218246281815	-3.7950573	3.4701264570443784	-5.786672662936517	-2.316546205892138	0.3299999999999999	116.142	0	169	1.451567475814475	1.2699320039469686	-0.72168336249386	2.7484430945505185	0.1816354721247481	0.885123037790811	-3.755213	2.959802318381088	1.3097762744620018	0.2299999999999999	10196-04-0	Ammonium sulfite	O=S([O-])[O-].[NH4+].[NH4+]	Inorganic compounds	Homogeneous non-metal compounds	Non-metal oxoanionic compounds	Non-metal sulfites	non-standardized
158	-5.598512822815968	-4.575915	2.667800544507541	-5.897708212393525	-3.2299076678859837	0.7023188405797102	220.36	0	169	-0.2553800591146838	0.7672179125728134	-0.554575448692241	2.1132250958153005	-1.0225979630442392	0.6804167856109828	-5.1750484	2.8697252409692826	0.1680844123898338	0.5523188405797101	101-96-2	N,N'-Bis(1-methylpropyl)-1,4-benzenediamine	CCC(C)Nc1ccc(NC(C)CC)cc1	Organic compounds	Organic nitrogen compounds	Organonitrogen compounds	Amines	standardized
206	-3.8834375148835454	-4.6751328	2.5877982215229958	-5.854127046518559	-3.2663288249955635	0.5940855362131957	252.36399999999995	0	169	1.5185898875251511	0.7268946580983173	-0.4520996441098615	2.135698577413134	0.7916952365812975	0.6587607317927408	-4.528241	2.5469143577271405	0.8737862539093937	0.4378680421233613	102-77-2	N-Oxydiethylenebenzothiazole-2-sulfenamide	c1ccc2sc(SN3CCOCC3)nc2c1	Organic compounds	Organoheterocyclic compounds	Benzothiazoles		standardized
209	-3.8155898571254334	-3.957034	2.5490066538104794	-5.4244653620280046	-2.875458708217525	0.4310846305397389	173.29999999999995	0	169	1.4232087055884826	1.281764445752732	-0.1856667993140877	2.363339854496392	0.1414442538975149	0.6503309692363514	-3.9559891	2.369628126636696	1.2828094282565838	0.3190846305397389	102-81-8	2-(Dibutylamino)ethanol	CCCCN(CCO)CCCC	Organic compounds	Organic nitrogen compounds	Organonitrogen compounds	Amines	standardized
310	-3.292899663200469	-3.3947492	1.7469503811320788	-4.288168571606411	-2.541218190474332	0.51424781272958	130.231	0	169	1.821814712171796	1.7199652037543078	0.8265458037658537	2.5734961848979325	0.1018495013808298	0.445343820332558	-3.3986566	1.893714463732028	1.71605776122976	0.3872463768115942	104-76-7	2-Ethyl-1-hexanol	CCCCC(CC)CO	Organic compounds	Lipids and lipid-like molecules	Fatty Acyls	Fatty alcohols	standardized
345	-3.708520390875519	-4.3949585	2.346999638186277	-5.631260395883503	-3.284260757697226	0.5350877528268831	122.167	0	169	1.378433518358471	0.6919953935703667	-0.5443064866495128	1.802693151536764	0.6864381052182309	0.5977251528327234	-3.9344237	2.624318092586603	1.1525302198124543	0.4208020385411689	105-67-9	2,4-Dimethylphenol	Cc1ccc(O)c(C)c1	Organic compounds	Benzenoids	Benzene and substituted derivatives	Xylenes	standardized
372	-4.028573405428824	-3.5476654	2.5032268286242267	-5.1459726614745005	-2.6427458328502738	0.5084125465178098	158.285	0	169	1.170866355132265	1.651774402948612	0.0534670990865876	2.5566939277108145	-0.4809080478391019	0.6505950391677503	-3.7083569	1.9023009749451465	1.491082911365767	0.3902307283359915	106-21-8	3,7-Dimethyloctan-1-ol	CC(C)CCCC(C)CCO	Organic compounds	Lipids and lipid-like molecules	Fatty Acyls	Fatty alcohols	standardized
1207	-4.857440305166523	-4.020436	2.407860223280628	-5.508560796269935	-3.100700572989307	0.5078381251949035	196.29	0	169	0.4354578698515024	1.272462376757326	-0.2156626212519094	2.192197602028718	-0.8370044950774114	0.6206974581906268	-4.0787	3.165161511338754	1.2141981139109197	0.366374710560757	125-12-2	Isobornyl acetate	CC(=O)OC1CC2CCC1(C)C2(C)C	Organic compounds	Lipids and lipid-like molecules	Prenol lipids	Monoterpenoids	standardized
388	-3.2750976715595885	-3.4036014	1.87070699042976	-4.707728454817358	-2.837021464387598	0.4238461538461539	106.168	0	169	1.7508959646056794	1.6223922392295222	0.3182651813479095	2.18897217177767	0.1285037364451722	0.5049570773492801	-3.42512	1.7148838025226096	1.600873528755026	0.3305128205128205	106-42-3	p-Xylene	Cc1ccc(C)cc1	Organic compounds	Benzenoids	Benzene and substituted derivatives	Xylenes	standardized
479	-4.181030226515928	-3.4969969	3.162576251124856	-5.313980690066925	-2.151404438942069	0.6014083820662768	89.13799999999999	0	169	0.7690326590261523	1.4530660065066738	-0.3639178045248455	2.7986584466000104	-0.6840333469382909	0.8067412346248466	-3.9556782	2.4948225765434744	0.9943846475478572	0.4689021164021164	108-01-0	Dimethylaminoethanol	CN(C)CCO	Organic compounds	Organic nitrogen compounds	Organonitrogen compounds	Amines	standardized
492	-3.935020297470482	-3.7531137	3.129190291102004	-5.428318452329909	-2.299128161227905	0.7477025898078529	98.057	0	169	1.056458304642043	1.2383648439278905	-0.4368398502173833	2.6923504408846206	-0.1819065508274158	0.7966617462351064	-3.7644615	2.9729905546579274	1.2270170798274815	0.5921470342522974	108-31-6	2,5-Furandione	O=C1C=CC(=O)O1	Organic compounds	Organoheterocyclic compounds	Dihydrofurans	Furanones	standardized
526	-3.6717902872034	-3.4885921	2.229464561081854	-4.552004980586821	-2.322540419504967	0.6391339869281045	100.161	0	169	1.328908364648517	1.5121065035907575	0.4486936712650959	2.67815823234695	-0.1831981393762514	0.567908255221812	-3.5629356	2.2251557879107757	1.4377630737469056	0.5016339869281046	108-93-0	Cyclohexanol	OC1CCCCC1	Organic compounds	Organic oxygen compounds	Organooxygen compounds	Alcohols and polyols	standardized
528	-3.934318438599744	-3.7673955	2.6469362434714068	-5.163482702643987	-2.51654645917258	0.5009071320836027	94.113	0	169	1.0393311788584645	1.2062541099650337	-0.1898330851857785	2.457103158285628	-0.1669229422313356	0.6740891431984043	-3.81105	2.10661052370176	1.1625996921324075	0.3832600732600733	108-95-2	Phenol	Oc1ccccc1	Organic compounds	Benzenoids	Phenols	1-hydroxy-4-unsubstituted benzenoids	standardized
627	-7.41097518868794	-6.527074	3.515589355644889	-8.94302953448599	-5.427440178841102	0.5434391534391534	326.437	0	169	-1.8971758107104923	-1.0132744950434271	-3.4292301565085435	0.0863591991363454	-0.8839013285194826	0.9412192970177934	-6.506621	3.96139064752935	-0.992821508767996	0.4175132275132275	11097-69-1	Aroclor 1254	Clc1cccc(-c2ccc(Cl)c(Cl)c2Cl)c1Cl	Organic compounds	Benzenoids	Benzene and substituted derivatives	Biphenyls and derivatives	standardized
640	-3.305668294938008	-4.4625115	3.022333182472003	-5.903717273945172	-2.8813840914731688	0.5630252100840336	178.209	0	169	1.9452613382737185	0.7884181040194231	-0.6527876407334451	2.369545541738558	1.1568432445212204	0.7698686880538765	-3.6794343	2.8813918003752463	1.5714953453474485	0.4392156862745098	111-17-1	3,3'-Thiodipropionic acid	O=C(O)CCSCCC(=O)O	Organic compounds	Organic acids and derivatives	Carboxylic acids and derivatives	Dicarboxylic acids and derivatives	standardized
644	-4.289552176483238	-4.5216846	3.786282820179118	-6.483782651610848	-2.6974998314317298	0.656993006993007	283.914	0	169	1.1636346319384858	0.9315021709880326	-1.0305958431891236	2.755686976989994	0.232132470123207	0.9647661537889848	-4.4418225	3.1597853465285217	1.0113642756776329	0.4947552447552447	11120-25-5	Ammonium tungstate(VI)	O=[W](=O)([O-])[O-].[NH4+].[NH4+]	Inorganic compounds	Mixed metal/non-metal compounds	Miscellaneous mixed metal/non-metals	Miscellaneous metallic oxoanionic compounds	non-standardized
650	-2.9126596242754403	-3.1268287	1.7527018574415862	-4.104385659369714	-2.351683801928128	0.0	102.177	0	169	2.096693523018031	1.882524474927272	0.9049674879237573	2.6576693453653437	0.2141690462262686	0.4463639787324822	-3.0196514	1.7734760290256624	1.989701739533397	0.0	111-27-3	1-Hexanol	CCCCCCO	Organic compounds	Lipids and lipid-like molecules	Fatty Acyls	Fatty alcohols	standardized
678	-4.902347149533285	-4.932307	3.915588398486452	-7.263500431269872	-3.34791203278342	0.7328310093307732	400.4750000000002	0	169	0.7002282605226003	0.6702686394708541	-1.6609250212139863	2.2546633772724656	0.0299596169767246	1.0027089713322874	-4.902378	3.240187708417011	0.7001973244051762	0.5449089314086952	111578-32-6	Metobenzuron	CON(C)C(=O)Nc1ccc(Oc2ccc3c(c2)OC(C)(OC)CC3(C)C)cc1	Organic compounds	Organic oxygen compounds	Organooxygen compounds	Ethers	standardized
681	-3.01867676585042	-3.4306889	1.4694770362516754	-4.248541231362395	-2.77906419511072	0.3035294117647059	112.216	0	169	2.031378018131271	1.619365936026489	0.8015135526192957	2.270990588870971	0.4120120921818064	0.3742092363845276	-3.349333	1.519880128031025	1.7007217502149852	0.2035294117647058	111-67-1	2-Octene	CC=CCCCCC	Organic compounds	Hydrocarbons	Unsaturated hydrocarbons	Unsaturated aliphatic hydrocarbons	standardized
698	-3.062020640016112	-3.0781984	1.6510483059988093	-4.104626184335735	-2.453577878336925	0.0	130.23100000000002	0	169	2.0526937353561525	2.0365159465227483	1.01008819103653	2.661136497035339	0.0161777929062512	0.4261623103010236	-3.061014	1.78033531382458	2.053700425791941	0.0	111-87-5	1-Octanol	CCCCCCCCO	Organic compounds	Lipids and lipid-like molecules	Fatty Acyls	Fatty alcohols	standardized
712	-5.123385484824542	-5.060427	3.485150927485872	-7.2496345482115485	-3.764483620725677	0.7183178035729039	252.73	0	169	0.2792713125411213	0.3422296124990138	-1.846977750845885	1.6381731766399867	-0.0629582959512511	0.9018051659860196	-4.801178	3.569319367775828	0.6014788052408069	0.5575334898474137	111988-49-9	Thiacloprid	N#CN=C1SCCN1Cc1ccc(Cl)nc1	Organic compounds	Organoheterocyclic compounds	Pyridines and derivatives	Halopyridines	standardized
726	-6.373563524036904	-4.956776	3.011639909404142	-6.254079330601631	-3.2424394211974885	0.7459613846698391	314.41100000000006	0	169	-0.8760657921538483	0.5407215993501648	-0.7565815987185743	2.2550583106855675	-1.416787381916543	0.7677346782237312	-5.8505225	3.639634203043996	-0.3530247796198784	0.5941095328179872	112143-82-5	Triazamate	CCOC(=O)CSc1nc(C(C)(C)C)nn1C(=O)N(C)C	Organic compounds	Organosulfur compounds	Thioethers	Aryl thioethers	standardized
776	-4.52953504449575	-4.743172	3.0145952892213868	-6.041032492015424	-3.0264372027940367	0.5863150195178936	483.9020000000002	0	169	1.1552223725853243	0.9415852472890026	-0.3562750749343487	2.658320214287038	0.2136371242359391	0.7685085733960506	-4.5331926	2.628012075705518	1.151564791522518	0.453962078341423	113036-88-7	Flucycloxuron	O=C(NC(=O)c1c(F)cccc1F)Nc1ccc(CON=C(c2ccc(Cl)cc2)C2CC2)cc1	Organic compounds	Benzenoids	Benzene and substituted derivatives	N-phenylureas	standardized
797	-5.124739371990373	-4.0935683	2.615704353639517	-5.610973316261866	-2.995268962622349	0.5079058031959629	284.488	0	169	0.3293245801337042	1.3604956367769814	-0.1569093641377892	2.458794989501728	-1.031171046947648	0.6677981330845255	-4.6069784	2.916374580897134	0.8470855508420512	0.404457527333894	1147459-12-8	N-[3-(dimethylamino)propyl] C 12-C18 alkylamide	CCCCCCCCCCCC(=O)NCCCN(C)C	Organic compounds	Lipids and lipid-like molecules	Fatty Acyls	Fatty amides	standardized
820	-4.602915116060345	-4.8673224	3.542755363446465	-7.02451184719702	-3.481756483750554	0.559090909090909	285.491	0	169	0.8526773057616416	0.5882699784504234	-1.5689194253750331	1.9738359380714323	0.2644073288554267	0.9105460261631904	-4.603837	3.1795008174679618	0.8517554168458542	0.4217330495591365	115-96-8	Tris(2-chloroethyl) phosphate	O=P(OCCCl)(OCCCl)OCCCl	Organic compounds	Organic acids and derivatives	Organic phosphoric acids and derivatives	Phosphate esters	standardized
894	-3.302349991201397	-3.5999894	2.618014895160457	-5.119713569740219	-2.5016986745797625	0.4374659414659415	152.14899999999997	0	169	1.879919111099696	1.5822796662194538	0.0625555325608733	2.6805704277213303	0.2976394230136909	0.6684289742138241	-3.5160673	2.213081891226185	1.6662018558426124	0.3123336663336663	119-36-8	Methyl salicylate	COC(=O)c1ccccc1O	Organic compounds	Benzenoids	Benzene and substituted derivatives	Benzoic acids and derivatives	standardized
946	-4.09342335092073	-4.6385055	2.952134113073983	-6.323712893645094	-3.3715787805711117	0.8476190476190476	215.838	0	169	1.2407045571623432	0.6956224417701049	-0.9895849855620208	1.9625491275119624	0.5450821079110568	0.7527050184375322	-4.7461443	3.124565828699861	0.5879836222585704	0.6761904761904762	12036-22-5	Tungsten oxide (WO2)	O=[W]=O	Inorganic compounds	Mixed metal/non-metal compounds	Transition metal organides	Transition metal oxides	non-standardized
968	-3.1811901855299465	-5.8998055	3.4061593712853324	-6.831664389962471	-3.4255050186771387	0.7720279720279721	183.484	0	169	2.082408013768412	-0.6362073593013128	-1.5680661906641131	1.8380931806212195	2.7186153602769383	0.9333494140018233	-5.8896594	4.062065039101394	-0.6260612112417214	0.6083916083916084	12060-59-2	Strontium titanium oxide	O=[Ti]([O-])[O-].[Sr+2]	Inorganic compounds	Mixed metal/non-metal compounds	Alkaline earth metal organides	Alkaline earth metal oxides	non-standardized
982	-4.208074374239691	-4.96692	6.451496196801017	-9.762235886913173	-3.310739690112156	0.4634845245392913	332.50000000000006	0	169	1.3137172753994328	0.5548717542580187	-4.240444237274049	2.2110519595269675	0.7588455247471257	1.775635924428983	-4.875164	6.078705756014677	0.6466276068492244	0.3640799475485073	120-78-5	2,2'-Dithiobisbenzothiazole	c1ccc2sc(SSc3nc4ccccc4s3)nc2c1	Organic compounds	Organoheterocyclic compounds	Benzothiazoles		standardized
994	-5.793817893910686	-5.38839	2.4384232120586566	-6.114040775029932	-3.6756175629712753	0.4267210480781115	182.135	0	169	-0.5334244838308211	-0.1279966321053712	-0.8536473649500673	1.584775847108589	-0.4054278296711837	0.6613055872771775	-5.708131	2.2603458490455672	-0.4477374250220599	0.3304247517818152	121-14-2	2,4-Dinitrotoluene	Cc1ccc([N+](=O)[O-])cc1[N+](=O)[O-]	Organic compounds	Benzenoids	Benzene and substituted derivatives	Toluenes	standardized
1007	-3.391726528267176	-3.6182392	2.595162620731282	-5.115639200624251	-2.520476579892969	0.4717934440111859	152.14899999999997	0	169	1.7905425740339167	1.564029949101181	0.0666299016768415	2.661792522408124	0.2265126360852409	0.6622325669088878	-3.5634673	2.006294995493737	1.618801818307091	0.351939964157706	121-33-5	4-Hydroxy-3-methoxybenzaldehyde	COc1cc(C=O)ccc1O	Organic compounds	Benzenoids	Phenols	Methoxyphenols	standardized
1054	-5.811250536117478	-6.0175605	3.447484992675118	-7.2069361297099155	-3.7594511370347976	0.5908465932272542	277.238	0	169	-0.3683977789394524	-0.5747077248855501	-1.76408337253189	1.6834016201432278	0.2063099459076687	0.9034769640077596	-6.3541245	2.8798575771920287	-0.9112717848249624	0.4021858508058765	122-14-5	Fenitrothion	COP(=S)(OC)Oc1ccc([N+](=O)[O-])c(C)c1	Organic compounds	Organic acids and derivatives	Organic thiophosphoric acids and derivatives	Thiophosphoric acid esters	standardized
1065	-3.568925015681232	-3.8473861	4.101924866146178	-6.68787109979454	-2.585946233648362	0.594664766807624	1429.2330000000004	0	169	2.5861780195237065	2.307716919626688	-0.5327680645896017	3.5691568015565767	0.2784611060686459	1.1028646390647598	-4.054654	4.231839221194644	2.1004489076973982	0.4318180944694261	12225-21-7	C.I. Pigment Yellow 100	O=C(O)c1[nH]n(-c2ccc(S(=O)(=O)O)cc2)c(=O)c1N=Nc1ccc(S(=O)(=O)[O-])cc1.O=C(O)c1[nH]n(-c2ccc(S(=O)(=O)O)cc2)c(=O)c1N=Nc1ccc(S(=O)(=O)[O-])cc1.O=C(O)c1[nH]n(-c2ccc(S(=O)(=O)O)cc2)c(=O)c1N=Nc1ccc(S(=O)(=O)[O-])cc1.[Al+3]	Organic compounds	Organoheterocyclic compounds	Azoles	Pyrazoles	nan
1072	-5.306689494565124	-4.1908793	4.077056928168967	-7.252066412988634	-3.1750094848196677	0.7039361632770708	1218.7409999999995	0	169	0.7792219270319145	1.89503207910372	-1.1661549913915956	2.910901936777372	-1.1158101496249389	1.1243360950312982	-5.03432	3.4669780278095867	1.0515915387101764	0.5553647347056422	12237-63-7	C.I. Pigment Red 169	CCOC(=O)c1ccccc1-c1c2ccc(=[N+](CC)CC)cc-2oc2cc(N(CC)CC)ccc12.CCOC(=O)c1ccccc1-c1c2ccc(=[N+](CC)CC)cc-2oc2cc(N(CC)CC)ccc12.[C-]#N.[C-]#N.[C-]#N.[C-]#N.[C-]#N.[C-]#N.[Cu+2].[Fe+2]	Organic compounds	Organoheterocyclic compounds	Benzopyrans	1-benzopyrans	standardized
1084	-4.615905947339243	-3.731846	3.016930933158333	-5.083393103473041	-2.066462170314708	0.5866666666666667	117.99999999999996	0	169	0.455976059966882	1.3400359126738552	-0.0115110961669156	3.0054198369914173	-0.8840598532077735	0.7681187494647734	-4.0946116	2.470293169735017	0.9772703724151556	0.3533333333333333	12251-53-5	Sodium Tetrahydroxoaluminate	[Al+3].[Na+].[OH-].[OH-].[OH-].[OH-]	Inorganic compounds	Mixed metal/non-metal compounds	Post-transition metal oxoanionic compounds	Post-transition metal hydroxides	non-standardized
1124	-4.089389146194419	-3.7551506	2.358307429152221	-5.127199144540907	-2.7688917153886865	0.5309660169915043	136.14999999999998	0	169	1.0446284994815644	1.3788670917910706	0.0068185011350759	2.365125930287297	-0.3342385896300879	0.6022528078529071	-3.7610612	2.035392633661369	1.3729564645745005	0.3990144927536231	123-11-5	4-Methoxybenzaldehyde	COc1ccc(C=O)cc1	Organic compounds	Benzenoids	Benzene and substituted derivatives	Benzoyl derivatives	standardized
1131	-3.729447633823877	-4.692978	3.6498205037648734	-6.6926384826227805	-3.042817978857907	0.3434684663631859	514.8570000000005	0	169	1.982238987965412	1.0187087254318523	-0.9809518608334916	2.6688686429313817	0.9635302714495606	0.9291511648400442	-3.9172516	2.765351574379737	1.7944350282213102	0.2423963133640553	123-28-4	Propanoic acid, 3,3'-thiobis-, didodecyl ester	CCCCCCCCCCCCOC(=O)CCSCCC(=O)OCCCCCCCCCCCC	Organic compounds	Organic acids and derivatives	Carboxylic acids and derivatives	Dicarboxylic acids and derivatives	standardized
1148	-3.575907036571796	-3.3488047	2.4851603543170846	-4.815345948683062	-2.330185594365977	0.5337868400948896	100.117	0	169	1.424600790950827	1.651703117715957	0.185161878839561	2.6703222331566456	-0.2271023242762635	0.6356575268880682	-3.2955053	2.7265629200602834	1.70500253516337	0.4161397812713602	123-54-6	2,4-Pentanedione	CC(=O)CC(C)=O	Organic compounds	Organic oxygen compounds	Organooxygen compounds	Carbonyl compounds	nan
1185	-4.668144252894328	-4.936795	2.232841908722549	-5.9788956764591	-3.746053767736551	0.4654578754578754	265.312	0	169	0.7556126405705594	0.4869616475966378	-0.555138782994212	1.6777031257283368	0.2686509817858473	0.5684951766125518	-4.7854443	2.2709366362042847	0.6383126247701649	0.2893927125506073	12427-38-2	Maneb	S=C([S-])NCCNC(=S)[S-].[Mn+2]	Organic compounds	Organic acids and derivatives	Dithiocarbamic acids and derivatives	Dithiocarbamic acid esters	nan
1195	-5.114018945982974	-4.457399	3.8179648467995295	-6.486339973663247	-2.668375126863717	0.6894213629507747	139.97	0	169	0.0320160166195271	0.6886360617949736	-1.3403050110607453	2.477659835738784	-0.6566200545339997	0.9721421469141968	-4.86761	3.4191066748741843	0.2784249941485994	0.416089466089466	124-58-3	Methylarsonic acid	C[As](=O)(O)O	Organic compounds	Organometallic compounds	Organometalloid compounds	Organoarsenic compounds	non-standardized
1278	-4.691731445736303	-4.2063065	2.894079615525367	-5.77941611528613	-2.885336499760763	0.5263157894736843	218.277	0	169	0.6472765304706499	1.1327015255377362	-0.4404081390791775	2.453671476446189	-0.4854249882167716	0.7367269277212984	-4.424035	2.5846937885783	0.9149729040948834	0.4	127-63-9	Diphenylsulfone	O=S(=O)(c1ccccc1)c1ccccc1	Organic compounds	Benzenoids	Benzene and substituted derivatives	Benzenesulfonyl compounds	standardized
1308	-4.493830155433718	-5.0657845	3.0325364198892264	-6.617967676462063	-3.585431256572837	0.6576215107794056	413.1790000000001	0	169	1.1223080847713558	0.5503537692059234	-1.0018294362569893	2.0307069836322373	0.5719542989119848	0.7730501075882681	-4.7349653	2.794040494536425	0.8811729103423084	0.5142881774460722	129630-19-9	Pyraflufen-ethyl	CCOC(=O)COc1cc(-c2nn(C)c(OC(F)F)c2Cl)c(F)cc1Cl	Organic compounds	Organoheterocyclic compounds	Azoles	Pyrazoles	standardized
1312	-4.858056097904024	-4.2787867	3.885167895073332	-6.669956310284994	-2.784788415211662	0.5432020012507817	737.1639999999998	0	169	1.0095080200386897	1.5887774568600312	-0.8023921923422804	3.0827757027310514	-0.5792694386633013	1.000640356069438	-4.7840376	2.874978718412238	1.083526540823077	0.4275609756097561	129757-67-1	Decanedioic acid, bis(2,2,6,6-tetramethyl-4-piperidinyl) ester, reaction products with tert-Bu hydroperoxide and octane	CCCCCCCCON1C(C)(C)CC(OC(=O)CCCCCCCCC(=O)OC2CC(C)(C)N(OCCCCCCCC)C(C)(C)C2)CC1(C)C	Organic compounds	Lipids and lipid-like molecules	Fatty Acyls	Fatty acid esters	standardized
1314	-4.656113489787299	-4.318163	3.0368072868134903	-6.059538910230658	-3.0227316234171675	0.7844358839867851	241.295	0	169	0.726434832971435	1.064385401754974	-0.6769905874719238	2.359816699341567	-0.3379505716964788	0.7745443974117343	-4.507229	2.6675211227973885	0.8753194865347119	0.6253130769692412	129909-90-6	Amicarbazone	CC(C)c1nn(C(=O)NC(C)(C)C)c(=O)n1N	Organic compounds	Organoheterocyclic compounds	Azoles	Triazoles	standardized
1337	-4.097069961014888	-4.0899577	2.667617641254041	-5.504362508115619	-2.8367448668615785	0.5020685197155785	381.37100000000015	0	169	1.4842777045728737	1.491389938577498	0.0769851574721428	2.744602798726184	-0.0071122469340778	0.6792701133295312	-4.0971117	2.285600821016927	1.4842359531333853	0.3306399482870071	1303-96-4	Borax (B4Na2O7.10H2O)	O.O.O.O.O.O.O.O.O.O.[Na+].[Na+].[O-]B1OB2OB([O-])OB(O1)O2	Inorganic compounds	Mixed metal/non-metal compounds	Alkali metal oxoanionic compounds	Alkali metal borates	non-standardized
1346	-4.644304886448491	-3.8179643	4.155687405149914	-6.310365155005601	-2.154677749855687	0.5333333333333333	56.077000000000005	0	169	0.1044798853022687	0.9308204702268148	-1.5615803832548418	2.5941070218950726	-0.8263405710340619	1.0653490954524134	-3.9668074	3.984507769213511	0.7819774128247651	0.4	1305-78-8	Calcium oxide	[Ca+2].[O-2]	Inorganic compounds	Mixed metal/non-metal compounds	Alkaline earth metal organides	Alkaline earth metal oxides	non-standardized
1372	-4.336664077024841	-3.797931	2.1538803688433816	-4.926235416094638	-2.7723550472512564	0.4908123249299719	246.262	0	169	1.05473332521813	1.5934664587764802	0.4651619861483328	2.6190423549917146	-0.5387331211379998	0.5486284604473954	-3.9678519	2.0776508971407224	1.4235455219939974	0.3849299719887954	131-17-9	Diallyl phthalate	C=CCOC(=O)c1ccccc1C(=O)OCC=C	Organic compounds	Benzenoids	Benzene and substituted derivatives	Benzoic acids and derivatives	standardized
1499	-3.062728867397242	-3.0935817	2.338643184720132	-4.644648188851272	-2.30600500413114	0.2718816649466804	430.6260000000001	0	169	2.571371380374581	2.540518566351101	0.9894520589205518	3.328095243640684	0.0308528090859123	0.6158125765230055	-3.2000914	2.700149731311706	2.4340089045806845	0.1696594427244582	1338-41-6	Anhydrosorbitol stearate	CCCCCCCCCCCCCCCCCC(=O)OCC(O)C1OCC(O)C1O	Organic compounds	Lipids and lipid-like molecules	Fatty Acyls	Fatty acid esters	standardized
1520	-2.4062959492278098	-3.3350425	2.9311656357231994	-4.908929523164488	-1.9777638874412888	0.79	172.238	0	169	2.82983302465911	1.9010864938575365	0.3271994507224314	3.258365086445631	0.928746527426243	0.7462177004127286	-3.433548	3.2462380588062505	1.8025809889452429	0.6300000000000001	1344-95-2	Calcium silicate	[Ca+2].[Ca+2].[O-][Si]([O-])([O-])[O-]	Inorganic compounds	Mixed metal/non-metal compounds	Alkaline earth metal oxoanionic compounds	Alkaline earth metal silicates	non-standardized
1538	-5.04161095460946	-4.104084	2.65095665705027	-5.643018588762176	-2.9920619317119064	0.6417112410215857	346.59900000000005	0	169	0.4982163507531223	1.4357433069063117	-0.1031912833995938	2.547765373650676	-0.9375269397168822	0.6768433418265425	-4.5338306	2.445053582654736	1.00599666808638	0.5065761058864506	134701-20-5	2-(Hexadecan-2-yl)-4,6-dimethylphenol	CCCCCCCCCCCCCCC(C)c1cc(C)cc(C)c1O	Organic compounds	Benzenoids	Benzene and substituted derivatives	Xylenes	standardized
1575	-3.874231471569389	-4.006114	3.0128510819035004	-5.6126721576053935	-2.599821075701893	0.7542391757685876	359.4260000000001	0	169	1.6813780181432274	1.549495480086624	-0.0570626678927772	2.955788414010723	0.1318825344730916	0.767091544451964	-3.990401	2.838442408734949	1.56520846025327	0.6012979992979993	1359963-68-0	4-Amino-5-(3-(isopropylamino)-2, 2-dimethyl-3-oxopropoxy)-2-methylquinoline-3-carboxylic acid	Cc1nc2cccc(OCC(C)(C)C(=O)NC(C)C)c2c(N)c1C(=O)O	Organic compounds	Organoheterocyclic compounds	Quinolines and derivatives	Quinoline carboxylic acids	standardized
1626	-5.531583553451354	-4.520515	2.568844217918419	-5.746688184079779	-3.17784396616136	0.6406295149638802	129.185	0	169	-0.4203714639054216	0.5906971359203779	-0.635476094533846	1.9333681233845728	-1.0110685883939814	0.6543712280596673	-4.448504	2.5177099836821126	0.6627081306570617	0.5002786377708979	137-42-8	Metam-sodium	CNC(=S)[S-].[Na+]	Organic compounds	Organic salts	Organic metal salts	Organic alkali metal salts	standardized
1640	-4.115240384637163	-4.0454006	3.9193605328201295	-6.5300580181815	-2.6106974853613707	0.4072727272727272	348.593	0	169	1.4270782772765231	1.4969180306924172	-0.987739356267814	2.931621176552316	-0.069839765130327	1.016599818700143	-4.2905407	3.8851777746043736	1.2517779651695051	0.2981818181818181	13774-25-9	Sulfurous acid, magnesium salt (2:1)	O=S([O-])O.O=S([O-])O.O=S([O-])O.O=S([O-])O.[Mg+2]	Inorganic compounds	Mixed metal/non-metal compounds	Alkaline earth metal oxoanionic compounds	Alkaline earth metal sulfites	non-standardized
1788	-2.445575196176061	-3.3696268	3.173959521071705	-5.246280908051841	-2.0723213869801365	0.6047707799965865	169.112	0	169	2.7825992295699726	1.8585476750838772	-0.0181064823058078	3.155853038765897	0.9240515643067272	0.8120384063322391	-3.4266818	3.4970194174219245	1.80149267513188	0.4684374466632531	142-47-2	Sodium L-glutamate	NC(CCC(=O)O)C(=O)[O-].[Na+]	Organic compounds	Organic acids and derivatives	Carboxylic acids and derivatives	Amino acids, peptides, and analogues	standardized
1845	-4.839456449642431	-4.462007	3.010998252155275	-6.117219675443361	-3.106221423288086	0.5606818418191514	529.2480000000003	0	169	0.8842027758764066	1.261652181968223	-0.3935604499245236	2.617437802230752	-0.3774494038965814	0.7665546081854321	-4.6493955	2.783484102769392	1.074263742826345	0.4373941705862746	144550-36-7	Iodosulfuron-methyl-sodium	COC(=O)c1ccc(I)cc1S(=O)(=O)[N-]C(=O)Nc1nc(C)nc(OC)n1.[Na+]	Organic compounds	Organic nitrogen compounds	Organonitrogen compounds	Sulfonylureas	standardized
1908	-3.9757767411161553	-4.483635	2.6604062292477466	-5.75162960694679	-3.0912233776990434	0.5500062408986894	171.26600000000002	0	169	1.2578944135716323	0.7500362236073026	-0.5179584522590023	2.142447776988744	0.5078582076143134	0.6776669757807579	-4.2501655	2.4342136816811872	0.9835057038912528	0.4300062408986894	148-18-5	Sodium diethyldithiocarbamate	CCN(CC)C(=S)[S-].[Na+]	Organic compounds	Organic salts	Organic metal salts	Organic alkali metal salts	standardized
1949	-4.513970356073495	-3.8234007	2.367371290035066	-5.226854094750052	-2.8594828047149856	0.5689431258396775	138.166	0	169	0.6264308285779135	1.3170004488796974	-0.0864529100986432	2.2809183799364225	-0.6905696202183922	0.6058866021347723	-3.9784408	2.9784547823098317	1.161960423159727	0.4448051948051948	151-10-0	1,3-Dimethoxybenzene	COc1cccc(OC)c1	Organic compounds	Benzenoids	Benzene and substituted derivatives	Methoxybenzenes	standardized
2032	-4.878844436514724	-3.606614	2.5911678961285327	-5.120825423638809	-2.5296575275102766	0.4450330390360375	164.16	0	169	0.3364229069169983	1.6086532303324863	0.0944419197929129	2.685609815921446	-1.27223032366072	0.6620221106727191	-3.5761907	2.360974443302532	1.63907664291989	0.3277916597256927	1571-08-0	Methyl 4-formylbenzoate	COC(=O)c1ccc(C=O)cc1	Organic compounds	Benzenoids	Benzene and substituted derivatives	Benzoic acids and derivatives	standardized
2098	-3.3577650992549506	-3.987177	2.7198980755591142	-5.70763285873692	-2.987734783177806	0.3671457219251337	346.46400000000017	0	169	2.181893015844125	1.5524812209937895	-0.1679747436378443	2.55192333192127	0.629411795886651	0.705063121028998	-3.7058735	2.5859861254220755	1.8337846412685863	0.2906751336898395	16111-62-9	Peroxydicarbonic acid, bis(2-ethylhexyl) ester	CCCCC(CC)COC(=O)OOC(=O)OCC(CC)CCCC	Organic compounds	Organic acids and derivatives	Organic carbonic acids and derivatives		standardized
2188	-5.236745231812761	-4.4445333	2.9437585727776203	-6.207751644081277	-3.263993071303657	0.627905615292712	276.915	0	169	0.2056012495405711	0.9978131440349588	-0.765405162727945	2.178353410049675	-0.7922118837292649	0.7545078168703597	-4.894364	2.5302983402460604	0.547982602605592	0.4795185185185185	1689-84-5	Bromoxynil	N#Cc1cc(Br)c(O)c(Br)c1	Organic compounds	Benzenoids	Benzene and substituted derivatives	Benzonitriles	standardized
2200	-3.704518804592771	-4.22312	4.449547876892192	-6.323989125022698	-1.8744412481305064	0.8483333333333334	37.834	0	169	0.8733634549154848	0.3547620410515129	-1.7461068655144425	2.7034410113777496	0.5186014079621608	1.1331334478808384	-3.804765	4.341565427077562	0.7731172654428369	0.6714285714285715	16940-66-2	Boron sodium hydride (BNaH4)	[H-][B+3]([H-])([H-])[H-].[Na+]	Inorganic compounds	Mixed metal/non-metal compounds	Miscellaneous mixed metal/non-metals		non-standardized
2253	-5.047170838149467	-4.6981654	2.794712574759537	-6.05506855271602	-3.260355977956483	0.7724412016501265	326.4840000000001	0	169	0.4666910645153003	0.8156964837134822	-0.541206650051253	2.253505924708284	-0.3490054214319373	0.7122912536914068	-4.901867	2.2027131958482604	0.6119949928785026	0.6033205619412516	175140-00-8	3,6-dimethyl-N-(pentan-3-yl)-2-(2,4,6-trimethylphenoxy)pyridin-4-amine	CCC(CC)Nc1cc(C)nc(Oc2c(C)cc(C)cc2C)c1C	Organic compounds	Organic oxygen compounds	Organooxygen compounds	Ethers	standardized
2270	-3.5309911272818275	-3.5520058	2.575152325653589	-5.325691540407283	-2.7505392147536942	0.1118012422360248	649.1859999999999	0	169	2.2813780182095407	2.2603633974096597	0.4866776050840851	3.0618299307376744	0.0210146405404381	0.690287474541769	-3.571572	2.290458244860248	2.240797057304097	0.0689440993788819	17671-27-1	Behenyl behenate	CCCCCCCCCCCCCCCCCCCCCCOC(=O)CCCCCCCCCCCCCCCCCCCCC	Organic compounds	Lipids and lipid-like molecules	Fatty Acyls	Fatty acid esters	standardized
2288	-5.605255005648072	-4.7107944	2.9117759254509843	-5.938285597936724	-3.0265096724857394	0.5643160562575854	248.307	0	169	-0.2102660427647847	0.6841945078202069	-0.5432966350534367	2.368479290397548	-0.8944605567955328	0.7431883236616773	-5.2720327	3.004802977116268	0.1229562070748434	0.4332815734989648	17865-07-5	Propylsilanetriyl triacetate	CCC[Si](OC(C)=O)(OC(C)=O)OC(C)=O	Organic compounds	Organic acids and derivatives	Carboxylic acids and derivatives	Tricarboxylic acids and derivatives	standardized
2294	-4.882399077719467	-3.9847417	2.5100935368718416	-5.4497191470645685	-2.939625610192727	0.7977777777777778	318.3690000000001	0	169	0.620531695591206	1.518189083217212	0.0532116262461043	2.563305163117946	-0.8976573899448086	0.6412221840686961	-4.4135127	2.455548314891024	1.0894180624095666	0.6377777777777778	17924-92-4	Zearalenone	CC1CCCC(=O)CCC=CCc2cc(O)cc(O)c2C(=O)O1	Organic compounds	Phenylpropanoids and polyketides	Macrolides and analogues	Zearalenones	standardized
2296	-4.003951478828128	-4.5161543	2.99026955463222	-6.007006668369184	-3.0167371137369634	0.7470872804393931	344.34200000000004	0	169	1.5330385187699227	1.020835704059847	-0.4700166707711328	2.520252883861088	0.5122028104174774	0.7627976684823077	-4.1878157	2.730215878080838	1.3491743120797897	0.5918068571589697	179465-71-5	CJ-013790	NC(=O)N(O)C1C=CC(Oc2cccc(Oc3ccc(F)cc3)c2)C1	Organic compounds	Benzenoids	Benzene and substituted derivatives	Diphenylethers	standardized
2382	-5.161026290520225	-4.821079	3.250272872139128	-5.972763959606828	-2.7224910874677004	0.8046605863584372	465.55400000000014	0	169	0.5069437719010401	0.8468912740564941	-0.3047938971855627	2.945478974953565	-0.3399475132069929	0.8476374320982827	-4.8988037	2.799991572720297	0.7691663665352394	0.6410974078955627	189003-92-7	Trelanserin	NC(=O)Cn1c(=O)cc(CCN2CCN(c3nccc4sccc34)CC2)c2ccc(F)cc21	Organic compounds	Organoheterocyclic compounds	Diazinanes	Piperazines	standardized
2396	-4.48733858714168	-5.000348	2.803749289248423	-6.171657440167964	-3.367908150919541	0.4962328849147738	346.36500000000007	0	169	1.052195413193143	0.5391859045016104	-0.6321234398331406	2.1716258494152823	0.5130095039838078	0.7160618419129641	-4.8545957	3.25592334569762	0.6849383281666497	0.3693098079916969	19044-88-3	Oryzalin	CCCN(CCC)c1c([N+](=O)[O-])cc(S(N)(=O)=O)cc1[N+](=O)[O-]	Organic compounds	Benzenoids	Benzene and substituted derivatives	Aniline and substituted anilines	standardized
2400	-4.8619808311476	-5.136778	3.3927657985849424	-7.241474320202312	-3.8487085216173695	0.3491695804195804	215.688	0	169	0.4718451522546469	0.1970481161107157	-1.9076483368000652	1.485117461784877	0.2747970466600176	0.8753039601114884	-4.9769278	3.4021809449555787	0.3568982207513667	0.2616695804195804	1912-24-9	Atrazine	CCNc1nc(Cl)nc(NC(C)C)n1	Organic compounds	Organoheterocyclic compounds	Triazines	Aminotriazines	standardized
2455	-4.423437328878833	-4.950876	2.5011500818102457	-6.197535251323357	-3.696385169513112	0.618974358974359	217.378	0	169	0.9137782598039548	0.3863393599986143	-0.8603196626405688	1.640830419169677	0.5274389070830807	0.6380224497018554	-4.7502866	2.362777067650964	0.5869290305920312	0.478974358974359	2008-41-5	Butylate	CCSC(=O)N(CC(C)C)CC(C)C	Organic compounds	Organosulfur compounds	Thiocarbonyl compounds	Thiocarbamic acid derivatives	standardized
2466	-4.910259602863658	-4.1182656	2.465025468654347	-5.604436626098918	-3.139411157444571	0.3915966386554622	164.035	0	169	0.3046769200932683	1.0966708976451072	-0.3895001031419924	2.075525365512355	-0.7919939740489603	0.6324597760298456	-4.738463	2.3514110264570416	0.4764735850605993	0.2857142857142857	20265-96-7	4-Chloroaniline hydrochloride	Cl.Nc1ccc(Cl)cc1	Organic compounds	Benzenoids	Benzene and substituted derivatives	Aniline and substituted anilines	nan
2507	-3.6011638226735583	-3.807817	4.07950768584335	-6.6684515124135135	-2.5889438265701634	0.706849734070073	612.5810000000002	0	169	2.1859996997951647	1.9793465269614388	-0.8812879899447909	3.198219695898559	0.2066531595957288	1.1051751677955324	-3.5762777	4.20553907193179	2.2108857842923832	0.5568497340700731	20702-77-6	Neohesperidin dihydrochalcone	COc1ccc(CCC(=O)c2c(O)cc(OC3OC(CO)C(O)C(O)C3OC3OC(C)C(O)C(O)C3O)cc2O)cc1O	Organic compounds	Phenylpropanoids and polyketides	Flavonoids	Flavonoid glycosides	standardized
2569	-4.202346644275552	-4.658298	2.9144969494049824	-5.963625798714359	-3.0491288493093767	0.8063973604400877	565.7000000000002	0	169	1.550239534464857	1.094288165304892	-0.2110396199739496	2.7034573294310325	0.45595137131893	0.7420417676239323	-4.318395	2.507485066459189	1.4341910307367425	0.6422464170438612	215297-27-1	UK-343664	CCCOc1ccc(S(=O)(=O)N2CCN(CC)CC2)cc1-c1nc(=O)c2nn(Cc3ccccn3)c(CC)c2[nH]1	Organic compounds	Benzenoids	Benzene and substituted derivatives	Benzenesulfonamides	standardized
2580	-4.853584329677452	-4.3349924	2.614581024319105	-5.659625970183718	-3.045044945864613	0.7150581565215711	197.242	0	169	0.4414150678754227	0.9600069921946238	-0.3646265726308436	2.2499544516882617	-0.5185919209250107	0.6667506593224639	-4.5632987	2.6352569506257764	0.7317006970274958	0.5417980832614979	2163-68-0	2-Hydroxyatrazine	CCNc1nc(=O)nc(NC(C)C)[nH]1	Organic compounds	Organoheterocyclic compounds	Triazines	Aminotriazines	standardized
2586	-4.1325306901513335	-3.684687	3.0867186030622	-5.126730192953969	-2.040011589891769	0.5666666666666667	78.003	0	169	0.7595806158518509	1.2074243915740994	-0.2346188869507843	2.852099716111416	-0.4478437909661528	0.7859096588145934	-3.9980674	2.6173163651312183	0.8940439175387009	0.3666666666666666	21645-51-2	Aluminum hydroxide	[Al+3].[OH-].[OH-].[OH-]	Inorganic compounds	Mixed metal/non-metal compounds	Post-transition metal oxoanionic compounds	Post-transition metal hydroxides	non-standardized
2642	-3.896608661983721	-4.2062764	2.5402469390361424	-5.637080972373629	-3.0968340333374864	0.5741556245686681	139.198	0	169	1.2470243333827498	0.9373565745628376	-0.4934479770071582	2.046798962028984	0.3096677547948436	0.6471864076085326	-3.955184	2.5153986861152866	1.1884490159752783	0.4297111801242236	2235-00-9	1-Ethenylazepan-2-one	C=CN1CCCCCC1=O	Organic compounds	Organoheterocyclic compounds	Lactams	Caprolactams	standardized
2654	-3.476283960833304	-3.754724	2.4083679277457204	-5.194728019276893	-2.786360091531173	0.1352941176470588	360.368	0	169	2.080462258653424	1.8020221921662247	0.3620182002098346	2.770386127955555	0.2784400648930143	0.6171200947324392	-3.7477849	2.3919156958260643	1.808961351554786	0.1019607843137254	22473-78-5	Tetraammonium ethylenediaminetetraacetate	O=C([O-])CN(CCN(CC(=O)[O-])CC(=O)[O-])CC(=O)[O-].[NH4+].[NH4+].[NH4+].[NH4+]	Organic compounds	Organic acids and derivatives	Carboxylic acids and derivatives	Tetracarboxylic acids and derivatives	nan
2699	-2.9876600939652325	-3.808326	2.287800438000124	-5.191914388741494	-2.90411395074137	0.5876689591420109	808.8640000000004	0	169	2.9202154127957574	2.0995495004334064	0.7159611180194958	3.00376155601962	0.8206659119704365	0.5872923988726944	-3.5376205	2.2881497686264507	2.370254975141538	0.4383731844941236	2353-45-9	FD&C Green No. 3	CCN(Cc1cccc(S(=O)(=O)[O-])c1)c1ccc(C(=C2C=CC(=[N+](CC)Cc3cccc(S(=O)(=O)[O-])c3)C=C2)c2ccc(O)cc2S(=O)(=O)[O-])cc1.[Na+].[Na+]	Organic compounds	Benzenoids	Benzene and substituted derivatives	Phenylmethylamines	standardized
2773	-4.131410550217287	-4.042448	1.9437099334123704	-5.170683468915814	-3.226973535503444	0.0869565217391304	423.74	0	169	1.4956889120355887	1.5846514184808465	0.4564159933370613	2.4001259267494315	-0.0889625063940444	0.4962634351428156	-4.1035967	1.6999795626808023	1.5235027734572468	0.0695652173913043	2457-01-4	Barium bis(2-ethylhexanoate)	CCCCC(CC)C(=O)[O-].CCCCC(CC)C(=O)[O-].[Ba+2]	Organic compounds	Lipids and lipid-like molecules	Fatty Acyls	Fatty acids and conjugates	nan
2850	-4.152209516439623	-4.967342	2.9666472761751224	-6.231698387683796	-3.2650511115086736	0.7577020735009526	402.4910000000001	0	169	1.452546657223179	0.6374142722914928	-0.6269422140209941	2.339705062154128	0.8151323834322035	0.7566885925095916	-4.4587264	2.727131725468887	1.1460297541313154	0.5950259435283604	253450-09-8	Besonprodil	O=c1[nH]c2ccc(S(=O)CCN3CCC(Cc4ccc(F)cc4)CC3)cc2o1	Organic compounds	Organoheterocyclic compounds	Piperidines	Benzylpiperidines	standardized
2941	-4.250310486399329	-4.6934085	2.9846826868722878	-6.2444243386102585	-3.259741651737971	0.685383398501192	621.6530000000001	0	169	1.5432375474281366	1.100139559305546	-0.4508763047827932	2.533806382089494	0.4430980028279663	0.7604417564660219	-4.653375	3.49522304934519	1.1401728934571729	0.5319587409669454	264618-44-2	SSR146977	CN(C)C(=O)NC1(c2ccccc2)CCN(CCCC2(c3ccc(Cl)c(Cl)c3)CCCN(C(=O)c3ccccc3)C2)CC1	Organic compounds	Benzenoids	Benzene and substituted derivatives	Benzoyl derivatives	standardized
2945	-5.421970469263625	-4.6056967	3.0427373309241803	-6.217192056247163	-3.174454725322983	0.7662331727023173	158.22199999999995	0	169	-0.222703599366701	0.5935701758293617	-1.017925186350239	2.024812144573941	-0.8162737911020042	0.7748084895780702	-4.6362514	3.38724640797352	0.563015405406684	0.6106776171467617	26486-14-6	4,5-Dihydro-2-methyl-3-thioacetoxyfuran	CC(=O)SC1=C(C)OCC1	Organic compounds	Organoheterocyclic compounds	Dihydrofurans		standardized
2962	-4.536821011814212	-3.9831908	3.5509100815863768	-5.867331816398636	-2.316421734812259	0.8483333333333334	65.011	0	169	0.2761658345996992	0.8297960733550812	-1.054344969984725	2.496565111601652	-0.5536302368966091	0.9041729390596798	-4.1252956	2.476600479070952	0.6876912091175751	0.6714285714285715	26628-22-8	Sodium azide	[N-]=[N+]=[N-].[Na+]	Inorganic compounds	Mixed metal/non-metal compounds	Alkali metal organides	Alkali metal nitrides	non-standardized
2964	-4.924654799033297	-5.12209	5.123600252759236	-8.553484808600214	-3.4298845558409776	0.8315162907268171	434.9660000000001	0	169	0.7138005117386342	0.516365441123317	-2.9150294978282827	2.208570754930953	0.1974350637901896	1.354661534366773	-5.3012075	6.255914493228574	0.3372477600007401	0.6619458128078819	26644-46-2	Triforine	O=CNC(N1CCN(C(NC=O)C(Cl)(Cl)Cl)CC1)C(Cl)(Cl)Cl	Organic compounds	Organoheterocyclic compounds	Diazinanes	Piperazines	standardized
3024	-3.519354037405132	-4.0752354	3.2061373419413464	-6.192869782283846	-2.9867324403424997	0.6275132275132276	397.4580000000001	0	169	2.0799372054440872	1.524055864359448	-0.5935785394346267	2.61255880250672	0.5558813294161573	0.8428620358153133	-4.151916	2.9209131396918204	1.447375231099053	0.5015873015873017	27253-32-3	Manganese neodecanoate	CC(C)(C)CC(C)(C)CC(=O)[O-].CC(C)(C)CC(C)(C)CC(=O)[O-].[Mn+2]	Organic compounds	Lipids and lipid-like molecules	Fatty Acyls	Fatty acids and conjugates	standardized
3029	-4.06668951437802	-4.0538063	2.498192733025389	-5.113006623761928	-2.614813890736539	0.2286015730490438	1015.0159999999998	0	169	1.9397833738386427	1.9526665826608784	0.8934662644547353	3.391658997480124	-0.0128832094463797	0.6373964104342629	-4.061419	1.7746021164322463	1.9450538719258148	0.1538611358905738	27344-06-5	Benzenesulfonic acid, 2,2'-(1,2-ethenediyl)bis[5-[[4-[(3-amino-3-oxopropyl)(2-hydroxyethyl)amino]-6-(phenylamino)-1,3,5-triazin-2-yl]amino]-, sodium salt (1:2)	NC(=O)CCN(CCO)c1nc(Nc2ccccc2)nc(Nc2ccc(C=Cc3ccc(Nc4nc(Nc5ccccc5)nc(N(CCO)CCC(N)=O)n4)cc3S(=O)(=O)[O-])c(S(=O)(=O)[O-])c2)n1.[Na+].[Na+]	Organic compounds	Phenylpropanoids and polyketides	Stilbenes	Sulfonated stilbenes	standardized
3030	-3.5531110226072085	-3.8332586	2.9611808435692843	-5.720639446940016	-2.759458603370732	0.6727199070792529	562.5760000000002	0	169	2.1970701782225226	1.916922574167464	0.0295417538897151	2.9907225974589995	0.2801476062380064	0.7692272732839666	-3.79286	3.1126380099332955	1.9573211580619243	0.535014989046466	27344-41-8	Disodium 4,4'-bis(2-sulfostyryl)biphenyl	O=S(=O)([O-])c1ccccc1C=Cc1ccc(-c2ccc(C=Cc3ccccc3S(=O)(=O)[O-])cc2)cc1.[Na+].[Na+]	Organic compounds	Phenylpropanoids and polyketides	Stilbenes	Sulfonated stilbenes	standardized
3054	-4.058079775858704	-4.3986735	2.47257402706263	-5.709837625844219	-3.237263598781589	0.6980631769343654	244.294	0	169	1.3298330247254957	0.9892392605977128	-0.3219248252600201	2.1506492018026098	0.3405937585346068	0.6296032373988815	-4.2004247	2.2030432143771184	1.1874881194787117	0.5492259676320398	2778-42-9	1,3-Bis(2-isocyanato-2-propyl)benzene	CC(C)(N=C=O)c1cccc(C(C)(C)N=C=O)c1	Organic compounds	Benzenoids	Benzene and substituted derivatives	Phenylpropanes	standardized
3060	-2.907594859718265	-3.620601	2.3443944572654765	-4.940258519885027	-2.59586406261955	0.5407614155079571	452.3770000000001	0	169	2.7479056564577724	2.0348995761805138	0.715241996291011	3.0596364535564877	0.713006079078732	0.597270762196783	-3.2838318	2.143461035687657	2.3716686796959325	0.4108837700053116	2783-94-0	FD&C Yellow 6	O=S(=O)([O-])c1ccc(N=Nc2c(O)ccc3cc(S(=O)(=O)[O-])ccc23)cc1.[Na+].[Na+]	Organic compounds	Benzenoids	Naphthalenes	Naphthalene sulfonic acids and derivatives	standardized
3130	-4.55845406175844	-4.763956	2.899175650247897	-6.340289583361214	-3.441113933113317	0.6191484368717649	300.16	0	169	0.91889875494053	0.7133967391557713	-0.8629367666622434	2.036238883585653	0.2055020081878487	0.7380244301540515	-4.672635	2.0965139883960635	0.8047177346046929	0.4768407445640726	289716-94-5	CP-607366	CNCc1cc(F)ccc1Oc1ccc(Cl)c(Cl)c1	Organic compounds	Benzenoids	Benzene and substituted derivatives	Diphenylethers	standardized
3139	-5.767960643860743	-5.961632	2.7928982707911736	-7.235469921069326	-4.442571650278152	0.524744957162294	350.591	0	169	-0.223159880706806	-0.4168310151815542	-1.690669157915389	1.1022291128757846	0.1936711310416008	0.7109704351574458	-5.963797	3.2034665179201083	-0.4189963160180319	0.4027937376500988	2921-88-2	Chlorpyrifos	CCOP(=S)(OCC)Oc1nc(Cl)c(Cl)cc1Cl	Organic compounds	Organic acids and derivatives	Organic thiophosphoric acids and derivatives	Thiophosphoric acid esters	standardized
3160	-3.657306573672195	-4.642957	4.040310815011967	-7.221670421007031	-3.181359605995064	0.812508080155139	423.6760000000001	0	169	1.9697272895197837	0.9840766604752428	-1.5946365578150532	2.4456742571969143	0.9856506368685768	1.0499665466466903	-3.9472258	4.449419605521387	1.6798080451834003	0.6410795087265675	29736-75-2	2,5,7,10,11,14-Hexaoxa-1,6-distibabicyclo[4.4.4]tetradecane	C1CO[Sb]2OCCO[Sb](O1)OCCO2	Organic compounds	Organic salts	Organic metal salts	Organic metalloid salts	non-standardized
3228	-5.88813782174056	-5.9614124	3.5882527465897565	-7.253917563844356	-3.6656648172546	0.6993694581280788	183.169	0	169	-0.6252858473221693	-0.6985604646571463	-1.9910655894259648	1.5971871571637912	0.0732746080690098	0.933151083962856	-5.8918376	2.782021318977677	-0.6289856152983787	0.5537142857142857	30560-19-1	Acephate	COP(=O)(NC(C)=O)SC	Organic compounds	Organic acids and derivatives	Carboxylic acids and derivatives	Carboxylic acid derivatives	standardized
3276	-3.230396767831232	-3.755439	2.346176837357505	-5.152832012346572	-2.806655174989067	0.3042857142857142	356.54700000000025	0	169	2.321720018797737	1.7966777502473674	0.3992847742823974	2.7454616116399024	0.5250422752138117	0.6008464532784789	-3.675552	2.3166151658604126	1.876564885631828	0.2257142857142857	31335-74-7	Neopentyl glycol dicaprylate	CCCCCCCC(=O)OCC(C)(C)COC(=O)CCCCCCC	Organic compounds	Lipids and lipid-like molecules	Fatty Acyls	Fatty acid esters	standardized
3338	-5.646598496206912	-5.9033656	6.469824864913432	-10.528733867926244	-4.058909003012812	0.7142240896358544	801.3789999999999	0	169	0.2572394614260612	0.0004723282158295	-4.624895910293271	1.844928954620161	0.2567671158231173	1.76750413798794	-5.844956	5.643067302980376	0.058882039762416	0.5622240896358545	32536-52-0	Octabromodiphenyl ether	Brc1cc(Oc2cc(Br)c(Br)c(Br)c2Br)c(Br)c(Br)c1Br	Organic compounds	Benzenoids	Benzene and substituted derivatives	Diphenylethers	standardized
3362	-4.883557458526092	-4.8679733	2.446347973133519	-5.934617779002492	-3.488269805868973	0.4945214699151972	249.097	0	169	0.5128110386158284	0.5283951603796919	-0.5382492818605713	1.908098691272948	-0.0155841308893736	0.6233026628023053	-4.819033	2.8708406540414013	0.5773353463363855	0.3640866873065015	330-55-2	Linuron	CON(C)C(=O)Nc1ccc(Cl)c(Cl)c1	Organic compounds	Benzenoids	Benzene and substituted derivatives	N-phenylureas	standardized
3366	-3.9398246928600416	-4.15712	2.479651392588286	-5.581457158566385	-3.1018057659780998	0.3430543501106536	546.7890000000004	0	169	1.7979950762263917	1.580699552317563	0.1563626105200479	2.636014003108334	0.2172955349536791	0.632523980594326	-4.0893	2.166633334079537	1.6485196010102423	0.2541654612217647	3319-31-1	Tris(2-ethylhexyl) trimellitate	CCCCC(CC)COC(=O)c1ccc(C(=O)OCC(CC)CCCC)c(C(=O)OCC(CC)CCCC)c1	Organic compounds	Benzenoids	Benzene and substituted derivatives	Benzoic acids and derivatives	standardized
3391	-4.74663911103173	-4.4416203	3.071508656256654	-6.258085185733197	-3.186576529476543	0.5389382080345657	255.1	0	169	0.6600713475780604	0.96509011567389	-0.8513747271234072	2.220133929133247	-0.3050187611476964	0.7858483989419802	-4.690718	2.732613300061064	0.7159922922441531	0.4130122821086397	3380-30-1	Soneclosan	Oc1cc(Cl)ccc1Oc1ccc(Cl)cc1	Organic compounds	Benzenoids	Benzene and substituted derivatives	Diphenylethers	standardized
3416	-3.939864848661456	-3.9372857	3.14149586344468	-5.930949876432832	-2.7894540129881524	0.6071129141311696	174.19599999999997	0	169	1.301173329576936	1.3037525266899446	-0.6899116981944401	2.45158416525024	-0.0025791869640681	0.8150768682850397	-3.91541	3.4438773755706418	1.3256281398722247	0.452946247464503	3437-84-1	Peroxide, bis(2-methyl-1-oxopropyl)	CC(C)C(=O)OOC(=O)C(C)C	Organic compounds	Organic acids and derivatives	Carboxylic acids and derivatives	Dicarboxylic acids and derivatives	standardized
3543	-6.226915974262494	-6.3143992	3.97906304140497	-7.670412454664722	-3.691349413259752	0.5958029410203324	322.3250000000001	0	169	-0.7186219829264537	-0.8061052484432069	-2.1621184633286825	1.816944578076288	0.0874832681386292	1.045274782082648	-6.411476	3.446720056225475	-0.9031821297790634	0.4672315124489038	3689-24-5	Sulfotepp	CCOP(=S)(OCC)OP(=S)(OCC)OCC	Organic compounds	Organic acids and derivatives	Organic thiophosphoric acids and derivatives	Thiophosphoric acid esters	standardized
3589	-4.219216144204361	-3.7960184	3.178185780894472	-5.9476712172024255	-2.7694854363079533	0.598890608875129	293.955	0	169	1.2490647074748191	1.6722624763438156	-0.4793903655232455	2.698795415371227	-0.4231977821590726	0.844456117666089	-3.9019957	2.227792913338744	1.5662852098811082	0.4655572755417957	3794-83-0	Tetrasodium etidronate	CC(O)(P(=O)([O-])[O-])P(=O)([O-])[O-].[Na+].[Na+].[Na+].[Na+]	Organic compounds	Organic acids and derivatives	Organic phosphonic acids and derivatives	Bisphosphonates	nan
3596	-3.63548274622494	-4.2231216	3.420335403200537	-6.121429802428669	-2.701094399228132	0.6966666666666667	122.548	0	169	1.4528234816760777	0.8651845833141056	-1.0331235745276517	2.387211828672886	0.5876388968414661	0.8709350750577451	-3.9447415	3.2283132659282523	1.143564735649435	0.5366666666666667	3811-04-9	Potassium chlorate	[K+].[O-][Cl+2]([O-])[O-]	Inorganic compounds	Mixed metal/non-metal compounds	Alkali metal salts	Alkali metal chlorides	non-standardized
3620	-4.558639245427533	-3.8208666	3.0685995018204637	-5.543630936672202	-2.475031434851739	0.6115516454871294	228.185	0	169	0.7996478467522082	1.5374205005251174	-0.1853438444924612	2.883255657328002	-0.7377726606497008	0.7816812062856865	-4.131811	2.5504811756622536	1.2264759629819568	0.4693294232649071	38641-94-0	Glyphosate isopropylamine	CC(C)N.O=C(O)CNCP(=O)(O)O	Organic compounds	Organic acids and derivatives	Carboxylic acids and derivatives	Amino acids, peptides, and analogues	nan
3659	-5.837820668827321	-4.4006486	3.561252863669715	-6.154310284848837	-2.5930574211791217	0.777142857142857	107.97	0	169	-0.8045175674547477	0.632654511310327	-1.121007183476263	2.440245680193452	-1.4371720749247334	0.9081049635144668	-5.722589	3.706761601956513	-0.6892859084594144	0.6171428571428571	39455-80-6	Ammonium sodium vanadium oxide	O=[V].[NH4+].[Na+]	Inorganic compounds	Mixed metal/non-metal compounds	Alkali metal organides	Alkali metal oxides	non-standardized
3661	-4.922901873329215	-4.564085	4.319400521749603	-7.582128524369076	-3.262728002619473	0.3610582010582011	349.43000000000006	0	169	0.6204583148825277	0.9792751887662604	-2.0387683361573337	2.2806321855922693	-0.3588168666153475	1.167550778107829	-4.704171	2.9470596330475023	0.8391889887365102	0.2753439153439153	39515-41-8	Fenpropathrin	CC1(C)C(C(=O)OC(C#N)c2cccc(Oc3ccccc3)c2)C1(C)C	Organic compounds	Benzenoids	Benzene and substituted derivatives	Diphenylethers	standardized
3662	-3.8652566467164697	-3.8853621	2.1731416939500567	-5.137651432227886	-2.9645097382778296	0.5942630272952855	198.221	0	169	1.4318930160513337	1.4117874946616669	0.1594982305399171	2.332639924489974	0.0201055015684423	0.5544814207266529	-3.9092746	1.9984583790764567	1.3878750799222297	0.4562822580645161	39515-51-0	3-Phenoxybenzaldehyde	O=Cc1cccc(Oc2ccccc2)c1	Organic compounds	Benzenoids	Benzene and substituted derivatives	Diphenylethers	standardized
3776	-4.34593086108695	-4.4001775	3.012923055688798	-6.0681389536012365	-3.055215897912438	0.7678347514554411	360.43500000000006	0	169	1.2108960953844223	1.1566494582342677	-0.5113119971298639	2.5016110585589337	0.0542466177033329	0.7671454453786157	-4.3560195	3.3090944497189536	1.200807451051836	0.6126623376623377	43222-48-6	Difenzoquat metilsulfate	COS(=O)(=O)[O-].Cn1c(-c2ccccc2)cc(-c2ccccc2)[n+]1C	Organic compounds	Organoheterocyclic compounds	Azoles	Pyrazoles	standardized
3789	-4.028722972972195	-4.0761833	4.0194807316236325	-6.669285735595731	-2.6498050039720984	0.2761353748373384	917.0	0	169	1.9336463626978255	1.8861860096955725	-0.7069163999257102	3.3125643316979225	0.0474603461196014	1.047963473910487	-4.028713	2.378985231459512	1.9336561208958545	0.1814754916641709	4404-43-7	C.I. Fluorescent brightening agent 28	O=S(=O)(O)c1cc(Nc2nc(Nc3ccccc3)nc(N(CCO)CCO)n2)ccc1C=Cc1ccc(Nc2nc(Nc3ccccc3)nc(N(CCO)CCO)n2)cc1S(=O)(=O)O	Organic compounds	Phenylpropanoids and polyketides	Stilbenes	Sulfonated stilbenes	standardized
3816	-2.9993713307732164	-3.716468	2.772727236943156	-5.4245071754811	-2.651779938537944	0.4662478777589134	193.674	0	169	2.287699991471828	1.5706032112629456	-0.1374358532360552	2.635291383707101	0.7170967650062026	0.7142596703184894	-3.270797	2.4785234019440723	2.0162743176687976	0.3662478777589134	44992-01-0	2-(Dimethylamino)ethyl acrylate methochloride	C=CC(=O)OCC[N+](C)(C)C.[Cl-]	Organic compounds	Organic nitrogen compounds	Organonitrogen compounds	Quaternary ammonium salts	standardized
3820	-3.0258699240821203	-3.7540271	2.7870585195117203	-5.433234578429334	-2.646176058917614	0.6544369369369369	206.717	0	169	2.289506269538889	1.5613490698089514	-0.1178583848083253	2.669200134703395	0.7281572041374842	0.7150068532001616	-3.2976892	2.658695255973834	2.017686984699816	0.496087516087516	45021-77-0	(3-Acrylamidopropyl)trimethylammonium chloride	C=CC(=O)NCCC[N+](C)(C)C.[Cl-]	Organic compounds	Organic acids and derivatives	Carboxylic acids and derivatives	Acrylic acids and derivatives	standardized
3904	-4.314535466654573	-4.7326403	3.303099082864606	-6.676944075084539	-3.3738449922199334	0.5703263267213057	346.5650000000001	0	169	1.2252492340361094	0.8071444218599176	-1.1371593743938568	2.165939708470749	0.418104799763884	0.8446101179331592	-4.5036836	2.9193866972095885	1.0361011415141546	0.4114674001066875	4979-32-2	N,N-Dicyclohexyl-2-benzothiazolesulfenamide	c1ccc2sc(SN(C3CCCCC3)C3CCCCC3)nc2c1	Organic compounds	Organoheterocyclic compounds	Benzothiazoles		standardized
3956	-3.315462225847366	-4.156774	3.387361534489961	-5.991634238185992	-2.604272703696031	0.5596491228070175	122.084	0	169	1.7711965243626249	0.9298847252942286	-0.9049754879760014	2.48238604651396	0.8413118181894994	0.862301271810214	-3.6552587	2.885663700718534	1.4314000932215	0.4263157894736842	506-93-4	Guanidine nitrate	N=C(N)N.O=[N+]([O-])O	Organic compounds	Organic oxygen compounds	Organic oxoanionic compounds	Organic nitrates	standardized
3993	-4.553116839204995	-4.2735376	3.953341071457628	-6.895977852890335	-2.942636781432707	0.5971660310195779	140.075	0	169	0.5932437919346105	0.8728230077351304	-1.7496172217507286	2.203723849706899	-0.2795792034017728	1.041067732695118	-4.5017853	3.0745556905519877	0.6445753705203003	0.4428502415458937	512-56-1	Trimethyl phosphate	COP(=O)(OC)OC	Organic compounds	Organic acids and derivatives	Organic phosphoric acids and derivatives	Phosphate esters	standardized
4062	-4.806593994798198	-4.6808643	3.155164277626475	-6.228134790457264	-3.072970512830789	0.6897824494346234	199.988	0	169	0.4944099424151077	0.6201395971268532	-0.9271308532439584	2.2280334243825166	-0.1257296606917526	0.8044386524438106	-4.713581	3.405547844010877	0.5874228491327249	0.5469253065774805	52-51-7	Bronopol	O=[N+]([O-])C(Br)(CO)CO	Organic compounds	Organic 1,3-dipolar compounds	Allyl-type 1,3-dipolar organic compounds	Organic nitro compounds	standardized
4102	-4.049975563562588	-4.5837083	2.4219927877242173	-5.724682765368835	-3.302689977644617	0.558967883967884	199.25700000000003	0	169	1.2494380237601332	0.7157053131771095	-0.4252691780461136	1.996723609678104	0.5337327227228128	0.6167603361094071	-4.3314123	2.239347449785119	0.9680012754698102	0.4281986531986532	53112-28-0	Pyrimethanil	Cc1cc(C)nc(Nc2ccccc2)n1	Organic compounds	Benzenoids	Benzene and substituted derivatives	Aniline and substituted anilines	standardized
4127	-2.7362770861599954	-3.0663433	2.1966435805941438	-4.11249804548152	-1.915854464887377	0.5394271911663215	104.149	0	169	2.281378018209541	1.9513118080377891	0.905157058888016	3.10180063948216	0.3300662213351217	0.5595241107887905	-3.049969	2.037795980673692	1.967686146669309	0.3603628636809414	5343-92-0	1,?2-?Pentanediol	CCCC(O)CO	Organic compounds	Organic oxygen compounds	Organooxygen compounds	Alcohols and polyols	standardized
4166	-3.1416496193972123	-4.828159	6.152256947174186	-9.221964838708695	-3.069707891534512	0.8628571428571428	370.7750000000001	0	169	2.427460824176446	0.7409515837601688	-3.6528543951350394	2.4994025520391467	1.68650923604102	1.6804227659962896	-3.7470763	5.71660776026831	1.8220341753379323	0.6895238095238094	541-02-6	Decamethylcyclopentasiloxane	C[Si]1(C)O[Si](C)(C)O[Si](C)(C)O[Si](C)(C)O[Si](C)(C)O1	Organic compounds	Organometallic compounds	Organometalloid compounds	Organosilicon compounds	standardized
4252	-6.771691278860206	-6.209158	3.373980058344811	-7.528158432110787	-4.154178373765975	0.585934347378526	278.335	0	169	-1.3271234575382922	-0.7645901303004599	-2.0835906107888733	1.290389447555938	-0.5625333351346198	0.8672114091999751	-6.500571	2.7619083188758644	-1.056002961209921	0.4141039236479321	55-38-9	Fenthion	COP(=S)(OC)Oc1ccc(SC)c(C)c1	Organic compounds	Organic acids and derivatives	Organic thiophosphoric acids and derivatives	Thiophosphoric acid esters	standardized
4275	-3.9575372239614017	-4.04147	2.776311083607219	-5.3230325829407965	-2.5467214993335774	0.1415384615384615	632.3420000000006	0	169	1.8434148045424168	1.7594819867311808	0.4779194455630217	3.2542305291702407	0.0839328268503658	0.7067751958454347	-3.9408758	2.754402637242375	1.8600762543833704	0.08	557-05-1	Octadecanoic acid, zinc salt	CCCCCCCCCCCCCCCCCC(=O)[O-].CCCCCCCCCCCCCCCCCC(=O)[O-].[Zn+2]	Organic compounds	Lipids and lipid-like molecules	Fatty Acyls	Fatty acids and conjugates	nan
4295	-2.4476700823720603	-4.372661	4.029982509159572	-6.650961341883675	-2.620978832724103	0.7701923506784046	397.635	0	169	3.151814521818704	1.22682347200236	-1.0514767376929104	2.9785057714666614	1.9249910313669532	1.0269214188205709	-3.1936703	3.718198396476444	2.4058143210358267	0.607525684011738	56038-13-2	Sucralose	OCC1OC(OC2(CCl)OC(CCl)C(O)C2O)C(O)C(O)C1Cl	Organic compounds	Organic oxygen compounds	Organooxygen compounds	Carbohydrates and carbohydrate conjugates	standardized
1730	-3.1907808924682293	-3.8867245	2.352343151563165	-5.343464058721973	-2.991120907158808	0.6876961871222991	154.25299999999996	0	169	1.997452726725063	1.3015091354564892	-0.1552304395286808	2.197112712034484	0.6959435795776692	0.6066509695060925	-3.71632	2.170076046040581	1.4719135908093477	0.5413547237076649	14073-97-3	(2S,5R)-5-Methyl-2-(propan-2-yl)cyclohexanone	CC1CCC(C(C)C)C(=O)C1	Organic compounds	Lipids and lipid-like molecules	Prenol lipids	Monoterpenoids	standardized
4314	-6.828069930937393	-6.1612854	3.456027447478678	-7.2061654276002685	-3.750137980121591	0.542661388790421	291.265	0	169	-1.3637816303814942	-0.6969970963122852	-1.7418771270443696	1.7141503204343085	-0.6667845305467681	0.9333139761917566	-6.5440784	2.5885740778726403	-1.079790057916998	0.4137724999015321	56-38-2	Parathion	CCOP(=S)(OCC)Oc1ccc([N+](=O)[O-])cc1	Organic compounds	Organic acids and derivatives	Organic thiophosphoric acids and derivatives	Thiophosphoric acid esters	standardized
4321	-2.354959652900278	-2.897352	2.3437914754679365	-4.305968717485134	-1.962177242017198	0.4926811594202898	105.093	0	169	2.666614136747215	2.1242218092791614	0.7156050721623582	3.059396547630295	0.5423923273090727	0.6010473323169815	-2.6632688	2.131637123768995	2.3583049620912635	0.3843478260869565	56-45-1	L-Serine	NC(CO)C(=O)O	Organic compounds	Organic acids and derivatives	Carboxylic acids and derivatives	Amino acids, peptides, and analogues	standardized
4331	-4.056945352794676	-4.9024754	3.9174316465101353	-7.199258682231353	-3.2818270357212174	0.6492404867085174	474.8340000000004	0	169	1.619596455810792	0.7740664516525771	-1.5227168736258847	2.3947147728842504	0.8455300042609881	1.0012336198509677	-4.1977654	3.4887958930532768	1.4787764452736405	0.4574655949336256	56706-10-6	3,14-Dioxa-8,9-dithia-4,13-disilahexadecane, 4,4,13,13-tetraethoxy-	CCO[Si](CCCSSCCC[Si](OCC)(OCC)OCC)(OCC)OCC	Organic compounds	Organometallic compounds	Organometalloid compounds	Organosilicon compounds	standardized
4366	-4.499455209217571	-3.986069	2.588793908661592	-5.484390870331573	-2.8955969616699813	0.535058576674244	286.368	0	169	0.9574692771840604	1.4708555257925189	-0.0274663839299422	2.56132752473165	-0.513386245213054	0.6607861797627138	-4.1544676	2.248635879111039	1.3024568983847085	0.4048260185347089	57374-49-9	methyl [3-(acetyloxy)-2-pentylcyclopent-2-en-1-yl]acetate	CC(=O)O.CCCCCC1C(=O)CCC1CC(=O)OC	Organic compounds	Lipids and lipid-like molecules	Fatty Acyls	Lineolic acids and derivatives	nan
4502	-4.27426096079278	-5.832901	6.436941965612572	-9.948117076192355	-3.5111751105797837	0.573423197492163	342.35600000000005	0	169	1.2602169827558398	-0.2984230528334285	-4.413639132643735	2.0233028329688367	1.558640040183782	1.6736004295981777	-6.049995	7.375663742781466	-0.5155169963094282	0.4454231974921629	597-82-0	Phosphorothioic acid, O,O,O-triphenyl ester	S=P(Oc1ccccc1)(Oc1ccccc1)Oc1ccccc1	Organic compounds	Organic acids and derivatives	Organic thiophosphoric acids and derivatives	Thiophosphoric acid esters	standardized
4535	-4.962252928532614	-4.4791083	3.4699845116166097	-6.479348246982795	-3.0093637353661853	0.6376470588235293	262.29200000000003	0	169	0.4565321161224014	0.9396767136112368	-1.0605632023277798	2.40942130928883	-0.4831445949449673	0.8853969611879031	-4.8041887	3.3826077399263665	0.614596317411971	0.508235294117647	603-35-0	Triphenylphosphine	c1ccc(P(c2ccccc2)c2ccccc2)cc1	Organic compounds	Benzenoids	Benzene and substituted derivatives	Phenylphosphines and derivatives	standardized
4561	-4.753597923519688	-5.6251945	2.268276118586411	-6.669606753275224	-4.401330634688812	0.5047619047619047	290.832	0	169	0.7100442663524287	-0.1615523541695952	-1.2059645634031064	1.062311555183305	0.8715966260408585	0.5774330747286774	-5.6465983	3.081015621332716	-0.1829561676105003	0.3333333333333333	608-73-1	1,2,3,4,5,6-Hexachlorocyclohexane	ClC1C(Cl)C(Cl)C(Cl)C(Cl)C1Cl	Organic compounds	Organohalogen compounds	Alkyl halides	Cyclohexyl halides	nan
4583	-4.678166825161006	-4.104068	2.5934240588293265	-5.577901682697758	-2.984477623868431	0.5702853279242731	234.298	0	169	0.6916017562542622	1.265700765824507	-0.2081331012824892	2.3852909575468373	-0.574099022731807	0.6610539188782519	-4.457399	2.001879193446422	0.9123696806077404	0.4395402298850575	613-62-7	Benzyl 2-naphthyl ether	c1ccc(COc2ccc3ccccc3c2)cc1	Organic compounds	Benzenoids	Naphthalenes		standardized
4597	-3.2910052239233143	-3.6197958	2.607917337439501	-5.111343988722585	-2.5034266512830845	0.5915573353674041	85.10600000000001	0	169	1.6389549551393647	1.3101643789501554	-0.1813838096599062	2.4265335277795947	0.3287905753320568	0.6650281769343926	-3.3354518	2.391996509422051	1.5945083286959392	0.4498906687007373	616-45-5	2-Pyrrolidinone	O=C1CCCN1	Organic compounds	Organoheterocyclic compounds	Pyrrolidines	Pyrrolidones	standardized
4605	-5.431332560988074	-3.5891087	2.781857497052992	-5.320990379755799	-2.539132882702807	0.7045448525612356	101.149	0	169	-0.4263709674712525	1.415852905838798	-0.3160287862389769	2.465828710814015	-1.842223855467444	0.7182755135216774	-3.7330883	2.469760085117967	1.271873339234504	0.5516036760906473	617-84-5	Diethylformamide	CCN(C=O)CC	Organic compounds	Organic acids and derivatives	Carboxylic acids and derivatives	Carboxylic acid derivatives	standardized
4634	-3.495037552590326	-4.004382	4.114213902838085	-6.672167658970041	-2.5579537561319565	0.583456902021209	1113.605999999999	0	169	2.5516940096185743	2.0423494441945964	-0.6254360967611412	3.488777806076943	0.5093445808935608	1.0744416188635253	-3.5895765	4.136099650249367	2.4571551036529318	0.4304621848739495	61791-12-6	Cremophor EL	CCCCCCC(O)CC=CCCCCCCCOC(=O)OCCOCC(COCCOC(=O)OCCCCCCCC=CCC(O)CCCCCC)OCCOC(=O)OCCCCCCCC=CCC(O)CCCCCC	Organic compounds	Lipids and lipid-like molecules	Fatty Acyls	Fatty alcohols	standardized
4647	-4.7086565957978825	-4.65449	3.440040018239072	-6.5731863499249314	-3.13314633168586	0.4976440092165899	187.634	0	169	0.5646549412007861	0.6188215474381651	-1.2998748129262627	2.140165205312809	-0.0541666017488102	0.8760822450237463	-4.6629815	2.392170002485628	0.6103300416546374	0.3378225806451613	6190-65-4	Deethylatrazine	CC(C)Nc1nc(N)nc(Cl)n1	Organic compounds	Organoheterocyclic compounds	Triazines	Aminotriazines	standardized
6511	-3.40543370361941	-3.9173746	2.1962640216447107	-5.155613939058451	-2.9593499174137405	0.5307437623167106	290.403	0	169	2.057567394898715	1.5456264756692368	0.3073871594596738	2.5036511811043844	0.5119409072814691	0.5595746638146266	-3.7552085	1.9964393911246927	1.7077926044943863	0.4163011166182832	83834-59-7	2-Ethylhexyl trans-4-methoxycinnamate	CCCCC(CC)COC(=O)C=Cc1ccc(OC)cc1	Organic compounds	Phenylpropanoids and polyketides	Cinnamic acids and derivatives	Cinnamic acid esters	standardized
4667	-3.7665648946982406	-3.9318573	1.82662669560625	-4.9024164696946135	-3.0757897740883635	0.1006535947712418	374.27	0	169	1.806620122486678	1.6413276763472944	0.6707685474903052	2.497395243096556	0.1652924527901627	0.4651028369449432	-3.7517006	1.5895649963786165	1.8214843856458596	0.0784313725490196	62-33-9	Calcium disodium ethylenediaminetetraacetate	O=C([O-])CN(CCN(CC(=O)[O-])CC(=O)[O-])CC(=O)[O-].[Ca+2].[Na+].[Na+]	Organic compounds	Organic acids and derivatives	Carboxylic acids and derivatives	Tetracarboxylic acids and derivatives	nan
4672	-8.020607472051402	-3.9351454	3.648391794724436	-6.203582663601257	-2.5551908688768217	0.5715624748814403	336.74000000000007	0	169	-2.4933127644917272	1.5921493400742912	-0.6762879560415824	2.972103838682853	-4.0854620939386095	0.9417370242888948	-4.358645	5.076895384142022	1.168649752411908	0.4503503536693191	62-38-4	Phenylmercuric acetate	CC(=O)O[Hg]c1ccccc1	Organic compounds	Benzenoids	Benzene and substituted derivatives		non-standardized
4721	-2.9162976577243684	-3.221699	1.6525767537895717	-4.244103234068724	-2.591526480279153	0.0	198.39399999999995	0	169	2.381230875989487	2.075829516429278	1.0534252996451312	2.7060020534347027	0.3054013416805388	0.4260966955231122	-3.259844	1.974052201271288	2.0376844791820545	0.0	629-59-4	Tetradecane	CCCCCCCCCCCCCC	Organic compounds	Hydrocarbons	Saturated hydrocarbons	Alkanes	standardized
4976	-4.171846749575562	-4.219855	3.561258328432248	-6.749117446277348	-3.1878591178451003	0.5255249952737575	694.8400000000001	0	169	1.6700380620406678	1.622029977125299	-0.9072326346611184	2.6540256937711297	0.0480080821199946	0.9716990398360712	-4.17144	2.695089048931872	1.670444673626826	0.4030760156819207	65140-91-2	Calcium (3,5-di-tert-butyl-4-hydroxybenzyl monoethyl phosphonate)	CCOP(=O)([O-])Cc1cc(C(C)(C)C)c(O)c(C(C)(C)C)c1.CCOP(=O)([O-])Cc1cc(C(C)(C)C)c(O)c(C(C)(C)C)c1.[Ca+2]	Organic compounds	Benzenoids	Benzene and substituted derivatives	Phenylpropanes	standardized
5000	-3.2456284370656703	-3.508399	2.827377529764687	-5.12098421886025	-2.293606689095563	0.3870209838321293	122.12299999999996	0	169	1.841169027308437	1.5783984749167972	-0.0341867544861425	2.7931907752785445	0.2627705726389195	0.7208535309640406	-3.578851	2.36794804843113	1.5079464648047305	0.2970209838321293	65-85-0	Benzoic acid	O=C(O)c1ccccc1	Organic compounds	Benzenoids	Benzene and substituted derivatives	Benzoic acids and derivatives	nan
5021	-7.276407474943586	-4.2985125	3.930478823741781	-6.245673453731046	-2.3151946299892647	0.7298368298368298	343.3670000000001	0	169	-1.7406489208879672	1.2372460978852	-0.7099148996754272	3.220563924066354	-2.977895016142316	1.0024562319366537	-6.5789514	4.494548453723958	-1.0431928230731076	0.5606060606060607	65997-18-4	Frits, chemicals	O=[Pb].O=[Si]=O.O=[Si]=O	Inorganic compounds	Mixed metal/non-metal compounds	Post-transition metal organides	Post-transition metal oxides	non-standardized
5049	-3.3797363464049126	-4.002865	3.981091300405433	-6.132723824231815	-2.1516325238263816	0.8658730158730158	312.686	0	169	2.11537209045408	1.492243609817829	-0.6376153873728224	3.3434759130326106	0.6231284912415718	1.013557337283262	-3.6866407	3.5943893233296524	1.8084676824250587	0.6630952380952382	66402-68-4	Ceramic materials and wares, chemicals	O.O.O.O.[Cu].[Fe].[Fe].[Zn]	Inorganic compounds	Mixed metal/non-metal compounds	Transition metal organides	Transition metal oxides	non-standardized
5093	-5.709495769194688	-4.710967	3.6448228444744015	-6.279292295529912	-2.63446945105551	0.7863743499589946	494.4830000000001	0	169	-0.0153444037632132	0.983184291407516	-0.5851409300984369	3.0596819143759646	-0.9985287052908792	0.9291970140882726	-5.4763064	3.0997539710954807	0.2178449269566481	0.6243490335032984	67485-29-4	Hydramethylnon	CC1(C)CN=C(NN=C(C=Cc2ccc(C(F)(F)F)cc2)C=Cc2ccc(C(F)(F)F)cc2)NC1	Organic compounds	Benzenoids	Benzene and substituted derivatives	Trifluoromethylbenzenes	standardized
5185	-5.651964439049582	-4.5693555	4.030929668641116	-7.161017687992169	-3.1300880193510534	0.7102164502164502	179.204	0	169	-0.39861673975841	0.6839922238830635	-1.907669988700997	2.1232596799401184	-1.0826089512260957	1.0498293368700389	-5.316245	3.607787599318301	-0.0628973635343372	0.5635497835497836	680-31-9	Hexamethylphosphoramide	CN(C)P(=O)(N(C)C)N(C)C	Organic compounds	Organic acids and derivatives	Organic phosphoric acids and derivatives	Organic phosphoramides	standardized
5286	-5.131953412823548	-5.338306	3.582875710182236	-7.200643778557994	-3.6177680683757583	0.3918154541828017	434.29400000000015	0	169	0.5058304165734697	0.2994778841516627	-1.5628599491609767	2.02001576102126	0.2063525373412469	0.912842583415342	-5.130755	3.481979711649428	0.5070288906992605	0.2873378422425032	68359-37-5	Cyfluthrin	CC1(C)C(C=C(Cl)Cl)C1C(=O)OC(C#N)c1ccc(F)c(Oc2ccccc2)c1	Organic compounds	Lipids and lipid-like molecules	Fatty Acyls	Fatty acid esters	standardized
5472	-3.2888249198225457	-3.33531	1.3468773888476493	-4.15832892151562	-2.811451532667971	0.2263457789773579	687.5840000000001	0	169	2.548500842327784	2.50201577315094	1.678996840634709	3.0258742294823584	0.046485062477259	0.3463991245135377	-3.3378887	1.4123732015182715	2.49943704485081	0.1596791123106912	68610-86-6	C.I. Pigment Yellow 127	COc1ccccc1NC(=O)C(=NNc1ccc(-c2ccc(NN=C(C(C)=O)C(=O)Nc3ccc(C)cc3C)c(Cl)c2)cc1Cl)C(C)=O	Organic compounds	Benzenoids	Benzene and substituted derivatives	Biphenyls and derivatives	standardized
5511	-4.868630719013503	-5.008043	6.388965770425594	-9.786678259184455	-3.397712488758863	0.7275070112611641	365.81300000000016	0	169	0.6946284160469189	0.555216333326501	-4.223419124124034	2.16554664630156	0.1394120933339087	1.760565456219601	-4.868033	2.8882048906456244	0.695226193539255	0.5775070112611641	688046-61-9	Pyriofenone	COc1cc(C)c(C(=O)c2c(OC)ncc(Cl)c2C)c(OC)c1OC	Organic compounds	Organic oxygen compounds	Organooxygen compounds	Carbonyl compounds	standardized
5609	-3.115783034075438	-3.3034956	2.3477874924251707	-4.346017877902708	-1.998230385477537	0.501264705882353	118.17599999999996	0	169	1.9567462518954464	1.7690336636864432	0.7265114080681769	3.074298900493348	0.1877126114476333	0.5978558380890682	-3.135912	1.860559069408115	1.936617346612339	0.3105747745322385	6920-22-5	1,2-Hexanediol	CCCCC(O)CO	Organic compounds	Lipids and lipid-like molecules	Fatty Acyls	Fatty alcohols	standardized
5640	-5.731381196324476	-4.957003	2.744742732446152	-6.0595535696085365	-3.314810837162385	0.5506641594806566	383.366	0	169	-0.1477676028245552	0.6266104879834192	-0.4759399761086161	2.268802756337536	-0.7743780797168096	0.7033808132582839	-5.381128	2.7673075473370736	0.2024857434028678	0.4252910251522984	69806-50-4	Fluazifop-butyl	CCCCOC(=O)C(C)Oc1ccc(Oc2ccc(C(F)(F)F)cn2)cc1	Organic compounds	Benzenoids	Benzene and substituted derivatives	2-phenoxypropionic acid esters	standardized
5692	-3.302181257714284	-3.5613525	2.8232930867266663	-5.314916674296882	-2.4916235875702157	0.3056666666666666	420.6310000000003	0	169	2.3217200187977367	2.0625487733008536	0.308984602215139	3.132277688941805	0.2591712336645004	0.7285844433951207	-3.4354923	2.3082192673992203	2.1884089899553416	0.239	70693-32-2	Decanoic acid, mixed esters with neopentyl glycol and octanoic acid	CC(C)(CO)CO.CCCCCCCC(=O)O.CCCCCCCCCC(=O)O	Organic compounds	Lipids and lipid-like molecules	Fatty Acyls	Fatty acids and conjugates	non-standardized
5731	-2.7684200475392187	-3.1454148	1.8577142051557	-4.124963605950706	-2.2672494007950057	0.0769230769230769	88.14999999999999	0	169	2.176802269096122	1.7998074908794983	0.8202587106846351	2.677972915840335	0.3769947817149317	0.4731032365141261	-3.0264573	1.9099393717490012	1.918765008298523	0.0615384615384615	71-41-0	1-Pentanol	CCCCCO	Organic compounds	Organic oxygen compounds	Organooxygen compounds	Alcohols and polyols	standardized
5806	-4.354256343191464	-4.801099	2.6193469154960263	-6.359879141141529	-3.740532225645503	0.5582167832167833	241.364	0	169	1.02841615137161	0.5815736628544272	-0.9772066465784548	1.6421402689175717	0.4468424803558992	0.6707247343307997	-4.720688	3.4014127153563054	0.6619846464550955	0.3574592074592074	7287-19-6	Prometryn	CSc1nc(NC(C)C)nc(NC(C)C)n1	Organic compounds	Organoheterocyclic compounds	Triazines	1,3,5-triazines	standardized
5820	-3.5004644112898062	-3.5165138	1.9553778811463447	-4.638612970058884	-2.68323508891254	0.2423118548118548	330.333	0	169	2.018487550236956	2.0024381573494336	0.8803389914678782	2.835716872614223	0.0160494131730843	0.4987517945860631	-3.4947474	1.883677020496307	2.0242045742660237	0.1548118548118548	7320-34-5	Potassium pyrophosphate	O=P([O-])([O-])OP(=O)([O-])[O-].[K+].[K+].[K+].[K+]	Inorganic compounds	Mixed metal/non-metal compounds	Alkali metal oxoanionic compounds	Alkali metal pyrophosphates	non-standardized
5862	-4.0952795868135095	-4.615745	2.552481113992858	-5.797852046248221	-3.245370932255363	0.362026122026122	364.3830000000001	0	169	1.4662785202953168	0.9458130361466908	-0.2362939391393948	2.316187174853463	0.5204654807829261	0.6498129798098502	-4.3283925	2.6867467600273485	1.233165612563575	0.2516543369484545	74222-97-2	Sulfometuron-methyl	COC(=O)c1ccccc1S(=O)(=O)NC(=O)Nc1nc(C)cc(C)n1	Organic compounds	Organic nitrogen compounds	Organonitrogen compounds	Sulfonylureas	standardized
5865	-2.657124732317289	-4.0055003	4.547061614360421	-6.247445794995283	-1.7003841806348612	0.7266666666666666	26.982	0	169	1.7739494056342964	0.4255738127525196	-1.8163716570436972	2.7306899573167245	1.348375584302584	1.1595323429375302	-2.6596985	4.2584493782886765	1.771375632234981	0.5666666666666667	7429-90-5	Aluminum	[Al]	Inorganic compounds	Homogeneous metal compounds	Homogeneous post-transition metal compounds		non-standardized
5881	-5.089198243100409	-4.6711855	4.297168646462067	-6.418323376604392	-2.1211547301423246	0.9790082560516542	107.868	0	169	-0.0563056166252286	0.3617071360526723	-1.385430750129212	2.9117378963328555	-0.4180127496311705	1.0999300250514006	-4.777786	3.770030932530949	0.2551068600714781	0.7823980865601288	7440-22-4	Silver	[Ag]	Inorganic compounds	Homogeneous metal compounds	Homogeneous transition metal compounds		non-standardized
5882	-3.023985950825522	-4.1430097	4.3552087985275785	-6.463835927388587	-2.1086271288610083	0.96506221719457	87.62	0	169	1.9186172980166347	0.799593565801799	-1.5212326785464303	2.8339761199811484	1.1190237118026518	1.1088776814809562	-3.1276636	3.2223778108839483	1.8149396442308847	0.7701904223227752	7440-24-6	Strontium	[Sr]	Inorganic compounds	Homogeneous metal compounds	Homogeneous alkaline earth metal compounds		non-standardized
5903	-4.656399490288539	-4.775811	2.713978298262775	-6.364361248239422	-3.650382949976647	0.9231838219046228	65.39	0	169	0.159111847074225	0.0397001501770238	-1.5488499108766576	1.1651283873861176	0.1194117050849961	0.6935211110211212	-4.7191057	2.360847912537293	0.0964056279655305	0.6856960408684547	7440-66-6	Zinc	[Zn]	Inorganic compounds	Homogeneous metal compounds	Homogeneous transition metal compounds		non-standardized
5912	-6.37702084147803	-3.991148	3.3161364384655574	-5.774159473870572	-2.4580230354050148	0.2285714285714285	303.263	0	169	-0.8952014146030539	1.4906714429617458	-0.2923400469955958	3.0237963914699617	-2.385872846482913	0.84421126278902	-5.807467	4.39405766110184	-0.3256475663029723	0.1785714285714285	7446-14-2	Lead sulphate	O=S(=O)([O-])[O-].[Pb+2]	Inorganic compounds	Mixed metal/non-metal compounds	Post-transition metal oxoanionic compounds	Post-transition metal sulfates	non-standardized
5933	-5.96545376323422	-3.849308	3.136708995930659	-5.42534536957232	-2.2886363736416606	0.6666666666666666	271.496	0	169	-0.5316903278018943	1.58445542365056	0.0084180658600061	3.145127061790665	-2.1161457493182043	0.8001111876166527	-5.1813707	2.9560550886759778	0.2523927136322175	0.5333333333333333	7487-94-7	Mercuric chloride	[Cl-].[Cl-].[Hg+2]	Inorganic compounds	Mixed metal/non-metal compounds	Transition metal salts	Transition metal chlorides	non-standardized
5934	-5.158552279077705	-5.13761	3.524828766425438	-6.351133196602867	-2.826304430177429	0.7733333333333332	141.939	0	169	-0.0064505379002926	0.014491785336537	-1.1990314554254549	2.325797310999983	-0.0209423204290235	0.9241150921787752	-5.0607433	3.2859635001215834	0.0913583986148958	0.6133333333333333	74-88-4	Methyl iodide	CI	Organic compounds	Organohalogen compounds	Alkyl halides	Halomethanes	standardized
5939	-3.9421289038581273	-3.871329	2.6932792725258907	-5.492340172903077	-2.7990609003771865	0.3618967573845623	460.67400000000026	0	169	1.7212647979209936	1.7920646435723344	0.1710535288760436	2.8643328014019342	-0.070799834720554	0.6908311368609587	-3.8085082	2.193785434760794	1.854885557875156	0.2714205669083718	7491-09-0	Potassium 1,4-bis[(2-ethylhexyl)oxy]-1,4-dioxobutane-2-sulfonate	CCCCC(CC)COC(=O)CC(C(=O)OCC(CC)CCCC)S(=O)(=O)[O-].[K+]	Organic compounds	Lipids and lipid-like molecules	Fatty Acyls	Fatty acid esters	nan
5958	-4.669675912858143	-4.5152564	2.7529355948603724	-6.303561051887956	-3.550625457027584	0.6540259740259741	252.731	0	169	0.7329826029169804	0.8874021129588031	-0.9009025361128332	1.852033058747539	-0.1544195079814336	0.7193720985570289	-4.561025	3.081045257829781	0.8416333639978314	0.5085714285714286	75-25-2	Bromoform	BrC(Br)Br	Organic compounds	Organohalogen compounds	Alkyl halides	Halomethanes	standardized
5966	-4.320293785997313	-4.228723	2.9691296775880858	-5.628005030502658	-2.6588753529145723	0.6993922743922744	96.944	0	169	0.6662271491551416	0.7577978935095128	-0.6414840953502035	2.3276455822378823	-0.0915707368334945	0.7560951848972572	-4.233821	2.8342867248490253	0.7527000331853614	0.5367948717948717	75-35-4	1,1-Dichloroethylene	C=C(Cl)Cl	Organic compounds	Organic oxygen compounds	Organooxygen compounds	Ketene acetals	standardized
1285	-6.863304025967099	-6.0748935	3.28063159751844	-7.407204104811643	-4.126572507293203	0.5926960784313725	409.78200000000015	0	169	-1.250751148213202	-0.4623405968414601	-1.7946512270577462	1.4859803704606935	-0.7884105513882416	0.8398198648104286	-6.759251	2.9157438444095947	-1.1466982437475464	0.4504166666666666	12789-03-6	Technical chlordane	ClC1=C(Cl)C2(Cl)C3C(Cl)C(Cl)CC3C1(Cl)C2(Cl)Cl	Organic compounds	Organohalogen compounds	Vinyl halides	Vinyl chlorides	standardized
5981	-5.212842675334933	-3.8946085	3.681472488682556	-6.030704542731149	-2.349232054048593	0.8158333333333333	91.15399999999998	0	169	-0.2530669443097985	1.065167221659333	-1.0709288117060145	2.6105436769765418	-1.3182341777153042	0.9399100322834988	-4.9145484	3.28145631937816	0.0452273415676503	0.6491666666666667	75-59-2	Tetramethylammonium hydroxide	C[N+](C)(C)C.[OH-]	Organic compounds	Organic nitrogen compounds	Organonitrogen compounds	Quaternary ammonium salts	standardized
5982	-5.317320185225526	-4.3387227	3.985050888456624	-6.463318510185019	-2.4782676217283948	0.6894213629507747	137.998	0	169	-0.1774473929928257	0.801150100106268	-1.3234457179523185	2.6616051705043056	-0.9785974793844616	1.01462313317992	-5.0678325	3.727814959083804	0.0720403082168367	0.416089466089466	75-60-5	Dimethylarsinic acid	C[As](C)(=O)O	Organic compounds	Organometallic compounds	Organometalloid compounds	Organoarsenic compounds	non-standardized
5984	-3.126829800090701	-3.480576	3.43735922141584	-5.809064216952318	-2.371704995536478	0.6119047619047618	74.12299999999999	0	169	1.7431231882285736	1.389376959866477	-0.9391112286330432	2.4982479927827965	0.3537462382698946	0.9135769643100292	-3.3629708	3.222863959613493	1.5069821624058837	0.4785714285714285	75-65-0	tert-Butyl alcohol	CC(C)(C)O	Organic compounds	Organic oxygen compounds	Organooxygen compounds	Alcohols and polyols	standardized
5986	-3.065982162899904	-4.23028	3.493726262832697	-6.300597383815977	-2.80687112098328	0.6499240855762595	124.07599999999998	0	169	2.0277056212131144	0.8634078644877723	-1.2069095997029586	2.286816663129738	1.1642977595854478	0.8941071000642667	-4.0753317	3.0744888280866585	1.0183560878099094	0.4807936507936508	756-79-6	Dimethyl methylphosphonate	COP(C)(=O)OC	Organic compounds	Organic acids and derivatives	Organic phosphonic acids and derivatives	Phosphonic acid diesters	standardized
6005	-4.417586753130705	-4.6954327	3.669909327320252	-7.0189944126050205	-3.3490850852847687	0.5865245181264356	348.38200000000006	0	169	1.1244689549080755	0.8466230633772444	-1.4769387045662394	2.192970622754012	0.2778459098331618	0.9515689964780164	-4.6593676	4.357149770562401	0.882688138398513	0.4453480475382003	75980-60-8	Diphenyl(2,4,6-trimethylbenzoyl)phosphine oxide	Cc1cc(C)c(C(=O)P(=O)(c2ccccc2)c2ccccc2)c(C)c1	Organic compounds	Benzenoids	Benzene and substituted derivatives	Benzoic acids and derivatives	standardized
6038	-6.351347431050481	-6.2079005	2.919513841217955	-7.381025142022529	-4.461511300804574	0.6293993185469826	373.321	0	169	-0.7792650105653727	-0.6358181025283294	-1.8089427215374203	1.1105711196805346	-0.1434469069110768	0.7481448008080992	-6.513656	2.8023152134220446	-0.9415737363600024	0.4682210031347962	76-44-8	Heptachlor	ClC1=C(Cl)C2(Cl)C3C(Cl)C=CC3C1(Cl)C2(Cl)Cl	Organic compounds	Organohalogen compounds	Vinyl halides	Vinyl chlorides	standardized
6104	-4.963183367440892	-4.603881	3.682311576054568	-6.4663409959913	-2.7840294199367324	0.8047619047619048	159.808	0	169	0.240415148894343	0.5997176284301453	-1.262742479656065	2.4195690963985026	-0.3593024851777082	0.939089024745784	-4.7325544	2.498570811693954	0.4710440645011466	0.6266666666666667	7726-95-6	Bromine	BrBr	Inorganic compounds	Homogeneous non-metal compounds	Homogeneous halogens		non-standardized
6111	-4.495720887930771	-5.6062875	3.345354881686481	-7.39533826546236	-4.049983383775879	0.7719780219780219	272.773	0	169	0.9400804922350138	-0.1704861145229744	-1.9595368852965755	1.385817996389906	1.1105665914698637	0.8517083705627156	-4.878801	3.725890164987466	0.5570005143944041	0.6132478632478632	77-47-4	Hexachlorocyclopentadiene	ClC1=C(Cl)C(Cl)(Cl)C(Cl)=C1Cl	Organic compounds	Organohalogen compounds	Vinyl halides	Vinyl chlorides	standardized
6115	-3.606032381156021	-3.8711944	2.399906651041853	-5.3148408890135554	-2.9149342379717025	0.713148667601683	168.32399999999998	0	169	1.6201136618813514	1.354951692977762	-0.0886948459761832	2.31121180506567	0.26516198148436	0.6155262858642118	-3.8381712	2.265592567098971	1.3879747931803468	0.5617630700778643	7756-94-7	Isobutene trimer	CC(C)=CC(C)(C)CC(C)(C)C	Organic compounds	Hydrocarbons	Unsaturated hydrocarbons	Branched unsaturated hydrocarbons	standardized
6121	-2.884677020052404	-3.117557	3.0515970579933778	-5.007209600417412	-1.9556125424240345	0.2	136.05599999999998	0	169	2.249040678650172	2.0161606532547705	0.1265080982851636	3.1781051562785416	0.2328800287452033	0.7869725881756424	-3.0463119	2.12292676438933	2.0874058378525016	0.16	7757-93-9	Calcium hydrogen phosphate	O=P([O-])([O-])O.[Ca+2]	Inorganic compounds	Mixed metal/non-metal compounds	Alkaline earth metal oxoanionic compounds	Alkaline earth metal phosphates	non-standardized
6129	-3.710290427711069	-3.7226276	2.2118737998801445	-5.122292547284176	-2.9104187474040315	0.3224692954104718	367.862	0	169	1.855394499987768	1.843057298038779	0.4433923804146609	2.655266180294805	0.0123372120594389	0.5734321204964389	-3.6345444	1.8125297239527307	1.931140560387122	0.2197802197802198	7758-29-4	Pentasodium triphosphate	O=P([O-])([O-])OP(=O)([O-])OP(=O)([O-])[O-].[Na+].[Na+].[Na+].[Na+].[Na+]	Inorganic compounds	Mixed metal/non-metal compounds	Alkali metal oxoanionic compounds	Alkali metal phosphates	non-standardized
6143	-4.181641608788061	-4.409106	3.224719780906045	-5.713808959492954	-2.4890891785869083	0.6666666666666666	125.844	0	169	0.918190905263906	0.6907267211678114	-0.6139764454409872	2.610743335465058	0.2274641689524177	0.825798913853728	-4.5460153	2.874321934270628	0.553817258034494	0.5333333333333333	7773-01-5	Manganese(II) chloride	[Cl-].[Cl-].[Mn+2]	Inorganic compounds	Mixed metal/non-metal compounds	Transition metal salts	Transition metal chlorides	non-standardized
6209	-4.870341818510008	-4.577677	3.950287964061361	-7.215354222956719	-3.2650662588953585	0.6451545530492899	297.995	0	169	0.6038671586849493	0.8965321900467512	-1.741145245761762	2.209142718299599	-0.2926650454387189	1.043094063624645	-4.7942953	2.573573732132676	0.6799136710066498	0.4872598162071845	7789-12-0	Sodium dichromate dihydrate	O.O.O=[Cr](=O)([O-])O[Cr](=O)(=O)[O-].[Na+].[Na+]	Inorganic compounds	Mixed metal/non-metal compounds	Miscellaneous mixed metal/non-metals	Miscellaneous metallic oxoanionic compounds	non-standardized
6260	-4.66585520610767	-4.163869	3.5004835200515214	-6.745895359171043	-3.2454118391195217	0.4783667944958267	398.47700000000026	0	169	0.9345480529711286	1.4365343652347284	-1.1454921000922444	2.354991419959277	-0.5019863019939006	0.9620090685828736	-4.4009347	2.458531886813981	1.199468562818619	0.3622377622377623	78-51-3	Tris(2-butoxyethyl) phosphate	CCCCOCCOP(=O)(OCCOCCCC)OCCOCCCC	Organic compounds	Organic acids and derivatives	Organic phosphoric acids and derivatives	Phosphate esters	standardized
6270	-3.8693454038344	-3.693384	2.303472520356037	-5.138830056520435	-2.835357536164398	0.6342759181739691	158.28499999999997	0	169	1.330094356726688	1.5060558373903543	0.060609704040653	2.3640822243966904	-0.1759614717207527	0.5958852355717743	-3.8179998	2.092539575114573	1.3814399243373403	0.5013780813780814	78-69-3	3,7-Dimethyl-3-octanol	CCC(C)(O)CCCC(C)C	Organic compounds	Organic oxygen compounds	Organooxygen compounds	Alcohols and polyols	standardized
6285	-3.096867608689041	-2.940301	2.519287380686145	-4.364720644811305	-1.84543326412516	0.5586274509803922	75.111	0	169	1.7788359353653365	1.935402616724171	0.5109828992430725	3.030270279929218	-0.1565666672217558	0.6419697289565305	-3.094248	2.634200956917017	1.781455499299945	0.4409803921568628	78-96-6	1-Amino-2-propanol	CC(O)CN	Organic compounds	Organic nitrogen compounds	Organonitrogen compounds	Amines	standardized
6287	-4.663553238673459	-4.2062616	2.842933378216097	-5.535118753133459	-2.692185374917362	0.5861471861471861	133.405	0	169	0.4616188685061398	0.918910471892074	-0.4099466459538604	2.432986732262237	-0.4572916038467989	0.7238457335058731	-4.414454	2.8532780667186777	0.7107181287078884	0.4528138528138528	79-00-5	1,1,2-Trichloroethane	ClCC(Cl)Cl	Organic compounds	Organohalogen compounds	Organochlorides		standardized
6306	-2.863752633694614	-2.887531	2.186703507619022	-4.142399607222016	-1.9556960996029935	0.5278603749191983	88.10599999999998	0	169	2.081252851087052	2.0574744238846883	0.8026058775596495	2.989309385178672	0.023778408404385	0.5577560272477335	-2.9276123	2.183743284752567	2.017393176277713	0.4117889463477698	79-31-2	2-Methylpropanoic acid	CC(C)C(=O)O	Organic compounds	Organic acids and derivatives	Carboxylic acids and derivatives	Carboxylic acids	standardized
6311	-4.691203439112611	-3.474373	2.454844708429152	-4.743329728517895	-2.288485020088744	0.5544444444444445	86.08999999999997	0	169	0.243749268705247	1.4605795908423165	0.1916229792999629	2.6464676877291144	-1.2168303369245006	0.6255627505567412	-3.9719331	3.073731214621132	0.9630195845377002	0.4377777777777778	79-41-4	Methacrylic acid	C=C(C)C(=O)O	Organic compounds	Organic acids and derivatives	Carboxylic acids and derivatives	Carboxylic acids	standardized
6341	-3.1291171481594464	-3.5105631	3.73836756069817	-6.274229135473694	-2.535861574775524	0.3652101487713386	933.4499999999992	0	169	2.840973911880705	2.45952792715414	-0.3041380754335422	3.434229485264628	0.3814459869876483	1.0278307161925448	-3.479686	3.9827516398471774	2.4904050296440348	0.2782536270322082	8001-79-4	Castor oil	CCCCCCC(O)CC=CCCCCCCCC(=O)OCC(COC(=O)CCCCCCCC=CCC(O)CCCCCC)OC(=O)CCCCCCCC=CCC(O)CCCCCC	Organic compounds	Lipids and lipid-like molecules	Glycerolipids	Triradylcglycerols	standardized
6346	-3.74629561542175	-3.9788277	2.325575469758532	-5.29195816155554	-2.9663826917970075	0.6904730821969738	341.4510000000001	0	169	1.7870327735431908	1.554500680938491	0.2413702274094009	2.566945697167933	0.232532099498294	0.5925661594491741	-3.9618907	2.2504324259980795	1.571437703820921	0.547615939339831	8002-74-2	Hydrocarbon waxes	CCCNCC(O)COc1ccccc1C(=O)CCc1ccccc1	Organic compounds	Phenylpropanoids and polyketides	Linear 1,3-diarylpropanoids		standardized
6420	-3.4051985950496544	-4.126425	2.9143192848272395	-5.713016056862457	-2.798696772035217	0.6518984558169618	183.188	0	169	1.8576984261136524	1.1364722519674466	-0.4501190356991497	2.4642002491280897	0.7212261943790566	0.7418813343407861	-3.618921	2.736655574707329	1.6439759905695042	0.5090413129598189	81-07-2	Saccharin	O=C1NS(=O)(=O)c2ccccc21	Organic compounds	Organoheterocyclic compounds	Benzothiazoles		standardized
6555	-3.7257365779272513	-4.1147604	4.36837031020958	-6.262985548178907	-1.894615237969327	0.8292307692307693	48.045	0	169	0.9559116197922516	0.5668877925316321	-1.5813373504594042	2.787032959750176	0.3890238209374947	1.1138652109036753	-3.8033946	3.8653088596429632	0.8782536527460777	0.66	84539-53-7	non specified (UVCB substance)	NON	Inorganic compounds	Homogeneous non-metal compounds	Homogeneous other non-metal compounds		non-standardized
6616	-6.095710544678707	-3.862217	3.3077904870460246	-5.858757926012371	-2.550967438966347	0.7463778110944528	344.0500000000001	0	169	-0.5590889824962956	1.674404619192389	-0.32213636382996	2.9856541232160647	-2.2334935952158164	0.848850346970876	-4.409035	3.3611939471123784	1.1275863625394704	0.5943778110944529	85-00-7	Diquat dibromide	[Br-].[Br-].c1cc[n+]2c(c1)-c1cccc[n+]1CC2	Organic compounds	Organoheterocyclic compounds	Pyridines and derivatives	Pyridinium derivatives	standardized
6679	-3.909806995991749	-3.846481	2.506505757815152	-5.203959880166392	-2.69745412235124	0.6215647062519981	617.5470000000003	0	169	1.8808630202944192	1.944188948780562	0.5867101361197767	3.093215893934929	-0.0633259111681407	0.6380671774017537	-3.7994988	2.8522338663814963	1.9911712357134428	0.4556878747501666	85536-87-4	7-Acetamido-4-hydroxy-3-((4-((2-(sulphooxy)ethyl)sulphonyl)phenyl)azo)naphthalene-2-sulphonic acid, sodium salt	CC(=O)Nc1ccc2c(O)c(N=Nc3ccc(S(=O)(=O)CCOS(=O)(=O)[O-])cc3)c(S(=O)(=O)[O-])cc2c1.[Na+].[Na+]	Organic compounds	Benzenoids	Naphthalenes	Naphthalene sulfonic acids and derivatives	standardized
6702	-3.9177394559970886	-4.089901	2.7954158580473867	-5.726880629616779	-2.931464771569392	0.6510872848082151	420.5910000000002	0	169	1.7061205192192237	1.5339589970057044	-0.1030206544004666	2.69239520364692	0.1721615144618957	0.7143681301464836	-3.918044	2.3892982780079524	1.7058158909951215	0.5184483095563808	85702-79-0	6-[(1-Hydroxy-2,4-dimethylheptylidene)amino]hexanoic acid--2,2',2''-nitrilotri(ethan-1-ol) (1/1)	CCCC(C)CC(C)C(=O)NCCCCCC(=O)O.OCCN(CCO)CCO	Organic compounds	Lipids and lipid-like molecules	Fatty Acyls	Fatty acids and conjugates	standardized
6720	-4.1894205839359815	-4.1125765	2.4578439172443987	-5.257163141676159	-2.7993192244317604	0.5204839901477832	165.19199999999998	0	169	1.0285684273293578	1.1054125312888337	-0.0391741304108198	2.4186697868335787	-0.0768440992558057	0.6257617820215174	-3.8112767	2.8069160167597715	1.4067123427346575	0.3603054187192118	85-91-6	Methyl 2-(methylamino)benzoate	CNc1ccccc1C(=O)OC	Organic compounds	Benzenoids	Benzene and substituted derivatives	Benzoic acids and derivatives	standardized
6734	-4.30421312621366	-4.715232	3.5044249147389666	-6.599092973749451	-3.094668059010484	0.4353772645293278	468.34100000000007	0	169	1.3663490526966209	0.9553303001951972	-0.92853079483917	2.575894119899796	0.4110187692331175	0.892147045285576	-4.830756	3.2530796277157985	0.8398060048133239	0.3132290949166552	86209-51-0	Primisulfuron-methyl	COC(=O)c1ccccc1S(=O)(=O)NC(=O)Nc1nc(OC(F)F)cc(OC(F)F)n1	Organic compounds	Benzenoids	Benzene and substituted derivatives	Benzoic acids and derivatives	standardized
6752	-3.1687290326073674	-4.199067	3.978299091351015	-7.087270013188756	-3.108970921837741	0.5938490899781222	224.193	0	169	2.181893015844125	1.1515549238717324	-1.7366479647372637	2.2416511266137515	1.030338083176324	1.0900036362250451	-3.694407	3.219882235874128	1.6562150585919595	0.4716268677559	867-13-0	Triethyl phosphonoacetate	CCOC(=O)CP(=O)(OCC)OCC	Organic compounds	Organic acids and derivatives	Organic phosphonic acids and derivatives	Phosphonic acid diesters	standardized
6758	-3.8777426740905705	-2.948827	2.825655029250921	-4.826620370676858	-2.000965341425937	0.396315987933635	194.05	0	169	1.4101709729854632	2.339086598464841	0.4612932763991755	3.2869483056500965	-0.9289156458160344	0.7446517463861284	-3.1483963	2.272573804294544	2.1395173967542203	0.2896493212669683	868-18-8	Butanedioic acid, 2,3-dihydroxy- (2R,3R)-, sodium salt (1:2)	O=C([O-])C(O)C(O)C(=O)[O-].[Na+].[Na+]	Organic compounds	Organic acids and derivatives	Hydroxy acids and derivatives	Beta hydroxy acids and derivatives	nan
6787	-3.784012595437402	-4.0268245	2.4109003661157087	-5.639832787524635	-3.2289324214089263	0.4969076732234627	141.60099999999997	0	169	1.367053724956944	1.124241851488923	-0.488766467130289	1.92213389898542	0.2428118788973146	0.6371542960024542	-4.2228484	2.6091109914496435	0.928217905495052	0.3783891547049441	87-60-5	3-Chloro-2-methylaniline	Cc1c(N)cccc1Cl	Organic compounds	Benzenoids	Benzene and substituted derivatives	Toluenes	standardized
6793	-6.902066190284605	-5.287007	5.626338283276619	-9.417784975850362	-3.791446692573743	0.7439366515837104	260.762	0	169	-1.4858218869391864	0.129237455621637	-4.001540672504943	1.6247976107716762	-1.6150593352736191	1.5448517445092198	-6.5501866	4.963353936337416	-1.1339423241239386	0.55	87-68-3	Hexachloro-1,3-butadiene	ClC(Cl)=C(Cl)C(Cl)=C(Cl)Cl	Organic compounds	Organohalogen compounds	Vinyl halides	Vinyl chlorides	standardized
6818	-3.982723881180131	-3.8850906	2.0725763809587128	-5.1664937800550135	-3.0939173990963007	0.4453081232492996	150.22099999999998	0	169	1.1940067675107653	1.2916400533090653	0.0102368686358829	2.082813249594596	-0.0976332916568156	0.53431236494301	-4.122329	2.0890512823260625	1.0544014082239797	0.3511904761904761	88-18-6	2-tert-Butylphenol	CC(C)(C)c1ccccc1O	Organic compounds	Benzenoids	Benzene and substituted derivatives	Phenylpropanes	standardized
6839	-4.675649415949748	-4.4136896	2.909406612243145	-6.050671689397616	-3.1412650771544706	0.3955128205128205	137.138	0	169	0.4615083955402795	0.723468199958301	-0.913513877907588	1.9958927343355573	-0.2619598026074632	0.7412012678814646	-4.4679117	3.0038177031711637	0.6692460778186158	0.3032051282051282	88-72-2	2-Nitrotoluene	Cc1ccccc1[N+](=O)[O-]	Organic compounds	Benzenoids	Benzene and substituted derivatives	Nitrobenzenes	standardized
6890	-2.224717325075078	-3.8662953	4.079429056775057	-6.656946179732837	-2.57751712295778	0.7524702494851748	999.4050000000004	0	169	3.77502419280213	2.1334461580123336	-0.6572046618556289	3.422224394919428	1.641578012601924	1.0895386845364488	-2.9542122	4.314414216549697	3.045529322680057	0.5942612942612943	9004-70-0	Nitrocellulose	O=[N+]([O-])OCC1OC(OC2C(CO[N+](=O)[O-])OC(O[N+](=O)[O-])C(O[N+](=O)[O-])C2O[N+](=O)[O-])C(O[N+](=O)[O-])C(O[N+](=O)[O-])C1OC1OC(CO[N+](=O)[O-])C(O[N+](=O)[O-])C(O[N+](=O)[O-])C1O[N+](=O)[O-]	Organic compounds	Organic oxygen compounds	Organooxygen compounds	Carbohydrates and carbohydrate conjugates	standardized
6940	-3.4375347007298163	-4.190498	2.484195568453724	-5.647823718517249	-3.1636281500635253	0.5411125319693094	170.211	0	169	1.793452922497786	1.0404897453807254	-0.4168360952896466	2.067359473164077	0.7529631744838068	0.6349629578474839	-3.9341633	2.134565931152634	1.2968242853132186	0.4161125319693094	90-43-7	2-Phenylphenol	Oc1ccccc1-c1ccccc1	Organic compounds	Benzenoids	Benzene and substituted derivatives	Biphenyls and derivatives	standardized
7046	-4.869998444768656	-3.5524323	2.05208494565026	-4.904744536847939	-2.85265959119768	0.5202301790281331	142.201	0	169	0.2829042057246329	1.6004703402634086	0.2481581136453499	2.30024305929561	-1.317566146108378	0.5390015682264703	-4.0818214	2.591187886454472	1.0710812125302185	0.4102301790281329	91-57-6	2-Methylnaphthalene	Cc1ccc2ccccc2c1	Organic compounds	Benzenoids	Naphthalenes		standardized
7056	-4.962494185870681	-4.532396	2.364541886295055	-5.644805914318201	-3.280264028023145	0.5402514152514153	149.237	0	169	0.2113823242881059	0.6414806823221614	-0.4709294041594135	1.8936124821356413	-0.4300983461795189	0.60211346609336	-4.578747	2.2715414431134078	0.5951297285792222	0.4152514152514152	91-66-7	N,N-Diethylaniline	CCN(CC)c1ccccc1	Organic compounds	Organic nitrogen compounds	Organonitrogen compounds	Amines	standardized
7087	-3.762716636811388	-4.0342746	2.5253875607054765	-5.5014940173573335	-2.976106456651857	0.6177058448797579	221.373	0	169	1.5824080137599226	1.310850059910995	-0.1563693667860231	2.369018193919453	0.2715579412830946	0.6448330264613967	-3.8526895	2.3346980866576525	1.492435149387926	0.4398351648351647	919-30-2	3-Aminopropyltriethoxysilane	CCO[Si](CCCN)(OCC)OCC	Organic compounds	Organometallic compounds	Organometalloid compounds	Organosilicon compounds	standardized
7178	-4.335032027083724	-3.9348273	2.458967539571575	-5.483083025000157	-3.0241154854285823	0.5442936023581184	178.23099999999997	0	169	0.9159512167138742	1.3161559116095043	-0.2320997812025591	2.2268677583690155	-0.4002046993554522	0.6366546796932692	-4.125896	2.188217826016711	1.1250872854588465	0.4061983642628803	93-15-2	Methyleugenol	C=CCc1ccc(OC)c(OC)c1	Organic compounds	Benzenoids	Benzene and substituted derivatives	Methoxybenzenes	standardized
7282	-3.178107410050574	-3.9203448	2.914869864837048	-5.689461594806713	-2.774591729969665	0.4193426573426573	242.23	0	169	2.2061205191264768	1.4638831024678944	-0.305233665629662	2.6096361992073858	0.742237419508752	0.7487295450682983	-3.893909	3.247802942767564	1.4903189361588665	0.3247272727272727	94-36-0	Benzoyl peroxide	O=C(OOC(=O)c1ccccc1)c1ccccc1	Organic compounds	Benzenoids	Benzene and substituted derivatives	Benzoyl peroxides	standardized
7351	-4.28537851949281	-4.4073257	2.674819608509809	-5.851797799634474	-3.1769781911246646	0.6487774867031834	321.37600000000003	0	169	1.2216349215196196	1.0996876933950483	-0.3447843586220437	2.330035249887765	0.121947225136096	0.680922697626106	-4.319814	2.3979004852565886	1.187199220786817	0.5084266095102009	95737-68-1	Pyriproxyfen	CC(COc1ccc(Oc2ccccc2)cc1)Oc1ccccn1	Organic compounds	Benzenoids	Benzene and substituted derivatives	Diphenylethers	standardized
7418	-4.032623702173133	-4.5830145	4.554377365734599	-7.566612643149106	-3.012235277414508	0.7576879040075765	441.54900000000015	0	169	1.6123552033594657	1.0619644218431157	-1.921633737616508	2.632743628118092	0.5503907860470818	1.1936269158537804	-4.5761147	3.281636079091657	1.0688642474644254	0.5962421208750464	97322-87-7	Troglitazone	Cc1c(C)c2c(c(C)c1O)CCC(C)(COc1ccc(Cc3sc(=O)[nH]c3O)cc1)O2	Organic compounds	Organoheterocyclic compounds	Benzopyrans	1-benzopyrans	standardized
7454	-3.964351364322437	-3.6687014	2.088309533888871	-4.757542145998103	-2.669232612109232	0.4159373219373219	142.19799999999998	0	169	1.1885421238077938	1.4841920782114095	0.3953513421321273	2.4836608760209984	-0.2956499540288577	0.5320040173201679	-3.8120124	1.930867722194676	1.340881073739906	0.3196410256410257	97-86-9	Isobutyl methacrylate	C=C(C)C(=O)OCC(C)C	Organic compounds	Organic acids and derivatives	Carboxylic acids and derivatives	Carboxylic acid derivatives	standardized
7512	-4.724320944570908	-4.415965	2.81860737975431	-6.056782180442958	-3.238174800688648	0.4524030639766965	137.138	0	169	0.4128368669191197	0.7211927499221933	-0.9196243689529296	1.89898301080138	-0.3083558643096777	0.7198444297351596	-4.429757	2.8813177334204223	0.7074007054214242	0.3491772575250836	99-08-1	3-Nitrotoluene	Cc1cccc([N+](=O)[O-])c1	Organic compounds	Benzenoids	Benzene and substituted derivatives	Nitrobenzenes	standardized
7524	-3.604262623652789	-3.6181803	2.041100184207759	-4.71011837731	-2.6690181931022408	0.5907057416267942	102.17699999999998	0	169	1.4050905236406823	1.391172869922516	0.2992347699834715	2.3403349541912304	0.01391765131059	0.5196497589161032	-3.632423	2.4685140451865486	1.3769302305417075	0.4538636363636363	994-05-8	tert-Amyl methyl ether	CCC(C)(C)OC	Organic compounds	Organic oxygen compounds	Organooxygen compounds	Ethers	standardized
7538	-3.391129714131307	-3.4097984	1.9876970683858657	-4.346190923664337	-2.3584938552784718	0.5251770731175766	144.214	0	169	1.767877708718221	1.749209054030468	0.8128164991851908	2.8005135675710564	0.0186686695814617	0.5061670704377388	-3.4388423	2.483833642084277	1.7201651337329	0.396605644546148	99-66-1	Valproic acid	CCCC(CCC)C(=O)O	Organic compounds	Lipids and lipid-like molecules	Fatty Acyls	Fatty acids and conjugates	standardized
7549	-4.33126699963181	-4.5630546	2.354799296087504	-5.649418977204251	-3.2946196811167465	0.5220150711226226	135.21	0	169	0.7997418131588303	0.5679542572524148	-0.5184101644136107	1.8363891316738932	0.2317875619831806	0.5994668794548705	-4.4566903	2.0839146347465896	0.6743185061667505	0.3876560967636482	99-97-8	N,N,4-Trimethylaniline	Cc1ccc(N(C)C)cc1	Organic compounds	Benzenoids	Benzene and substituted derivatives	Toluenes	standardized
8159	-5.052512879352313	-4.6619043	2.825449561326803	-5.8352882746578905	-3.0098387133310878	0.5037736478595976	645.1539999999999	0	169	0.7571505149220223	1.1477590757238445	-0.0256248803835552	2.799824680943248	-0.3906085443303402	0.721923665538927	-4.5605397	2.7550884987195245	1.249123675593503	0.3743618831537152	NOCAS_3-icosyl-4-henicosylidene-2-oxetanone	3-icosyl-4-henicosylidene-2-oxetanone	CCCCCCCCCCCCCCCCCCCCC=C1OC(=O)C1CCCCCCCCCCCCCCCCCCCC	Organic compounds	Organoheterocyclic compounds	Lactones	Beta propiolactones	standardized
8233	-3.797480876498632	-4.6172576	2.7341244010945465	-5.7873476971549325	-3.053223296060386	0.6745985689438757	396.4500000000002	0	169	1.8007075456887598	0.9809308143506944	-0.1891592749675406	2.5449651261270057	0.8197767185636238	0.6972210978747458	-4.199899	2.466011309671725	1.398289238350629	0.5126638944900578	NOCAS_47248	CI-1018	Cc1cc2c3c(c1)C(c1ccccc1)=NC(NC(=O)c1ccncc1)C(=O)N3CC2	Organic compounds	Organic acids and derivatives	Carboxylic acids and derivatives	Amino acids, peptides, and analogues	standardized
8251	-6.161190891459249	-4.3745236	3.041235315288537	-5.766021918579764	-2.7247866032912267	0.7749292823433173	401.4160000000001	0	169	-0.5575962124626785	1.2290710221514385	-0.1624272395831931	2.878808075705344	-1.786667251780294	0.7741876375875438	-4.419594	3.1245594344115624	1.184000852304703	0.6179400350314893	NOCAS_47366	SAR115740	O=C(Nc1ccc2[nH]ccc2c1)c1cc2cc(F)ccc2n1Cc1cccc(F)c1	Organic compounds	Organoheterocyclic compounds	Indoles and derivatives	Indolecarboxylic acids and derivatives	standardized
8255	-4.046376771138518	-4.130804	3.076656107219289	-5.947669315948661	-2.8710132087293725	0.7890821296620499	548.0000000000002	0	169	1.6924037873458515	1.607976511836664	-0.2088887574642919	2.8677673497549967	0.0844272907511305	0.7870199705297236	-4.0468254	2.5870675841606494	1.6919551531285073	0.6277918070814048	NOCAS_47383	AVE3247	O=C([O-])c1ccc2c(c1)nc(C(=O)NC1CCN(C3CC3)CC1)n2Cc1cc(-c2ccc(Cl)s2)on1.[Na+]	Organic compounds	Organoheterocyclic compounds	Benzimidazoles		standardized
8318	-3.95720538576271	-4.382805	3.3344449466534263	-6.351431823570584	-3.0169868769171577	0.6742823318951909	532.6840000000003	0	169	1.769264266501626	1.3436647974360318	-0.6249621713062481	2.7094827753471784	0.4255994848427589	0.8529376949126855	-3.9575777	2.942595527234062	1.7688919389097806	0.5358207934336525	NOCAS_57906	CI-1012	CCC(C)C(NC(=O)c1ccccc1SSc1ccccc1C(=O)NC(C(=O)O)C(C)CC)C(=O)O	Organic compounds	Organic acids and derivatives	Carboxylic acids and derivatives	Amino acids, peptides, and analogues	standardized
10164	-10.39060504988239	-9.996459	4.327003463481098	-10.88580359566608	-6.558800132184981	0.4050804268195572	374.8650000000001	0	169	-4.816730156317195	-4.422584100320881	-5.311928702100884	-0.9849252386197856	-0.3941460426192069	1.2068217147834384	-10.051688	3.5133582342133964	-4.477813305731086	0.2979375696767001	72918-21-9	1,2,3,7,8,9-Hexachlorodibenzofuran	Clc1cc2oc3cc(Cl)c(Cl)c(Cl)c3c2c(Cl)c1Cl	Organic compounds	Organoheterocyclic compounds	Benzofurans	Dibenzofurans	standardized
10170	-8.178225677074195	-9.817337	7.012372274060126	-10.90202538276625	-3.889653108706125	0.5371610845295056	459.7540000000002	0	169	-2.515700160653214	-4.154811526541124	-5.23949986634527	1.772872407714856	1.6391113590586173	1.9813576147949323	-8.348308	6.068763424832616	-2.685782099730118	0.4133515607199817	3268-87-9	Octachlorodibenzo-p-dioxin	Clc1c(Cl)c(Cl)c2c(c1Cl)Oc1c(Cl)c(Cl)c(Cl)c(Cl)c1O2	Organic compounds	Organoheterocyclic compounds	Benzodioxins	Benzo-p-dioxins	standardized
1	-6.296111767834376	-4.7484093	2.372832100196008	-5.846859590817058	-3.47402749062105	0.4141276899429073	157.55599999999998	1	169	-1.0986768213381646	0.4490256649113264	-0.6494246443208459	1.7234074558751618	-1.547702496594142	0.6040752689657889	-4.894376	2.7773330608168347	0.3030591439382591	0.3203776899429073	100-00-5	1-Chloro-4-nitrobenzene	O=[N+]([O-])c1ccc(Cl)cc1	Organic compounds	Benzenoids	Benzene and substituted derivatives	Nitrobenzenes	non-standardized
38	-4.883504762191658	-4.854228	3.566644475142064	-6.844403188268946	-3.277758713126882	0.8314285714285715	214.42200000000005	1	169	0.4477645803422913	0.4770413253761504	-1.5131338457349972	2.053510629407067	-0.0292767424773021	0.908338166354254	-4.7833962	2.9281760684221525	0.5478730824827318	0.66	10038-98-9	Germanium tetrachloride	Cl[Ge](Cl)(Cl)Cl	Inorganic compounds	Mixed metal/non-metal compounds	Metalloid salts	Metalloid chlorides	non-standardized
44	-3.208911955968971	-3.6752791	2.355854026192181	-5.196399207107429	-2.840545180915248	0.5672599372828205	104.15199999999996	1	169	1.8087556580231383	1.3423884734154796	-0.1787315931153199	2.1771224330768613	0.4663671845034409	0.6143858230678674	-3.495428	2.122948903817886	1.522239526069299	0.4455208068480379	100-42-5	Styrene	C=Cc1ccccc1	Organic compounds	Benzenoids	Benzene and substituted derivatives	Styrenes	standardized
56	-5.42836069236414	-4.476775	4.732082712130002	-6.755734667389043	-2.023651955259041	0.8072727272727274	67.45100000000001	1	169	-0.5993722996421686	0.3522132044599655	-1.926746274667072	2.8053364374629304	-0.9515855229915812	1.205746035259957	-4.4418917	4.959162456686174	0.3870967233718586	0.6436363636363638	10049-04-4	Chlorine dioxide	[O][Cl+][O-]	Inorganic compounds	Homogeneous non-metal compounds	Halogen organides	Halogen oxides	non-standardized
103	-5.44347290560627	-4.269495	2.557595818755723	-5.784596598547995	-3.227000779792272	0.5003089770260081	395.39700000000016	1	169	0.1535604642565928	1.3275383486791248	-0.1875632286851322	2.3700325900705908	-1.1739778952302933	0.6545071158954896	-5.0625114	2.66827044475177	0.5345219470615481	0.3760710564593498	101200-48-0	Tribenuron-methyl	COC(=O)c1ccccc1S(=O)(=O)NC(=O)N(C)c1nc(C)nc(OC)n1	Organic compounds	Organic nitrogen compounds	Organonitrogen compounds	Sulfonylureas	standardized
128	-4.563207498840876	-4.137937	2.910398744124373	-5.805974372637407	-2.895575628513034	0.7445409429280396	249.27	1	169	0.8334625148476341	1.2587329455249638	-0.4093043589488965	2.501094385175477	-0.4252704299016674	0.7422751943874629	-4.3944364	2.437480427758349	1.0022336699265912	0.5912076095947063	101-37-1	2,4,6-Tris(allyloxy)-1,3,5-triazine	C=CCOc1nc(OCC=C)nc(OCC=C)n1	Organic compounds	Organoheterocyclic compounds	Triazines	1,3,5-triazines	standardized
201	-6.4895717024671455	-5.659044	4.494772296492507	-7.833530077550949	-3.338757781058442	0.6682539682539683	141.132	1	169	-1.3399462064465737	-0.5094182819164773	-2.6839045815303777	1.8108677149621295	-0.8305279135572334	1.1454480574663823	-6.3556833	3.711587691640837	-1.2060578286641304	0.5136825396825397	10265-92-6	Methamidophos	COP(N)(=O)SC	Organic compounds	Organophosphorus compounds	Organothiophosphorus compounds	Phosphoramidothioic-acid-O,S-diesters	standardized
271	-3.088890752324488	-3.7952034	3.0703698491439213	-5.326270127826656	-2.2559002786827347	0.7667836257309941	104.90199999999996	1	169	1.9318930159518517	1.225580302054694	-0.3054863595503171	2.764883489593604	0.7063126950174312	0.783234086759666	-3.703163	3.094033698052247	1.317620855641125	0.6067836257309942	10377-81-8	2-Aminoethanol ester with boric acid (H3BO3) (1:1)	NCCOB(O)O	Organic compounds	Organic oxygen compounds	Organic oxoanionic compounds		standardized
322	-3.807795003992608	-3.966291	2.745424180290699	-5.744796870660675	-2.999372690369976	0.6358116883116883	174.2839999999999	1	169	1.433462514897872	1.2749665679103508	-0.503539351770195	2.241884828520504	0.1584959467825384	0.7167489437310816	-4.0747275	2.61084765932705	1.1665299827946467	0.4674999999999999	10508-09-5	Bis(2-methylbutan-2-yl) peroxide	CCC(C)(C)OOC(C)(C)CC	Organic compounds	Organic oxygen compounds	Organic oxides	Organic peroxides	standardized
325	-2.020842469024401	-3.4999719	1.9951670638585235	-4.63885119164777	-2.643684127789247	0.5500805152979066	138.166	1	169	3.1195587156270075	1.6404293104487586	0.501549993003638	2.496717056862161	1.479129397583265	0.5087058280103466	-3.0500908	2.5993453442710965	2.090310396038236	0.4093397745571658	105-13-5	(4-Methoxyphenyl)methanol	COc1ccc(CO)cc1	Organic compounds	Benzenoids	Benzene and substituted derivatives	Benzyl alcohols	standardized
347	-3.50758389163221	-3.8672516	3.416613495658918	-5.985981861665939	-2.569368366007021	0.3266086956521739	398.6280000000004	1	169	2.092983909050397	1.7333161599319198	-0.385414060983332	3.0311994346755857	0.3596677429655681	0.8813860809830162	-3.7139945	2.563242612992914	1.886573290290384	0.2521739130434782	105-74-8	Peroxide, bis(1-oxododecyl)	CCCCCCCCCCCC(=O)OOC(=O)CCCCCCCCCCC	Organic compounds	Organic acids and derivatives	Carboxylic acids and derivatives	Dicarboxylic acids and derivatives	standardized
354	-3.0300126578749333	-3.5765257	1.8328299120520577	-4.64663648258999	-2.8138065705379325	0.4872384320660183	196.29	1	169	2.262885517143092	1.7163724720594016	0.646261692428035	2.4790916044800926	0.5465130302964534	0.468228908613863	-3.4796495	1.8038717043831665	1.8132486464134212	0.3690082998203131	105-87-3	Geranyl acetate	CC(=O)OCC=C(C)CCC=C(C)C	Organic compounds	Lipids and lipid-like molecules	Fatty Acyls	Fatty alcohol esters	standardized
405	-5.017845448379386	-4.6984897	2.4288373973575204	-5.823374592018886	-3.3945371946613654	0.6605387205387204	295.81	1	169	0.4531674030644843	0.7725231924427388	-0.352361740575015	2.076475656782505	-0.319355782394279	0.6183358706795727	-4.7485633	2.429328335834455	0.7224495576341781	0.5156111843068365	106700-29-2	Pethoxamid	CCOCCN(C(=O)CCl)C(=C(C)C)c1ccccc1	Organic compounds	Benzenoids	Benzene and substituted derivatives		standardized
407	-2.683765804773365	-3.1701922	1.9471220914848997	-4.266287929462947	-2.3191658379780478	0.1992307692307692	130.18699999999998	1	169	2.430801814557569	1.944375385417124	0.8482796898679876	2.795401781352887	0.4864264368953361	0.4960607961544497	-3.2396722	2.0379641433772946	1.8748954422155424	0.0995652173913043	106-70-7	Methyl hexanoate	CCCCCC(=O)OC	Organic compounds	Lipids and lipid-like molecules	Fatty Acyls	Fatty acid esters	standardized
441	-2.806300285488609	-3.2539668	3.328253120421244	-5.212347194400995	-1.8840940739797511	0.5444444444444445	62.068000000000005	1	169	1.986567465971256	1.538900948095237	-0.4194794429411307	2.9087736774801134	0.4476665228304828	0.8510041362966497	-3.0019927	2.701490418191149	1.790875043714966	0.4333333333333334	107-21-1	Ethylene glycol	OCCO	Organic compounds	Organic oxygen compounds	Organooxygen compounds	Alcohols and polyols	standardized
445	-4.409706615283235	-4.2455435	2.805467068741742	-5.863120839584719	-3.0576537708429776	0.8002080350411551	94.117	1	169	0.5639614602095893	0.7281245991490012	-0.8894527640918952	1.9160143046498463	-0.1641631353638013	0.715854113549838	-4.4094925	2.3249858011702207	0.5641755993419513	0.6349906437368074	1072-63-5	1H-Imidazole, 1-ethenyl-	C=Cn1ccnc1	Organic compounds	Organoheterocyclic compounds	Azoles	Imidazoles	standardized
460	-4.931618732656025	-4.8272805	2.472980925885984	-5.868297007655627	-3.395316081769644	0.5176030747728861	307.825	1	169	0.5566851554877306	0.6610233619289119	-0.3799931195118716	2.092987806374112	-0.1043382112632027	0.6312520391399438	-4.877072	2.185634369021977	0.6112320373970971	0.3942697414395527	107534-96-3	Tebuconazole	CC(C)(C)C(O)(CCc1ccc(Cl)cc1)Cn1cncn1	Organic compounds	Benzenoids	Benzene and substituted derivatives	Phenylbutylamines	standardized
573	-3.944669969659613	-4.6904116	3.889057808707708	-6.55787238097544	-2.668814572267733	0.8231033182503771	84.14299999999999	1	169	0.9803480224546806	0.2346064280303843	-1.6328543888611469	2.256203419846561	0.7457415980283755	0.9908496547283956	-4.163845	2.678115925157273	0.7611729226715591	0.6427614379084968	110-02-1	Thiophene	c1ccsc1	Organic compounds	Organoheterocyclic compounds	Heteroaromatic compounds		standardized
615	-3.551863992678247	-3.8710654	2.9230338038858834	-5.702126676467158	-2.7790928725812742	0.7976190476190477	86.138	1	169	1.3833307911745307	1.064129417500903	-0.7669318926143798	2.156101911271504	0.3192013855108397	0.7558375489357305	-3.782544	2.448497685183652	1.152650894647844	0.5636645962732919	110-85-0	Piperazine	C1CNCCN1	Organic compounds	Organoheterocyclic compounds	Diazinanes	Piperazines	standardized
618	-3.5643258585216246	-3.8169427	2.9978632217693386	-5.70512851443178	-2.707265292662441	0.7545609548167093	85.15	1	169	1.3658587937769953	1.1132419654476502	-0.7749438621331601	2.2229193596361783	0.2526168332813538	0.7762465802623703	-3.6769006	2.390194621959388	1.2532840336637494	0.5298550724637681	110-89-4	Piperidine	C1CCNCC1	Organic compounds	Organoheterocyclic compounds	Piperidines		standardized
626	-3.444463402911437	-4.097668	4.276190102919818	-6.297258096822743	-2.0210679939029244	0.3927272727272727	531.9140000000002	1	169	2.281378018209541	1.6281732662832404	-0.5714166757017651	3.7047734272180537	0.6532047680175181	1.0898841664912429	-3.819399	3.988119013086561	1.906442284228787	0.3127272727272727	11097-59-9	Aluminate (Al(OH)63-), (OC-6-11)-, magnesium carbonate hydroxide (2:6:1:4)	O=C([O-])[O-].[Al+3].[Al+3].[Mg+2].[Mg+2].[Mg+2].[Mg+2].[Mg+2].[Mg+2].[OH-].[OH-].[OH-].[OH-].[OH-].[OH-].[OH-].[OH-].[OH-].[OH-].[OH-].[OH-].[OH-].[OH-].[OH-].[OH-]	Organic compounds	Organic acids and derivatives	Organic carbonic acids and derivatives	Organic carbonic acids	nan
638	-3.160264176232737	-3.143444	1.9302676115322392	-4.201006244289112	-2.270738632756873	0.0750497300369423	130.187	1	169	1.9543034430981971	1.9711235656919184	0.9135613750418222	2.8438289865740614	-0.0168201149534401	0.491396918833151	-3.1441681	1.974456986527354	1.9703994904836637	0.022875816993464	111-14-8	Heptanoic acid	CCCCCCC(=O)O	Organic compounds	Lipids and lipid-like molecules	Fatty Acyls	Fatty acids and conjugates	standardized
666	-4.421690338066549	-3.377094	2.1915398685627685	-4.49247622874156	-2.3009363601787918	0.6950091575091575	105.137	1	169	0.6000652425478159	1.644661535757596	0.529279351872805	2.720819220435573	-1.0445963076863	0.558779681432646	-3.9180694	2.377027050799489	1.10368622039471	0.5365675990675991	111-42-2	Diethanolamine	OCCNCCO	Organic compounds	Organic nitrogen compounds	Organonitrogen compounds	Amines	standardized
715	-2.812764222269536	-3.3748946	1.7587961819898004	-4.279604365736849	-2.5208081837470484	0.0	156.313	1	169	2.381230875989487	1.819100485702505	0.9143907325221744	2.673186914511975	0.562130396718501	0.4482688141194416	-3.1828494	1.8643815675099515	2.011145680073059	0.0	1120-21-4	Undecane	CCCCCCCCCCC	Organic compounds	Hydrocarbons	Saturated hydrocarbons	Alkanes	standardized
731	-4.578219584488653	-3.934374	2.7553197710376733	-5.75505861834019	-2.9997388473025164	0.6665994623655913	121.13899999999995	1	169	0.5050643997612446	1.148909878220873	-0.6717746340902921	2.083545136947381	-0.6438454904792534	0.7244722900253544	-4.0069914	2.6169854192433264	1.076292601301876	0.5090002067824648	1122-62-9	2-Acetylpyridine	CC(=O)c1ccccn1	Organic compounds	Organic oxygen compounds	Organooxygen compounds	Carbonyl compounds	standardized
736	-3.3361364977330084	-3.3202283	1.710882881741414	-4.234017675087915	-2.523134793346501	0.173015873015873	162.22899999999998	1	169	1.8739919934134623	1.889900141189784	0.9761108160585558	2.686993697799969	-0.0159081594914312	0.4355898609190993	-3.3649466	1.663265119082444	1.84518189767261	0.0968253968253968	112-34-5	2-(2-Butoxyethoxy)ethanol	CCCCOCCOCCO	Organic compounds	Organic oxygen compounds	Organooxygen compounds	Ethers	standardized
746	-2.925488579202959	-3.0695615	1.6057521635570065	-4.077206974037979	-2.471454810480972	0.0	172.31199999999998	1	169	2.3108269440507	2.166754033717469	1.15910854921568	2.7648607127726867	0.144072902272871	0.4153944462464213	-3.0215528	1.752699781200334	2.214762717181021	0.0	112-42-5	1-Undecanol	CCCCCCCCCCCO	Organic compounds	Lipids and lipid-like molecules	Fatty Acyls	Fatty alcohols	standardized
773	-3.357795322030108	-3.0616844	1.7774306077233573	-4.077739804123987	-2.30030919640063	0.0	270.50099999999986	1	169	2.074373552934399	2.370484499244079	1.35442907084052	3.131859678563877	-0.2961109519892146	0.4532349731275485	-3.0624855	1.995278444558224	2.3696834183902724	0.0	112-92-5	1-Octadecanol	CCCCCCCCCCCCCCCCCCO	Organic compounds	Lipids and lipid-like molecules	Fatty Acyls	Fatty alcohols	standardized
4149	-3.757587325321732	-3.6911354	2.6701553651658982	-5.543712945571806	-2.873557580405908	0.5405227872691721	152.237	1	169	1.424932891784065	1.4913848186207492	-0.3611927284660093	2.308962636699889	-0.0664519188275911	0.7187097298145622	-3.6838138	1.95725059591114	1.4987063998243868	0.4015072144104402	5392-40-5	3,7-Dimethyl-2,6-octadienal	CC(C)=CCCC(C)=CC=O	Organic compounds	Lipids and lipid-like molecules	Prenol lipids	Monoterpenoids	standardized
808	-5.827498762596879	-5.6499405	5.873797029236304	-9.451063056644823	-3.577266027408521	0.5845826063217368	370.49	1	169	-0.2587222722880892	-0.0811639975508642	-3.882286566336035	1.991510462900269	-0.177558271874223	1.5329499716546482	-5.6703215	2.5665098205708965	-0.1015449878400746	0.4548528765920069	115-32-2	Dicofol	OC(c1ccc(Cl)cc1)(c1ccc(Cl)cc1)C(Cl)(Cl)Cl	Organic compounds	Benzenoids	Benzene and substituted derivatives	Diphenylmethanes	standardized
814	-3.485276727539505	-3.3489118	2.606414938723135	-4.860941111606498	-2.254526172883363	0.5705892937471886	136.147	1	169	1.6487313485602748	1.7850963190374018	0.2730669644932819	2.8794819032164165	-0.136364965301956	0.6654270689485492	-3.347876	2.2546175933947707	1.7861320142240358	0.4442735042735043	115-77-5	Pentaerythritol	OCC(CO)(CO)CO	Organic compounds	Organic oxygen compounds	Organooxygen compounds	Alcohols and polyols	standardized
823	-7.042369777407413	-4.7227297	2.463476553563892	-5.845400052783509	-3.3819234992196168	0.6088014311270126	190.268	1	169	-1.7630040242860063	0.5566360549889148	-0.5660342996621022	1.8974422539017897	-2.3196400944850497	0.6271125099173347	-6.289811	3.9801913943537057	-1.0104453989985398	0.4312820512820512	116-06-3	Aldicarb	CNC(=O)ON=CC(C)(C)SC	Organic compounds	Organic nitrogen compounds	Organonitrogen compounds	Oxime carbamates	standardized
852	-3.2839469989835472	-4.0056357	2.9421854438523614	-5.697237416894664	-2.755051973042302	0.5899683649683649	223.231	1	169	2.064807505771627	1.3431187587075082	-0.34848291213949	2.5937025317128715	0.7216887393892555	0.7505652032392424	-3.7630935	2.797481870155126	1.5856610182865825	0.4566350316350316	117-79-3	2-Aminoanthraquinone	Nc1ccc2c(c1)C(=O)c1ccccc1C2=O	Organic compounds	Benzenoids	Anthracenes	Anthraquinones	standardized
866	-3.670335835528895	-4.3260202	2.495035770274443	-5.692084451093558	-3.1970486808191154	0.6158438157587094	262.349	1	169	1.748543577601195	1.092859161394738	-0.2732050379634682	2.2218307323109747	0.6556844052547963	0.635168315430221	-4.005134	2.2500975958285765	1.4137453224048169	0.4825104824253761	118-56-9	3,3,5-Trimethylcyclohexyl salicylate	CC1CC(OC(=O)c2ccccc2O)CC(C)(C)C1	Organic compounds	Benzenoids	Benzene and substituted derivatives	Benzoic acids and derivatives	standardized
875	-4.364560278983668	-4.25673	3.048048644797321	-6.272693397687534	-3.224644752890213	0.6066310160427808	330.801	1	169	1.1550065347560472	1.262836722988124	-0.7531265839478184	2.2949220608495025	-0.1078301993327892	0.8017286284650532	-4.6562576	3.0721107939139864	0.8633091942604008	0.4611764705882353	118-79-6	2,4,6-Tribromophenol	Oc1c(Br)cc(Br)cc1Br	Organic compounds	Benzenoids	Phenols	Halophenols	standardized
897	-4.951388604149304	-4.6510577	2.9303226261251933	-6.346587877767101	-3.416265251641908	0.6077394078080578	172.01399999999998	1	169	0.2841751908705313	0.5845060646881435	-1.1110240827472662	1.8192985433779272	-0.3003308839649774	0.7479426181843253	-4.856728	2.7636660952559486	0.3788357269722748	0.4744060744747244	1194-65-6	Dichlobenil	N#Cc1c(Cl)cccc1Cl	Organic compounds	Benzenoids	Benzene and substituted derivatives	Halobenzenes	standardized
903	-4.376626449171964	-3.821585	2.4228681729995976	-5.183169653201815	-2.760301480202217	0.4549360613810742	182.222	1	169	0.8839743598086688	1.4390158505629016	0.0774311557788183	2.500299328778416	-0.5550415092152994	0.6172170117607415	-4.1172957	2.186459340794744	1.1433050828436084	0.3347987616099071	119-61-9	Benzophenone	O=C(c1ccccc1)c1ccccc1	Organic compounds	Benzenoids	Benzene and substituted derivatives	Benzophenones	standardized
919	-4.581838584491444	-4.870111	4.300661203806289	-7.319922283316831	-3.019261079510542	0.650039886039886	340.4630000000001	1	169	0.9502313371349026	0.6619589401848406	-1.787852361690485	2.512808842115805	0.2882724041254993	1.0963844746420506	-4.471064	4.232059279235804	1.0610058214416778	0.4870769230769231	12008-41-2	Disodium octaborate	O=BOB1OB(OB=O)OB2OB([O-])OB([O-])OB(O1)O2.[Na+].[Na+]	Inorganic compounds	Mixed metal/non-metal compounds	Alkali metal oxoanionic compounds	Alkali metal borates	non-standardized
980	-5.710827922178074	-4.6688495	2.669378410172123	-5.993880895208191	-3.324502485036068	0.6705257705257704	289.79100000000005	1	169	-0.248743028658624	0.7932354365212585	-0.5317960016887415	2.137582408483381	-1.0419784539468724	0.6809763750300999	-5.037551	2.707934942254919	0.4245339679120358	0.4889230769230769	12071-83-9	Propineb	CC(CNC(=S)[S-])NC(=S)[S-].[Zn+2]	Organic compounds	Organic acids and derivatives	Dithiocarbamic acids and derivatives	Metallobisdithiocarbamates	standardized
1000	-4.937310802220025	-4.666305	2.393057419113484	-5.800179133254547	-3.4071217141410632	0.4524696356275303	275.764	1	169	0.5032267677350178	0.7742325154149247	-0.3596415632995043	2.0334158558139794	-0.2710057370649954	0.6094730273144823	-4.824363	2.26923765871789	0.6161743435049892	0.2783157894736842	12122-67-7	Zineb	S=C([S-])NCCNC(=S)[S-].[Zn+2]	Organic compounds	Organic acids and derivatives	Dithiocarbamic acids and derivatives	Dithiocarbamic acid esters	nan
1034	-4.896137003912295	-5.8848886	3.313967327206389	-7.270613803496267	-3.956646476289877	0.5918282336858188	330.3640000000001	1	169	0.6228557119358853	-0.3658959173863134	-1.7516210876480869	1.5623462395583028	0.9887516450745216	0.8463130662013069	-5.8346243	3.477482098451503	-0.315631565635127	0.4534071810542398	121-75-5	Malathion	CCOC(=O)CC(SP(=S)(OC)OC)C(=O)OCC	Organic compounds	Lipids and lipid-like molecules	Fatty Acyls	Fatty acid esters	standardized
1063	-3.5396958402877856	-3.6376147	2.559084742792784	-5.226645870853066	-2.667561128060282	0.357677906006756	576.5910000000001	1	169	2.2211720189214588	2.1232531273778283	0.5342219883561786	3.0933067311489624	0.097918886732478	0.6603619080542158	-3.6542952	2.646665383724944	2.1065726591068343	0.2541484942420501	12225-08-0	C.I. Pigment Violet 32	CNS(=O)(=O)c1cc(OC)c(N=Nc2c(O)c(C(=O)Nc3ccc4[nH]c(=O)[nH]c4c3)cc3ccccc23)cc1OC	Organic compounds	Benzenoids	Naphthalenes	Naphthalenecarboxylic acids and derivatives	standardized
1071	-5.210957619200812	-3.8049881	2.765238868253156	-5.521823703684055	-2.7565848354308997	0.6084796844847039	315.32800000000003	1	169	0.2878049170579843	1.693774380220339	-0.023061167425259	2.742177700827897	-1.405969473372565	0.7135400769549451	-4.652628	2.8692640813685277	0.8461345919777546	0.4713368273418468	12237-62-6	C.I. Pigment Violet 27	O=C1c2ccccc2C(=O)c2c(Nc3ccccc3)ccc(O)c21	Organic compounds	Benzenoids	Anthracenes	Anthraquinones	standardized
1077	-4.122577434798872	-3.7728894	2.555219329340397	-5.421927470524975	-2.866708141184578	0.6066548737011435	202.297	1	169	1.1834120075710113	1.5331000772628047	-0.1159380281550911	2.439281301185306	-0.3496880591122266	0.666274261254535	-3.934181	2.0378547956558912	1.371808453834425	0.4823863636363635	122-40-7	2-(Phenylmethylene)-heptanal	CCCCCC(C=O)=Cc1ccccc1	Organic compounds	Phenylpropanoids and polyketides	Cinnamaldehydes		standardized
1134	-5.116870806890606	-4.1812153	2.786099800719445	-5.768804165037394	-2.9827043643179487	0.7605524809201195	217.232	1	169	0.2200529937673179	1.1557085068519526	-0.4318803643794695	2.354219436339976	-0.9356555206357235	0.7102866835277795	-4.3955126	3.122056008022725	0.9414112197895412	0.6000586537596256	123312-89-0	Pymetrozine	CC1=NNC(=O)N(N=Cc2cccnc2)C1	Organic compounds	Organoheterocyclic compounds	Triazines	1,2,4-triazines	standardized
1180	-2.784412901804579	-3.4293797	1.7939017115516571	-4.327951554743215	-2.534049843191557	0.0	142.286	1	169	2.36874926868126	1.7237824813752318	0.8252106157426247	2.619112327294282	0.6449667998098008	0.4576231635569515	-3.253146	2.070493405255972	1.9000162159891736	0.0	124-18-5	Decane	CCCCCCCCCC	Organic compounds	Hydrocarbons	Saturated hydrocarbons	Alkanes	standardized
1203	-4.679504972744865	-4.7902255	4.978707707026818	-8.194764712449189	-3.2160570054223703	0.6734083850931677	461.5620000000002	1	169	0.9847250737857386	0.8740045453758318	-2.530534665918585	2.448173041108233	0.1107205330839926	1.3294582720452013	-4.6800466	3.936061589917188	0.9841835010295812	0.5115036231884058	1249-84-9	Azocosterol HCl	CN(C)CCCN(C)C1CCC2C3CC=C4CC(O)CCC4(C)C3CCC21C.Cl.Cl	Organic compounds	Lipids and lipid-like molecules	Steroids and steroid derivatives	Azasteroids and derivatives	standardized
1212	-4.569750585066366	-3.8202498	3.105227561331997	-5.759859449353413	-2.6546318880214157	0.6467991894976961	452.35500000000025	1	169	1.0857288099851756	1.8352296014098943	-0.1043800543018711	3.0008475070301266	-0.7495007891526697	0.802392220736272	-4.004298	4.174470899978967	1.651181185394952	0.5048637056267283	125401-92-5	Bispyribac-sodium	COc1cc(OC)nc(Oc2cccc(Oc3nc(OC)cc(OC)n3)c2C(=O)[O-])n1.[Na+]	Organic compounds	Organic oxygen compounds	Organooxygen compounds	Ethers	standardized
1274	-5.0817145650821445	-4.3240695	2.020965589158352	-5.278824911188037	-3.257859322029686	0.5989883489627734	206.32899999999992	1	169	0.2328457082368063	0.9904907576169664	0.0357353621309135	2.056700951289265	-0.757645065112662	0.5146711321496167	-4.5356355	2.2660124654213285	0.778924788569515	0.4421256038647342	127-51-5	alpha-Isomethylionone	CC(=O)C(C)=CC1=C(C)CCCC1(C)C	Organic compounds	Lipids and lipid-like molecules	Prenol lipids	Sesquiterpenoids	standardized
1330	-4.127370622034089	-5.317729	4.647642876964197	-7.230949222488566	-2.58330634552437	0.7615384615384615	81.97	1	169	0.7862843130525309	-0.4040740727579264	-2.317294287401946	2.33034858956225	1.1903583742427664	1.1883445396595649	-4.1275334	3.453679071243804	0.7861214876022983	0.6076923076923076	1302-42-7	Sodium aluminate	O=[Al-]=O.[Na+]	Inorganic compounds	Mixed metal/non-metal compounds	Post-transition metal organides	Post-transition metal oxides	non-standardized
1421	-4.508119038890882	-3.9425364	3.15164775261032	-5.721253535330794	-2.569605782720474	0.7394967151153764	403.3940000000001	1	169	1.0976103954264442	1.663193071897299	-0.1155241010134674	3.0361236515968524	-0.5655826848259409	0.8030331891271622	-4.3170505	2.50457636068676	1.2886789727167378	0.5832962258329906	131860-33-8	Azoxystrobin	COC=C(C(=O)OC)c1ccccc1Oc1cc(Oc2ccccc2C#N)ncn1	Organic compounds	Benzenoids	Benzene and substituted derivatives	Phenyl-beta-methoxyacrylates	standardized
1487	-5.648878934618742	-4.845824	6.858666471289684	-10.036812861951814	-3.1781463906621306	0.6601312665828795	1052.7049999999997	1	169	0.3734277510761368	1.1764829126805871	-4.014506176256935	2.8441602950327485	-0.8030551698177169	1.8943767194573635	-5.648001	4.952597987110587	0.3743055106582327	0.5181957827119118	13356-08-6	Fenbutatin oxide	CC(C)(C[Sn](CC(C)(C)c1ccccc1)(CC(C)(C)c1ccccc1)O[Sn](CC(C)(C)c1ccccc1)(CC(C)(C)c1ccccc1)CC(C)(C)c1ccccc1)c1ccccc1	Organic compounds	Benzenoids	Benzene and substituted derivatives	Phenylpropanes	non-standardized
1496	-4.282271490974089	-4.1373625	3.2656596356824767	-6.003139003259056	-2.7374793675765794	0.7084068105807237	210.226	1	169	1.0404149360285286	1.1853239294325133	-0.6804525762564386	2.585207059426038	-0.1449090108105144	0.832693519959773	-4.1561584	2.544925522800028	1.166527998669396	0.5322529644268774	1338-23-4	2-Butanone peroxide	CCC(C)(OO)OOC(C)(CC)OO	Organic compounds	Organic oxygen compounds	Organic hydroperoxides		standardized
1565	-3.7893061840836575	-3.7826066	3.787851236509996	-6.318439801449451	-2.5305885649394555	0.6593373864413128	414.49800000000016	1	169	1.8282162552874133	1.834915841380596	-0.7009173620783804	3.086933874431616	-0.0066995823685696	1.0013259737331812	-3.7880204	2.9134525647216987	1.8295020717155523	0.5019603372609849	135861-56-2	1,3:2,4-Bis(3,4-dimethylbenzylidene)-D-sorbitol	Cc1ccc(C2OC3COC(c4ccc(C)c(C)c4)OC3C(C(O)CO)O2)cc1C	Organic compounds	Benzenoids	Benzene and substituted derivatives	Xylenes	standardized
1587	-4.007335155824414	-4.127555	1.816336721661308	-5.1551003743214805	-3.3387636526601727	0.0869565217391304	326.49	1	169	1.5065347280674506	1.3863149892787603	0.3587695095703841	2.175106231231692	0.1202197376692382	0.4628564475064677	-4.103718	1.64440199843455	1.4101520809619532	0.0695652173913043	136-51-6	Calcium 2-ethylhexanoate	CCCCC(CC)C(=O)[O-].CCCCC(CC)C(=O)[O-].[Ca+2]	Organic compounds	Lipids and lipid-like molecules	Fatty Acyls	Fatty acids and conjugates	nan
1590	-3.938615872854576	-4.044157	2.2424978714382	-5.159060767478732	-2.9165628960405323	0.0869565217391304	351.802	1	169	1.6076824312449642	1.5021412751493846	0.387237536620808	2.629735408059008	0.105541155343666	0.5720037233864912	-4.1011977	2.0754876568844765	1.445100596763346	0.0695652173913043	136-53-8	Hexanoic acid, 2-ethyl-, zinc salt	CCCCC(CC)C(=O)[O-].CCCCC(CC)C(=O)[O-].[Zn+2]	Organic compounds	Lipids and lipid-like molecules	Fatty Acyls	Fatty acids and conjugates	nan
1615	-4.692614052825992	-4.2531433	3.499509021228433	-5.96217148159809	-2.462662460369657	0.5177575757575756	197.065	1	169	0.6019954448343621	1.04146618639996	-0.6675619839377355	2.8319470372906976	-0.4394707422791173	0.8921032341949633	-4.2895684	3.2861455230179546	1.0050410882950112	0.4086666666666666	137-09-7	2,4-Diaminophenol dihydrochloride	Cl.Cl.Nc1ccc(O)c(N)c1	Organic compounds	Benzenoids	Benzene and substituted derivatives	Aniline and substituted anilines	standardized
1618	-5.89062457940695	-5.9426584	3.6144830030131385	-7.258375058585067	-3.643892055571928	0.6318181818181818	121.929	1	169	-0.8045175674547472	-0.8565514022800435	-2.172268046632864	1.4422149563802746	0.0520338449704915	0.9383562826252906	-5.890382	2.846033539200437	-0.8042748029063457	0.4863636363636363	13718-26-8	Sodium vanadate	O=[V](=O)[O-].[Na+]	Inorganic compounds	Mixed metal/non-metal compounds	Miscellaneous mixed metal/non-metals	Miscellaneous metallic oxoanionic compounds	non-standardized
1668	-4.114515966130861	-3.53345	2.5490547553732346	-5.211871731230102	-2.662816975856867	0.311456043956044	448.402	1	169	1.537151574872866	2.1182176593193325	0.4397958097736248	2.9888505651468598	-0.5810660779014905	0.6693254200972378	-3.654755	1.8374697834897475	1.996912428142808	0.2239560439560439	13845-36-8	Potassium tripolyphosphate	O=P([O-])([O-])OP(=O)([O-])OP(=O)([O-])[O-].[K+].[K+].[K+].[K+].[K+]	Inorganic compounds	Mixed metal/non-metal compounds	Alkali metal oxoanionic compounds	Alkali metal phosphates	non-standardized
1687	-3.5007923512881387	-3.9352703	2.3585610246563826	-5.054482558761059	-2.6959215341046763	0.2019047619047619	336.208	1	169	2.0258156918858643	1.5913377375612292	0.4721254844129439	2.8306865090693267	0.4344779581601035	0.6007100087724496	-3.7370384	1.6853044593909865	1.7895696589017702	0.1542857142857142	139-33-3	Ethylenediaminetetraacetic acid, disodium salt	O=C([O-])CN(CCN(CC(=O)[O-])CC(=O)O)CC(=O)O.[Na+].[Na+]	Organic compounds	Organic acids and derivatives	Carboxylic acids and derivatives	Tetracarboxylic acids and derivatives	nan
1693	-4.686426341282861	-4.9754114	3.5700038475659768	-7.268389682437725	-3.698385834871748	0.4021538461538461	229.71500000000003	1	169	0.6747630135313806	0.3857779379875708	-1.907200327623484	1.662803519942493	0.288985073817237	0.9294933870681852	-4.8948135	2.518838844852466	0.4663758302997121	0.2944615384615384	139-40-2	Propazine	CC(C)Nc1nc(Cl)nc(NC(C)C)n1	Organic compounds	Organoheterocyclic compounds	Triazines	Aminotriazines	standardized
1729	-3.9577309323151817	-3.7921314	2.128277707318377	-5.12312706853096	-2.994849361212583	0.5347808768498423	148.20499999999998	1	169	1.2131319233914175	1.3787314359762874	0.0477357871756394	2.1760134944940166	-0.1655995083649863	0.5501079543131575	-3.9572198	2.048572533043195	1.213643024447653	0.3953172753172753	140-67-0	Estragole	C=CCc1ccc(OC)cc1	Organic compounds	Benzenoids	Phenol ethers	Anisoles	standardized
1742	-5.3604274383297215	-4.7201915	3.5406872544693115	-6.957191299913949	-3.416504045444637	0.7224542340094008	359.3250000000001	1	169	0.195059995920124	0.8352959745156504	-1.4017038656641032	2.138983388805209	-0.6402359596004734	0.9175433006363716	-5.311168	2.9067948122727163	0.2443192294166888	0.5707300960783663	141112-29-0	Isoxaflutole	CS(=O)(=O)c1cc(C(F)(F)F)ccc1C(=O)c1cnoc1C1CC1	Organic compounds	Organic oxygen compounds	Organooxygen compounds	Carbonyl compounds	standardized
1805	-3.584572364986063	-3.7234135	1.962843643601777	-4.782504062081135	-2.8196604184793577	0.3054550264550265	254.41399999999987	1	169	1.8209686411862795	1.682127546841833	0.6230369440912071	2.5858805876929845	0.1388411024211637	0.4996793159193459	-3.7021337	1.8880862058107848	1.7034073610728002	0.2197407407407407	142-90-5	Dodecyl 2-methylacrylate	C=C(C)C(=O)OCCCCCCCCCCCC	Organic compounds	Lipids and lipid-like molecules	Fatty Acyls	Fatty alcohol esters	standardized
1825	-4.0429715491467615	-4.3312163	2.9679675930332463	-5.384127692956953	-2.4161600999237063	0.4798412698412698	49.008	1	169	0.647295430315736	0.3590506364776454	-0.6938607134944551	2.2741068795387918	0.2882447861498693	0.7738529998882732	-4.015584	2.512434451352495	0.6746829774031912	0.3242857142857143	143-33-9	Sodium cyanide	[C-]#N.[Na+]	Inorganic compounds	Mixed metal/non-metal compounds	Alkali metal organides	Alkali metal nitrides	nan
1850	-5.139423523529336	-4.312654	2.595127349184969	-5.783694129583843	-3.1885667803988738	0.4670879120879121	406.4200000000002	1	169	0.4695515479805757	1.2963210482055008	-0.1747190580739309	2.420408291111038	-0.8267695051272366	0.6613882872008567	-4.491013	2.756584886348768	1.1179620016127028	0.3461050061050061	144651-06-9	Oxasulfuron	Cc1cc(C)nc(NC(=O)NS(=O)(=O)c2ccccc2C(=O)OC2COC2)n1	Organic compounds	Benzenoids	Benzene and substituted derivatives	Benzoic acids and derivatives	standardized
1921	-4.006727380866565	-4.489606	2.383786750683332	-5.670232320184327	-3.286445569500996	0.6795378787878789	167.25799999999998	1	169	1.2166595185046214	0.7337809984747008	-0.4468454208131414	1.9369413298701903	0.4828785227589236	0.6079723433194307	-4.2999163	2.201502391336062	0.923470626693368	0.5345378787878788	149-30-4	2-Mercaptobenzothiazole	S=c1[nH]c2ccccc2s1	Organic compounds	Organoheterocyclic compounds	Benzothiazoles		standardized
1925	-3.3647810099993705	-3.7929008	4.394848444009443	-6.837347082487717	-2.4424986384782743	0.5619780219780219	118.08899999999998	1	169	1.7074284349317217	1.2793086453297142	-1.7651376375566254	2.6297108064528176	0.4281197907055856	1.181870935082156	-3.7812529	4.393115392176276	1.290956598964272	0.4419780219780219	149-44-0	Sodium hydroxymethanesulfinate	O=S([O-])CO.[Na+]	Organic compounds	Organic acids and derivatives	Sulfinic acids and derivatives	Alkanesulfinic acids and derivatives	standardized
1951	-3.565425416127107	-4.5678144	3.5748233507263567	-6.473309499515865	-2.898486148789508	0.5666666666666667	533.7720000000003	1	169	2.161930372199557	1.159541433745958	-0.7459537111892011	2.828869639537156	1.002388934001067	0.910179555055086	-4.0019784	3.291336788733061	1.7253773780260413	0.4166666666666666	15123-80-5	Aluminum molybdate(VI) (Al2(MoO4)3)	[Al+3].[Al+3].[Mo+6].[Mo+6].[Mo+6].[O-2].[O-2].[O-2].[O-2].[O-2].[O-2].[O-2].[O-2].[O-2].[O-2].[O-2].[O-2]	Inorganic compounds	Mixed metal/non-metal compounds	Post-transition metal salts		non-standardized
2034	-3.8141987079737647	-4.561894	2.629427999620692	-5.9149920637799385	-3.2855640641592463	0.6988078692194376	393.65900000000016	1	169	1.7809214769434996	1.0332262561906298	-0.3198718788626742	2.309556120758018	0.7476952319981591	0.6701592096188741	-4.255246	2.566791340620891	1.3398740185188909	0.550891479923738	15721-78-5	4,4'-bis(1,1,3,3-Tetramethylbutyl)diphenylamine	CC(C)(C)CC(C)(C)c1ccc(Nc2ccc(C(C)(C)CC(C)(C)C)cc2)cc1	Organic compounds	Benzenoids	Benzene and substituted derivatives	Phenylpropanes	standardized
2042	-3.0926528323223184	-3.7552216	3.025797228385223	-5.521083636025881	-2.495286407640658	0.5542651222651223	222.241	1	169	2.2541713502356604	1.5916025601164168	-0.1742594534679018	2.851537774917321	0.662568772978585	0.7729580556757554	-3.5592346	2.6960478774998364	1.7875895433504705	0.4342651222651222	15763-76-5	Sodium 4-isopropylbenzenesulfonate	CC(C)c1ccc(S(=O)(=O)[O-])cc1.[Na+]	Organic compounds	Benzenoids	Benzene and substituted derivatives	Benzenesulfonic acids and derivatives	standardized
2047	-4.486896589308582	-4.1924353	2.5856266016377663	-5.713550293538925	-3.127923691901159	0.3918663444398738	506.4340000000001	1	169	1.21762626551412	1.5120875705977237	-0.0090274387162232	2.5765991629215432	-0.2944613247211798	0.6611059592400214	-4.31862	2.195111881283867	1.3859026605938205	0.2841740367475661	15782-05-5	2-Naphthalenecarboxylic acid, 4-[2-(5-chloro-4-methyl-2-sulfophenyl)diazenyl]-3-hydroxy-, strontium salt (1:1)	Cc1cc(S(=O)(=O)[O-])c(N=Nc2c(O)c(C(=O)[O-])cc3ccccc23)cc1Cl.[Sr+2]	Organic compounds	Benzenoids	Naphthalenes	Naphthalenecarboxylic acids and derivatives	standardized
2054	-5.04838621288633	-4.578994	2.553738575539237	-6.0431217333566805	-3.4893831578174432	0.4056588851740832	335.28200000000004	1	169	0.4770240255692995	0.9464164391636648	-0.5177114949010513	2.036027080638186	-0.4693924155840836	0.6513284573693423	-4.840962	2.060710273310921	0.6844483088837854	0.2798964601290182	1582-09-8	Trifluralin	CCCN(CCC)c1c([N+](=O)[O-])cc(C(F)(F)F)cc1[N+](=O)[O-]	Organic compounds	Benzenoids	Benzene and substituted derivatives	Aniline and substituted anilines	standardized
2072	-4.4153123023516505	-4.1990905	2.914525933571907	-5.885831367693188	-2.971305434121281	0.7441093997490302	379.4600000000001	1	169	1.1638537000278084	1.380075539449837	-0.3066653653137293	2.607860568258178	-0.2162218215472071	0.743924619435465	-4.4149213	2.6705955723314805	1.1642447314023705	0.5909179103873281	159138-81-5	Cariporide mesylate	CC(C)c1ccc(C(=O)N=C(N)N)cc1S(C)(=O)=O.CS(=O)(=O)O	Organic compounds	Lipids and lipid-like molecules	Prenol lipids	Monoterpenoids	standardized
2079	-4.333263757273159	-3.5288777	3.164400066473084	-5.480272241865609	-2.3158721753925247	0.6637681159420289	160.173	1	169	0.8713255526069923	1.675711567400287	-0.2756829319854571	2.888717134487627	-0.8043860221352199	0.8153370758474894	-3.626295	3.2480826737150696	1.5782942207071649	0.5304347826086956	1596-84-5	Daminozide	CN(C)NC(=O)CCC(=O)O	Organic compounds	Lipids and lipid-like molecules	Fatty Acyls	Fatty acids and conjugates	standardized
2094	-3.983069594105245	-4.406898	2.743703879979804	-5.927401273162267	-3.1836973931824626	0.6379229523097448	368.47700000000015	1	169	1.5833407906683266	1.1595123823071585	-0.3609908883886952	2.382712991591109	0.4238284275927531	0.698614710643622	-4.268979	2.479616388242268	1.2974313090812606	0.4954987098855024	161050-58-4	Methoxyfenozide	COc1cccc(C(=O)NN(C(=O)c2cc(C)cc(C)c2)C(C)(C)C)c1C	Organic compounds	Benzenoids	Benzene and substituted derivatives	Benzoic acids and derivatives	standardized
2131	-3.586380616500638	-2.92909	3.61496102406244	-5.504871534690574	-1.8899105106281344	0.2799999999999999	147.628	1	169	1.5827881196600182	2.2400787262474204	-0.3357027985299177	3.279258225532522	-0.6572905934598667	0.9869560615447658	-3.4471424	3.457175169100399	1.7220263780849678	0.2	1633-05-2	Carbonic acid, strontium salt (1:1)	O=C([O-])[O-].[Sr+2]	Organic compounds	Organic acids and derivatives	Organic carbonic acids and derivatives	Organic carbonic acids	nan
2149	-4.458725331583121	-4.52719	2.601603358949921	-5.806304081448557	-3.204700722498636	0.7766464646464646	133.216	1	169	0.6658310576235622	0.597366174061661	-0.6817476922418737	1.9198556667080475	0.0684648768519373	0.6633627656174761	-4.5832047	4.245976776298523	0.5413516335790419	0.5744242424242424	1646-75-9	Aldicarb oxime	CSC(C)(C)C=NO	Organic compounds	Organic nitrogen compounds	Organonitrogen compounds	Oximes	standardized
2222	-4.739458154881583	-4.264454	3.104451814169276	-6.044834979267325	-2.940383165098049	0.7865802918434498	359.3970000000001	1	169	0.8161162927136217	1.2911205684562728	-0.4892605316721201	2.615191282497156	-0.4750042669421299	0.7918045327848632	-4.192357	3.284097794717811	1.36321736117361	0.6091645781119466	171866-31-2	CP-283097	Oc1ccc2c(c1)OCC(N1CCC(O)(c3ccc(F)cc3)CC1)C2O	Organic compounds	Organoheterocyclic compounds	Piperidines	Phenylpiperidines	standardized
2352	-4.634754521874972	-4.5832095	2.45097974658218	-5.987934098411772	-3.5369543518295923	0.4826381326854539	335.28200000000004	1	169	0.8906557165806575	0.942200732525519	-0.462523859956143	1.988455886626037	-0.0515450072570518	0.6251036593111308	-4.827653	2.0086137138044893	0.6977573068171313	0.3188415530701879	1861-40-1	Benfluralin	CCCCN(CC)c1c([N+](=O)[O-])cc(C(F)(F)F)cc1[N+](=O)[O-]	Organic compounds	Benzenoids	Benzene and substituted derivatives	Aniline and substituted anilines	standardized
2363	-5.068149180750163	-4.419383	4.032884336179441	-7.22318867877782	-3.1903043425983797	0.667140964298859	152.12999999999997	1	169	0.1140656845173722	0.7628318167341942	-2.0409738135102846	1.991910522669156	-0.6487661317389328	1.0868177558786782	-4.6665916	3.675219991859151	0.5156232150882188	0.5286794258373206	18755-43-6	Phosphonic acid, propyl-, dimethyl ester	CCCP(=O)(OC)OC	Organic compounds	Organic acids and derivatives	Organic phosphonic acids and derivatives	Phosphonic acid diesters	standardized
2408	-4.399651489625348	-4.558577	2.351942669151648	-5.701612975061729	-3.3496703059100814	0.6266174896293323	211.69200000000004	1	169	0.926052956388851	0.7671273827295765	-0.3759085290475303	1.9760341401041173	0.1589255710741151	0.5994619547796189	-4.5760236	2.1145125708646084	0.7496808641720142	0.4891899533974482	1918-16-7	Propachlor	CC(C)N(C(=O)CCl)c1ccccc1	Organic compounds	Benzenoids	Benzene and substituted derivatives	Anilides	standardized
2475	-3.655960174400804	-3.7462208	2.739210568648	-5.151207812032089	-2.411997243384089	0.1618461538461538	234.309	1	169	1.7138287961221892	1.6235681432314375	0.2185811584909041	2.9577917271389045	0.0902606527018572	0.6982224131855809	-3.6490557	2.382036539074716	1.720733252582776	0.06	20336-96-3	Tetradecanoic acid, lithium salt	CCCCCCCCCCCCCC(=O)[O-].[Li+]	Organic compounds	Lipids and lipid-like molecules	Fatty Acyls	Fatty acids and conjugates	standardized
2504	-4.061668217724024	-4.8895736	3.8101264386344806	-6.569674120473113	-2.7595476818386326	0.8575396825396826	231.735	1	169	1.3033234145075694	0.4754180499619685	-1.20468248824152	2.6054439503929605	0.8279053563421384	0.9704113579070736	-4.3235555	3.4777955571151247	1.041436150380118	0.6797619047619048	20667-12-3	Silver oxide (Ag2O)	[Ag]O[Ag]	Inorganic compounds	Mixed metal/non-metal compounds	Miscellaneous mixed metal/non-metals		non-standardized
2539	-4.572425456094482	-4.6882267	2.5654041497557376	-5.898274019897391	-3.332869870141653	0.6977096469081951	249.683	1	169	0.8249635177445406	0.7091622877519681	-0.5008850460583684	2.064519103697369	0.1158012437346194	0.6532977970764781	-4.6958284	3.334783712539907	0.7015605249955676	0.5414596469081951	210880-92-5	Clothianidin	CN=C(NCc1cnc(Cl)s1)N[N+](=O)[O-]	Organic compounds	Organoheterocyclic compounds	Azoles	Thiazoles	standardized
2554	-5.39602917784672	-4.101237	2.7807427497489523	-5.788087274572802	-3.007344524823849	0.4613170903954802	424.43900000000014	1	169	0.2317861047968422	1.526578480614829	-0.1602719919292395	2.620470757819713	-1.2947923576257727	0.7142123867792557	-4.9992323	2.841110141316685	0.6285830033929447	0.3548776964560862	213464-77-8	Orthosulfamuron	COc1cc(OC)nc(NC(=O)NS(=O)(=O)Nc2ccccc2C(=O)N(C)C)n1	Organic compounds	Benzenoids	Benzene and substituted derivatives	Sulfanilides	standardized
2620	-3.92085496674092	-4.7773166	3.9613343256825457	-7.261464895157419	-3.3001305694748737	0.7824184408601536	517.4810000000002	1	169	1.7930394419839033	0.9365778560653398	-1.547570486432596	2.4137638392499494	0.8564616035410624	1.0245920134984674	-4.1990647	3.768440063654435	1.514829682876541	0.6249716323495152	221241-63-0	Fandosentan	CCc1cc(C2=C(C(=O)O)N(c3ccccc3C(F)(F)F)S(=O)(=O)c3ccccc32)cc2c1OCO2	Organic compounds	Organoheterocyclic compounds	Benzothiazines		standardized
2627	-5.794894086514501	-4.192311	5.153340277627278	-8.301450245873543	-3.1481099682462657	0.76504623719362	724.1980000000005	1	169	0.0649632345876425	1.6675464872948684	-2.4415929247714	2.7117473528558773	-1.6025832764253891	1.4383670145938154	-5.603187	3.522656359510764	0.2566702191767023	0.6085946242903941	221671-62-1	SR146131 trifluoroacetate (1:1)	COc1cc(-c2nc(NC(=O)c3cc4cc(C)cc(C)c4n3CC(=O)O)sc2CCC2CCCCC2)c(OC)cc1Cl.O=C(O)C(F)(F)F	Organic compounds	Organoheterocyclic compounds	Indoles and derivatives	Indolyl carboxylic acids and derivatives	standardized
2763	-5.906518332807838	-6.0437794	3.287393811416385	-7.257609131307204	-3.9702153198908183	0.5838810401310401	557.2220000000001	1	169	-0.1604900780889589	-0.2977511093338402	-1.5115808765883243	1.775812934828061	0.1372610403611069	0.8515370065727302	-5.8946834	3.499323657463978	-0.1486550939207263	0.4626689189189189	24448-09-7	N-Methyl-N-(2-hydroxyethyl)perfluorooctanesulfonamide	CN(CCO)S(=O)(=O)C(F)(F)C(F)(F)C(F)(F)C(F)(F)C(F)(F)C(F)(F)C(F)(F)C(F)(F)F	Organic compounds	Organohalogen compounds	Alkyl halides	Alkyl fluorides	standardized
2795	-4.783738172170701	-4.696808	3.038959299154269	-6.274685908435827	-3.2357266092815573	0.7731794453158882	489.6190000000004	1	169	0.9061200903880656	0.9930503952631716	-0.5848276458770599	2.454131653277209	-0.0869303108425763	0.7742926419958626	-4.7450037	2.544113129007271	0.9448545543352788	0.6127398848763278	249296-43-3	CJ-013610	CS(=O)(=O)O.Cc1nccn1-c1ccc(Sc2cccc(C3(C(N)=O)CCOCC3)c2)cc1	Organic compounds	Organoheterocyclic compounds	Azoles	Imidazoles	standardized
2819	-4.780109365152007	-4.554975	2.715197697434706	-6.155304432885583	-3.4401067354508768	0.5700308529945554	410.45000000000016	1	169	0.8331508948499612	1.058285236146246	-0.5420441728836146	2.173153524551091	-0.2251343323456103	0.6943918388799865	-4.446763	3.121176195159767	1.1664972287679856	0.4283641863278887	25155-23-1	Trixylyl phosphate	Cc1cc(C)cc(OP(=O)(Oc2cc(C)cc(C)c2)Oc2cc(C)cc(C)c2)c1	Organic compounds	Organic acids and derivatives	Organic phosphoric acids and derivatives	Phosphate esters	standardized
2838	-4.662542347593591	-4.289254	3.3235680232600764	-5.963703414045981	-2.640135390785905	0.580965073019046	172.25	1	169	0.5736168829860719	0.946905054085077	-0.7275441834663178	2.5960238397937587	-0.3732881590559938	0.8477075184472541	-4.4748487	2.2752205397643417	0.7613104765691835	0.4568271419845632	25306-75-6	Carbonodithioic acid, O-(2-methylpropyl) ester, sodium salt (1:1)	CC(C)COC(=S)[S-].[Na+]	Organic compounds	Organic salts	Organic metal salts	Organic alkali metal salts	standardized
2844	-5.705129707949272	-4.9706078	2.5987726490801	-6.005023813391251	-3.406251164311151	0.4816645988420182	182.135	1	169	-0.4447362978694074	0.2897856626890642	-0.7446304033113862	1.8541422457687136	-0.7345219503809126	0.6666055841208449	-5.7063193	2.128358504235651	-0.4459259193520705	0.3518312655086849	25321-14-6	Dinitrotoluene	Cc1cccc([N+](=O)[O-])c1[N+](=O)[O-]	Organic compounds	Benzenoids	Benzene and substituted derivatives	Toluenes	standardized
2847	-2.9930571493518467	-3.3768275	2.2241838892049848	-4.474088421264465	-2.2499045320594804	0.4089112328471596	134.175	1	169	2.1346144546072265	1.750844113399422	0.6535831826946079	2.877767071899593	0.3837703290569667	0.5671931861704663	-3.1774313	1.930477258902345	1.9502402686136948	0.2998203237562505	25322-69-4	Polypropylene glycol	CC(O)COC(C)CO	Organic compounds	Organic oxygen compounds	Organooxygen compounds	Alcohols and polyols	standardized
2896	-4.6823394706070784	-4.5148306	2.7074147302418603	-5.758549438242144	-3.051134708000284	0.7395791089154933	81.11800000000001	1	169	0.2267777637925442	0.3942866194967845	-0.8494322038425215	1.8579825263993388	-0.1675088813126448	0.6892162293792701	-4.683345	2.4680292375027584	0.2257723982683442	0.5451527019890865	25899-50-7	(2Z)-2-Pentenenitrile	CCC=CC#N	Organic compounds	Organic nitrogen compounds	Organonitrogen compounds	Organic cyanides	standardized
2902	-4.945010837147751	-4.5499825	2.351670088618406	-5.697618658792464	-3.3459485701740586	0.5515946586455199	351.49400000000014	1	169	0.6009070788677462	0.99593537738422	-0.1517007427769672	2.199969345841439	-0.3950282893877412	0.5994782489434402	-4.407492	2.4897628758386343	1.1384257652991423	0.4249279919788533	25973-55-1	2-(2H-Benzotriazol-2-yl)-4,6-bis(1,1-dimethylpropyl)phenol	CCC(C)(C)c1cc(-n2nc3ccccc3n2)c(O)c(C(C)(C)CC)c1	Organic compounds	Organoheterocyclic compounds	Azoles	Triazoles	standardized
2970	-4.710595950472387	-4.076491	2.6426298346811623	-5.703841005471306	-3.0612111707901435	0.5557179188758136	244.375	1	169	0.6774608242675554	1.311565899595525	-0.3157842307313638	2.3268456039497987	-0.6341050714135488	0.6806988274783968	-4.281206	2.2239814480297286	1.1068506558024338	0.4262899262899263	26748-41-4	tert-Butyl perneodecanoate	CCCCCCC(C)(C)C(=O)OOC(C)(C)C	Organic compounds	Organic acids and derivatives	Carboxylic acids and derivatives	Peroxycarboxylic acids and derivatives	standardized
2976	-3.720609632453748	-4.255409	2.592788279184835	-5.774774474822129	-3.181986195637294	0.6398001998001999	194.274	1	169	1.5678050497101823	1.0330059084291838	-0.4863597926581982	2.1064284865266365	0.53479913143175	0.6626373930757493	-3.9798985	2.1721998970535843	1.3085162402823105	0.4969430569430569	26762-93-6	Diisopropylphenyl hydroperoxide	CC(C)c1cccc(OO)c1C(C)C	Organic compounds	Benzenoids	Benzene and substituted derivatives	Cumenes	standardized
3052	-3.897184582237192	-4.202869	2.777056417697632	-5.671683953276295	-2.894627535578663	0.5789172240802676	182.266	1	169	1.363521080441212	1.057836737399532	-0.410978290597891	2.366078127099741	0.3056843562088529	0.7071772743631644	-3.9154162	2.3704619223663284	1.3452894346840445	0.457178093645485	27776-01-8	Benzyltoluene	Cc1ccccc1Cc1ccccc1	Organic compounds	Benzenoids	Benzene and substituted derivatives	Diphenylmethanes	standardized
3064	-3.26772460364852	-3.5566745	2.7032938060557306	-5.184113892942919	-2.480820086887188	0.4332577229678709	454.4860000000002	1	169	2.3897959060956238	2.100846012330654	0.4734066168012243	3.176700422856955	0.2889498767897125	0.6934274633052491	-3.4549346	2.1149868283644566	2.202585923493133	0.328257722967871	2786-76-7	C.I. Pigment Red 170	CCOc1ccccc1NC(=O)c1cc2ccccc2c(N=Nc2ccc(C(N)=O)cc2)c1O	Organic compounds	Benzenoids	Naphthalenes	Naphthalenecarboxylic acids and derivatives	standardized
3091	-4.407625731303887	-4.0724273	3.737467356866925	-6.403830298212896	-2.666362941345971	0.6734901163251913	1087.8260000000002	1	169	1.628933703320134	1.9641321764751367	-0.3672708635888752	3.3701964932780504	-0.3351984585072562	0.9654575398805052	-4.1325	3.5577140522050805	1.9040592547774984	0.5284901163251913	28407-37-6	C.I. Direct Blue 218	Nc1cc(S(=O)(=O)[O-])cc2cc(S(=O)(=O)[O-])c(N=Nc3ccc(-c4ccc(N=Nc5c(S(=O)(=O)[O-])cc6cc(S(=O)(=O)[O-])cc(N)c6c5[O-])c([O-])c4)cc3[O-])c([O-])c12.[Cu+2].[Cu+2].[Na+].[Na+].[Na+].[Na+]	Organic compounds	Benzenoids	Benzene and substituted derivatives	Biphenyls and derivatives	standardized
3126	-3.41165952122028	-4.2209926	3.9275711546072825	-6.775180670012957	-2.8476095154056744	0.7008707645577991	219.947	1	169	1.930658521508464	1.121325483730096	-1.4328626272842129	2.4947085273230694	0.8093330439347493	1.026704414926161	-4.063645	4.345169397931628	1.2786731544484056	0.5395804419771538	2893-78-9	Sodium dichloroisocyanurate	O=c1[n-]c(=O)n(Cl)c(=O)n1Cl.[Na+]	Organic compounds	Organoheterocyclic compounds	Triazines	Triazinones	standardized
3271	-6.41506188876122	-5.5960226	3.847205324462488	-7.237045585792099	-3.3898402613296104	0.6963940780277037	281.314	1	169	-0.9658705427622076	-0.1468312709592648	-1.7878542397930866	2.0593510846694016	-0.8190392828652238	0.9812417319182072	-6.0327682	3.746008123561544	-0.5835768967395515	0.5463940780277037	31218-83-4	Propetamphos	CCNP(=S)(OC)OC(C)=CC(=O)OC(C)C	Organic compounds	Lipids and lipid-like molecules	Fatty Acyls	Fatty acid esters	standardized
3281	-3.4566838798948942	-4.3040414	3.665369831570332	-6.247152032358371	-2.581782200788039	0.6800698125404008	289.29099999999994	1	169	2.0046510428262425	1.1572935348407687	-0.7858171096372343	2.8795527219330976	0.8473575057557405	0.9333365963018242	-3.5384223	2.896480847329848	1.9229125695567952	0.533010989010989	31512-74-0	Polixetonium chloride	CCC[N+](C)(C)CC[N+](C)(C)CCOC.[Cl-].[Cl-]	Organic compounds	Organic nitrogen compounds	Organonitrogen compounds	Quaternary ammonium salts	standardized
3347	-8.772035385935895	-6.5501866	3.776718519949987	-9.075540748088915	-5.29882222813893	0.3950877192982456	360.88200000000006	1	169	-3.2146701649892337	-0.9928214065226956	-3.5181755271422555	0.2585429928077316	-2.221848751872175	0.9978661406692112	-8.3986025	4.394451207614395	-2.8412372676194795	0.3017543859649122	32774-16-6	3,3',4,4',5,5'-Hexachlorobiphenyl	Clc1cc(-c2cc(Cl)c(Cl)c(Cl)c2)cc(Cl)c1Cl	Organic compounds	Benzenoids	Benzene and substituted derivatives	Biphenyls and derivatives	standardized
3363	-5.682940192326977	-4.4428244	2.7462083922993488	-5.794819943156498	-3.0486115508571494	0.6902821316614419	293.41400000000004	1	169	-0.2154593603326973	1.0246564478244438	-0.3273391111622186	2.41886928113713	-1.2401158286184808	0.700266350291235	-5.221985	2.945966328927796	0.2454959699475901	0.5448275862068965	33089-61-1	Amitraz	Cc1ccc(N=CN(C)C=Nc2ccc(C)cc2C)c(C)c1	Organic compounds	Benzenoids	Benzene and substituted derivatives	Xylenes	standardized
3401	-4.567306143401755	-4.751583	2.722603944066631	-6.008820848837523	-3.286216904770892	0.7762785715771303	228.321	1	169	0.7912397144953536	0.6069627617869768	-0.6502749909404146	2.0723289531262163	0.1842769559634796	0.6931048034119047	-4.766562	3.916328762932004	0.5919838802611905	0.6073049645390071	34014-18-1	Tebuthiuron	CNC(=O)N(C)c1nnc(C(C)(C)C)s1	Organic compounds	Organoheterocyclic compounds	Azoles	Thiadiazoles	standardized
3439	-3.954508307085102	-3.953866	2.5373367437217875	-5.473946746906222	-2.9366100031844344	0.5996034227741545	141.214	1	169	1.1953694478554993	1.1960117639301886	-0.3240689919656208	2.2132677517561667	-0.0006423021412542	0.650358086594961	-3.8969414	2.207445048268144	1.2529363155599962	0.4560136791844108	3470-98-2	2-Pyrrolidinone, 1-butyl-	CCCCN1CCCC1=O	Organic compounds	Organoheterocyclic compounds	Pyrrolidines	N-alkylpyrrolidines	standardized
3450	-4.909074411232231	-4.603951	3.649657233735778	-6.800236297785249	-3.15057906404947	0.7333999019848076	488.6700000000004	1	169	0.7799412667884187	1.0850646888054698	-1.1112206197645993	2.538436613971179	-0.3051234339067914	0.9361202778202412	-4.8941975	3.5536062009557683	0.7948182029125519	0.5798284734133791	351197-46-1	2-[2-(Dimethylamino)ethoxy]ethyl ({5-[({2-[2-(dimethylamino)ethoxy]ethoxy}carbonyl)amino]-1,3,3-trimethylcyclohexyl}methyl)carbamate	CN(C)CCOCCOC(=O)NCC1(C)CC(NC(=O)OCCOCCN(C)C)CC(C)(C)C1	Organic compounds	Organic acids and derivatives	Carboxylic acids and derivatives	Amino acids, peptides, and analogues	standardized
3505	-4.987228091735236	-4.583173	3.398793861413257	-6.175078247116335	-2.776284385703077	0.5278054353054353	525.6270000000003	1	169	0.7334495738915291	1.137504859728159	-0.4544005814895691	2.944393279923688	-0.404055293578498	0.8654046754623419	-4.457399	3.892257050823269	1.2632787648192374	0.405583213083213	36196-44-8	Propanoic acid, 3-mercapto-, (2,4,6-trioxo-1,3,5-triazine-1,3,5(2H,4H,6H)-triyl)tri-2,1-ethanediyl ester	O=C(CCS)OCCn1c(=O)n(CCOC(=O)CCS)c(=O)n(CCOC(=O)CCS)c1=O	Organic compounds	Organic acids and derivatives	Carboxylic acids and derivatives	Tricarboxylic acids and derivatives	standardized
3532	-4.543717249546563	-4.3249073	3.779834143597215	-6.619100836994582	-2.8392666933973665	0.5177777777777777	114.10099999999998	1	169	0.5135722011168644	0.7323821449747402	-1.5618113863311542	2.218022757266061	-0.2188099466901176	0.9709169736446186	-4.331443	3.8662472597226696	0.7258466038863143	0.4066666666666666	367-51-1	Sodium thioglycolate	O=C([O-])CS.[Na+]	Organic compounds	Organic acids and derivatives	Carboxylic acids and derivatives	Carboxylic acids	nan
3536	-3.44417827255398	-3.5333853	1.6921070195499497	-4.50371192199153	-2.811604902441581	0.1285714285714285	422.73800000000034	1	169	2.181893015844125	2.092686027737489	1.122359366406575	2.8144663859565244	0.0892070042404538	0.4315767374669911	-3.5745122	1.9549150393683956	2.0515590424159944	0.0857142857142857	3687-46-5	9-Octadecenoic acid (9Z)-, decyl ester	CCCCCCCCC=CCCCCCCCC(=O)OCCCCCCCCCC	Organic compounds	Lipids and lipid-like molecules	Fatty Acyls	Fatty acid esters	standardized
3575	-4.515884480225036	-4.9085293	3.3746210664373124	-6.763465131909337	-3.3888440654720244	0.5169934640522876	214.036	1	169	0.8146023458645099	0.4219575370985532	-1.432978305819791	1.9416427606175215	0.3926448013911745	0.8591263721344193	-4.5180855	2.7821244699684997	0.8124013551318174	0.3836601307189543	375-22-4	Perfluorobutanoic acid	O=C(O)C(F)(F)C(F)(F)C(F)(F)F	Organic compounds	Organohalogen compounds	Alkyl halides	Alkyl fluorides	standardized
3601	-4.515855321052804	-4.424669	2.7282047865709527	-5.950448317171944	-3.222243530600992	0.7570499419279907	155.22199999999998	1	169	0.6750979538685915	0.7662844979795396	-0.7594950422505489	1.968709744320404	-0.0911865321428919	0.6948638182531348	-4.511147	2.505635768238499	0.6798062558877855	0.5964137399431516	38205-60-6	5-Acetyl-2,4-dimethylthiazole	CC(=O)c1sc(C)nc1C	Organic compounds	Organoheterocyclic compounds	Azoles	Thiazoles	standardized
3622	-4.681318079936714	-4.177077	2.7324361160742283	-5.738642261490555	-3.0062061454163267	0.6231087752826883	223.31600000000003	1	169	0.6676017602989697	1.17184304661386	-0.389722421254871	2.342713694819357	-0.5042412633778763	0.696743210468378	-4.420656	2.581309087860143	0.928263635083836	0.489775441949355	38668-48-3	2-Propanol, 1,1'-[(4-methylphenyl)imino]bis-	Cc1ccc(N(CC(C)O)CC(C)O)cc1	Organic compounds	Benzenoids	Benzene and substituted derivatives	Toluenes	standardized
3635	-4.5645759319095625	-3.9174693	2.3495361490788778	-5.168239629947685	-2.818703480868807	0.4965020192606399	200.237	1	169	0.7369683980325654	1.3840750736033136	0.1333046999944429	2.4828408490733205	-0.6471066688327802	0.5982255800663084	-4.260438	2.226883219340978	1.0411063688472226	0.3792606399502951	3900-45-6	2-Acetyl-6-methoxynaphthalene	COc1ccc2cc(C(C)=O)ccc2c1	Organic compounds	Benzenoids	Naphthalenes		standardized
3691	-2.42636569912215	-4.065423	3.458147496534264	-5.820283039070763	-2.3621355425365	0.317948717948718	186.22	1	169	2.843660623190144	1.2046033232922528	-0.5502567167584699	2.907890779775794	1.639057312657635	0.881820564482296	-3.1415825	3.9423691013076088	2.128443845255077	0.2256410256410256	4075-81-4	Calcium propionate	CCC(=O)[O-].CCC(=O)[O-].[Ca+2]	Organic compounds	Organic acids and derivatives	Carboxylic acids and derivatives	Carboxylic acid derivatives	nan
3755	-5.315065062362271	-4.7112284	3.095624951848724	-6.099884802723929	-3.004259850875205	0.5770673486786018	220.253	1	169	0.0278567701568776	0.6316934667165536	-0.7569629702047811	2.338661981643943	-0.6038366916957667	0.7881383719508543	-5.090954	2.8060419566600205	0.2519679973417154	0.4437340153452685	4253-34-3	Methylsilanetriyl triacetate	CC(=O)O[Si](C)(OC(C)=O)OC(C)=O	Organic compounds	Organic acids and derivatives	Carboxylic acids and derivatives	Tricarboxylic acids and derivatives	standardized
3813	-3.5754773951990177	-3.7521992	2.732895478226565	-5.155623434440305	-2.42272795621374	0.1618461538461538	290.4169999999999	1	169	1.8875446396599624	1.710822868746088	0.3073986004186748	3.0402940786452404	0.176721777774615	0.6965823478663877	-3.6558573	2.251292639479592	1.807164722516754	0.06	4485-12-5	Lithium octadecanoate	CCCCCCCCCCCCCCCCCC(=O)[O-].[Li+]	Organic compounds	Lipids and lipid-like molecules	Fatty Acyls	Fatty acids and conjugates	nan
3835	-3.50765211699208	-4.2499866	3.7943731204391336	-6.693922381945741	-2.899549261506608	0.7621962866794091	614.1830000000002	1	169	2.2806456744240413	1.5383111467662005	-0.9056245905296204	2.8887485299095133	0.7423345315674905	0.9887697800571332	-3.8081071	3.04662887747657	1.9801906556655804	0.6077659069325736	461023-63-2	Aplaviroc hydrochloride	CCCCN1C(=O)C(C(O)C2CCCCC2)NC(=O)C12CCN(Cc1ccc(Oc3ccc(C(=O)O)cc3)cc1)CC2.Cl	Organic compounds	Organoheterocyclic compounds	Piperidines	Benzylpiperidines	standardized
3846	-3.1432968801926875	-3.599964	3.4302521524485114	-5.888208483797193	-2.4579563313486816	0.5547466226541965	269.772	1	169	2.287699991471828	1.8310329460906527	-0.4572116121326776	2.973040540315834	0.4566670232344365	0.9054080360468688	-3.6842067	3.341553188600931	1.7467901442115517	0.4251604621309371	46830-22-2	N-(2-Acryloyloxyethyl)-N-benzyl-N,N-dimethylammonium chloride	C=CC(=O)OCC[N+](C)(C)Cc1ccccc1.[Cl-]	Organic compounds	Benzenoids	Benzene and substituted derivatives	Phenylmethylamines	standardized
3848	-3.2709942961006613	-4.2879667	2.6449504565612414	-5.700539551986596	-3.0555890954253546	0.6118883415435139	157.55599999999998	1	169	1.9264406503955505	0.9094682125074408	-0.5031046054903843	2.1418458510708573	1.016972432109788	0.6734037882514945	-3.9467194	2.70223920839096	1.250715528335813	0.4785550082101806	4684-94-0	6-Chloro-2-picolinic acid	O=C(O)c1cccc(Cl)n1	Organic compounds	Organoheterocyclic compounds	Pyridines and derivatives	Pyridinecarboxylic acids and derivatives	standardized
3854	-3.421708635735328	-4.255013	2.883369026345018	-5.941307400774096	-3.057938374429078	0.7454819571735385	154.253	1	169	1.7665249834579642	0.9332206341444972	-0.7530737815808035	2.1302952447642145	0.8333043533088613	0.7367396949925965	-3.708314	3.286781254647835	1.4799196806231592	0.5893843961979288	470-82-6	1,8-Cineol	CC12CCC(CC1)C(C)(C)O2	Organic compounds	Organoheterocyclic compounds	Oxanes		standardized
3879	-5.264565001514264	-4.90238	3.1377003086593738	-6.180589114585146	-3.0428888059257724	0.5452975692326605	287.144	1	169	0.193534744423779	0.5557197674435765	-0.7224893686471027	2.415210940012271	-0.362185011890241	0.803002133826551	-5.291244	3.102127192565924	0.1668557222908422	0.4123207421381863	479-45-8	Trinitrophenylmethylnitramine	CN(c1c([N+](=O)[O-])cc([N+](=O)[O-])cc1[N+](=O)[O-])[N+](=O)[O-]	Organic compounds	Benzenoids	Benzene and substituted derivatives	Nitrobenzenes	standardized
3925	-5.604266867370769	-5.6654325	5.37308751025633	-8.827839474135997	-3.454751963879667	0.5943308913308913	354.491	1	169	-0.0546616538035993	-0.1158272379038528	-3.278234260568828	2.0948532496875027	0.0611655857847486	1.3738925200398842	-5.6148324	2.9080878769316545	-0.065227204998404	0.4117521367521368	50-29-3	Dichlorodiphenyltrichloroethane	Clc1ccc(C(c2ccc(Cl)cc2)C(Cl)(Cl)Cl)cc1	Organic compounds	Benzenoids	Benzene and substituted derivatives	Diphenylmethanes	standardized
3938	-3.931568725875774	-4.9237847	3.398914909867288	-6.696343593310472	-3.297428683443184	0.8967179311916154	120.242	1	169	1.1484874654367778	0.1562714510653867	-1.61628740199792	1.782627507869368	0.9922160069428294	0.865879406509589	-4.1912503	2.8543312945375936	0.8888058470549146	0.7148997493734336	505-29-3	1,4-Dithiane	C1CSCCS1	Organic compounds	Organoheterocyclic compounds	Dithianes		standardized
4009	-6.092901599670638	-4.3709846	3.936080691459164	-5.950462191650109	-2.0143815001909453	0.2799999999999999	172.42000000000002	1	169	-0.8563139589136427	0.8656030799851023	-0.7138745508931138	3.22220614056605	-1.7219170453798665	1.0087836649416038	-5.5352883	3.960613456442167	-0.2987006887040476	0.2	513-78-0	Carbonic acid, cadmium salt (1:1)	O=C([O-])[O-].[Cd+2]	Organic compounds	Organic acids and derivatives	Organic carbonic acids and derivatives	Organic carbonic acids	nan
4029	-4.331886315414778	-4.637213	2.4852885991188964	-5.897748643501146	-3.4124600443822493	0.638960064325918	220.257	1	169	1.0110434042257874	0.7057164911586806	-0.5548189238605806	1.930469675258316	0.3053269147182789	0.6337548490436318	-4.5288477	2.4758656727821644	0.8140820123053374	0.5056267309925847	51707-55-2	Thidiazuron	O=C(Nc1ccccc1)Nc1cnns1	Organic compounds	Benzenoids	Benzene and substituted derivatives	N-phenylureas	standardized
4056	-5.037520248354425	-4.6891594	2.90123130147714	-6.183574853531588	-3.2823435520544484	0.6745446961989305	235.308	1	169	0.3341164442138361	0.6824772983296632	-0.8119381609633268	2.0892931405138127	-0.3483608550438779	0.7394075371305006	-4.6945934	3.161764232451809	0.6770432614570185	0.5313898725858859	5234-68-4	Carboxin	CC1=C(C(=O)Nc2ccccc2)SCCO1	Organic compounds	Benzenoids	Benzene and substituted derivatives	Anilides	standardized
154	-3.432242620485088	-4.420193	2.6122485223319982	-5.692824123081996	-3.080575600749998	0.7218005500072369	430.7170000000003	1	169	2.2019493928156835	1.2139988319666486	-0.0586321097812246	2.553616412550773	0.9879505748579298	0.6658644045496941	-3.7478106	2.7077383752211674	1.8863814038845392	0.5643537414965986	10191-41-0	alpha-Tocopherol	Cc1c(C)c2c(c(C)c1O)CCC(C)(CCCC(C)CCCC(C)CCCC(C)C)O2	Organic compounds	Lipids and lipid-like molecules	Prenol lipids	Quinone and hydroquinone lipids	standardized
4077	-5.001015573693436	-5.455198	3.7908595801606593	-7.232766607885898	-3.4419070277252386	0.7011807108651429	257.437	1	169	0.4096553921112501	-0.044526841447797	-1.822095642081212	1.968763938079447	0.4541822374332733	0.9652528914406532	-5.001029	3.3056383207323767	0.4096419370371662	0.5498293595137915	52-68-6	Trichlorfon	COP(=O)(OC)C(O)C(Cl)(Cl)Cl	Organic compounds	Organic acids and derivatives	Organic phosphonic acids and derivatives	Phosphonic acid diesters	standardized
4086	-6.1206405852864405	-4.819352	2.676093502154573	-5.988722975058763	-3.31262947290419	0.3661904761904762	168.10799999999995	1	169	-0.8950522039517627	0.4062362186542245	-0.7631345937240849	1.912958908430488	-1.3012884353230616	0.6817836732989977	-5.746855	2.285063537628565	-0.5212664030269532	0.2761904761904762	528-29-0	1,2-Dinitrobenzene	O=[N+]([O-])c1ccccc1[N+](=O)[O-]	Organic compounds	Benzenoids	Benzene and substituted derivatives	Nitrobenzenes	standardized
4087	-5.001205499398026	-4.4006987	3.2260032062726363	-6.1983694284362505	-2.9723662221636142	0.595421938176601	480.7340000000002	1	169	0.6806993393734505	1.2812061659033196	-0.5164645896647744	2.709538616607862	-0.6005068375938265	0.8215484205649701	-4.709839	2.5531266354913136	0.97206597505558	0.4638711360375636	52829-07-9	Bis(2,2,6,6-tetramethyl-4-piperidyl) sebacate	CC1(C)CC(OC(=O)CCCCCCCCC(=O)OC2CC(C)(C)NC(C)(C)C2)CC(C)(C)N1	Organic compounds	Lipids and lipid-like molecules	Fatty Acyls	Fatty acid esters	standardized
4128	-5.14607255454798	-4.8376603	2.823806705388929	-5.837319946589731	-3.013513241200802	0.4684782088007894	198.134	1	169	0.150886452769369	0.459298693953971	-0.5403609392723817	2.283445766116547	-0.3084122418953923	0.7365379028586456	-5.419724	2.8837348448526265	-0.1227649724192916	0.3607859011084817	534-52-1	2-Methyl-4,6-dinitrophenol	Cc1cc([N+](=O)[O-])cc([N+](=O)[O-])c1O	Organic compounds	Benzenoids	Phenols	Nitrophenols	standardized
4179	-3.04227553942578	-3.405615	3.084390689747449	-5.32514121904741	-2.240750529299961	0.4537037037037036	160.10399999999998	1	169	2.162126642938409	1.7987871045536523	-0.1207390366832207	2.963651653064228	0.3633395518980724	0.7963225275988606	-3.4086547	3.0775128978923085	1.79574749414497	0.3406602254428341	54-21-7	Sodium salicylate	O=C([O-])c1ccccc1O.[Na+]	Organic compounds	Benzenoids	Benzene and substituted derivatives	Benzoic acids and derivatives	standardized
4214	-3.2694332235321326	-3.4496713	2.808168728438685	-5.668952472567312	-2.8607837441286263	0.2611151316318489	657.5580000000001	1	169	2.548500842327784	2.368262807987849	0.1489815932926049	2.95715032173129	0.1802380449310021	0.7823788957212692	-3.3329997	1.3327507334371522	2.4849343563415998	0.1944484649651823	5468-75-7	Butanamide, 2,2'-[(3,3'-dichloro[1,1'-biphenyl]-4,4'-diyl)bis(azo)]bis[N-(2-methylphenyl)-3-oxo-	CC(=O)C(=NNc1ccc(-c2ccc(NN=C(C(C)=O)C(=O)Nc3ccccc3C)c(Cl)c2)cc1Cl)C(=O)Nc1ccccc1C	Organic compounds	Benzenoids	Benzene and substituted derivatives	Biphenyls and derivatives	standardized
4268	-4.175003549172604	-3.576668	3.2763903903738485	-5.450333224761299	-2.1739428343874505	0.660827008222644	74.07900000000001	1	169	0.6946915619552	1.2930270849818766	-0.5806381136334953	2.695752276740353	-0.5983355251094933	0.8354847394968061	-3.6459527	3.090848010107313	1.2237423963668683	0.468922246317882	556-52-5	Glycidol	OCC1CO1	Organic compounds	Organoheterocyclic compounds	Epoxides		standardized
4332	-6.619899095471627	-6.006763	2.985558579755234	-7.258853007921676	-4.273294428166442	0.6460224885591072	362.7710000000001	1	169	-1.060266533300127	-0.4471304328469493	-1.6992204457501756	1.2863381340050586	-0.6131361140568323	0.7622863010644859	-6.397071	2.9418021110574277	-0.8374383185765114	0.5091803832959493	56-72-4	Coumaphos	CCOP(=S)(OCC)Oc1ccc2c(C)c(Cl)c(=O)oc2c1	Organic compounds	Phenylpropanoids and polyketides	Coumarins and derivatives		standardized
4341	-4.408455112193781	-4.116097	3.3364032106238866	-6.091495691938199	-2.7550924813143127	0.6066805757960181	185.698	1	169	0.8603521141435154	1.1527102367859186	-0.8226884656009025	2.513714745022984	-0.2923581387745919	0.8537493706057354	-4.294036	2.716115359747284	0.9747713016099022	0.4736218015394217	56-93-9	Benzyltrimethylammonium chloride	C[N+](C)(C)Cc1ccccc1.[Cl-]	Organic compounds	Benzenoids	Benzene and substituted derivatives	Alkyldimethylbenzylammonium halides	standardized
4367	-4.671448159005455	-4.344123	2.768619098517076	-5.70918865351165	-2.9405695549945743	0.6418808670421574	252.273	1	169	0.7304226128023094	1.057747891931973	-0.3073178817038861	2.46130121681319	-0.32732527234774	0.7060169174843233	-4.535351	2.604350897187962	0.866519981916766	0.4934937702679638	57-41-0	5,5-Diphenylhydantoin	O=C1NC(=O)C(c2ccccc2)(c2ccccc2)N1	Organic compounds	Organoheterocyclic compounds	Azolidines	Imidazolidines	standardized
4378	-8.912669910610614	-4.5308747	2.735552653745404	-5.814883727684196	-3.079331073938792	0.6942717061603961	296.4100000000001	1	169	-3.440777059240033	0.9410181244706988	-0.3429908763136149	2.3925617774317884	-4.38179518145412	0.6965570050661253	-8.881253	6.579747362686172	-3.409360402333776	0.5216186449359063	57-63-6	17alpha-Ethinylestradiol	C#CC1(O)CCC2C3CCc4cc(O)ccc4C3CCC21C	Organic compounds	Lipids and lipid-like molecules	Steroids and steroid derivatives	Estrane steroids	standardized
4423	-3.458002945889343	-3.7099657	2.2985491849243984	-5.175095858662114	-2.876546673737715	0.7441579061962099	136.238	1	169	1.676295313585612	1.4243325479264917	-0.0407975991871587	2.25775158573724	0.2519627599822391	0.5971060943946114	-3.6336403	2.1831896533549044	1.5006579774777222	0.5819957440340477	586-62-9	Terpinolene	CC1=CCC(=C(C)C)CC1	Organic compounds	Lipids and lipid-like molecules	Prenol lipids	Monoterpenoids	standardized
4444	-4.851873976880871	-4.593767	3.117050381040208	-6.156365668850462	-3.039315287810254	0.7683927753889244	216.668	1	169	0.4839207976155262	0.7420276147060995	-0.8205708943540653	2.296479486686143	-0.2581068107431754	0.7951433113189453	-4.5604	4.009067973201496	0.77539477512876	0.6074171656328267	5902-51-2	Terbacil	Cc1[nH]c(=O)n(C(C)(C)C)c(=O)c1Cl	Organic compounds	Organoheterocyclic compounds	Diazines	Pyrimidines and pyrimidine derivatives	standardized
4445	-3.646620369757443	-3.8770854	3.137448268547466	-5.755983014334956	-2.61853474578749	0.5887878787878789	81.11500000000001	1	169	1.262480802762712	1.0320157383649555	-0.8468818418148011	2.290566426732665	0.2304650775539585	0.8041302184730877	-3.7170193	2.485933130062489	1.1920818638803434	0.4433333333333333	590-28-3	Potassium cyanate	N#C[O-].[K+]	Organic compounds	Organic oxygen compounds	Organic oxoanionic compounds	Cyanates	nan
4459	-4.13341435745381	-3.4264984	2.03584673667827	-4.451449703835566	-2.415602967157296	0.5407491059664972	100.161	1	169	0.8672842943981068	1.5742002526654566	0.5492489480163507	2.585095684694621	-0.7069159443678723	0.5192733229328	-3.312344	2.177557331850199	1.6883545725919886	0.4277056277056276	591-78-6	2-Hexanone	CCCCC(C)=O	Organic compounds	Organic oxygen compounds	Organooxygen compounds	Carbonyl compounds	standardized
4507	-4.470828646628329	-4.094235	3.215899355668635	-5.770183203880869	-2.554283848212234	0.5897435897435896	147.43200000000002	1	169	0.6977631104028407	1.0743568319313563	-0.6015914468496995	2.614307908818936	-0.3765937032384361	0.8192742712447645	-4.209174	3.08191341794513	0.9594175878525898	0.4564102564102564	598-77-6	1,1,2-Trichloropropane	CC(Cl)C(Cl)Cl	Organic compounds	Organohalogen compounds	Organochlorides		standardized
4518	-3.0688969607429257	-3.7669246	2.732568486896777	-5.2982278725114185	-2.5656593856146417	0.4180952380952381	292.244	1	169	2.396848642773961	1.6988209992336236	0.1675177310054688	2.900086217902245	0.6980276589317569	0.6960294133703935	-3.7477973	2.767648414000847	1.7179483600617804	0.2733333333333333	60-00-4	Ethylenediaminetetraacetic acid	O=C(O)CN(CCN(CC(=O)O)CC(=O)O)CC(=O)O	Organic compounds	Organic acids and derivatives	Carboxylic acids and derivatives	Tetracarboxylic acids and derivatives	nan
4544	-5.680897440402244	-5.9926157	3.423513724831948	-7.401452427254249	-3.9779387024223007	0.6701476266182149	229.263	1	169	-0.3205634693723218	-0.6322817059644884	-2.0411184562243263	1.3823952686076215	0.3117182593658221	0.8753740783539903	-5.833796	2.883771696507824	-0.4734620579297828	0.5071428571428571	60-51-5	Dimethoate	CNC(=O)CSP(=S)(OC)OC	Organic compounds	Organic acids and derivatives	Organic dithiophosphoric acids and derivatives	Dithiophosphate O-esters	standardized
4616	-3.622235143249185	-3.990637	2.8139929555045997	-5.692573906030885	-2.878580950526286	0.414162826420891	564.9360000000006	1	169	2.1297641073646223	1.761362171938723	0.0594253445829216	2.873418300087521	0.3684019207309177	0.722378231405723	-3.7748227	2.5273241454831603	1.9771765450507572	0.3225806451612903	61788-89-4	C18-unsatd. fatty acid dimers	CCCCCC=CCCC(CCCCCCCC(=O)O)C(CCCCCCCC)CCCCCCCCC(=O)O	Organic compounds	Lipids and lipid-like molecules	Fatty Acyls	Fatty acids and conjugates	standardized
4646	-2.476145741096813	-3.2308185	2.133997453284006	-4.38523028318286	-2.2512328298988544	0.5236850106415323	131.175	1	169	2.641705331773564	1.887032566017672	0.7326207896875163	2.8666182429715223	0.7546727689587289	0.5432420530217779	-2.92937	2.185894424982178	2.188481161291256	0.4083003952569169	61-90-5	L-Leucine	CC(C)CC(N)C(=O)O	Organic compounds	Organic acids and derivatives	Carboxylic acids and derivatives	Amino acids, peptides, and analogues	standardized
4774	-3.253756684375237	-3.4514713	2.755348777834525	-5.666022717602609	-2.9106739397680843	0.229297049506877	657.5580000000001	1	169	2.5641773814846798	2.366462747446381	0.1519113482573072	2.907260126091832	0.1977146443601145	0.7703213529881074	-3.3325768	1.3234216863888473	2.4853573257115262	0.1743950887225633	6358-37-8	Butanamide, 2,2'-[(3,3'-dichloro[1,1'-biphenyl]-4,4'-diyl)bis(2,1-diazenediyl)]bis[N-(4-methylphenyl)-3-oxo-	CC(=O)C(=NNc1ccc(-c2ccc(NN=C(C(C)=O)C(=O)Nc3ccc(C)cc3)c(Cl)c2)cc1Cl)C(=O)Nc1ccc(C)cc1	Organic compounds	Benzenoids	Benzene and substituted derivatives	Biphenyls and derivatives	standardized
4779	-3.53649470830724	-4.529021	2.84545151164194	-5.8853463373238535	-3.0398948256819134	0.5154944586530263	143.61700000000002	1	169	1.6207111422481393	0.6281850588891763	-0.728140486768474	2.117311024873466	0.9925260779781602	0.7248042880368494	-4.494445	3.059585804791198	0.6627609957028642	0.4024509803921569	636-21-5	2-Methylaniline hydrochloride	Cc1ccccc1N.Cl	Organic compounds	Benzenoids	Benzene and substituted derivatives	Toluenes	standardized
4809	-1.9234964193753936	-3.1799104	3.374701211653884	-5.258179298084573	-1.883478086430689	0.6228604728604729	46.069	1	169	2.739912365935776	1.483498346469193	-0.594770512773404	2.77993069888048	1.2564140019960663	0.8692776290148098	-2.4685733	2.924493356142782	2.194835451238328	0.492016317016317	64-17-5	Ethanol	CCO	Organic compounds	Organic oxygen compounds	Organooxygen compounds	Alcohols and polyols	nan
4964	-4.21291339321193	-4.6567674	2.568957284916796	-5.898402994561499	-3.3294457096447028	0.3897367782384467	357.77900000000005	1	169	1.3407014526567318	0.8968474703595939	-0.3447881486928371	2.224169136223959	0.4438539751047203	0.6546526345172836	-4.740106	2.7759121766209405	0.8135087213011454	0.252679802955665	64902-72-3	Chlorsulfuron	COc1nc(C)nc(NC(=O)NS(=O)(=O)c2ccccc2Cl)n1	Organic compounds	Organic nitrogen compounds	Organonitrogen compounds	Sulfonylureas	standardized
5037	-4.582838126113651	-4.0412717	2.9597769033044714	-5.6956984961381565	-2.735921592833685	0.6422650374159325	166.188	1	169	0.6377615352000616	1.1793279791313174	-0.4750988348244441	2.484678068480028	-0.5415664395596957	0.7538299364848153	-3.9569554	3.1648740923717744	1.2636442206637817	0.5010885668276972	66215-27-8	Cyromazine	Nc1nc(N)nc(NC2CC2)n1	Organic compounds	Organoheterocyclic compounds	Triazines	Aminotriazines	standardized
5092	-3.275732423425485	-3.6534793	3.649337918979491	-5.949588205584339	-2.3002502866048484	0.6239682539682538	139.62599999999998	1	169	1.8692338731220064	1.4914869461893925	-0.8046219090368478	2.8447160099426427	0.3777469142667757	0.9446818558325024	-3.456606	2.7814686050468733	1.6883603992373728	0.4882539682539682	67-48-1	Choline chloride	C[N+](C)(C)CCO.[Cl-]	Organic compounds	Organic nitrogen compounds	Organonitrogen compounds	Quaternary ammonium salts	standardized
5149	-3.931618284601295	-3.8179622	2.340216238129716	-5.1152875280583165	-2.7750712899286007	0.1515307877536979	389.68	1	169	1.6590898319624183	1.7727459345615564	0.475420588505397	2.815636826635113	-0.113656114954078	0.5958816672949799	-3.7478464	2.086022179183316	1.8428617564838756	0.1094255245958032	67859-51-2	Zincate(2-), [[N,N'-1,2-ethanediylbis[N-[(carboxy-.kappa.O)methyl]glycinato-.kappa.N,.kappa.O]](4-)]-, diammonium, (OC-6-21-)-	O=C([O-])CN(CCN(CC(=O)[O-])CC(=O)[O-])CC(=O)[O-].[NH4+].[NH4+].[Zn+2]	Organic compounds	Organic acids and derivatives	Carboxylic acids and derivatives	Tetracarboxylic acids and derivatives	nan
5212	-3.7222249525025433	-3.8634863	3.882758436857179	-6.3396926329171865	-2.456934196060008	0.7320250582750583	226.139	1	169	1.6321505148591295	1.4908891698254831	-0.9853171655555136	2.8974412713016653	0.141261337475484	1.0087937532265066	-3.722236	2.6472288714098804	1.6321395365326758	0.4553583916083916	68131-04-4	Humic acids, sodium salts	O=C([O-])C1C2C=CC(C2)C1C(=O)[O-].[Na+].[Na+]	Organic compounds	Organic acids and derivatives	Carboxylic acids and derivatives	Dicarboxylic acids and derivatives	nan
5389	-3.730323854945589	-3.926909	3.92518142638571	-6.386389431599583	-2.461208005213873	0.7178354978354978	258.355	1	169	1.6818930160121393	1.4853079070262338	-0.9741725606418548	2.951008865743855	0.1965851149335615	1.015038315797325	-3.730379	2.7245625644446108	1.6818377594167593	0.4457142857142857	68514-28-3	Humic acids, potassium salts	O=C([O-])C1C2C=CC(C2)C1C(=O)[O-].[K+].[K+]	Organic compounds	Organic acids and derivatives	Carboxylic acids and derivatives	Dicarboxylic acids and derivatives	nan
5404	-2.8789562812230844	-3.4800632	2.4601399415417284	-5.180471446936748	-2.7203315053950194	0.6325146198830409	84.162	1	169	2.0461597661503066	1.4450528429286469	-0.2553553995633568	2.204784541978372	0.6011069187738638	0.6607432102587154	-3.3487768	2.026617299691836	1.5763392168867876	0.4502777777777777	68526-52-3	C6 alkenes	CCC=CCC	Organic compounds	Hydrocarbons	Unsaturated hydrocarbons	Unsaturated aliphatic hydrocarbons	standardized
5405	-3.2904848224899537	-3.430143	1.4089983598695026	-4.222242500600181	-2.8132441407306787	0.0	126.243	1	169	1.8107224839391187	1.6710641856197803	0.8789648058288909	2.2879631656983936	0.1396582954147094	0.3589429631133368	-3.401268	1.502234825172867	1.699939287044692	0.0	68526-55-6	Alkenes, C8-10, C9-rich	C=CCCCCCCC	Organic compounds	Hydrocarbons	Unsaturated hydrocarbons	Unsaturated aliphatic hydrocarbons	standardized
5528	-4.096869745500781	-3.6015599	2.835485623336836	-5.330737583781484	-2.495251960444648	0.593873121159478	210.274	1	169	1.2259158307775648	1.7212256953075002	-0.0079520075031378	2.827533615833698	-0.4953098681051511	0.7289733356288374	-3.9178152	2.132559200820138	1.4049703743328288	0.4653016925880494	68909-77-3	Ethanol, 2,2'-oxybis-, reaction products with ammonia, morpholine derivs. residues	C1COCCN1.N.OCCOCCO	Organic compounds	Organoheterocyclic compounds	Oxazinanes	Morpholines	non-standardized
5581	-4.2379730910665705	-4.190323	2.1295764557762733	-5.303138436811001	-3.173561981034728	0.2148051178130616	1369.1480000000006	1	169	1.8984773052845243	1.9461275016844164	0.8333119595400935	2.9628884153163666	-0.047650215090008	0.5424788800764089	-4.096988	2.469689270911995	2.0394621971041604	0.1656247899442092	68971-49-3	Fluorescent brightener 264	O=S(=O)([O-])c1ccc(S(=O)(=O)[O-])c(Nc2nc(Nc3ccc(C=Cc4ccc(Nc5nc(Nc6cc(S(=O)(=O)[O-])ccc6S(=O)(=O)[O-])nc(N(CCO)CCO)n5)cc4S(=O)(=O)[O-])c(S(=O)(=O)[O-])c3)nc(N(CCO)CCO)n2)c1.[Na+].[Na+].[Na+].[Na+].[Na+].[Na+]	Organic compounds	Phenylpropanoids and polyketides	Stilbenes	Sulfonated stilbenes	standardized
5582	-3.796080438662554	-4.1999016	3.918405702683732	-6.790739254594634	-2.8723335519109017	0.5116259762463878	388.57	1	169	1.7933888286835633	1.3895676801644852	-1.2012699872485162	2.717135715435216	0.4038211421479927	1.030537817245266	-3.9081671	3.086825734314198	1.6813021267154384	0.3928759762463878	68987-29-1	Potassium stearyl phosphate	CCCCCCCCCCCCCCCCCCOP(=O)([O-])O.[K+]	Organic compounds	Organic acids and derivatives	Organic phosphoric acids and derivatives	Phosphate esters	standardized
5626	-5.898871501922337	-5.2616143	4.890385758928051	-8.241392721828676	-3.351006962900625	0.5196901588315109	502.9200000000002	1	169	-0.1973725950408679	0.4398845697947671	-2.539893814947207	2.3504919439808445	-0.6372571792599837	1.2570661421669076	-5.603581	3.79193673540772	0.0979179479431571	0.4054044445457966	69409-94-5	Fluvalinate	CC(C)C(Nc1ccc(C(F)(F)F)cc1Cl)C(=O)OC(C#N)c1cccc(Oc2ccccc2)c1	Organic compounds	Benzenoids	Benzene and substituted derivatives	Diphenylethers	standardized
5633	-2.6010429005217968	-3.3013937	2.6125663644162755	-4.856946887628388	-2.244380523212113	0.6256155913978494	182.172	1	169	2.6594387257926484	1.9590878820285555	0.4035347386860568	3.0161011031023324	0.7003508468079152	0.6690372429679796	-2.9995506	2.15687321874036	2.2609310313654127	0.4922822580645161	69-65-8	D-Mannitol	OCC(O)C(O)C(O)C(O)CO	Organic compounds	Organic oxygen compounds	Organooxygen compounds	Carbohydrates and carbohydrate conjugates	standardized
5733	-4.21436827941894	-3.5652843	3.233806428957608	-5.554032901166907	-2.3202264722092987	0.6575757575757576	78.11399999999999	1	169	0.6783605979648698	1.327444607007218	-0.6613040237830972	2.572502405174511	-0.6490840272521918	0.8327478664407278	-3.8230367	2.445036165474752	1.0696922160816509	0.5121212121212121	71-43-2	Benzene	c1ccccc1	Organic compounds	Benzenoids	Benzene and substituted derivatives		standardized
5735	-4.803343643195438	-3.4393988	3.5101028287140315	-5.809075240030042	-2.2989724113160106	0.2	177.021	1	169	0.4446811465739101	1.8086260378620125	-0.5610504502606937	2.9490523784533376	-1.363944877631473	0.9314103321630496	-4.805389	3.023537453859245	0.4426358621586161	0.16	71-48-7	Cobalt(II) acetate	CC(=O)[O-].CC(=O)[O-].[Co+2]	Organic compounds	Organic acids and derivatives	Carboxylic acids and derivatives	Carboxylic acid derivatives	nan
2021	-4.6400340040586725	-4.3210554	3.348901910090366	-5.76915294451787	-2.4202510344275043	0.725	96.94400000000002	1	169	0.3464869310937821	0.6654655216473767	-0.7826320093654155	2.5662699007249503	-0.318978591766192	0.8535585726940587	-4.1433296	2.851655620912325	0.8431913367215517	0.5583333333333333	156-59-2	(Z)-1,2-Dichloroethylene	ClC=CCl	Organic compounds	Organohalogen compounds	Vinyl halides	Vinyl chlorides	standardized
5824	-2.4925998713089763	-3.76855	3.1122828644961973	-5.663384173573882	-2.551101309077685	0.653334025269509	204.229	1	169	2.8175175395356296	1.5415674985730263	-0.3532667627292761	2.759016101766921	1.2759500478194417	0.7998889405277824	-3.2710745	2.842489600953621	2.0390428832145018	0.5077001061211588	73-22-3	L-Tryptophan	NC(Cc1c[nH]c2ccccc12)C(=O)O	Organic compounds	Organoheterocyclic compounds	Indoles and derivatives	Indolyl carboxylic acids and derivatives	standardized
5895	-3.584150954490913	-4.6948004	3.693969914803075	-6.47790832057424	-2.783938405771165	0.9381507530548452	140.116	1	169	1.5623367761906848	0.4516873573330436	-1.3314205898926423	2.362549324910433	1.1106494224011767	0.9413024845211724	-4.4475117	4.334996340464928	0.6989760391538411	0.7448174197215117	7440-45-1	Cerium	[Ce]	Inorganic compounds	Homogeneous metal compounds	Homogeneous lanthanide compounds		non-standardized
6035	-3.5978752722919976	-4.251933	3.4761549696484635	-5.883615198040049	-2.4074602283915856	0.6318181818181818	68.995	1	169	1.2409423466903324	0.5868845146428207	-1.044797579057719	2.4313573905907444	0.6540578255473579	0.8851379720229461	-4.1374197	3.3383226973490614	0.7013979326945124	0.4863636363636363	7632-00-0	Sodium nitrite	O=N[O-].[Na+]	Inorganic compounds	Mixed metal/non-metal compounds	Alkali metal oxoanionic compounds	Alkali metal nitrites	non-standardized
4549	-7.252740204184171	-6.823172	3.781525764065772	-8.236055088044877	-4.454529323979105	0.5712012987012987	380.913	1	169	-1.6719144094388938	-1.2423462851837808	-2.655229293299599	1.126296470766173	-0.4295681117464269	0.9778061179967064	-6.869979	2.788491996985532	-1.2891531326205978	0.4397727272727272	60-57-1	Dieldrin	ClC1=C(Cl)C2(Cl)C3C4CC(C5OC45)C3C1(Cl)C2(Cl)Cl	Organic compounds	Lipids and lipid-like molecules	Prenol lipids	Monoterpenoids	standardized
6059	-4.649987162194547	-4.767938	2.2293170726926363	-5.785212537701423	-3.555895465008786	0.5222718064319184	293.798	1	169	0.818061672854244	0.7001106865067283	-0.3171637026526314	1.912153370040005	0.1179509748598963	0.5675028114526184	-4.8059106	2.443937781371664	0.6621382245579143	0.4008432350033469	76738-62-0	Paclobutrazol	CC(C)(C)C(O)C(Cc1ccc(Cl)cc1)n1cncn1	Organic compounds	Benzenoids	Benzene and substituted derivatives	Phenethylamines	standardized
6064	-3.678967011510632	-4.2833343	3.781814501679182	-6.123485295197704	-2.341670793518522	0.748962148962149	74.44200000000001	1	169	1.1928510211009145	0.5884837782237641	-1.2516672625861576	2.5301472390930244	0.6043672437078738	0.9639467071050168	-4.2811775	3.678309739119422	0.590640501839027	0.5934065934065934	7681-52-9	Sodium hypochlorite	[Na+].[O-]Cl	Inorganic compounds	Mixed metal/non-metal compounds	Alkali metal oxoanionic compounds	Alkali metal hypochlorites	non-standardized
6066	-3.577045465000349	-3.685095	2.2551161542204725	-4.928505855023911	-2.673389700803438	0.4804395604395604	190.109	1	169	1.7019572124006832	1.5939076161910173	0.3504968223771214	2.6056129765975937	0.1080496067922536	0.5741461830040172	-3.7057056	2.0508535875441383	1.5732970502125478	0.3604395604395604	7681-57-4	Sodium metabisulfite	O=S([O-])S(=O)(=O)[O-].[Na+].[Na+]	Inorganic compounds	Mixed metal/non-metal compounds	Alkali metal oxoanionic compounds	Alkali metal dithionites	non-standardized
6110	-4.372821105807812	-4.0419617	2.829298160328556	-5.752740467454977	-2.9234423071264213	0.8281159420289855	143.18599999999998	1	169	0.7830794511306535	1.1139389006966842	-0.5968399105165114	2.2324582498120447	-0.3308594358859373	0.7262772038793203	-4.1912494	2.437011596565726	0.9646511943255166	0.6585507246376812	7747-35-5	Oxazolidine-E	CCC12COCN1COC2	Organic compounds	Organoheterocyclic compounds	Azolidines	Oxazolidines	standardized
6128	-3.255948904853264	-3.281352	2.1361074304685927	-4.556568267645092	-2.4204608371764995	0.2	234.05	1	169	2.113359740610197	2.0879565919074654	0.8127403778183686	2.9488478082869616	0.0254031382985915	0.5472299200251435	-3.2560906	1.8572029363982256	2.113218016151222	0.16	7758-23-8	Calcium biphosphate	O=P([O-])(O)O.O=P([O-])(O)O.[Ca+2]	Inorganic compounds	Mixed metal/non-metal compounds	Alkaline earth metal oxoanionic compounds	Alkaline earth metal phosphates	non-standardized
6150	-3.8605585143626033	-4.3203344	4.762204415016789	-6.8002465701661805	-2.038042155149392	0.5760606060606059	65.8	1	169	0.957667379251352	0.4978914470711355	-1.982020676552225	2.780183738464564	0.459775920146674	1.2132370009580784	-3.9171212	3.6020939401388894	0.9011047095961576	0.4306060606060605	7775-19-1	Sodium metaborate	O=B[O-].[Na+]	Inorganic compounds	Mixed metal/non-metal compounds	Metalloid organides	Metalloid oxides	non-standardized
6155	-3.227757860325753	-3.0468256	2.423557037975044	-4.59985999019194	-2.176302952216896	0.2666666666666666	212.264	1	169	2.099118483689098	2.280050692283193	0.7270163538229114	3.150573391797955	-0.1809322129716268	0.630560532971338	-3.0591812	2.072186963540565	2.267695120313905	0.2	7778-53-2	Tripotassium phosphate	O=P([O-])([O-])[O-].[K+].[K+].[K+]	Inorganic compounds	Mixed metal/non-metal compounds	Alkali metal oxoanionic compounds	Alkali metal phosphates	non-standardized
6190	-2.996813774406843	-2.997727	2.8318877456677067	-4.737048912030494	-1.905161166362788	0.2666666666666666	121.952	1	169	2.08937515268523	2.088462015619801	0.3491400150615788	3.1810277607292856	0.0009131428600026	0.7290568584175027	-3.0569532	2.690179266015228	2.0292357248502157	0.2	7784-30-7	Monoaluminum phosphate	O=P([O-])([O-])[O-].[Al+3]	Inorganic compounds	Mixed metal/non-metal compounds	Post-transition metal oxoanionic compounds	Post-transition metal phosphates	non-standardized
6201	-2.723135896765413	-4.1890526	2.9663906756318585	-5.970707667575271	-3.004316991943412	0.6666666666666666	95.211	1	169	2.255551229805261	0.7896345649659464	-0.9920205410045964	1.9743701346272624	1.4659166850216965	0.7606311075584669	-4.019653	2.608619847971981	0.9590342773157684	0.5333333333333333	7786-30-3	Magnesium chloride	[Cl-].[Cl-].[Mg+2]	Inorganic compounds	Mixed metal/non-metal compounds	Alkaline earth metal salts	Alkaline earth metal chlorides	non-standardized
6224	-4.010022388206134	-4.0781355	4.141220479060872	-6.7176735822835445	-2.5764531032226734	0.5742084942084942	402.4840000000002	1	169	1.5947262322745854	1.5266131263570275	-1.1129249618028252	3.028295517258046	0.0681131022113463	1.0757702250209389	-4.009113	2.9758355445022997	1.5956357947200568	0.4552895752895752	77-90-7	Acetyl tributyl citrate	CCCCOC(=O)CC(CC(=O)OCCCC)(OC(C)=O)C(=O)OCCCC	Organic compounds	Organic acids and derivatives	Carboxylic acids and derivatives	Tetracarboxylic acids and derivatives	standardized
6245	-3.3510158755196864	-3.7319634	2.946632409803485	-5.519750515469958	-2.5731181056664734	0.3314707935960307	470.6910000000005	1	169	2.321720018797737	1.940772500800456	0.152985378847465	3.09961778865095	0.3809475205527013	0.7568426864564756	-3.6492994	2.176152638106577	2.0234365088284783	0.2514707935960308	78-16-0	1,1,1-Trimethylolpropane triheptanoate	CCCCCCC(=O)OCC(CC)(COC(=O)CCCCCC)COC(=O)CCCCCC	Organic compounds	Organic acids and derivatives	Carboxylic acids and derivatives	Tricarboxylic acids and derivatives	standardized
6264	-3.412977004284864	-4.073739	2.2272948733119504	-5.230810302673455	-3.0035154293615047	0.7914867076569203	138.20999999999998	1	169	1.7275624626874777	1.0668004120283776	-0.0902708357011131	2.1370240376108374	0.6607620475339835	0.5674793580612425	-3.8229215	2.120676031405415	1.3176179587567074	0.6299482461184589	78-59-1	Isophorone	CC1=CC(=O)CC(C)(C)C1	Organic compounds	Organic oxygen compounds	Organooxygen compounds	Carbonyl compounds	standardized
6280	-5.600132981778416	-5.82359	5.3364861612525285	-8.814410791681317	-3.477924630428788	0.6640185430973128	354.491	1	169	-0.0505277682112465	-0.2739845771792113	-3.2648055781141467	2.0716805831383818	0.2234568200099138	1.359295021374013	-5.6405554	2.403189200666529	-0.0909501783763969	0.4623655913978494	789-02-6	o,p'-DDT	Clc1ccc(C(c2ccccc2Cl)C(Cl)(Cl)Cl)cc1	Organic compounds	Benzenoids	Benzene and substituted derivatives	Diphenylmethanes	standardized
6299	-4.117378939318463	-3.2901514	2.461073640938705	-4.712364356210327	-2.251290715271621	0.5673326673326673	73.095	1	169	0.7465087311185123	1.5737362978146168	0.1515233142266487	2.6125969551653543	-0.8272275816677066	0.6280994745768379	-3.656233	2.7764314190700112	1.207654594126621	0.4387612387612387	79-16-3	N-Methylacetamide	CNC(C)=O	Organic compounds	Organic acids and derivatives	Carboxylic acids and derivatives	Carboxylic acid derivatives	standardized
6322	-4.191133826977394	-4.4149027	2.288963837032231	-5.4949846568191	-3.206020819786869	0.6258586480569239	250.38199999999995	1	169	1.2074692771869526	0.983700398184939	-0.0963815526547536	2.1925822843774774	0.22376886009536	0.5829054769135823	-4.2676525	2.0066463266155656	1.1309506047102305	0.4904034335909861	79-74-3	2,5-Bis(2-methylbutan-2-yl)benzene-1,4-diol	CCC(C)(C)c1cc(O)c(C(C)(C)CC)cc1O	Organic compounds	Benzenoids	Benzene and substituted derivatives	Phenylpropanes	standardized
6357	-3.546619138492942	-4.17048	2.682250114225735	-5.6825737024358665	-3.000323588210132	0.5748692810457516	302.50199999999995	1	169	1.9341091118545288	1.3102484646435797	-0.2018454520883955	2.4804046621373392	0.6238606359821555	0.6833934095787734	-4.0899997	3.3437378903622723	1.390728578876444	0.4498692810457516	8007-24-7	Cashew nutshell liquid (CNSL)	CCCCCCC=CCCCCCCCc1cccc(O)c1	Organic compounds	Benzenoids	Phenols	1-hydroxy-4-unsubstituted benzenoids	standardized
6360	-5.511560875716506	-4.602856	2.947096435590692	-6.303231338888993	-3.356134903298301	0.5142857142857142	287.16700000000003	1	169	-0.053426344538099	0.8552783874654886	-0.8450968077105859	2.1019996278801063	-0.9087047165063008	0.7520355155128194	-4.830687	2.564493015757945	0.6274474762663667	0.3904761904761905	80-07-9	4,4'-Dichlorodiphenyl sulfone	O=S(=O)(c1ccc(Cl)cc1)c1ccc(Cl)cc1	Organic compounds	Benzenoids	Benzene and substituted derivatives	Benzenesulfonyl compounds	standardized
6391	-4.157552536295291	-5.3045444	4.9646946749111205	-7.241367806414032	-2.276673131502912	0.8085661492245473	1223.3630000000005	1	169	1.9300028050464624	0.7830108829982838	-1.153812465072279	3.810882209838841	1.1469919125572483	1.2763884323687082	-4.157697	4.8305375240674575	1.929858145113484	0.6409605154217304	8047-15-2	Saponins	CC1(C=O)CCC23COC4(CCC5C6(C)CCC(OC7OCC(OC8OCC(O)C(O)C8O)C(OC8OC(CO)C(O)C(O)C8O)C7OC7OC(CO)C(O)C(O)C7OC7OC(CO)C(O)C(O)C7O)C(C)(C)C6CCC5(C)C4(C)CC2O)C3C1	Organic compounds	Lipids and lipid-like molecules	Prenol lipids	Triterpenoids	standardized
6433	-3.203274164297668	-3.6172009	3.115260182306587	-5.42030222889674	-2.3050420465901533	0.3189083820662768	498.4320000000001	1	169	2.494331752534213	2.080405075625886	0.2773036879351411	3.392563870241728	0.4139266871427618	0.7951690052344556	-3.4556544	3.215791066071678	2.2419515316558667	0.1866666666666666	813-94-5	Tricalcium citrate	O=C([O-])CC(O)(CC(=O)[O-])C(=O)[O-].O=C([O-])CC(O)(CC(=O)[O-])C(=O)[O-].[Ca+2].[Ca+2].[Ca+2]	Organic compounds	Organic acids and derivatives	Carboxylic acids and derivatives	Tricarboxylic acids and derivatives	nan
6454	-5.4818227461098505	-4.6126585	2.5944027736678867	-5.881783692646826	-3.287380918978939	0.4446097803990798	401.83200000000016	1	169	0.1222217728380785	0.9913860096354856	-0.2777391736988966	2.31666359996899	-0.8691642454384638	0.6614099473911735	-4.7158685	2.8516589767688365	0.8881760493591809	0.2943948412698413	82097-50-5	Triasulfuron	COc1nc(C)nc(NC(=O)NS(=O)(=O)c2ccccc2OCCCl)n1	Organic compounds	Organic nitrogen compounds	Organonitrogen compounds	Sulfonylureas	standardized
6497	-4.224238576008206	-3.98012	2.535544740890033	-5.426950835208542	-2.891406094318509	0.5345510835913313	160.172	1	169	0.9803480224546802	1.224466653526316	-0.2223642367456556	2.3131805041443774	-0.2441186323894317	0.6464700863586802	-3.9152892	2.3646521160096645	1.2892974222137237	0.4082352941176471	83-56-7	1,5-Dihydroxynaphthalene	Oc1cccc2c(O)cccc12	Organic compounds	Benzenoids	Naphthalenes	Naphthols and derivatives	standardized
6663	-3.905323275832997	-3.7558742	2.82744951790456	-5.40968251266102	-2.582232994756461	0.653163334299237	152.14899999999997	1	169	1.2769458264680955	1.426394947268171	-0.2274134103599276	2.600036107544632	-0.1494491188810927	0.7224618329210779	-3.8117228	2.31292806962582	1.3705463346150082	0.5103061914420941	85-43-8	Tetrahydrophthalic anhydride	Oc1oc(O)c2c1CC=CC2	Organic compounds	Organoheterocyclic compounds	Heteroaromatic compounds		standardized
6753	-3.6315113573399738	-3.9954824	2.804730428917485	-5.675551351958477	-2.870820923040992	0.6509326676374732	166.22299999999998	1	169	1.5891797588709762	1.2252086634468915	-0.4548602357475272	2.349870193169957	0.3639710874232098	0.7188819138877941	-3.8403037	2.258581022899723	1.380387468306434	0.5118022328548644	86-73-7	Fluorene	c1ccc2c(c1)Cc1ccccc1-2	Organic compounds	Benzenoids	Fluorenes		standardized
6784	-4.60461083425488	-4.934623	4.003320843404037	-7.352069583316	-3.348748739911963	0.690937457374676	331.366	1	169	0.9156971110779958	0.5856851861383208	-1.831761637983124	2.1715592054209134	0.3300119303325219	1.0274160646570374	-5.132507	4.155995081271657	0.3878010934661602	0.5362982821169441	874967-67-6	Sedaxane	Cn1cc(C(=O)Nc2ccccc2C2CC2C2CC2)c(C(F)F)n1	Organic compounds	Benzenoids	Benzene and substituted derivatives	Anilides	standardized
6785	-4.071745745556199	-4.8690944	3.058769811179801	-6.376317752466317	-3.317547941286516	0.6462918550172725	423.86800000000017	1	169	1.5554848851002456	0.7581362591940888	-0.7490871218098725	2.3096826893699287	0.7973486262394553	0.7799914975848881	-4.3559637	2.7517323594852265	1.2712669267111778	0.5080565608996255	87546-18-7	Flumiclorac-pentyl	CCCCCOC(=O)COc1cc(N2C(=O)C3=C(CCCC3)C2=O)c(F)cc1Cl	Organic compounds	Organoheterocyclic compounds	Pyrrolines	Phenylpyrrolines	standardized
6803	-5.281890491510835	-4.7537017	7.055477567294714	-10.448014273062382	-3.392536705767668	0.6194444444444445	266.338	1	169	0.1435426426823417	0.6717314626225394	-5.022581138869205	2.0328964284255093	-0.5281888046517045	1.9741577922893097	-4.9724917	6.194748721897039	0.4529413820778936	0.4819444444444444	87-86-5	Pentachlorophenol	Oc1c(Cl)c(Cl)c(Cl)c(Cl)c1Cl	Organic compounds	Benzenoids	Phenols	Halophenols	standardized
6939	-3.8849888066052967	-4.67856	2.5922692575769983	-5.906171059413372	-3.3139018018363733	0.5576262626262627	169.227	1	169	1.343480848879799	0.5499098576411261	-0.6777014039282764	1.9145678536487216	0.793570973515553	0.6602004565366841	-4.499419	2.779006463214914	0.7290504489631885	0.4376262626262626	90-41-5	2-Biphenylamine	Nc1ccccc1-c1ccccc1	Organic compounds	Benzenoids	Benzene and substituted derivatives	Biphenyls and derivatives	standardized
6986	-4.715859925941688	-4.4937034	2.7689453588360573	-5.994605037042788	-3.22565967820673	0.4311761644548529	414.82700000000017	1	169	0.902007089782542	1.1241636601294442	-0.3767380213185577	2.3922073375175	-0.22215656061576	0.704873426847225	-4.6942315	2.530865728300648	0.9236354866536912	0.3393728857663284	90982-32-4	Chlorimuron-ethyl	CCOC(=O)c1ccccc1S(=O)(=O)NC(=O)Nc1nc(Cl)cc(OC)n1	Organic compounds	Organic nitrogen compounds	Organonitrogen compounds	Sulfonylureas	standardized
7058	-4.122106342653843	-4.3337398	2.614860624202848	-5.752773970683669	-3.137913346480821	0.5663373982339499	165.236	1	169	1.095998330464104	0.8843649193076125	-0.5346692975657221	2.080191326637125	0.2116334148839991	0.665647899147759	-4.175785	2.1239182556195995	1.0423196008371027	0.4390646709612227	91-68-9	3-Diethylaminophenol	CCN(CC)c1cccc(O)c1	Organic compounds	Organic nitrogen compounds	Organonitrogen compounds	Amines	standardized
7142	-4.348150310725419	-3.6584847	2.7464070219049934	-5.234683035459341	-2.488276013554348	0.5922577996715928	115.13199999999998	1	169	0.7130457382901607	1.402711351948032	-0.1734869864437609	2.5729200354612325	-0.6896656133835002	0.7005226055379825	-4.2847023	2.524651172690309	0.7764937602915187	0.4672577996715928	923-02-4	2-Propenamide, N-(hydroxymethyl)-2-methyl-	C=C(C)C(=O)NCO	Organic compounds	Organic acids and derivatives	Carboxylic acids and derivatives	Carboxylic acid derivatives	standardized
7263	-3.3429013908184566	-3.618905	2.0074494625389896	-4.783467015616135	-2.7760175530771454	0.3551416256157635	180.203	1	169	1.9128606259722043	1.636856937868937	0.4722950011745259	2.4797444637135158	0.276003676625391	0.5125091818746587	-3.6754825	2.0785821827252606	1.5802795118994857	0.2654864532019704	94-13-3	Propylparaben	CCCOC(=O)c1ccc(O)cc1	Organic compounds	Benzenoids	Benzene and substituted derivatives	Benzoic acids and derivatives	standardized
7295	-3.1466239760995984	-3.4791856	2.638576329229644	-5.16888796044059	-2.530311631210946	0.3873684210526315	176.29999999999995	1	169	2.099628336199724	1.767066741253532	0.0773643518587319	2.715940681088376	0.3325616051076769	0.6863683820617031	-3.3318665	2.0586157427640828	1.914385821942559	0.3073684210526315	94624-12-1	Reaction mass of 2-methylbutan-1-ol and pentan-1-ol	CC(C)CCO.CCCCCO	Organic compounds	Organic oxygen compounds	Organooxygen compounds	Alcohols and polyols	non-standardized
7299	-3.746241002602624	-4.265438	2.588643721476541	-5.644480640739209	-3.0558369192626675	0.6364351851851852	204.26899999999992	1	169	1.5639614602095884	1.0447643802247149	-0.3342781779269967	2.254365543549545	0.5191970772313605	0.6590969508115165	-4.200065	2.4535135163404327	1.1101373167926891	0.4878416347381864	947-19-3	(1-Hydroxycyclohexyl)(phenyl)methanone	O=C(c1ccccc1)C1(O)CCCCC1	Organic compounds	Organic oxygen compounds	Organooxygen compounds	Carbonyl compounds	standardized
7316	-6.937653799619807	-6.164156	3.981128947240987	-7.4525752095463265	-3.4714462623053395	0.7460325030245285	269.328	1	169	-1.5073722935407623	-0.7338744388616945	-2.022293703467282	1.9588352437737049	-0.7734978395367991	1.057327547918974	-5.917679	4.4419936708074	-0.4873973426465176	0.5925441309315053	950-10-7	Mephosfolan	CCOP(=O)(N=C1SCC(C)S1)OCC	Organic compounds	Organic acids and derivatives	Organic phosphoric acids and derivatives	Phosphate esters	standardized
7409	-4.2121466242041175	-4.397742	1.9700385856613067	-5.233697843114514	-3.263659257453207	0.4544179894179893	206.32899999999995	1	169	1.1024136491148335	0.9168184926717468	0.0808624302044373	2.050901015865744	0.1855951703820642	0.5026165931870472	-4.2537274	1.9583524398335697	1.0608328234760267	0.3477513227513227	96-76-4	2,4-Di-tert-butylphenol	CC(C)(C)c1ccc(O)c(C(C)(C)C)c1	Organic compounds	Benzenoids	Benzene and substituted derivatives	Phenylpropanes	standardized
7424	-4.38277699758506	-4.908308	6.498412535081485	-9.847383238943609	-3.3489707038621237	0.7327701568110775	971.6749999999998	1	169	1.6047440314268422	1.0792130091926146	-3.859862209931707	2.6385503251497786	0.525531031589745	1.7963635884733813	-4.382807	4.628826745239476	1.604714266877976	0.5762484176806427	97416-84-7	1,1'-(Isopropylidene)bis(3,5-dibromo-4-(2,3-dibromo-2-methylpropoxy)benzene)	CC(Br)(CBr)COc1c(Br)cc(C(C)(C)c2cc(Br)c(OCC(C)(Br)CBr)c(Br)c2)cc1Br	Organic compounds	Benzenoids	Benzene and substituted derivatives	Diphenylmethanes	standardized
7463	-3.931333824012388	-3.3801541	2.229990699485	-4.480195913890587	-2.2502052144055877	0.760156484756027	102.133	1	169	1.077832264816014	1.6290119445736515	0.5289701749378146	2.7589608744228147	-0.5511796911693705	0.5686725290566415	-3.4927015	2.316540527901909	1.5164645659389056	0.549447895100069	97-99-4	Tetrahydrofurfuryl alcohol	OCC1CCCO1	Organic compounds	Organoheterocyclic compounds	Tetrahydrofurans		standardized
7502	-3.5761830789086595	-3.5525682	2.1917201121403305	-4.834930989499034	-2.6432108773587037	0.4938178780284043	122.16699999999996	1	169	1.5107708303253304	1.5343856944983705	0.2520229197349563	2.443743031875287	-0.0236148816582932	0.5600411159200034	-3.5756545	2.155169283561458	1.5112993893634248	0.37953216374269	98-85-1	alpha-Methylbenzyl alcohol	CC(O)c1ccccc1	Organic compounds	Benzenoids	Benzene and substituted derivatives		standardized
7503	-3.183380998339344	-3.6639583	2.180917896461476	-4.911630872629278	-2.7307129761678017	0.4615769859431187	120.15099999999995	1	169	1.8963463913879623	1.4157690733006263	0.1680965170980284	2.3490144135595044	0.4805773127415889	0.5561525678002298	-3.6136537	2.047963096658352	1.466073729285207	0.3497875122589081	98-86-2	Acetophenone	CC(=O)c1ccccc1	Organic compounds	Organic oxygen compounds	Organooxygen compounds	Carbonyl compounds	standardized
7510	-3.2018347330439787	-4.6517963	2.8603210754106136	-6.131986146141474	-3.2716650707308608	0.6789140710036232	325.30000000000007	1	169	2.310449330237875	0.8604877177786241	-0.6197020828596207	2.240618992550993	1.449961607898404	0.7288611569333364	-3.860544	3.1568005836492232	1.6517400751594475	0.5250679171574694	98967-40-9	Flumetsulam	Cc1ccn2nc(S(=O)(=O)Nc3c(F)cccc3F)nc2n1	Organic compounds	Organoheterocyclic compounds	Triazolopyrimidines	1,2,4-triazolopyrimidine-2-sulfonamides	standardized
7526	-3.8197911523387615	-3.474164	2.7689864144163234	-5.194384163236349	-2.425397748820026	0.533076923076923	154.12099999999998	1	169	1.3680706658913333	1.7136978109879424	-0.0065223450062543	2.762464069410069	-0.3456271432445232	0.7146062015331102	-3.5861309	2.1831549100169485	1.6017309568495328	0.41	99-50-3	3,4-Dihydroxybenzoic acid	O=C(O)c1ccc(O)c(O)c1	Organic compounds	Benzenoids	Benzene and substituted derivatives	Benzoic acids and derivatives	standardized
7529	-4.467948533884874	-4.6060157	2.5614454469086447	-5.781744642430425	-3.2202991955217803	0.4371120689655172	152.153	1	169	0.7143319858760301	0.5762648375369522	-0.5994641226695211	1.9619813242391235	0.1380671483355851	0.6520554099133006	-4.412962	2.536285727573861	0.7693185646912616	0.3371120689655172	99-55-8	2-Methyl-5-nitroaniline	Cc1ccc([N+](=O)[O-])cc1N	Organic compounds	Benzenoids	Benzene and substituted derivatives	Nitrobenzenes	standardized
7537	-6.012173092736166	-4.933487	2.4928229375226296	-5.949830401934245	-3.457007464411616	0.3632282396813289	168.10799999999998	1	169	-0.7865847114014881	0.292101437925314	-0.7242420205995674	1.7685809169230622	-1.0786861542596036	0.6379170257146822	-5.773277	2.243004417701443	-0.5476884213552742	0.2790177133655394	99-65-0	1,3-Dinitrobenzene	O=[N+]([O-])c1cccc([N+](=O)[O-])c1	Organic compounds	Benzenoids	Benzene and substituted derivatives	Nitrobenzenes	standardized
7560	-6.521197287594649	-5.2482176	7.259523550255202	-10.60522431247496	-3.345700762219759	0.5175567103674314	726.2829999999998	1	169	-0.6600914087817301	0.6128882957610696	-4.7441184336620426	2.51540511659316	-1.2729797048920126	1.99523425829514	-6.18675	4.116926342604815	-0.3256440507445612	0.3863067103674314	NOCAS_(+/-) 2-(2,4-dichlorophenyl)-3-(1H-1,2,	(+/-) 2-(2,4-dichlorophenyl)-3-(1H-1,2,4-triazole-1-yl)propyl-1,1,2,2-tetrafluoroethylether	FC(F)(CC(Cn1cncn1)c1ccc(Cl)cc1Cl)C(F)(F)OC(F)(F)C(F)(F)CC(Cn1cncn1)c1ccc(Cl)cc1Cl	Organic compounds	Benzenoids	Benzene and substituted derivatives	Halobenzenes	standardized
8245	-5.381595905653247	-4.603261	3.00094244222934	-6.299716406377002	-3.2987739641476628	0.7558069439846996	392.37	1	169	0.2120998888433316	0.9904347898915348	-0.7060206118804232	2.2949218303489163	-0.7783349116957279	0.7646989558712681	-4.6761975	2.802666745823933	0.917498282405542	0.5961860526759681	NOCAS_47342	SR125047	COc1cccc(-c2ccc(/C=C\CN3CCCCCC3)cc2Cl)c1.Cl	Organic compounds	Benzenoids	Benzene and substituted derivatives	Biphenyls and derivatives	standardized
8315	-5.334154475109817	-4.6368604	2.603698788696368	-5.827488467433738	-3.22378967873737	0.7503778596345217	409.31300000000016	1	169	0.2779010631797393	0.9751951799898562	-0.2154329291441813	2.3882658595521864	-0.6972941044738308	0.6628064696897915	-4.9674315	2.5094563450128744	0.6446239755864652	0.5982039465910434	NOCAS_57884	CJ-013974	O=C(Cc1ccc(Cl)c(Cl)c1)N(O)C(CN1CCC(O)C1)c1ccccc1	Organic compounds	Benzenoids	Benzene and substituted derivatives	Phenylacetamides	standardized
8680	-4.442141168760244	-3.9973185	3.196634288589685	-6.084561419502111	-2.8879271309124257	0.6513412153572335	557.0550000000002	1	169	1.30375690795259	1.7485795790536145	-0.3386633427892766	2.857970945800409	-0.4448226625193996	0.8367987745817167	-4.358917	2.721433434650862	1.3869808343516186	0.4862284334023464	NOCAS_Benzenesulfonic acid, 4-chloro-2-[2-[4,	Benzenesulfonic acid, 4-chloro-2-[2-[4,5-dihydro-3-methyl-5-oxo-1-(3-sulfophenyl)-1H-pyrazol-4-yl]diazenyl]-5-methyl-, ammonium salt (1:2)	Cc1cc(S(=O)(=O)[O-])c(N=Nc2c(C)[nH]n(-c3cccc(S(=O)(=O)[O-])c3)c2=O)cc1Cl.[NH4+].[NH4+].[NH4+].[NH4+]	Organic compounds	Organoheterocyclic compounds	Azoles	Pyrazoles	standardized
8714	-4.457399100080125	-4.0333357	2.821625490246764	-5.707655688353036	-2.886030198106272	0.6709591438914747	523.9850000000004	1	169	1.2619197546317105	1.685983171244854	0.0116631663587998	2.833288656605564	-0.4240634143501447	0.722235462895941	-4.2865973	2.1394031705613696	1.4327215963811035	0.5339221068544376	NOCAS_bis(3,5-bis(1,1-dimethylethyl)-2-hydrox	bis(3,5-bis(1,1-dimethylethyl)-2-hydroxybenzoato-O1,O2)zinc	CCCCc1cc(CCC)c(O)c(C(=O)O)c1.CCCc1cc(CCC)c(O)c(C(=O)O)c1.[Zn]	Organic compounds	Benzenoids	Benzene and substituted derivatives	Benzoic acids and derivatives	non-standardized
10166	-9.04771522803075	-8.77067	7.163163039746037	-10.971315940393984	-3.808152900647946	0.3668144499178982	340.4200000000001	1	169	-3.5157001606532146	-3.238654872315032	-5.439300873016449	1.7238621667295888	-0.2770452908969609	1.9264149013569647	-9.821637	7.560603525087993	-4.28962208839406	0.2734811165845648	57117-41-6	1,2,3,7,8-Pentachlorodibenzofuran	Clc1cc2oc3cc(Cl)c(Cl)c(Cl)c3c2cc1Cl	Organic compounds	Organoheterocyclic compounds	Benzofurans	Dibenzofurans	standardized
10171	-7.45819235394018	-7.7551465	4.908968305974586	-8.81971262865787	-3.910744322683283	0.3721080368906456	291.992	1	169	-1.9928214011337133	-2.2897755667873665	-3.3543416758514035	1.5546266301231828	0.2969541495083065	1.3651384948999234	-7.494761	5.264154379771189	-2.029390034641807	0.2832191480017567	32598-13-3	3,3',4,4'-Tetrachlorobiphenyl	Clc1ccc(-c2ccc(Cl)c(Cl)c2)cc1Cl	Organic compounds	Benzenoids	Benzene and substituted derivatives	Biphenyls and derivatives	standardized
21	-6.10596631445675	-4.775701	3.211903575994221	-6.007758869206127	-2.7958552932119054	0.3004901960784313	168.108	2	168	-0.880377933122072	0.449887355511287	-0.7821704878714485	2.4297330881227728	-1.3302652684667595	0.8275029089799486	-5.7247267	2.6785993014115603	-0.4991383069271117	0.2254901960784313	100-25-4	1,4-Dinitrobenzene	O=[N+]([O-])c1ccc([N+](=O)[O-])cc1	Organic compounds	Benzenoids	Benzene and substituted derivatives	Nitrobenzenes	standardized
40	-3.616400456213268	-3.3885622	3.711960744511336	-5.816391554991984	-2.1044308104806486	0.6915112414467254	434.3910000000002	2	168	2.0214803624604603	2.249318606059965	-0.1785107363182557	3.53345000819308	-0.2278382537596548	0.9722820223601734	-3.4372652	2.4127731747000336	2.2006156547058207	0.5342737502557457	100402-60-6	d-Glucose, ether with glycerol	O=CC(OC(C=O)C(O)C(O)C(O)CO)C(O)C(O)C(O)CO.OCC(O)CO	Organic compounds	Organic oxygen compounds	Organooxygen compounds	Carbohydrates and carbohydrate conjugates	standardized
41	-3.370324846793898	-3.6781452	2.0256237463133338	-4.804501806776314	-2.7788780604629806	0.7380915398156777	108.18399999999998	2	168	1.6638381882323912	1.356017851039051	0.2296612282499749	2.255284974563309	0.3078203234178938	0.5158206337319459	-3.7147439	2.2351401719000243	1.3194191802775386	0.5769804287045666	100-40-3	4-Vinylcyclohexene	C=CC1CC=CCC1	Organic compounds	Hydrocarbons	Unsaturated hydrocarbons	Olefins	standardized
45	-3.9522009879736593	-3.5343275	1.947876516084941	-4.642657731548976	-2.694781215464035	0.4994792603698151	158.28499999999997	2	168	1.2472387725874288	1.6651122485426224	0.5567820290121123	2.5046585450970533	-0.4178734809546163	0.4965440760753034	-3.4785624	1.899242805819432	1.720877393961798	0.3828125937031484	10042-59-8	2-Propyl-1-heptanol	CCCCCC(CO)CCC	Organic compounds	Lipids and lipid-like molecules	Fatty Acyls	Fatty alcohols	standardized
48	-3.6780266979631526	-3.337968	3.6631580462535727	-5.4523656416015935	-1.7892075953480209	0.5599999999999999	61.83300000000001	2	168	1.113193620051794	1.4532522028738803	-0.6611453235866468	3.002012722666926	-0.3400585869249446	0.934792344896955	-3.6493204	3.4037333494339856	1.141899963064729	0.4	10043-35-3	Boric acid (H3BO3)	OB(O)O	Inorganic compounds	Mixed metal/non-metal compounds	Miscellaneous mixed metal/non-metals	Miscellaneous metallic oxoanionic compounds	non-standardized
62	-4.976946767817919	-4.40849	3.01483152586483	-5.987333963617867	-2.972502437753037	0.6544913777928849	104.11199999999998	2	168	0.040554021571861	0.6090106191418195	-0.9698331742280863	2.044998351636744	-0.5684565868486811	0.7679335847907218	-4.782164	2.3802865133071096	0.2353366847290718	0.5066652908363631	100-54-9	3-Pyridinecarbonitrile	N#Cc1cccnc1	Organic compounds	Organoheterocyclic compounds	Pyridines and derivatives	3-pyridinecarbonitriles	standardized
133	-3.452488787278088	-3.9341793	2.298327019806479	-5.243647622722362	-2.9453206029158827	0.6154326325379129	168.23599999999993	2	168	1.7734301466834677	1.291739629054749	-0.0177286887608063	2.280598331045673	0.4816905187521856	0.585929054744672	-3.940436	2.241821457130857	1.2854830416083027	0.4782522263252486	101-43-9	Cyclohexyl methacrylate	C=C(C)C(=O)OC1CCCCC1	Organic compounds	Organic acids and derivatives	Carboxylic acids and derivatives	Carboxylic acid derivatives	standardized
143	-4.358711413323615	-3.2885163	4.740258478372647	-6.568423071508677	-1.8281645931360304	0.4967832167832167	143.949	2	168	0.7994972388985415	1.8696923516132449	-1.410214419286521	3.330044059086126	-1.0701951302883366	1.273911390016429	-3.8169274	3.0400977289879267	1.3412812230105005	0.3876923076923076	10163-15-2	Sodium monofluorophosphate	O=P([O-])([O-])F.[Na+].[Na+]	Inorganic compounds	Mixed metal/non-metal compounds	Alkali metal oxoanionic compounds	Alkali metal phosphonates	non-standardized
152	-3.7305559580975216	-3.987955	2.358884549793949	-5.295243187988829	-2.93635863819488	0.5411111111111111	170.21099999999998	2	168	1.5004316651300806	1.2430325162004636	-0.0642555647612267	2.2946289850327224	0.2573991352862674	0.6006307085786433	-4.0069923	2.092575651829394	1.2239952769218403	0.43	101-84-8	Diphenyl oxide	c1ccc(Oc2ccccc2)cc1	Organic compounds	Benzenoids	Benzene and substituted derivatives	Diphenylethers	standardized
386	-4.840642761330515	-4.4962215	3.551190035330663	-6.701424093522021	-3.1502340581913577	0.6235574229691877	235.906	2	168	0.5320962254802767	0.8765174247282985	-1.3286851067112289	2.222504928619434	-0.3444212189721165	0.9163835823476192	-4.6905565	2.2244540253866973	0.6821824780408107	0.4711764705882353	106-37-6	1,4-Dibromobenzene	Brc1ccc(Br)cc1	Organic compounds	Benzenoids	Benzene and substituted derivatives	Halobenzenes	standardized
392	-3.68735994812118	-4.1987934	2.37336018350937	-5.677860903412821	-3.304500719903451	0.3998168498168498	147.00400000000002	2	168	1.4799692040031387	0.9685357472284144	-0.510531751288502	1.862828432220868	0.5114334631337027	0.6129458628195597	-4.1807327	2.0938050255659166	0.9865964152221828	0.3141025641025641	106-46-7	1,4-Dichlorobenzene	Clc1ccc(Cl)cc1	Organic compounds	Benzenoids	Benzene and substituted derivatives	Halobenzenes	standardized
403	-3.841610622261903	-3.8036609	2.2463277589396324	-4.939461038046387	-2.6931332791067546	0.5018186462324393	128.17099999999996	2	168	1.2661791504662192	1.304128899003594	0.1683287346817351	2.414656493621368	-0.0379497526635144	0.5728804410033539	-3.8119452	1.964396054322462	1.295844582766046	0.3951519795657726	106-63-8	Isobutyl acrylate	C=CC(=O)OCC(C)C	Organic compounds	Organic acids and derivatives	Carboxylic acids and derivatives	Acrylic acids and derivatives	standardized
466	-4.601699777618592	-4.797447	4.165737025069399	-7.036576881575203	-2.870839856505804	0.6140542328042329	206.332	2	168	0.7128668102464187	0.517119393122044	-1.7220102937101929	2.4437267313592064	0.195747426971252	1.0605032495193785	-4.6385937	3.360588065844303	0.6759729312777931	0.4828042328042328	1077-28-7	(+-)-Lipoic acid	O=C(O)CCCCC1CCSS1	Organic compounds	Organoheterocyclic compounds	Dithiolanes	Lipoic acids and derivatives	standardized
478	-2.638083967104736	-3.3796523	2.631110369225023	-4.779368317214176	-2.1482579479891526	0.563137076052677	90.122	2	168	2.316746853977748	1.5751785489412593	0.1754625038683079	2.806572873093331	0.741568294629273	0.6699272117469586	-3.0619135	2.378380409541889	1.8929173368736745	0.4454900172291476	107-98-2	1-Methoxy-2-propanol	COCC(C)O	Organic compounds	Organic oxygen compounds	Organooxygen compounds	Alcohols and polyols	standardized
495	-3.325960461261018	-3.69583	2.6339214018803423	-5.411530940184512	-2.77760953830417	0.5175224292615598	106.168	2	168	1.70003317490425	1.330163524638197	-0.3855373040192444	2.248384097861098	0.3698696454742114	0.6889181619023722	-3.4266267	1.7345529034271827	1.5993669463672004	0.36776662950576	108-38-3	m-Xylene	Cc1cccc(C)c1	Organic compounds	Benzenoids	Benzene and substituted derivatives	Xylenes	standardized
504	-4.510838260859762	-4.3297772	3.039067512973613	-5.974583297739298	-2.935515784765685	0.6363235294117647	171.06699999999998	2	168	0.7223279783706582	0.9033889985349046	-0.741417058508878	2.297650454464735	-0.1810610201065881	0.773640176894159	-4.511041	2.2446013078489435	0.7221250623408974	0.4532422969187675	108-60-1	bis(2-Chloro-1-methylethyl) ether	CC(CCl)OC(C)CCl	Organic compounds	Organic oxygen compounds	Organooxygen compounds	Ethers	standardized
510	-3.2979356528651533	-3.7712274	2.766356565237372	-5.536871638950299	-2.770515073712928	0.6248803827751196	120.19499999999998	2	168	1.7819507489315631	1.3086590493453012	-0.4569852371535829	2.3093713280837886	0.4732917069065752	0.7189038491268123	-3.4457233	2.106635565245819	1.634163114479296	0.4435038645564962	108-67-8	1,3,5-Trimethylbenzene	Cc1cc(C)cc(C)c1	Organic compounds	Benzenoids	Benzene and substituted derivatives		standardized
522	-2.881117608027292	-3.6914675	2.473874555676417	-5.217911014680886	-2.744036459004469	0.5329131652661065	92.141	2	168	2.0833353132833907	1.2729853925132113	-0.2534580933702027	2.220416462306215	0.8103499155475369	0.6374939363516042	-3.4239926	2.087449396183393	1.5404603037888676	0.3909523809523809	108-88-3	Toluene	Cc1ccccc1	Organic compounds	Benzenoids	Benzene and substituted derivatives	Toluenes	standardized
535	-3.7110292388030377	-3.8148513	2.753224121030537	-5.455884237930432	-2.7026601168998945	0.5732436317635559	160.21299999999997	2	168	1.493668513889012	1.3898464502975814	-0.2511864852383823	2.502037635792155	0.1038220452240619	0.7051629716184572	-3.8351648	2.917709967806589	1.36953295791421	0.4154838709677418	109-13-7	Propaneperoxoic acid, 2-methyl-, 1,1-dimethylethyl ester	CC(C)C(=O)OOC(C)(C)C	Organic compounds	Organic acids and derivatives	Carboxylic acids and derivatives	Peroxycarboxylic acids and derivatives	standardized
538	-3.48278524530826	-4.456547	4.419886766518477	-6.397968390183813	-1.978081623665336	0.7202949003060197	334.28200000000004	2	168	2.041327746566574	1.0675661912148644	-0.8738553983089787	3.5460313682094986	0.9737615381390056	1.1258462633616584	-3.732011	3.0689104273546057	1.7921018993413416	0.5730726780837975	109293-97-2	Diflufenzopyr	CC(=NNC(=O)Nc1cc(F)cc(F)c1)c1ncccc1C(=O)O	Organic compounds	Benzenoids	Benzene and substituted derivatives	N-phenylureas	standardized
561	-5.766132789688137	-4.3997436	2.8241884644765234	-5.647817944421288	-2.8236294799447643	0.655151515151515	66.063	2	168	-0.9461744980520496	0.4202147274957608	-0.8278596527852004	1.9963288116913231	-1.3663892327118186	0.7192560890116612	-4.3510776	2.8560504158862488	0.4688807264964821	0.5151515151515151	109-77-3	Propanedinitrile	N#CCC#N	Organic compounds	Organic nitrogen compounds	Organonitrogen compounds	Organic cyanides	standardized
592	-2.6091946958144785	-3.3350604	2.387839524669053	-4.740148486599448	-2.352308961930395	0.1477926421404682	186.295	2	168	2.6610065031421533	1.935140839087118	0.5300527123571834	2.917892237026237	0.7258656622330069	0.6105518822744507	-3.2961137	1.9653197649558256	1.9740874617378608	0.0708695652173913	110-42-9	Methyl decanoate	CCCCCCCCCC(=O)OC	Organic compounds	Lipids and lipid-like molecules	Fatty Acyls	Fatty acid esters	standardized
602	-3.649875465126116	-3.7185595	3.662797445373952	-5.925097877553872	-2.262300432179921	0.6718387902598429	348.48	2	168	1.892302392949565	1.823618346394687	-0.3829200194781914	3.27987742589576	0.0686840384291818	0.9396525231624407	-3.5124965	3.126105664192105	2.0296813662757365	0.5324448508659035	110615-47-9	D-Glucopyranose, oligomeric, C10-16-alkyl glycosides	CCCCCCCCCCCCOC1OC(CO)C(O)C(O)C1O	Organic compounds	Lipids and lipid-like molecules	Fatty Acyls	Fatty acyl glycosides	standardized
655	-4.285252160477097	-3.3202846	2.732083637313473	-4.983782904939437	-2.251699267625964	0.6575716440422322	100.117	2	168	0.7152556670455255	1.6802232218570052	0.0167249225831857	2.7488085598966587	-0.964967555450852	0.7021845661416273	-3.7078154	2.4967540476809864	1.2926924261835906	0.5037254901960784	111-30-8	Glutaraldehyde	O=CCCCC=O	Organic compounds	Organic oxygen compounds	Organooxygen compounds	Carbonyl compounds	standardized
665	-4.169958181004516	-4.945675	5.262245701436082	-7.705018639048251	-2.442772937612169	0.8206250120082579	720.7210000000003	2	168	1.68780899548985	0.9120922935122168	-1.8472514625538847	3.4149942388821963	0.7757167152357187	1.3403404588503072	-4.839115	4.98779311692203	1.0186520269888395	0.6547713534716726	11141-17-6	Azadirachtin	CC=C(C)C(=O)OC1CC(OC(C)=O)C2(C(=O)OC)COC3C2C12COC(O)(C(=O)OC)C2C(C)(C12OC1(C)C1CC2OC2OC=CC21O)C3O	Organic compounds	Lipids and lipid-like molecules	Prenol lipids	Triterpenoids	standardized
677	-4.114983028079853	-4.1920276	3.9107134524515343	-6.125564985274742	-2.2148515328232072	0.7887955609398603	165.628	2	168	1.104150729595875	1.027106187451676	-0.9064312275990138	3.0042822248525205	0.0770445407372859	0.9973513778575698	-4.1925054	3.4812591366978727	1.02662838365576	0.6287955609398603	1115-70-4	Metformin hydrochloride	CN(C)C(N)=NC(=N)N.Cl	Organic compounds	Organic nitrogen compounds	Organonitrogen compounds	Guanidines	standardized
680	-3.2811708801483928	-3.4799185	1.8094044899571624	-4.549758277334762	-2.7403537873776	0.0	112.216	2	168	1.7688839038332982	1.5701363212216772	0.500296506646929	2.309700996604091	0.1987475997710408	0.4629252599758008	-3.4008868	1.5055052252111123	1.6491680025759945	0.0	111-66-0	1-Octene	C=CCCCCCC	Organic compounds	Hydrocarbons	Unsaturated hydrocarbons	Unsaturated aliphatic hydrocarbons	standardized
699	-3.915403881225243	-3.685814	2.906579894568351	-5.205012091792831	-2.29843219722448	0.4745591397849463	142.154	2	168	1.2373552033674269	1.466945178838594	-0.0522530072001612	2.85432688736819	-0.2295899774166492	0.7404038739004059	-3.8080215	2.1652057619867704	1.3447375408751456	0.3676296296296296	1118-84-9	Allyl acetoacetate	C=CCOC(=O)CC(C)=O	Organic compounds	Organic acids and derivatives	Keto acids and derivatives	Beta-keto acids and derivatives	standardized
721	-3.755129770387488	-3.1442218	2.333178343626695	-4.533567344195001	-2.200389000568306	0.1333830633702756	158.241	2	168	1.4441892483872896	2.055097228858381	0.6657516745797768	2.9989300182064715	-0.610907987703162	0.5974990439978869	-3.2440693	2.02633040961663	1.955249687706965	0.022875816993464	112-05-0	Nonanoic acid	CCCCCCCCC(=O)O	Organic compounds	Lipids and lipid-like molecules	Fatty Acyls	Fatty acids and conjugates	nan
733	-5.558841560037394	-5.10672	2.844989266402221	-6.388245406606053	-3.543256140203832	0.5296370140076138	372.1490000000001	2	168	0.011875296301203	0.4639968968614231	-0.8175285502674557	2.0274607161347653	-0.4521215893342694	0.7242880485645252	-5.442153	2.399925358126864	0.1285638805877835	0.3973293216999215	112281-77-3	Tetraconazole	FC(F)C(F)(F)OCC(Cn1cncn1)c1ccc(Cl)cc1Cl	Organic compounds	Benzenoids	Benzene and substituted derivatives	Halobenzenes	standardized
770	-2.940198773401183	-3.4055367	3.1273640728203453	-5.315247781501973	-2.1878837086816274	0.1333830633702756	340.59200000000004	2	168	2.592035669413131	2.12669780221098	0.216986661312341	3.3443507341326866	0.4653378782101449	0.804213618694611	-3.348805	2.411515050804801	2.183429479038004	0.022875816993464	112-85-6	Docosanoic acid	CCCCCCCCCCCCCCCCCCCCCC(=O)O	Organic compounds	Lipids and lipid-like molecules	Fatty Acyls	Fatty acids and conjugates	nan
781	-5.338020739644279	-4.80354	2.7826631831492734	-6.302411372626254	-3.51974818947698	0.6390308616115068	215.362	2	168	-0.0048516639237127	0.5296288339793587	-0.969242296905687	1.8134208862435863	-0.5344805098469161	0.7083893585822343	-4.9488263	2.3577337036255743	0.3843427756206711	0.4996369222175674	1134-23-2	Cycloate	CCSC(=O)N(CC)C1CCCCC1	Organic compounds	Organosulfur compounds	Thiocarbonyl compounds	Thiocarbamic acid derivatives	standardized
811	-3.432003163049731	-4.415175	3.047719913470148	-6.12268506244107	-3.0749651489709224	0.648752690362181	311.4070000000001	2	168	2.0613252076332533	1.0781533943968031	-0.6293566917580855	2.418363221712062	0.9831717980403568	0.7762963135284909	-4.510334	3.134963287752124	0.9829943668360605	0.5108216558794223	1156-19-0	Tolazamide	Cc1ccc(S(=O)(=O)NC(=O)NN2CCCCCC2)cc1	Organic compounds	Benzenoids	Benzene and substituted derivatives	Benzenesulfonamides	standardized
816	-4.243844140890004	-3.508782	2.505112929800715	-5.063561848067553	-2.558448918266838	0.6373566326884404	160.257	2	168	0.9609728676283248	1.6960350803861364	0.1412551604507756	2.646368090251491	-0.7350622309473769	0.646365804377096	-3.5335102	2.5728630404111152	1.6713068138372722	0.4851253132832079	115-84-4	2-Butyl-2-ethyl-1,3-propanediol	CCCCC(CC)(CO)CO	Organic compounds	Lipids and lipid-like molecules	Fatty Acyls	Fatty alcohols	standardized
838	-5.854364538724753	-4.9873247	3.6312958741625287	-6.865057520261267	-3.2337616460987384	0.7684493092194485	403.88800000000026	2	168	-0.2481035887763604	0.6189362464905305	-1.2587965703128745	2.3724993038496542	-0.8670398240641086	0.92534404706582	-5.4448056	2.829376758316981	0.1614553176206119	0.6118228031953522	117337-19-6	Fluthiacet-methyl	COC(=O)CSc1cc(N=c2sc(=O)n3n2CCCC3)c(F)cc1Cl	Organic compounds	Organosulfur compounds	Thioethers	Aryl thioethers	standardized
854	-4.524029970788537	-4.1658373	2.1166503256011624	-5.255227717131703	-3.1385773915305406	0.2703153153153153	390.5640000000003	2	168	1.0676622391774275	1.425854931058138	0.3364644928342616	2.453114818435424	-0.3581926828857051	0.5394651869728294	-4.253727	1.9029079963502769	1.337965241871801	0.186981981981982	117-81-7	Di(2-ethylhexyl) phthalate	CCCCC(CC)COC(=O)c1ccccc1C(=O)OCC(CC)CCCC	Organic compounds	Benzenoids	Benzene and substituted derivatives	Benzoic acids and derivatives	standardized
862	-3.0280093922121187	-4.1242948	3.936697365310306	-6.228763794545594	-2.2920664292352875	0.7038450486295313	197.021	2	168	2.2665031268329936	1.170217778105564	-0.9342512755004811	3.002446089809825	1.0962853656308988	1.0022668550998968	-3.314037	3.1156979600822816	1.980475431160713	0.5263975155279503	118-52-5	1,3-Dichloro-5,5-dimethylhydantoin	CC1(C)C(=O)N(Cl)C(=O)N1Cl	Organic compounds	Organoheterocyclic compounds	Azolidines	Imidazolidines	standardized
904	-3.426611502495099	-3.7517238	2.524650158521608	-5.280937270071603	-2.756287111549995	0.659451938670205	132.206	2	168	1.6946396630006708	1.3695274137525446	-0.1596861045758332	2.364964053945775	0.3251122638318051	0.6482673560059043	-3.634627	2.22470655965036	1.4866240544724807	0.5182754680819697	119-64-2	Tetralin	c1ccc2c(c1)CCCC2	Organic compounds	Benzenoids	Tetralins		standardized
984	-4.403088726175142	-4.526355	3.261099988497152	-6.480859174185089	-3.2197591856879373	0.5029797979797979	181.449	2	168	0.8556658528884183	0.7323997954996418	-1.2221045951215292	2.038995393375622	0.123266063558745	0.8359237339583601	-4.5610294	2.8959558173061724	0.6977251434975525	0.3922222222222221	120-82-1	1,2,4-Trichlorobenzene	Clc1ccc(Cl)c(Cl)c1	Organic compounds	Benzenoids	Benzene and substituted derivatives	Halobenzenes	standardized
989	-4.143608299369475	-3.5454783	2.9311997085900723	-5.240203605726159	-2.309003897136087	0.6724922600619195	86.09400000000001	2	168	0.7913645866057949	1.3894945640693694	-0.3052307197508889	2.6259689888391837	-0.5981299554058523	0.7481146339553577	-3.6143498	3.1585840821311773	1.3206230359509494	0.5258255933952529	120-93-4	Ethylene urea	O=C1NCCN1	Organic compounds	Organoheterocyclic compounds	Azolidines	Imidazolidines	standardized
1003	-2.285851294418904	-3.7945359	3.969863038917421	-5.923280206778229	-1.9534171678608088	0.6666666666666666	53.492	2	168	2.442437541515482	0.9337529648056336	-1.1949913708438429	2.774871668073578	1.5086845809015306	1.0106664523739648	-2.9944584	3.5723404575914337	1.7338304116838814	0.5333333333333333	12125-02-9	Ammonium chloride	[Cl-].[NH4+]	Inorganic compounds	Homogeneous non-metal compounds	Other non-metal halides		non-standardized
1047	-5.3922529245996	-4.7414823	3.6344087042916455	-6.571228013443879	-2.936819309152234	0.5810851286677539	357.38100000000003	2	168	0.1608785351131192	0.8116492076005952	-1.0180965537311606	2.6163121505604847	-0.650770666756582	0.9270106653791508	-5.1402445	3.0229336912712355	0.4128869825292814	0.457555716903048	122008-85-9	Cyhalofop-butyl	CCCCOC(=O)C(C)Oc1ccc(Oc2ccc(C#N)cc2F)cc1	Organic compounds	Benzenoids	Benzene and substituted derivatives	Diphenylethers	standardized
1079	-5.258845276942755	-5.247403	3.9250271858117634	-7.400046824779628	-3.475019638967865	0.7592042017268877	407.617	2	168	0.3514070113755226	0.3628491304081432	-1.7897945364613508	2.135232649350413	-0.0114421321063291	0.9992227396278328	-5.336042	3.631937983002326	0.2742103424492599	0.6058708683935544	122453-73-0	Chlorfenapyr	CCOCn1c(-c2ccc(Cl)cc2)c(C#N)c(Br)c1C(F)(F)F	Organic compounds	Organoheterocyclic compounds	Pyrroles	Substituted pyrroles	standardized
1113	-4.276384247979657	-4.6843805	2.918926073885987	-5.992950270377355	-3.074024196491368	0.5163692219419774	186.594	2	168	0.9945134267535156	0.5865171459440962	-0.7220525956441817	2.1968734782418053	0.4079962833313777	0.7431582669472896	-4.449353	2.4260177182775267	0.8215444607386073	0.3843203497615263	122-88-3	4-Chlorophenoxyacetic acid	O=C(O)COc1ccc(Cl)cc1	Organic compounds	Benzenoids	Benzene and substituted derivatives	Phenoxyacetic acid derivatives	standardized
1165	-3.3222262802303786	-3.4441397	2.1165548682617965	-4.540690431474731	-2.4241355632129347	0.4698510378510377	130.18699999999998	2	168	1.7923413391005556	1.6704279006710423	0.5738771878562031	2.6904320561179995	0.1219134387790208	0.5393147363515044	-3.333908	1.98126481295098	1.7806595496773467	0.3587399267399266	123-92-2	3-Methylbutyl acetate	CC(=O)OCCC(C)C	Organic compounds	Organic acids and derivatives	Carboxylic acids and derivatives	Carboxylic acid derivatives	standardized
1192	-4.227155665953132	-4.603925	4.139312249733768	-7.01271409865569	-2.873401848921921	0.5752164502164503	208.28	2	168	1.0914919030505223	0.7147223494440473	-1.694066529652035	2.445245720081733	0.376769562165764	1.0571015717445114	-4.5150166	2.23052994632772	0.80363100771398	0.4107142857142857	124-48-1	Chlorodibromomethane	ClC(Br)Br	Organic compounds	Organohalogen compounds	Alkyl halides	Halomethanes	standardized
1261	-4.137908055723133	-3.8699586	3.71150585712276	-6.048264406116395	-2.336758548993635	0.6738461538461538	73.095	2	168	0.7259796147138428	0.9939290204700396	-1.1843767356794197	2.5271291214433407	-0.2679494165782357	0.9487141361252348	-3.9953318	2.96488972697387	0.8685558917401484	0.5353846153846153	127-06-0	Acetoxime	CC(C)=NO	Organic compounds	Organic nitrogen compounds	Organonitrogen compounds	Oximes	standardized
1294	-4.521921755041176	-4.211418	2.1302333428607443	-5.287062886489312	-3.156829543628568	0.5066118808727504	206.32899999999995	2	168	0.7926385182777748	1.1031421308495395	0.0274973868296389	2.157730729690383	-0.3105036031857073	0.5432972993810894	-4.2652726	2.048214262200571	1.0492876649306246	0.391227265488135	128-39-2	2,6-Di-tert-butylphenol	CC(C)(C)c1cccc(C(C)(C)C)c1O	Organic compounds	Benzenoids	Benzene and substituted derivatives	Phenylpropanes	standardized
1375	-4.594115004101815	-3.963781	2.6382083732100527	-5.639946754057778	-3.0017383808477254	0.4714544112218531	230.348	2	168	0.7682694417348337	1.398603314057533	-0.277562308221129	2.360646064988924	-0.630333885708871	0.6847112547399876	-4.2089252	2.080590540203279	1.1534592052257635	0.3388837685611879	13122-18-4	Hexaneperoxoic acid, 3,5,5-trimethyl-, 1,1-dimethylethyl ester	CC(CC(=O)OOC(C)(C)C)CC(C)(C)C	Organic compounds	Organic acids and derivatives	Carboxylic acids and derivatives	Peroxycarboxylic acids and derivatives	standardized
1390	-5.980264149481479	-4.3097515	4.0082058378326	-6.7146578571512565	-2.7064520193186565	0.7919786096256686	149.881	2	168	-0.8045175674547471	0.8659950733786357	-1.5389112751245249	2.469294562708076	-1.6705126388613616	1.0276042647253167	-5.860895	3.1264183983504594	-0.6851485895778059	0.6231060606060607	1314-34-7	Vanadium trioxide	O=[V]O[V]=O	Inorganic compounds	Mixed metal/non-metal compounds	Transition metal organides	Transition metal oxides	non-standardized
373	-3.5895746947573417	-3.5461557	2.0412506795402163	-4.752603791437042	-2.711353111896825	0.500941080918834	156.269	2	168	1.6042981382571702	1.6477171484271942	0.44126904157747	2.4825197211176864	-0.0434190036104911	0.5222155035988154	-3.5342917	1.913853704687443	1.6595810935212425	0.3768031498843512	106-22-9	Citronellol	CC(C)=CCCC(C)CCO	Organic compounds	Lipids and lipid-like molecules	Prenol lipids	Monoterpenoids	standardized
1434	-3.665527538377877	-3.746246	3.758309407950851	-6.037230158536601	-2.2789207505857494	0.6033153536013948	192.193	2	168	1.6182100274898483	1.5374914771956398	-0.7534925926688755	3.004816815281976	0.0807185610941689	0.9661456799880388	-3.9342306	3.357796143741493	1.3495069888258788	0.464184918818786	132-27-4	Sodium 2-phenylphenate	[Na+].[O-]c1ccccc1-c1ccccc1	Organic compounds	Benzenoids	Benzene and substituted derivatives	Biphenyls and derivatives	standardized
1459	-4.30677043924777	-4.076448	3.0708200158755763	-5.6012502639787165	-2.53043024810314	0.4901538461538462	201.221	2	168	0.9969028637176266	1.2272253486014324	-0.29757696101332	2.773243054862256	-0.2303224755331703	0.7832587139279426	-4.2222524	2.2703666232996578	1.0814209399337271	0.3201538461538462	1330-43-4	Sodium tetraborate (Na2B4O7)	[Na+].[Na+].[O-]B1OB2OB([O-])OB(O1)O2	Inorganic compounds	Mixed metal/non-metal compounds	Alkali metal oxoanionic compounds	Alkali metal borates	non-standardized
1466	-5.397096953283663	-5.042165	2.9864693968787304	-6.350552744629096	-3.3640833477503653	0.6305577625933576	276.21399999999994	2	168	0.044148733879505	0.3990808727094379	-0.9093070574659274	2.0771623394128027	-0.3549321507323935	0.7607877864981236	-5.2094383	2.499749659952901	0.2318073675743131	0.492626728110599	13311-84-7	Flutamide	CC(C)C(=O)Nc1ccc([N+](=O)[O-])c(C(F)(F)F)c1	Organic compounds	Benzenoids	Benzene and substituted derivatives	Trifluoromethylbenzenes	standardized
1513	-2.1681972051187306	-3.117555	4.896077302987563	-6.480941412447207	-1.5848641094596436	0.3935314685314685	100.388	2	168	2.833484596880968	1.8841269104927976	-1.479259610447508	3.416817692540055	0.9493576979116648	1.31055016927438	-3.174034	3.411865888463952	1.827647688219995	0.1916666666666666	1343-88-0	Magnesium silicate	O=[Si]([O-])[O-].[Mg+2]	Inorganic compounds	Mixed metal/non-metal compounds	Alkaline earth metal oxoanionic compounds	Alkaline earth metal silicates	non-standardized
1514	-2.4165819403131765	-3.378548	4.291695521794106	-6.1414597284327	-1.8497642066385935	0.3938034188034188	202.138	2	168	2.889066024063061	1.9271000642627	-0.8358117640564631	3.455883757737644	0.9619659665624338	1.1181957198025232	-3.5077407	4.039878605658201	1.7979072084518413	0.2027777777777777	1344-00-9	Sodium aluminosilicate	O=[Si]([O-])[O-].O=[Si]([O-])[O-].[Al+3].[Na+]	Inorganic compounds	Mixed metal/non-metal compounds	Post-transition metal oxoanionic compounds	Post-transition metal silicates	non-standardized
1525	-5.481853182505012	-5.0607495	3.4062332707866423	-6.551294201442465	-3.1450609306558226	0.7542935200033272	474.8190000000001	2	168	0.1946749065266131	0.6157785681572682	-0.8747661124108397	2.5314671583758024	-0.4211036517127757	0.8677557493490349	-5.4443684	2.6660701189567577	0.2321597314052354	0.6000766525334477	134605-64-4	Butafenacil	C=CCOC(=O)C(C)(C)OC(=O)c1cc(-n2c(=O)cc(C(F)(F)F)n(C)c2=O)ccc1Cl	Organic compounds	Benzenoids	Benzene and substituted derivatives	Benzoic acids and derivatives	standardized
1551	-3.385815143477118	-4.167845	4.461734553227031	-6.41538458971593	-1.953650036488899	0.4428884245352836	390.7830000000001	2	168	2.2061205191264768	1.4240909009861364	-0.8234489271123347	3.638285626114696	0.782029628861749	1.1380128377573613	-3.481495	2.912071970594762	2.110440767616038	0.2993117408906883	13515-40-7	C.I. Pigment Yellow 73	COc1ccccc1NC(=O)C(=NNc1ccc(Cl)cc1[N+](=O)[O-])C(C)=O	Organic compounds	Benzenoids	Benzene and substituted derivatives	Nitrobenzenes	standardized
1562	-3.954504319357269	-4.7763615	4.463571633738306	-6.435179284231981	-1.971607650493674	0.6876003902571585	373.2360000000002	2	168	1.6174792070551265	0.7956220569532818	-0.8631957578195855	3.600375875918721	0.8218571460968325	1.1550760483290363	-4.211412	3.0626241017223	1.3605715537385683	0.5464239196689231	135590-91-9	Mefenpyr-diethyl	CCOC(=O)C1=NN(c2ccc(Cl)cc2Cl)C(C)(C(=O)OCC)C1	Organic compounds	Organic acids and derivatives	Carboxylic acids and derivatives	Amino acids, peptides, and analogues	standardized
1593	-4.2194513982720405	-5.0001965	4.266555885344488	-7.457382830511209	-3.1908269451667213	0.6082424242424243	327.572	2	168	1.2958553740434726	0.5151103286252228	-1.942076058195696	2.324479827148792	0.7807450586371392	1.0885670274283556	-4.5381045	3.337103609567576	0.9772022284239238	0.4436709956709957	13674-84-5	Tris(2-chloroisopropyl)phosphate	CC(CCl)OP(=O)(OC(C)CCl)OC(C)CCl	Organic compounds	Organic acids and derivatives	Organic phosphoric acids and derivatives	Phosphate esters	standardized
1616	-4.286530151230878	-3.818777	3.148469831619729	-5.843900531737265	-2.6954307001175364	0.4788888888888888	293.383	2	168	1.1809047939270625	1.6486578553541875	-0.3764655865793246	2.7720042450404043	-0.4677530668802925	0.8201028649323634	-4.0533323	2.55219152882469	1.414102613624392	0.3733333333333333	137-16-6	Sodium [dodecanoyl(methyl)amino]acetate	CCCCCCCCCCCC(=O)N(C)CC(=O)[O-].[Na+]	Organic compounds	Organic acids and derivatives	Carboxylic acids and derivatives	Amino acids, peptides, and analogues	standardized
1636	-5.944513079523026	-4.5939326	4.182211219977424	-6.904873992728555	-2.722662772751131	0.6318181818181818	138.03699999999998	2	168	-0.8045175674547476	0.5460628971674639	-1.7648784806602762	2.417332739317147	-1.3505804508914343	1.0648236729090386	-5.889619	2.995882905040852	-0.7496233448551569	0.4863636363636363	13769-43-2	Potassium metavanadate (KVO3)	O=[V](=O)[O-].[K+]	Inorganic compounds	Mixed metal/non-metal compounds	Miscellaneous mixed metal/non-metals	Miscellaneous metallic oxoanionic compounds	non-standardized
1731	-4.074740627465547	-4.0933256	4.465401934522115	-6.550085380993325	-2.0846834464712107	0.790873015873016	125.90200000000002	2	168	1.0252920016261504	1.0067070265142233	-1.4500527519016273	3.0153491826204872	0.0185849874636518	1.1368376262474285	-4.007433	2.906427729561164	1.09259967593265	0.6130952380952381	14075-53-7	Potassium tetrafluoroborate	F[B-](F)(F)F.[K+]	Inorganic compounds	Mixed metal/non-metal compounds	Metalloid salts	Metalloid fluorides	non-standardized
1734	-3.985362255529703	-4.4745307	3.4654921935215945	-6.02865938803021	-2.5631671945086154	0.592283079239601	144.19600000000003	2	168	1.173590957682958	0.6844225193556869	-0.8697061748175491	2.5957860187040454	0.4891684413391934	0.8823093962205404	-4.294801	2.293827841592452	0.8641519753082413	0.4589497459062676	140-90-9	Sodium O-ethyl carbonodithioate	CCOC(=S)[S-].[Na+]	Organic compounds	Organic salts	Organic metal salts	Organic alkali metal salts	standardized
1793	-5.383549994499651	-3.0515854	3.5889828638158585	-5.413334206364127	-1.824351342548268	0.2	142.393	2	168	-0.2300613544691531	2.101903204680099	-0.2598455663336287	3.32913729748223	-2.331964558632341	0.9421749792263564	-4.8090963	3.669483686481412	0.3443923066398497	0.16	142-72-3	Magnesium acetate	CC(=O)[O-].CC(=O)[O-].[Mg+2]	Organic compounds	Organic acids and derivatives	Carboxylic acids and derivatives	Carboxylic acid derivatives	nan
1803	-3.804958666741924	-3.7213864	1.9247066615815316	-4.771506431166925	-2.846799769585393	0.0444444444444444	260.331	2	168	1.610567219874104	1.6941394451392864	0.6440194554491032	2.568726117030635	-0.0835722340942188	0.4899656094973287	-3.761593	1.8113858321060132	1.6539327826280084	0.0	142-87-0	Sodium decyl sulfate	CCCCCCCCCCOS(=O)(=O)[O-].[Na+]	Organic compounds	Organic acids and derivatives	Organic sulfuric acids and derivatives	Sulfuric acid esters	nan
1810	-3.531584162135532	-3.9346795	7.930889494133485	-10.892768698341758	-2.9618792042082736	0.8180228758169935	1393.9079999999997	2	168	2.6126499484909824	2.209554589638922	-4.748534587715244	3.1823549064182406	0.4030953460736968	2.2591592817032145	-3.6544998	6.078771778532287	2.489734330452697	0.6439488017429194	14302-13-7	C.I. Pigment green 36	Clc1c(Cl)c(Br)c2c(c1Cl)C1=Nc3c4c(Cl)c(Br)c(Cl)c(Br)c4c4n3[Cu]n3c(c5c(Cl)c(Br)c(Cl)c(Br)c5c3=NC3=NC(=N4)c4c(Cl)c(Cl)c(Br)c(Cl)c43)=NC2=N1	Organic compounds	Organoheterocyclic compounds	Isoindoles and derivatives	Isoindoles	non-standardized
1826	-4.064690829383508	-4.420014	3.5876073935981365	-6.398891146843782	-2.811283753245646	0.6537628779489244	313.353	2	168	1.4313430275500685	1.0760199537954287	-0.9028572899102056	2.684750103687931	0.355323075188025	0.9134011333299906	-4.1916184	2.684545192629449	1.3044154358974038	0.5140803382663848	143390-89-0	Kresoxim-methyl	CON=C(C(=O)OC)c1ccccc1COc1ccccc1C	Organic compounds	Benzenoids	Phenol ethers		standardized
1911	-4.743333025190788	-5.285125	4.446736787205302	-7.616616017958613	-3.1698792307533106	0.6891969141969142	411.3250000000003	2	168	0.8708520811870722	0.3290603219601616	-2.0024309115807526	2.4443058756245497	0.5417917535567707	1.1326263811150337	-4.835425	3.223024233526929	0.7787602144179717	0.5407365967365967	148477-71-8	Spirodiclofen	CCC(C)(C)C(=O)OC1=C(c2ccc(Cl)cc2Cl)C(=O)OC12CCCCC2	Organic compounds	Benzenoids	Benzene and substituted derivatives	Halobenzenes	standardized
1934	-4.69958164331939	-4.8094482	3.185205014566497	-6.382780945538243	-3.197575930971745	0.692305829763457	341.8350000000001	2	168	0.834234884136923	0.7243682872742854	-0.8489644180819296	2.336240596484568	0.10986659886811	0.812299014822925	-4.7739363	2.725716101291428	0.7598802552680759	0.4667379988432619	149979-41-9	Tepraloxydim	CCC(=NOCC=CCl)C1C(=O)CC(C2CCOCC2)CC1=O	Organic compounds	Organic oxygen compounds	Organooxygen compounds	Carbonyl compounds	standardized
1939	-5.241104388481852	-4.489615	3.2117715526535746	-6.349955667001803	-3.138184114348228	0.7562384627469463	258.4049999999999	2	168	0.1711965242908884	0.922685938522203	-0.9376547542290624	2.2741167984245125	-0.7514894249503579	0.8198590178097479	-4.902028	2.942151025428774	0.51027282983337	0.6001409017713366	1506-02-1	6-Acetyl-1,1,2,4,4,7-hexamethyltetraline	CC(=O)c1cc2c(cc1C)C(C)(C)C(C)CC2(C)C	Organic compounds	Benzenoids	Tetralins		standardized
1990	-4.799031447740872	-4.6988983	4.007783956831506	-7.0107827644910605	-3.002998807659554	0.4789145789836234	397.89	2	168	0.8007315766043267	0.9008646935416031	-1.4110197401458615	2.596764216685645	-0.1001331323111847	1.022682335182087	-4.751049	4.23649073740856	0.8487139618205174	0.3539145789836234	155-04-4	2-Mercaptobenzothiazole, zinc	[S-]c1nc2ccccc2s1.[S-]c1nc2ccccc2s1.[Zn+2]	Organic compounds	Organoheterocyclic compounds	Benzothiazoles		nan
2093	-4.531605289263122	-4.3801136	3.090353388603486	-5.89215033256891	-2.801796943965424	0.5462092074592075	225.296	2	168	0.8211481918821524	0.9726398649734744	-0.5393968514236361	2.55095653717985	-0.1514916875785514	0.787851766009397	-4.372619	2.9186283358197227	0.980134345014798	0.4262092074592075	1610-18-0	Prometon	COc1nc(NC(C)C)nc(NC(C)C)n1	Organic compounds	Organoheterocyclic compounds	Triazines	Aminotriazines	standardized
2111	-5.03449402203724	-3.8966963	3.0308436824974114	-5.861104929920233	-2.830261247422822	0.8323484848484848	120.19499999999996	2	168	0.0453923797594763	1.1831900945001816	-0.781218528123517	2.2496251543738945	-1.1377976929204188	0.7913973458684754	-4.480109	2.6978464263137925	0.5997771729775441	0.6617342342342342	16219-75-3	5-Ethylidene-2-norbornene	CC=C1CC2C=CC1C2	Organic compounds	Hydrocarbons	Unsaturated hydrocarbons	Branched unsaturated hydrocarbons	standardized
2129	-4.197771412118774	-4.0567875	2.245780329153096	-5.191167649715977	-2.945387320562881	0.3222771951109963	1352.8300000000002	2	168	1.9334718133771756	2.0744557372880474	0.9400755757799724	3.1858559049330686	-0.1409839212740475	0.5729136650666226	-4.07075	1.7373863207416105	2.060493005744412	0.2448578402722866	16324-27-9	Benzenesulfonic acid, 2,2'-(1,2-ethenediyl)bis[5-[[4-[(2-hydroxyethyl)amino]-6-[(3-sulfophenyl)amino]-1,3,5-triazin-2-yl]amino]-, sodium salt (1:4)	O=S(=O)([O-])c1cccc(Nc2nc(NCCO)nc(Nc3ccc(C=Cc4ccc(Nc5nc(NCCO)nc(Nc6cccc(S(=O)(=O)[O-])c6)n5)cc4S(=O)(=O)[O-])c(S(=O)(=O)[O-])c3)n2)c1.[Na+].[Na+].[Na+].[Na+].[Na+].[Na+].[Na+].[Na+].[Na+].[Na+].[Na+].[Na+].[Na+].[Na+].[Na+].[Na+]	Organic compounds	Phenylpropanoids and polyketides	Stilbenes	Sulfonated stilbenes	standardized
2130	-5.627225708153599	-4.5457807	4.044408030072416	-7.116262603570273	-3.071854573497856	0.7703675048355899	251.332	2	168	-0.2269779209591048	0.8544671256327466	-1.7160148163757785	2.3283932136966383	-1.0814450494316752	1.0497735517992313	-4.6883864	3.3290946505177192	0.7118613493756617	0.6086653771760154	163269-30-5	Bethoxazin	O=S1CCON=C1c1cc2ccccc2s1	Organic compounds	Organoheterocyclic compounds	Benzothiophenes	1-benzothiophenes	standardized
2169	-3.760195165775203	-3.7485476	3.8813345581478207	-6.431431280582318	-2.550096722434497	0.4958241758241758	222.325	2	168	1.5867931352124984	1.598440760633897	-1.0844429795946169	2.796891578553204	-0.0116476117590895	1.042484098503724	-3.7103562	2.295732963468166	1.6366320758349482	0.3727472527472527	16731-55-8	Potassium metabisulfite	O=S([O-])S(=O)(=O)[O-].[K+].[K+]	Inorganic compounds	Mixed metal/non-metal compounds	Alkali metal oxoanionic compounds	Alkali metal dithionites	non-standardized
2170	-5.068745641885275	-4.9242506	4.341374247157782	-7.242384783074953	-2.9010105359171705	0.6189275987170724	162.214	2	168	0.1413426917159057	0.285837741806576	-2.032296449473772	2.3090777976840107	-0.1444950391631074	1.105316342336518	-4.707067	4.368640651857056	0.5030213246986045	0.4335479461116133	16752-77-5	Methomyl	CNC(=O)ON=C(C)SC	Organic compounds	Organic acids and derivatives	Organic carbonic acids and derivatives		standardized
2210	-3.6594588913586494	-4.5684433	2.890490634950411	-5.834308104604209	-2.9438174696537978	0.5832711339107334	192.00100000000003	2	168	1.6238445992894357	0.7148602011423004	-0.5510046139561231	2.339486020994288	0.9089844069811934	0.736347185055375	-4.053904	2.472975740473101	1.229399423269851	0.4559984066380061	1702-17-6	Clopyralid	O=C(O)c1nc(Cl)ccc1Cl	Organic compounds	Organoheterocyclic compounds	Pyridines and derivatives	Pyridinecarboxylic acids and derivatives	standardized
2265	-7.258900216465144	-5.5266285	3.6546516760784784	-7.057147911752194	-3.402496235673716	0.3202654625068418	500.1259999999999	2	168	-1.559820783707088	0.1724509323081504	-1.358068478994138	2.2965831970843404	-1.7322717222024488	0.9332148662738158	-6.7245417	2.9491308467530457	-1.0254622391558343	0.2027777777777777	1763-23-1	Perfluorooctanesulfonic acid	O=S(=O)(O)C(F)(F)C(F)(F)C(F)(F)C(F)(F)C(F)(F)C(F)(F)C(F)(F)C(F)(F)F	Organic compounds	Organohalogen compounds	Alkyl halides	Alkyl fluorides	nan
2316	-3.58401876687227	-4.487371	3.338268491648089	-6.187699711497154	-2.849431219849065	0.6227754635301805	420.3790000000002	2	168	2.0396222458789985	1.1362700560915493	-0.5640586987458854	2.774209792902204	0.9033522009927202	0.8511386625282609	-3.8089838	2.977259349166596	1.8146572028764605	0.4869264069264069	181274-15-7	Propoxycarbazone-sodium	CCCOc1nn(C(=O)[N-]S(=O)(=O)c2ccccc2C(=O)OC)c(=O)n1C.[Na+]	Organic compounds	Benzenoids	Benzene and substituted derivatives	Benzoic acids and derivatives	standardized
2335	-2.951434976424565	-4.6917663	3.5553662039582683	-6.47188448555004	-2.916518281591771	0.7469206593010199	357.3810000000001	2	168	2.601696483288153	0.8613652065559096	-0.9187530258373208	2.6366131781209474	1.7403312856298785	0.906979601044912	-3.5841656	3.137371066387438	1.9689658804204229	0.5932974708952228	184653-84-7	Carabersat	CC(=O)c1ccc2c(c1)C(NC(=O)c1ccc(F)cc1)C(O)C(C)(C)O2	Organic compounds	Organoheterocyclic compounds	Benzopyrans	1-benzopyrans	standardized
2450	-3.816931043181776	-3.9576406	2.63633834138251	-5.447870054348863	-2.811531712966353	0.6470476190476191	194.274	2	168	1.471483638982155	1.330774030367133	-0.1594553721849324	2.4768829691975776	0.1407096047064078	0.6717880000357477	-4.1315866	2.5082337841226816	1.1568281309266464	0.5036190476190476	1999-85-5	1,3-Benzenedimethanol, .alpha.1,.alpha.1,.alpha.3,.alpha.3-tetramethyl-	CC(C)(O)c1cccc(C(C)(C)O)c1	Organic compounds	Benzenoids	Benzene and substituted derivatives	Phenylpropanes	standardized
2451	-4.829945798604184	-4.6231456	3.879223811391622	-6.952515255045039	-3.0732914436534173	0.5828358929778809	422.025	2	168	0.7953923799415086	1.002192588782867	-1.327177076499347	2.5520467348922757	-0.206800218312436	0.9946598923374717	-4.7124743	2.777255616564566	0.9128638259902384	0.4518014102192601	20018-09-1	Diiodomethyl 4-methylphenyl sulfone	Cc1ccc(S(=O)(=O)C(I)I)cc1	Organic compounds	Benzenoids	Benzene and substituted derivatives	Toluenes	standardized
2473	-5.292314871461608	-4.827848	4.037089189696589	-7.170402110614418	-3.133312920917829	0.6716729244889444	225.313	2	168	0.0604713786971384	0.5249382935819056	-1.817615860455672	2.219473329240917	-0.4644669138505239	1.0307068580142964	-4.7738814	3.538904792018397	0.578904801397972	0.528532460447354	2032-65-7	Methiocarb	CNC(=O)Oc1cc(C)c(SC)c(C)c1	Organic compounds	Benzenoids	Benzene and substituted derivatives	Phenyl methylcarbamates	standardized
2484	-3.9834319037583024	-3.7495043	2.060741462538899	-4.896977124552065	-2.8362356620131663	0.0882154882154882	272.336	2	168	1.4516731506111766	1.6856007153684638	0.5381279298174136	2.5988693923563124	-0.2339275759842545	0.5247851844173371	-3.7601	1.931083995724026	1.675005166617369	0.0363636363636363	2044-56-6	Sulfuric acid, monododecyl ester, lithium salt	CCCCCCCCCCCCOS(=O)(=O)[O-].[Li+]	Organic compounds	Organic acids and derivatives	Organic sulfuric acids and derivatives	Sulfuric acid esters	nan
2512	-3.6751370611750014	-4.6795554	4.240008949867821	-7.063634050576988	-2.8236251007091666	0.7837460401384451	483.67400000000026	2	168	2.0094156812475306	1.0049973215624204	-1.3790813081544546	2.860927641713366	1.0044183549321757	1.080153610627429	-3.9731848	3.3786335811758943	1.7113679066558114	0.6233108108108107	207736-05-8	CI-1029	Cc1cc(SC2C(=O)CC(CCc3ccc(N)cc3)(C(C)C)OC2=O)c(C(C)(C)C)cc1CO	Organic compounds	Benzenoids	Benzene and substituted derivatives	Phenylpropanes	standardized
2520	-6.385267563548187	-3.9938009	4.198121170733951	-6.4360059361170165	-2.2378847653830656	0.7	57.956	2	168	-1.622169159797262	0.7692975376916767	-1.672907532366092	2.525213638367859	-2.3914666850234063	1.0720849944910276	-5.79699	3.988275765562993	-1.0338915238688462	0.55	20859-73-8	Aluminum phosphide	[Al+3].[P-3]	Inorganic compounds	Mixed metal/non-metal compounds	Post-transition metal salts		non-standardized
2578	-3.94476581370311	-4.037368	3.559634796933857	-5.808657123987334	-2.249022327053477	0.4957264957264957	155.068	2	168	1.2457563718779614	1.15315436420895	-0.6181349384062628	2.9414998585275947	0.092602007036636	0.9079937077120376	-4.018292	2.8217050176237253	1.1722302432483995	0.3623931623931624	2163-00-0	1,6-Dichlorohexane	ClCCCCCCCl	Organic compounds	Organohalogen compounds	Organochlorides		standardized
2592	-3.8382242445742	-4.345464	3.067036949812725	-6.101717813248955	-3.0346808634362303	0.6608179963018672	263.4099999999999	2	168	1.5824080137599217	1.07516802624619	-0.6810855549148341	2.3859513948978908	0.5072399850095408	0.7821734269829997	-3.954504	2.61686452184433	1.466128233673546	0.5223564578403288	21743-27-1	Morpholine, 4-[(triethoxysilyl)methyl]-	CCO[Si](CN1CCOCC1)(OCC)OCC	Organic compounds	Organometallic compounds	Organometalloid compounds	Organosilicon compounds	standardized
2647	-3.915212283119969	-3.8821096	2.543514437441235	-5.441140624218759	-2.8976261867775244	0.1267080745341615	540.0720000000005	2	168	1.817239378773868	1.850342029268401	0.2913110376750778	2.8348254751163124	-0.0331026410911605	0.6545505347688166	-3.914056	2.2546786386391955	1.818395601778336	0.0612648221343873	22397-58-6	unnamed [22397-58-6]	CCCCCCCCCCOS(=O)(=O)[O-].CCCCCCCCCCOS(=O)(=O)[O-].[Zn+2]	Organic compounds	Organic acids and derivatives	Organic sulfuric acids and derivatives	Sulfuric acid esters	nan
2674	-3.477075816409356	-3.5317817	2.2349652502424706	-4.948586609163652	-2.713621358921181	0.1546583850931677	256.4299999999999	2	168	1.9318930159518517	1.877187164322823	0.4603822231975555	2.6953474734400262	0.0547058570220406	0.5796986791799957	-3.5446355	1.9124811417223744	1.864333316684848	0.0689440993788819	2306-88-9	Octanoic acid, octyl ester	CCCCCCCCOC(=O)CCCCCCC	Organic compounds	Lipids and lipid-like molecules	Fatty Acyls	Fatty alcohol esters	standardized
2683	-3.34771076078394	-3.6225662	3.4737461398143377	-5.882964066450067	-2.409217926635729	0.5407363962202671	250.33499999999992	2	168	2.050810812932232	1.7759553620649562	-0.4844424927338956	2.989303647080442	0.2748554623605912	0.9082544313864972	-3.4788852	2.287466748565649	1.9196363900432127	0.3772222222222222	23235-61-2	2,2'-(Oxydimethanediyl)bis(2-ethylpropane-1,3-diol)	CCC(CO)(CO)COCC(CC)(CO)CO	Organic compounds	Organic oxygen compounds	Organooxygen compounds	Ethers	standardized
2738	-2.5516141789022417	-3.7558057	4.025563446746098	-6.116556941164936	-2.0909934944188384	0.714025974025974	114.427	2	168	2.5069143330327783	1.3027227950115314	-1.0580284292299165	2.9675350175161817	1.2041915519174604	1.0288985208440289	-3.9102547	3.754064789995277	1.1482738188156658	0.5685714285714286	2414-98-4	Magnesium diethanolate	CC[O-].CC[O-].[Mg+2]	Organic compounds	Organic oxygen compounds	Organic oxides		nan
2745	-4.732482362409143	-5.256176	4.089904209452775	-7.530287891150235	-3.44038368169746	0.7040388528504675	349.06600000000003	2	168	0.8104251869736792	0.2867315572303263	-1.987380341767413	2.102523867685362	0.5236936324639041	1.0414838260371369	-4.7878504	3.574492454514142	0.7550571670054784	0.5351499639615787	2425-06-1	Captafol	Oc1c2c(c(O)n1SC(Cl)(Cl)C(Cl)Cl)CC=CC2	Organic compounds	Organoheterocyclic compounds	Isoindoles and derivatives	Isoindoles	standardized
2774	-4.509046538801619	-4.0423336	2.108996530144812	-5.2426945531161335	-3.1336980229713216	0.0869565217391304	374.032	2	168	1.063862220695419	1.5305751617373633	0.3302142063809045	2.4392107365257165	-0.4667129358963455	0.5376261104111597	-4.103893	1.6472907824418086	1.4690159453585194	0.0695652173913043	2457-02-5	Strontium 2-ethylhexanoate	CCCCC(CC)C(=O)[O-].CCCCC(CC)C(=O)[O-].[Sr+2]	Organic compounds	Lipids and lipid-like molecules	Fatty Acyls	Fatty acids and conjugates	nan
2788	-4.073337240411895	-4.023021	2.8999305469802814	-5.649847643269436	-2.749917096289155	0.5177552856500225	226.316	2	168	1.2813780182095411	1.3316940312572274	-0.2951323846479997	2.6047981623322816	-0.0503160192510065	0.7386914267796039	-4.00663	2.2532650668946	1.3480853051076778	0.3888663967611336	24851-98-7	Methyl dihydrojasmonate	CCCCCC1C(=O)CCC1CC(=O)OC	Organic compounds	Lipids and lipid-like molecules	Fatty Acyls	Lineolic acids and derivatives	nan
2848	-3.3488317026700027	-3.4461293	1.817581257097962	-4.551992629375967	-2.734411372278005	0.2663800904977376	140.27	2	168	1.7981330943197449	1.700835489727792	0.5949721676137808	2.412553424711743	0.0972976193819992	0.4670811531501856	-3.3786283	1.543964553696703	1.7683365367000743	0.1740723981900452	25339-53-1	Decene	CC=CCCCCCCC	Organic compounds	Hydrocarbons	Unsaturated hydrocarbons	Unsaturated aliphatic hydrocarbons	standardized
2877	-4.249499937631043	-4.6582613	4.332075993707485	-6.805562601750222	-2.4734866080427373	0.5847747747747747	224.732	2	168	1.102164979175866	0.6934036248259114	-1.4538976849433132	2.878178308764172	0.4087613615022576	1.104901603117804	-4.40031	2.8921496610129265	0.9513548701424964	0.4514414414414414	25606-41-1	Propamocarb hydrochloride	CCCOC(=O)NCCCN(C)C.Cl	Organic compounds	Organic acids and derivatives	Carboxylic acids and derivatives	Amino acids, peptides, and analogues	standardized
2901	-2.88348248564926	-3.5603518	2.893728875671376	-5.3887685688988896	-2.4950396932275134	0.4862342056679679	496.4300000000002	2	168	2.812375533029112	2.1355061727200986	0.3070894497794815	3.2008183254508578	0.6768693629530351	0.7499065636996568	-3.2862566	2.420337558920977	2.409601458368804	0.363377062810825	25956-17-6	Allura Red C.I.16035	COc1cc(S(=O)(=O)[O-])c(C)cc1N=Nc1c(O)ccc2cc(S(=O)(=O)[O-])ccc12.[Na+].[Na+]	Organic compounds	Benzenoids	Naphthalenes	Naphthalene sulfonic acids and derivatives	nan
2969	-4.546105973807062	-4.640024	4.481614076598865	-7.479744140903554	-2.9981300643046893	0.6835879181416938	604.705	2	168	1.2354375857752844	1.1415193820226346	-1.698200581321207	2.783413495277657	0.0939182113736016	1.1622833895682074	-4.5459976	2.778726303977987	1.2355459393437076	0.5314140050982156	26741-53-7	Bis(2,4-di-tert-butylphenyl) pentaerythritol diphosphite	CC(C)(C)c1ccc(OP2OCC3(CO2)COP(Oc2ccc(C(C)(C)C)cc2C(C)(C)C)OC3)c(C(C)(C)C)c1	Organic compounds	Benzenoids	Benzene and substituted derivatives	Phenylpropanes	standardized
3059	-3.4003756256025266	-3.7712493	2.5830222940945	-4.973177553890984	-2.390155259796484	0.4326039886039886	144.17	2	168	1.7584992728534703	1.3876256017861284	0.1856973445650133	2.7687196386595128	0.3708736686784792	0.6576248004196494	-3.5884643	2.334041662578974	1.570410650577457	0.3326039886039885	27813-02-1	Hydroxypropyl methacrylate	C=C(C)C(=O)OCC(C)O	Organic compounds	Organic acids and derivatives	Carboxylic acids and derivatives	Carboxylic acid derivatives	standardized
3093	-3.663848058604929	-3.6234221	2.0250412524231507	-4.828304257382581	-2.8032630049594305	0.2350912778904665	468.7630000000004	2	168	2.0071052663974647	2.0475311725900256	0.8426490676198128	2.8676903200429638	-0.0404259127614232	0.5185299325822708	-3.6464481	1.68084999054827	2.02450518712024	0.1517241379310344	28472-97-1	Diisodecyl azelaate	CC(C)CCCCCCCOC(=O)CCCCCCCC(=O)OCCCCCCCC(C)C	Organic compounds	Lipids and lipid-like molecules	Fatty Acyls	Fatty alcohol esters	standardized
3100	-4.104147094193223	-4.199074	2.1065921666599823	-5.249880942076771	-3.143288775416789	0.275020475020475	418.6180000000004	2	168	1.5176708042781626	1.4227441273372732	0.3719369563946145	2.4785291230545967	0.094926697310683	0.5373837794534	-4.150801	1.820285899132064	1.471016732635264	0.1939393939393939	28553-12-0	Diisononyl phthalate	CC(C)CCCCCCOC(=O)c1ccccc1C(=O)OCCCCCCC(C)C	Organic compounds	Benzenoids	Benzene and substituted derivatives	Benzoic acids and derivatives	standardized
3150	-3.926702850624939	-4.6810493	4.883064947172805	-7.499879441611166	-2.6168144944383616	0.4002525637765912	338.188	2	168	1.602455342742512	0.8481088544041615	-1.9707212482437155	2.9123436989290896	0.7543464962988891	1.2461086342985468	-4.6800437	4.426479362498413	0.8491144839620626	0.2802525637765912	29420-49-3	Potassium perfluorobutanesulfonate	O=S(=O)([O-])C(F)(F)C(F)(F)C(F)(F)C(F)(F)F.[K+]	Organic compounds	Organohalogen compounds	Alkyl halides	Alkyl fluorides	nan
3166	-7.078967206828133	-6.7660184	3.516782110764648	-7.975729650613152	-4.458947539848504	0.4686827739323495	274.413	2	168	-1.6405625251048972	-1.3276136948739627	-2.537324968889916	0.979457141874732	-0.3129488161726153	0.9221578794844258	-6.657468	3.682055272143927	-1.219063151881967	0.3461021287710591	298-04-4	Disulfoton	CCOP(=S)(OCC)SCCSCC	Organic compounds	Organic acids and derivatives	Organic dithiophosphoric acids and derivatives	Dithiophosphate O-esters	standardized
3167	-3.634716509992807	-3.5359256	2.470744655388612	-5.191777520270226	-2.721032864881614	0.1192370607864948	368.6460000000002	2	168	1.931893015951852	2.03068391158578	0.3748320056744326	2.8455766610630446	-0.0987908832380464	0.6534521332667688	-3.6138897	1.9212875191024867	1.952719821892724	0.0662958843159065	29806-73-3	2-Ethylhexyl hexadecanoate	CCCCCCCCCCCCCCCC(=O)OCC(CC)CCCC	Organic compounds	Lipids and lipid-like molecules	Fatty Acyls	Fatty acid esters	standardized
3206	-4.375560071646121	-3.62033	3.50462369386241	-5.598881026324027	-2.094257332461617	0.6618686868686868	114.14399999999998	2	168	0.6818930160121387	1.4371230048819017	-0.5414279386657671	2.963195755196643	-0.7552299763549835	0.8929849599161694	-3.9679782	2.5462604642167586	1.089474861065326	0.5132575757575757	3031-66-1	Hex-3-yne-2,5-diol	CC(O)C#CC(C)O	Organic compounds	Organic oxygen compounds	Organooxygen compounds	Alcohols and polyols	standardized
3227	-4.081100328508275	-4.0928836	3.4984683485852632	-5.928468960469514	-2.430000611884251	0.8068819308545336	267.245	2	168	1.345809260048975	1.3340259984503735	-0.5015593719122642	2.9969089766729997	0.0117832583752699	0.8910750839563488	-3.9832861	3.245577392957042	1.443623442057989	0.6435485975212003	30516-87-1	3'-Azido-3'-deoxythymidine	Cc1cn(C2CC(N=[N+]=[N-])C(CO)O2)c(=O)[nH]c1=O	Organic compounds	Nucleosides, nucleotides, and analogues	Pyrimidine nucleosides	Pyrimidine 2',3'-dideoxyribonucleosides	standardized
3252	-3.739224406649324	-3.6994457	3.4103707428714607	-5.941533492984519	-2.531162750113058	0.6275419439963722	576.6280000000003	2	168	2.021671320459835	2.061450011564057	-0.1806377658753596	3.229732976996101	-0.0397786821620194	0.8949681617475044	-3.7346036	2.3573328607684494	2.0262920900352013	0.4863968571991114	3087-16-9	Acid green 50	CN(C)c1ccc(C(=C2C=CC(=[N+](C)C)C=C2)c2c(O)c(S(=O)(=O)[O-])cc3cc(S(=O)(=O)[O-])ccc23)cc1.[Na+]	Organic compounds	Phenylpropanoids and polyketides	Stilbenes	Sulfonated stilbenes	standardized
3257	-7.11335225264896	-6.534203	3.537747404096238	-7.800233588290726	-4.262486184194488	0.5751149425287356	364.914	2	168	-1.551161727168355	-0.972012541229292	-2.238043062810121	1.299704341286117	-0.5791492001282084	0.9210276748122868	-6.856836	3.056184496270803	-1.2946453112011325	0.4417816091954023	309-00-2	Aldrin	ClC1=C(Cl)C2(Cl)C3C4C=CC(C4)C3C1(Cl)C2(Cl)Cl	Organic compounds	Organohalogen compounds	Vinyl halides	Vinyl chlorides	standardized
3289	-3.942976272893064	-3.668684	3.002574563157129	-5.309538398104688	-2.3069638349475583	0.0869565217391304	182.304	2	168	1.317819924883522	1.5921122053108512	-0.0487422003281018	2.9538323628290275	-0.2742922671557593	0.7643621140071348	-3.803892	2.347455677682513	1.4569043199700131	0.0695652173913043	3164-85-0	Potassium 2-ethylhexanoate	CCCCC(CC)C(=O)[O-].[K+]	Organic compounds	Lipids and lipid-like molecules	Fatty Acyls	Fatty acids and conjugates	nan
3325	-3.3467594591955754	-3.5296326	2.413030820320149	-5.124202874914081	-2.711172054593932	0.1546583850931677	424.7540000000004	2	168	2.281378018209541	2.0985048907731487	0.5039346024910353	2.9169654228111845	0.1828731091637996	0.6344825747585047	-3.5443718	1.879108159524869	2.0837656233823862	0.0689440993788819	3234-85-3	Myristyl myristate	CCCCCCCCCCCCCCOC(=O)CCCCCCCCCCCCC	Organic compounds	Lipids and lipid-like molecules	Fatty Acyls	Fatty acid esters	standardized
3350	-4.364549021805491	-5.262463	4.547502475544837	-7.637634669282395	-3.090132193737558	0.699627334511119	284.14200000000005	2	168	1.088986411213777	0.1910723252900107	-2.184099236263127	2.36340323928171	0.8979140709984641	1.1584280051119098	-4.60793	3.780798894794296	0.8456052419042132	0.5425250626566416	32809-16-8	Procymidone	CC12CC1(C)C(=O)N(c1cc(Cl)cc(Cl)c1)C2=O	Organic compounds	Organoheterocyclic compounds	Piperidines	Phenylpiperidines	standardized
3369	-3.179045326143474	-3.37729	3.424933635622701	-5.574465574799095	-2.1495319391763936	0.2470588235294117	262.35	2	168	2.239835742390884	2.041591060809747	-0.1555845062647368	3.2693491293579644	0.1982446843087966	0.8913983941659344	-3.318967	2.461385132447805	2.0999139543503853	0.1764705882352941	3323-53-3	Hexanedioic acid, compd. with 1,6-hexanediamine (1:1)	NCCCCCCN.O=C(O)CCCCC(=O)O	Organic compounds	Lipids and lipid-like molecules	Fatty Acyls	Fatty acids and conjugates	nan
3531	-4.720633406012074	-4.85136	3.074319149427396	-6.258750220351634	-3.184431070924238	0.761147957563052	330.17100000000005	2	168	0.7981055190834808	0.6673790932404493	-0.740011295256079	2.3343078541713167	0.1307264381956896	0.7826101098532389	-4.781038	3.010631583833092	0.737701106211572	0.599537037037037	36734-19-7	Iprodione	CC(C)NC(=O)n1cc(O)n(-c2cc(Cl)cc(Cl)c2)c1=O	Organic compounds	Organoheterocyclic compounds	Azoles	Imidazoles	standardized
3554	-4.3937014487790895	-4.076373	3.244360111080576	-6.1565964148789085	-2.9122363037983323	0.3216820253509113	1425.2560000000003	2	168	1.7601914291808245	2.077519789290812	-0.0027035369189945	3.2416565741615817	-0.3173283484983278	0.8442648627685024	-4.076397	2.849164154866788	2.077495940674051	0.1943341729334914	371756-75-1	Hexasodium 2,2'-{ethene-1,2-diylbis[(3-sulfonato-4,1-phenylene)azanediyl{6-[bis(2-hydroxypropyl)amino]-1,3,5-triazine-4,2-diyl}azanediyl]}di(benzene-1,4-disulfonate)	CC(O)CN(CC(C)O)c1nc(Nc2ccc(C=Cc3ccc(Nc4nc(Nc5cc(S(=O)(=O)[O-])ccc5S(=O)(=O)[O-])nc(N(CC(C)O)CC(C)O)n4)cc3S(=O)(=O)[O-])c(S(=O)(=O)[O-])c2)nc(Nc2cc(S(=O)(=O)[O-])ccc2S(=O)(=O)[O-])n1.[Na+].[Na+].[Na+].[Na+].[Na+].[Na+]	Organic compounds	Phenylpropanoids and polyketides	Stilbenes	Sulfonated stilbenes	standardized
3630	-4.835312288588954	-3.8968384	2.4682799242525117	-5.221590280212383	-2.753310355959872	0.5087179487179487	182.266	2	168	0.4253933740894503	1.3638672464587638	0.0391153824660209	2.507395306718532	-0.938473861998988	0.6283793020774711	-4.4060254	2.434192924212414	0.8546802390327405	0.3481320949432404	38888-98-1	Diphenylethane	CC(c1ccccc1)c1ccccc1	Organic compounds	Benzenoids	Benzene and substituted derivatives	Diphenylmethanes	standardized
3676	-4.337350140420828	-4.7839327	3.90120145424996	-7.083350372278061	-3.182148918028101	0.6867549134055654	366.50800000000015	2	168	1.2267333182778375	0.7801507520834463	-1.5192669135793957	2.3819345406705645	0.4465825454312231	0.9977068241148058	-4.6019936	2.65416553751302	0.9620899041879466	0.5415936230829848	402910-27-4	UK-416244	CSc1ccc(Oc2ccc(S(N)(=O)=O)cc2CN(C)C)cc1C	Organic compounds	Benzenoids	Benzene and substituted derivatives	Diphenylethers	standardized
3677	-3.821061343437028	-4.1161375	3.3930655163227854	-5.914355198520356	-2.5212896821975708	0.7015761997965388	246.244	2	168	1.5703043138092212	1.2752281671637298	-0.5229895412741071	2.870075975048678	0.2950761611406087	0.8640037941706521	-3.834785	3.170104287005058	1.5565806750878577	0.5524236574236575	40306-75-0	Benzenesulfonic acid, 3-(acetylamino)-5-amino-4-hydroxy-	CC(=O)Nc1cc(S(=O)(=O)O)cc(N)c1O	Organic compounds	Benzenoids	Benzene and substituted derivatives	Anilides	standardized
3700	-4.774545724744449	-4.0568004	2.4124175545874187	-5.335721749194253	-2.923304194606834	0.3419391761737848	1305.152	2	168	1.3411153684755417	2.0588607120877795	0.7799393440257377	3.1923568986131565	-0.7177453592964511	0.6142889653849508	-4.0760884	2.823185984571324	2.0395726551583158	0.2228221289539492	41098-56-0	1,4-Benzenedisulfonic acid, 2,2'-[1,2-ethenediylbis[(3-sulfo-4,1-phenylene)imino[6-(diethylamino)-1,3,5-triazine-4,2-diyl]imino]]bis-, hexasodium salt	CCN(CC)c1nc(Nc2ccc(C=Cc3ccc(Nc4nc(Nc5cc(S(=O)(=O)[O-])ccc5S(=O)(=O)[O-])nc(N(CC)CC)n4)cc3S(=O)(=O)[O-])c(S(=O)(=O)[O-])c2)nc(Nc2cc(S(=O)(=O)[O-])ccc2S(=O)(=O)[O-])n1.[Na+].[Na+].[Na+].[Na+].[Na+].[Na+]	Organic compounds	Phenylpropanoids and polyketides	Stilbenes	Sulfonated stilbenes	standardized
3702	-6.914352261270266	-6.282798	3.655377331047552	-7.959908952341711	-4.304531621294159	0.6959835299019151	373.636	2	168	-1.341903547223656	-0.7103490965398301	-2.387460238295101	1.2679170927524508	-0.6315544478547386	0.9305312495435504	-6.0250196	4.735549873607819	-0.4525709397033846	0.5457320544825472	41198-08-7	Profenofos	CCCSP(=O)(OCC)Oc1ccc(Br)cc1Cl	Organic compounds	Benzenoids	Benzene and substituted derivatives	Phenoxy compounds	standardized
3715	-4.996032551170647	-4.463194	3.386508346384097	-6.399727352232303	-3.0132190058482062	0.3359307359307358	642.9430000000002	2	168	0.8121399211583157	1.3449785847985969	-0.5915548799033402	2.7949534664807567	-0.5328386577380302	0.8635616809728243	-4.6570635	2.6715509986408352	1.1511089838909372	0.2454545454545454	41484-35-9	Thioethylene glycol bis(3,5-di-tert-butyl-4-hydroxyhydrocinnamate)	CC(C)(C)c1cc(CCC(=O)OCCSCCOC(=O)CCc2cc(C(C)(C)C)c(O)c(C(C)(C)C)c2)cc(C(C)(C)C)c1O	Organic compounds	Benzenoids	Benzene and substituted derivatives	Phenylpropanes	standardized
3793	-3.833707817813917	-3.6858134	3.2471923770010767	-5.768512864438289	-2.5213204874372126	0.6420184930159356	431.4010000000002	2	168	1.801173329660951	1.9490677322197745	-0.1336317169634212	3.1135606600376557	-0.1478943908424814	0.8450827758634081	-3.78018	2.456702205890775	1.8547011643024025	0.4985402321463703	4430-18-6	C.I. Acid Violet 43	Cc1ccc(Nc2ccc(O)c3c2C(=O)c2ccccc2C3=O)c(S(=O)(=O)[O-])c1.[Na+]	Organic compounds	Benzenoids	Anthracenes	Anthraquinones	standardized
4074	-4.256254679492932	-5.2929378	3.841426960688605	-7.36998353959329	-3.528556578904686	0.4060606576106913	391.2940000000001	2	168	1.3362485091006449	0.2995654454457601	-1.7774803509997132	2.0639466096888914	1.0366830760917845	0.9778967758624652	-4.615778	3.263305538199539	0.976725212231766	0.3060606576106913	52645-53-1	Permethrin	CC1(C)C(C=C(Cl)Cl)C1C(=O)OCc1cccc(Oc2ccccc2)c1	Organic compounds	Lipids and lipid-like molecules	Fatty Acyls	Fatty acid esters	standardized
3855	-6.022221403600244	-5.334853	4.3006826624411385	-7.447228107026441	-3.146545444585303	0.6492038479527694	359.5730000000001	2	168	-0.4664343300808927	0.2209338859986757	-1.89144103350709	2.409241628934048	-0.6873682312979978	1.0965598688964897	-5.588131	3.2361793583254634	-0.032343859872642	0.5084631072120287	470-90-6	Chlorfenvinphos	CCOP(=O)(OCC)OC(=CCl)c1ccc(Cl)cc1Cl	Organic compounds	Benzenoids	Benzene and substituted derivatives	Halobenzenes	standardized
3862	-4.606976932587498	-3.7530677	3.2615327334338944	-5.882356586803487	-2.620823853369593	0.745406162464986	219.285	2	168	0.73403199256914	1.5879411964637224	-0.541347661646849	2.720185071787045	-0.8539092007301985	0.8537410343814794	-4.189685	2.341762472757749	1.1513240334265242	0.5924649859943978	4719-04-4	Triazinetriethanol	OCCN1CN(CCO)CN(CCO)C1	Organic compounds	Organoheterocyclic compounds	Triazinanes	1,3,5-triazinanes	standardized
3876	-4.455833820314239	-4.053952	3.590004066099819	-6.242273843152847	-2.652269777053028	0.7321188666854301	485.5160000000002	2	168	1.2303697261794515	1.6322513234180724	-0.5560702966591567	3.033933769440662	-0.4018816032121881	0.9228742817338752	-4.320426	2.606980326041946	1.3657775493449704	0.581969696969697	478263-98-8	AVE3295	CCC(NC(=O)c1cc(F)ccc1[N-]S(=O)(=O)c1cccc2cccnc12)c1ccccc1.[Na+]	Organic compounds	Benzenoids	Benzene and substituted derivatives	Benzoic acids and derivatives	standardized
3910	-3.4435753310172266	-3.5083556	3.857128017144512	-5.474618256099591	-1.6174902389550785	0.8014141414141415	30.026	2	168	1.0339221492458883	0.9691418472245448	-0.9971207758364756	2.8600072413080366	0.0647802865059667	0.9833992057343016	-3.443732	3.57971842449838	1.0337654730232957	0.6347474747474748	50-00-0	Formaldehyde	C=O	Organic compounds	Organic oxygen compounds	Organooxygen compounds	Carbonyl compounds	standardized
3927	-6.356155661611317	-4.0844913	3.604252109263357	-6.213046427179187	-2.6087943179158306	0.6048079135035657	252.316	2	168	-0.9542108705016376	1.3174535442317383	-0.8111016360695081	2.793150473193849	-2.271664408712147	0.9219879119486588	-5.757905	3.5304537079472924	-0.3559602250777814	0.4762364849321371	50-32-8	Benzo(a)pyrene	c1ccc2c(c1)cc1ccc3cccc4ccc2c1c34	Organic compounds	Benzenoids	Pyrenes	Benzopyrenes	standardized
4099	-3.2814016062210145	-4.372526	3.248584312047753	-5.9183556575979015	-2.6697713455501484	0.5215811965811966	153.14100000000002	2	168	1.9036898724587017	0.8125653007442283	-0.7332641789181852	2.515320133129568	1.0911245626022277	0.8274530478742156	-4.1782494	3.130631691926166	1.006842120614784	0.4061965811965812	5307-14-2	2-Nitro-1,4-phenylenediamine	Nc1ccc(N)c([N+](=O)[O-])c1	Organic compounds	Benzenoids	Benzene and substituted derivatives	Nitrobenzenes	standardized
4153	-4.3382616732412735	-3.8469052	2.9687630517354413	-5.299681476290726	-2.3309184245552843	0.1338461538461538	354.5440000000001	2	168	1.2114084669023946	1.702764905148207	0.2499886638529424	3.218751715588384	-0.4913564417654434	0.7568578439194358	-4.0774503	2.464938894178061	1.4722198835658182	0.08	53988-05-9	Isononanoic acid, calcium salt (2:1)	CCCCCCCCC(=O)[O-].CCCCCCCCC(=O)[O-].[Ca+2]	Organic compounds	Lipids and lipid-like molecules	Fatty Acyls	Fatty acids and conjugates	nan
4209	-3.524949098064561	-3.5756075	4.796292352807204	-6.888548172651774	-2.0922558198445698	0.3259259259259259	574.3680000000002	2	168	2.234241137817054	2.1835827186699155	-1.129357936770159	3.666934416037045	0.0506584401587058	1.2877093607524508	-3.4512992	3.521704204946666	2.307891027506624	0.1925925925925926	546-46-3	1,2,3-Propanetricarboxylic acid, 2-hydroxy-, zinc salt (2:3)	O=C([O-])CC(O)(CC(=O)[O-])C(=O)[O-].O=C([O-])CC(O)(CC(=O)[O-])C(=O)[O-].[Zn+2].[Zn+2].[Zn+2]	Organic compounds	Organic acids and derivatives	Carboxylic acids and derivatives	Tricarboxylic acids and derivatives	nan
4265	-5.573513373128598	-4.5544605	4.584386000143619	-6.985688537587823	-2.401302537444204	0.5576190476190476	406.2830000000001	2	168	0.035315277500415	1.0543681160505134	-1.3768598869588091	3.20752611318481	-1.019052847615903	1.1673417421462438	-4.486628	4.417191600137676	1.1222005951383485	0.4376190476190476	55566-30-8	Tetrakis(hydroxymethyl)phosphonium sulfate	O=S(=O)([O-])[O-].OC[P+](CO)(CO)CO.OC[P+](CO)(CO)CO	Organic compounds	Organic salts	Organic sulfate salts		nan
4299	-4.259419701378608	-3.656465	2.2694638437058403	-4.9438303274744895	-2.674366483768649	0.6956223893065998	100.16100000000002	2	168	0.7412789504733088	1.3442336058228637	0.0568683243774273	2.326332168083268	-0.6029546478202583	0.5784144344408355	-3.8634868	2.503409565523976	1.137211892795228	0.5349206349206349	5614-37-9	Cyclopentane, methoxy-	COC1CCCC1	Organic compounds	Organic oxygen compounds	Organooxygen compounds	Ethers	standardized
4302	-4.967324400777628	-4.3827877	4.305381772616083	-6.722636447827477	-2.417254675211394	0.5678571428571428	153.823	2	168	0.2196968763410575	0.8042335876640517	-1.5356151707087915	2.769766601907291	-0.5845366963098542	1.095992732676014	-4.5087395	3.2883140023848885	0.6782817852617197	0.4428571428571429	56-23-5	Carbon tetrachloride	ClC(Cl)(Cl)Cl	Organic compounds	Organohalogen compounds	Alkyl halides	Halomethanes	standardized
4311	-6.5482429593159805	-5.317838	6.275615998047613	-8.999024061082627	-2.7234080630350146	0.638235294117647	596.117	2	168	-0.7729114521469334	0.4574933000552715	-3.22369255391358	3.0519234441340326	-1.2304047673298966	1.6040373350506807	-6.2239785	4.916996826573772	-0.448647026501853	0.5088235294117647	56-35-9	Bis(tributyltin)oxide	CCCC[Sn](CCCC)(CCCC)O[Sn](CCCC)(CCCC)CCCC	Organic compounds	Organometallic compounds	Organo-post-transition metal compounds	Organotin compounds	non-standardized
4351	-4.690633235909105	-4.3697476	3.406082345379853	-5.938709206270374	-2.532626860890521	0.7665217391304348	118.20099999999998	2	168	0.3819879148547848	0.7028735071340657	-0.8660880555064847	2.5399942898733685	-0.3208855972067121	0.867085587364567	-4.5095153	2.4787498745324297	0.5631058437818625	0.6065217391304347	57124-87-5	Tetrahydro-2-methyl-3-furanthiol	CC1OCCC1S	Organic compounds	Organoheterocyclic compounds	Tetrahydrofurans		standardized
4354	-5.717194903465859	-3.8698967	4.986009079737682	-7.229492870206339	-2.243483790468656	0.718131868131868	60.1	2	168	-0.9383204314631192	0.9089778403694232	-2.450618398203599	2.535390681534084	-1.847298253151528	1.321868791295684	-5.350849	4.4056361417999135	-0.5719746843462816	0.5642857142857143	57-14-7	1,1-Dimethylhydrazine	CN(C)N	Organic compounds	Organic nitrogen compounds	Organonitrogen compounds	Hydrazines and derivatives	standardized
4409	-4.394219203012775	-3.8433778	3.001668963495256	-5.115708929305192	-2.114039965809936	0.65	114.396	2	168	0.664191636057005	1.215033011903876	-0.0572980902354114	2.9443708732598446	-0.5508413744147527	0.7658671937562047	-4.0542583	2.5350523038945503	1.0041524914015745	0.4800000000000001	58398-71-3	Calcium magnesium hydroxide oxide	[Ca+2].[Mg+2].[O-2].[OH-].[OH-]	Inorganic compounds	Mixed metal/non-metal compounds	Alkaline earth metal oxoanionic compounds	Alkaline earth metal hydroxides	non-standardized
4454	-3.442381158177323	-4.1209245	2.382231652803693	-5.395370113471486	-3.0131384606677933	0.4725845410628019	109.128	2	168	1.5955550377393912	0.9170117138669968	-0.357433917554772	2.024797735248921	0.678543314631515	0.6064993572360908	-3.7881298	2.043728296392871	1.249806386608976	0.3642512077294686	591-27-5	3-Aminophenol	Nc1cccc(O)c1	Organic compounds	Benzenoids	Benzene and substituted derivatives	Aniline and substituted anilines	standardized
4470	-3.136709690074042	-3.479834	2.102072780610717	-4.81986091206062	-2.717788131449903	0.2352941176470588	84.16199999999999	2	168	1.788406357299349	1.445281956834388	0.1052551353127708	2.207327915923488	0.3431243896683895	0.5460820077898906	-3.4267206	2.040293967842244	1.498395436028079	0.188235294117647	592-41-6	1-Hexene	C=CCCCC	Organic compounds	Hydrocarbons	Unsaturated hydrocarbons	Unsaturated aliphatic hydrocarbons	standardized
4486	-3.488028678727838	-3.471146	3.0229329789724946	-5.620757755821059	-2.5978247768485647	0.3170232576314485	654.0790000000002	2	168	2.3276015270766157	2.344484093469217	0.194872449983394	3.2178054289558884	-0.0168825720078671	0.8250093103091831	-3.469046	2.235483105047265	2.3465840732670795	0.2403109288643252	59487-23-9	C.I. Pigment Red 187	COc1cc(OC)c(NC(=O)c2cc3ccccc3c(N=Nc3cc(C(=O)Nc4ccc(C(N)=O)cc4)ccc3OC)c2O)cc1Cl	Organic compounds	Benzenoids	Naphthalenes	Naphthalenecarboxylic acids and derivatives	standardized
4493	-4.867810192112433	-4.9968834	4.050755673048529	-7.182311916329586	-3.1315562432810573	0.7363463110491973	354.4790000000001	2	168	0.681780319750057	0.5527071264324142	-1.6327214044670957	2.4180342685814327	0.1290732002215513	1.0311979421171906	-4.867766	3.633595033662544	0.6818246058298826	0.526642771804062	59669-26-0	Thiodicarb	CSC(C)=NOC(=O)N(C)SN(C)C(=O)ON=C(C)SC	Organic compounds	Organic acids and derivatives	Organic carbonic acids and derivatives		standardized
4506	-4.867403384871884	-4.246472	4.134413570903274	-6.111765065768697	-1.9773514948654227	0.7447588315397373	198.138	2	168	0.4295643900491701	1.050495899104381	-0.8147972908476431	3.3196162800556315	-0.620931503005429	1.0525367317230592	-4.6322856	2.901702238129504	0.6646821750436527	0.5437463002114165	59-87-0	Nitrofurazone	NC(=O)NN=Cc1ccc([N+](=O)[O-])o1	Organic compounds	Organoheterocyclic compounds	Furans	Nitrofurans	standardized
4551	-4.818147318554974	-5.373299	2.8840079153214773	-6.123333678776969	-3.239325763455492	0.4161135531135531	182.135	2	168	0.4422460915248905	-0.1129057173830592	-0.8629402686971048	2.021067646624372	0.5551518033017153	0.7930755336789621	-5.705032	2.725395030056112	-0.444638478426878	0.3161135531135531	606-20-2	2,6-Dinitrotoluene	Cc1c([N+](=O)[O-])cccc1[N+](=O)[O-]	Organic compounds	Benzenoids	Benzene and substituted derivatives	Toluenes	standardized
4586	-4.253564723448608	-3.909577	3.129530178170238	-5.850629213601164	-2.721099035430926	0.4877875457875457	194.23	2	168	1.0347515867176835	1.378739407485295	-0.5623129034348726	2.567217274735365	-0.3439878305958244	0.8073593728915887	-4.0766788	2.3394736646876746	1.2116375737285958	0.3792161172161171	614-45-9	tert-Butyl perbenzoate	CC(C)(C)OOC(=O)c1ccccc1	Organic compounds	Benzenoids	Benzene and substituted derivatives	Benzoic acids and derivatives	standardized
4640	-4.567889010110655	-4.11454	5.117821582365238	-7.408149530905139	-2.290327948539901	0.58680059970015	682.1010000000003	2	168	1.2659596761220968	1.71930857525959	-1.5743008446723878	3.543520737692851	-0.4533489100129984	1.3332970793030263	-4.44663	2.565778072480146	1.3872186721041004	0.4468005997001499	61792-09-4	Phosphonic acid, [[(phosphonomethyl)imino]bis[2,1-ethanediylnitrilobis(methylene)]]tetrakis-, pentasodium salt	O=P([O-])([O-])CN(CCN(CCN(CP(=O)([O-])O)CP(=O)([O-])O)CP(=O)([O-])O)CP(=O)([O-])O.[Na+].[Na+].[Na+].[Na+].[Na+]	Organic compounds	Organic acids and derivatives	Organic phosphonic acids and derivatives	Organic phosphonic acids	nan
4653	-6.011446506909891	-5.0901976	3.5152094575872224	-6.843089835312544	-3.327880377725322	0.6194750924450592	347.0799999999999	2	168	-0.4710169181301226	0.4502320064852357	-1.302660246532776	2.2125492110544465	-0.9212489437385044	0.8967101992415706	-5.709299	2.7899224519976373	-0.1688694742575855	0.4775396085740914	62037-80-3	Ammonium perfluoro-2-methyl-3-oxahexanoate	O=C([O-])C(F)(OC(F)(F)C(F)(F)C(F)(F)F)C(F)(F)F.[NH4+]	Organic compounds	Organic acids and derivatives	Carboxylic acids and derivatives	Alpha-halocarboxylic acids and derivatives	standardized
4660	-3.7632297928002	-4.177433	2.8086230145721784	-5.488870163765135	-2.6802471491929567	0.6222568542568543	150.18100000000004	2	168	1.4133851990083934	0.9991819923813664	-0.3122551719565416	2.496367842615637	0.4142032211158155	0.7150977598259796	-3.8231173	2.271812467033004	1.3534977177916077	0.4933679653679654	622-51-5	p-Tolylurea	Cc1ccc(NC(N)=O)cc1	Organic compounds	Benzenoids	Benzene and substituted derivatives	N-phenylureas	standardized
4772	-3.3808761345131653	-3.5983593	3.7754428711171655	-6.025532950762999	-2.2500900796458336	0.4514144381135212	386.3640000000001	2	168	2.2061205191264768	1.9886373277568792	-0.4385362971233572	3.3369065739938084	0.2174832118766052	0.9832613475715676	-3.4270198	2.932885925353745	2.1599768231497163	0.3093695718495005	6358-31-2	C.I. Pigment Yellow 74	COc1cc([N+](=O)[O-])ccc1NN=C(C(C)=O)C(=O)Nc1ccccc1OC	Organic compounds	Benzenoids	Benzene and substituted derivatives	Nitrobenzenes	standardized
4840	-5.242395150482181	-5.0974007	3.2317762023691663	-6.401936370543358	-3.170160168174192	0.6248773612008905	358.70300000000003	2	168	0.3123398584156912	0.4573343394708567	-0.847201361645486	2.38457484072368	-0.1449944851989775	0.8277907479364425	-5.2590375	2.2108952168594844	0.2956975262996308	0.4915440278675572	64628-44-0	Triflumuron	O=C(NC(=O)c1ccccc1Cl)Nc1ccc(OC(F)(F)F)cc1	Organic compounds	Benzenoids	Benzene and substituted derivatives	N-phenylureas	standardized
4933	-4.587630132994332	-4.71942	2.7634526547688223	-6.311530262432144	-3.5480776076633216	0.4512845085900114	364.101	2	168	0.9735917387269932	0.841801901162972	-0.7503083907108189	2.0131442640580035	0.1317898232129435	0.7050875356511033	-4.837116	2.870110334167409	0.7241061156082638	0.3300723873778902	647-42-7	6:2 Fluorotelomer alcohol	OCCC(F)(F)C(F)(F)C(F)(F)C(F)(F)C(F)(F)C(F)(F)F	Organic compounds	Organohalogen compounds	Alkyl halides	Alkyl fluorides	standardized
5036	-2.940143740230641	-3.4055774	2.8800424097912414	-5.357124167415656	-2.477081757624415	0.0	326.60900000000004	2	168	2.573884407703638	2.1084507307558864	0.1569039805186229	3.0369463903098644	0.4654336809577133	0.7655647125547771	-3.0641704	1.9897053760493495	2.4498577884036337	0.0	661-19-8	1-Docosanol	CCCCCCCCCCCCCCCCCCCCCCO	Organic compounds	Lipids and lipid-like molecules	Fatty Acyls	Fatty alcohols	standardized
5065	-5.982679391458094	-5.674971	5.676256554690173	-9.091589353941671	-3.4153327992515004	0.3739437338617666	665.014	2	168	-0.1598486032095058	0.1478597038336994	-3.2687585656930858	2.407497988997087	-0.3077082877898807	1.4559864869600714	-5.282101	5.777198074283957	0.5407296210783402	0.2739437338617666	66841-25-6	Tralomethrin	CC1(C)C(C(=O)OC(C#N)c2cccc(Oc3ccccc3)c2)C1C(Br)C(Br)(Br)Br	Organic compounds	Lipids and lipid-like molecules	Fatty Acyls	Fatty acid esters	standardized
5081	-3.8610827557958296	-4.442716	3.790097733364555	-6.196595006405388	-2.4064972730408325	0.7893297268768967	238.159	2	168	1.5157842422981895	0.93415087272102	-0.8197280083113685	2.970369725053186	0.5816333658777544	0.964879035579697	-3.934335	2.914508238842876	1.4425320114041875	0.5757482517482517	67-20-9	Nitrofurantoin	O=c1[nH]c(O)cn1N=Cc1ccc([N+](=O)[O-])o1	Organic compounds	Organoheterocyclic compounds	Furans	Nitrofurans	standardized
5096	-2.2094418078230977	-3.5758576	3.6798931770126897	-5.570027336726402	-1.890134159713712	0.7142857142857143	32.042	2	168	2.296277808261244	0.929861993867306	-1.0643077206420604	2.6155854563706296	1.3664158314896464	0.9367683514635324	-2.4757903	2.9862191414510297	2.029929346396426	0.5714285714285714	67-56-1	Methanol	CO	Organic compounds	Organic oxygen compounds	Organooxygen compounds	Alcohols and polyols	standardized
5106	-4.508543875240152	-4.1385794	3.2163744937191634	-5.6284640948963744	-2.412089601177211	0.5952380952380951	119.378	2	168	0.5683804234213863	0.9383449502086588	-0.5515397962348362	2.664834697484327	-0.3699645066488433	0.8188293234084256	-4.318948	2.836122484446545	0.7579765082552995	0.4428571428571429	67-66-3	Chloroform	ClC(Cl)Cl	Organic compounds	Organohalogen compounds	Alkyl halides	Halomethanes	standardized
5153	-4.102895236830059	-3.918843	2.9226444243813763	-5.661344923671581	-2.7387004992902044	0.0869565217391304	638.5980000000003	2	168	1.7023323172256632	1.886384523755331	0.1438826303841413	3.0665270547655177	-0.1840522059004934	0.7485853083336222	-4.039554	2.224624953319468	1.7656734305225503	0.0695652173913043	67874-71-9	Hexanoic acid, 2-ethyl-, bismuth(3+) salt (3:1)	CCCCC(CC)C(=O)[O-].CCCCC(CC)C(=O)[O-].CCCCC(CC)C(=O)[O-].[Bi+3]	Organic compounds	Lipids and lipid-like molecules	Fatty Acyls	Fatty acids and conjugates	nan
5329	-3.4322339358634246	-5.8995156	6.214519731327956	-9.271884754103636	-3.057365022775681	0.7982792595695822	434.8650000000002	2	168	2.2061205191264768	-0.2611611894561214	-3.633530299113735	2.58098943221422	2.4672816929512726	1.5819895328227895	-3.982865	5.315944649959148	1.6554893503390475	0.6316125929029155	68425-15-0	Polysulfides, di-tert-dodecyl	CC(C(C)(C)C)C(C)(C)C(C)(C)SSSC(C)(C)C(C)(C)C(C)C(C)(C)C	Organic compounds	Organosulfur compounds	Organic trisulfides		standardized
5478	-5.503485022573681	-4.4452205	3.2367882397371197	-6.378672709117873	-3.141884469380753	0.7262486064659978	238.41899999999995	2	168	-0.1261441604888889	0.9321204001533344	-1.0013318470330803	2.2354563927040387	-1.0582645521452143	0.82927549624303	-4.9578915	3.017708137164313	0.4194493977180758	0.5647101449275362	6864-37-5	Bis(4-amino-3-methylcyclohexyl)methane	CC1CC(CC2CCC(N)C(C)C2)CCC1N	Organic compounds	Organic nitrogen compounds	Organonitrogen compounds	Cyclohexylamines	standardized
5522	-4.052953477942454	-4.562485	3.3314470674133325	-6.264522918782823	-2.93307585136949	0.7405697243932539	312.4540000000001	2	168	1.4418326108843305	0.9323008832868775	-0.769736829956038	2.5617102374572944	0.5095317401056416	0.8493052343160504	-4.133946	2.5408680039065765	1.3608401304897444	0.5829939668174962	68890-66-4	Piroctone olamine	Cc1cc(CC(C)CC(C)(C)C)n(O)c(=O)c1.NCCCO	Organic compounds	Organoheterocyclic compounds	Pyridines and derivatives	Hydropyridines	non-standardized
5564	-3.965654967751616	-3.758127	1.9158155593240576	-4.823918212948301	-2.908102653624243	0.0444444444444444	330.466	2	168	1.553471815973343	1.76099979550202	0.6952085707766582	2.611024130100716	-0.207527993645781	0.4878648888784746	-3.7942622	1.9815629471329883	1.724864613171612	0.0	68955-19-1	Sulfuric acid, mono-C12-18-alkyl esters, sodium salts	CCCCCCCCCCCCCCCOS(=O)(=O)[O-].[Na+]	Organic compounds	Organic acids and derivatives	Organic sulfuric acids and derivatives	Sulfuric acid esters	standardized
5677	-3.723992828448255	-4.2843914	2.874980389430106	-5.664428104559547	-2.789447715129441	0.6070429252782195	310.393	2	168	1.767919090015303	1.2075205146994608	-0.1725161860959891	2.7024642033341166	0.5603985747499873	0.7324763122471768	-4.1313024	2.462947068972585	1.3606095605713122	0.4820429252782194	70356-09-1	1-(4-tert-Butylphenyl)-3-(4-methoxyphenyl)propane-1,3-dione	COc1ccc(C(=O)CC(=O)c2ccc(C(C)(C)C)cc2)cc1	Organic compounds	Phenylpropanoids and polyketides	Linear 1,3-diarylpropanoids	Chalcones and dihydrochalcones	standardized
5728	-3.234896639778026	-3.150136	2.3915437372178103	-4.62947526845993	-2.23793153124212	0.2747252747252747	74.12299999999999	2	168	1.6350563485412486	1.719816992545491	0.2404777198593445	2.6320214570771547	-0.0847606458205065	0.6166082523638883	-3.0626004	2.1137383861953216	1.807352620518723	0.2175824175824175	71-36-3	1-Butanol	CCCCO	Organic compounds	Organic oxygen compounds	Organooxygen compounds	Alcohols and polyols	nan
5794	-4.444262169656483	-6.506621	5.689596543624008	-9.289079021754258	-3.5994824781302497	0.6300351822090952	318.0300000000001	2	168	1.058205919573007	-1.0041527975159534	-3.786610932524769	1.90298561109924	2.062358714285168	1.4504761849468444	-4.742299	5.271042581767554	0.7601689997384404	0.4747135217723452	72-55-9	p,p'-DDE	ClC(Cl)=C(c1ccc(Cl)cc1)c1ccc(Cl)cc1	Organic compounds	Benzenoids	Benzene and substituted derivatives	Diphenylmethanes	standardized
5916	-3.653425749729556	-4.3692136	4.604362636251857	-6.574498057725383	-1.970135421473526	0.5963095238095237	94.045	2	168	1.319909961053888	0.6041221418612983	-1.6011623469419387	3.003200289309918	0.7157878313556489	1.1730029152822683	-3.8516686	3.1928634459144543	1.1216671156880385	0.4677380952380952	7446-81-3	Sodium 2-propenoate	C=CC(=O)[O-].[Na+]	Organic compounds	Organic acids and derivatives	Carboxylic acids and derivatives	Acrylic acids and derivatives	nan
5928	-5.402454612979649	-4.50535	3.817853915404228	-6.1688934599422005	-2.351039544537973	0.7891919191919191	94.939	2	168	-0.4250099600313621	0.4720945384797479	-1.1914488069939138	2.6264051084103137	-0.8971045000646098	0.9727720658516028	-5.0370736	3.3839611296773207	-0.0596289751991068	0.6255555555555554	74-83-9	Methyl bromide	CBr	Organic compounds	Organohalogen compounds	Alkyl halides	Halomethanes	standardized
5954	-3.576902535694573	-4.250349	4.30582324393731	-6.452382443580072	-2.146559199642762	0.8345399698340875	62.137	2	168	1.216447745813744	0.5430012270200939	-1.6590321620717552	2.646791081865555	0.6734465091052315	1.0976687953315154	-3.944302	3.345410091044692	0.8490482102566871	0.6627450980392158	75-18-3	Dimethyl sulfide	CSC	Organic compounds	Organosulfur compounds	Thioethers	Dialkylthioethers	standardized
6085	-3.479377631371552	-3.5756757	2.134532513029665	-4.785206502197745	-2.65067398916808	0.5572318884818884	152.19299999999998	2	168	1.7030170464816297	1.6067189385165723	0.3971881756554362	2.5317206886851014	0.0962980945653377	0.5439913290095512	-3.4795647	2.510502699966383	1.7028300031039307	0.4384818884818884	770-35-4	1-Phenoxy-2-propanol	CC(O)COc1ccccc1	Organic compounds	Benzenoids	Phenol ethers		standardized
6108	-3.20534731612386	-4.3696933	3.88320664223742	-6.518070257188263	-2.634863614950843	0.2285714285714285	161.45299999999995	2	168	2.0026988030425192	0.8383528489663477	-1.310024138021883	2.573182504215537	1.1643459631424973	0.9887211611884604	-3.7348118	3.3049635569238025	1.473234327415825	0.1785714285714285	7733-02-0	Zinc sulfate	O=S(=O)([O-])[O-].[Zn+2]	Inorganic compounds	Mixed metal/non-metal compounds	Transition metal oxoanionic compounds	Transition metal sulfates	non-standardized
6133	-3.997794949431726	-4.518912	3.364825869173065	-6.069703128426103	-2.7048772592530383	0.6666666666666666	98.999	2	168	0.9978358583307196	0.4767189710127054	-1.0740723206636575	2.2907535485094077	0.5211168890997682	0.8565858675437024	-4.137229	3.1052207440307287	0.8584018223848942	0.5333333333333333	7758-89-6	Copper(I) chloride	[Cl-].[Cu+]	Inorganic compounds	Mixed metal/non-metal compounds	Transition metal salts	Transition metal chlorides	non-standardized
6140	-2.929854621594433	-3.7168713	3.2698161052047694	-5.558449332766765	-2.2886332275619954	0.7082002164502164	128.131	2	168	2.177799594022023	1.390782947103967	-0.4507951171503089	2.819020988054461	0.7870166400022467	0.8330575344553219	-3.6188447	3.324384667934324	1.488809469186659	0.5503214285714286	77-71-4	5,5-Dimethylhydantoin	CC1(C)NC(=O)NC1=O	Organic compounds	Organoheterocyclic compounds	Azolidines	Imidazolidines	nan
6179	-2.7182652424363702	-3.1175995	2.982973631144096	-5.242227113501678	-2.259253482357582	0.2	132.056	2	168	2.4024928958418523	2.0031586414458538	-0.1214689752234556	2.8615046559206405	0.3993342448683172	0.8143522923021377	-3.0559332	2.954087228494471	2.064824914453001	0.16	7783-28-0	Diammonium hydrogen phosphate	O=P([O-])([O-])O.[NH4+].[NH4+]	Inorganic compounds	Homogeneous non-metal compounds	Non-metal oxoanionic compounds	Non-metal phosphates	non-standardized
6185	-5.560802412286601	-4.521918	3.4320521171571734	-6.247473126715888	-2.8154210095587144	0.6666666666666666	143.321	2	168	-0.4044925825597149	0.634392017328335	-1.0911632969890015	2.340888820168172	-1.0388845923097945	0.8754311700545758	-5.180346	3.525291142819801	-0.0240361751490302	0.5333333333333333	7783-90-6	Silver chloride	[Ag+].[Cl-]	Inorganic compounds	Mixed metal/non-metal compounds	Transition metal salts	Transition metal chlorides	non-standardized
6211	-4.376590173285954	-3.985652	4.464591955010882	-6.7314951276745765	-2.266903172663694	0.2285714285714285	194.909	2	168	0.9132417200137816	1.3041799233770524	-1.4416632343748412	3.0229287206360413	-0.3909382033762858	1.1497065987216617	-3.7944527	3.588695411951345	1.4953792173646991	0.1785714285714285	7789-18-6	Cesium nitrate	O=[N+]([O-])[O-].[Cs+]	Inorganic compounds	Mixed metal/non-metal compounds	Alkali metal oxoanionic compounds	Alkali metal nitrates	non-standardized
6228	-5.819165958319047	-4.1171017	4.332850214163576	-6.572972483310851	-2.240122269147274	0.6966666666666667	117.488	2	168	-0.7491724474553078	0.9528918524867191	-1.5029789724471114	2.829871241716465	-1.7020642890075235	1.10425547612279	-5.7226896	3.850850030022552	-0.6526961274975681	0.5366666666666667	7790-98-9	Ammonium perchlorate	[NH4+].[O-][Cl+3]([O-])([O-])[O-]	Inorganic compounds	Homogeneous non-metal compounds	Halogen organides	Halogen oxides	non-standardized
6257	-6.315766098950141	-6.808287	5.458630253109666	-9.117893246358438	-3.659262993248773	0.6217179487179487	314.5220000000001	2	168	-0.8181150703312111	-1.310636109942234	-3.620242217739508	1.8383880353701576	0.492521044757134	1.3929089408866244	-6.68688	5.69648336480676	-1.1892290879714362	0.4883846153846153	78-48-8	Tribufos	CCCCSP(=O)(SCCCC)SCCCC	Organic compounds	Organophosphorus compounds	Organothiophosphorus compounds		standardized
6263	-4.749134071662136	-4.878782	3.599753838751438	-6.829179637539257	-3.229425798787819	0.7621764160801245	352.88700000000017	2	168	0.7985015880232601	0.6688538571444491	-1.2815439778538602	2.3182098608975776	0.1296477238395725	0.916368154180878	-4.764403	2.6676005379043684	0.7832328108426897	0.6070040022870211	78587-05-0	Hexythiazox	CC1C(c2ccc(Cl)cc2)SC(=O)N1C(=O)NC1CCCCC1	Organic compounds	Benzenoids	Benzene and substituted derivatives	Halobenzenes	standardized
6307	-5.221337698403413	-4.639569	2.625840440404348	-5.863634095359288	-3.23779365495494	0.6024717194570136	268.404	2	168	0.2074512853922856	0.7892201920632577	-0.4348451115635888	2.190995328840759	-0.5817688927088334	0.6685430640980631	-5.0611043	2.6261097263460425	0.3676846986111964	0.4691383861236803	793-24-8	N-(1,3-Dimethylbutyl)-N'-phenyl-p-phenylenediamine	CC(C)CC(C)Nc1ccc(Nc2ccccc2)cc1	Organic compounds	Organic nitrogen compounds	Organonitrogen compounds	Amines	standardized
6310	-3.9174856712611374	-3.99416	3.614252017344514	-5.769316772823484	-2.1550647554789704	0.5281085581085581	85.106	2	168	1.0124745078015416	0.9358002400177946	-0.8393565937608051	2.774895423583709	0.0766742656437697	0.9215371550427872	-3.9869945	3.4124036106839	0.9429656682600808	0.4099267399267399	79-39-0	Methacrylamide	C=C(C)C(N)=O	Organic compounds	Organic acids and derivatives	Carboxylic acids and derivatives	Carboxylic acid derivatives	standardized
6313	-4.393172617525619	-4.4876757	2.6577661514634685	-5.672451402888745	-3.0146852514252767	0.6029304029304029	128.942	2	168	0.7172217846782061	0.6227187122410229	-0.56205700068492	2.0957091507785486	0.094503049283463	0.6767341144295246	-4.289062	2.358188636893329	0.8213323943781909	0.4219780219780219	79-43-6	Dichloroacetic acid	O=C(O)C(Cl)Cl	Organic compounds	Organic acids and derivatives	Carboxylic acids and derivatives	Alpha-halocarboxylic acids and derivatives	standardized
6326	-4.508147926891516	-4.3727903	2.5851321774832416	-5.646559130692546	-3.061426953209305	0.5651530461875289	192.302	2	168	0.7758358741667614	0.911193450559662	-0.3625753296342693	2.2225568478489723	-0.1353575902826289	0.6592119075146649	-4.5081224	2.147440452443975	0.7758613688091368	0.4065323565323565	79-77-6	beta-Ionone	CC(=O)C=CC1=C(C)CCCC1(C)C	Organic compounds	Lipids and lipid-like molecules	Prenol lipids	Sesquiterpenoids	standardized
6338	-4.844188461102908	-6.4130883	3.249264237026848	-7.521497595219017	-4.272233358192169	0.8221322537112009	411.7980000000001	2	168	0.770495771924435	-0.7984040938084163	-1.9068133621916743	1.3424508748351736	1.5688998605828832	0.8533938140180218	-5.001177	3.529656495226739	0.6135073801020063	0.6554655870445343	8001-35-2	Toxaphene	C=C1C(CCl)(CCl)C2(Cl)C(Cl)C(Cl)C1(Cl)C2(Cl)Cl	Organic compounds	Lipids and lipid-like molecules	Prenol lipids	Monoterpenoids	standardized
6410	-3.305750715788962	-3.934565	2.647085399317746	-5.2678728469852825	-2.6207874476675364	0.507919254658385	100.11699999999998	2	168	1.6947571117336604	1.06594274680329	-0.2673650194626598	2.3797203798550863	0.6288143515022977	0.6751692482073781	-3.817693	2.3447310435414845	1.1828148238125582	0.3995859213250518	80-62-6	Methyl methacrylate	C=C(C)C(=O)OC	Organic compounds	Organic acids and derivatives	Carboxylic acids and derivatives	Carboxylic acid derivatives	standardized
6430	-3.472019132892741	-3.7444649	3.4842800477832987	-5.96524929160212	-2.4809692438188216	0.4981288429350234	289.335	2	168	1.989381839253208	1.716936098117984	-0.5038483194561718	2.980431728327127	0.2724457413748373	0.9051122371745954	-3.4719422	2.2631454758521974	1.9894588032426903	0.346515939709217	81335-77-5	Imazethapyr	CCc1cnc(C2=NC(=O)C(C)(C(C)C)N2)c(C(=O)O)c1	Organic compounds	Organic acids and derivatives	Carboxylic acids and derivatives	Amino acids, peptides, and analogues	standardized
6469	-4.713673061613896	-4.538014	2.988683468813477	-6.071828729094103	-3.0831452602806264	0.7407600854819472	155.22199999999998	2	168	0.4772802133074993	0.6529393468564951	-0.8808754541727077	2.1078080146407694	-0.1756591265247848	0.7617970902406482	-4.6662354	2.522232166673216	0.5247178250439546	0.5881285065345787	82633-79-2	Promexal	Cn1sc2c(c1=O)CCC2	Organic compounds	Organoheterocyclic compounds	Azoles	Thiazoles	standardized
6485	-4.878847292000473	-4.878524	3.4125606993213893	-6.442684400788711	-3.030123701467322	0.5222790686607863	381.1120000000001	2	168	0.7022053315335276	0.7025288094091996	-0.8616317772547106	2.5509289220666784	-0.0003234654013519	0.8687162254878447	-4.8788347	2.7608801984366877	0.7022179020321833	0.389971376353094	83121-18-0	Teflubenzuron	O=C(NC(=O)c1c(F)cccc1F)Nc1cc(Cl)c(F)c(Cl)c1F	Organic compounds	Benzenoids	Benzene and substituted derivatives	N-phenylureas	standardized
6500	-4.648535886333468	-4.854141	2.232168320768064	-5.863961444183325	-3.6317931234152616	0.5325149786275106	291.782	2	168	0.8165226104707315	0.6109172703020117	-0.398902947379126	1.8332653733889377	0.2056053490180946	0.5682503114264702	-4.789654	2.3392441049681314	0.6754047180276928	0.4058483119608439	83657-17-4	Uniconazole-P	CC(C)(C)C(O)C(=Cc1ccc(Cl)cc1)n1cncn1	Organic compounds	Phenylpropanoids and polyketides	Cinnamyl alcohols		standardized
6515	-2.6628855319678	-3.2966716	4.459023416411229	-6.214479590272903	-1.7554561738616743	0.3571717171717171	140.39	2	168	2.4844506420689374	1.8506645465141032	-1.0671434162361657	3.391880000175063	0.6337860969842262	1.1681565606351716	-3.1754723	3.4169579987251444	1.9718639121262589	0.2771717171717172	83897-84-1	calcium magnesium(2+) carbonate oxidandiide	O=C([O-])[O-].[Ca+2].[Mg+2].[O-2]	Organic compounds	Organic acids and derivatives	Organic carbonic acids and derivatives	Organic carbonic acids	nan
6574	-4.880000692187986	-3.7458122	2.798748415882713	-5.440080955111346	-2.6413325392286326	0.5509820302389962	208.216	2	168	0.4385134068804926	1.572701935504072	-0.121566856042867	2.677181559839846	-1.1341885145299049	0.7185778158789704	-4.372507	2.558063854316231	0.9460069946630524	0.4246662407653119	84-65-1	Anthraquinone	O=C1c2ccccc2C(=O)c2ccccc21	Organic compounds	Benzenoids	Anthracenes	Anthraquinones	standardized
6649	-2.489938038396818	-3.4958196	2.9876096051866843	-5.42904800284467	-2.441438397657986	0.3079301485603061	596.9780000000002	2	168	3.286020288285898	2.2801387401795226	0.3469103238380461	3.3345199290247303	1.005881530237215	0.7796899246901436	-3.200565	2.370882295331306	2.575393218304193	0.2288603811184456	85251-77-0	Glycerides, C16-18 mono- and di-	CCCCCCCCCCCCCCCCCC(=O)OC(CO)COC(=O)CCCCCCCCCCCCCCC	Organic compounds	Lipids and lipid-like molecules	Glycerolipids	Diradylglycerols	standardized
6668	-5.660553044419996	-4.77337	3.236723952189187	-6.293173170005739	-3.056449217816552	0.6761507750300486	315.399	2	168	-0.1616927323934097	0.7254905276657403	-0.7943128579791527	2.4424110942100343	-0.8871832552964607	0.8241766438010286	-5.1624556	2.9532263862339043	0.336404742457982	0.5332936321729058	85509-19-9	Flusilazole	C[Si](Cn1cncn1)(c1ccc(F)cc1)c1ccc(F)cc1	Organic compounds	Benzenoids	Benzene and substituted derivatives	Halobenzenes	standardized
6805	-3.4000483018640537	-4.487458	4.622247106122253	-7.296651462049462	-2.6744043559272086	0.7184985994397758	232.41	2	168	1.9662065088223328	0.8787965872866033	-1.9303966513630757	2.691850454759177	1.0874099272008877	1.1875851071679409	-3.8562498	3.0477335368294813	1.5100049844475705	0.5463246863962976	87-90-1	Symclosene	O=c1n(Cl)c(=O)n(Cl)c(=O)n1Cl	Organic compounds	Organoheterocyclic compounds	Triazines	Triazinones	standardized
6834	-4.45834957506473	-3.9367309	2.0161096609942915	-5.035582154135575	-3.019472493141284	0.499074074074074	164.24800000000002	2	168	0.7571505149220225	1.2787692377865982	0.1799179358511773	2.196027596845469	-0.5216187134009118	0.5132312971608328	-4.2455583	1.9323921497777492	0.9699418189150334	0.395074074074074	88-60-8	2-Tert-Butyl-5-methylphenol	Cc1ccc(C(C)(C)C)c(O)c1	Organic compounds	Benzenoids	Benzene and substituted derivatives	Phenylpropanes	standardized
6837	-4.877486432145908	-4.9322286	2.431097209292591	-6.086095170011657	-3.6549979607190655	0.4996451381603591	288.78200000000004	2	168	0.5830836876924891	0.5283415508299169	-0.6255250501732598	1.8055721591193312	0.0547421330701567	0.6191876976835347	-4.877814	2.091037230559648	0.5827563038547343	0.3755072071258764	88671-89-0	Myclobutanil	CCCCC(C#N)(Cn1cncn1)c1ccc(Cl)cc1	Organic compounds	Benzenoids	Benzene and substituted derivatives	Halobenzenes	standardized
6857	-3.592652708719028	-3.8142648	3.6382838376456217	-5.966531639201642	-2.32824780155602	0.6748763736263736	308.24800000000005	2	168	1.8962475587327423	1.6746354869393416	-0.4776313717498711	3.1606524658957507	0.2216120656034816	0.9308926339969112	-3.7313344	2.6382342821627454	1.7575658130070828	0.5311263736263736	894-86-0	[2,2'-Bi-1H-indole]-3,3'-diol, disodium salt	[Na+].[Na+].[O-]c1c(-c2[nH]c3ccccc3c2[O-])[nH]c2ccccc12	Organic compounds	Organoheterocyclic compounds	Indoles and derivatives	Indoles	standardized
6869	-3.887310239566557	-3.8853018	2.028629939229393	-5.051508668126282	-3.022878728896889	0.6153406593406594	150.221	2	168	1.2894204091243395	1.2914288070113151	0.1252219805646141	2.153851919794007	-0.0020084111821576	0.517507699599521	-3.987312	2.081507805800641	1.1894185587062789	0.4659120879120879	89-83-8	Thymol	Cc1ccc(C(C)C)c(O)c1	Organic compounds	Lipids and lipid-like molecules	Prenol lipids	Monoterpenoids	standardized
6883	-3.4299411221003395	-3.5523062	3.063073175420244	-5.386201093207096	-2.323127917786852	0.6666666666666666	112.21599999999997	2	168	1.6201136618813514	1.497748597298914	-0.3361463092254051	2.7269268661948387	0.122365053131594	0.7850378719030782	-3.5519497	3.154496828509521	1.4981050352955927	0.5263157894736842	9003-29-6	Polybutene	C=CCC.CC=CC	Organic compounds	Hydrocarbons	Unsaturated hydrocarbons	Unsaturated aliphatic hydrocarbons	non-standardized
6888	-4.782755162953561	-4.2137837	2.287757844867141	-5.380315084412247	-3.0925572395451053	0.4459429824561403	123.155	2	168	0.3076968856075041	0.8766682825955399	-0.2898630358511817	1.9978948090159596	-0.5689714219562463	0.5832730351877409	-4.2598515	2.262306678150278	0.8306005905120405	0.3271929824561403	90-04-0	2-Anisidine	COc1ccccc1N	Organic compounds	Benzenoids	Phenol ethers	Aminophenyl ethers	nan
6915	-3.8613337180136176	-4.739935	3.5189121242232835	-6.63495176203801	-3.116039637814726	0.6392228172873333	267.539	2	168	1.5660533814285609	0.6874521583296626	-1.2075646625958314	2.3113474616274523	0.8786012032510309	0.8958198156795744	-4.3131967	2.6907955336369325	1.1141904255778958	0.464331797235023	90-17-5	2,2,2-Trichloro-1-phenylethyl acetate	CC(=O)OC(c1ccccc1)C(Cl)(Cl)Cl	Organic compounds	Benzenoids	Benzene and substituted derivatives	Benzyloxycarbonyls	standardized
6929	-4.745069034962058	-4.577668	2.415223758309848	-5.514524685256257	-3.099300926946409	0.597883432780458	219.287	2	168	0.5959438511814366	0.7633447025802845	-0.173511799112762	2.2417119591970858	-0.1674008449596167	0.621368916757155	-4.6854224	2.4938101210496786	0.655590475202388	0.4706107055077307	90-30-2	N-Phenyl-1-naphthylamine	c1ccc(Nc2cccc3ccccc23)cc1	Organic compounds	Benzenoids	Naphthalenes		standardized
7048	-4.836079607352395	-4.9367304	6.3718464910442645	-9.14422182808941	-2.7723753370451454	0.8033755161230408	593.6730000000003	2	168	0.93746769049121	0.8368168963449913	-3.3706745302458057	3.0011719607984597	0.1006507774742653	1.6749299583417747	-4.837236	4.390985347951641	0.9363113784626385	0.6384992784992785	915972-17-7	Afidopyropen	CC1(COC(=O)C2CC2)C(OC(=O)C2CC2)CCC2(C)C1CC(O)C1(C)Oc3cc(-c4cccnc4)oc(=O)c3C(O)C21	Organic compounds	Lipids and lipid-like molecules	Steroids and steroid derivatives	Steroid lactones	standardized
7086	-2.9334933566445693	-3.5176108	3.747599666299152	-5.859373252050887	-2.111773585751735	0.5226623376623376	324.37000000000006	2	168	2.577547324169095	1.9934298854892216	-0.3483325712372229	3.399267095061929	0.5841174317007676	0.9684712569743688	-3.0754883	2.4914422228774367	2.4355523501139644	0.402560975609756	91844-53-0	Sorbitan, octanoate (2:3)	CCCCCCCC(=O)OC(O)C(O)C(O)C(O)C(O)CO	Organic compounds	Lipids and lipid-like molecules	Fatty Acyls	Fatty alcohols	standardized
7185	-3.8544094627920615	-4.1576157	3.975195740365582	-6.863819922335685	-2.888624181970102	0.6237954151112045	703.1499999999995	2	168	1.992638518306463	1.6894323294967677	-1.01677194123716	2.958423799128422	0.3032061988290322	1.0590858853955554	-4.0074797	3.4611200686989174	1.8395683193886367	0.4904620817778712	932742-30-8	Dodecanoic acid, 3-[[3-[[[2,2-dimethyl-3-[(1-oxododecyl)oxy]propylidene]amino]methyl]-3,5,5-trimethylcyclohexyl]imino]-2,2-dimethylpropyl ester	CCCCCCCCCCCC(=O)OCC(C)(C)C=NCC1(C)CC(N=CC(C)(C)COC(=O)CCCCCCCCCCC)CC(C)(C)C1	Organic compounds	Lipids and lipid-like molecules	Fatty Acyls	Fatty acid esters	standardized
7222	-5.022284577696784	-4.854598	3.200371025324523	-6.384434615165706	-3.1840635898411827	0.4626278226278226	255.484	2	168	0.3850791293990292	0.5527656610374263	-0.9770709080698928	2.22330011725463	-0.1676865323476626	0.8152763714591451	-4.7329483	2.361465262206854	0.6744154040211172	0.3394830104507523	93-76-5	2,4,5-Trichlorophenoxyacetic acid	O=C(O)COc1cc(Cl)c(Cl)cc1Cl	Organic compounds	Benzenoids	Benzene and substituted derivatives	Phenoxyacetic acid derivatives	standardized
7245	-3.7175087009283945	-3.6843092	2.165681737950756	-4.936338351560159	-2.7706566136094035	0.5862581699346405	164.204	2	168	1.497875031372498	1.5310744905591172	0.2790453807407336	2.444727118691489	-0.0331994567725106	0.5527316684653434	-3.7618394	1.917638328405265	1.4535443268149004	0.4257513096222773	93-92-5	(+/-)-alpha-Methylbenzyl acetate	CC(=O)OC(C)c1ccccc1	Organic compounds	Benzenoids	Benzene and substituted derivatives	Benzyloxycarbonyls	standardized
7305	-4.822647201038753	-4.8518953	2.5383055627064874	-5.902658749263723	-3.364353186557236	0.255604431410883	221.039	2	168	0.5218217060874715	0.4925735651885477	-0.5581898421374987	1.9801157205689888	0.0292481312976731	0.6487183162142347	-4.7127743	2.0870397633422986	0.6316946393095402	0.1833822091886608	94-75-7	2,4-Dichlorophenoxyacetic acid	O=C(O)COc1ccc(Cl)cc1Cl	Organic compounds	Benzenoids	Benzene and substituted derivatives	Phenoxyacetic acid derivatives	nan
7306	-4.946617181975788	-4.740599	2.9680995729377098	-6.1179274153053465	-3.1498278423676367	0.3743345543345543	228.67499999999995	2	168	0.4126015057812926	0.618619518334597	-0.7587087275482658	2.209390845389444	-0.2060180265497626	0.7556377539488849	-4.696757	2.3559704710997806	0.662461832365515	0.2743345543345543	94-81-5	MCPB	Cc1cc(Cl)ccc1OCCCC(=O)O	Organic compounds	Benzenoids	Phenol ethers		standardized
7374	-4.786667081609353	-3.935676	2.3758408090898446	-5.26110174816556	-2.885260939075715	0.4201627647714604	126.155	2	168	0.3142373863189702	1.165228369103259	-0.1601972802372369	2.2156435288526075	-0.8509909837394796	0.6050648402847384	-4.020055	2.259981832638917	1.080849664961864	0.3278550724637681	96-05-9	Allyl methacrylate	C=CCOC(=O)C(=C)C	Organic compounds	Organic acids and derivatives	Carboxylic acids and derivatives	Carboxylic acid derivatives	standardized
7377	-4.548692889004761	-4.7312207	3.640874978229453	-6.671500013355823	-3.03062503512637	0.6288611388611388	280.785	2	168	0.8996810143417852	0.717153200105748	-1.2231261100092767	2.4177488682201767	0.182527833193725	0.927000513405395	-4.6049476	2.338657040871912	0.8434263415081543	0.4788611388611388	96-11-7	Propane, 1,2,3-tribromo-	BrCC(Br)CBr	Organic compounds	Organohalogen compounds	Organobromides		standardized
7381	-6.677195415772444	-5.8313274	4.427879787137779	-8.011825665045947	-3.5839458779081683	0.6626725860155382	318.3790000000001	2	168	-1.1742510014457983	-0.3283830225610156	-2.508881250719301	1.9189985364184776	-0.845867977417952	1.129092802373131	-6.505219	3.618507325891797	-1.0022745849450476	0.5266725860155382	96182-53-5	Tebupirimfos	CCOP(=S)(Oc1cnc(C(C)(C)C)nc1)OC(C)C	Organic compounds	Organic acids and derivatives	Organic thiophosphoric acids and derivatives	Thiophosphoric acid esters	standardized
7422	-5.129683859593563	-4.5780597	2.6119080004201622	-5.789708014017706	-3.177800013597544	0.6861518859583271	239.322	2	168	0.2492987639652738	0.8009229537263258	-0.4107253904588689	2.201182609961293	-0.5516241862842373	0.6649537816603714	-4.5052576	2.791239865296	0.8737250134162706	0.5446134244198656	97-39-2	1,3-Bis(2-methylphenyl)guanidine	Cc1ccccc1N=C(N)Nc1ccccc1C	Organic compounds	Benzenoids	Benzene and substituted derivatives	Toluenes	standardized
7460	-3.8818799903359102	-4.273901	6.30398298829954	-8.73547408093114	-2.4314910926316013	0.7531468531468531	114.168	2	168	1.1756644027955976	0.7836434219143107	-3.677929687799633	2.6260533004999065	0.3920209953818632	1.7181102928856635	-3.9735029	3.478478390445588	1.084041516251517	0.5954545454545455	97-93-8	Triethylaluminum	CC[Al](CC)CC	Organic compounds	Organometallic compounds	Organo-post-transition metal compounds	Organoaluminium compounds	non-standardized
7500	-3.361713410125084	-3.6239815	1.9026167530691005	-4.72076584992437	-2.8181490968552696	0.423391812865497	120.19499999999996	2	168	1.7181729916716324	1.455904931960493	0.3591205518723463	2.261737304941447	0.262268065704994	0.4854707837617183	-3.4572008	1.7136702750391215	1.622685618276035	0.2992432060543515	98-82-8	Cumene	CC(C)c1ccccc1	Organic compounds	Benzenoids	Benzene and substituted derivatives	Cumenes	standardized
7515	-4.981286037163562	-4.782602	3.2303392776652813	-6.4025350777416365	-3.1721958000763557	0.6588325881173006	359.91900000000004	2	168	0.5749187363505689	0.7736029163484183	-0.8463303042275058	2.3840089734377754	-0.198684203820056	0.8240361582770103	-4.867556	2.8377999858761283	0.6886486741015614	0.4261200375100131	99129-21-2	Clethodim	CCSC(C)CC1CC(=O)C(C(CC)=NOCC=CCl)C(=O)C1	Organic compounds	Organic oxygen compounds	Organooxygen compounds	Carbonyl compounds	standardized
7516	-3.4211532677646805	-4.462608	4.031377595328674	-6.929678437238175	-2.8983008419095007	0.6645749055296912	588.9720000000001	2	168	2.348941380953592	1.307486772815914	-1.1595837885199023	2.871793806808772	1.041454592800505	1.0371146950987502	-3.7294161	3.4344662367445213	2.04067851080659	0.5267971277519135	991-84-4	4-{[4,6-Bis(octylsulfanyl)-1,3,5-triazin-2-yl]amino}-2,6-di-tert-butylphenol	CCCCCCCCSc1nc(Nc2cc(C(C)(C)C)c(O)c(C(C)(C)C)c2)nc(SCCCCCCCC)n1	Organic compounds	Benzenoids	Benzene and substituted derivatives	Phenylpropanes	standardized
7655	-4.030085133765791	-4.3861833	3.2780572236146406	-5.721791429362059	-2.4437342057474187	0.5627625006572375	108.524	2	168	1.0054406589344622	0.6493425123625189	-0.6862656366618061	2.5917915869528345	0.3560981281055468	0.8389097163312824	-4.163788	2.9196677807305265	0.871737951778544	0.4053998632946001	NOCAS_(S)-2-chloropropionic acid	(S)-2-chloropropionic acid	CC(Cl)C(=O)O	Organic compounds	Organic acids and derivatives	Carboxylic acids and derivatives	Alpha-halocarboxylic acids and derivatives	standardized
7870	-4.394459555938237	-4.5014706	3.501789876918472	-6.503668272549542	-3.0018783956310706	0.721823108379365	354.44600000000014	2	168	1.1550905236700282	1.0480795112850592	-0.9541181929412768	2.5476716839771947	0.1070110098576613	0.8929503982304339	-4.399267	2.456999094267117	1.1502828871026936	0.5739970214228434	NOCAS_2,2'-((3,3',5,5'-tetramethyl-(1,1'-biph	2,2'-((3,3',5,5'-tetramethyl-(1,1'-biphenyl)-4,4'-diyl)-bis(oxymethylene))-bis-oxirane	Cc1cc(-c2cc(C)c(OCC3CO3)c(C)c2)cc(C)c1OCC1CO1	Organic compounds	Benzenoids	Benzene and substituted derivatives	Biphenyls and derivatives	standardized
8311	-4.293613864128682	-4.5595574	3.3921664834061622	-6.335132083494477	-2.942965600088314	0.6875685336513637	316.33200000000005	2	168	1.2065292630398663	0.940585687292132	-0.8349889563259284	2.557177527080234	0.2659435737680464	0.8640606872302077	-4.4564004	3.2309054398971115	1.0437427224459217	0.5361399622227923	NOCAS_57878	CP-374031	COc1ccc(NC(=O)c2c[nH]c3c2C(=O)CCCC3)c(F)c1	Organic compounds	Benzenoids	Benzene and substituted derivatives	Anilides	standardized
10157	-9.428782511496957	-10.033572	6.414643244702482	-11.135783475344397	-4.721140230641915	0.3745730706075534	409.3100000000002	2	168	-3.8167301563171976	-4.421519832279104	-5.523731120164637	0.8909121245378447	0.6047896854634924	1.8045651350515215	-9.994467	3.385826228903338	-4.382414438239121	0.28123973727422	55673-89-7	1,2,3,4,7,8,9-Heptachlorodibenzofuran	Clc1cc2oc3c(Cl)c(Cl)c(Cl)c(Cl)c3c2c(Cl)c1Cl	Organic compounds	Organoheterocyclic compounds	Benzofurans	Dibenzofurans	standardized
10159	-10.061825973965345	-10.004393	6.11179907433016	-11.1540244039943	-5.042225329664139	0.3598172803550378	390.8640000000001	2	168	-4.46980030179692	-4.41236694436398	-5.561998731825875	0.5498003425042857	-0.0574333500639774	1.7122296329735267	-10.041652	3.870469808708127	-4.449626039495182	0.2681506136883711	39227-28-6	1,2,3,4,7,8-Hexachlorodibenzodioxin	Clc1cc2c(cc1Cl)Oc1c(Cl)c(Cl)c(Cl)c(Cl)c1O2	Organic compounds	Organoheterocyclic compounds	Benzodioxins	Benzo-p-dioxins	standardized
10169	-8.463873415811728	-9.843095	7.056891571915119	-11.318338277147795	-4.261446705232676	0.5782409619366141	443.7550000000001	2	168	-2.8167301563171945	-4.195951575556011	-5.671195017653262	1.385696554261857	1.3792214099329012	1.966417006479076	-8.505277	4.798939824986309	-2.8581334062822887	0.4127647714604237	39001-02-0	Octachlorodibenzofuran	Clc1c(Cl)c(Cl)c2c(oc3c(Cl)c(Cl)c(Cl)c(Cl)c32)c1Cl	Organic compounds	Organoheterocyclic compounds	Benzofurans	Dibenzofurans	standardized
42	-3.540400168990391	-3.5072227	1.805462647571204	-4.681341039839611	-2.8758783922684072	0.5095921622237412	106.16799999999996	3	169	1.4855934671748767	1.5187709874739412	0.3446525963256564	2.1501152438968605	-0.0331775165550882	0.4719630782204116	-3.4454288	1.79853249808391	1.5805647889755916	0.3952380952380953	100-41-4	Ethylbenzene	CCc1ccccc1	Organic compounds	Benzenoids	Benzene and substituted derivatives		standardized
46	-3.866022132776191	-3.8637276	3.56823545490049	-6.079364810185909	-2.5111293552854184	0.2285714285714285	211.628	3	169	1.4595509948639471	1.4618455726204511	-0.7537916825457701	2.81444377235472	-0.0022945631961128	0.9207681055263016	-3.6840022	3.597043527974582	1.6415709593271175	0.1785714285714285	10042-76-9	Strontium nitrate	O=[N+]([O-])[O-].O=[N+]([O-])[O-].[Sr+2]	Inorganic compounds	Mixed metal/non-metal compounds	Alkaline earth metal oxoanionic compounds	Alkaline earth metal nitrates	non-standardized
106	-3.806527293964555	-4.6875677	2.552654656606732	-5.92561462494388	-3.372959968337148	0.5583731173628872	213.664	3	169	1.5232040605888335	0.6421636347122033	-0.5958832703904915	1.9567713862162408	0.8810404169119099	0.6505739050782593	-4.6434712	2.986226646349526	0.686260105397858	0.4328829212844559	101-21-3	Chlorpropham	CC(C)OC(=O)Nc1cccc(Cl)c1	Organic compounds	Benzenoids	Benzene and substituted derivatives	Phenylcarbamic acid esters	standardized
130	-4.817629902140867	-4.2560196	3.810521896085466	-6.498776594531918	-2.6882546984464524	0.2285714285714285	182.941	3	169	0.4446811465739106	1.0062914632334985	-1.2364655458171403	2.574056350268325	-0.5616103098557108	0.9743472746019132	-4.3411493	2.827392283450717	0.9211617261918011	0.1785714285714285	10141-05-6	Cobalt(II) nitrate	O=[N+]([O-])[O-].O=[N+]([O-])[O-].[Co+2]	Inorganic compounds	Mixed metal/non-metal compounds	Transition metal oxoanionic compounds	Transition metal nitrates	non-standardized
141	-4.562285107665583	-4.7452517	2.5946590286562112	-5.92688440153728	-3.332225372881069	0.6029744449099288	254.377	3	169	0.8431927334906377	0.6602262028913836	-0.5214065603810591	2.073252468275152	0.18296654791303	0.6605079042438857	-4.6734834	2.5056697492002638	0.7319944553946068	0.4301818181818181	101-61-1	4,4'-Methylenebis(N,N-dimethylaniline)	CN(C)c1ccc(Cc2ccc(N(C)C)cc2)cc1	Organic compounds	Benzenoids	Benzene and substituted derivatives	Diphenylmethanes	standardized
155	-3.792851710530206	-3.7942924	4.044701431551873	-6.292528680974025	-2.247827249422151	0.3781818181818182	99.111	3	169	1.2032701475290974	1.2018294247755466	-1.2964068229147212	2.7482946086371527	0.0014407394209658	1.042507567881349	-3.792409	3.15689882178541	1.2037129054117086	0.2690909090909091	10192-30-0	Ammonium bisulfite	O=S([O-])O.[NH4+]	Inorganic compounds	Homogeneous non-metal compounds	Non-metal oxoanionic compounds	Non-metal sulfites	non-standardized
193	-7.280910192421934	-6.5070596	3.8373634239954137	-8.073612052467814	-4.2362486284724	0.5870833333333334	389.3200000000001	3	169	-1.690603477718593	-0.9167528518321962	-2.483305337764473	1.3540580862309408	-0.7738506182947367	0.9818725876028248	-6.8566666	2.6126625750438803	-1.266359868966072	0.4495833333333333	1024-57-3	Heptachlor epoxide B	ClC1=C(Cl)C2(Cl)C3C4OC4C(Cl)C3C1(Cl)C2(Cl)Cl	Organic compounds	Organoheterocyclic compounds	Oxanes		standardized
213	-5.72246914685255	-3.7947223	3.352382292585278	-5.844789248333574	-2.4924069557482955	0.1428571428571428	311.799	3	169	-0.2285944288643144	1.699152397105926	-0.3509145303453382	3.00146776223994	-1.927746828203258	0.8623154233541932	-5.0677915	3.631212790219178	0.4260832363870128	0.1142857142857142	10294-26-5	Silver sulfate	O=S(=O)([O-])[O-].[Ag+].[Ag+]	Inorganic compounds	Mixed metal/non-metal compounds	Transition metal oxoanionic compounds	Transition metal sulfates	non-standardized
228	-3.5482636311931577	-3.7462735	1.592033495800064	-4.587282080450847	-2.995248584650783	0.1234417209597966	370.5740000000002	3	169	2.0206113141387783	1.8226014444619136	0.9815928648810888	2.573626360681153	0.1980098864154849	0.4054234195384327	-3.6484141	1.671390291375236	1.920460820799576	0.0718288177339901	103-23-1	Bis(2-ethylhexyl)hexanedioate	CCCCC(CC)COC(=O)CCCCC(=O)OCC(CC)CCCC	Organic compounds	Lipids and lipid-like molecules	Fatty Acyls	Fatty acid esters	standardized
289	-4.162200643568276	-4.274962	2.965356923973905	-5.804200114014703	-2.8388431900407984	0.5261526832955404	277.305	3	169	1.2807570567085858	1.1679957482005865	-0.3612424137378411	2.604114510236064	0.112761304826499	0.755718788851321	-4.394352	3.3857449534492923	1.048605745220206	0.3928193499622071	104-23-4	C.I. Food Yellow 6	Nc1ccc(N=Nc2ccc(S(=O)(=O)O)cc2)cc1	Organic compounds	Organoheterocyclic compounds	Azobenzenes		standardized
340	-3.423638443063476	-3.8167396	2.670726763149377	-5.410589223446423	-2.739862460297046	0.5627777777777778	113.16	3	169	1.630054495721477	1.236953366782335	-0.3568962846614698	2.313830478487908	0.3931011161101079	0.6841564573937323	-3.4445612	2.4523538170481367	1.6091316870414372	0.4227777777777778	105-60-2	Caprolactam	O=C1CCCCCN1	Organic compounds	Organoheterocyclic compounds	Lactams	Caprolactams	nan
355	-4.67086829541711	-4.8702655	3.867299972516335	-7.159466908915888	-3.292166936399553	0.6345651080945198	261.965	3	169	0.7473749755887243	0.5479777951307078	-1.7412236379100532	2.126076334606281	0.1993971884390912	0.9895703826700676	-4.6713986	2.4137274859260445	0.7468446479747646	0.4790095525389642	10588-01-9	Sodium dichromate	O=[Cr](=O)([O-])O[Cr](=O)(=O)[O-].[Na+].[Na+]	Inorganic compounds	Mixed metal/non-metal compounds	Miscellaneous mixed metal/non-metals	Miscellaneous metallic oxoanionic compounds	non-standardized
365	-4.146637705468202	-4.4235477	2.8731764802932704	-5.901461572707167	-3.028285092413897	0.6714612852239528	191.19000000000003	3	169	1.134827467731326	0.8579174374515234	-0.619996399507639	2.2531800807856315	0.2769100392827743	0.7322941524533594	-4.1727147	3.1201425620722816	1.1087504714114562	0.5226729380493962	10605-21-7	Carbendazim	COC(=O)Nc1nc2ccccc2[nH]1	Organic compounds	Organoheterocyclic compounds	Benzimidazoles	2-benzimidazolylcarbamic acid esters	standardized
390	-3.613819753576328	-3.6984806	1.754610206880178	-4.686650903898875	-2.932040697018697	0.5121862348178137	108.14	3	169	1.4201666116632778	1.335505765055626	0.3473354613407308	2.101945668220909	0.0846608525027736	0.4470247590558751	-3.7085826	2.097945435011871	1.3254037214651884	0.3691093117408907	106-44-5	p-Cresol	Cc1ccc(O)cc1	Organic compounds	Benzenoids	Phenols	Cresols	standardized
415	-4.941909026546771	-4.7657495	2.967262993288445	-6.107354786910456	-3.1400917936220107	0.7569815035760621	361.38000000000005	3	169	0.6160550870074533	0.7922146396041092	-0.5493906733562317	2.417872319932213	-0.1761595720484798	0.7553892339441671	-4.6494455	3.2919347690557155	0.9085185901673376	0.6029585150703151	1068967-96-3	SAR102608	Cc1nc(-c2ccccn2)ncc1C(=O)Nn1cc(C)c2cc(F)ccc21	Organic compounds	Organoheterocyclic compounds	Indoles and derivatives	Indoles	standardized
424	-5.560609707717592	-3.8026955	3.2424215062611603	-5.293018099635289	-2.050596593374129	0.6960894660894661	56.064	3	169	-0.8119256275656245	0.9459885692216352	-0.5443340194833215	2.698087486777839	-1.757914194945986	0.8254128614188977	-4.740826	3.030237578732206	0.0078579689726199	0.5448773448773448	107-02-8	Acrolein	C=CC=O	Organic compounds	Organic oxygen compounds	Organooxygen compounds	Carbonyl compounds	standardized
429	-3.632607388656664	-4.2835264	2.537630448775991	-5.625729153503926	-3.0880987047279347	0.61010101010101	80.51400000000001	3	169	1.2732640146192993	0.6223449794592038	-0.7198577502279627	1.8177726985480285	0.6509190319365978	0.6462072017575177	-3.901558	2.7376870046044965	1.004313486167315	0.4619949494949494	107-07-3	2-Chloroethanol	OCCCl	Organic compounds	Organohalogen compounds	Halohydrins	Chlorohydrins	standardized
457	-3.527097202181419	-4.5103474	7.401685421663906	-10.09495116168354	-2.693265740019636	0.6998504273504274	162.38099999999997	3	169	1.6834380094362262	0.7001878533312363	-4.884415950065896	2.5172694715980097	0.9832501641515888	2.0431169677857053	-3.8612547	5.545081481229854	1.3492805285796332	0.5373504273504274	107-46-0	Hexamethyldisiloxane	C[Si](C)(C)O[Si](C)(C)C	Organic compounds	Organometallic compounds	Organometalloid compounds	Organosilicon compounds	standardized
485	-4.456881702958348	-3.9085681	3.27732665759409	-6.160758743596354	-2.883432086002264	0.747696421225833	101.19299999999998	3	169	0.5482687683742998	1.0965823102425865	-1.1556082722637062	2.121718385330384	-0.5483135591137431	0.8774239771861376	-4.0819173	2.646348575599778	0.9232331896928324	0.5575757575757576	108-18-9	Diisopropylamine	CC(C)NC(C)C	Organic compounds	Organic nitrogen compounds	Organonitrogen compounds	Amines	standardized
520	-4.112699459743631	-4.5841336	2.7146609345615187	-6.262174791272852	-3.547513856711333	0.5726190476190476	157.01	3	169	1.0832278538535938	0.6117936880875899	-1.066247477675627	1.6484134568858917	0.4714341652868867	0.6998117915055875	-4.387703	2.1395315039993283	0.8082243802227037	0.4476190476190476	108-86-1	Bromobenzene	Brc1ccccc1	Organic compounds	Benzenoids	Benzene and substituted derivatives	Halobenzenes	standardized
530	-4.871713932554992	-4.6125426	2.9598376321465047	-6.1907066972026925	-3.230869065056188	0.6254480091631793	93.129	3	169	0.0973710070603656	0.3565423018354504	-1.2216217575873347	1.73821587455917	-0.2591713033130487	0.7535950382728134	-4.745584	2.425387592422323	0.2235009392253874	0.4886059039000215	108-99-6	3-Methylpyridine	Cc1cccnc1	Organic compounds	Organoheterocyclic compounds	Pyridines and derivatives	Methylpyridines	standardized
564	-4.005835868708303	-3.136854	2.318115081061757	-4.364675226865324	-2.0465601458035665	0.458954248366013	76.095	3	169	0.8755202526647825	1.7445021809598789	0.5166808945077614	2.834795975569519	-0.8689819353739523	0.590288173656935	-3.5662336	2.504360232587927	1.315122465213016	0.3478431372549019	109-86-4	2-Methoxyethanol	COCCO	Organic compounds	Organic oxygen compounds	Organooxygen compounds	Ethers	standardized
594	-2.2428264044406223	-3.5519297	2.54011205855729	-4.895427055067373	-2.355314996510083	0.6711204481792717	112.128	3	169	2.806887671375327	1.4977843734286551	0.1542870207485765	2.694399079305866	1.30910330785491	0.6468393507518525	-3.5797024	2.7437368163218614	1.4700117195653346	0.5187394957983193	110-44-1	2E,4E-Hexadienoic acid	CC=CC=CC(=O)O	Organic compounds	Lipids and lipid-like molecules	Fatty Acyls	Fatty acids and conjugates	standardized
606	-5.265847822131423	-3.964546	2.768692207689992	-5.11695235703583	-2.3482601493458377	0.6808424908424908	86.08999999999999	3	169	-0.3308951143135653	0.9704067503547098	-0.1819996492179717	2.5866925584720204	-1.3013018569367212	0.7073006918802595	-3.8964481	3.032478399189017	1.0385045809702047	0.5379853479853479	110-65-6	2-Butyne-1,4-diol	OCC#CCO	Organic compounds	Organic oxygen compounds	Organooxygen compounds	Alcohols and polyols	standardized
732	-3.755755559700686	-3.1660824	2.025597753077898	-4.355768188370041	-2.330170435292142	0.2834595959595959	150.174	3	169	1.420839188986442	2.0105123645362664	0.8208265603170872	2.8464243133949854	-0.5896731774985375	0.5178145310345811	-3.3478587	1.9355479933102595	1.828736088456165	0.2056818181818181	112-27-6	Triethylene glycol	OCCOCCOCCO	Organic compounds	Organic oxygen compounds	Organooxygen compounds	Ethers	standardized
742	-2.94993862469996	-3.2396772	1.820296582391728	-4.3915572899329085	-2.571260707541181	0.0	170.33999999999995	3	169	2.2813780182095407	1.9916394614865929	0.8397593529765922	2.66005593536832	0.2897385660806795	0.4719154533725198	-3.1884205	1.8428490448316504	2.0428961260258545	0.0	112-40-3	Dodecane	CCCCCCCCCCCC	Organic compounds	Hydrocarbons	Saturated hydrocarbons	Alkanes	standardized
764	-2.920941635378343	-3.078201	1.6262119432808322	-4.054511659221077	-2.4282997159402444	0.0	214.393	3	169	2.410268966020177	2.253009539351366	1.2766989421774435	2.902910885458276	0.1572594201483905	0.4169595864311633	-3.0595274	1.827909160581885	2.271683195351996	0.0	112-72-1	1-Tetradecanol	CCCCCCCCCCCCCCO	Organic compounds	Lipids and lipid-like molecules	Fatty Acyls	Fatty alcohols	standardized
771	-3.609763392812119	-3.4476488	1.663832269579252	-4.448843405990395	-2.785011136411143	0.0	252.4859999999999	3	169	1.7924739092809343	1.9545885408600403	0.953393896102658	2.61722616568191	-0.1621146291555026	0.4267609372177834	-3.4572496	1.8928839671796225	1.944987656528755	0.0	112-88-9	1-Octadecene	C=CCCCCCCCCCCCCCCCC	Organic compounds	Hydrocarbons	Unsaturated hydrocarbons	Unsaturated aliphatic hydrocarbons	standardized
775	-3.429932514674556	-3.2986038	2.953752265666147	-5.494686304271147	-2.540934038605	0.0	282.5559999999999	3	169	2.021172019182772	2.152500746784579	-0.0435817704138185	2.9101704952523284	-0.1313287415574904	0.8130028401304573	-3.4286363	2.0481503809512707	2.0224682170194934	0.0	112-95-8	Eicosane	CCCCCCCCCCCCCCCCCCCC	Organic compounds	Hydrocarbons	Saturated hydrocarbons	Alkanes	standardized
802	-3.62072224972898	-3.7085092	2.9291972703671494	-5.335704512236443	-2.406507241869294	0.6618782249742002	84.11799999999998	3	169	1.3041666885685943	1.216379720516973	-0.4108155739388689	2.5183816964282806	0.0877869570428706	0.7458927859587817	-3.6484156	2.621073164807484	1.27647337930177	0.5118782249742002	115-19-5	2-Methyl-3-butyn-2-ol	C#CC(C)(C)O	Organic compounds	Organic oxygen compounds	Organooxygen compounds	Carbonyl compounds	standardized
855	-4.258746571998081	-3.9568093	1.8164409644275703	-4.839677089111668	-3.023236124684098	0.1582559636757929	390.5640000000004	3	169	1.3329456379678837	1.6348829223120376	0.7520151208542964	2.5684560852818668	-0.3019372896952248	0.4629750618123803	-4.104562	1.777841486552875	1.4871304047911358	0.1020059636757928	117-84-0	Di-n-octyl phthalate	CCCCCCCCOC(=O)c1ccccc1C(=O)OCCCCCCCC	Organic compounds	Benzenoids	Benzene and substituted derivatives	Benzoic acids and derivatives	standardized
877	-5.247461085745017	-4.281199	2.2855308751187917	-5.599869252154422	-3.3143383770356305	0.4477091315453384	424.6690000000002	3	169	0.3805894737615142	1.346851595333855	0.028181307352109	2.3137121824709004	-0.9662621073209444	0.5832180903027439	-4.681634	2.480089534492542	0.9464166035301323	0.3477091315453384	118-82-1	4,4'-Methylenebis(2,6-di-t-butylphenol)	CC(C)(C)c1cc(Cc2cc(C(C)(C)C)c(O)c(C(C)(C)C)c2)cc(C(C)(C)C)c1O	Organic compounds	Benzenoids	Benzene and substituted derivatives	Diphenylmethanes	standardized
887	-5.335409451127907	-4.82866	2.4663687489894364	-5.951436633881573	-3.485067884892137	0.6936340629910404	333.86300000000006	3	169	0.1881588403846658	0.6949082911837344	-0.4278683423690004	2.038500406620436	-0.506749439836403	0.6278504191820754	-5.006783	2.249232999773987	0.5167852968327598	0.5498840629910403	119168-77-3	Tebufenpyrad	CCc1nn(C)c(C(=O)NCc2ccc(C(C)(C)C)cc2)c1Cl	Organic compounds	Benzenoids	Benzene and substituted derivatives	Phenylpropanes	standardized
917	-4.529395639306397	-4.0869226	3.4297452113058773	-5.775340433251235	-2.345595221945357	0.5861904761904763	317.0350000000001	3	169	0.9717115707592872	1.4141845579129069	-0.2742332231855502	3.155511988120327	-0.4424729937375495	0.8745624208762194	-4.471504	3.664875807710561	1.0296029966876608	0.4261904761904762	12007-92-0	Boron sodium oxide (B5NaO8)	[Na+].[O-]B([O-])[O-].[O-]B([O-])[O-].[O-]B([O-])[O-].[O-]B([O-])[O-].[O-]B([O-])[O-]	Inorganic compounds	Mixed metal/non-metal compounds	Alkali metal oxoanionic compounds	Alkali metal borates	non-standardized
964	-3.3467371720513137	-3.5202498	2.303984332900461	-5.070974357136191	-2.7669900242357297	0.3624465811965812	314.33700000000005	3	169	2.150658331938185	1.977145644725496	0.4264211468533081	2.730405479753769	0.1735126715460984	0.6105148977061703	-3.5481327	2.293483229275416	1.949262863224744	0.2624465811965811	120-55-8	Diethylene glycol dibenzoate	O=C(OCCOCCOC(=O)c1ccccc1)c1ccccc1	Organic compounds	Benzenoids	Benzene and substituted derivatives	Benzoic acids and derivatives	standardized
1001	-3.655746055066434	-2.9944985	3.838356350774207	-5.701865439289343	-1.8635090885151364	0.7333333333333334	97.943	3	169	1.335227347285684	1.9964748924944056	-0.7108920369372256	3.127464313836981	-0.6612475637792024	1.0438001693170245	-3.534338	3.4586608050697434	1.4566354218790194	0.55	12124-97-9	Ammonium bromide	[Br-].[NH4+]	Inorganic compounds	Homogeneous non-metal compounds	Other non-metal halides		non-standardized
1052	-6.279981000037933	-4.5047708	3.7324097662663593	-6.276191045726451	-2.543781279460092	0.7333333333333333	298.857	3	169	-0.8045175674547471	0.9706927004784166	-0.8007276131432653	2.931682153123094	-1.7752102442701103	0.950624001366962	-4.5456815	4.316446890016975	0.9297819683760364	0.5833333333333333	12207-63-5	Ammonium trivanadium octaoxide	[NH4+].[O-2].[O-2].[O-2].[O-2].[O-2].[O-2].[O-2].[O-2].[V].[V].[V]	Inorganic compounds	Mixed metal/non-metal compounds	Miscellaneous mixed metal/non-metals		non-standardized
1135	-4.058184493113095	-3.6654336	1.894392279276964	-4.726604293762311	-2.832212014485347	0.4305128205128204	110.11199999999998	3	169	0.983650157827741	1.3764010038440015	0.3152303571785255	2.209622636455489	-0.3927508478646819	0.4825246432662572	-3.730976	2.0751683583034817	1.3108585305754792	0.3141025641025641	123-31-9	Hydroquinone	Oc1ccc(O)cc1	Organic compounds	Benzenoids	Phenols	Benzenediols	standardized
1169	-3.403710463520526	-3.2922027	2.3818065681785545	-4.741151048262878	-2.359344480084323	0.1343137254901961	188.223	3	169	1.8709622276364264	1.9824699602249665	0.5335216428940749	2.9153282110726293	-0.1115077524151795	0.612059770789059	-3.284528	2.1085750977610624	1.990144651978153	0.0754901960784313	123-99-9	Nonanedioic acid	O=C(O)CCCCCCCC(=O)O	Organic compounds	Lipids and lipid-like molecules	Fatty Acyls	Fatty acids and conjugates	standardized
1211	-4.265463757214278	-4.3948035	2.668196756901616	-5.754245913580465	-3.086049156678849	0.611545312798788	218.256	3	169	1.073502434366417	0.9441626797449714	-0.4152797219997693	2.2529170349018464	0.1293397668030556	0.6802869729092574	-4.3180385	2.492733694888352	1.0209277336355034	0.46735926628716	125-33-7	Primidone	CCC1(c2ccccc2)C(=O)NCNC1=O	Organic compounds	Organoheterocyclic compounds	Diazinanes		standardized
1230	-3.096910233894396	-4.2089367	4.660316074451086	-7.085054816659328	-2.424738742208242	0.7883168092962566	846.9170000000001	3	169	2.8309306165682337	1.7189041585869749	-1.1572139661966985	3.503102108254388	1.1120264573897836	1.2009707907612062	-4.507896	5.324762109369081	1.4199448897771152	0.6296961196410842	126-13-6	Sucrose acetate isobutanoate	CC(=O)OCC1OC(OC2(COC(=O)C(C)C)OC(COC(C)=O)C(OC(=O)C(C)C)C2OC(=O)C(C)C)C(OC(=O)C(C)C)C(OC(=O)C(C)C)C1OC(=O)C(C)C	Organic compounds	Organic oxygen compounds	Organooxygen compounds	Carbohydrates and carbohydrate conjugates	standardized
1237	-4.155806705991102	-3.9160144	3.880182708693664	-5.689166235700318	-1.808983527006654	0.8132575757575757	120.173	3	169	0.9240001970484708	1.1637924657287435	-0.6093593326607452	3.2708233760329186	-0.2397922730839976	0.9877523390263248	-3.934222	2.9247828768215864	1.1455849079844906	0.6378030303030304	126-33-0	Sulfolane	O=S1(=O)CCCC1	Organic compounds	Organoheterocyclic compounds	Thiolanes		standardized
1248	-4.199098937241788	-4.0334234	3.710903840632951	-6.95214341207305	-3.241239571440099	0.4656883116883117	266.3179999999999	3	169	1.2263015834460786	1.3919771056113792	-1.5267428913851828	2.1841609492477683	-0.1656755134746985	1.0328719687122965	-4.1042924	2.0871685740118666	1.3211081390689718	0.3582491582491582	126-73-8	Tributyl phosphate	CCCCOP(=O)(OCCCC)OCCCC	Organic compounds	Organic acids and derivatives	Organic phosphoric acids and derivatives	Phosphate esters	standardized
1299	-5.001578958422006	-4.8825927	2.736725787102737	-6.334048503011956	-3.5973227159092183	0.6555507027219356	412.1950000000001	3	169	0.6135237609824213	0.7325100288986798	-0.7189457836075283	2.017780003495209	-0.1189862803519377	0.6968631591894835	-4.866758	3.0170058496600056	0.7483448453444552	0.5152909624621953	128639-02-1	Carfentrazone-ethyl	CCOC(=O)C(Cl)Cc1cc(-n2nc(C)n(C(F)F)c2=O)c(F)cc1Cl	Organic compounds	Organoheterocyclic compounds	Azoles	Triazoles	standardized
1374	-6.054750011314943	-5.1078315	5.0228399910805575	-8.44425800752013	-3.421418016439572	0.675906432748538	385.1800000000003	3	169	-0.4690862824863717	0.4778322743358669	-2.8585942786915584	2.164245712388999	-0.9469185331960466	1.3234370326136853	-5.917811	4.565182009079408	-0.3321472023392558	0.5359064327485379	13121-70-5	Cyhexatin	O[Sn](C1CCCCC1)(C1CCCCC1)C1CCCCC1	Organic compounds	Organometallic compounds	Organo-post-transition metal compounds	Organotin compounds	non-standardized
1391	-4.045391661675038	-4.635487	3.508183552818806	-6.513091500269626	-3.00490794745082	0.8454212454212454	231.837	3	169	1.3197910866630889	0.7296956562039515	-1.1479087519314992	2.360274800887307	0.5900954179453235	0.8931531709661991	-4.443104	2.9738717864441147	0.9220789650898786	0.673992673992674	1314-35-8	Tungsten trioxide	O=[W](=O)=O	Inorganic compounds	Mixed metal/non-metal compounds	Transition metal organides	Transition metal oxides	non-standardized
1410	-3.312505141641361	-4.35956	3.146255428709271	-5.485321705336634	-2.339066276627363	0.6666666666666666	157.873	3	169	1.8858027201360208	0.8387478443608544	-0.2870138435592526	2.8592415851500186	1.0470548711760217	0.8191263235943417	-4.3942494	3.965907617341296	0.8040584126293919	0.5333333333333333	1317-34-6	Manganese sesquioxide	[Mn+3].[Mn+3].[O-2].[O-2].[O-2]	Inorganic compounds	Mixed metal/non-metal compounds	Miscellaneous mixed metal/non-metals		non-standardized
1420	-2.9279216079503114	-3.8608367	2.7783624440453343	-5.094837697782106	-2.316475253736772	0.4533333333333333	59.98800000000001	3	169	1.850142774849904	0.9172276508834796	-0.3167733149818909	2.4615891290634435	0.9329151363581604	0.7074964863403639	-3.9146848	3.837324736796631	0.8633796102753336	0.3333333333333333	1318-23-6	Boehmite	[Al+3].[O-2].[OH-]	Inorganic compounds	Mixed metal/non-metal compounds	Post-transition metal oxoanionic compounds	Post-transition metal hydroxides	non-standardized
1424	-5.529392551107722	-5.500807	3.6357516471166313	-7.1803071622339125	-3.544555515117282	0.6513713289749548	731.9680000000001	3	169	0.3350995439845519	0.3636852870966386	-1.3158150671416389	2.319936579974992	-0.028585742636042	0.9255713224420288	-5.4943824	3.5111210854948536	0.3701097028929515	0.4892091668127925	131929-60-7	Spinosyn A	CCC1CCCC(OC2CCC(N(C)C)C(C)O2)C(C)C(=O)C2=CC3C(C=CC4CC(OC5OC(C)C(OC)C(OC)C5OC)CC43)C2CC(=O)O1	Organic compounds	Organic oxygen compounds	Organooxygen compounds	Carbohydrates and carbohydrate conjugates	standardized
1447	-3.9978876545463504	-3.8039012	2.755652525857439	-5.1193254400845785	-2.3636729142271395	0.6666666666666666	133.341	3	169	1.1270760532767434	1.321062495560856	0.0056382677385154	2.7612907935959545	-0.1939864590202273	0.7019588558354666	-4.0278506	2.5352671929528827	1.097113086034253	0.4999999999999999	1327-41-9	Aluminum chloride, basic	[Al+3].[Cl-].[Cl-].[Cl-]	Inorganic compounds	Mixed metal/non-metal compounds	Post-transition metal salts	Post-transition metal chlorides	non-standardized
1452	-3.325995512615453	-3.9256806	5.479417648112278	-8.780118665289484	-3.300701017177205	0.7779854394588024	1094.7729999999997	3	169	2.713328565403226	2.113643435213069	-2.740794587270805	2.738623060841473	0.5996851247441661	1.5642353520723575	-3.6379452	4.293673994300883	2.40137889227138	0.6154854394588024	1328-53-6	C.I. Phthalocyanine green	Clc1cc(Cl)c2c(c1Cl)C1=NC2N=C2c3c(Cl)c(Cl)c(Cl)c(Cl)c3C3N=C4N=C(N=c5c6c(Cl)c(Cl)c(Cl)c(Cl)c6c(n5[Cu]N23)=N1)c1c(Cl)c(Cl)c(Cl)c(Cl)c14	Organic compounds	Organoheterocyclic compounds	Isoindoles and derivatives	Isoindoles	non-standardized
1453	-4.94080795999386	-4.896077	5.4338647001980505	-8.661209123494842	-3.227344423296792	0.832082330129562	822.9530000000003	3	169	0.9745670727597068	1.0192978661398175	-2.745834090741276	2.6880306094567747	-0.0447308039269653	1.4614923180340749	-5.435261	6.177984361017447	0.4801142580084075	0.6651258083904316	13292-46-1	Rifampicin	COC1C=COC2(C)Oc3c(C)c(O)c4c(O)c(c(C=NN5CCN(C)CC5)c(O)c4c3C2=O)NC(=O)C(C)=CC=CC(C)C(O)C(C)C(O)C(C)C(OC(C)=O)C1C	Organic compounds	Phenylpropanoids and polyketides	Macrolactams		standardized
1527	-3.747566750120056	-4.2573395	2.322332245454	-5.507922689167203	-3.185590443713203	0.6423222912353347	191.274	3	169	1.5340891899859863	1.0243164612237157	-0.2262667490611609	2.096065496392839	0.5097727274190071	0.5912031517673236	-3.9715297	2.053708389926672	1.3101262228574595	0.5075396825396825	134-62-3	DEET	CCN(CC)C(=O)c1cccc(C)c1	Organic compounds	Benzenoids	Benzene and substituted derivatives	Toluenes	standardized
1528	-6.06492986510106	-4.6800227	4.369592680693454	-7.245149317975559	-2.8755566372821053	0.8811973775017254	317.71000000000004	3	169	-0.562898980533684	0.8220081616940734	-1.743118433408183	2.626474247285271	-1.3849071485788436	1.1169598769075255	-5.724616	3.7137071565484185	-0.2225851693982695	0.7026259489302967	13463-41-7	Zinc pyrithione	C1=CC2=[S][Zn+2]3([O-]N2C=C1)[O-]N1C=CC=CC1=[S]3	Organic compounds	Organoheterocyclic compounds	Pyridines and derivatives	Hydropyridines	non-standardized
1540	-4.440530083687909	-4.912739	3.222519991477392	-6.554218346271882	-3.33169835479449	0.6318181818181818	293.816	3	169	1.0275453582854166	0.5553366309888181	-1.0861429042985564	2.136377087178836	0.4722087163609192	0.8216250176990522	-4.670286	2.610039406905777	0.7977892480415093	0.4863636363636363	13472-45-2	Sodium tungsten oxide (Na2WO4)	O=[W](=O)([O-])[O-].[Na+].[Na+]	Inorganic compounds	Mixed metal/non-metal compounds	Alkali metal oxoanionic compounds	Alkali metal tungstates	non-standardized
1559	-4.976636391999664	-4.6819887	3.0584518449763296	-5.943404276672805	-2.884952431696475	0.4477777777777778	271.191	3	169	0.4566388805287155	0.7512865749328155	-0.5101290041444254	2.5483228408319043	-0.2946476758741756	0.7818855120718604	-4.867676	2.498962220834534	0.565599487420404	0.3277777777777778	13552-44-8	4,4'-Methylenedianiline dihydrochloride	Cl.Cl.Nc1ccc(Cc2ccc(N)cc2)cc1	Organic compounds	Benzenoids	Benzene and substituted derivatives	Diphenylmethanes	nan
1594	-5.26043361170213	-5.0764146	4.614606715393224	-8.268737406808238	-3.654130691415014	0.6593789612370848	430.907	3	169	0.3739499374725238	0.5579689506354474	-2.634353857633585	1.98025285775964	-0.1840190265886043	1.2400013861806738	-4.929734	3.84340651880084	0.7046493189360579	0.5120105401844532	13674-87-8	Tris(1,3-dichloro-2-propyl) phosphate	O=P(OC(CCl)CCl)(OC(CCl)CCl)OC(CCl)CCl	Organic compounds	Organic acids and derivatives	Organic phosphoric acids and derivatives	Phosphate esters	standardized
1608	-6.395663457892598	-3.9398508	3.036458939063174	-5.753986764512158	-2.717527825448984	0.25	390.073	3	169	-0.804517567454748	1.6512950812426803	-0.1628408740743074	2.8736180649888667	-2.455812650702657	0.7779724154906382	-6.0956373	4.376590849646497	-0.5044914363459986	0.1785714285714285	13701-70-7	Sulfuric acid, vanadium(3+) salt (3:2)	O=S(=O)([O-])[O-].O=S(=O)([O-])[O-].O=S(=O)([O-])[O-].[V+3].[V+3]	Inorganic compounds	Mixed metal/non-metal compounds	Transition metal oxoanionic compounds	Transition metal sulfates	non-standardized
1661	-5.1099422467203945	-4.7159996	2.747909070673352	-5.842368408005087	-3.094459337331735	0.7200777203765607	255.665	3	169	0.2977290313753029	0.6916716648050351	-0.4346971299093896	2.313211940763962	-0.3939426434489101	0.7028608163137049	-4.711502	3.386266505946639	0.6961691855043558	0.5617443870432274	138261-41-3	Imidacloprid	O=[N+]([O-])NC1=NCCN1Cc1ccc(Cl)nc1	Organic compounds	Organic nitrogen compounds	Organonitrogen compounds	Guanidines	standardized
1771	-3.135134049802052	-3.3217857	2.404312142881771	-4.724612692940329	-2.320300550058558	0.4785633649340742	130.143	3	169	1.97928676387924	1.7926351203078967	0.3898081207409632	2.7941202636227342	0.1866516385982164	0.6141806204185386	-3.135993	2.1929163146688766	1.978427804396211	0.3733002070393375	141-97-9	Ethyl acetoacetate	CCOC(=O)CC(C)=O	Organic compounds	Organic acids and derivatives	Keto acids and derivatives	Beta-keto acids and derivatives	standardized
1772	-4.099263459905487	-4.597593	2.4093210090181514	-5.739725563631079	-3.3304045546129277	0.7148399405838157	147.243	3	169	1.068771197484823	0.5704418310370093	-0.5716909062407689	1.8376301027773825	0.4983293707524723	0.6136224619740414	-4.3594036	2.46886407250477	0.8086310313533026	0.5664528438096221	141-98-0	Carbamothioic acid, ethyl-, O-(1-methylethyl) ester	CCNC(=S)OC(C)C	Organic compounds	Organosulfur compounds	Thiocarbonyl compounds	Thiocarbamic acid derivatives	standardized
1776	-2.560468054032956	-3.0053718	1.852337727371002	-4.127827714411102	-2.2754899870401	0.2226735957540911	274.40099999999995	3	169	2.877917635704712	2.4330138968628394	1.310557975326566	3.1628957026975684	0.4449037549727812	0.4756689789520768	-2.8095307	1.9924744768396927	2.628854963032046	0.146203007518797	142-18-7	1-Monolaurin	CCCCCCCCCCCC(=O)OCC(O)CO	Organic compounds	Lipids and lipid-like molecules	Glycerolipids	Monoradylglycerols	standardized
1854	-5.03778331050919	-4.918324	4.828312123738297	-8.234513609153925	-3.406201485415628	0.3345299145299145	416.5110000000001	3	169	0.5818431650444622	0.7013024809623896	-2.614887133600273	2.2134249901380243	-0.1194593168263287	1.2922763092887286	-4.936536	3.264993730143328	0.6830906514790721	0.2123076923076923	14484-64-1	Ferbam	CN(C)C(=S)[S-].CN(C)C(=S)[S-].CN(C)C(=S)[S-].[Fe+3]	Organic compounds	Organic salts	Organic metal salts	Organic transition metal salts	nan
1861	-4.1311743625750825	-4.382818	3.5046858662962905	-6.835750947017126	-3.3310650807208355	0.7087056303549572	514.7310000000003	3	169	1.5804059621225677	1.3287621185540857	-1.1241706223194758	2.3805152439768147	0.2516438594708159	0.948325414088583	-4.165554	2.26012329503787	1.546026264249094	0.5598684210526316	145650-60-8	Bis(2,4-di-tert-butyl-6-methylphenyl)ethyl phosphite	CCOP(Oc1c(C)cc(C(C)(C)C)cc1C(C)(C)C)Oc1c(C)cc(C(C)(C)C)cc1C(C)(C)C	Organic compounds	Benzenoids	Benzene and substituted derivatives	Phenylpropanes	standardized
1876	-3.482155107303923	-3.5159953	1.7373890887089125	-4.431953918547834	-2.6945648298389218	0.3883333333333333	243.91900000000004	3	169	1.90509052357057	1.8712503815869024	0.9552917123266592	2.6926808010355714	0.0338401567494215	0.4424619124254425	-3.48867	1.983405482630808	1.898575530182946	0.295	14691-80-6	Trisodium hydrogen diphosphate	O=P([O-])([O-])OP(=O)([O-])O.[Na+].[Na+].[Na+]	Inorganic compounds	Mixed metal/non-metal compounds	Alkali metal oxoanionic compounds	Alkali metal pyrophosphates	non-standardized
1898	-2.714787337618725	-3.5794685	2.703186080686908	-5.081591658450764	-2.378405577763856	0.7310889105972889	115.13200000000002	3	169	2.346408711396855	1.4817275431118515	-0.0203956094351835	2.6827904712517245	0.8646811510745125	0.6883473029441154	-3.0392156	2.51399949410892	2.0219804872290146	0.5731941737551836	147-85-3	L-Proline	O=C(O)C1CCCN1	Organic compounds	Organic acids and derivatives	Carboxylic acids and derivatives	Amino acids, peptides, and analogues	standardized
1931	-5.347210911284644	-4.5081296	2.574720540101312	-5.954587957074131	-3.379867416972819	0.6576249130099125	300.35800000000006	3	169	0.130428292535222	0.9695095937995374	-0.4769487532542653	2.097771786847047	-0.8390813145744387	0.6558916367854943	-4.8947973	2.7910778568172327	0.5828418933584405	0.5142971365552012	149877-41-8	Bifenazate	COc1ccc(-c2ccccc2)cc1NNC(=O)OC(C)C	Organic compounds	Benzenoids	Benzene and substituted derivatives	Biphenyls and derivatives	standardized
1993	-4.024748653734728	-4.1638794	2.9509576219887554	-6.018773227770026	-3.067815605781271	0.7481341840648643	398.5400000000003	3	169	1.5757232627313456	1.4365925155074752	-0.4183013113039525	2.532656310684803	0.1391307407965216	0.7637079650719812	-4.2120495	3.3062311512475646	1.3884224492675576	0.5913774273081076	15520-11-3	Peroxydicarbonic acid, C,C'-bis[4-(1,1-dimethylethyl)cyclohexyl] ester	CC(C)(C)C1CCC(OC(=O)OOC(=O)OC2CCC(C(C)(C)C)CC2)CC1	Organic compounds	Organic acids and derivatives	Organic carbonic acids and derivatives		standardized
2075	-5.493038157435144	-4.281418	3.1659336406212923	-5.802465832395084	-2.636532191773792	0.7590517732586697	149.14999999999995	3	169	-0.319414899737063	0.8922054009748759	-0.6288425746970028	2.5370910659242893	-1.2116203107554568	0.806626387352524	-4.981684	3.160535995067528	0.1919390626591141	0.5998722860791826	15922-78-8	Sodium pyrithione	[Na+].[O-]n1ccccc1=S	Organic compounds	Organoheterocyclic compounds	Pyridines and derivatives	Hydropyridines	standardized
2077	-3.446190108600775	-3.9444814	2.5637266073597367	-5.280410795461998	-2.7166841881022616	0.0869565217391304	198.144	3	169	1.8507908173939671	1.352499563713042	0.0165701305327438	2.5802967378924806	0.4982912642324768	0.6531306758000107	-3.8085024	2.503675141150702	1.4884784750464266	0.0695652173913043	15956-58-8	Manganese 2-ethylhexanoate	CCCCC(CC)C(=O)[O-].[Mn]	Organic compounds	Lipids and lipid-like molecules	Fatty Acyls	Fatty acids and conjugates	nan
2078	-2.9126208453254456	-3.4970176	3.1980109524194686	-5.4002977041734095	-2.202286751753941	0.465424430641822	210.096	3	169	2.409796938663256	1.8254001441854848	-0.0778799201847081	3.1201310322347604	0.5843967766685729	0.8189088502611572	-3.6178	3.584685974895056	1.7046177770411255	0.3487577639751553	15968-01-1	1,2-Benzenedicarboxylic acid, sodium salt (1:2)	O=C([O-])c1ccccc1C(=O)[O-].[Na+].[Na+]	Organic compounds	Benzenoids	Benzene and substituted derivatives	Benzoic acids and derivatives	standardized
2089	-3.7990394430739785	-4.071324	2.908379454950885	-5.652077750173226	-2.743698295222341	0.4332516788766788	924.934	3	169	2.167071301061333	1.8947868637884508	0.3140329939620858	3.22241244891297	0.2722844285385704	0.7403670894704129	-4.008741	2.0936733865045727	1.957369854436487	0.3378670634920634	16090-02-1	4,4'-Bis(2-morpholino-4-anilino-s-triazinyl-6-amino)stilbene-2,2'-disulfonic acid disodium salt	O=S(=O)([O-])c1cc(Nc2nc(Nc3ccccc3)nc(N3CCOCC3)n2)ccc1C=Cc1ccc(Nc2nc(Nc3ccccc3)nc(N3CCOCC3)n2)cc1S(=O)(=O)[O-].[Na+].[Na+]	Organic compounds	Phenylpropanoids and polyketides	Stilbenes	Sulfonated stilbenes	standardized
2109	-4.476745838246606	-4.5978775	2.5118585540127936	-5.672118455991815	-3.1602599019790216	0.3161172161172161	162.254	3	169	0.7334495738915292	0.6123179147372604	-0.4619230438536804	2.049935510159113	0.1211316641948005	0.6405650608598564	-4.518005	2.2591355269113094	0.6921905124068548	0.2375457875457875	16215-21-7	Butyl 3-mercaptopropionate	CCCCOC(=O)CCS	Organic compounds	Organic acids and derivatives	Carboxylic acids and derivatives	Carboxylic acid derivatives	standardized
2132	-3.3487760761404166	-3.604787	2.169559290064744	-4.682340520167078	-2.5127812301023345	0.6942424242424242	88.14999999999999	3	169	1.5964462404949242	1.3404352187218354	0.2628817964682625	2.4324410865330064	0.256011035141932	0.5533827393857718	-3.4828012	2.279454599246848	1.46242109890648	0.532121212121212	1634-04-4	Methyl tert-butyl ether	COC(C)(C)C	Organic compounds	Organic oxygen compounds	Organooxygen compounds	Ethers	standardized
2259	-4.639684631076039	-4.2267127	4.273014703812939	-6.255319307828062	-1.9823046040151224	0.6745215311004784	108.122	3	169	0.3942294394405702	0.8072013549788227	-1.221405237311452	3.0516094665014872	-0.4129719273712053	1.0883214914219907	-4.462991	3.3206804561810004	0.5709228420793354	0.5370215311004785	1758-73-2	Amino(imino)methanesulfinic acid	N=C(N)S(=O)O	Organic compounds	Organic acids and derivatives	Sulfinic acids and derivatives	Sulfinic acids	standardized
2319	-4.967525984418001	-4.487106	3.335160785903624	-6.228579005151945	-2.8934182192483218	0.714833424975724	613.149	3	169	0.8200400398796373	1.3004601577761457	-0.4410129808543075	2.894147805049316	-0.4804201380129713	0.849604334750279	-4.8543835	2.725652414230363	0.9331825650430712	0.5568087336176993	181640-09-5	SR144190	CN(C)C(=O)NC1(c2ccccc2)CCN(CCC2(c3ccc(F)c(F)c3)CN(C(=O)c3ccccc3)CCO2)CC1.Cl	Organic compounds	Organoheterocyclic compounds	Oxazinanes	Morpholines	standardized
2323	-4.623251564934944	-5.582976	6.405119754293948	-10.545834054393668	-4.140714300099719	0.6756994213515952	280.365	3	169	0.82447223160786	-0.1352520530683743	-5.098110257850864	1.3070094964430847	0.9597242994754565	1.7773850030702036	-4.8386636	6.27289596427746	0.6090602093677876	0.5312549769071507	1825-21-4	Pentachloroanisole	COc1c(Cl)c(Cl)c(Cl)c(Cl)c1Cl	Organic compounds	Benzenoids	Phenol ethers	Anisoles	standardized
2399	-5.447570756285074	-3.9946227	3.2432961224654795	-5.798053940444363	-2.5547578179788832	0.7528360528360528	257.164	3	169	-0.0373605840065663	1.4155874758898517	-0.3878437681658547	2.855452354299625	-1.452948048918131	0.8258979966448196	-5.0178423	3.234981048987149	0.3923678877870931	0.4587301587301587	1910-42-5	Paraquat dichloride	C[n+]1ccc(-c2cc[n+](C)cc2)cc1.[Cl-].[Cl-]	Organic compounds	Organoheterocyclic compounds	Pyridines and derivatives	Bipyridines and oligopyridines	nan
2418	-4.502582337734613	-4.714031	3.842427952309602	-7.226452766053469	-3.3840248137438667	0.6515629642882146	230.909	3	169	0.8608585227449869	0.649409654537185	-1.863011905573869	1.979416046735733	0.2114488817478088	1.0063496697775411	-4.522698	2.5172185238400093	0.8407429449905531	0.5064347591600094	1929-82-4	Nitrapyrin	Clc1cccc(C(Cl)(Cl)Cl)n1	Organic compounds	Organoheterocyclic compounds	Pyridines and derivatives	Halopyridines	standardized
2428	-3.668865988589214	-3.9862413	2.4304330250586133	-5.473595726737551	-3.0431627016789373	0.7058696475937856	168.19199999999998	3	169	1.5569393462824164	1.239563992122981	-0.2477903918659202	2.182642633192693	0.3173753520479931	0.6252554608385612	-3.9049451	2.740854429921277	1.320860211288614	0.5181385551568107	19438-60-9	4-Methyl-1,2-cyclohexanedicarboxylic anhydride	CC1CCc2c(O)oc(O)c2C1	Organic compounds	Organoheterocyclic compounds	Isobenzofurans		standardized
2430	-3.194820174344094	-3.9798315	1.9769453641122452	-5.098654601428996	-3.1217092373167508	0.456084656084656	166.21999999999997	3	169	2.025863103630252	1.2408518079590476	0.1220286765453491	2.0989740406575947	0.7850112827939677	0.5037945111868238	-4.058105	2.307581777223283	1.1625783024855565	0.3477513227513227	1948-33-0	tert-Butylhydroquinone	CC(C)(C)c1cc(O)ccc1O	Organic compounds	Benzenoids	Benzene and substituted derivatives	Phenylpropanes	standardized
2476	-3.1774222977432545	-3.9504032	3.257331117147411	-5.800185171096651	-2.5428540539492404	0.7749519511221639	363.79800000000006	3	169	2.3834380094323926	1.610457105645351	-0.2393248639210045	3.0180062532264067	0.7729809157577221	0.8302447171507118	-3.4368775	3.008526660621196	2.123982802443781	0.6162242485646741	203515-86-0	5-Amino-N~1~,N~3~-bis(2,3-dihydroxypropyl)benzene-1,3-dicarboxamide--hydrogen chloride (1/1)	Cl.Nc1cc(C(=O)NCC(O)CO)cc(C(=O)NCC(O)CO)c1	Organic compounds	Benzenoids	Benzene and substituted derivatives	Benzoic acids and derivatives	standardized
2583	-3.4806529271572333	-4.4133906	2.4421517154513146	-5.642134835646681	-3.1999831201953666	0.7600595983074081	234.2989999999999	3	169	1.8891175078528375	0.9563797926602512	-0.2723644006366102	2.1697873148147044	0.9327377092868584	0.6229190740541951	-3.8546762	2.2702216694711583	1.5150941733168422	0.6000595983074081	2164-08-1	Lenacil	O=c1[nH]c2c(c(=O)n1C1CCCCC1)CCC2	Organic compounds	Organoheterocyclic compounds	Diazines	Pyrimidines and pyrimidine derivatives	standardized
2591	-7.285272129439318	-4.733672	2.435612610749202	-5.843398459872828	-3.4077858491236253	0.5421294021294021	240.698	3	169	-1.903799647774892	0.6478003547131618	-0.4619259782084016	1.973686632540801	-2.5515999874105093	0.6200196427855305	-7.1961136	3.694061986287028	-1.814641083339292	0.3372972972972973	21725-46-2	Cyanazine	CCNc1nc(Cl)nc(NC(C)(C)C#N)n1	Organic compounds	Organoheterocyclic compounds	Triazines	Aminotriazines	standardized
2615	-4.45650688175157	-4.0650706	2.743451831319808	-5.576150742977462	-2.832698911657654	0.6992633149570674	323.35200000000003	3	169	1.0531686697424136	1.4446049326823105	-0.0664751914834786	2.676976639836329	-0.3914362526316965	0.6984623646912109	-4.30901	2.373765620500852	1.2006655114788376	0.5564061720999245	220860-50-4	CP-457920	CCOc1ccc2[nH]cc(C(=O)NCc3ccccc3)c(=O)c2n1	Organic compounds	Organoheterocyclic compounds	Diazanaphthalenes	Naphthyridines	standardized
2641	-5.391687721359809	-4.3235874	5.939088380596393	-8.729441090642945	-2.790352710046552	0.8328089618184178	718.0360000000003	3	169	0.4644584975474046	1.5325587858562724	-2.873294871735731	3.0657935088606623	-1.0681003037572705	1.633995657020009	-5.186748	5.662499606089354	0.6693981868571729	0.6654176574705917	2234-56-2	4-(2-Chlorophenyl)-3-[3-[4-(2-chlorophenyl)benzo[f]quinolin-3(4H)-ylidene]-1-propenyl]-benzo[f]quinolinium perchlorate	Clc1ccccc1N1C(=CC=Cc2ccc3c4ccccc4ccc3[n+]2-c2ccccc2Cl)C=Cc2c1ccc1ccccc21.[O-][Cl+3]([O-])([O-])[O-]	Organic compounds	Organoheterocyclic compounds	Quinolines and derivatives	Phenylquinolines	standardized
2672	-5.292401528072485	-4.749256	2.8120231766716954	-6.238213229509658	-3.426190052837963	0.7500933208052389	304.6700000000001	3	169	0.1914281644964555	0.7345735761927181	-0.7543835369407177	2.057639639730978	-0.5431453940392821	0.716062853948176	-4.9476447	2.3394017237484475	0.5361849711577339	0.5971521443346507	2303-17-5	Tri-allate	CC(C)N(C(=O)SCC(Cl)=C(Cl)Cl)C(C)C	Organic compounds	Organosulfur compounds	Thiocarbonyl compounds	Thiocarbamic acid derivatives	standardized
2700	-4.567098354545855	-4.6338177	2.742340207974093	-6.0288666316553305	-3.286526423681237	0.5516084229390681	342.4020000000001	3	169	0.9674379382186852	0.900718633705022	-0.49433033889079	2.2480098690833032	0.0667193181836367	0.6992298805274015	-4.6320214	2.6517246880991983	0.9025148501753976	0.4238306451612903	23564-05-8	Thiophanate-methyl	COC(=O)NC(=S)Nc1ccccc1NC(=S)NC(=O)OC	Organic compounds	Benzenoids	Benzene and substituted derivatives		standardized
2708	-5.061115387959388	-4.4402075	3.034671150436466	-6.136838773398485	-3.102167622962019	0.4853511705685619	299.547	3	169	0.4153495864761929	1.0362575047444218	-0.6603737989629037	2.374297351473562	-0.6209079065751109	0.7729105436949447	-4.8583155	3.04778434453486	0.6181495087711383	0.3810033444816054	2372-82-9	1,3-Propanediamine, N-(3-aminopropyl)-N-dodecyl-	CCCCCCCCCCCCN(CCCN)CCCN	Organic compounds	Organic nitrogen compounds	Organonitrogen compounds	Amines	standardized
2718	-6.759483231798376	-6.3385158	4.367394983793099	-8.147480806229108	-3.7800858224360088	0.7566044880785414	545.5460000000003	3	169	-1.0226518559686102	-0.6016843805750965	-2.410649430399342	1.9567455533937572	-0.4209674732839721	1.1161311983056696	-6.6817083	3.766455166638748	-0.9448769605616776	0.5886044880785415	2385-85-5	Mirex	ClC1(Cl)C2(Cl)C3(Cl)C4(Cl)C(Cl)(Cl)C5(Cl)C3(Cl)C1(Cl)C5(Cl)C24Cl	Organic compounds	Lipids and lipid-like molecules	Prenol lipids	Monoterpenoids	standardized
2741	-3.959941683018554	-4.213258	2.340426606910926	-5.671710046067801	-3.3312834391568757	0.5694900888585099	136.194	3	169	1.1742162922212898	0.9209002091586584	-0.5375520708279574	1.8028745360829683	0.2533161065932625	0.6044316076351633	-4.1027427	2.5319929434928143	1.0314153069287522	0.4414900888585099	2416-94-6	2,3,6-Trimethylphenol	Cc1ccc(C)c(O)c1C	Organic compounds	Benzenoids	Phenols	Cresols	standardized
2792	-4.734216557387719	-3.755439	2.970283389504096	-5.473708805516404	-2.503425416012308	0.1415384615384615	447.45200000000006	3	169	0.916529896223505	1.8953074172296225	0.1770376480948199	3.147321037598916	-0.9787775143426752	0.7581271202824785	-4.2837067	2.785153705568932	1.3670397993885182	0.08	2489-05-6	Silver behenate	CCCCCCCCCCCCCCCCCCCCCC(=O)[O-].[Ag+]	Organic compounds	Lipids and lipid-like molecules	Fatty Acyls	Fatty acids and conjugates	nan
2849	-3.690815437533408	-3.575833	2.0096841251828126	-4.9144353229955176	-2.904751197812705	0.6325895703174804	134.22199999999998	3	169	1.4370082682811858	1.5519906436622726	0.2133883828190761	2.2230725080018887	-0.1149823553343112	0.5301179319570872	-3.480658	1.8578261429828409	1.6471656457538826	0.4762845849802371	25340-17-4	Diethylbenzene	CCc1ccccc1CC	Organic compounds	Benzenoids	Benzene and substituted derivatives		standardized
2881	-3.983059928571756	-5.8240037	5.020183274137384	-8.612280530680337	-3.592097256542953	0.808135390221605	641.7	3	169	1.8242721107194344	-0.0166716584978081	-2.8049484913891467	2.215234782748237	1.8409437678698943	1.2783367855580894	-4.2563376	4.673083286737263	1.5509944097648134	0.6374036829045318	25637-99-4	Hexabromocyclododecane	BrC1(Br)CCCCCCCCCC(Br)(Br)C1(Br)Br	Organic compounds	Organohalogen compounds	Organobromides		standardized
2923	-3.027296241047294	-3.0626214	2.0894004357983977	-4.3965573476147055	-2.307156911816308	0.2718816649466804	402.57200000000006	3	169	2.577547324169095	2.542222202979743	1.2082862176016835	3.2976866534000813	0.0353251140094688	0.5430235126717992	-3.2005131	2.70165251628518	2.4043304454919228	0.1696594427244582	26266-57-9	Sorbitan monohexadecanoate	CCCCCCCCCCCCCCCC(=O)OCC(O)C1OCC(O)C1O	Organic compounds	Lipids and lipid-like molecules	Fatty Acyls	Fatty acid esters	standardized
2987	-3.747760088496076	-3.816943	2.231599366853005	-5.114952815790087	-2.883353448937082	0.41657824933687	172.268	3	169	1.4884445231706795	1.4192616760454864	0.1212517958766686	2.352851162729673	0.0691828417254818	0.5698807560573903	-3.81077	2.203395925083706	1.4254345766698813	0.316923076923077	26896-20-8	Neodecanoic acid	CC(C)(C)CCCCCC(=O)O	Organic compounds	Lipids and lipid-like molecules	Fatty Acyls	Fatty acids and conjugates	nan
3020	-4.649385060570545	-3.9689832	1.963509393996552	-5.097215061634508	-3.1337056676379564	0.2992628992628993	530.8340000000004	3	169	1.07557367114162	1.7559755582923982	0.627743670077656	2.591253064074208	-0.6804018872001834	0.5008764117114637	-4.2347875	1.9268836768580029	1.490171273069363	0.1939393939393939	27253-26-5	diisotridecyl phthalate	CC(C)CCCCCCCCCCOC(=O)c1ccccc1C(=O)OCCCCCCCCCCC(C)C	Organic compounds	Benzenoids	Benzene and substituted derivatives	Benzoic acids and derivatives	standardized
3041	-4.934643865677327	-4.7975435	3.3689703677152507	-6.612596029490225	-3.2436256617749746	0.8236363636363636	339.9510000000001	3	169	0.5967724573555071	0.7338727884090326	-1.0811797064573916	2.287790661257859	-0.1371003399815258	0.8576455373079869	-4.8673387	2.475250856324549	0.6640776701385307	0.656969696969697	27546-07-2	Ammonium molybdenum oxide ((NH4)2Mo2O7)	N.N.O=[Mo](=O)(O)O[Mo](=O)(=O)O	Inorganic compounds	Mixed metal/non-metal compounds	Miscellaneous mixed metal/non-metals	Miscellaneous metallic oxoanionic compounds	non-standardized
3134	-4.166070158080869	-4.416999	2.809279219874984	-5.844641692086536	-3.035362472211552	0.7394916342485931	341.36300000000017	3	169	1.3671462884967776	1.1162175849556746	-0.3114252455088895	2.497853974366094	0.250928705139346	0.7163238800317061	-4.1993484	2.617434995724256	1.3338679788456702	0.5894916342485932	290352-28-2	CP-634384	Cc1cc(NC(=O)C(=O)O)cc(C)c1Oc1ccc(O)c2c1CCC2	Organic compounds	Organic oxygen compounds	Organooxygen compounds	Ethers	standardized
3135	-4.201892831388158	-5.001095	3.823878671280658	-7.178537839974291	-3.3546591686936336	0.5102827397883718	350.2970000000001	3	169	1.3425435865774795	0.5433415813883953	-1.6341014220086536	2.189777249272004	0.7992019867270761	0.9748140471232876	-4.835424	4.195778954998551	0.7090124724105789	0.3852827397883718	29091-21-2	Prodiamine	CCCN(CCC)c1c([N+](=O)[O-])cc(C(F)(F)F)c(N)c1[N+](=O)[O-]	Organic compounds	Benzenoids	Benzene and substituted derivatives	Aniline and substituted anilines	standardized
3165	-6.792271440804085	-6.8525987	3.3364100343520717	-7.7930145555260175	-4.456604521173946	0.4114985014985015	260.386	3	169	-1.3766538107013129	-1.4369810502133815	-2.377396925423245	0.9590131089288262	0.0603272263406902	0.912244230433272	-6.685137	3.2824096216657006	-1.269519153194652	0.2884215784215784	298-02-2	Phorate	CCOP(=S)(OCC)SCSCC	Organic compounds	Organic acids and derivatives	Organic dithiophosphoric acids and derivatives	Dithiophosphate O-esters	standardized
3287	-3.4558915517566544	-3.6574726	3.249209254881744	-5.640144316485134	-2.39093506160339	0.3358974358974358	639.0280000000002	3	169	2.349628336102965	2.148047267321163	0.1653755713744857	3.4145848262562297	0.2015810587169784	0.8354315581677941	-3.547136	2.7514438214336443	2.2583838225951443	0.2019943019943019	3159-62-4	Octadecanoic acid, 12-hydroxy-, calcium salt (2:1)	CCCCCCC(O)CCCCCCCCCCC(=O)[O-].CCCCCCC(O)CCCCCCCCCCC(=O)[O-].[Ca+2]	Organic compounds	Lipids and lipid-like molecules	Fatty Acyls	Fatty acids and conjugates	nan
3392	-4.727333601747723	-4.559801	2.9772121550691444	-6.2655462603344905	-3.288334105265346	0.4978730714120914	289.545	3	169	0.7343824679839093	0.9019149813479306	-0.8038301906028577	2.173381964466287	-0.1675325000631531	0.759296131629122	-4.6626453	3.138691750198064	0.799070716305294	0.3843595578985779	3380-34-5	Triclosan	Oc1cc(Cl)ccc1Oc1ccc(Cl)cc1Cl	Organic compounds	Benzenoids	Benzene and substituted derivatives	Diphenylethers	standardized
3428	-5.009148589545356	-4.2717934	2.8411524526305856	-5.8794669259996	-3.038314473369014	0.7937527558423858	556.6410000000004	3	169	0.7364266020645601	1.4737818203784123	-0.1338917343896831	2.7072607182409025	-0.7373552240668406	0.7240187988063002	-4.7162833	2.6136386538826857	1.0292918800294202	0.6313765182186234	344930-95-6	SSR69071	COc1cc(C(C)C)c2c(c1)S(=O)(=O)N(COc1cc(=O)n3cccc(OCCN4CCCCC4)c3n1)C2=O	Organic compounds	Organoheterocyclic compounds	Pyridopyrimidines		standardized
3432	-3.517518025228896	-4.1999884	2.3088673040357	-5.6060354720347965	-3.2971681679990965	0.540787599497277	208.301	3	169	1.80117332966095	1.118702988034926	-0.2873441171449506	2.0215231868907493	0.6824703399444441	0.5934301670182499	-4.014547	2.2611279691894635	1.3041444994544324	0.4044239631336406	3457-61-2	Peroxide, 1,1-dimethylethyl 1-methyl-1-phenylethyl	CC(C)(C)OOC(C)(C)c1ccccc1	Organic compounds	Benzenoids	Benzene and substituted derivatives	Phenylpropanes	standardized
3444	-4.616774587302473	-4.3013616	2.667307022694656	-5.713039592925081	-3.045732570230425	0.7749672721499345	284.319	3	169	0.8370312956712548	1.1524443070157828	-0.2592337099513532	2.4080733127433023	-0.3154130264809396	0.6792191853234585	-4.17933	2.954337718010545	1.2744760167802875	0.6076923076923076	349495-42-7	PharmaGSID_47263	CCn1nc(C)c2c1C(=O)NCC(c1ccc(O)cc1)=N2	Organic compounds	Organic acids and derivatives	Carboxylic acids and derivatives	Carboxylic acid derivatives	standardized
3468	-6.860868700941097	-5.121247	5.352115869937308	-8.241225047373005	-2.889109177435697	0.4631578947368421	416.06500000000034	3	169	-1.2417075171024508	0.4979143775139565	-2.622063863534359	2.730052006402949	-1.739621886213314	1.3670696169369576	-5.03126	4.652851651504349	0.5879011752275851	0.3631578947368421	3542-36-7	Dichloro(dioctyl)stannane	CCCCCCCC[Sn](Cl)(Cl)CCCCCCCC	Organic compounds	Organometallic compounds	Organo-post-transition metal compounds	Organotin compounds	non-standardized
3504	-4.818853471368232	-4.602887	3.2284746763152024	-6.286795318066942	-3.05832064175174	0.7718272460302109	458.8330000000001	3	169	0.8428011741349963	1.0587674767601591	-0.6251406725637138	2.6033340037514887	-0.215966317742744	0.8224557805615728	-4.817987	2.9160554593139216	0.8436676883465204	0.6129231364411698	361377-29-9	Fluoxastrobin	CON=C(C1=NOCCO1)c1ccccc1Oc1ncnc(Oc2ccccc2Cl)c1F	Organic compounds	Organic oxygen compounds	Organooxygen compounds	Ethers	standardized
3591	-4.935806220900493	-5.0016236	4.495767285619765	-8.16053206572301	-3.6647647801032446	0.6519859276108761	582.993	3	169	0.8298571193137112	0.7640396995329045	-2.3948687255088053	2.1008985601109598	0.0658174096231887	1.2195191800956706	-4.9084244	3.479119981740856	0.857238957804898	0.4869321641700159	38051-10-4	Phosphoric acid, 2,2-bis(chloromethyl)-1,3-propanediyl tetrakis(2-chloroethyl) ester	O=P(OCCCl)(OCCCl)OCC(CCl)(CCl)COP(=O)(OCCCl)OCCCl	Organic compounds	Organic acids and derivatives	Organic phosphoric acids and derivatives	Phosphate esters	standardized
3634	-3.780635775149384	-4.5673347	2.435975030364204	-5.715620792099566	-3.279645761735362	0.5887796408952571	315.8040000000001	3	169	1.718781851368129	0.9320829889124332	-0.2162031655820529	2.219771864782151	0.7866988767976375	0.6203293526525522	-4.216382	2.491601466614801	1.283035609461108	0.4643351964508126	3896-11-5	Bumetrizole	Cc1cc(-n2nc3ccc(Cl)cc3n2)c(O)c(C(C)(C)C)c1	Organic compounds	Organoheterocyclic compounds	Azoles	Triazoles	standardized
3641	-3.286261618018594	-3.8180923	2.669137332945943	-5.381283760301965	-2.7121464273560223	0.7286409017713366	354.105	3	169	2.2628704410667653	1.731039694317874	0.1678482987833944	2.8369856317293376	0.5318307281728121	0.6821053986842801	-3.6332726	2.7609234151680555	1.9158594203507608	0.57786117467582	39148-24-8	Fosetyl-Al	CCO[PH](=O)[O-].CCO[PH](=O)[O-].CCO[PH](=O)[O-].[Al+3]	Organic compounds	Organic oxygen compounds	Organooxygen compounds		standardized
3746	-3.1289111264363583	-3.4652233	2.698420836320023	-5.028333013197377	-2.3299121768773543	0.5930769230769231	56.10799999999999	3	169	1.6201136618813516	1.283801471200585	-0.2793082248796676	2.4191126114403554	0.3363121859415714	0.6888222248838041	-3.423988	2.871846732930491	1.3250367003826715	0.47	42278-27-3	1-Propene, 2-methyl-, pentamer	C=C(C)C	Organic compounds	Hydrocarbons	Unsaturated hydrocarbons	Branched unsaturated hydrocarbons	standardized
3754	-5.653259229033605	-6.178081	2.961116041562481	-7.196683143924365	-4.235567102361884	0.6355193391311988	313.747	3	169	-0.1566796471809236	-0.6815014542548765	-1.7001035620716838	1.261012479490797	0.5248218065804089	0.7764487043368024	-6.0283585	3.0642614530481653	-0.531778882628283	0.4996702825274253	42509-80-8	Isazofos	CCOP(=S)(OCC)Oc1nc(Cl)n(C(C)C)n1	Organic compounds	Organic acids and derivatives	Organic thiophosphoric acids and derivatives	Thiophosphoric acid esters	standardized
3756	-5.142949922910565	-4.803171	2.9535939616865168	-6.233146677527945	-3.2795527158414286	0.4859188242508194	342.1340000000001	3	169	0.3912463119838369	0.7310250891277623	-0.6989504426335439	2.2546435190529728	-0.3397787650736505	0.7527131221870345	-4.9972024	2.771667799236345	0.5369938244455635	0.3759188242508194	42576-02-3	Bifenox	COC(=O)c1cc(Oc2ccc(Cl)cc2Cl)ccc1[N+](=O)[O-]	Organic compounds	Benzenoids	Benzene and substituted derivatives	Diphenylethers	standardized
3803	-4.35593390118102	-4.6286983	3.613980544949801	-6.560088756071004	-2.9461082111212025	0.7753039196882852	657.7800000000001	3	169	1.4621467633111842	1.1893823095993965	-0.7420080915787994	2.8719724533710016	0.2727644478180036	0.9201086899986716	-4.448645	2.889633844861643	1.369435566900257	0.6192903472905582	444610-91-7	PharmaGSID_47315	CCc1cc(SCc2sc(-c3ccc(C(F)(F)F)cc3)nc2CN2CCN(c3ccc(OC)cc3)CC2)ccc1OCC(=O)O	Organic compounds	Organoheterocyclic compounds	Diazinanes	Piperazines	standardized
3849	-5.939941732308416	-4.5078506	3.318367243392569	-6.48883438504529	-3.1704671416527206	0.740751930978341	186.258	3	169	-0.6698267970290769	0.7622643056121324	-1.2187194497659506	2.0996477936266182	-1.4320910853357596	0.8501010798640326	-4.5727816	3.300702673349289	0.6973333681052508	0.4506566928831029	4685-14-7	Paraquat	C[n+]1ccc(-c2cc[n+](C)cc2)cc1	Organic compounds	Organoheterocyclic compounds	Pyridines and derivatives	Bipyridines and oligopyridines	nan
3884	-3.403203570572842	-3.790061	2.1313603981515525	-5.021698943687597	-2.8903385455360446	0.5221262041401926	192.21400000000003	3	169	1.8805814459611256	1.493724022950493	0.2620860728463702	2.393446470997923	0.3868574264364355	0.5439506394851956	-3.708295	2.193281752900969	1.575489900474393	0.4103614982578397	48145-04-6	2-Phenoxyethyl acrylate	C=CC(=O)OCCOc1ccccc1	Organic compounds	Benzenoids	Phenol ethers		standardized
3892	-4.402482527288912	-3.5520513	1.9588263664371208	-4.834324441886557	-2.8754980754494364	0.6250410509031198	162.27599999999995	3	169	0.8077717667930584	1.6582029932982365	0.3759298521954133	2.334756218632534	-0.8504312215180381	0.5132364721027111	-3.5343487	2.427795455497257	1.6759055853439722	0.4595238095238095	4904-61-4	1,5,9-Cyclododecatriene	C1=CCCC=CCCC=CCC1	Organic compounds	Hydrocarbons	Unsaturated hydrocarbons	Olefins	standardized
3928	-4.257452095332859	-4.355759	2.4418144905084653	-5.63815091065773	-3.196336420149265	0.683112811743709	308.3810000000001	3	169	1.2316355170767028	1.133328476445506	-0.1490632982481685	2.292751192260297	0.0983070484964869	0.6219237982699608	-4.2579336	2.021347977983519	1.2311539990837814	0.5422037208346181	50-33-9	Phenylbutazone	CCCCc1c(O)n(-c2ccccc2)n(-c2ccccc2)c1=O	Organic compounds	Organoheterocyclic compounds	Azoles	Pyrazoles	standardized
3929	-3.1092997664787734	-4.3099604	2.842031841456615	-5.695676885803137	-2.853645044346522	0.6960996302836332	258.23299999999995	3	169	2.3027119741709443	1.1020513628454671	-0.2836651451534197	2.5583666963031955	1.2006605988166368	0.7244570820201934	-3.4806576	3.0002905795968093	1.931354177565248	0.5490408067542214	50-35-1	Thalidomide	O=C1CCC(N2C(=O)c3ccccc3C2=O)C(=O)N1	Organic compounds	Organoheterocyclic compounds	Isoindoles and derivatives	Isoindolines	standardized
3948	-4.339487766845414	-3.809541	2.2644313218278294	-4.909835981844642	-2.645404660016813	0.2777777777777778	257.085	3	169	1.0705889709904788	1.6005357557691309	0.5002407559912504	2.76467207781908	-0.5299467798306434	0.5771533146702061	-3.7663364	2.1621177895294235	1.643740294527248	0.2137254901960784	5064-31-3	Glycine, N,N-bis(carboxymethyl)-, trisodium salt	O=C([O-])CN(CC(=O)[O-])CC(=O)[O-].[Na+].[Na+].[Na+]	Organic compounds	Organic acids and derivatives	Carboxylic acids and derivatives	Amino acids, peptides, and analogues	nan
3960	-3.49398219411604	-3.665304	3.333569028793847	-5.422216560371495	-2.088647531577648	0.6942123236240885	75.11099999999999	3	169	1.3817213499383374	1.2103996049934242	-0.5465130163171174	2.7870560124767296	0.1713217514253417	0.848969094936658	-3.493217	2.5074878634893585	1.382486558765376	0.5235774029891677	5080-22-8	2-Propanamine, N-hydroxy-	CC(C)NO	Organic compounds	Organic nitrogen compounds	Organonitrogen compounds	N-organohydroxylamines	standardized
3961	-2.480475185454856	-3.5191505	4.165093833618929	-6.500649286000137	-2.335555452381208	0.782989010989011	176.124	3	169	2.7653433548245734	1.726668047529346	-1.254830745720707	2.9102630878982216	1.038675310074319	1.1381408639333408	-2.9454942	2.925366608162685	2.300324364192736	0.622989010989011	50-81-7	L-Ascorbic acid	OCC(O)c1oc(O)c(O)c1O	Organic compounds	Organoheterocyclic compounds	Heteroaromatic compounds		standardized
3958	-3.4406518453948265	-4.392794	2.94828846055241	-6.274368287514045	-3.326079826961636	0.6488789324083442	154.253	3	169	1.7475817737984658	0.7954394753297035	-1.0861346683207531	1.862153792231657	0.9521422868378396	0.7661608791000805	-3.5636444	2.411595530196842	1.6245892173899483	0.4694512694512694	507-70-0	dl-Borneol	CC1(C)C2CCC1(C)C(O)C2	Organic compounds	Lipids and lipid-like molecules	Prenol lipids	Monoterpenoids	standardized
1429	-4.615722916112014	-4.9312572	3.5705730377316085	-7.199391095365368	-3.628818057633759	0.6372519841269841	317.82	3	169	0.8864583072072276	0.5709239640271794	-1.6972098720461262	1.8733631656854823	0.315534331812791	0.926648150406729	-4.778166	3.712813099230929	0.7240154261428599	0.5066964285714286	131983-72-7	Triticonazole	CC1(C)CCC(=Cc2ccc(Cl)cc2)C1(O)Cn1cncn1	Organic compounds	Benzenoids	Benzene and substituted derivatives	Halobenzenes	standardized
4037	-4.446619867637169	-5.2652464	3.6825610077097792	-7.14036092139523	-3.4577999136854505	0.6251478430344075	510.3630000000001	3	169	1.261259313988372	0.4426328075503666	-1.4324817397696883	2.2500792679400905	0.8186265236592174	0.938931350713046	-4.6157327	3.28944098546656	1.092146502536354	0.4840873328088119	51851-37-7	Triethoxy((perfluorohexyl)ethyl)silane	CCO[Si](CCC(F)(F)C(F)(F)C(F)(F)C(F)(F)C(F)(F)C(F)(F)F)(OCC)OCC	Organic compounds	Organometallic compounds	Organometalloid compounds	Organosilicon compounds	standardized
4044	-3.6420807541333264	-3.6187773	4.163791639128202	-6.677485581305202	-2.5136939421770004	0.7392393717393717	610.5650000000002	3	169	2.1436511510659213	2.1669546287364607	-0.8917536761059542	3.272037963022248	-0.0233034790478772	1.143396710159876	-3.5761893	3.377254652972475	2.209542633731754	0.5803108003108003	520-26-3	Hesperidin	COc1ccc(C2CC(=O)c3c(O)cc(OC4OC(COC5OC(C)C(O)C(O)C5O)C(O)C(O)C4O)cc3O2)cc1O	Organic compounds	Phenylpropanoids and polyketides	Flavonoids	Flavonoid glycosides	standardized
4112	-2.9190810858090224	-3.7047236	4.6020836063190655	-6.25563065735332	-1.6535470510342547	0.6456884635832004	97.09499999999998	3	169	2.068115780264589	1.2824732642319667	-1.2684337912797086	3.3336498150393568	0.7856425107638536	1.1718100586526077	-3.1292565	3.8404149128426672	1.8579403777482	0.5002339181286549	5329-14-6	Sulfamic acid	NS(=O)(=O)O	Inorganic compounds	Homogeneous non-metal compounds	Other non-metal organides	Other non-metal oxides	non-standardized
4158	-2.3126939422259767	-4.2833543	2.537625078484604	-5.638502851960537	-3.1008777734759327	0.5489898989898989	78.542	3	169	2.5824080137599226	0.6117476784353584	-0.7434008959746374	1.7942241825099667	1.9706603401531737	0.6460795994940268	-3.0967479	2.6674608804586124	1.7983540682326136	0.4217171717171717	540-54-5	1-Chloropropane	CCCCl	Organic compounds	Organohalogen compounds	Organochlorides		standardized
4196	-3.2966910870163604	-3.7829854	3.791477853948229	-5.854807903721048	-2.06333004977282	0.6142424242424243	130.112	3	169	1.8176262656055653	1.331331896027534	-0.7404905510991225	3.050987302849106	0.4862943618209199	0.9651918560471622	-3.3826504	3.724289914919149	1.7316669846171575	0.3733333333333333	544-17-2	Calcium formate	O=C[O-].O=C[O-].[Ca+2]	Organic compounds	Organic acids and derivatives	Carboxylic acids and derivatives	Carboxylic acid derivatives	nan
4218	-3.603673613242083	-3.754473	1.9188350225080808	-4.826442157875015	-2.9076071353669346	0.519401441470407	164.204	3	169	1.6117101190588097	1.4609107664887229	0.3889415744258771	2.307776596933958	0.1507993577204414	0.4887010222707844	-3.702218	1.959578992872396	1.513165665550127	0.4021600621600621	5471-51-2	4-(4-Hydroxyphenyl)butan-2-one	CC(=O)CCc1ccc(O)cc1	Organic compounds	Benzenoids	Phenols	1-hydroxy-2-unsubstituted benzenoids	standardized
4244	-4.507719118047055	-4.972515	2.877307610178991	-6.258585427106618	-3.3812778169276267	0.4909982472308053	333.266	3	169	1.0150718908862693	0.5502758992046907	-0.7357944181732939	2.141513192005697	0.4647959881541172	0.7325981690187187	-4.7838063	2.426507383779572	0.7389846609323053	0.3600751703077284	55283-68-6	Ethalfluralin	C=C(C)CN(CC)c1c([N+](=O)[O-])cc(C(F)(F)F)cc1[N+](=O)[O-]	Organic compounds	Benzenoids	Benzene and substituted derivatives	Aniline and substituted anilines	standardized
4271	-3.4483772114133227	-3.6572373	7.692655917853061	-10.640999379240158	-2.948343461387097	0.2684273709483793	818.4979999999999	3	169	2.4646404111372946	2.255780323384088	-4.727981756689541	2.964674161163521	0.2088600799227369	2.20815304330301	-3.5306869	6.281776619724215	2.3823307637341804	0.2017607042817126	5567-15-7	C.I. Pigment Yellow 83	COc1cc(NC(=O)C(=NNc2ccc(-c3ccc(NN=C(C(C)=O)C(=O)Nc4cc(OC)c(Cl)cc4OC)c(Cl)c3)cc2Cl)C(C)=O)c(OC)cc1Cl	Organic compounds	Benzenoids	Benzene and substituted derivatives	Biphenyls and derivatives	standardized
4272	-3.8912119113320447	-3.4312756	2.25580241041286	-4.558965862317404	-2.3031634519045445	0.5708441558441558	86.134	3	169	1.0439627046707296	1.5038990262240095	0.3762087536853703	2.632011164098229	-0.4599363051766492	0.5754695407244089	-3.4827971	2.531601502251832	1.452377470571528	0.4375108225108225	556-82-1	3-Methyl-2-buten-1-ol	CC(C)=CCO	Organic compounds	Organic oxygen compounds	Organooxygen compounds	Alcohols and polyols	standardized
4338	-3.210310971010983	-3.936907	3.553160427294248	-6.098613744213773	-2.5454533169195246	0.5099192546583851	240.306	3	169	2.1704536434648296	1.443857570434515	-0.7178491297379602	2.835311297556288	0.7265960819827915	0.9130796053428214	-3.487955	3.1198607833958527	1.8928095394272768	0.397919254658385	56-89-3	L-Cystine	NC(CSSCC(N)C(=O)O)C(=O)O	Organic compounds	Organic acids and derivatives	Carboxylic acids and derivatives	Amino acids, peptides, and analogues	standardized
4355	-4.607017572581881	-4.096898	3.479231102461806	-6.093899204361617	-2.614668101899811	0.68	603.6320000000001	3	169	1.173754682138381	1.6838741592311033	-0.3131269496413544	3.166104152820452	-0.5101194936634244	0.8874508266877364	-4.41	2.992033923109753	1.370772396198042	0.44	57158-29-9	Aluminum zirconium chloride hydroxide	[Al+3].[Al+3].[Cl-].[Cl-].[Cl-].[Cl-].[Cl-].[Cl-].[Cl-].[OH-].[OH-].[OH-].[OH-].[OH-].[OH-].[OH-].[Zr+4].[Zr+4]	Inorganic compounds	Mixed metal/non-metal compounds	Post-transition metal oxoanionic compounds	Post-transition metal hydroxides	non-standardized
4368	-4.629185546313625	-4.7338567	3.050804012820971	-6.121607206184351	-3.0708031933633806	0.3185948554369607	280.15099999999995	3	169	0.8182066307084407	0.7135354812461336	-0.6742150291622856	2.376588983658685	0.104671131695408	0.776628931451085	-4.6820555	2.5431946325519066	0.7653366980388534	0.2365435733856786	5742-17-6	2,4-D, isopropylamine salt	CC(C)N.O=C(O)COc1ccc(Cl)cc1Cl	Organic compounds	Benzenoids	Benzene and substituted derivatives	Phenoxyacetic acid derivatives	nan
4402	-4.7970791200507525	-4.714197	5.476552664079995	-8.888459580882623	-3.411906916802628	0.7147943892865931	302.458	3	169	0.6835859560133364	0.7664679367804974	-3.407794504818534	2.068758159261461	-0.0828819612372759	1.514740444433565	-4.8376245	4.947913678257439	0.6430405297245151	0.5613697317523465	58-18-4	17-Methyltestosterone	CC12CCC(=O)C=C1CCC1C2CCC2(C)C1CCC2(C)O	Organic compounds	Lipids and lipid-like molecules	Steroids and steroid derivatives	Androstane steroids	standardized
4408	-3.80698043263616	-3.8328776	3.262851068657812	-5.756471861819362	-2.49362079316155	0.6050499194847021	491.60200000000015	3	169	1.884633208435858	1.8587360031172844	-0.0648582207473438	3.197992847910468	0.0258972033196505	0.8344756468266984	-3.9152286	3.834768537156899	1.7763850392452245	0.478962962962963	58353-68-7	Butanoic acid, 4-[(9Z)-9-octadecen-1-ylamino]-4-oxosulfo-, sodium salt (1:2)	CCCCCCCCC=CCCCCCCCCNC(=O)CC(C(=O)[O-])S(=O)(=O)[O-].[Na+].[Na+]	Organic compounds	Lipids and lipid-like molecules	Fatty Acyls	Fatty acids and conjugates	standardized
4412	-3.990671611080204	-3.8666708	2.067255831120516	-5.1064053262943405	-3.0391494951738247	0.492533545676335	186.295	3	169	1.2795295878764277	1.4035303486211357	0.1637958726622912	2.231051703782807	-0.1240007641411171	0.5299526063461157	-3.893614	2.04063001751258	1.3765871313873244	0.3828561263214963	58430-94-7	3,5,5-Trimethylhexyl acetate	CC(=O)OCCC(C)CC(C)(C)C	Organic compounds	Organic acids and derivatives	Carboxylic acids and derivatives	Carboxylic acid derivatives	standardized
4414	-4.177015093723512	-4.63231	2.7059260347109637	-5.944584872503807	-3.238658837792844	0.7553648552100565	174.159	3	169	1.0639308286500817	0.6086359984014393	-0.7036389501302128	2.0022870845807503	0.4552948199117415	0.6896349634692909	-4.1745143	2.7474408887124704	1.0664316450854463	0.5958481942352909	584-84-9	Toluene 2,4-diisocyanate	Cc1ccc(N=C=O)cc1N=C=O	Organic compounds	Benzenoids	Benzene and substituted derivatives	Toluenes	standardized
4427	-3.78327217364413	-4.9624777	3.077620642631013	-6.00785806277216	-2.9302374201411467	0.5049368173056329	302.24600000000004	3	169	1.697088388363708	0.5178828705976816	-0.5274975007643217	2.550123141866691	1.1792055103768662	0.8089975726460866	-4.8781347	3.357117526248831	0.6022258450668863	0.3977939601627757	587-90-6	4,4'-Dinitrodiphenylurea	O=C(Nc1ccc([N+](=O)[O-])cc1)Nc1ccc([N+](=O)[O-])cc1	Organic compounds	Benzenoids	Benzene and substituted derivatives	N-phenylureas	standardized
4434	-5.62235654073407	-5.12073	2.699865679726535	-6.670618845100921	-3.970753165374386	0.5047619047619047	290.832	3	169	-0.1587143508619528	0.3429122560885187	-1.206976655228804	1.492889024497731	-0.5016266174857789	0.6886650767927629	-5.6465983	3.081015621332716	-0.1829561676105003	0.3333333333333333	58-89-9	Lindane	Cl[C@H]1[C@H](Cl)[C@@H](Cl)[C@@H](Cl)[C@H](Cl)[C@H]1Cl	Organic compounds	Organohalogen compounds	Alkyl halides	Cyclohexyl halides	nan
4447	-2.4974126250857327	-3.6459122	3.3238112945543485	-5.419361275371589	-2.0955499808172404	0.6142424242424243	84.115	3	169	2.427460824176446	1.278961285813114	-0.49448782610941	2.8293234684449384	1.1484995453244236	0.8462550695200353	-3.2538466	3.146414069661237	1.6710268040217622	0.3733333333333333	590-29-4	Formic acid, potassium salt	O=C[O-].[K+]	Organic compounds	Organic acids and derivatives	Carboxylic acids and derivatives	Carboxylic acid derivatives	nan
4457	-6.016341185523912	-4.7326355	2.0714735210169604	-5.790514149900872	-3.719040628883912	0.4663260959470637	229.715	3	169	-0.6551518307096712	0.6285538564512151	-0.4293247950866309	1.6421487259303291	-1.2837056874770374	0.5281008076421259	-5.402874	3.400742982416938	-0.0416846301105085	0.2797876344086021	5915-41-3	Terbutylazine	CCNc1nc(Cl)nc(NC(C)(C)C)n1	Organic compounds	Organoheterocyclic compounds	Triazines	Aminotriazines	standardized
4531	-2.483359798757418	-3.6870823	3.2878488574775213	-5.652020123199814	-2.364171265722293	0.6251470588235294	74.123	3	169	2.386593189561857	1.1828707017796205	-0.7820671348805395	2.5057817225969816	1.203722491891996	0.8424196249287609	-3.177206	2.8024792149430127	1.6927469583170496	0.4828851540616246	60-29-7	Diethyl ether	CCOCC	Organic compounds	Organic oxygen compounds	Organooxygen compounds	Ethers	standardized
3988	-4.403988529972727	-4.803162	2.371603573611604	-5.80687250358548	-3.4352689299738763	0.413489409141583	283.799	3	169	1.0490223308624451	0.6498487526788698	-0.3538616427503078	2.017741930861296	0.3991735679581811	0.605165487238151	-4.7066813	2.0785918842112627	0.746329603062329	0.3057971014492753	51218-45-2	Metolachlor	CCc1cccc(C)c1N(C(=O)CCl)C(C)COC	Organic compounds	Benzenoids	Benzene and substituted derivatives	Anilides	standardized
4707	-3.563284410387553	-4.282516	2.904751006845671	-5.770232600585609	-2.865481593739938	0.4809523809523809	124.567	3	169	1.532118594888263	0.812886999069298	-0.6748295953097926	2.2299214115358783	0.7192315922674761	0.7404581193413594	-3.924015	2.4678625297134014	1.1713879516411432	0.3464285714285714	628-89-7	Ethanol, 2-(2-chloroethoxy)-	OCCOCCCl	Organic compounds	Organic oxygen compounds	Organooxygen compounds	Ethers	standardized
4708	-2.6663205026874333	-3.3485665	2.7186180452339404	-5.025474514802596	-2.306856469568656	0.4926811594202898	144.174	3	169	2.4925664451119016	1.8103204243395117	0.1334124329967387	2.852030478230679	0.6822460294475765	0.7005136426124111	-3.0800288	2.318101517154408	2.078858171979334	0.3801811594202898	628-94-4	Adipamide	NC(=O)CCCCC(N)=O	Organic compounds	Lipids and lipid-like molecules	Fatty Acyls	Fatty amides	standardized
4709	-4.223123019097642	-3.9959455	3.586531964150896	-6.086123018301883	-2.499591054150988	0.4939593301435406	152.062	3	169	0.9588976791618112	1.1860752343636494	-0.9041023200424304	2.6824296441084656	-0.227177565453843	0.9160681011846954	-4.282265	2.969961547191695	0.8997555223485874	0.3676435406698564	628-96-6	Ethylene glycol dinitrate	O=[N+]([O-])OCCO[N+](=O)[O-]	Organic compounds	Organic oxygen compounds	Organic oxoanionic compounds	Organic nitrates	standardized
4711	-2.940378771168051	-3.1175792	2.213813900935	-4.236202755479882	-2.022388854544882	0.2974358974358974	118.176	3	169	2.132150514802833	1.95495007087972	0.8363265304910029	3.0501404314260028	0.1772004505574127	0.5646008651397707	-3.1145875	1.921852315184888	1.9579417351882549	0.2205128205128205	629-11-8	1,6-Hexanediol	OCCCCCCO	Organic compounds	Lipids and lipid-like molecules	Fatty Acyls	Fatty alcohols	standardized
4747	-5.658539021841462	-4.7114744	3.03844412418627	-6.2294284120259205	-3.1909842878396506	0.74753663003663	130.197	3	169	-0.5439380445098736	0.4031265700790212	-1.114827434694332	1.923616689491938	-0.9470646032013256	0.7751275395120275	-5.1585298	2.9939880915879096	-0.0439287929299983	0.5903937728937729	6317-18-6	Methylene bis(thiocyanate)	N#CSCSC#N	Organic compounds	Organosulfur compounds	Thioacetals	Dithioacetals	standardized
4790	-3.436727981200739	-3.7154102	1.8406430011108337	-4.71926472165822	-2.8786217205473865	0.7156299840510367	102.177	3	169	1.5726251660927322	1.293942905494503	0.2900884256352511	2.1307314267460846	0.2786822513432061	0.4685649002742292	-3.613837	1.9760190315202453	1.3955161480046667	0.5368421052631579	637-92-3	Ethyl T-butyl ether	CCOC(C)(C)C	Organic compounds	Organic oxygen compounds	Organooxygen compounds	Ethers	standardized
4798	-3.505778266946838	-3.7669687	1.747574318219716	-4.849736575330642	-3.1021622571109257	0.0588235294117647	380.172	3	169	2.074201860592348	1.813011401228592	0.7302435522085441	2.47781787042826	0.2611904601649786	0.4507356249807058	-3.7545412	1.67553858896961	1.825438969245644	0.0470588235294117	64-02-8	Ethylenediaminetetraacetic acid tetrasodium salt	O=C([O-])CN(CCN(CC(=O)[O-])CC(=O)[O-])CC(=O)[O-].[Na+].[Na+].[Na+].[Na+]	Organic compounds	Organic acids and derivatives	Carboxylic acids and derivatives	Tetracarboxylic acids and derivatives	nan
4837	-3.799528582310205	-3.783137	3.0583750765129274	-5.361927342754565	-2.303552266241637	0.6553153717627401	74.079	3	169	1.0701665288175986	1.0865580185036954	-0.4922322316267612	2.566142844886166	-0.016391499256616	0.779396507313473	-3.7993426	2.458445666487086	1.070352473374321	0.4928153717627401	646-06-0	1,3-Dioxolane	C1COCO1	Organic compounds	Organoheterocyclic compounds	Dioxolanes	1,3-dioxolanes	standardized
4955	-4.389787303496485	-3.4044323	2.9420119300171046	-5.315941804813457	-2.3739298747963526	0.3180379421243209	945.4309999999992	3	169	1.58584253490643	2.57119753188888	0.6596880335894576	3.601699963606562	-0.9853550067435553	0.7688315525778133	-3.5912287	3.224384281023049	2.384401132026334	0.2389681746824604	64754-95-6	Castor oil, hydrogenated, lithium salt	CCCCCCC([O-])CCCCCCCCCCC(=O)OCC(COC(=O)CCCCCCCCCCC(O)CCCCCC)OC(=O)CCCCCCCCCCC(O)CCCCCC.[Li+]	Organic compounds	Lipids and lipid-like molecules	Glycerolipids	Triradylcglycerols	nan
5029	-3.982692803171757	-4.257509	3.165687747219022	-6.223818268508765	-3.058130521289743	0.5569047619047619	241.461	3	169	1.4001541917395235	1.1253377768304798	-0.8409712735974846	2.324716473621537	0.274816428395626	0.816951109374265	-4.051831	2.269148779188492	1.3310162424571677	0.4235714285714286	6-60-7	Picloram	Nc1c(Cl)c(Cl)nc(C(=O)O)c1Cl	Organic compounds	Organoheterocyclic compounds	Pyridines and derivatives	Pyridinecarboxylic acids and derivatives	standardized
5060	-3.956615797188312	-4.2874746	2.543720660604469	-5.712596837663961	-3.168876177059492	0.7753590003640713	152.241	3	169	1.2259158307775646	0.8950569976297232	-0.5300652096980842	2.0136554509063846	0.3308588350748715	0.6479204215744131	-3.998008	2.3017168138784343	1.1845236296148265	0.6128590003640714	6674-22-2	1,8-Diazabicyclo[5.4.0]undec-7-ene	C1CCC2=NCCCN2CC1	Organic compounds	Organoheterocyclic compounds	Azepanes		standardized
[truncated: 1,398 more rows]
