# Supplementary material for: Uncertainty-aware machine learning to predict non-cancer human toxicity for the global chemicals market
Source: Nat Commun. 2026 Jan 7;17:647. doi: 10.1038/s41467-025-67374-4 (PMC12816579; doi:10.1038/s41467-025-67374-4)
Supplement: Supplementary file 4 — Source Data [file 41467_2025_67374_MOESM4_ESM.zip › Source Data/Figure 3b,d + Figure 4b,d,f,h + Figure S1-26b,d,f.csv]

INCHIKEY	INCHI_STRING	PREFERRED_NAME	IUPAC_NAME	CASRN	SMILES	canonical SMILES	canonical order SMILES	Canonical_QSARr	INCHIKEY_QSARr	INCHI_QSARr	Salt_Solvent	Salt_Solvent_ID	MW	yhat	yhat_lo	yhat_up	uhat	yhat_mg	yhat_lo_mg	yhat_up_mg	dJ	TSNE1	TSNE2	Kingdom	Superclass	Class	Subclass	Superclass (top 15)	POD_mg_all	POD_mg_training
AAADKYXUTOBAGS-UHFFFAOYSA-N	InChI=1/C10H16S/c1-9(2)7-4-5-10(9,3)8(11)6-7/h7H,4-6H2,1-3H3	['Thiocamphor']	['1,7,7-Trimethylbicyclo[2.2.1]heptane-2-thione']	['7519-74-6']	CC1(C)C2CCC1(C)C(=S)C2	CC12CCC(CC1=S)C2(C)C	CC12CCC(CC1=S)C2(C)C	CC1(C)C2CC(=S)C1(C)CC2	AAADKYXUTOBAGS-UHFFFAOYSA-N	InChI=1S/C10H16S/c1-9(2)7-4-5-10(93)8(11)6-7/h7H4-6H21-3H3		0	168.305	-4.5633326	-8.515616938	-3.047249023	5.468367915	0.662764473	-3.28951992	2.178847995	0.662939742	111.0017965	86.75461359	Organic compounds	Lipids and lipid-like molecules	Prenol lipids	Monoterpenoids	Lipids and lipid-like molecules
AAAHTTDMVMAHMO-UHFFFAOYSA-N	InChI=1S/C18H16BO/c20-19(16-10-4-1-5-11-16,17-12-6-2-7-13-17)18-14-8-3-9-15-18/h1-15,20H/q-1	['Hydroxy(triphenyl)borate(1-)']	['Hydroxido(triphenyl)borate(1-)']	['40905-43-9']	O[B-](C1=CC=CC=C1)(C1=CC=CC=C1)C1=CC=CC=C1	O[B-](c1ccccc1)(c1ccccc1)c1ccccc1	O[B-](c1ccccc1)(c1ccccc1)c1ccccc1	O[B-](C1C=CC=CC=1)(C1C=CC=CC=1)C1C=CC=CC=1	AAAHTTDMVMAHMO-UHFFFAOYSA-N	InChI=1S/C18H16BO/c20-19(16-10-4-1-5-11-1617-12-6-2-7-13-17)18-14-8-3-9-15-18/h1-1520H/q-1		0	259.137	-4.357581	-6.856136356	-2.838594545	4.017541811	1.055948305	-1.44260693	2.574934881	0.618679441	-62.16329256	-79.24370247	Organic compounds	Benzenoids	Benzene and substituted derivatives		Benzenoids
AAAIZLQILBFRTJ-UHFFFAOYSA-N	InChI=1S/C17H34O2/c1-3-4-5-6-7-8-9-10-11-12-13-14-15-16-19-17(2)18/h3-16H2,1-2H3	['Pentadecyl acetate']	['Pentadecyl acetate']	['629-58-3']	CCCCCCCCCCCCCCCOC(C)=O	CCCCCCCCCCCCCCCOC(C)=O	CCCCCCCCCCCCCCCOC(C)=O	CCCCCCCCCCCCCCCOC(C)=O	AAAIZLQILBFRTJ-UHFFFAOYSA-N	InChI=1S/C17H34O2/c1-3-4-5-6-7-8-9-10-11-12-13-14-15-16-19-17(2)18/h3-16H21-2H3		0	270.457	-3.3136988	-4.286558104	-2.49379435	1.792763754	2.118399446	1.145540122	2.938303876	0.304843305	119.9231473	-12.44297297	Organic compounds	Lipids and lipid-like molecules	Fatty Acyls	Fatty alcohol esters	Lipids and lipid-like molecules
AAALAKZAIRHZIX-UHFFFAOYSA-N	InChI=1S/C18H16N2O3.BrH/c21-18(22)11-13-20-15-8-4-5-9-16(15)23-17(20)10-12-19-14-6-2-1-3-7-14;/h1-10,12H,11,13H2,(H,21,22);1H	['Benzoxazolium, 3-(2-carboxyethyl)-2-[2-(phenylamino)ethenyl]-, bromide (1:1)']	['2-(2-Anilinoethenyl)-3-(2-carboxyethyl)-1,3-benzoxazol-3-ium bromide']	['68123-41-1']	[Br-].OC(=O)CC[N+]1=C(OC2=C1C=CC=C2)C=CNC1=CC=CC=C1	O=C(O)CC[n+]1c(C=CNc2ccccc2)oc2ccccc21.[Br-]	O=C(O)CC[n+]1c(CC=Nc2ccccc2)oc2ccccc21.[Br-]	OC(=O)CC[N+]1C2=CC=CC=C2OC=1CC=NC1C=CC=CC=1	GJFOXPQVPRPPHV-UHFFFAOYSA-O	InChI=1S/C18H16N2O3/c21-18(22)11-13-20-15-8-4-5-9-16(15)23-17(20)10-12-19-14-6-2-1-3-7-14/h1-912H10-1113H2/p+1	[Br-]	350	309.345	-4.2498317	-6.077835661	-2.815068268	3.262767392	1.240611429	-0.58739256	2.675374832	0.761511877	-96.77184044	-106.9343761	Organic compounds	Organoheterocyclic compounds	Benzoxazoles		Organoheterocyclic compounds
AAALFTUMOWSRRM-UHFFFAOYSA-N	InChI=1S/C13H13ClN2O/c14-8-2-4-11-10(6-8)9-3-1-7(13(15)17)5-12(9)16-11/h2,4,6-7,16H,1,3,5H2,(H2,15,17)	['6-chloro-2,3,4,9-tetrahydro-1H-carbazole-2-carboxamide']	['6-Chloro-2,3,4,9-tetrahydro-1H-carbazole-2-carboxamide']	['35811-53-1']	NC(=O)C1CCC2=C(C1)NC1=C2C=C(Cl)C=C1	NC(=O)C1CCc2c([nH]c3ccc(Cl)cc23)C1	NC(=O)C1CCc2c([nH]c3ccc(Cl)cc23)C1	NC(=O)C1CC2NC3=CC=C(Cl)C=C3C=2CC1	AAALFTUMOWSRRM-UHFFFAOYSA-N	InChI=1S/C13H13ClN2O/c14-8-2-4-11-10(6-8)9-3-1-7(13(15)17)5-12(9)16-11/h246-716H135H2(H21517)		0	248.713	-4.488627	-5.860346753	-3.218472827	2.641873926	0.907071539	-0.464648267	2.177225659	0.710424117	-83.33885042	86.24256068	Organic compounds	Organoheterocyclic compounds	Indoles and derivatives	Carbazoles	Organoheterocyclic compounds
AAALVYBICLMAMA-UHFFFAOYSA-N	InChI=1S/C20H15N3O2/c24-19-15-11-17(21-13-7-3-1-4-8-13)18(12-16(15)20(25)23-19)22-14-9-5-2-6-10-14/h1-12,21-22H,(H,23,24,25)	['4,5-Dianilinophthalimide']	['5,6-Dianilino-1H-isoindole-1,3(2H)-dione']	['145915-58-8']	O=C1NC(=O)C2=C1C=C(NC1=CC=CC=C1)C(NC1=CC=CC=C1)=C2	O=C1NC(=O)c2cc(Nc3ccccc3)c(Nc3ccccc3)cc21	O=C1NC(=O)c2cc(Nc3ccccc3)c(Nc3ccccc3)cc21	O=C1NC(=O)C2=CC(NC3C=CC=CC=3)=C(C=C12)NC1C=CC=CC=1	AAALVYBICLMAMA-UHFFFAOYSA-N	InChI=1S/C20H15N3O2/c24-19-15-11-17(21-13-7-3-1-4-8-13)18(12-16(15)20(25)23-19)22-14-9-5-2-6-10-14/h1-1221-22H(H232425)		0	329.359	-4.3997264	-5.671071476	-3.002575256	2.66849622	1.117943145	-0.153401941	2.515094279	0.617308993	-132.7351543	63.09767384	Organic compounds	Organoheterocyclic compounds	Isoindoles and derivatives	Isoindolines	Organoheterocyclic compounds
AAAOYLLGHKLBRV-UHFFFAOYSA-N	InChI=1S/C7H16OSi/c1-6-7(2,3)8-9(4)5/h6,9H,1H2,2-5H3	['Silane, [(1,1-dimethyl-2-propen-1-yl)oxy]dimethyl-']	['Dimethyl[(2-methylbut-3-en-2-yl)oxy]silane']	['23483-22-9']	C[SiH](C)OC(C)(C)C=C	C=CC(C)(C)O[SiH](C)C	C=CC(C)(C)O[SiH](C)C	C[SiH](C)OC(C)(C)C=C	AAAOYLLGHKLBRV-UHFFFAOYSA-N	InChI=1S/C7H16OSi/c1-6-7(23)8-9(4)5/h69H1H22-5H3		0	144.29	-3.9528067	-5.772873804	-2.960293829	2.812579974	1.206429522	-0.61363757	2.198942404	0.757762002	75.62001688	-111.0916426	Organic compounds	Organometallic compounds	Organometalloid compounds	Organosilicon compounds	Organometallic compounds
AAAQFGUYHFJNHI-SFHVURJKSA-N	InChI=1S/C22H22ClN5O2/c1-4-24-20(29)12-18-22-27-26-13(2)28(22)19-10-9-16(30-3)11-17(19)21(25-18)14-5-7-15(23)8-6-14/h5-11,18H,4,12H2,1-3H3,(H,24,29)/t18-/m0/s1	['2-[(4S)-6-(4-Chlorophenyl)-8-methoxy-1-methyl-4H-[1,2,4]triazolo[4,3-a][1,4]benzodiazepin-4-yl]-N-ethylacetamide']	['2-[(4S)-6-(4-Chlorophenyl)-8-methoxy-1-methyl-4H-[1,2,4]triazolo[4,3-a][1,4]benzodiazepin-4-yl]-N-ethylacetamide']	['1260907-17-2']	CCNC(=O)C[C@@H]1N=C(C2=CC=C(Cl)C=C2)C2=C(C=CC(OC)=C2)N2C(C)=NN=C12	CCNC(=O)CC1N=C(c2ccc(Cl)cc2)c2cc(OC)ccc2-n2c(C)nnc21	CCNC(=O)CC1N=C(c2ccc(Cl)cc2)c2cc(OC)ccc2-n2c(C)nnc21	CC1=NN=C2C(CC(=O)NCC)N=C(C3=CC(=CC=C3N12)OC)C1C=CC(Cl)=CC=1	AAAQFGUYHFJNHI-UHFFFAOYSA-N	InChI=1S/C22H22ClN5O2/c1-4-24-20(29)12-18-22-27-26-13(2)28(22)19-10-9-16(30-3)11-17(19)21(25-18)14-5-7-15(23)8-6-14/h5-1118H412H21-3H3(H2429)		0	423.904	-4.7338114	-5.844823465	-3.363820427	2.481003038	0.893456145	-0.217555951	2.263447088	0.752926461	-55.94881333	90.64639629	Organic compounds	Organoheterocyclic compounds	Benzodiazepines	1,4-benzodiazepines	Organoheterocyclic compounds
AAAQKTZKLRYKHR-UHFFFAOYSA-N	InChI=1S/C19H16/c1-4-10-16(11-5-1)19(17-12-6-2-7-13-17)18-14-8-3-9-15-18/h1-15,19H	['Benzhydrylbenzene']	["1,1',1''-Methanetriyltribenzene"]	['519-73-3']	C1=CC=C(C=C1)C(C1=CC=CC=C1)C1=CC=CC=C1	c1ccc(C(c2ccccc2)c2ccccc2)cc1	c1ccc(C(c2ccccc2)c2ccccc2)cc1	C1=CC=CC=C1C(C1C=CC=CC=1)C1C=CC=CC=1	AAAQKTZKLRYKHR-UHFFFAOYSA-N	InChI=1S/C19H16/c1-4-10-16(11-5-1)19(17-12-6-2-7-13-17)18-14-8-3-9-15-18/h1-1519H		0	244.337	-4.500844	-5.640596174	-3.289262558	2.351333616	0.887145218	-0.252606937	2.09872668	0.541498452	-21.9691445	-55.30765017	Organic compounds	Benzenoids	Triphenyl compounds		Benzenoids
AAARTTJTRNAYHQ-UHFFFAOYSA-N	InChI=1S/C10H19N/c1-11-8-4-6-9-5-2-3-7-10(9)11/h9-10H,2-8H2,1H3	['1-Methyldecahydroquinoline']	['1-Methyldecahydroquinoline']	['16726-25-3']	CN1CCCC2CCCCC12	CN1CCCC2CCCCC21	CN1CCCC2CCCCC21	CN1CCCC2CCCCC12	AAARTTJTRNAYHQ-UHFFFAOYSA-N	InChI=1S/C10H19N/c1-11-8-4-6-9-5-2-3-7-10(9)11/h9-10H2-8H21H3		0	153.269	-4.5830936	-6.083289274	-3.128727056	2.954562218	0.602360686	-0.89783495	2.056727268	0.740123137	65.35152502	43.10761231	Organic compounds	Organoheterocyclic compounds	Quinolidines		Organoheterocyclic compounds
AAARTTJTRNAYHQ-ZJUUUORDSA-N	InChI=1S/C10H19N/c1-11-8-4-6-9-5-2-3-7-10(9)11/h9-10H,2-8H2,1H3/t9-,10+/m1/s1	['rel-(4aR,8aS)-Decahydro-1-methylquinoline']	['(4aR,8aS)-1-Methyldecahydroquinoline']	['875-63-8']	CN1CCC[C@H]2CCCC[C@H]12	CN1CCCC2CCCCC21	CN1CCCC2CCCCC21	CN1CCCC2CCCCC12	AAARTTJTRNAYHQ-UHFFFAOYSA-N	InChI=1S/C10H19N/c1-11-8-4-6-9-5-2-3-7-10(9)11/h9-10H2-8H21H3		0	153.269	-4.5830936	-6.083289274	-3.128727056	2.954562218	0.602360686	-0.89783495	2.056727268	0.740123137	65.35268733	43.1079391	Organic compounds	Organoheterocyclic compounds	Quinolidines		Organoheterocyclic compounds
AAASNKNLMQBKFV-UHFFFAOYSA-N	InChI=1S/C19H18O7/c1-22-11-8-14(25-4)16-15(9-11)26-19(18(21)17(16)20)10-5-6-12(23-2)13(7-10)24-3/h5-9,21H,1-4H3	["3-Hydroxy-3',4',5,7-tetramethoxyflavone"]	['2-(3,4-Dimethoxyphenyl)-3-hydroxy-5,7-dimethoxy-4H-1-benzopyran-4-one']	['1244-78-6']	COC1=CC2=C(C(=O)C(O)=C(O2)C2=CC(OC)=C(OC)C=C2)C(OC)=C1	COc1cc(OC)c2c(=O)c(O)c(-c3ccc(OC)c(OC)c3)oc2c1	COc1cc(OC)c2c(=O)c(O)c(-c3ccc(OC)c(OC)c3)oc2c1	COc1cc(cc2oc(c(O)c(=O)c21)C1C=C(OC)C(=CC=1)OC)OC	AAASNKNLMQBKFV-UHFFFAOYSA-N	InChI=1S/C19H18O7/c1-22-11-8-14(25-4)16-15(9-11)26-19(18(21)17(16)20)10-5-6-12(23-2)13(7-10)24-3/h5-921H1-4H3		0	358.346	-4.2876797	-6.002103063	-2.819746974	3.18235609	1.266622889	-0.447800502	2.734555587	0.734940181	-75.55625557	127.7142205	Organic compounds	Phenylpropanoids and polyketides	Flavonoids	Flavones	Phenylpropanoids and polyketides
AAAWJUMVTPNRDT-UHFFFAOYSA-N	InChI=1S/C6H14O2/c1-6(5-8)3-2-4-7/h6-8H,2-5H2,1H3	['2-Methylpentane-1,5-diol']	['2-Methylpentane-1,5-diol']	['42856-62-2']	CC(CO)CCCO	CC(CO)CCCO	CC(CO)CCCO	CC(CCCO)CO	AAAWJUMVTPNRDT-UHFFFAOYSA-N	InChI=1S/C6H14O2/c1-6(5-8)3-2-4-7/h6-8H2-5H21H3		0	118.176	-3.0614598	-4.105847085	-2.24449026	1.861356825	2.011069501	0.966682201	2.828039026	0.565660957	124.935405	-90.37634273	Organic compounds	Organic oxygen compounds	Organooxygen compounds	Alcohols and polyols	Organic oxygen compounds
AAAXMNYUNVCMCJ-UHFFFAOYSA-N	InChI=1S/C3H6I2/c4-2-1-3-5/h1-3H2	['Propane, 1,3-diiodo-']	['1,3-Diiodopropane']	['627-31-6']	ICCCI	ICCCI	ICCCI	ICCCI	AAAXMNYUNVCMCJ-UHFFFAOYSA-N	InChI=1S/C3H6I2/c4-2-1-3-5/h1-3H2		0	295.889	-4.423824	-6.590227724	-3.105541177	3.484686547	1.047304973	-1.119098904	2.365587643	0.833333333	103.1000653	-125.6024674	Organic compounds	Organohalogen compounds	Organoiodides		Organohalogen compounds
AABBHSMFGKYLKE-SNAWJCMRSA-N	InChI=1S/C7H12O2/c1-4-5-7(8)9-6(2)3/h4-6H,1-3H3/b5-4+	['1-Methylethyl (2E)-2-butenoate']	['Propan-2-yl (2E)-but-2-enoate']	['6284-46-4']	C\C=C\C(=O)OC(C)C	CC=CC(=O)OC(C)C	CC=CC(=O)OC(C)C	CC=CC(=O)OC(C)C	AABBHSMFGKYLKE-UHFFFAOYSA-N	InChI=1S/C7H12O2/c1-4-5-7(8)9-6(2)3/h4-6H1-3H3		0	128.171	-3.7012799	-4.773652239	-2.751812083	2.021840156	1.406509894	0.334137534	2.35597769	0.690519362	108.1523765	-17.2530862	Organic compounds	Lipids and lipid-like molecules	Fatty Acyls	Fatty acid esters	Lipids and lipid-like molecules
AABBHSMFGKYLKE-UHFFFAOYSA-N	InChI=1S/C7H12O2/c1-4-5-7(8)9-6(2)3/h4-6H,1-3H3	['Isopropyl 2-butenoate']	['Propan-2-yl but-2-enoate']	['18060-77-0']	CC=CC(=O)OC(C)C	CC=CC(=O)OC(C)C	CC=CC(=O)OC(C)C	CC=CC(=O)OC(C)C	AABBHSMFGKYLKE-UHFFFAOYSA-N	InChI=1S/C7H12O2/c1-4-5-7(8)9-6(2)3/h4-6H1-3H3		0	128.171	-3.7012799	-4.773652239	-2.751812083	2.021840156	1.406509894	0.334137534	2.35597769	0.690519362	108.1525292	-17.25320941	Organic compounds	Lipids and lipid-like molecules	Fatty Acyls	Fatty acid esters	Lipids and lipid-like molecules
AABILZKQMVKFHP-LZUZPLOVSA-N	InChI=1S/C21H33NO8/c1-7-13(2)18(23)30-16-9-11-22(27)10-8-15(17(16)22)12-29-19(24)21(26,14(3)28-6)20(4,5)25/h7-8,14,16-17,25-26H,9-12H2,1-6H3/b13-7-/t14-,16+,17-,21+,22?/m1/s1	['Lasiocarpine, N-oxide']	['(1S,7aR)-7-({[(2R)-2,3-Dihydroxy-2-(1-methoxyethyl)-3-methylbutanoyl]oxy}methyl)-4-oxo-1,2,3,4,5,7a-hexahydro-4lambda~5~-pyrrolizin-1-yl (2Z)-2-methylbut-2-enoate (incorrect configuration definition!,\n non-preferred name)']	['127-30-0']	CO[C@H](C)[C@](O)(C(=O)OCC1=CCN2(=O)CC[C@H](OC(=O)C(\C)=C/C)[C@@H]12)C(C)(C)O	CC=C(C)C(=O)OC1CC[N+]2([O-])CC=C(COC(=O)C(O)(C(C)OC)C(C)(C)O)C12	CC=C(C)C(=O)OC1CC[N+]2([O-])CC=C(COC(=O)C(O)(C(C)OC)C(C)(C)O)C12	CC(C)(O)C(O)(C(C)OC)C(=O)OCC1=CC[N+]2([O-])CCC(OC(=O)C(C)=CC)C21	AABILZKQMVKFHP-UHFFFAOYSA-N	InChI=1S/C21H33NO8/c1-7-13(2)18(23)30-16-9-11-22(27)10-8-15(17(16)22)12-29-19(24)21(2614(3)28-6)20(45)25/h7-81416-1725-26H9-12H21-6H3		0	427.494	-4.2025065	-6.72589102	-2.817866956	3.908024064	1.428423468	-1.094960996	2.813063068	0.811006331	69.90698798	103.5384339	Organic compounds	Alkaloids and derivatives			Alkaloids and derivatives
AABLHGPVOULICI-BRJGLHKUSA-N	InChI=1S/C17H21NO4/c1-18-7-6-16-13-9-2-3-10(19)14(13)22-15(16)11(20)4-5-17(16,21)12(18)8-9/h2-3,11-12,15,19-21H,4-8H2,1H3/t11-,12+,15-,16-,17+/m0/s1	['Hydromorphinol [INN:BAN:DCF]']	['17-Methyl-5alpha-4,5-epoxymorphinan-3,6alpha,14-triol']	['2183-56-4']	CN1CC[C@]23[C@H]4OC5=C(O)C=CC(C[C@@H]1[C@]2(O)CC[C@@H]4O)=C35	CN1CCC23c4c5ccc(O)c4OC2C(O)CCC3(O)C1C5	CN1CCC23c4c5ccc(O)c4OC2C(O)CCC3(O)C1C5	CN1CCC23C4OC5C2=C(CC1C3(O)CCC4O)C=CC=5O	AABLHGPVOULICI-UHFFFAOYSA-N	InChI=1S/C17H21NO4/c1-18-7-6-16-13-9-2-3-10(19)14(13)22-15(16)11(20)4-5-17(1621)12(18)8-9/h2-311-121519-21H4-8H21H3		0	303.358	-4.740996	-9.099659522	-3.055096781	6.044562741	0.74095959	-3.61770407	2.426858671	0.800027766	-11.3381952	160.0921103	Organic compounds	Benzenoids	Phenanthrenes and derivatives		Benzenoids
AABLHGPVOULICI-LQPBRMSDSA-N	InChI=1S/C17H21NO4/c1-18-7-6-16-13-9-2-3-10(19)14(13)22-15(16)11(20)4-5-17(16,21)12(18)8-9/h2-3,11-12,15,19-21H,4-8H2,1H3/t11-,12-,15+,16+,17-/m1/s1	['beta-Oxymorphol']	['17-Methyl-5alpha-4,5-epoxymorphinan-3,6beta,14-triol']	['54934-75-7']	CN1CC[C@]23[C@H]4OC5=C(O)C=CC(C[C@@H]1[C@]2(O)CC[C@H]4O)=C35	CN1CCC23c4c5ccc(O)c4OC2C(O)CCC3(O)C1C5	CN1CCC23c4c5ccc(O)c4OC2C(O)CCC3(O)C1C5	CN1CCC23C4OC5C2=C(CC1C3(O)CCC4O)C=CC=5O	AABLHGPVOULICI-UHFFFAOYSA-N	InChI=1S/C17H21NO4/c1-18-7-6-16-13-9-2-3-10(19)14(13)22-15(16)11(20)4-5-17(1621)12(18)8-9/h2-311-121519-21H4-8H21H3		0	303.358	-4.740996	-9.099659522	-3.055096781	6.044562741	0.74095959	-3.61770407	2.426858671	0.800027766	-11.33821452	160.0919995	Organic compounds	Benzenoids	Phenanthrenes and derivatives		Benzenoids
AABVNLKNIVLBCB-UHFFFAOYSA-N	InChI=1S/C10H18O4.C4H10N2/c11-9(12)7-5-3-1-2-4-6-8-10(13)14;1-2-6-4-3-5-1/h1-8H2,(H,11,12)(H,13,14);5-6H,1-4H2	['Piperazine sebacate']	['Decanedioic acid--piperazine (1/1)']	['7433-23-0']	C1CNCCN1.OC(=O)CCCCCCCCC(O)=O	C1CNCCN1.O=C(O)CCCCCCCCC(=O)O	C1CNCCN1.O=C(O)CCCCCCCCC(=O)O	OC(=O)CCCCCCCCC(O)=O	CXMXRPHRNRROMY-UHFFFAOYSA-N	InChI=1S/C10H18O4/c11-9(12)7-5-3-1-2-4-6-8-10(13)14/h1-8H2(H1112)(H1314)	C1NCCNC1	2079	202.25	-3.0184534	-4.254725392	-2.268380069	1.986345323	2.287435161	1.051163139	3.037508461	0.075490196	77.54767426	-46.85021042	Organic compounds	Lipids and lipid-like molecules	Fatty Acyls	Fatty acids and conjugates	Lipids and lipid-like molecules
AABXRENNINHJOR-UHFFFAOYSA-N	InChI=1S/C21H27NO3.ClH/c1-3-22(4-2)15-16-25-20(23)17-21(24,18-11-7-5-8-12-18)19-13-9-6-10-14-19;/h5-14,24H,3-4,15-17H2,1-2H3;1H	['Diethylaminoethyl diphenylhydroxypropionate hydrochloride']	['2-(Diethylamino)ethyl 3-hydroxy-3,3-diphenylpropanoate--hydrogen chloride (1/1)']	['53421-38-8']	Cl.CCN(CC)CCOC(=O)CC(O)(C1=CC=CC=C1)C1=CC=CC=C1	CCN(CC)CCOC(=O)CC(O)(c1ccccc1)c1ccccc1.Cl	CCN(CC)CCOC(=O)CC(O)(c1ccccc1)c1ccccc1.Cl	CCN(CCOC(=O)CC(O)(C1C=CC=CC=1)C1C=CC=CC=1)CC	RKYKPUKUJOQKEX-UHFFFAOYSA-N	InChI=1S/C21H27NO3/c1-3-22(4-2)15-16-25-20(23)17-21(2418-11-7-5-8-12-18)19-13-9-6-10-14-19/h5-1424H3-415-17H21-2H3	Cl	170	341.451	-4.458714	-5.694755905	-3.11749029	2.577265616	1.074614372	-0.161427516	2.415838099	0.67678487	-13.57008562	-68.78706568	Organic compounds	Benzenoids	Benzene and substituted derivatives	Diphenylmethanes	Benzenoids
AABXRMHVHPQKKP-UHFFFAOYSA-N	InChI=1S/C17H17NO4/c1-3-4-10-22-18-16(19)12-7-5-6-11-14(21-2)9-8-13(15(11)12)17(18)20/h5-9H,3-4,10H2,1-2H3	['N-Butoxy-4-methoxynaphthoimide']	['2-Butoxy-6-methoxy-1H-benzo[de]isoquinoline-1,3(2H)-dione']	['25826-31-7']	CCCCON1C(=O)C2=CC=CC3=C(OC)C=CC(C1=O)=C23	CCCCON1C(=O)c2cccc3c(OC)ccc(c23)C1=O	CCCCON1C(=O)c2cccc3c(OC)ccc(c23)C1=O	COC1C=CC2=C3C(=CC=CC3=1)C(=O)N(OCCCC)C2=O	AABXRMHVHPQKKP-UHFFFAOYSA-N	InChI=1S/C17H17NO4/c1-3-4-10-22-18-16(19)12-7-5-6-11-14(21-2)9-8-13(15(11)12)17(18)20/h5-9H3-410H21-2H3		0	299.326	-4.49945	-5.756187032	-3.110872944	2.645314087	0.976694249	-0.28004259	2.365271498	0.738444444	-48.6176454	55.73908715	Organic compounds	Organoheterocyclic compounds	Isoquinolines and derivatives	Isoquinolones and derivatives	Organoheterocyclic compounds
AACACXATQSKRQG-UHFFFAOYSA-L	InChI=1S/2C2H5NO2.Mg/c2*3-1-2(4)5;/h2*1,3H2,(H,4,5);/q;;+2/p-2	['Magnesium glycinate']	['Magnesium bis(aminoacetate)']	['14783-68-7']	[Mg++].NCC([O-])=O.NCC([O-])=O	NCC(=O)[O-].NCC(=O)[O-].[Mg+2]	NCC(=O)[O-].NCC(=O)[O-].[Mg+2]	NCC(O)=O	DHMQDGOQFOQNFH-UHFFFAOYSA-N	InChI=1S/C2H5NO2/c3-1-2(4)5/h13H2(H45)	[Mg+2]	120	75.067	-3.4332275	-5.494972996	-2.256588076	3.23838492	1.442221516	-0.619523936	2.618860984	0.564835165	85.38810708	-63.36326634	Organic compounds	Organic acids and derivatives	Carboxylic acids and derivatives	Amino acids, peptides, and analogues	Organic acids and derivatives
AACFPJSJOWQNBN-UHFFFAOYSA-N	InChI=1S/C12H11NO3/c14-7-3-4-10-9(6-7)8-2-1-5-13-12(15)11(8)16-10/h3-4,6,14H,1-2,5H2,(H,13,15)	['CID755673']	['7-Hydroxy-2,3,4,5-tetrahydro-1H-[1]benzofuro[2,3-c]azepin-1-one']	['521937-07-5']	OC1=CC2=C(OC3=C2CCCNC3=O)C=C1	O=C1NCCCc2c1oc1ccc(O)cc21	O=C1NCCCc2c1oc1ccc(O)cc21	OC1=CC=C2OC3C(=O)NCCCC=3C2=C1	AACFPJSJOWQNBN-UHFFFAOYSA-N	InChI=1S/C12H11NO3/c14-7-3-4-10-9(6-7)8-2-1-5-13-12(15)11(8)16-10/h3-4614H1-25H2(H1315)		0	217.224	-4.1791663	-6.213616436	-2.839502796	3.374113641	1.157741513	-0.87670863	2.497405011	0.757644392	-77.74245927	118.221105	Organic compounds	Organoheterocyclic compounds	Benzofurans		Organoheterocyclic compounds
AACMKKWADJBYOE-UHFFFAOYSA-N	InChI=1S/C11H8N2O/c1-2-4-10-8(3-1)7-11(14-10)9-5-6-12-13-9/h1-7H,(H,12,13)	['3-benzo[b]furan-2-yl-1H-pyrazole']	['5-(1-Benzofuran-2-yl)-1H-pyrazole']	['666728-39-8']	N1N=CC=C1C1=CC2=CC=CC=C2O1	c1ccc2oc(-c3ccn[nH]3)cc2c1	c1ccc2oc(-c3cc[nH]n3)cc2c1	C1=C(OC2=CC=CC=C21)C1C=CNN=1	AACMKKWADJBYOE-UHFFFAOYSA-N	InChI=1S/C11H8N2O/c1-2-4-10-8(3-1)7-11(14-10)9-5-6-12-13-9/h1-7H(H1213)		0	184.198	-4.331525	-5.777457175	-3.203560992	2.573896183	0.933760073	-0.512172265	2.061723918	0.709488159	-85.82423829	103.4820153	Organic compounds	Organoheterocyclic compounds	Benzofurans		Organoheterocyclic compounds
AACOJGPCMIDLEY-UHFFFAOYSA-N	InChI=1S/2C14H17N3O2S.2ClH.H2O/c2*18-20(19,17-9-2-6-15-8-10-17)14-4-1-3-12-11-16-7-5-13(12)14;;;/h2*1,3-5,7,11,15H,2,6,8-10H2;2*1H;1H2	['Fasudil hydrochloride hydrate']	['5-(1,4-Diazepane-1-sulfonyl)isoquinoline--hydrogen chloride--water (2/2/1)']	['186694-02-0']	O.Cl.Cl.O=S(=O)(N1CCCNCC1)C1=CC=CC2=C1C=CN=C2.O=S(=O)(N1CCCNCC1)C1=CC=CC2=C1C=CN=C2	Cl.Cl.O.O=S(=O)(c1cccc2cnccc12)N1CCCNCC1.O=S(=O)(c1cccc2cnccc12)N1CCCNCC1	Cl.Cl.O.O=S(=O)(c1cccc2cnccc12)N1CCCNCC1.O=S(=O)(c1cccc2cnccc12)N1CCCNCC1	O=S(=O)(C1=CC=CC2=CN=CC=C21)N1CCCNCC1	NGOGFTYYXHNFQH-UHFFFAOYSA-N	InChI=1S/C14H17N3O2S/c18-20(1917-9-2-6-15-8-10-17)14-4-1-3-12-11-16-7-5-13(12)14/h13-571115H268-10H2	O.Cl	125	291.376	-4.6930466	-6.109161933	-3.218478754	2.890683179	0.771407193	-0.644708156	2.245975023	0.794256427	-12.60697331	57.12071175	Organic compounds	Organoheterocyclic compounds	Isoquinolines and derivatives		Organoheterocyclic compounds
AACQWMDCFMYTSE-UHFFFAOYSA-N	InChI=1S/C13H17NO.ClH/c15-13(12-6-2-1-3-7-12)8-11-14-9-4-5-10-14;/h1-3,6-7H,4-5,8-11H2;1H	['Propiophenone, 3-(1-pyrrolidinyl)-, hydrochloride']	['1-Phenyl-3-(pyrrolidin-1-yl)propan-1-one--hydrogen chloride (1/1)']	['833-86-3']	Cl.O=C(CCN1CCCC1)C1=CC=CC=C1	Cl.O=C(CCN1CCCC1)c1ccccc1	Cl.O=C(CCN1CCCC1)c1ccccc1	O=C(CCN1CCCC1)C1C=CC=CC=1	WRSWNYCNECGVNL-UHFFFAOYSA-N	InChI=1S/C13H17NO/c15-13(12-6-2-1-3-7-12)8-11-14-9-4-5-10-14/h1-36-7H4-58-11H2	Cl	170	203.285	-4.3997006	-5.683804255	-3.154616499	2.529187756	0.908404683	-0.37569892	2.153488835	0.640070327	11.96565411	53.32494225	Organic compounds	Organic oxygen compounds	Organooxygen compounds	Carbonyl compounds	Organic oxygen compounds
AACRWZVDRSTLKY-UHFFFAOYSA-N	InChI=1S/C11H14N2O4S/c14-13(15)10-6-2-3-7-11(10)18(16,17)12-8-4-1-5-9-12/h2-3,6-7H,1,4-5,8-9H2	['1-((2-Nitrophenyl)sulfonyl)piperidine']	['1-(2-Nitrobenzene-1-sulfonyl)piperidine']	['314283-05-1']	[O-][N+](=O)C1=CC=CC=C1S(=O)(=O)N1CCCCC1	O=[N+]([O-])c1ccccc1S(=O)(=O)N1CCCCC1	O=[N+]([O-])c1ccccc1S(=O)(=O)N1CCCCC1	[O-][N+](=O)C1=CC=CC=C1S(=O)(=O)N1CCCCC1	AACRWZVDRSTLKY-UHFFFAOYSA-N	InChI=1S/C11H14N2O4S/c14-13(15)10-6-2-3-7-11(10)18(1617)12-8-4-1-5-9-12/h2-36-7H14-58-9H2		0	270.31	-4.697175	-5.99128944	-3.207010165	2.784279275	0.734687081	-0.559427328	2.224851947	0.599449807	-122.2588049	24.23549092	Organic compounds	Benzenoids	Benzene and substituted derivatives	Benzenesulfonamides	Benzenoids
AADCDMQTJNYOSS-LBPRGKRZSA-N	InChI=1S/C17H25ClN2O3/c1-4-11-9-13(18)16(23-3)14(15(11)21)17(22)19-10-12-7-6-8-20(12)5-2/h9,12,21H,4-8,10H2,1-3H3,(H,19,22)/t12-/m0/s1	['Eticlopride']	['3-Chloro-5-ethyl-N-{[(2S)-1-ethylpyrrolidin-2-yl]methyl}-6-hydroxy-2-methoxybenzamide']	['84226-12-0']	CCN1CCC[C@H]1CNC(=O)C1=C(OC)C(Cl)=CC(CC)=C1O	CCc1cc(Cl)c(OC)c(C(=O)NCC2CCCN2CC)c1O	CCc1cc(Cl)c(OC)c(C(=O)NCC2CCCN2CC)c1O	COC1=C(Cl)C=C(CC)C(O)=C1C(=O)NCC1CCCN1CC	AADCDMQTJNYOSS-UHFFFAOYSA-N	InChI=1S/C17H25ClN2O3/c1-4-11-9-13(18)16(23-3)14(15(11)21)17(22)19-10-12-7-6-8-20(12)5-2/h91221H4-810H21-3H3(H1922)		0	340.851	-4.7239866	-5.996072255	-3.344769952	2.651302303	0.808577953	-0.463507682	2.187794621	0.746731547	-2.304605585	94.06319589	Organic compounds	Benzenoids	Benzene and substituted derivatives	Benzoic acids and derivatives	Benzenoids
AADCSFJSFODVPA-UHFFFAOYSA-N	InChI=1S/C16H22Cl2O4/c1-21-13(19)11(17)15-4-9-3-10(5-15)7-16(6-9,8-15)12(18)14(20)22-2/h9-12H,3-8H2,1-2H3	["Dimethyl 2,2'-(tricyclo[3.3.1.1~3,7~]decane-1,3-diyl)bis(chloroacetate)"]	["Dimethyl 2,2'-(tricyclo[3.3.1.1~3,7~]decane-1,3-diyl)bis(chloroacetate)"]	['16668-48-7']	COC(=O)C(Cl)C12CC3CC(C1)CC(C3)(C2)C(Cl)C(=O)OC	COC(=O)C(Cl)C12CC3CC(C1)CC(C(Cl)C(=O)OC)(C3)C2	COC(=O)C(Cl)C12CC3CC(C1)CC(C(Cl)C(=O)OC)(C3)C2	COC(=O)C(Cl)C12CC3(CC(C1)CC(C2)C3)C(Cl)C(=O)OC	AADCSFJSFODVPA-UHFFFAOYSA-N	InChI=1S/C16H22Cl2O4/c1-21-13(19)11(17)15-4-9-3-10(5-15)7-16(6-98-15)12(18)14(20)22-2/h9-12H3-8H21-2H3		0	349.254	-4.7150574	-7.957046261	-3.117176988	4.839869273	0.828083996	-2.413904872	2.425964401	0.748778765	83.25509572	48.50339683	Organic compounds	Organic acids and derivatives	Carboxylic acids and derivatives	Dicarboxylic acids and derivatives	Organic acids and derivatives
AADDTEHKDBQTDE-UHFFFAOYSA-N	InChI=1S/C17H12Cl2N4O2.C4H6O5/c1-10-14(22-21-13-9-11(18)5-6-12(13)19)16(24)20-17(25)15(10)23-7-3-2-4-8-23;5-2(4(8)9)1-3(6)7/h2-9H,1H3,(H-,20,21,24,25);2,5H,1H2,(H,6,7)(H,8,9)	["1,3'-Bipyridinium, 5'-[2-(2,5-dichlorophenyl)diazenyl]-1',2'-dihydro-6'-hydroxy-4'-methyl-2'-oxo-, 2-hydroxybutanedioate (1:1)"]	["5'-[(2,5-Dichlorophenyl)diazenyl]-6'-hydroxy-4'-methyl-2'-oxo-1',2'-dihydro-1,3'-bipyridin-1-ium 2-hydroxybutanedioate"]	['68214-61-9']	OC(CC([O-])=O)C([O-])=O.CC1=C(C(=O)[NH2+]C(O)=C1N=NC1=CC(Cl)=CC=C1Cl)[N+]1=CC=CC=C1	CC1=C([n+]2ccccc2)C(=O)[NH2+]C(O)=C1N=Nc1cc(Cl)ccc1Cl.O=C([O-])CC(O)C(=O)[O-]	CC1=C([n+]2ccccc2)C(=O)[NH2+]C(=O)C1=NNc1cc(Cl)ccc1Cl.O=C([O-])CC(O)C(=O)[O-]	CC1C(N=NC2C=C(Cl)C=CC=2Cl)C(=O)NC(=O)C=1[N+]1C=CC=CC=1	FVYFPNPVGQFYPH-UHFFFAOYSA-O	InChI=1S/C17H12Cl2N4O2/c1-10-14(22-21-13-9-11(18)5-6-12(13)19)16(24)20-17(25)15(10)23-7-3-2-4-8-23/h2-914H1H3/p+1	[O-]C(C(CC(=O)[O-])O)=O	2819	376.223	-4.2505198	-5.784437762	-2.184349131	3.600088631	1.324925602	-0.20899242	3.391096211	0.710190476	-113.3802365	-26.43138307	Organic compounds	Benzenoids	Benzene and substituted derivatives	Halobenzenes	Benzenoids
AADFBKFELOITOB-UHFFFAOYSA-N	InChI=1S/C22H16N2O2/c25-21-17-13-7-8-14-18(17)22(26)24(21)23-19(15-9-3-1-4-10-15)20(23)16-11-5-2-6-12-16/h1-14,19-20H	['2-(2,3-Diphenylaziridin-1-yl)-1H-isoindole-1,3(2H)-dione']	['2-(2,3-Diphenylaziridin-1-yl)-1H-isoindole-1,3(2H)-dione']	['33474-61-2']	O=C1N(N2C(C2C2=CC=CC=C2)C2=CC=CC=C2)C(=O)C2=CC=CC=C12	O=C1c2ccccc2C(=O)N1N1C(c2ccccc2)C1c1ccccc1	O=C1c2ccccc2C(=O)N1N1C(c2ccccc2)C1c1ccccc1	O=C1C2=CC=CC=C2C(=O)N1N1C(C1C1C=CC=CC=1)C1C=CC=CC=1	AADFBKFELOITOB-UHFFFAOYSA-N	InChI=1S/C22H16N2O2/c25-21-17-13-7-8-14-18(17)22(26)24(21)23-19(15-9-3-1-4-10-15)20(23)16-11-5-2-6-12-16/h1-1419-20H		0	340.382	-4.561368	-6.317195982	-3.110298326	3.206897656	0.970598597	-0.785229396	2.42166826	0.669271887	-41.71421177	60.5727439	Organic compounds	Phenylpropanoids and polyketides	Stilbenes		Phenylpropanoids and polyketides
AADKOQARFMAFHR-UHFFFAOYSA-N	InChI=1S/C13H22N18/c14-5-23-6(15)26-10(25-5)19-1-3-21-12-29-9(18)30-13(31-12)22-4-2-20-11-27-7(16)24-8(17)28-11/h1-4H2,(H5,14,15,19,23,25,26)(H5,16,17,20,24,27,28)(H4,18,21,22,29,30,31)	["N,N'-Bis(2-((4,6-diamino-1,3,5-triazin-2-yl)amino)ethyl)-1,3,5-triazine-2,4,6-triamine"]	["N~2~,N~2'~-[(6-Amino-1,3,5-triazine-2,4-diyl)bis(azanediylethane-2,1-diyl)]di(1,3,5-triazine-2,4,6-triamine)"]	['78326-97-3']	NC1=NC(NCCNC2=NC(NCCNC3=NC(N)=NC(N)=N3)=NC(N)=N2)=NC(N)=N1	Nc1nc(N)nc(NCCNc2nc(N)nc(NCCNc3nc(N)nc(N)n3)n2)n1	Nc1nc(N)nc(NCCNc2nc(N)nc(NCCNc3nc(N)nc(N)n3)n2)n1	NC1N=C(N)N=C(NCCNC2N=C(N)N=C(NCCNC3=NC(N)=NC(N)=N3)N=2)N=1	AADKOQARFMAFHR-UHFFFAOYSA-N	InChI=1S/C13H22N18/c14-5-23-6(15)26-10(25-5)19-1-3-21-12-29-9(18)30-13(31-12)22-4-2-20-11-27-7(16)24-8(17)28-11/h1-4H2(H5141519232526)(H5161720242728)(H4182122293031)		0	430.445	-3.7846324	-5.70486934	-2.725729078	2.979140263	1.849285236	-0.070951673	2.90818859	0.564244811	15.35582381	-85.63687156	Organic compounds	Organoheterocyclic compounds	Triazines	Aminotriazines	Organoheterocyclic compounds
AADNQNOXNWEYHS-UHFFFAOYSA-N	InChI=1/C19H24O3/c1-11-6-7-15-14(8-11)18-16(21-13(3)20)9-12(2)10-17(18)22-19(15,4)5/h9-11H,6-8H2,1-5H3	['Pirnabine']	['3,6,6,9-Tetramethyl-7,8,9,10-tetrahydro-6H-dibenzo[b,d]pyran-1-yl acetate']	['19825-63-9']	CC1CCC2=C(C1)C1=C(OC(C)=O)C=C(C)C=C1OC2(C)C	CC(=O)Oc1cc(C)cc2c1C1=C(CCC(C)C1)C(C)(C)O2	CC(=O)Oc1cc(C)cc2c1C1=C(CCC(C)C1)C(C)(C)O2	CC1C=C(OC(C)=O)C2=C(C=1)OC(C)(C)C1CCC(C)CC=12	AADNQNOXNWEYHS-UHFFFAOYSA-N	InChI=1S/C19H24O3/c1-11-6-7-15-14(8-11)18-16(21-13(3)20)9-12(2)10-17(18)22-19(154)5/h9-11H6-8H21-5H3		0	300.398	-4.6801133	-6.251177815	-3.351531152	2.899646663	0.797583705	-0.773480778	2.126165885	0.761294602	25.194774	-15.03490832	Organic compounds	Organoheterocyclic compounds	Benzopyrans	1-benzopyrans	Organoheterocyclic compounds
AADQFNAACHHRLT-UHFFFAOYSA-N	InChI=1S/C11H16/c1-8(2)11-6-5-9(3)7-10(11)4/h5-8H,1-4H3	['Benzene, 2,4-dimethyl-1-(1-methylethyl)-']	['2,4-Dimethyl-1-(propan-2-yl)benzene']	['4706-89-2']	CC(C)C1=C(C)C=C(C)C=C1	Cc1ccc(C(C)C)c(C)c1	Cc1ccc(C(C)C)c(C)c1	CC1C=C(C)C(=CC=1)C(C)C	AADQFNAACHHRLT-UHFFFAOYSA-N	InChI=1S/C11H16/c1-8(2)11-6-5-9(3)7-10(11)4/h5-8H1-4H3		0	148.249	-3.889086	-5.682583375	-3.133749008	2.548834366	1.281905755	-0.511591602	2.037242764	0.542405797	-75.81721012	-9.56924945	Organic compounds	Lipids and lipid-like molecules	Prenol lipids	Monoterpenoids	Lipids and lipid-like molecules
AADUTVXTSYIBNU-UHFFFAOYSA-N	InChI=1S/C9H17ClOS/c1-2-3-4-5-6-7-8-12-9(10)11/h2-8H2,1H3	['S-Octyl carbonochloridothioate']	['S-Octyl carbonochloridothioate']	['13889-96-8']	CCCCCCCCSC(Cl)=O	CCCCCCCCSC(=O)Cl	CCCCCCCCSC(=O)Cl	CCCCCCCCSC(=O)Cl	AADUTVXTSYIBNU-UHFFFAOYSA-N	InChI=1S/C9H17ClOS/c1-2-3-4-5-6-7-8-12-9(10)11/h2-8H21H3		0	208.754	-4.521859	-5.95646127	-3.138173154	2.818288116	0.797775634	-0.636826464	2.181461652	0.592592593	120.2788797	-118.8224448	Organic compounds	Organic acids and derivatives	Organic carbonic acids and derivatives		Organic acids and derivatives
AADVAFSRHMQXEC-UHFFFAOYSA-L	InChI=1S/C34H28N6O6S2.2Na/c1-19-15-21(5-13-31(19)37-39-33-27-9-7-25(47(41,42)43)17-23(27)3-11-29(33)35)22-6-14-32(20(2)16-22)38-40-34-28-10-8-26(48(44,45)46)18-24(28)4-12-30(34)36;;/h3-18H,35-36H2,1-2H3,(H,41,42,43)(H,44,45,46);;/q;2*+1/p-2	['C.I. Direct Red 21']	["Disodium 5,5'-[(3,3'-dimethyl[1,1'-biphenyl]-4,4'-diyl)bis(diazene-2,1-diyl)]bis(6-aminonaphthalene-2-sulfonate)"]	['6406-01-5']	[Na+].[Na+].CC1=C(C=CC(=C1)C1=CC(C)=C(C=C1)N=NC1=C(N)C=CC2=C1C=CC(=C2)S([O-])(=O)=O)N=NC1=C(N)C=CC2=C1C=CC(=C2)S([O-])(=O)=O	Cc1cc(-c2ccc(N=Nc3c(N)ccc4cc(S(=O)(=O)[O-])ccc34)c(C)c2)ccc1N=Nc1c(N)ccc2cc(S(=O)(=O)[O-])ccc12.[Na+].[Na+]	Cc1cc(-c2ccc(N=Nc3c(N)ccc4cc(S(=O)(=O)[O-])ccc34)c(C)c2)ccc1N=Nc1c(N)ccc2cc(S(=O)(=O)[O-])ccc12.[Na+].[Na+]	CC1C=C(C=CC=1N=NC1C2C=CC(=CC=2C=CC=1N)S(O)(=O)=O)C1C=C(C)C(=CC=1)N=NC1C2C=CC(=CC=2C=CC=1N)S(O)(=O)=O	GJOBSDXUXPWWLI-UHFFFAOYSA-N	InChI=1S/C34H28N6O6S2/c1-19-15-21(5-13-31(19)37-39-33-27-9-7-25(47(4142)43)17-23(27)3-11-29(33)35)22-6-14-32(20(2)16-22)38-40-34-28-10-8-26(48(4445)46)18-24(28)4-12-30(34)36/h3-18H35-36H21-2H3(H414243)(H444546)	[Na+]	110	680.768	-3.6497314	-4.991786889	-2.727674604	2.264112285	2.183267725	0.841212244	3.10532453	0.543113857	-167.6405953	-12.11920556	Organic compounds	Benzenoids	Benzene and substituted derivatives	Biphenyls and derivatives	Benzenoids
AADVCYNFEREWOS-OBRABYBLSA-N	InChI=1S/C33H55NO8/c1-10-11-12-20(4)31(42-33(34)40)24(8)29(37)22(6)16-18(2)15-21(5)28(36)19(3)13-14-26(35)17-27-23(7)30(38)25(9)32(39)41-27/h10-15,19-31,35-38H,1,16-17H2,2-9H3,(H2,34,40)/b12-11-,14-13-,18-15-/t19-,20-,21-,22-,23-,24-,25+,26+,27-,28-,29+,30-,31-/m0/s1	['Discodermolide']	['(3Z,5S,6S,7S,8R,9S,11Z,13S,14S,15S,16Z,18S)-8,14,18-Trihydroxy-19-[(2S,3R,4S,5R)-4-hydroxy-3,5-dimethyl-6-oxooxan-2-yl]-5,7,9,11,13,15-hexamethylnonadeca-1,3,11,16-tetraen-6-yl carbamate (non-preferre\nd name)']	['127943-53-7']	C[C@@H](C\C(C)=C/[C@H](C)[C@@H](O)[C@@H](C)\C=C/[C@@H](O)C[C@@H]1OC(=O)[C@H](C)[C@@H](O)[C@H]1C)[C@@H](O)[C@H](C)[C@@H](OC(N)=O)[C@@H](C)\C=C/C=C	C=CC=CC(C)C(OC(N)=O)C(C)C(O)C(C)CC(C)=CC(C)C(O)C(C)C=CC(O)CC1OC(=O)C(C)C(O)C1C	C=CC=CC(C)C(OC(N)=O)C(C)C(O)C(C)CC(C)=CC(C)C(O)C(C)C=CC(O)CC1OC(=O)C(C)C(O)C1C	CC(CC(C)C(O)C(C)C(OC(N)=O)C(C)C=CC=C)=CC(C)C(O)C(C)C=CC(O)CC1OC(=O)C(C)C(O)C1C	AADVCYNFEREWOS-UHFFFAOYSA-N	InChI=1S/C33H55NO8/c1-10-11-12-20(4)31(42-33(34)40)24(8)29(37)22(6)16-18(2)15-21(5)28(36)19(3)13-14-26(35)17-27-23(7)30(38)25(9)32(39)41-27/h10-1519-3135-38H116-17H22-9H3(H23440)		0	593.802	-4.0810823	-6.767393489	-2.5360818	4.231311689	1.69255932	-0.993751833	3.237559856	0.820328157	76.3135775	130.6635311	Organic compounds	Lipids and lipid-like molecules	Prenol lipids	Terpene lactones	Lipids and lipid-like molecules
AADVZSXPNRLYLV-GKMXPDSGSA-N	InChI=1S/C20H24N2O3/c23-17-6-5-11-10-22-8-7-13-12-3-1-2-4-15(12)21-19(13)16(22)9-14(11)18(17)20(24)25/h1-4,11,14,16-18,21,23H,5-10H2,(H,24,25)/t11-,14-,16-,17-,18+/m0/s1	['Yohimbic acid']	['17alpha-Hydroxyyohimban-16alpha-carboxylic acid']	['522-87-2']	O[C@H]1CC[C@H]2CN3CCC4=C(NC5=C4C=CC=C5)[C@@H]3C[C@@H]2[C@H]1C(O)=O	O=C(O)C1C(O)CCC2CN3CCc4c([nH]c5ccccc45)C3CC21	O=C(O)C1C(O)CCC2CN3CCc4c([nH]c5ccccc45)C3CC21	OC(=O)C1C2CC3C4NC5=CC=CC=C5C=4CCN3CC2CCC1O	AADVZSXPNRLYLV-UHFFFAOYSA-N	InChI=1S/C20H24N2O3/c23-17-6-5-11-10-22-8-7-13-12-3-1-2-4-15(12)21-19(13)16(22)9-14(11)18(17)20(24)25/h1-4111416-182123H5-10H2(H2425)		0	340.423	-4.649008	-7.31973873	-3.098206513	4.221532217	0.883011102	-1.787719836	2.433812381	0.727755762	-32.88778586	145.526281	Organic compounds	Alkaloids and derivatives	Corynanthean-type alkaloids		Alkaloids and derivatives
AADYWCBPJZAJNU-UHFFFAOYSA-N	InChI=1S/C8H9NO4/c1-13-8-4-6(5-10)2-3-7(8)9(11)12/h2-4,10H,5H2,1H3	['(3-Methoxy-4-nitrophenyl)methanol']	['(3-Methoxy-4-nitrophenyl)methanol']	['80866-88-2']	COC1=C(C=CC(CO)=C1)N(=O)=O	COc1cc(CO)ccc1[N+](=O)[O-]	COc1cc(CO)ccc1[N+](=O)[O-]	COC1=CC(CO)=CC=C1[N+]([O-])=O	AADYWCBPJZAJNU-UHFFFAOYSA-N	InChI=1S/C8H9NO4/c1-13-8-4-6(5-10)2-3-7(8)9(11)12/h2-410H5H21H3		0	183.163	-4.0568275	-5.765046618	-2.816263764	2.948782854	1.206010211	-0.50220887	2.446573984	0.617590012	-130.468746	16.49612643	Organic compounds	Benzenoids	Benzene and substituted derivatives	Nitrobenzenes	Benzenoids
AAECWZSULYTBQR-UHFFFAOYSA-N	InChI=1S/C12H12N2.C2H4O2/c13-11-5-1-9(2-6-11)10-3-7-12(14)8-4-10;1-2(3)4/h1-8H,13-14H2;1H3,(H,3,4)	['Benzidine acetate']	["Acetic acid--[1,1'-biphenyl]-4,4'-diamine (1/1)"]	['36341-27-2']	CC(O)=O.NC1=CC=C(C=C1)C1=CC=C(N)C=C1	CC(=O)O.Nc1ccc(-c2ccc(N)cc2)cc1	CC(=O)O.Nc1ccc(-c2ccc(N)cc2)cc1	NC1C=CC(=CC=1)C1C=CC(N)=CC=1	HFACYLZERDEVSX-UHFFFAOYSA-N	InChI=1S/C12H12N2/c13-11-5-1-9(2-6-11)10-3-7-12(14)8-4-10/h1-8H13-14H2	CC(=O)O	1768	184.242	-5.1329007	-5.970669331	-3.546751591	2.423917741	0.13248793	-0.705280692	1.718637049	0.360427807	-55.9688643	-50.76511386	Organic compounds	Benzenoids	Benzene and substituted derivatives	Biphenyls and derivatives	Benzenoids		-0.650849476
AAEHLOISIGDVHC-UHFFFAOYSA-N	InChI=1S/C13H12N4O/c14-12-3-1-10(2-4-12)9-16-17-13(18)11-5-7-15-8-6-11/h1-9H,14H2,(H,17,18)	['4-Pyridinecarboxylic acid, 2-[(4-aminophenyl)methylene]hydrazide']	["N'-[(4-Aminophenyl)methylidene]pyridine-4-carbohydrazide"]	['6419-33-6']	NC1=CC=C(C=NNC(=O)C2=CC=NC=C2)C=C1	Nc1ccc(C=NNC(=O)c2ccncc2)cc1	Nc1ccc(C=NNC(=O)c2ccncc2)cc1	NC1C=CC(CN=NC(=O)C2C=CN=CC=2)=CC=1	XWNWHSCZTMMIJZ-UHFFFAOYSA-N	InChI=1S/C13H12N4O/c14-12-3-1-10(2-4-12)9-16-17-13(18)11-5-7-15-8-6-11/h1-8H914H2		0	240.266	-4.2483497	-5.490971052	-2.816968081	2.674002972	1.132342638	-0.110278734	2.563724238	0.7299902	-68.56205495	-58.64702869	Organic compounds	Organoheterocyclic compounds	Pyridines and derivatives	Pyridinecarboxylic acids and derivatives	Organoheterocyclic compounds
AAEHPKIXIIACPQ-UHFFFAOYSA-L	InChI=1S/C8H6O4.Ca/c9-7(10)5-1-2-6(4-3-5)8(11)12;/h1-4H,(H,9,10)(H,11,12);/q;+2/p-2	['Calcium terephthalate']	[nan]	['13170-48-4']	[Ca++].[O-]C(=O)C1=CC=C(C=C1)C([O-])=O	O=C([O-])c1ccc(C(=O)[O-])cc1.[Ca+2]	O=C([O-])c1ccc(C(=O)[O-])cc1.[Ca+2]	OC(=O)C1C=CC(=CC=1)C(O)=O	KKEYFWRCBNTPAC-UHFFFAOYSA-N	InChI=1S/C8H6O4/c9-7(10)5-1-2-6(4-3-5)8(11)12/h1-4H(H910)(H1112)	[Ca+2]	200	166.132	-3.3494072	-4.329580251	-2.535044686	1.794535565	1.871046089	0.890873042	2.685408607	0.339047619	-43.04459167	-34.53445561	Organic compounds	Benzenoids	Benzene and substituted derivatives	Benzoic acids and derivatives	Benzenoids		1.842616389
AAEJJSZYNKXKSW-UHFFFAOYSA-N	InChI=1S/C9H5F13O2/c10-4(11,2-1-3(23)24)5(12,13)6(14,15)7(16,17)8(18,19)9(20,21)22/h1-2H2,(H,23,24)	['4,4,5,5,6,6,7,7,8,8,9,9,9-Tridecafluorononanoic acid']	['4,4,5,5,6,6,7,7,8,8,9,9,9-Tridecafluorononanoic acid']	['27854-30-4']	OC(=O)CCC(F)(F)C(F)(F)C(F)(F)C(F)(F)C(F)(F)C(F)(F)F	O=C(O)CCC(F)(F)C(F)(F)C(F)(F)C(F)(F)C(F)(F)C(F)(F)F	O=C(O)CCC(F)(F)C(F)(F)C(F)(F)C(F)(F)C(F)(F)C(F)(F)F	OC(=O)CCC(F)(F)C(F)(F)C(F)(F)C(F)(F)C(F)(F)C(F)(F)F	AAEJJSZYNKXKSW-UHFFFAOYSA-N	InChI=1S/C9H5F13O2/c10-4(112-1-3(23)24)5(1213)6(1415)7(1617)8(1819)9(2021)22/h1-2H2(H2324)		0	392.111	-4.680547	-6.510305961	-3.910479897	2.599826063	0.912861789	-0.916896935	1.682929129	0.498583639	12.47356426	-155.8719919	Organic compounds	Lipids and lipid-like molecules	Fatty Acyls	Fatty acids and conjugates	Lipids and lipid-like molecules
AAEKULYONKUBOZ-MLFFRYNPSA-N	InChI=1S/C21H22ClNO2/c1-23-16-11-12-19(23)20(21(24)25-17-5-3-2-4-6-17)18(13-16)14-7-9-15(22)10-8-14/h2-10,16,18-20H,11-13H2,1H3/t16?,18-,19?,20+/m1/s1	['Phenyl (2S,3S)-3-(4-chlorophenyl)-8-methyl-8-azabicyclo[3.2.1]octane-2-carboxylate']	[nan]	['146145-17-7']	[H][C@@]1(CC2CCC(N2C)[C@@]1([H])C(=O)OC1=CC=CC=C1)C1=CC=C(Cl)C=C1	CN1C2CCC1C(C(=O)Oc1ccccc1)C(c1ccc(Cl)cc1)C2	CN1C2CCC1C(C(=O)Oc1ccccc1)C(c1ccc(Cl)cc1)C2	CN1C2CCC1CC(C2C(=O)OC1C=CC=CC=1)C1C=CC(Cl)=CC=1	AAEKULYONKUBOZ-UHFFFAOYSA-N	InChI=1S/C21H22ClNO2/c1-23-16-11-12-19(23)20(21(24)25-17-5-3-2-4-6-17)18(13-16)14-7-9-15(22)10-8-14/h2-101618-20H11-13H21H3		0	355.865	-4.7507796	-7.310963748	-3.351975812	3.958987936	0.800505633	-1.759678471	2.199309465	0.734488017	38.70203957	52.41174185	Organic compounds	Alkaloids and derivatives	Tropane alkaloids	Phenyltropanes	Alkaloids and derivatives
AAEOXZIUGCXWTF-UHFFFAOYSA-N	InChI=1S/C9H13NO/c1-7(11)9(10)8-5-3-2-4-6-8/h2-7,9,11H,10H2,1H3	['1-Amino-1-phenylpropan-2-ol']	['1-Amino-1-phenylpropan-2-ol']	['52500-61-5']	CC(O)C(N)C1=CC=CC=C1	CC(O)C(N)c1ccccc1	CC(O)C(N)c1ccccc1	CC(O)C(N)C1C=CC=CC=1	AAEOXZIUGCXWTF-UHFFFAOYSA-N	InChI=1S/C9H13NO/c1-7(11)9(10)8-5-3-2-4-6-8/h2-7911H10H21H3		0	151.209	-3.7186878	-5.130297254	-2.241302375	2.888994879	1.460889882	0.049280387	2.938275266	0.522126034	-18.39697474	-53.81617474	Organic compounds	Benzenoids	Benzene and substituted derivatives	Phenylpropanes	Benzenoids
AAEQHELGUQCYGL-UHFFFAOYSA-N	InChI=1S/C12H14O3/c13-11(14)10(12(15)7-4-8-12)9-5-2-1-3-6-9/h1-3,5-6,10,15H,4,7-8H2,(H,13,14)	['(1-hydroxycyclobutyl)(phenyl)acetic acid']	['(1-Hydroxycyclobutyl)(phenyl)acetic acid']	['5463-97-8']	OC(=O)C(C1=CC=CC=C1)C1(O)CCC1	O=C(O)C(c1ccccc1)C1(O)CCC1	O=C(O)C(c1ccccc1)C1(O)CCC1	OC(=O)C(C1C=CC=CC=1)C1(O)CCC1	AAEQHELGUQCYGL-UHFFFAOYSA-N	InChI=1S/C12H14O3/c13-11(14)10(12(15)7-4-8-12)9-5-2-1-3-6-9/h1-35-61015H47-8H2(H1314)		0	206.241	-4.1999927	-6.25544633	-2.844656067	3.410790263	1.114382332	-0.941071325	2.469718939	0.676792841	24.58535806	43.28985157	Organic compounds	Benzenoids	Benzene and substituted derivatives		Benzenoids
AAESVRBYUDTWKH-UHFFFAOYSA-N	InChI=1S/C6H5BrClFN2/c1-3(7)5-4(9)6(8)11-2-10-5/h2-3H,1H3	['4-(1-Bromoethyl)-6-chloro-5-fluoropyrimidine']	['4-(1-Bromoethyl)-6-chloro-5-fluoropyrimidine']	['188416-28-6']	CC(Br)C1=C(F)C(Cl)=NC=N1	CC(Br)c1ncnc(Cl)c1F	CC(Br)c1ncnc(Cl)c1F	CC(Br)C1N=CN=C(Cl)C=1F	AAESVRBYUDTWKH-UHFFFAOYSA-N	InChI=1S/C6H5BrClFN2/c1-3(7)5-4(9)6(8)11-2-10-5/h2-3H1H3		0	239.475	-4.6572237	-6.417294007	-3.042831294	3.374462713	0.722036488	-1.038033825	2.336428887	0.789802585	-5.605490723	2.839166899	Organic compounds	Organoheterocyclic compounds	Diazines	Pyrimidines and pyrimidine derivatives	Organoheterocyclic compounds
AAEVPRISMKXZKU-UHFFFAOYSA-N	InChI=1S/C19H34NO3P/c1-2-3-4-5-6-7-8-17-9-11-18(12-10-17)13-14-19(20)15-16-24(21,22)23/h9-12,19H,2-8,13-16,20H2,1H3,(H2,21,22,23)	['[3-amino-5-(4-octylphenyl)pentyl]phosphonic acid']	['[3-Amino-5-(4-octylphenyl)pentyl]phosphonic acid']	['596819-84-0']	CCCCCCCCC1=CC=C(CCC(N)CCP(O)(O)=O)C=C1	CCCCCCCCc1ccc(CCC(N)CCP(=O)(O)O)cc1	CCCCCCCCc1ccc(CCC(N)CCP(=O)(O)O)cc1	CCCCCCCCC1=CC=C(CCC(N)CCP(O)(O)=O)C=C1	AAEVPRISMKXZKU-UHFFFAOYSA-N	InChI=1S/C19H34NO3P/c1-2-3-4-5-6-7-8-17-9-11-18(12-10-17)13-14-19(20)15-16-24(2122)23/h9-1219H2-813-1620H21H3(H2212223)		0	355.459	-4.1705976	-5.671745185	-3.103387359	2.568357826	1.380191942	-0.12095567	2.447402156	0.607469387	-21.41667086	-92.64879784	Organic compounds	Organic nitrogen compounds	Organonitrogen compounds	Amines	Organic nitrogen compounds
AAEVYOVXGOFMJO-UHFFFAOYSA-N	InChI=1S/C10H19N5S/c1-6(2)11-8-13-9(12-7(3)4)15-10(14-8)16-5/h6-7H,1-5H3,(H2,11,12,13,14,15)	['Prometryn']	['6-(Methylsulfanyl)-N~2~,N~4~-di(propan-2-yl)-1,3,5-triazine-2,4-diamine']	['7287-19-6']	CSC1=NC(NC(C)C)=NC(NC(C)C)=N1	CSc1nc(NC(C)C)nc(NC(C)C)n1	CSc1nc(NC(C)C)nc(NC(C)C)n1	CSC1N=C(NC(C)C)N=C(NC(C)C)N=1	AAEVYOVXGOFMJO-UHFFFAOYSA-N	InChI=1S/C10H19N5S/c1-6(2)11-8-13-9(12-7(3)4)15-10(14-8)16-5/h6-7H1-5H3(H21112131415)		0	241.364	-4.6438575	-5.945989864	-3.786720054	2.15926981	0.738815024	-0.56331737	1.595952441	0.357459207	15.21641649	-89.73376571	Organic compounds	Organoheterocyclic compounds	Triazines	1,3,5-triazines	Organoheterocyclic compounds	1.028416151	1.028416151
AAFJXZWCNVJTMK-GUCUJZIJSA-N	InChI=1S/C6H10O4/c7-5(3-1-9-3)6(8)4-2-10-4/h3-8H,1-2H2/t3-,4+,5+,6-	['1,2:5,6-DIANHYDROGALACTITOL']	['1,2:5,6-Dianhydro-D-erythro-hexitol (incorrect configuration definition!)']	['23261-20-3']	O[C@@H]([C@@H](O)[C@H]1CO1)[C@@H]1CO1	OC(C1CO1)C(O)C1CO1	OC(C1CO1)C(O)C1CO1	OC(C1CO1)C(O)C1CO1	AAFJXZWCNVJTMK-UHFFFAOYSA-N	InChI=1S/C6H10O4/c7-5(3-1-9-3)6(8)4-2-10-4/h3-8H1-2H2		0	146.142	-3.5564632	-5.164150764	-2.374218569	2.789932195	1.608311811	0.000624283	2.790556478	0.74004386	132.069832	45.59675433	Organic compounds	Organic oxygen compounds	Organooxygen compounds	Alcohols and polyols	Organic oxygen compounds
AAFJXZWCNVJTMK-UHFFFAOYSA-N	InChI=1S/C6H10O4/c7-5(3-1-9-3)6(8)4-2-10-4/h3-8H,1-2H2	['1,2:5,6-Dianhydrohexitol']	['1,2:5,6-Dianhydrohexitol']	['19895-66-0']	OC(C(O)C1CO1)C1CO1	OC(C1CO1)C(O)C1CO1	OC(C1CO1)C(O)C1CO1	OC(C1CO1)C(O)C1CO1	AAFJXZWCNVJTMK-UHFFFAOYSA-N	InChI=1S/C6H10O4/c7-5(3-1-9-3)6(8)4-2-10-4/h3-8H1-2H2		0	146.142	-3.5564632	-5.164150764	-2.374218569	2.789932195	1.608311811	0.000624283	2.790556478	0.74004386	132.0731399	45.59606203	Organic compounds	Organic oxygen compounds	Organooxygen compounds	Alcohols and polyols	Organic oxygen compounds
AAFMEUUZRXLGAY-UHFFFAOYSA-N	InChI=1S/C13H8O2/c14-13(15)9-8-11-6-3-5-10-4-1-2-7-12(10)11/h1-7H,(H,14,15)	['3-(1-naphthyl)prop-2-ynoic acid']	['3-(Naphthalen-1-yl)prop-2-ynoic acid']	['4843-42-9']	OC(=O)C#CC1=CC=CC2=CC=CC=C12	O=C(O)C#Cc1cccc2ccccc12	O=C(O)C#Cc1cccc2ccccc12	OC(=O)C#CC1=CC=CC2=CC=CC=C21	AAFMEUUZRXLGAY-UHFFFAOYSA-N	InChI=1S/C13H8O2/c14-13(15)9-8-11-6-3-5-10-4-1-2-7-12(10)11/h1-7H(H1415)		0	196.205	-4.103817	-5.680677788	-2.720550408	2.960127381	1.188893072	-0.387967718	2.572159663	0.653044872	-70.1679134	-20.50018627	Organic compounds	Benzenoids	Naphthalenes		Benzenoids
AAFNEINEQRQMTF-WUUYCOTASA-N	InChI=1S/C10H21N.C4H6O6/c1-9(2)7-6-8-10(3,4)11(9)5;5-1(3(7)8)2(6)4(9)10/h6-8H2,1-5H3;1-2,5-6H,(H,7,8)(H,9,10)/t;1-,2-/m.0/s1	['Pempidine d-tartaric acid']	['(2S,3S)-2,3-Dihydroxybutanedioic acid--1,2,2,6,6-pentamethylpiperidine (1/1)']	['546-48-5']	O[C@@H]([C@H](O)C(O)=O)C(O)=O.CN1C(C)(C)CCCC1(C)C	CN1C(C)(C)CCCC1(C)C.O=C(O)C(O)C(O)C(=O)O	CN1C(C)(C)CCCC1(C)C.O=C(O)C(O)C(O)C(=O)O	CN1C(C)(C)CCCC1(C)C	XULIXFLCVXWHRF-UHFFFAOYSA-N	InChI=1S/C10H21N/c1-9(2)7-6-8-10(34)11(9)5/h6-8H21-5H3	OC(C(C(C(=O)O)O)O)=O	3126	155.285	-4.409909	-5.929906009	-3.058857893	2.871048117	0.781220729	-0.738776503	2.132271614	0.815294853	91.39608317	59.94163936	Organic compounds	Organic oxygen compounds	Organooxygen compounds	Carbohydrates and carbohydrate conjugates	Organic oxygen compounds
AAFUUKPTSPVXJH-UHFFFAOYSA-N	InChI=1S/C12H2Br8O/c13-3-1-5(15)11(9(19)7(3)17)21-12-6(16)2-4(14)8(18)10(12)20/h1-2H	['2,2′,3,3′,4,4′,6,6′-octabromodiphenyl ether']	["1,1'-Oxybis(2,3,4,6-tetrabromobenzene)"]	['117964-21-3']	BrC1=CC(Br)=C(OC2=C(Br)C(Br)=C(Br)C=C2Br)C(Br)=C1Br	Brc1cc(Br)c(Oc2c(Br)cc(Br)c(Br)c2Br)c(Br)c1Br	Brc1cc(Br)c(Oc2c(Br)cc(Br)c(Br)c2Br)c(Br)c1Br	BrC1C=C(Br)C(Br)=C(Br)C=1OC1C(Br)=C(Br)C(Br)=CC=1Br	AAFUUKPTSPVXJH-UHFFFAOYSA-N	InChI=1S/C12H2Br8O/c13-3-1-5(15)11(9(19)7(3)17)21-12-6(16)2-4(14)8(18)10(12)20/h1-2H		0	801.379	-5.855712	-10.05661119	-4.365961344	5.690649845	0.048126031	-4.152773231	1.537876614	0.64732527	-128.7757767	-97.49683545	Organic compounds	Benzenoids	Benzene and substituted derivatives	Diphenylethers	Benzenoids
AAFXQFIGKBLKMC-UHFFFAOYSA-N	InChI=1S/C12H10O4/c13-11(14)7-5-9-1-2-10(4-3-9)6-8-12(15)16/h1-8H,(H,13,14)(H,15,16)	["3,3'-(p-Phenylene)diacrylic acid"]	["3,3'-(1,4-Phenylene)di(prop-2-enoic acid)"]	['16323-43-6']	OC(=O)C=CC1=CC=C(C=CC(O)=O)C=C1	O=C(O)C=Cc1ccc(C=CC(=O)O)cc1	O=C(O)C=Cc1ccc(C=CC(=O)O)cc1	OC(=O)C=CC1C=CC(C=CC(O)=O)=CC=1	AAFXQFIGKBLKMC-UHFFFAOYSA-N	InChI=1S/C12H10O4/c13-11(14)7-5-9-1-2-10(4-3-9)6-8-12(15)16/h1-8H(H1314)(H1516)		0	218.208	-3.5804956	-5.296990976	-2.500475735	2.796515241	1.758375088	0.041879693	2.838394934	0.621386835	-9.156618738	-18.03451117	Organic compounds	Phenylpropanoids and polyketides	Cinnamic acids and derivatives	Cinnamic acids	Phenylpropanoids and polyketides
AAFXYAXUEFJBJF-UHFFFAOYSA-N	InChI=1S/C8H6N2S/c11-8-5-9-10-7-4-2-1-3-6(7)8/h1-5H,(H,10,11)	['4-Cinnolinethiol']	['Cinnoline-4(1H)-thione']	['875-67-2']	S=C1C=NNC2=CC=CC=C12	S=c1cn[nH]c2ccccc12	S=c1cn[nH]c2ccccc12	S=c1c[n][nH]c2ccccc21	AAFXYAXUEFJBJF-UHFFFAOYSA-N	InChI=1S/C8H6N2S/c11-8-5-9-10-7-4-2-1-3-6(7)8/h1-5H(H1011)		0	162.217	-4.4946136	-5.777671046	-3.405961324	2.371709722	0.715482728	-0.56757468	1.804135041	0.675536003	-90.99482023	63.49092199	Organic compounds	Organoheterocyclic compounds	Diazanaphthalenes	Benzodiazines	Organoheterocyclic compounds
AAGFTZAYXBVFGB-UHFFFAOYSA-N	InChI=1S/C11H15Cl/c1-8(2)11(12)10-6-4-9(3)5-7-10/h4-8,11H,1-3H3	['1-(1-Chloro-2-methylpropyl)-4-methylbenzene']	['1-(1-Chloro-2-methylpropyl)-4-methylbenzene']	['68857-83-0']	CC(C)C(Cl)C1=CC=C(C)C=C1	Cc1ccc(C(Cl)C(C)C)cc1	Cc1ccc(C(Cl)C(C)C)cc1	CC1C=CC(=CC=1)C(Cl)C(C)C	AAGFTZAYXBVFGB-UHFFFAOYSA-N	InChI=1S/C11H15Cl/c1-8(2)11(12)10-6-4-9(3)5-7-10/h4-811H1-3H3		0	182.694	-4.250102	-5.777100467	-3.14798175	2.629118717	1.011622238	-0.515376183	2.113742535	0.589043756	-32.77814755	-54.39974916	Organic compounds	Benzenoids	Benzene and substituted derivatives	Phenylpropanes	Benzenoids
AAGNGQHUXRGJEP-UHFFFAOYSA-N	InChI=1S/C8H12O6/c1-5(9)12-4-8(13-6(2)10)14-7(3)11/h8H,4H2,1-3H3	['Ethylylidene triacetate']	['Ethane-1,1,2-triyl triacetate']	['2983-35-9']	CC(=O)OCC(OC(C)=O)OC(C)=O	CC(=O)OCC(OC(C)=O)OC(C)=O	CC(=O)OCC(OC(C)=O)OC(C)=O	CC(=O)OCC(OC(C)=O)OC(C)=O	AAGNGQHUXRGJEP-UHFFFAOYSA-N	InChI=1S/C8H12O6/c1-5(9)12-4-8(13-6(2)10)14-7(3)11/h8H4H21-3H3		0	204.178	-3.4900715	-5.588354151	-2.458940733	3.129413418	1.819937405	-0.278345206	2.851068212	0.531188811	118.4749088	-23.73919774	Organic compounds	Organic acids and derivatives	Carboxylic acids and derivatives	Tricarboxylic acids and derivatives	Organic acids and derivatives
AAGOOGMSOHOVSE-BZDYCCQFSA-N	InChI=1S/C25H28O3/c1-25-14-13-20-19-10-8-18(26)15-17(19)7-9-21(20)22(25)11-12-23(25)28-24(27)16-5-3-2-4-6-16/h2-6,8,10,15,20-23,26H,7,9,11-14H2,1H3/t20-,21-,22+,23+,25+/m1/s1	['Estradiol-17beta-benzoate']	['3-Hydroxyestra-1,3,5(10)-trien-17beta-yl benzoate']	['983-30-2']	[H][C@@]12CC[C@H](OC(=O)C3=CC=CC=C3)[C@@]1(C)CC[C@]1([H])C3=C(CC[C@@]21[H])C=C(O)C=C3	CC12CCC3c4ccc(O)cc4CCC3C1CCC2OC(=O)c1ccccc1	CC12CCC3c4ccc(O)cc4CCC3C1CCC2OC(=O)c1ccccc1	CC12CCC3C(CCC4=CC(O)=CC=C43)C1CCC2OC(=O)C1C=CC=CC=1	AAGOOGMSOHOVSE-UHFFFAOYSA-N	InChI=1S/C25H28O3/c1-25-14-13-20-19-10-8-18(26)15-17(19)7-9-21(20)22(25)11-12-23(25)28-24(27)16-5-3-2-4-6-16/h2-68101520-2326H7911-14H21H3		0	376.496	-5.149018	-8.895913123	-3.326988768	5.568924355	0.42674255	-3.320152757	2.248771598	0.626811219	122.3978746	135.3592208	Organic compounds	Lipids and lipid-like molecules	Steroids and steroid derivatives	Steroid esters	Lipids and lipid-like molecules
AAGPAPGSTAMBHM-UHFFFAOYSA-N	InChI=1S/C13H22O2/c1-5-12(14)15-13(4)8-6-11(7-9-13)10(2)3/h5-9H2,1-4H3	['1-Methyl-4-(propan-2-ylidene)cyclohexyl propanoate']	['1-Methyl-4-(propan-2-ylidene)cyclohexyl propanoate']	['72596-22-6']	CCC(=O)OC1(C)CCC(CC1)=C(C)C	CCC(=O)OC1(C)CCC(=C(C)C)CC1	CCC(=O)OC1(C)CCC(=C(C)C)CC1	CC(C)=C1CCC(C)(CC1)OC(=O)CC	AAGPAPGSTAMBHM-UHFFFAOYSA-N	InChI=1S/C13H22O2/c1-5-12(14)15-13(4)8-6-11(7-9-13)10(2)3/h5-9H21-4H3		0	210.317	-4.209071	-5.315202327	-3.137824526	2.177377801	1.113803214	0.007672052	2.185049852	0.740143622	95.66017387	69.95534799	Organic compounds	Lipids and lipid-like molecules	Prenol lipids	Monoterpenoids	Lipids and lipid-like molecules
AAGUVQQKGCSYKO-UHFFFAOYSA-N	InChI=1S/C10H25N3O3/c11-1-2-12(5-8-14)3-4-13(6-9-15)7-10-16/h14-16H,1-11H2	["2,2'-((2-((2-Aminoethyl)(2-hydroxyethyl)amino)ethyl)imino)bisethanol"]	["2,2'-({2-[(2-Aminoethyl)(2-hydroxyethyl)amino]ethyl}azanediyl)di(ethan-1-ol)"]	['84083-24-9']	NCCN(CCO)CCN(CCO)CCO	NCCN(CCO)CCN(CCO)CCO	NCCN(CCO)CCN(CCO)CCO	NCCN(CCO)CCN(CCO)CCO	AAGUVQQKGCSYKO-UHFFFAOYSA-N	InChI=1S/C10H25N3O3/c11-1-2-12(5-8-14)3-4-13(6-9-15)7-10-16/h14-16H1-11H2		0	235.328	-4.2471066	-5.772207259	-3.031624113	2.740583146	1.124567057	-0.400533655	2.340049491	0.569453735	99.15814507	-92.66935787	Organic compounds	Organic nitrogen compounds	Organonitrogen compounds	Amines	Organic nitrogen compounds
AAHCONIDGZPHOL-UHFFFAOYSA-N	InChI=1S/C11H14N2O/c12-10-6-2-1-5-9(10)11(14)13-7-3-4-8-13/h1-2,5-6H,3-4,7-8,12H2	['(2-Aminophenyl)(pyrrolidin-1-yl)methanone']	['(2-Aminophenyl)(pyrrolidin-1-yl)methanone']	['52745-20-7']	NC1=CC=CC=C1C(=O)N1CCCC1	Nc1ccccc1C(=O)N1CCCC1	Nc1ccccc1C(=O)N1CCCC1	NC1=CC=CC=C1C(=O)N1CCCC1	AAHCONIDGZPHOL-UHFFFAOYSA-N	InChI=1S/C11H14N2O/c12-10-6-2-1-5-9(10)11(14)13-7-3-4-8-13/h1-25-6H3-47-812H2		0	190.246	-4.381064	-5.839412624	-3.135555362	2.703857263	0.898251603	-0.56009709	2.143760173	0.644109195	10.22628063	40.71447072	Organic compounds	Benzenoids	Benzene and substituted derivatives	Benzoic acids and derivatives	Benzenoids
AAHDCDVGQFGFOJ-UHFFFAOYSA-N	InChI=1/C3H6ClF/c1-3(4)2-5/h3H,2H2,1H3	['2-Chloro-1-fluoropropane']	['2-Chloro-1-fluoropropane']	['20372-78-5']	CC(Cl)CF	CC(Cl)CF	CC(Cl)CF	CC(Cl)CF	AAHDCDVGQFGFOJ-UHFFFAOYSA-N	InChI=1S/C3H6ClF/c1-3(4)2-5/h3H2H21H3		0	96.532	-3.9332964	-5.682663698	-2.321874051	3.360789646	1.051374869	-0.697992393	2.662797253	0.595308858	112.1884457	-89.84659595	Organic compounds	Organohalogen compounds	Organofluorides		Organohalogen compounds
AAHQPLJUSLMHHR-UHFFFAOYSA-N	InChI=1S/C9H8ClFO/c10-6-5-9(12)7-1-3-8(11)4-2-7/h1-4H,5-6H2	["2-Chloro-4'-fluoropropiophenone"]	['3-Chloro-1-(4-fluorophenyl)propan-1-one']	['347-93-3']	FC1=CC=C(C=C1)C(=O)CCCl	O=C(CCCl)c1ccc(F)cc1	O=C(CCCl)c1ccc(F)cc1	O=C(CCCl)C1C=CC(F)=CC=1	AAHQPLJUSLMHHR-UHFFFAOYSA-N	InChI=1S/C9H8ClFO/c10-6-5-9(12)7-1-3-8(11)4-2-7/h1-4H5-6H2		0	186.613	-4.4313884	-5.832938084	-3.188036951	2.644901133	0.839553506	-0.561996189	2.082904944	0.734127838	-39.51293718	-43.42355332	Organic compounds	Organic oxygen compounds	Organooxygen compounds	Carbonyl compounds	Organic oxygen compounds
AAHZCIWUDPKSJP-UHFFFAOYSA-N	InChI=1S/C9H9ClO2/c1-12-9(11)8-5-3-2-4-7(8)6-10/h2-5H,6H2,1H3	['Methyl 2-chloromethylbenzoate']	['Methyl 2-(chloromethyl)benzoate']	['34040-62-5']	COC(=O)C1=CC=CC=C1CCl	COC(=O)c1ccccc1CCl	COC(=O)c1ccccc1CCl	COC(=O)C1=CC=CC=C1CCl	AAHZCIWUDPKSJP-UHFFFAOYSA-N	InChI=1S/C9H9ClO2/c1-12-9(11)8-5-3-2-4-7(8)6-10/h2-5H6H21H3		0	184.622	-4.192795	-5.559041978	-2.322332539	3.236709439	1.07348864	-0.292758527	2.943950912	0.481673571	-45.96206097	2.615343779	Organic compounds	Benzenoids	Benzene and substituted derivatives	Benzoic acids and derivatives	Benzenoids
AAIBYZBZXNWTPP-NEPJUHHUSA-N	InChI=1S/C12H16O/c13-12-9-5-4-8-11(12)10-6-2-1-3-7-10/h1-3,6-7,11-13H,4-5,8-9H2/t11-,12+/m1/s1	['(1S,2R)-2-Phenylcyclohexanol']	['(1S,2R)-2-Phenylcyclohexan-1-ol']	['34281-92-0']	O[C@H]1CCCC[C@@H]1C1=CC=CC=C1	OC1CCCCC1c1ccccc1	OC1CCCCC1c1ccccc1	OC1CCCCC1C1C=CC=CC=1	AAIBYZBZXNWTPP-UHFFFAOYSA-N	InChI=1S/C12H16O/c13-12-9-5-4-8-11(12)10-6-2-1-3-7-10/h1-36-711-13H4-58-9H2		0	176.259	-4.265233	-5.347170264	-3.119565327	2.227604937	0.98091827	-0.101018962	2.126585975	0.683464675	31.34556918	82.40141919	Organic compounds	Organic oxygen compounds	Organooxygen compounds	Alcohols and polyols	Organic oxygen compounds
AAIBYZBZXNWTPP-NWDGAFQWSA-N	InChI=1S/C12H16O/c13-12-9-5-4-8-11(12)10-6-2-1-3-7-10/h1-3,6-7,11-13H,4-5,8-9H2/t11-,12+/m0/s1	['trans-2-Phenyl-1-cyclohexanol']	['(1R,2S)-2-Phenylcyclohexan-1-ol']	['2362-61-0']	O[C@@H]1CCCC[C@H]1C1=CC=CC=C1	OC1CCCCC1c1ccccc1	OC1CCCCC1c1ccccc1	OC1CCCCC1C1C=CC=CC=1	AAIBYZBZXNWTPP-UHFFFAOYSA-N	InChI=1S/C12H16O/c13-12-9-5-4-8-11(12)10-6-2-1-3-7-10/h1-36-711-13H4-58-9H2		0	176.259	-4.265233	-5.347170264	-3.119565327	2.227604937	0.98091827	-0.101018962	2.126585975	0.683464675	31.34549529	82.40497796	Organic compounds	Organic oxygen compounds	Organooxygen compounds	Alcohols and polyols	Organic oxygen compounds
AAIBYZBZXNWTPP-UHFFFAOYSA-N	InChI=1S/C12H16O/c13-12-9-5-4-8-11(12)10-6-2-1-3-7-10/h1-3,6-7,11-13H,4-5,8-9H2	['2-Phenylcyclohexanol']	['2-Phenylcyclohexan-1-ol']	['1444-64-0']	OC1CCCCC1C1=CC=CC=C1	OC1CCCCC1c1ccccc1	OC1CCCCC1c1ccccc1	OC1CCCCC1C1C=CC=CC=1	AAIBYZBZXNWTPP-UHFFFAOYSA-N	InChI=1S/C12H16O/c13-12-9-5-4-8-11(12)10-6-2-1-3-7-10/h1-36-711-13H4-58-9H2		0	176.259	-4.265233	-5.347170264	-3.119565327	2.227604937	0.98091827	-0.101018962	2.126585975	0.683464675	31.34570355	82.40363639	Organic compounds	Organic oxygen compounds	Organooxygen compounds	Alcohols and polyols	Organic oxygen compounds
AAIBYZBZXNWTPP-XXCBQWOANA-N	InChI=1/C12H16O/c13-12-9-5-4-8-11(12)10-6-2-1-3-7-10/h1-3,6-7,11-13H,4-5,8-9H2/t11-,12-/s2	['cis-2-Phenylcyclohexanol']	[nan]	['16201-63-1']	O[C@H]1CCCC[C@H]1C1=CC=CC=C1	OC1CCCCC1c1ccccc1	OC1CCCCC1c1ccccc1	OC1CCCCC1C1C=CC=CC=1	AAIBYZBZXNWTPP-UHFFFAOYSA-N	InChI=1S/C12H16O/c13-12-9-5-4-8-11(12)10-6-2-1-3-7-10/h1-36-711-13H4-58-9H2		0	176.259	-4.265233	-5.347170264	-3.119565327	2.227604937	0.98091827	-0.101018962	2.126585975	0.683464675	31.34530804	82.40271388	Organic compounds	Organic oxygen compounds	Organooxygen compounds	Alcohols and polyols	Organic oxygen compounds
AAIHQDJOYDBMLC-UHFFFAOYSA-N	InChI=1S/C16H24O/c1-10(2)14-9-15(11(3)4)16(17)13-8-6-5-7-12(13)14/h9-11,17H,5-8H2,1-4H3	['2,4-Di(propan-2-yl)-5,6,7,8-tetrahydronaphthalen-1-ol']	['2,4-Di(propan-2-yl)-5,6,7,8-tetrahydronaphthalen-1-ol']	['60834-81-3']	CC(C)C1=CC(C(C)C)=C(O)C2=C1CCCC2	CC(C)c1cc(C(C)C)c2c(c1O)CCCC2	CC(C)c1cc(C(C)C)c2c(c1O)CCCC2	CC(C)C1C=C(C(C)C)C(O)=C2CCCCC2=1	AAIHQDJOYDBMLC-UHFFFAOYSA-N	InChI=1S/C16H24O/c1-10(2)14-9-15(11(3)4)16(17)13-8-6-5-7-12(13)14/h9-1117H5-8H21-4H3		0	232.367	-4.507911	-5.60874979	-3.368734657	2.240015134	0.858263226	-0.242575339	1.997439794	0.709499454	-74.53135748	-7.315096171	Organic compounds	Benzenoids	Tetralins		Benzenoids
AAIUCVHMISBIEU-UHFFFAOYSA-N	InChI=1S/C12H14N2O/c1-10(15)13-7-9-14-8-6-11-4-2-3-5-12(11)14/h2-6,8H,7,9H2,1H3,(H,13,15)	['Acetamide, N-[2-(1H-indol-1-yl)ethyl]-']	['N-[2-(1H-Indol-1-yl)ethyl]acetamide']	['56903-24-3']	CC(=O)NCCN1C=CC2=CC=CC=C12	CC(=O)NCCn1ccc2ccccc21	CC(=O)NCCn1ccc2ccccc21	CC(=O)NCCN1C=CC2=CC=CC=C12	AAIUCVHMISBIEU-UHFFFAOYSA-N	InChI=1S/C12H14N2O/c1-10(15)13-7-9-14-8-6-11-4-2-3-5-12(11)14/h2-68H79H21H3(H1315)		0	202.257	-4.3316803	-5.646026783	-3.037441801	2.608584982	0.974223275	-0.340123222	2.26846176	0.704645942	-61.83859254	69.28421175	Organic compounds	Organic acids and derivatives	Carboxylic acids and derivatives	Carboxylic acid derivatives	Organic acids and derivatives
AAIXZDBTEWDLSG-UHFFFAOYSA-N	InChI=1S/C10H16/c1-8(2)10-6-4-9(3)5-7-10/h4,6-9H,5H2,1-3H3	['.delta.-Terpinene']	['5-Methyl-2-(propan-2-yl)cyclohexa-1,3-diene']	['586-68-5']	CC(C)C1=CCC(C)C=C1	CC1C=CC(C(C)C)=CC1	CC1C=CC(C(C)C)=CC1	CC(C)C1=CCC(C)C=C1	AAIXZDBTEWDLSG-UHFFFAOYSA-N	InChI=1S/C10H16/c1-8(2)10-6-4-9(3)5-7-10/h46-9H5H21-3H3		0	136.238	-3.820269	-5.296457323	-2.882809659	2.413647664	1.314029164	-0.162159063	2.251488601	0.779854829	87.88564116	79.43287546	Organic compounds	Lipids and lipid-like molecules	Prenol lipids	Monoterpenoids	Lipids and lipid-like molecules
AAJBUPGJXKDHSC-UHFFFAOYSA-M	InChI=1S/C26H18N4O6S.Na/c27-24-21(37(34,35)36)13-20(22-23(24)26(33)19-4-2-1-3-18(19)25(22)32)28-14-5-7-15(8-6-14)29-30-16-9-11-17(31)12-10-16;/h1-13,28,31H,27H2,(H,34,35,36);/q;+1/p-1	['2-Anthracenesulfonic acid, 1-amino-9,10-dihydro-4-[[4-[(4-hydroxyphenyl)azo]phenyl]amino]-9,10-dioxo-, monosodium salt']	['Sodium 1-amino-4-{4-[(4-hydroxyphenyl)diazenyl]anilino}-9,10-dioxo-9,10-dihydroanthracene-2-sulfonate']	['68444-08-6']	[Na+].NC1=C2C(=O)C3=C(C=CC=C3)C(=O)C2=C(NC2=CC=C(C=C2)N=NC2=CC=C(O)C=C2)C=C1S([O-])(=O)=O	Nc1c(S(=O)(=O)[O-])cc(Nc2ccc(N=Nc3ccc(O)cc3)cc2)c2c1C(=O)c1ccccc1C2=O.[Na+]	Nc1c(S(=O)(=O)[O-])cc(Nc2ccc(N=Nc3ccc(O)cc3)cc2)c2c1C(=O)c1ccccc1C2=O.[Na+]	NC1C2C(=O)C3C=CC=CC=3C(=O)C=2C(=CC=1S(O)(=O)=O)NC1C=CC(=CC=1)N=NC1=CC=C(O)C=C1	AEPFFQYEKMNVSM-UHFFFAOYSA-N	InChI=1S/C26H18N4O6S/c27-24-21(37(3435)36)13-20(22-23(24)26(33)19-4-2-1-3-18(19)25(22)32)28-14-5-7-15(8-6-14)29-30-16-9-11-17(31)12-10-16/h1-132831H27H2(H343536)	[Na+]	110	514.519	-3.6851513	-5.229027091	-2.814562947	2.414464144	2.026250069	0.482374326	2.89683847	0.622430351	-144.2622442	65.71766094	Organic compounds	Benzenoids	Anthracenes	Anthraquinones	Benzenoids
AAJQTWWVKREOQP-UHFFFAOYSA-N	InChI=1S/C20H14O3/c21-17(10-11-18(22)23)15-8-6-14-5-4-12-2-1-3-13-7-9-16(15)20(14)19(12)13/h1-9H,10-11H2,(H,22,23)	['gamma-Oxopyrene-1-butyric acid']	['4-Oxo-4-(pyren-1-yl)butanoic acid']	['7499-60-7']	OC(=O)CCC(=O)C1=C2C=CC3=CC=CC4=C3C2=C(C=C4)C=C1	O=C(O)CCC(=O)c1ccc2ccc3cccc4ccc1c2c34	O=C(O)CCC(=O)c1ccc2ccc3cccc4ccc1c2c34	OC(=O)CCC(=O)C1=CC=C2C=CC3C=CC=C4C=CC1=C2C=34	AAJQTWWVKREOQP-UHFFFAOYSA-N	InChI=1S/C20H14O3/c21-17(10-11-18(22)23)15-8-6-14-5-4-12-2-1-3-13-7-9-16(15)20(14)19(12)13/h1-9H10-11H2(H2223)		0	302.329	-3.954504	-5.265615633	-2.81422339	2.451392243	1.525975783	0.214864175	2.666256417	0.68035373	-111.8584818	50.60394762	Organic compounds	Benzenoids	Pyrenes		Benzenoids
AAJRIJBGDLLRAE-UHFFFAOYSA-M	InChI=1S/C5H10OS2.Na/c1-2-3-4-6-5(7)8;/h2-4H2,1H3,(H,7,8);/q;+1/p-1	['Carbonodithioic acid, O-butyl ester, sodium salt (1:1)']	['Sodium O-butyl carbonodithioate']	['141-33-3']	[Na+].CCCCOC([S-])=S	CCCCOC(=S)[S-].[Na+]	CCCCOC(=S)[S-].[Na+]	CCCCOC(S)=S	TUZCOAQWCRRVIP-UHFFFAOYSA-N	InChI=1S/C5H10OS2/c1-2-3-4-6-5(7)8/h2-4H21H3(H78)	[Na+]	110	150.268	-4.640794	-5.894764102	-3.189995588	2.704768514	0.53607272	-0.717897596	1.986870918	0.546308864	129.6920658	-9.369069948	Organic compounds	Organic salts	Organic metal salts	Organic alkali metal salts	Organic salts
AAJZJNHQPBMCFV-UHFFFAOYSA-N	InChI=1S/C5H6ClN3O/c1-10-3-4(6)8-2-9-5(3)7/h2H,1H3,(H2,7,8,9)	['6-Chloro-5-methoxypyrimidin-4-amine']	['6-Chloro-5-methoxypyrimidin-4-amine']	['5018-41-7']	COC1=C(N)N=CN=C1Cl	COc1c(N)ncnc1Cl	COc1c(N)ncnc1Cl	COC1=C(N)N=CN=C1Cl	AAJZJNHQPBMCFV-UHFFFAOYSA-N	InChI=1S/C5H6ClN3O/c1-10-3-4(6)8-2-9-5(3)7/h2H1H3(H2789)		0	159.576	-4.4437165	-5.828746764	-3.200814928	2.627931836	0.759251043	-0.625779189	2.002152647	0.725848194	-23.66896561	41.67049157	Organic compounds	Organoheterocyclic compounds	Diazines	Pyrimidines and pyrimidine derivatives	Organoheterocyclic compounds
AAKBKSANSMEPRC-UHFFFAOYSA-N	InChI=1S/C13H14N2O2/c16-13(15-5-7-17-8-6-15)12-9-10-3-1-2-4-11(10)14-12/h1-4,9,14H,5-8H2	['STK001651']	['(1H-Indol-2-yl)(morpholin-4-yl)methanone']	['25406-89-7']	O=C(N1CCOCC1)C1=CC2=CC=CC=C2N1	O=C(c1cc2ccccc2[nH]1)N1CCOCC1	O=C(c1cc2ccccc2[nH]1)N1CCOCC1	O=C(C1=CC2=CC=CC=C2N1)N1CCOCC1	AAKBKSANSMEPRC-UHFFFAOYSA-N	InChI=1S/C13H14N2O2/c16-13(15-5-7-17-8-6-15)12-9-10-3-1-2-4-11(10)14-12/h1-4914H5-8H2		0	230.267	-4.3314905	-5.663740628	-3.133840836	2.529899792	1.030741202	-0.301508925	2.228390867	0.715432249	-96.38749338	83.6731695	Organic compounds	Organoheterocyclic compounds	Indoles and derivatives	Indolecarboxylic acids and derivatives	Organoheterocyclic compounds
AAKDPDFZMNYDLR-XZBKPIIZSA-N	InChI=1S/C7H15NO4/c1-8-2-5(10)7(12)6(11)4(8)3-9/h4-7,9-12H,2-3H2,1H3/t4-,5+,6-,7-/m1/s1	['N-Methyldeoxynojirimycin']	['(2R,3R,4R,5S)-2-(Hydroxymethyl)-1-methylpiperidine-3,4,5-triol']	['69567-10-8']	CN1C[C@H](O)[C@@H](O)[C@H](O)[C@H]1CO	CN1CC(O)C(O)C(O)C1CO	CN1CC(O)C(O)C(O)C1CO	CN1CC(O)C(O)C(O)C1CO	AAKDPDFZMNYDLR-UHFFFAOYSA-N	InChI=1S/C7H15NO4/c1-8-2-5(10)7(12)6(11)4(8)3-9/h4-79-12H2-3H21H3		0	177.2	-4.001045	-5.775077826	-2.445894428	3.329183399	1.247418479	-0.526614109	2.80256929	0.775287356	154.215883	36.09619542	Organic compounds	Organoheterocyclic compounds	Piperidines		Organoheterocyclic compounds
AAKJLRGGTJKAMG-UHFFFAOYSA-N	InChI=1S/C22H23N3O4/c1-4-16-6-5-7-17(12-16)25-22-18-13-20(28-10-8-26-2)21(29-11-9-27-3)14-19(18)23-15-24-22/h1,5-7,12-15H,8-11H2,2-3H3,(H,23,24,25)	['Erlotinib']	['N-(3-Ethynylphenyl)-6,7-bis(2-methoxyethoxy)quinazolin-4-amine']	['183321-74-6']	COCCOC1=CC2=NC=NC(NC3=CC=CC(=C3)C#C)=C2C=C1OCCOC	C#Cc1cccc(Nc2ncnc3cc(OCCOC)c(OCCOC)cc23)c1	C#Cc1cccc(Nc2ncnc3cc(OCCOC)c(OCCOC)cc23)c1	COCCOC1=CC2=NC=NC(NC3=CC(=CC=C3)C#C)=C2C=C1OCCOC	AAKJLRGGTJKAMG-UHFFFAOYSA-N	InChI=1S/C22H23N3O4/c1-4-16-6-5-7-17(12-16)25-22-18-13-20(28-10-8-26-2)21(29-11-9-27-3)14-19(18)23-15-24-22/h15-712-15H8-11H22-3H3(H232425)		0	393.443	-4.423589	-8.760190843	-3.128569347	5.631621495	1.171292606	-3.16530902	2.466312476	0.785756172	-57.69074743	103.475491	Organic compounds	Organoheterocyclic compounds	Diazanaphthalenes	Benzodiazines	Organoheterocyclic compounds
AAKKPKDORDWLSG-UHFFFAOYSA-N	InChI=1S/C7H16S/c1-4-6-7(3,8)5-2/h8H,4-6H2,1-3H3	['3-Methylhexane-3-thiol']	['3-Methylhexane-3-thiol']	['73775-71-0']	CCCC(C)(S)CC	CCCC(C)(S)CC	CCCC(C)(S)CC	CCC(C)(S)CCC	AAKKPKDORDWLSG-UHFFFAOYSA-N	InChI=1S/C7H16S/c1-4-6-7(38)5-2/h8H4-6H21-3H3		0	132.272	-4.317999	-5.958647587	-3.031800903	2.926846684	0.803469025	-0.837179667	2.089667017	0.734465534	78.58403111	-122.5112152	Organic compounds	Organosulfur compounds	Thiols	Alkylthiols	Organosulfur compounds
AAKMSGQPNUGLAZ-UHFFFAOYSA-N	InChI=1S/C42H23N3O6/c46-37-24-14-7-8-15-25(24)38(47)34-33(37)30(44-42(51)22-12-5-2-6-13-22)20-28-23-18-19-27-32(35(23)45-36(28)34)40(49)26-16-9-17-29(31(26)39(27)48)43-41(50)21-10-3-1-4-11-21/h1-20,45H,(H,43,50)(H,44,51)	['C.I. Vat brown 3']	["N,N'-(5,10,15,17-Tetraoxo-10,15,16,17-tetrahydro-5H-dinaphtho[2,3-a:2',3'-i]carbazole-4,9-diyl)dibenzamide"]	['131-92-0']	O=C(NC1=CC=CC2=C1C(=O)C1=C(C3=C(C=C1)C1=C(N3)C3=C(C(NC(=O)C4=CC=CC=C4)=C1)C(=O)C1=C(C=CC=C1)C3=O)C2=O)C1=CC=CC=C1	O=C(Nc1cccc2c(=O)c3c(ccc4c5cc(NC(=O)c6ccccc6)c6c(=O)c7ccccc7c(=O)c6c5[nH]c43)c(=O)c12)c1ccccc1	O=C(Nc1cccc2c(=O)c3c(ccc4c5cc(NC(=O)c6ccccc6)c6c(=O)c7ccccc7c(=O)c6c5[nH]c43)c(=O)c12)c1ccccc1	O=c1c2c(c3[nH]c4c5c(ccc4c3cc2NC(=O)C2C=CC=CC=2)c(=O)c2c(cccc2NC(=O)C2C=CC=CC=2)c5=O)c(=O)c2ccccc12	AAKMSGQPNUGLAZ-UHFFFAOYSA-N	InChI=1S/C42H23N3O6/c46-37-24-14-7-8-15-25(24)38(47)34-33(37)30(44-42(51)22-12-5-2-6-13-22)20-28-23-18-19-27-32(35(23)45-36(28)34)40(49)26-16-9-17-29(31(26)39(27)48)43-41(50)21-10-3-1-4-11-21/h1-2045H(H4350)(H4451)		0	665.661	-3.80509	-6.311301345	-2.818141848	3.493159497	2.018163177	-0.488048231	3.005111265	0.738698973	-121.2807016	68.64776537	Organic compounds	Benzenoids	Anthracenes		Benzenoids
AAKPJTCJKGHSJF-UHFFFAOYSA-N	InChI=1S/C12H20NO/c1-5-13(2,3)10-11-7-6-8-12(9-11)14-4/h6-9H,5,10H2,1-4H3/q+1	['Emilium']	['N-[(3-Methoxyphenyl)methyl]-N,N-dimethylethanaminium']	['46338-61-8']	CC[N+](C)(C)CC1=CC(OC)=CC=C1	CC[N+](C)(C)Cc1cccc(OC)c1	CC[N+](C)(C)Cc1cccc(OC)c1	CC[N+](C)(C)CC1C=C(C=CC=1)OC	AAKPJTCJKGHSJF-UHFFFAOYSA-N	InChI=1S/C12H20NO/c1-5-13(23)10-11-7-6-8-12(9-11)14-4/h6-9H510H21-4H3/q+1		0	194.298	-4.2555013	-5.683514625	-2.850639606	2.832875019	1.032967062	-0.395046294	2.437828724	0.630542482	-25.64928029	-4.355931806	Organic compounds	Benzenoids	Benzene and substituted derivatives	Phenylmethylamines	Benzenoids
AAKQQOBKHPTSIS-UHFFFAOYSA-N	InChI=1S/C4H5N3OS/c1-3(8)6-4-2-5-7-9-4/h2H,1H3,(H,6,8)	['N-1,2,3-Thiadiazol-5-ylacetamide']	['N-(1,2,3-Thiadiazol-5-yl)acetamide']	['4194-08-5']	CC(=O)NC1=CN=NS1	CC(=O)Nc1cnns1	CC(=O)Nc1cnns1	CC(=O)NC1=CN=NS1	AAKQQOBKHPTSIS-UHFFFAOYSA-N	InChI=1S/C4H5N3OS/c1-3(8)6-4-2-5-7-9-4/h2H1H3(H68)		0	143.171	-4.512886	-5.880938592	-3.29800548	2.582933112	0.642969001	-0.725083534	1.857849579	0.658693819	-100.5144058	-64.0873204	Organic compounds	Organic nitrogen compounds	Organonitrogen compounds	N-arylamides	Organic nitrogen compounds
AAKRGJXYEAZMCE-AWEZNQCLSA-N	InChI=1S/C15H22N2O/c1-2-3-9-15(18)17-11-5-4-8-14(17)13-7-6-10-16-12-13/h6-7,10,12,14H,2-5,8-9,11H2,1H3/t14-/m0/s1	['Piperidine, 1-(1-oxopentyl)-2-(3-pyridinyl)-, (S)-']	['1-[(2S)-2-(Pyridin-3-yl)piperidin-1-yl]pentan-1-one']	['62783-95-3']	CCCCC(=O)N1CCCC[C@H]1C1=CN=CC=C1	CCCCC(=O)N1CCCCC1c1cccnc1	CCCCC(=O)N1CCCCC1c1cccnc1	CCCCC(=O)N1CCCCC1C1C=NC=CC=1	AAKRGJXYEAZMCE-UHFFFAOYSA-N	InChI=1S/C15H22N2O/c1-2-3-9-15(18)17-11-5-4-8-14(17)13-7-6-10-16-12-13/h6-7101214H2-58-911H21H3		0	246.354	-4.7037363	-5.787311685	-3.315519638	2.471792047	0.687823326	-0.395752067	2.07603998	0.68622364	43.36557588	78.96092385	Organic compounds	Alkaloids and derivatives			Alkaloids and derivatives
AAKUUHILWZWNCL-UHFFFAOYSA-N	InChI=1S/C14H22O/c1-10(2)5-7-13-9-14(12(4)15)8-6-11(13)3/h5-6,13-14H,7-9H2,1-4H3	['Ethanone, 1-[4-methyl-5-(3-methyl-2-buten-1-yl)-3-cyclohexen-1-yl]-']	['1-[4-Methyl-5-(3-methylbut-2-en-1-yl)cyclohex-3-en-1-yl]ethan-1-one']	['72928-23-5']	CC(C)=CCC1CC(CC=C1C)C(C)=O	CC(=O)C1CC=C(C)C(CC=C(C)C)C1	CC(=O)C1CC=C(C)C(CC=C(C)C)C1	CC(C)=CCC1CC(CC=C1C)C(C)=O	AAKUUHILWZWNCL-UHFFFAOYSA-N	InChI=1S/C14H22O/c1-10(2)5-7-13-9-14(12(4)15)8-6-11(13)3/h5-613-14H7-9H21-4H3		0	206.329	-4.3989267	-5.474145419	-3.207655137	2.266490281	0.915633519	-0.159585145	2.106905136	0.766790243	97.3575921	80.74617855	Organic compounds	Lipids and lipid-like molecules	Prenol lipids	Monoterpenoids	Lipids and lipid-like molecules
AALDANJLYWODLY-UHFFFAOYSA-N	InChI=1S/C20H24Cl2O2S/c1-9(2)13-7-15(21)11(5)19(17(13)23)25-20-12(6)16(22)8-14(10(3)4)18(20)24/h7-10,23-24H,1-6H3	["2,2'-Thiobis(4-chloro-6-isopropyl-m-cresol)"]	["2,2'-Sulfanediylbis[4-chloro-3-methyl-6-(propan-2-yl)phenol]"]	['64633-23-4']	CC(C)C1=CC(Cl)=C(C)C(SC2=C(O)C(=CC(Cl)=C2C)C(C)C)=C1O	Cc1c(Cl)cc(C(C)C)c(O)c1Sc1c(C)c(Cl)cc(C(C)C)c1O	Cc1c(Cl)cc(C(C)C)c(O)c1Sc1c(C)c(Cl)cc(C(C)C)c1O	CC1=C(SC2=C(O)C(=CC(Cl)=C2C)C(C)C)C(O)=C(C=C1Cl)C(C)C	AALDANJLYWODLY-UHFFFAOYSA-N	InChI=1S/C20H24Cl2O2S/c1-9(2)13-7-15(21)11(5)19(17(13)23)25-20-12(6)16(22)8-14(10(3)4)18(20)24/h7-1023-24H1-6H3		0	399.383	-4.6575694	-8.52668924	-3.300545921	5.226143319	0.943820159	-2.925299665	2.300843654	0.718586601	-76.62570372	-6.826149866	Organic compounds	Organosulfur compounds	Thioethers	Aryl thioethers	Organosulfur compounds
AALLCALQGXXWNA-QJNFORGASA-N	InChI=1S/C20H22O6/c1-18-9-14(11-5-8-24-10-11)25-16(21)12(18)3-6-19(2)15(18)13-4-7-20(19,23)17(22)26-13/h4-5,7-8,10,12-15,23H,3,6,9H2,1-2H3/t12-,13+,14-,15-,18+,19+,20-/m0/s1	['2-(Furan-3-yl)-7-hydroxy-6a,10b-dimethyl-1,2,4a,5,6,6a,7,10,10a,10b-decahydro-4H-10,7-(epoxymethano)naphtho[2,1-c]pyran-4,12-dione']	['(2S,4aR,6aR,7R,10R,10aS,10bS)-2-(Furan-3-yl)-7-hydroxy-6a,10b-dimethyl-1,2,4a,5,6,6a,7,10,10a,10b-decahydro-4H-10,7-(epoxymethano)naphtho[2,1-c]pyran-4,12-dione']	['546-97-4']	[H][C@]1(C[C@]2(C)[C@@]([H])(CC[C@]3(C)[C@@]2([H])[C@]2([H])OC(=O)[C@@]3(O)C=C2)C(=O)O1)C1=COC=C1	CC12CC(c3ccoc3)OC(=O)C1CCC1(C)C2C2C=CC1(O)C(=O)O2	CC12CC(c3ccoc3)OC(=O)C1CCC1(C)C2C2C=CC1(O)C(=O)O2	CC12CCC3C(=O)OC(CC3(C)C1C1C=CC2(O)C(=O)O1)C1=COC=C1	AALLCALQGXXWNA-UHFFFAOYSA-N	InChI=1S/C20H22O6/c1-18-9-14(11-5-8-24-10-11)25-16(21)12(18)3-6-19(2)15(18)13-4-7-20(1923)17(22)26-13/h4-57-81012-1523H369H21-2H3		0	358.39	-4.918952	-8.494144673	-3.10570772	5.388436952	0.635403891	-2.93978879	2.448648163	0.812245935	91.71626387	112.6897302	Organic compounds	Organoheterocyclic compounds	Naphthopyrans		Organoheterocyclic compounds
AALLVKSRUNOPFP-RFWJHHGTSA-N	InChI=1S/C40H66N6/c1-3-17-44-24-39(22-28(32(44)11-1)20-26-8-6-16-41-36(26)39)34-13-5-10-31(42-34)30-14-15-35-40-23-29(33-12-2-4-18-45(33)25-40)21-27-9-7-19-46(37(27)40)38(30)43-35/h26-38,41-43H,1-25H2/t26-,27-,28+,29+,30?,31+,32+,33+,34+,35-,36+,37+,38-,39+,40+/m0/s1	['20-(12,20-Cycloormosanin-21-yl)ormosanine']	['(20R)-20-[(18S,20S)-7alpha-12,20-Cycloormosanin-21-yl]-7alpha-ormosanine (incorrect configuration definition!)']	['14350-67-5']	[H][C@@]12CCCN[C@@]1([H])[C@]1(CN3CCCC[C@]3([H])[C@]([H])(C2)C1)[C@@]1([H])CCC[C@@]([H])(N1)C1([H])CC[C@]2([H])N[C@@]1([H])N1CCC[C@@]3([H])C[C@]4([H])C[C@]2(CN2CCCC[C@]42[H])[C@]13[H]	C1CNC2C(C1)CC1CC2(C2CCCC(C3CCC4NC3N3CCCC5CC6CC4(CN4CCCCC64)C53)N2)CN2CCCCC12	C1CNC2C(C1)CC1CC2(C2CCCC(C3CCC4NC3N3CCCC5CC6CC4(CN4CCCCC64)C53)N2)CN2CCCCC12	C1N2CCCCC2C2CC1(C1NCCCC1C2)C1CCCC(N1)C1CCC2NC1N1CCCC3CC4CC2(CN2CCCCC24)C13	AALLVKSRUNOPFP-UHFFFAOYSA-N	InChI=1S/C40H66N6/c1-3-17-44-24-39(22-28(32(44)11-1)20-26-8-6-16-41-36(26)39)34-13-5-10-31(42-34)30-14-15-35-40-23-29(33-12-2-4-18-45(33)25-40)21-27-9-7-19-46(37(27)40)38(30)43-35/h26-3841-43H1-25H2		0	631.01	-4.9232383	-9.910237635	-3.094040934	6.816196702	0.876797956	-4.110201393	2.705995308	0.865474972	66.5288163	45.46847961	Organic compounds	Alkaloids and derivatives	Lupin alkaloids	Aloperine and related alkaloids	Alkaloids and derivatives
AALLYEKQMKRVGR-UHFFFAOYSA-N	InChI=1S/C8H5N3O4/c12-8(13)6-7(11(14)15)10-4-2-1-3-5(10)9-6/h1-4H,(H,12,13)	['3-Nitroimidazo[1,2-a]pyridine-2-carboxylic acid']	['3-Nitroimidazo[1,2-a]pyridine-2-carboxylic acid']	['62195-06-6']	OC(=O)C1=C(N2C=CC=CC2=N1)[N+]([O-])=O	O=C(O)c1nc2ccccn2c1[N+](=O)[O-]	O=C(O)c1nc2ccccn2c1[N+](=O)[O-]	[O-][N+](=O)C1=C(N=C2C=CC=CN21)C(O)=O	AALLYEKQMKRVGR-UHFFFAOYSA-N	InChI=1S/C8H5N3O4/c12-8(13)6-7(11(14)15)10-4-2-1-3-5(10)9-6/h1-4H(H1213)		0	207.145	-4.1829987	-6.091786246	-2.74109887	3.350687376	1.133275809	-0.775511791	2.575175584	0.699304231	-53.53935403	30.07735732	Organic compounds	Organoheterocyclic compounds	Imidazopyridines		Organoheterocyclic compounds
AALNCHNFTKRFEL-UHFFFAOYSA-N	InChI=1S/C17H12N2O2/c20-12-5-6-14-11(7-12)9-16(19-14)17(21)15-8-10-3-1-2-4-13(10)18-15/h1-9,18-20H	['PDGF Receptor Tyrosine Kinase Inhibitor I']	['(5-Hydroxy-1H-indol-2-yl)(1H-indol-2-yl)methanone']	['249762-62-7']	OC1=CC2=C(NC(=C2)C(=O)C2=CC3=CC=CC=C3N2)C=C1	O=C(c1cc2ccccc2[nH]1)c1cc2cc(O)ccc2[nH]1	O=C(c1cc2ccccc2[nH]1)c1cc2cc(O)ccc2[nH]1	OC1C=C2C=C(NC2=CC=1)C(=O)C1=CC2=CC=CC=C2N1	AALNCHNFTKRFEL-UHFFFAOYSA-N	InChI=1S/C17H12N2O2/c20-12-5-6-14-11(7-12)9-16(19-14)17(21)15-8-10-3-1-2-4-13(10)18-15/h1-918-20H		0	276.295	-3.9342277	-5.590496134	-2.834420142	2.756075992	1.507145327	-0.149123108	2.606952884	0.70884486	-96.12340124	81.33564736	Organic compounds	Organoheterocyclic compounds	Indoles and derivatives	Indolecarboxylic acids and derivatives	Organoheterocyclic compounds
AALOEZGCFHDEHM-UHFFFAOYSA-N	InChI=1S/C7H11N5/c8-3-1-2-6-5(4-9)7(10)12-11-6/h1-3,8H2,(H3,10,11,12)	['5-amino-3-(3-aminopropyl)-1H-pyrazole-4-carbonitrile']	['3-Amino-5-(3-aminopropyl)-1H-pyrazole-4-carbonitrile']	['890609-52-6']	NCCCC1=C(C#N)C(N)=NN1	N#Cc1c(N)n[nH]c1CCCN	N#Cc1c(CCCN)n[nH]c1N	NC1NN=C(CCCN)C=1C#N	AALOEZGCFHDEHM-UHFFFAOYSA-N	InChI=1S/C7H11N5/c8-3-1-2-6-5(4-9)7(10)12-11-6/h1-38H2(H3101112)		0	165.2	-4.332016	-5.677832584	-2.998830513	2.679002071	0.885994056	-0.459822541	2.21917953	0.805881148	-52.8917323	24.0141436	Organic compounds	Organic nitrogen compounds	Organonitrogen compounds	Amines	Organic nitrogen compounds
AALQRZYXRYPZSN-UHFFFAOYSA-N	InChI=1S/C16H13ClO3/c1-10-2-7-14(18)13(8-10)16(20)9-15(19)11-3-5-12(17)6-4-11/h2-8,18H,9H2,1H3	['1-(4-Chlorophenyl)-3-(2-hydroxy-5-methylphenyl)propane-1,3-dione']	['1-(4-Chlorophenyl)-3-(2-hydroxy-5-methylphenyl)propane-1,3-dione']	['60402-29-1']	CC1=CC(C(=O)CC(=O)C2=CC=C(Cl)C=C2)=C(O)C=C1	Cc1ccc(O)c(C(=O)CC(=O)c2ccc(Cl)cc2)c1	Cc1ccc(O)c(C(=O)CC(=O)c2ccc(Cl)cc2)c1	CC1C=C(C(O)=CC=1)C(=O)CC(=O)C1C=CC(Cl)=CC=1	AALQRZYXRYPZSN-UHFFFAOYSA-N	InChI=1S/C16H13ClO3/c1-10-2-7-14(18)13(8-10)16(20)9-15(19)11-3-5-12(17)6-4-11/h2-818H9H21H3		0	288.73	-4.379973	-5.658660059	-3.129983264	2.528676796	1.080518957	-0.198168148	2.330508647	0.666509469	-61.10208657	-26.85838528	Organic compounds	Phenylpropanoids and polyketides	Linear 1,3-diarylpropanoids	Chalcones and dihydrochalcones	Phenylpropanoids and polyketides
AALRHBLMAVGWRR-UHFFFAOYSA-N	InChI=1S/C4H7ClO/c1-2-4(6)3-5/h2-3H2,1H3	['1-Chlorobutan-2-one']	['1-Chlorobutan-2-one']	['616-27-3']	CCC(=O)CCl	CCC(=O)CCl	CCC(=O)CCl	CCC(=O)CCl	AALRHBLMAVGWRR-UHFFFAOYSA-N	InChI=1S/C4H7ClO/c1-2-4(6)3-5/h2-3H21H3		0	106.552	-4.3931303	-5.688372884	-3.028107749	2.660265135	0.634431292	-0.660811278	1.999453857	0.60557126	79.64239965	-57.21914305	Organic compounds	Organic oxygen compounds	Organooxygen compounds	Carbonyl compounds	Organic oxygen compounds
AALSSIXXBDPENJ-FYWRMAATSA-N	InChI=1S/C21H30O6/c1-5-6-7-8-9-10-11-12-15(21(24)25)13-16-14(2)17(22)19(26-3)20(27-4)18(16)23/h13H,5-12H2,1-4H3,(H,24,25)/b15-13+	['(2E)-2-[(4,5-Dimethoxy-2-methyl-3,6-dioxo-1,4-cyclohexadien-1-yl)methylene]undecanoic acid']	['(2E)-2-[(4,5-Dimethoxy-2-methyl-3,6-dioxocyclohexa-1,4-dien-1-yl)methylidene]undecanoic acid']	['136164-66-4']	CCCCCCCCC\C(=C/C1=C(C)C(=O)C(OC)=C(OC)C1=O)C(O)=O	CCCCCCCCCC(=CC1=C(C)C(=O)C(OC)=C(OC)C1=O)C(=O)O	CCCCCCCC=CC(=Cc1c(C)c(O)c(OC)c(OC)c1O)C(=O)O	CC1C(O)=C(OC)C(OC)=C(O)C=1C=C(C=CCCCCCCC)C(O)=O	OJHBQWRSUJOFQB-UHFFFAOYSA-N	InChI=1S/C21H30O6/c1-5-6-7-8-9-10-11-12-15(21(24)25)13-16-14(2)17(22)19(26-3)20(27-4)18(16)23/h11-1322-23H5-10H21-4H3(H2425)		0	378.465	-4.2355976	-7.194219544	-2.92517764	4.269041905	1.342428119	-1.616193822	2.652848083	0.660921722	102.0515781	-35.86524232	Organic compounds	Lipids and lipid-like molecules	Prenol lipids	Quinone and hydroquinone lipids	Lipids and lipid-like molecules
AALUCPRYHRPMAG-UHFFFAOYSA-N	InChI=1S/C6H12O4/c1-2-6(9)10-4-5(8)3-7/h5,7-8H,2-4H2,1H3	['2,3-Dihydroxypropyl propanoate']	['2,3-Dihydroxypropyl propanoate']	['26894-50-8']	CCC(=O)OCC(O)CO	CCC(=O)OCC(O)CO	CCC(=O)OCC(O)CO	CCC(=O)OCC(O)CO	AALUCPRYHRPMAG-UHFFFAOYSA-N	InChI=1S/C6H12O4/c1-2-6(9)10-4-5(8)3-7/h57-8H2-4H21H3		0	148.158	-2.893088	-4.125493079	-2.016465294	2.109027785	2.277637023	1.045232028	3.154259813	0.468584354	136.7350091	-25.41853597	Organic compounds	Lipids and lipid-like molecules	Glycerolipids	Monoradylglycerols	Lipids and lipid-like molecules
AALXTPRRKXUUOM-UHFFFAOYSA-N	InChI=1S/C13H18O2/c1-12(2)9-14-13(3,15-10-12)11-7-5-4-6-8-11/h4-8H,9-10H2,1-3H3	['2,5,5-Trimethyl-2-phenyl-1,3-dioxane']	['2,5,5-Trimethyl-2-phenyl-1,3-dioxane']	['5406-58-6']	CC1(C)COC(C)(OC1)C1=CC=CC=C1	CC1(C)COC(C)(c2ccccc2)OC1	CC1(C)COC(C)(c2ccccc2)OC1	CC1(C)COC(C)(OC1)C1C=CC=CC=1	AALXTPRRKXUUOM-UHFFFAOYSA-N	InChI=1S/C13H18O2/c1-12(2)9-14-13(315-10-12)11-7-5-4-6-8-11/h4-8H9-10H21-3H3		0	206.285	-4.2095003	-5.669553652	-3.136448359	2.533105293	1.104967325	-0.355086002	2.17801929	0.723728865	39.98927809	68.25568979	Organic compounds	Organic oxygen compounds	Organooxygen compounds	Ethers	Organic oxygen compounds
AALXZHPCKJILAZ-UHFFFAOYSA-N	InChI=1S/C17H18O3/c1-12(2)14-9-7-13(8-10-14)11-20-17(19)15-5-3-4-6-16(15)18/h3-10,12,18H,11H2,1-2H3	['Isopropylbenzyl salicylate']	['[4-(Propan-2-yl)phenyl]methyl 2-hydroxybenzoate']	['94134-93-7']	CC(C)C1=CC=C(COC(=O)C2=CC=CC=C2O)C=C1	CC(C)c1ccc(COC(=O)c2ccccc2O)cc1	CC(C)c1ccc(COC(=O)c2ccccc2O)cc1	CC(C)C1C=CC(COC(=O)C2=CC=CC=C2O)=CC=1	AALXZHPCKJILAZ-UHFFFAOYSA-N	InChI=1S/C17H18O3/c1-12(2)14-9-7-13(8-10-14)11-20-17(19)15-5-3-4-6-16(15)18/h3-101218H11H21-2H3		0	270.328	-3.977377	-5.205053235	-2.830832379	2.374220856	1.454514091	0.226837796	2.601058652	0.533589117	8.54618108	-67.21094369	Organic compounds	Benzenoids	Benzene and substituted derivatives	Benzoic acids and derivatives	Benzenoids
AALYQEIWIWMEAJ-UHFFFAOYSA-N	InChI=1S/C10H16O2/c1-7(2)10(12)5-4-8(3)6-9(10)11/h8,12H,1,4-6H2,2-3H3	['Cyclohexanone, 2-hydroxy-5-methyl-2-(1-methylethenyl)-']	['2-Hydroxy-5-methyl-2-(prop-1-en-2-yl)cyclohexan-1-one']	['18194-21-3']	CC1CCC(O)(C(C)=C)C(=O)C1	C=C(C)C1(O)CCC(C)CC1=O	C=C(C)C1(O)CCC(C)CC1=O	CC(=C)C1(O)CCC(C)CC1=O	AALYQEIWIWMEAJ-UHFFFAOYSA-N	InChI=1S/C10H16O2/c1-7(2)10(12)5-4-8(3)6-9(10)11/h812H14-6H22-3H3		0	168.236	-3.9568849	-5.344247239	-2.960736403	2.383510836	1.269034087	-0.118328305	2.265182531	0.711136795	82.3077587	72.03774948	Organic compounds	Lipids and lipid-like molecules	Prenol lipids	Monoterpenoids	Lipids and lipid-like molecules
AAMCLCZHZXKWRV-RITPCOANSA-N	InChI=1S/C6H11BrO/c7-5-3-1-2-4-6(5)8/h5-6,8H,1-4H2/t5-,6+/m1/s1	['2-Bromocyclohexan-1-ol']	['(1S,2R)-2-Bromocyclohexan-1-ol']	['16536-57-5']	[H][C@]1(O)CCCC[C@@]1([H])Br	OC1CCCCC1Br	OC1CCCCC1Br	OC1CCCCC1Br	AAMCLCZHZXKWRV-UHFFFAOYSA-N	InChI=1S/C6H11BrO/c7-5-3-1-2-4-6(5)8/h5-68H1-4H2		0	179.057	-4.3883853	-5.868586432	-3.106870425	2.761716007	0.864605995	-0.615595128	2.146120879	0.728463938	107.8609981	47.88268389	Organic compounds	Organic oxygen compounds	Organooxygen compounds	Alcohols and polyols	Organic oxygen compounds
AAMFJRVOHLKXLD-UHFFFAOYSA-N	InChI=1S/C19H25NO2/c1-3-4-5-6-10-15(2)22-19(21)20-18-14-9-12-16-11-7-8-13-17(16)18/h7-9,11-15H,3-6,10H2,1-2H3,(H,20,21)	['MLS000757188']	['Octan-2-yl naphthalen-1-ylcarbamate']	['7501-22-6']	CCCCCCC(C)OC(=O)NC1=CC=CC2=CC=CC=C12	CCCCCCC(C)OC(=O)Nc1cccc2ccccc12	CCCCCCC(C)OC(=O)Nc1cccc2ccccc12	CCCCCCC(C)OC(=O)NC1=CC=CC2=CC=CC=C21	AAMFJRVOHLKXLD-UHFFFAOYSA-N	InChI=1S/C19H25NO2/c1-3-4-5-6-10-15(2)22-19(21)20-18-14-9-12-16-11-7-8-13-17(16)18/h7-911-15H3-610H21-2H3(H2021)		0	299.414	-4.5067835	-5.949800758	-3.202487012	2.747313746	0.969488615	-0.473528654	2.273785092	0.637060847	1.849642738	-78.9560488	Organic compounds	Benzenoids	Naphthalenes		Benzenoids
AAMHBRRZYSORSH-UHFFFAOYSA-N	InChI=1/C10H20O/c1-2-3-4-5-6-7-8-10-9-11-10/h10H,2-9H2,1H3	['1,2-Epoxydecane']	['2-Octyloxirane']	['2404-44-6']	CCCCCCCCC1CO1	CCCCCCCCC1CO1	CCCCCCCCC1CO1	CCCCCCCCC1CO1	AAMHBRRZYSORSH-UHFFFAOYSA-N	InChI=1S/C10H20O/c1-2-3-4-5-6-7-8-10-9-11-10/h10H2-9H21H3		0	156.269	-3.8120103	-5.168223276	-2.777615758	2.390607519	1.38186255	0.025649557	2.416257075	0.553573082	129.7591632	36.94811575	Organic compounds	Organoheterocyclic compounds	Epoxides		Organoheterocyclic compounds
AAMKCWPTVSJLCN-UHFFFAOYSA-N	InChI=1S/C15H17N5O/c1-2-3-4-10-5-7-11(8-6-10)20-9-17-12-13(20)18-15(16)19-14(12)21/h5-9H,2-4H2,1H3,(H3,16,18,19,21)	['4-Butylphenylguanine']	['2-Amino-9-(4-butylphenyl)-3,9-dihydro-6H-purin-6-one']	['21318-90-1']	CCCCC1=CC=C(C=C1)N1C=NC2=C1NC(N)=NC2=O	CCCCc1ccc(-n2cnc3c(=O)nc(N)[nH]c32)cc1	CCCCc1ccc(-n2cnc3c(=O)[nH]c(N)nc32)cc1	CCCCC1C=CC(=CC=1)[n]1c[n]c2c(=O)[nH]c(N)[n]c12	AAMKCWPTVSJLCN-UHFFFAOYSA-N	InChI=1S/C15H17N5O/c1-2-3-4-10-5-7-11(8-6-10)20-9-17-12-13(20)18-15(16)19-14(12)21/h5-9H2-4H21H3(H316181921)		0	283.335	-4.5299087	-5.771677525	-3.138843271	2.632834255	0.922391567	-0.3193773	2.313456955	0.734223346	26.32298435	115.5536544	Organic compounds	Organoheterocyclic compounds	Azoles	Imidazoles	Organoheterocyclic compounds
AAMWEWAFFUFOJV-UHFFFAOYSA-N	InChI=1S/C6H12O3/c1-3-6(8)9-4-5(2)7/h5,7H,3-4H2,1-2H3	['2-Hydroxypropyl propanoatato']	['2-Hydroxypropyl propanoatato']	['25496-75-7']	CCC(=O)OCC(C)O	CCC(=O)OCC(C)O	CCC(=O)OCC(C)O	CCC(=O)OCC(C)O	AAMWEWAFFUFOJV-UHFFFAOYSA-N	InChI=1S/C6H12O3/c1-3-6(8)9-4-5(2)7/h57H3-4H21-2H3		0	132.159	-3.1336954	-4.237831558	-2.254299367	1.983532191	1.987401388	0.883265186	2.866797377	0.575609793	135.4400622	-24.93242167	Organic compounds	Organic acids and derivatives	Carboxylic acids and derivatives	Carboxylic acid derivatives	Organic acids and derivatives
AAMYCVULITZDFH-UHFFFAOYSA-K	InChI=1S/C23H18ClN9O10S3.3Na/c1-10-19(31-30-15-7-11(5-6-17(15)45(38,39)40)26-23-28-21(24)27-22(25)29-23)20(34)33(32-10)12-8-14-13(18(9-12)46(41,42)43)3-2-4-16(14)44(35,36)37;;;/h2-9,19H,1H3,(H,35,36,37)(H,38,39,40)(H,41,42,43)(H3,25,26,27,28,29);;;/q;3*+1/p-3	['1,5-Naphthalenedisulfonic acid, 3-[4-[2-[5-[(4-amino-6-chloro-1,3,5-triazin-2-yl)amino]-2-sulfophenyl]diazenyl]-4,5-dihydro-3-methyl-5-oxo-1H-pyrazol-1-yl]-, sodium salt (1:3)']	['Trisodium 3-[4-({5-[(4-amino-6-chloro-1,3,5-triazin-2-yl)amino]-2-sulfonatophenyl}diazenyl)-3-methyl-5-oxo-4,5-dihydro-1H-pyrazol-1-yl]naphthalene-1,5-disulfonate']	['13305-94-7']	[Na+].[Na+].[Na+].CC1=NN(C(=O)C1N=NC1=CC(NC2=NC(N)=NC(Cl)=N2)=CC=C1S([O-])(=O)=O)C1=CC(=C2C=CC=C(C2=C1)S([O-])(=O)=O)S([O-])(=O)=O	CC1=NN(c2cc(S(=O)(=O)[O-])c3cccc(S(=O)(=O)[O-])c3c2)C(=O)C1N=Nc1cc(Nc2nc(N)nc(Cl)n2)ccc1S(=O)(=O)[O-].[Na+].[Na+].[Na+]	Cc1[nH]n(-c2cc(S(=O)(=O)[O-])c3cccc(S(=O)(=O)[O-])c3c2)c(=O)c1N=Nc1cc(Nc2nc(N)nc(Cl)n2)ccc1S(=O)(=O)[O-].[Na+].[Na+].[Na+]	Cc1[nH][n](C2C=C(C3C=CC=C(C=3C=2)S(O)(=O)=O)S(O)(=O)=O)c(=O)c1N=NC1C=C(C=CC=1S(O)(=O)=O)NC1N=C(N)N=C(Cl)N=1	CDIVHPPQCABOQA-UHFFFAOYSA-N	InChI=1S/C23H18ClN9O10S3/c1-10-19(31-30-15-7-11(5-6-17(15)45(3839)40)26-23-28-21(24)27-22(25)29-23)20(34)33(32-10)12-8-14-13(18(9-12)46(4142)43)3-2-4-16(14)44(3536)37/h2-932H1H3(H353637)(H383940)(H414243)(H32526272829)	[Na+]	110	712.104	-4.028673	-5.787140262	-2.746367494	3.040772768	1.823870247	0.065403163	3.106175931	0.673012048	-179.320423	15.44662524	Organic compounds	Benzenoids	Naphthalenes	Naphthalene sulfonic acids and derivatives	Benzenoids
AANFRDGJHYLLAE-UHFFFAOYSA-N	InChI=1S/C5H9NO/c1-2-3-5(7)4-6/h5,7H,2-3H2,1H3	['2-Hydroxypentanenitrile']	['2-Hydroxypentanenitrile']	['5699-72-9']	CCCC(O)C#N	CCCC(O)C#N	CCCC(O)C#N	CCCC(O)C#N	AANFRDGJHYLLAE-UHFFFAOYSA-N	InChI=1S/C5H9NO/c1-2-3-5(7)4-6/h57H2-3H21H3		0	99.133	-4.1379733	-5.332333475	-2.654887431	2.677446044	0.85824493	-0.336115226	2.341330818	0.662867336	128.7069375	-98.8195789	Organic compounds	Organic nitrogen compounds	Organonitrogen compounds	Organic cyanides	Organic nitrogen compounds
AANIECMHWBXFCP-UHFFFAOYSA-N	InChI=1S/C9H19NS2/c1-4-7-10-8(5-2)12-9(6-3)11-7/h7-10H,4-6H2,1-3H3	['2,4,6-Triethyl-1,3,5-dithiazinane']	['2,4,6-Triethyl-1,3,5-dithiazinane']	['54717-17-8']	CCC1NC(CC)SC(CC)S1	CCC1NC(CC)SC(CC)S1	CCC1NC(CC)SC(CC)S1	CCC1SC(CC)NC(CC)S1	AANIECMHWBXFCP-UHFFFAOYSA-N	InChI=1S/C9H19NS2/c1-4-7-10-8(5-2)12-9(6-3)11-7/h7-10H4-6H21-3H3		0	205.392	-4.696253	-6.301284141	-3.308052415	2.993231727	0.616330688	-0.988700618	2.004531109	0.789088319	122.0735429	47.42485111	Organic compounds	Organoheterocyclic compounds	Azacyclic compounds	Dithiazinanes	Organoheterocyclic compounds
AANIYWVYGNJWIU-UHFFFAOYSA-N	InChI=1S/C20H12Br2O10S2/c21-15-9-10-16(22)18-17(15)19(23)30-20(18,11-1-5-13(6-2-11)31-33(24,25)26)12-3-7-14(8-4-12)32-34(27,28)29/h1-10H,(H,24,25,26)(H,27,28,29)	['Dibromosulphthalein']	['(4,7-Dibromo-3-oxo-1,3-dihydro-2-benzofuran-1,1-diyl)di(4,1-phenylene) bis(hydrogen sulfate)']	['17199-35-8']	OS(=O)(=O)OC1=CC=C(C=C1)C1(OC(=O)C2=C(Br)C=CC(Br)=C12)C1=CC=C(OS(O)(=O)=O)C=C1	O=C1OC(c2ccc(OS(=O)(=O)O)cc2)(c2ccc(OS(=O)(=O)O)cc2)c2c(Br)ccc(Br)c21	O=C1OC(c2ccc(OS(=O)(=O)O)cc2)(c2ccc(OS(=O)(=O)O)cc2)c2c(Br)ccc(Br)c21	OS(=O)(=O)OC1C=CC(=CC=1)C1(OC(=O)C2C1=C(Br)C=CC=2Br)C1C=CC(=CC=1)OS(O)(=O)=O	AANIYWVYGNJWIU-UHFFFAOYSA-N	InChI=1S/C20H12Br2O10S2/c21-15-9-10-16(22)18-17(15)19(23)30-20(1811-1-5-13(6-2-11)31-33(2425)26)12-3-7-14(8-4-12)32-34(2728)29/h1-10H(H242526)(H272829)		0	636.248	-4.917232	-8.666752136	-3.308958853	5.357793283	0.886394378	-2.863125706	2.494667577	0.768500665	-123.5151622	111.5149669	Organic compounds	Organic acids and derivatives	Organic sulfuric acids and derivatives	Arylsulfates	Organic acids and derivatives
AANKDJLVHZQCFG-KVHNBARJSA-N	InChI=1S/C27H43NO2/c1-15-5-8-22-16(2)25-23(28(22)14-15)12-21-19-7-6-17-11-18(29)9-10-26(17,3)20(19)13-24(30)27(21,25)4/h6,15-16,18-25,29-30H,5,7-14H2,1-4H3/t15-,16+,18-,19+,20-,21-,22+,23-,24-,25-,26-,27+/m0/s1	['Rubijervine']	['Solanid-5-ene-3beta,12alpha-diol']	['79-58-3']	[H][C@]12CC[C@H](C)CN1[C@@]1([H])C[C@@]3([H])[C@]4([H])CC=C5C[C@@H](O)CC[C@]5(C)[C@@]4([H])C[C@H](O)[C@]3(C)[C@@]1([H])[C@@H]2C	CC1CCC2C(C)C3C(CC4C5CC=C6CC(O)CCC6(C)C5CC(O)C43C)N2C1	CC1CCC2C(C)C3C(CC4C5CC=C6CC(O)CCC6(C)C5CC(O)C43C)N2C1	CC12CCC(O)CC1=CCC1C2CC(O)C2(C)C3C(CC21)N1CC(C)CCC1C3C	AANKDJLVHZQCFG-UHFFFAOYSA-N	InChI=1S/C27H43NO2/c1-15-5-8-22-16(2)25-23(28(22)14-15)12-21-19-7-6-17-11-18(29)9-10-26(173)20(19)13-24(30)27(2125)4/h615-1618-2529-30H57-14H21-4H3		0	413.646	-4.9557304	-8.894685887	-3.095685952	5.798999935	0.6608984	-3.278057058	2.520942877	0.72464292	108.9560796	124.9861902	Organic compounds	Lipids and lipid-like molecules	Steroids and steroid derivatives	Steroidal alkaloids	Lipids and lipid-like molecules
AANLCWYVVNBGEE-IDIVVRGQSA-L	InChI=1S/C10H13N4O8P.2Na/c15-6-4(1-21-23(18,19)20)22-10(7(6)16)14-3-13-5-8(14)11-2-12-9(5)17;;/h2-4,6-7,10,15-16H,1H2,(H,11,12,17)(H2,18,19,20);;/q;2*+1/p-2/t4-,6-,7-,10-;;/m1../s1	['Disodium inosinate']	["Disodium 5'-O-phosphonatoinosine"]	['4691-65-0']	[Na+].[Na+].O[C@@H]1[C@@H](COP([O-])([O-])=O)O[C@H]([C@@H]1O)N1C=NC2=C1N=CNC2=O	O=c1[nH]cnc2c1ncn2C1OC(COP(=O)([O-])[O-])C(O)C1O.[Na+].[Na+]	O=c1[nH]cnc2c1ncn2C1OC(COP(=O)([O-])[O-])C(O)C1O.[Na+].[Na+]	OP(O)(=O)OCC1OC(C(O)C1O)[n]1c[n]c2c1[n]c[nH]c2=O	GRSZFWQUAKGDAV-UHFFFAOYSA-N	InChI=1S/C10H13N4O8P/c15-6-4(1-21-23(1819)20)22-10(7(6)16)14-3-13-5-8(14)11-2-12-9(5)17/h2-46-71015-16H1H2(H111217)(H2181920)	[Na+]	110	348.208	-4.4803987	-6.972897711	-2.578465115	4.394432597	1.061440105	-1.431058967	2.96337363	0.802467141	34.8220128	129.69626	Organic compounds	Nucleosides, nucleotides, and analogues	Purine nucleotides	Purine ribonucleotides	Nucleosides, nucleotides, and analogues
AANMHCRRPDNWHF-ZOWNYOTGSA-N	InChI=1S/C17H16N2O6S.C12H23N/c20-16(25-11-12-6-2-1-3-7-12)10-13(17(21)22)18-26-15-9-5-4-8-14(15)19(23)24;1-3-7-11(8-4-1)13-12-9-5-2-6-10-12/h1-9,13,18H,10-11H2,(H,21,22);11-13H,1-10H2/t13-;/m0./s1	['4-Benzyl hydrogen N-((2-nitrophenyl)thio)-L-aspartate, compound with dicyclohexylamine (1:1)']	['(2S)-4-(Benzyloxy)-2-{[(2-nitrophenyl)sulfanyl]amino}-4-oxobutanoic acid--N-cyclohexylcyclohexanamine (1/1) (non-preferred name)']	['2418-90-8']	C1CCC(CC1)NC1CCCCC1.OC(=O)[C@H](CC(=O)OCC1=CC=CC=C1)NSC1=CC=CC=C1[N+]([O-])=O	C1CCC(NC2CCCCC2)CC1.O=C(CC(NSc1ccccc1[N+](=O)[O-])C(=O)O)OCc1ccccc1	C1CCC(NC2CCCCC2)CC1.O=C(CC(NSc1ccccc1[N+](=O)[O-])C(=O)O)OCc1ccccc1	[O-][N+](=O)C1=CC=CC=C1SNC(CC(=O)OCC1C=CC=CC=1)C(O)=O	KSMSAENDQCQHMQ-UHFFFAOYSA-N	InChI=1S/C17H16N2O6S/c20-16(25-11-12-6-2-1-3-7-12)10-13(17(21)22)18-26-15-9-5-4-8-14(15)19(23)24/h1-91318H10-11H2(H2122)	C1C(NC2CCCCC2)CCCC1	4018	376.39	-4.562093	-6.09616904	-3.127077603	2.969091437	1.0135453	-0.520530964	2.448560473	0.659233693	27.56088095	-34.55085294	Organic compounds	Organic acids and derivatives	Carboxylic acids and derivatives	Amino acids, peptides, and analogues	Organic acids and derivatives
AANMVENRNJYEMK-MRVPVSSYSA-N	InChI=1S/C9H14O/c1-7(2)8-3-5-9(10)6-4-8/h3,5,7-8H,4,6H2,1-2H3/t8-/m1/s1	['4-Isopropyl-2-cyclohexen-1-one, (R)-(-)-']	['(4R)-4-(Propan-2-yl)cyclohex-2-en-1-one']	['2158-59-0']	CC(C)[C@H]1CCC(=O)C=C1	CC(C)C1C=CC(=O)CC1	CC(C)C1=CCC(=O)CC1	CC(C)C1CCC(=O)CC=1	MDXYRLOGARYUFV-UHFFFAOYSA-N	InChI=1S/C9H14O/c1-7(2)8-3-5-9(10)6-4-8/h37H4-6H21-2H3		0	138.21	-3.8169153	-5.168118021	-2.84087886	2.327239161	1.323624185	-0.027578554	2.299660607	0.755506752	86.12061267	81.26968107	Organic compounds	Organic oxygen compounds	Organooxygen compounds	Carbonyl compounds	Organic oxygen compounds
AANMVENRNJYEMK-UHFFFAOYSA-N	InChI=1S/C9H14O/c1-7(2)8-3-5-9(10)6-4-8/h3,5,7-8H,4,6H2,1-2H3	['2-Cyclohexen-1-one, 4-(1-methylethyl)-']	['4-(Propan-2-yl)cyclohex-2-en-1-one']	['500-02-7']	CC(C)C1CCC(=O)C=C1	CC(C)C1C=CC(=O)CC1	CC(C)C1=CCC(=O)CC1	CC(C)C1CCC(=O)CC=1	MDXYRLOGARYUFV-UHFFFAOYSA-N	InChI=1S/C9H14O/c1-7(2)8-3-5-9(10)6-4-8/h37H4-6H21-2H3		0	138.21	-3.8169153	-5.168118021	-2.84087886	2.327239161	1.323624185	-0.027578554	2.299660607	0.755506752	86.1202799	81.26848906	Organic compounds	Organic oxygen compounds	Organooxygen compounds	Carbonyl compounds	Organic oxygen compounds
AANWBJLLAXURNB-UHFFFAOYSA-N	InChI=1S/C52H56O9/c1-2-3-4-5-6-7-8-9-10-11-12-13-14-15-16-19-30-60-35-28-29-38-40(31-35)45(33-42(48(38)54)50(57)58)52(43-27-21-23-34-22-20-26-39(46(34)43)51(59)61-52)44-32-41(49(55)56)47(53)37-25-18-17-24-36(37)44/h17-18,20-29,31-33,53-54H,2-16,19,30H2,1H3,(H,55,56)(H,57,58)	['2-Naphthalenecarboxylic acid, 4-[1-(3-carboxy-4-hydroxy-1-naphthalenyl)-3-oxo-1H,3H-naphtho[1,8-cd]pyran-1-yl]-1-hydroxy-6-(octadecyloxy)-']	['4-[1-(3-Carboxy-4-hydroxynaphthalen-1-yl)-3-oxo-1H,3H-naphtho[1,8-cd]pyran-1-yl]-1-hydroxy-6-(octadecyloxy)naphthalene-2-carboxylic acid']	['38122-81-5']	CCCCCCCCCCCCCCCCCCOC1=CC2=C(C=C1)C(O)=C(C=C2C1(OC(=O)C2=CC=CC3=CC=CC1=C23)C1=CC(C(O)=O)=C(O)C2=C1C=CC=C2)C(O)=O	CCCCCCCCCCCCCCCCCCOc1ccc2c(O)c(C(=O)O)cc(C3(c4cc(C(=O)O)c(O)c5ccccc45)OC(=O)c4cccc5cccc3c45)c2c1	CCCCCCCCCCCCCCCCCCOc1ccc2c(O)c(C(=O)O)cc(C3(c4cc(C(=O)O)c(O)c5ccccc45)OC(=O)c4cccc5cccc3c45)c2c1	CCCCCCCCCCCCCCCCCCOC1C=C2C(=CC=1)C(O)=C(C=C2C1(OC(=O)C2=CC=CC3=CC=CC1=C32)C1=CC(=C(O)C2=CC=CC=C21)C(O)=O)C(O)=O	AANWBJLLAXURNB-UHFFFAOYSA-N	InChI=1S/C52H56O9/c1-2-3-4-5-6-7-8-9-10-11-12-13-14-15-16-19-30-60-35-28-29-38-40(31-35)45(33-42(48(38)54)50(57)58)52(43-27-21-23-34-22-20-26-39(46(34)43)51(59)61-52)44-32-41(49(55)56)47(53)37-25-18-17-24-36(37)44/h17-1820-2931-3353-54H2-161930H21H3(H5556)(H5758)		0	825.011	-4.164517	-6.744696584	-3.084641256	3.660055328	1.7519428	-0.828236845	2.831818483	0.68031746	-113.6525082	106.1863944	Organic compounds	Benzenoids	Naphthalenes	Naphthalenecarboxylic acids and derivatives	Benzenoids
AAODRZMUIIDRJX-UHFFFAOYSA-N	InChI=1S/C7H8N2O3/c1-4-3-6(9(11)12)7(10)8-5(4)2/h3H,1-2H3,(H,8,10)	['5,6-dimethyl-3-nitro-1H-pyridin-2-one']	['5,6-Dimethyl-3-nitropyridin-2(1H)-one']	['98276-88-1']	CC1=C(C)C=C(C(=O)N1)[N+]([O-])=O	Cc1cc([N+](=O)[O-])c(=O)[nH]c1C	Cc1cc([N+](=O)[O-])c(=O)[nH]c1C	Cc1[nH]c(=O)c(cc1C)[N+]([O-])=O	AAODRZMUIIDRJX-UHFFFAOYSA-N	InChI=1S/C7H8N2O3/c1-4-3-6(9(11)12)7(10)8-5(4)2/h3H1-2H3(H810)		0	168.152	-4.4085155	-5.832764986	-2.998630484	2.834134502	0.817186572	-0.607062949	2.227071553	0.602369281	-136.1165295	18.14295986	Organic compounds	Organic 1,3-dipolar compounds	Allyl-type 1,3-dipolar organic compounds	Organic nitro compounds	Other
AAOFJKLTRKOQTQ-UHFFFAOYSA-N	InChI=1S/C11H14O4/c1-6-8(14-3)5-9(15-4)10(7(2)12)11(6)13/h5,13H,1-4H3	['1-(2-Hydroxy-4,6-dimethoxy-3-methylphenyl)ethan-1-one']	['1-(2-Hydroxy-4,6-dimethoxy-3-methylphenyl)ethan-1-one']	['23121-32-6']	COC1=CC(OC)=C(C(C)=O)C(O)=C1C	COc1cc(OC)c(C(C)=O)c(O)c1C	COc1cc(OC)c(C(C)=O)c(O)c1C	CC1=C(O)C(=C(C=C1OC)OC)C(C)=O	AAOFJKLTRKOQTQ-UHFFFAOYSA-N	InChI=1S/C11H14O4/c1-6-8(14-3)5-9(15-4)10(7(2)12)11(6)13/h513H1-4H3		0	210.229	-3.9697745	-5.66158161	-2.770354345	2.891227265	1.352918129	-0.338888985	2.55233828	0.697634431	-21.59347158	100.2674171	Organic compounds	Organic oxygen compounds	Organooxygen compounds	Carbonyl compounds	Organic oxygen compounds
AAOHKRNFHQXDFX-UHFFFAOYSA-N	InChI=1S/C23H18F6O4/c1-13(2)19(30)32-17-9-5-15(6-10-17)21(22(24,25)26,23(27,28)29)16-7-11-18(12-8-16)33-20(31)14(3)4/h5-12H,1,3H2,2,4H3	['(1,1,1,3,3,3-Hexafluoropropane-2,2-diyl)di(4,1-phenylene) bis(2-methylprop-2-enoate)']	['(1,1,1,3,3,3-Hexafluoropropane-2,2-diyl)di(4,1-phenylene) bis(2-methylprop-2-enoate)']	['108050-42-6']	CC(=C)C(=O)OC1=CC=C(C=C1)C(C1=CC=C(OC(=O)C(C)=C)C=C1)(C(F)(F)F)C(F)(F)F	C=C(C)C(=O)Oc1ccc(C(c2ccc(OC(=O)C(=C)C)cc2)(C(F)(F)F)C(F)(F)F)cc1	C=C(C)C(=O)Oc1ccc(C(c2ccc(OC(=O)C(=C)C)cc2)(C(F)(F)F)C(F)(F)F)cc1	CC(=C)C(=O)OC1C=CC(=CC=1)C(C1C=CC(=CC=1)OC(=O)C(C)=C)(C(F)(F)F)C(F)(F)F	AAOHKRNFHQXDFX-UHFFFAOYSA-N	InChI=1S/C23H18F6O4/c1-13(2)19(30)32-17-9-5-15(6-10-17)21(22(2425)2623(2728)29)16-7-11-18(12-8-16)33-20(31)14(3)4/h5-12H13H224H3		0	472.381	-4.7537847	-6.802655181	-3.345298923	3.457356258	0.920507765	-1.128362759	2.328993498	0.68805688	-17.75754532	-28.56988331	Organic compounds	Benzenoids	Benzene and substituted derivatives	Diphenylmethanes	Benzenoids
AAOLGDRTKZMLIG-OUKQBFOZSA-N	InChI=1S/C17H16O/c1-13(12-14(2)18)15-8-10-17(11-9-15)16-6-4-3-5-7-16/h3-12H,1-2H3/b13-12+	['(E)-4-(4-Biphenylyl)-3-penten-2-one']	[nan]	['55845-78-8']	CC(=O)\C=C(/C)C1=CC=C(C=C1)C1=CC=CC=C1	CC(=O)C=C(C)c1ccc(-c2ccccc2)cc1	CC(=O)C=C(C)c1ccc(-c2ccccc2)cc1	CC(=CC(C)=O)C1C=CC(=CC=1)C1C=CC=CC=1	AAOLGDRTKZMLIG-UHFFFAOYSA-N	InChI=1S/C17H16O/c1-13(12-14(2)18)15-8-10-17(11-9-15)16-6-4-3-5-7-16/h3-12H1-2H3		0	236.314	-4.2800293	-5.497519445	-3.102759158	2.394760287	1.093460169	-0.124029993	2.270730294	0.638738916	-38.48613288	-31.64999038	Organic compounds	Benzenoids	Benzene and substituted derivatives	Biphenyls and derivatives	Benzenoids
AAOLKUONXGOAGA-UHFFFAOYSA-N	InChI=1S/C9H8O4/c1-5-2-6(4-10)3-7(8(5)11)9(12)13/h2-4,11H,1H3,(H,12,13)	['5-Formyl-3-methylsalicylic acid']	['5-Formyl-2-hydroxy-3-methylbenzoic acid']	['6265-16-3']	CC1=CC(C=O)=CC(C(O)=O)=C1O	Cc1cc(C=O)cc(C(=O)O)c1O	Cc1cc(C=O)cc(C(=O)O)c1O	CC1=CC(=CC(=C1O)C(O)=O)C=O	AAOLKUONXGOAGA-UHFFFAOYSA-N	InChI=1S/C9H8O4/c1-5-2-6(4-10)3-7(8(5)11)9(12)13/h2-411H1H3(H1213)		0	180.159	-3.7260368	-5.209508729	-2.754258614	2.455250115	1.529619177	0.046147234	2.501397349	0.683916084	-75.76146237	-4.201073649	Organic compounds	Benzenoids	Benzene and substituted derivatives	Benzoic acids and derivatives	Benzenoids
AAORACFZMYMFCG-UHFFFAOYSA-N	InChI=1S/C17H26INO3/c1-3-4-5-6-7-8-9-17(21)19-12-13-10-16(22-2)15(20)11-14(13)18/h10-11,20H,3-9,12H2,1-2H3,(H,19,21)	['6-Iodonordihydrocapsaicin']	['N-[(4-Hydroxy-2-iodo-5-methoxyphenyl)methyl]nonanamide']	['859171-97-4']	CCCCCCCCC(=O)NCC1=CC(OC)=C(O)C=C1I	CCCCCCCCC(=O)NCc1cc(OC)c(O)cc1I	CCCCCCCCC(=O)NCc1cc(OC)c(O)cc1I	CCCCCCCCC(=O)NCC1=CC(OC)=C(O)C=C1I	AAORACFZMYMFCG-UHFFFAOYSA-N	InChI=1S/C17H26INO3/c1-3-4-5-6-7-8-9-17(21)19-12-13-10-16(22-2)15(20)11-14(13)18/h10-1120H3-912H21-2H3(H1921)		0	419.303	-4.7413793	-6.395590717	-3.297859906	3.097730811	0.881148727	-0.773062747	2.324668063	0.644	47.89350529	-33.35200932	Organic compounds	Benzenoids	Phenols	Methoxyphenols	Benzenoids
AAOSLLBWWRKJIR-UHFFFAOYSA-N	InChI=1S/C6H10ClNO/c7-5-6(9)8-3-1-2-4-8/h1-5H2	['1-(Chloroacetyl)pyrrolidine']	['2-Chloro-1-(pyrrolidin-1-yl)ethan-1-one']	['20266-00-6']	ClCC(=O)N1CCCC1	O=C(CCl)N1CCCC1	O=C(CCl)N1CCCC1	O=C(CCl)N1CCCC1	AAOSLLBWWRKJIR-UHFFFAOYSA-N	InChI=1S/C6H10ClNO/c7-5-6(9)8-3-1-2-4-8/h1-5H2		0	147.605	-4.5221844	-5.780776918	-3.07642847	2.704348449	0.6469167	-0.611675849	2.0926726	0.712168234	63.68530539	32.50935192	Organic compounds	Organoheterocyclic compounds	Pyrrolidines	N-acylpyrrolidines	Organoheterocyclic compounds
AAOVKJBEBIDNHE-UHFFFAOYSA-N	InChI=1S/C16H13ClN2O/c1-19-14-8-7-12(17)9-13(14)16(18-10-15(19)20)11-5-3-2-4-6-11/h2-9H,10H2,1H3	['Diazepam']	['7-Chloro-1-methyl-5-phenyl-1,3-dihydro-2H-1,4-benzodiazepin-2-one']	['439-14-5']	CN1C2=C(C=C(Cl)C=C2)C(=NCC1=O)C1=CC=CC=C1	CN1C(=O)CN=C(c2ccccc2)c2cc(Cl)ccc21	CN1C(=O)CN=C(c2ccccc2)c2cc(Cl)ccc21	CN1C(=O)CN=C(C2=CC(Cl)=CC=C12)C1C=CC=CC=1	AAOVKJBEBIDNHE-UHFFFAOYSA-N	InChI=1S/C16H13ClN2O/c1-19-14-8-7-12(17)9-13(14)16(18-10-15(19)20)11-5-3-2-4-6-11/h2-9H10H21H3		0	284.746	-4.679145	-5.684481199	-3.495232272	2.189248926	0.775312787	-0.230023567	1.95922536	0.71196478	-52.74375607	90.32520763	Organic compounds	Organoheterocyclic compounds	Benzodiazepines	1,4-benzodiazepines	Organoheterocyclic compounds
AAOYLOCWJSLLJU-UHFFFAOYSA-N	InChI=1S/C14H8Br2O4/c15-7-1-3-11(17)9(5-7)13(19)14(20)10-6-8(16)2-4-12(10)18/h1-6,17-18H	['Dibromsalicil']	['Bis(5-bromo-2-hydroxyphenyl)ethane-1,2-dione']	['523-88-6']	OC1=C(C=C(Br)C=C1)C(=O)C(=O)C1=C(O)C=CC(Br)=C1	O=C(C(=O)c1cc(Br)ccc1O)c1cc(Br)ccc1O	O=C(C(=O)c1cc(Br)ccc1O)c1cc(Br)ccc1O	OC1=CC=C(Br)C=C1C(=O)C(=O)C1=CC(Br)=CC=C1O	AAOYLOCWJSLLJU-UHFFFAOYSA-N	InChI=1S/C14H8Br2O4/c15-7-1-3-11(17)9(5-7)13(19)14(20)10-6-8(16)2-4-12(10)18/h1-617-18H		0	400.022	-4.5222	-6.081643423	-3.126236138	2.955407285	1.07988376	-0.479559547	2.475847739	0.657609058	-64.27411332	-6.140778218	Organic compounds	Phenylpropanoids and polyketides	Stilbenes		Phenylpropanoids and polyketides
AAPGLCCSVSGLFH-UHFFFAOYSA-N	InChI=1S/C8H8N2O2/c11-6-2-4-10-8(12)7-5(6)1-3-9-7/h1,3,9H,2,4H2,(H,10,12)	['Aldisine']	['6,7-Dihydropyrrolo[2,3-c]azepine-4,8(1H,5H)-dione']	['72908-87-3']	O=C1CCNC(=O)C2=C1C=CN2	O=C1CCNC(=O)c2[nH]ccc21	O=C1CCNC(=O)c2[nH]ccc21	O=C1CCNC(=O)C2NC=CC1=2	AAPGLCCSVSGLFH-UHFFFAOYSA-N	InChI=1S/C8H8N2O2/c11-6-2-4-10-8(12)7-5(6)1-3-9-7/h139H24H2(H1012)		0	164.164	-3.8665419	-5.421862494	-2.521787088	2.900075405	1.34873607	-0.206584568	2.693490837	0.746015893	-32.6352948	72.09348058	Organic compounds	Organoheterocyclic compounds	Pyrroloazepines		Organoheterocyclic compounds
AAPHNZCZOSOYTI-UHFFFAOYSA-N	InChI=1S/C18F40N2/c19-1(20,3(23,24)13(47,48)59(15(51,52)5(27,28)9(35,36)37)16(53,54)6(29,30)10(38,39)40)2(21,22)4(25,26)14(49,50)60(17(55,56)7(31,32)11(41,42)43)18(57,58)8(33,34)12(44,45)46	["Perfluoro-N,N,N',N'-tetrakis(heptafluoropropyl)-1,6-hexanediamine"]	['1,1,2,2,3,3,4,4,5,5,6,6-Dodecafluoro-N~1~,N~1~,N~6~,N~6~-tetrakis(heptafluoropropyl)hexane-1,6-diamine']	['143356-32-5']	FC(F)(F)C(F)(F)C(F)(F)N(C(F)(F)C(F)(F)C(F)(F)F)C(F)(F)C(F)(F)C(F)(F)C(F)(F)C(F)(F)C(F)(F)N(C(F)(F)C(F)(F)C(F)(F)F)C(F)(F)C(F)(F)C(F)(F)F	FC(F)(F)C(F)(F)C(F)(F)N(C(F)(F)C(F)(F)C(F)(F)F)C(F)(F)C(F)(F)C(F)(F)C(F)(F)C(F)(F)C(F)(F)N(C(F)(F)C(F)(F)C(F)(F)F)C(F)(F)C(F)(F)C(F)(F)F	FC(F)(F)C(F)(F)C(F)(F)N(C(F)(F)C(F)(F)C(F)(F)F)C(F)(F)C(F)(F)C(F)(F)C(F)(F)C(F)(F)C(F)(F)N(C(F)(F)C(F)(F)C(F)(F)F)C(F)(F)C(F)(F)C(F)(F)F	FC(F)(F)C(F)(F)C(F)(F)N(C(F)(F)C(F)(F)C(F)(F)F)C(F)(F)C(F)(F)C(F)(F)C(F)(F)C(F)(F)C(F)(F)N(C(F)(F)C(F)(F)C(F)(F)F)C(F)(F)C(F)(F)C(F)(F)F	AAPHNZCZOSOYTI-UHFFFAOYSA-N	InChI=1S/C18F40N2/c19-1(203(2324)13(4748)59(15(5152)5(2728)9(3536)37)16(5354)6(2930)10(3839)40)2(2122)4(2526)14(4950)60(17(5556)7(3132)11(4142)43)18(5758)8(3334)12(4445)46		0	1004.132	-5.348089	-7.220585574	-3.336001601	3.884583973	0.653701568	-1.218794766	2.665789207	0.715333333	22.18484754	-140.4501531	Organic compounds	Organic nitrogen compounds	Organonitrogen compounds	Nitrogen mustard compounds	Organic nitrogen compounds
AAPLIUHOKVUFCC-UHFFFAOYSA-N	InChI=1S/C3H10OSi/c1-5(2,3)4/h4H,1-3H3	['Trimethylsilanol']	['Trimethylsilanol']	['1066-40-6']	C[Si](C)(C)O	C[Si](C)(C)O	C[Si](C)(C)O	C[Si](C)(C)O	AAPLIUHOKVUFCC-UHFFFAOYSA-N	InChI=1S/C3H10OSi/c1-5(23)4/h4H1-3H3		0	90.198	-3.5520473	-5.325742245	-2.325098207	3.000644038	1.403149662	-0.370545337	2.6300987	0.745454545	82.24788588	-92.6175129	Organic compounds	Organometallic compounds	Organometalloid compounds	Organosilicon compounds	Organometallic compounds
AAPOVDIBCPRZPC-UHFFFAOYSA-N	InChI=1S/C10H12O2/c1-6-4-7(2)10(8(3)11)9(12)5-6/h4-5,12H,1-3H3	["2'-Hydroxy-4',6'-dimethylacetophenone"]	['1-(2-Hydroxy-4,6-dimethylphenyl)ethan-1-one']	['16108-50-2']	CC(=O)C1=C(C)C=C(C)C=C1O	CC(=O)c1c(C)cc(C)cc1O	CC(=O)c1c(C)cc(C)cc1O	CC1C=C(C)C=C(O)C=1C(C)=O	AAPOVDIBCPRZPC-UHFFFAOYSA-N	InChI=1S/C10H12O2/c1-6-4-7(2)10(8(3)11)9(12)5-6/h4-512H1-3H3		0	164.204	-4.007975	-5.679695295	-3.028832665	2.65086263	1.207408644	-0.464311563	2.186551067	0.642503451	-59.51022167	-2.149626817	Organic compounds	Organic oxygen compounds	Organooxygen compounds	Carbonyl compounds	Organic oxygen compounds
AAPQJQRIUSSYBB-UHFFFAOYSA-M	InChI=1S/C6H13NO2.Na/c1-6(2,3)7-4-5(8)9;/h7H,4H2,1-3H3,(H,8,9);/q;+1/p-1	['Sodium (tert-butylamino)acetate']	['Sodium (tert-butylamino)acetate']	['58482-93-2']	[Na+].CC(C)(C)NCC([O-])=O	CC(C)(C)NCC(=O)[O-].[Na+]	CC(C)(C)NCC(=O)[O-].[Na+]	CC(C)(C)NCC(O)=O	TXHAHOVNFDVCCC-UHFFFAOYSA-N	InChI=1S/C6H13NO2/c1-6(23)7-4-5(8)9/h7H4H21-3H3(H89)	[Na+]	110	131.175	-3.3913922	-4.644984009	-2.324713415	2.320270594	1.726458827	0.472867064	2.793137658	0.632704068	88.398674	-64.63194641	Organic compounds	Organic acids and derivatives	Carboxylic acids and derivatives	Amino acids, peptides, and analogues	Organic acids and derivatives
AAPVOVKOHNCXJA-UHFFFAOYSA-N	InChI=1/C11H18O5/c1-4-15-10(13)7-9(6-8(3)12)11(14)16-5-2/h9H,4-7H2,1-3H3	['Diethyl acetonylsuccinate']	['Diethyl 2-(2-oxopropyl)butanedioate']	['1187-74-2']	CCOC(=O)CC(CC(C)=O)C(=O)OCC	CCOC(=O)CC(CC(C)=O)C(=O)OCC	CCOC(=O)CC(CC(C)=O)C(=O)OCC	CC(=O)CC(CC(=O)OCC)C(=O)OCC	AAPVOVKOHNCXJA-UHFFFAOYSA-N	InChI=1S/C11H18O5/c1-4-15-10(13)7-9(6-8(3)12)11(14)16-5-2/h9H4-7H21-3H3		0	230.26	-3.444108	-4.855680654	-2.419844131	2.435836523	1.918110482	0.506537847	2.94237437	0.568695069	90.35259784	-12.90002756	Organic compounds	Organic acids and derivatives	Keto acids and derivatives	Gamma-keto acids and derivatives	Organic acids and derivatives	0.980348022
AAPVQEMYVNZIOO-UHFFFAOYSA-N	InChI=1/C9H6Cl6O4S/c10-5-6(11)8(13)4-2-19-20(16,17)18-1-3(4)7(5,12)9(8,14)15/h3-4H,1-2H2	['Endosulfan sulfate']	['6,7,8,9,10,10-Hexachloro-1,5,5a,6,9,9a-hexahydro-3H-6,9-methano-3lambda~6~-2,4,3lambda~6~-benzodioxathiepine-3,3-dione']	['1031-07-8']	ClC1=C(Cl)C2(Cl)C3COS(=O)(=O)OCC3C1(Cl)C2(Cl)Cl	O=S1(=O)OCC2C(CO1)C1(Cl)C(Cl)=C(Cl)C2(Cl)C1(Cl)Cl	O=S1(=O)OCC2C(CO1)C1(Cl)C(Cl)=C(Cl)C2(Cl)C1(Cl)Cl	O=S1(=O)OCC2C(CO1)C1(Cl)C(Cl)=C(Cl)C2(Cl)C1(Cl)Cl	AAPVQEMYVNZIOO-UHFFFAOYSA-N	InChI=1S/C9H6Cl6O4S/c10-5-6(11)8(13)4-2-19-20(1617)18-1-3(4)7(512)9(814)15/h3-4H1-2H2		0	422.928	-6.1996093	-8.10580354	-4.386621935	3.719181605	-0.57334283	-2.479537102	1.239644503	0.611824681	75.60482726	46.76163192	Organic compounds	Organic acids and derivatives	Organic sulfuric acids and derivatives	Sulfuric acid esters	Organic acids and derivatives	-0.727486366
AAPZMQVULRVUEU-NZDAKWCRSA-N	InChI=1S/C24H30O5/c1-14-11-20-18-6-5-16-12-17(26)7-9-22(16,3)19(18)8-10-23(20,4)24(14,28)21(27)13-29-15(2)25/h7-9,12,14,18,20,28H,5-6,10-11,13H2,1-4H3/t14-,18+,20-,22-,23-,24-/m0/s1	['(16beta)-21-(Acetyloxy)-17-hydroxy-16-methylpregna-1,4,9(11)-triene-3,20-dione']	['17-Hydroxy-16beta-methyl-3,20-dioxopregna-1,4,9(11)-trien-21-yl acetate']	['910-99-6']	[H][C@@]12C[C@H](C)[C@](O)(C(=O)COC(C)=O)[C@@]1(C)CC=C1[C@@]2([H])CCC2=CC(=O)C=C[C@]12C	CC(=O)OCC(=O)C1(O)C(C)CC2C3CCC4=CC(=O)C=CC4(C)C3=CCC21C	CC(=O)OCC(=O)C1(O)C(C)CC2C3CC=C4CC(=O)C=CC4(C)C3=CCC21C	CC(=O)OCC(=O)C1(O)C(C)CC2C3CC=C4CC(=O)C=CC4(C)C3=CCC12C	MFZDDJJLXLDONA-UHFFFAOYSA-N	InChI=1S/C24H30O5/c1-14-11-20-18-6-5-16-12-17(26)7-9-22(163)19(18)8-10-23(204)24(1428)21(27)13-29-15(2)25/h57-914182028H610-13H21-4H3		0	398.499	-4.7977633	-7.518029896	-3.106961634	4.411068261	0.802663883	-1.91760266	2.493465602	0.782000433	127.9425685	109.6834711	Organic compounds	Lipids and lipid-like molecules	Steroids and steroid derivatives	Pregnane steroids	Lipids and lipid-like molecules
AAPZMQVULRVUEU-PYAFTSMNSA-N	InChI=1S/C24H30O5/c1-14-11-20-18-6-5-16-12-17(26)7-9-22(16,3)19(18)8-10-23(20,4)24(14,28)21(27)13-29-15(2)25/h7-9,12,14,18,20,28H,5-6,10-11,13H2,1-4H3/t14-,18-,20+,22+,23+,24+/m1/s1	['(16alpha)-21-(Acetyloxy)-17-hydroxy-16-methylpregna-1,4,9(11)-triene-3,20-dione']	['17-Hydroxy-16alpha-methyl-3,20-dioxopregna-1,4,9(11)-trien-21-yl acetate']	['10106-41-9']	[H][C@@]12C[C@@H](C)[C@](O)(C(=O)COC(C)=O)[C@@]1(C)CC=C1[C@@]2([H])CCC2=CC(=O)C=C[C@]12C	CC(=O)OCC(=O)C1(O)C(C)CC2C3CCC4=CC(=O)C=CC4(C)C3=CCC21C	CC(=O)OCC(=O)C1(O)C(C)CC2C3CC=C4CC(=O)C=CC4(C)C3=CCC21C	CC(=O)OCC(=O)C1(O)C(C)CC2C3CC=C4CC(=O)C=CC4(C)C3=CCC12C	MFZDDJJLXLDONA-UHFFFAOYSA-N	InChI=1S/C24H30O5/c1-14-11-20-18-6-5-16-12-17(26)7-9-22(163)19(18)8-10-23(204)24(1428)21(27)13-29-15(2)25/h57-914182028H610-13H21-4H3		0	398.499	-4.7977633	-7.518029896	-3.106961634	4.411068261	0.802663883	-1.91760266	2.493465602	0.782000433	127.9426071	109.6833452	Organic compounds	Lipids and lipid-like molecules	Steroids and steroid derivatives	Pregnane steroids	Lipids and lipid-like molecules
AAQBHIGARPQBLO-UHFFFAOYSA-N	InChI=1S/C18H11NO3/c20-14-9-10-5-1-4-8-13(10)19-16(14)15-17(21)11-6-2-3-7-12(11)18(15)22/h1-9,19-20H	['1H-Indene-1,3(2H)-dione, 2-(3-hydroxy-2(1H)-quinolinylidene)-']	['2-(3-Hydroxyquinolin-2(1H)-ylidene)-1H-indene-1,3(2H)-dione']	['32568-48-2']	OC1=CC2=CC=CC=C2NC1=C1C(=O)C2=CC=CC=C2C1=O	O=C1C(=C2Nc3ccccc3C=C2O)C(=O)c2ccccc21	O=C1c2ccccc2C(=O)C1c1nc2ccccc2cc1O	OC1=CC2=CC=CC=C2N=C1C1C(=O)C2=CC=CC=C2C1=O	FDTLQXNAPKJJAM-UHFFFAOYSA-N	InChI=1S/C18H11NO3/c20-14-9-10-5-1-4-8-13(10)19-16(14)15-17(21)11-6-2-3-7-12(11)18(15)22/h1-91520H		0	289.29	-3.8105805	-5.486897653	-2.919212879	2.567684774	1.650752931	-0.025564232	2.542120542	0.653161733	-130.3018921	44.40324814	Organic compounds	Benzenoids	Indanes	Indanones	Benzenoids	2.082408014
AAQCEQKLOPOEPG-UHFFFAOYSA-N	InChI=1S/C9H6N6/c1-2-4-7(5-3-1)8-6-10-15-9(11-8)12-13-14-15/h1-6H	['7-phenyltetrazolo[1,5-b][1,2,4]triazine']	['7-Phenyltetrazolo[1,5-b][1,2,4]triazine']	['59318-32-0']	C1=CC=C(C=C1)C1=NC2=NN=NN2N=C1	c1ccc(-c2cnn3nnnc3n2)cc1	c1ccc(-c2cnn3nnnc3n2)cc1	C1=NN2N=NN=C2N=C1C1C=CC=CC=1	AAQCEQKLOPOEPG-UHFFFAOYSA-N	InChI=1S/C9H6N6/c1-2-4-7(5-3-1)8-6-10-15-9(11-8)12-13-14-15/h1-6H		0	198.189	-4.561366	-6.008778998	-3.091246167	2.917532831	0.735713457	-0.711699452	2.205833379	0.754215268	-60.42599701	30.91565656	Organic compounds	Organoheterocyclic compounds	Triazines	1,2,4-triazines	Organoheterocyclic compounds
AAQCIMVFPOGSJU-UHFFFAOYSA-N	InChI=1S/C16H21NO2.C2H4O2/c1-12(2)17-10-14(18)11-19-16-9-5-7-13-6-3-4-8-15(13)16;1-2(3)4/h3-9,12,14,17-18H,10-11H2,1-2H3;1H3,(H,3,4)	['Acetic acid--1-[(naphthalen-1-yl)oxy]-3-[(propan-2-yl)amino]propan-2-ol (1/1)']	['Acetic acid--1-[(naphthalen-1-yl)oxy]-3-[(propan-2-yl)amino]propan-2-ol (1/1)']	['93982-03-7']	CC(O)=O.CC(C)NCC(O)COC1=CC=CC2=CC=CC=C12	CC(=O)O.CC(C)NCC(O)COc1cccc2ccccc12	CC(=O)O.CC(C)NCC(O)COc1cccc2ccccc12	CC(C)NCC(O)COC1=CC=CC2=CC=CC=C12	AQHHHDLHHXJYJD-UHFFFAOYSA-N	InChI=1S/C16H21NO2/c1-12(2)17-10-14(18)11-19-16-9-5-7-13-6-3-4-8-15(13)16/h3-9121417-18H10-11H21-2H3	CC(=O)O	1768	259.349	-4.4196777	-5.680790933	-3.049928675	2.630862259	0.994206835	-0.266906356	2.363955903	0.638392443	-4.166628858	-106.9838239	Organic compounds	Benzenoids	Naphthalenes		Benzenoids
AAQDYYFAFXGBFZ-UHFFFAOYSA-N	InChI=1/C7H12O3/c1-6(8)10-5-7-3-2-4-9-7/h7H,2-5H2,1H3	['2-Furanmethanol, tetrahydro-, 2-acetate']	['(Oxolan-2-yl)methyl acetate']	['637-64-9']	CC(=O)OCC1CCCO1	CC(=O)OCC1CCCO1	CC(=O)OCC1CCCO1	CC(=O)OCC1CCCO1	AAQDYYFAFXGBFZ-UHFFFAOYSA-N	InChI=1S/C7H12O3/c1-6(8)10-5-7-3-2-4-9-7/h7H2-5H21H3		0	144.17	-3.3467433	-4.347524689	-2.425976314	1.921548375	1.812131557	0.811350209	2.732898585	0.653535354	137.2251083	31.37676237	Organic compounds	Organoheterocyclic compounds	Tetrahydrofurans		Organoheterocyclic compounds
AAQFSZFQCXLMNT-ACMTZBLWSA-N	InChI=1S/C14H18N2O5.ClH/c1-21-14(20)11(7-9-5-3-2-4-6-9)16-13(19)10(15)8-12(17)18;/h2-6,10-11H,7-8,15H2,1H3,(H,16,19)(H,17,18);1H/t10-,11-;/m0./s1	['3-Amino-4-hydroxy-4-[(1-methoxy-1-oxo-3-phenylpropan-2-yl)imino]butanoic acid--hydrogen chloride (1/1)']	['(3S)-3-Amino-4-hydroxy-4-{[(2S)-1-methoxy-1-oxo-3-phenylpropan-2-yl]imino}butanoic acid--hydrogen chloride (1/1)']	['5910-52-1']	Cl.[H][C@](N)(CC(O)=O)C(O)=N[C@@]([H])(CC1=CC=CC=C1)C(=O)OC	COC(=O)C(Cc1ccccc1)N=C(O)C(N)CC(=O)O.Cl	COC(=O)C(Cc1ccccc1)NC(=O)C(N)CC(=O)O.Cl	COC(=O)C(CC1C=CC=CC=1)NC(=O)C(N)CC(O)=O	IAOZJIPTCAWIRG-UHFFFAOYSA-N	InChI=1S/C14H18N2O5/c1-21-14(20)11(7-9-5-3-2-4-6-9)16-13(19)10(15)8-12(17)18/h2-610-11H7-815H21H3(H1619)(H1718)	Cl	170	294.307	-3.5300202	-5.294871292	-2.159908695	3.134962597	1.938780347	0.1739293	3.308891896	0.651079893	22.74632259	-45.10327161	Organic compounds	Organic acids and derivatives	Carboxylic acids and derivatives	Amino acids, peptides, and analogues	Organic acids and derivatives
AAQHUPAEJMTLMW-UHFFFAOYSA-N	InChI=1S/C16H15NO5/c1-19-12-3-5-13(6-4-12)20-9-16(18)17-11-2-7-14-15(8-11)22-10-21-14/h2-8H,9-10H2,1H3,(H,17,18)	['N-(1,3-benzodioxol-5-yl)-2-(4-methoxyphenoxy)acetamide']	['N-(2H-1,3-Benzodioxol-5-yl)-2-(4-methoxyphenoxy)acetamide']	['5689-70-3']	COC1=CC=C(OCC(=O)NC2=CC3=C(OCO3)C=C2)C=C1	COc1ccc(OCC(=O)Nc2ccc3c(c2)OCO3)cc1	COc1ccc(OCC(=O)Nc2ccc3c(c2)OCO3)cc1	COC1C=CC(=CC=1)OCC(=O)NC1C=C2OCOC2=CC=1	AAQHUPAEJMTLMW-UHFFFAOYSA-N	InChI=1S/C16H15NO5/c1-19-12-3-5-13(6-4-12)20-9-16(18)17-11-2-7-14-15(8-11)22-10-21-14/h2-8H9-10H21H3(H1718)		0	301.298	-4.442956	-6.168295743	-2.976441221	3.191854523	1.036040271	-0.689299494	2.502555028	0.675856266	2.650386865	119.7271758	Organic compounds	Organoheterocyclic compounds	Benzodioxoles		Organoheterocyclic compounds
AAQOQKQBGPPFNS-UHFFFAOYSA-N	InChI=1S/C11H17BrN/c1-4-13(2,3)9-10-7-5-6-8-11(10)12/h5-8H,4,9H2,1-3H3/q+1	['Bretylium']	['N-[(2-Bromophenyl)methyl]-N,N-dimethylethanaminium']	['59-41-6']	CC[N+](C)(C)CC1=C(Br)C=CC=C1	CC[N+](C)(C)Cc1ccccc1Br	CC[N+](C)(C)Cc1ccccc1Br	CC[N+](C)(C)CC1=CC=CC=C1Br	AAQOQKQBGPPFNS-UHFFFAOYSA-N	InChI=1S/C11H17BrN/c1-4-13(23)9-10-7-5-6-8-11(10)12/h5-8H49H21-3H3/q+1		0	243.168	-4.7201233	-6.377010179	-3.154584824	3.222425355	0.665783146	-0.991103757	2.231321598	0.692635287	-130.6132706	-48.03641315	Organic compounds	Benzenoids	Benzene and substituted derivatives	Phenylmethylamines	Benzenoids
AAQPOUCMFUHFNK-UHFFFAOYSA-N	InChI=1S/C17H25NO5/c1-9-4-10(2)17(22)13(5-9)14(23-11(3)19)6-12-7-15(20)18-16(21)8-12/h9-10,12-14H,4-8H2,1-3H3,(H,18,20,21)	['1-(3,5-Dimethyl-2-oxocyclohexyl)-2-(6-hydroxy-2-oxo-2,3,4,5-tetrahydropyridin-4-yl)ethyl acetate']	['1-(3,5-Dimethyl-2-oxocyclohexyl)-2-(6-hydroxy-2-oxo-2,3,4,5-tetrahydropyridin-4-yl)ethyl acetate']	['1508-62-9']	CC1CC(C)C(=O)C(C1)C(CC1CC(O)=NC(=O)C1)OC(C)=O	CC(=O)OC(CC1CC(=O)N=C(O)C1)C1CC(C)CC(C)C1=O	CC(=O)OC(CC1CC(=O)NC(=O)C1)C1CC(C)CC(C)C1=O	CC(=O)OC(CC1CC(=O)NC(=O)C1)C1CC(C)CC(C)C1=O	AAQPOUCMFUHFNK-UHFFFAOYSA-N	InChI=1S/C17H25NO5/c1-9-4-10(2)17(22)13(5-9)14(23-11(3)19)6-12-7-15(20)18-16(21)8-12/h9-1012-14H4-8H21-3H3(H182021)		0	323.389	-4.2589884	-5.781219639	-2.962099209	2.81912043	1.25073687	-0.271494396	2.547626034	0.762358032	88.10307096	65.5975244	Organic compounds	Organoheterocyclic compounds	Piperidines	Piperidinones	Organoheterocyclic compounds
AAQUCXJJDQZZOJ-UHFFFAOYSA-N	InChI=1S/C22H39O3P/c1-5-9-14-20(7-3)18-23-26(25-22-16-12-11-13-17-22)24-19-21(8-4)15-10-6-2/h11-13,16-17,20-21H,5-10,14-15,18-19H2,1-4H3	['Bis(2-ethylhexyl) phenyl phosphite']	['Bis(2-ethylhexyl) phenyl phosphite']	['3164-60-1']	CCCCC(CC)COP(OCC(CC)CCCC)OC1=CC=CC=C1	CCCCC(CC)COP(OCC(CC)CCCC)Oc1ccccc1	CCCCC(CC)COP(OCC(CC)CCCC)Oc1ccccc1	CCCCC(COP(OC1C=CC=CC=1)OCC(CCCC)CC)CC	AAQUCXJJDQZZOJ-UHFFFAOYSA-N	InChI=1S/C22H39O3P/c1-5-9-14-20(7-3)18-23-26(25-22-16-12-11-13-17-22)24-19-21(8-4)15-10-6-2/h11-1316-1720-21H5-1014-1518-19H21-4H3		0	382.525	-4.200949	-5.784935183	-3.207774632	2.577160551	1.381710615	-0.202275359	2.374885191	0.530012722	-9.292708866	-90.5741543	Organic compounds	Benzenoids	Benzene and substituted derivatives	Phenoxy compounds	Benzenoids
AAQYFENFDQNVMY-UHFFFAOYSA-N	InChI=1S/C11HF21O2.H3N/c12-2(13,1(33)34)4(15,16)6(19,20)8(23,24)9(25,26)7(21,22)5(17,18)3(14,10(27,28)29)11(30,31)32;/h(H,33,34);1H3	['Ammonium perfluoro-9-(methyl)decanoate']	['Ammonium 2,2,3,3,4,4,5,5,6,6,7,7,8,8,9,10,10,10-octadecafluoro-9-(trifluoromethyl)decanoate']	['3658-63-7']	[H][NH+]([H])[H].[O-]C(=O)C(F)(F)C(F)(F)C(F)(F)C(F)(F)C(F)(F)C(F)(F)C(F)(F)C(F)(C(F)(F)F)C(F)(F)F	O=C([O-])C(F)(F)C(F)(F)C(F)(F)C(F)(F)C(F)(F)C(F)(F)C(F)(F)C(F)(C(F)(F)F)C(F)(F)F.[NH4+]	O=C([O-])C(F)(F)C(F)(F)C(F)(F)C(F)(F)C(F)(F)C(F)(F)C(F)(F)C(F)(C(F)(F)F)C(F)(F)F.[NH4+]	OC(=O)C(F)(F)C(F)(F)C(F)(F)C(F)(F)C(F)(F)C(F)(F)C(F)(F)C(F)(C(F)(F)F)C(F)(F)F	FTUYMACVNWCLNM-UHFFFAOYSA-N	InChI=1S/C11HF21O2/c12-2(131(33)34)4(1516)6(1920)8(2324)9(2526)7(2122)5(1718)3(1410(2728)29)11(3031)32/h(H3334)	[NH4+]	70	564.085	-5.2653174	-7.075962955	-3.854313712	3.221649243	0.486027095	-1.324618404	1.89703084	0.447619048	5.274805255	-132.6502472	Organic compounds	Lipids and lipid-like molecules	Fatty Acyls	Fatty acids and conjugates	Lipids and lipid-like molecules
AARYHHIOYWDSLJ-UHFFFAOYSA-N	InChI=1S/C21H46N2O3.2ClH/c1-7-13-19(8-2)16-25-18-21(15-23(11-5)12-6)26-17-20(24)14-22(9-3)10-4;;/h19-21,24H,7-18H2,1-6H3;2*1H	['2-Propanol, 1-(diethylamino)-3-[2-(diethylamino)-1-[[(2-ethylpentyl)oxy]methyl]ethoxy]-, hydrochloride (1:2)']	['1-(Diethylamino)-3-({1-(diethylamino)-3-[(2-ethylpentyl)oxy]propan-2-yl}oxy)propan-2-ol--hydrogen chloride (1/2)']	['68938-75-0']	Cl.Cl.CCCC(CC)COCC(CN(CC)CC)OCC(O)CN(CC)CC	CCCC(CC)COCC(CN(CC)CC)OCC(O)CN(CC)CC.Cl.Cl	CCCC(CC)COCC(CN(CC)CC)OCC(O)CN(CC)CC.Cl.Cl	CCC(COCC(CN(CC)CC)OCC(O)CN(CC)CC)CCC	FCYFZZUXLXEBHG-UHFFFAOYSA-N	InChI=1S/C21H46N2O3/c1-7-13-19(8-2)16-25-18-21(15-23(11-5)12-6)26-17-20(24)14-22(9-3)10-4/h19-2124H7-18H21-6H3	Cl	170	374.61	-4.608064	-5.837303286	-3.139381756	2.69792153	0.965515177	-0.263723919	2.434197611	0.686039056	130.9023993	-47.09141667	Organic compounds	Organic nitrogen compounds	Organonitrogen compounds	Amines	Organic nitrogen compounds
AASABFUMCBTXRL-UHFFFAOYSA-N	InChI=1S/C9H13N/c1-3-10-9-6-4-8(2)5-7-9/h4-7,10H,3H2,1-2H3	['Benzenamine, N-ethyl-4-methyl-']	['N-Ethyl-4-methylaniline']	['622-57-1']	CCNC1=CC=C(C)C=C1	CCNc1ccc(C)cc1	CCNc1ccc(C)cc1	CC1C=CC(=CC=1)NCC	AASABFUMCBTXRL-UHFFFAOYSA-N	InChI=1S/C9H13N/c1-3-10-9-6-4-8(2)5-7-9/h4-710H3H21-2H3		0	135.21	-4.052127	-5.594516852	-2.960824211	2.633692641	1.078881943	-0.463508039	2.170184602	0.606452726	-73.82777194	-73.85123928	Organic compounds	Benzenoids	Benzene and substituted derivatives	Toluenes	Benzenoids
AASCJSPDUDWGGQ-UHFFFAOYSA-N	InChI=1S/C15H17N.ClH/c1-15(12-16,13-8-4-2-5-9-13)14-10-6-3-7-11-14;/h2-11H,12,16H2,1H3;1H	['2,2-Diphenylpropan-1-amine--hydrogen chloride (1/1)']	['2,2-Diphenylpropan-1-amine--hydrogen chloride (1/1)']	['40691-66-5']	Cl.CC(CN)(C1=CC=CC=C1)C1=CC=CC=C1	CC(CN)(c1ccccc1)c1ccccc1.Cl	CC(CN)(c1ccccc1)c1ccccc1.Cl	CC(CN)(C1C=CC=CC=1)C1C=CC=CC=1	CDUYAMDJQXHINM-UHFFFAOYSA-N	InChI=1S/C15H17N/c1-15(12-1613-8-4-2-5-9-13)14-10-6-3-7-11-14/h2-11H1216H21H3	Cl	170	211.308	-4.511983	-5.916647298	-3.293768629	2.622878669	0.812933015	-0.591731358	2.03114731	0.64189234	-28.38643155	-71.43273116	Organic compounds	Benzenoids	Benzene and substituted derivatives	Diphenylmethanes	Benzenoids
AASCKLXRKILUGL-UHFFFAOYSA-N	InChI=1S/C41H64O15/c1-18-36(48)26(42)13-33(51-18)55-38-20(3)53-34(15-28(38)44)56-37-19(2)52-32(14-27(37)43)54-23-8-9-39(4)22(11-23)6-7-24-25(39)12-30(46)40(5)35(21-10-31(47)50-17-21)29(45)16-41(24,40)49/h10,18-20,22-30,32-38,42-46,48-49H,6-9,11-17H2,1-5H3	['Diginatin']	[nan]	['52589-12-5']	CC1OC(CC(O)C1O)OC1C(O)CC(OC2C(O)CC(OC3CCC4(C)C(CCC5C4CC(O)C4(C)C(C(O)CC54O)C4=CC(=O)OC4)C3)OC2C)OC1C	CC1OC(OC2C(O)CC(OC3C(O)CC(OC4CCC5(C)C(CCC6C5CC(O)C5(C)C(C7=CC(=O)OC7)C(O)CC65O)C4)OC3C)OC2C)CC(O)C1O	CC1OC(OC2C(O)CC(OC3C(O)CC(OC4CCC5(C)C(CCC6C5CC(O)C5(C)C(C7=CC(=O)OC7)C(O)CC65O)C4)OC3C)OC2C)CC(O)C1O	CC12CCC(CC1CCC1C2CC(O)C2(C)C(C(O)CC21O)C1COC(=O)C=1)OC1CC(O)C(OC2CC(O)C(OC3CC(O)C(O)C(C)O3)C(C)O2)C(C)O1	AASCKLXRKILUGL-UHFFFAOYSA-N	InChI=1S/C41H64O15/c1-18-36(48)26(42)13-33(51-18)55-38-20(3)53-34(15-28(38)44)56-37-19(2)52-32(14-27(37)43)54-23-8-9-39(4)22(11-23)6-7-24-25(39)12-30(46)40(5)35(21-10-31(47)50-17-21)29(45)16-41(2440)49/h1018-2022-3032-3842-4648-49H6-911-17H21-5H3		0	796.948	-4.918294	-7.456077756	-3.094233785	4.361843971	0.983136033	-1.554647771	2.8071962	0.811077121	84.94856855	124.8821001	Organic compounds	Lipids and lipid-like molecules	Steroids and steroid derivatives	Steroid lactones	Lipids and lipid-like molecules
AASDJASZOZGYMM-UHFFFAOYSA-N	InChI=1S/C4F7N/c5-2(1-12,3(6,7)8)4(9,10)11	['2,3,3,3-Tetrafluoro-2-(trifluoromethyl)propanenitrile']	['2,3,3,3-Tetrafluoro-2-(trifluoromethyl)propanenitrile']	['42532-60-5']	FC(F)(F)C(F)(C#N)C(F)(F)F	N#CC(F)(C(F)(F)F)C(F)(F)F	N#CC(F)(C(F)(F)F)C(F)(F)F	N#CC(F)(C(F)(F)F)C(F)(F)F	AASDJASZOZGYMM-UHFFFAOYSA-N	InChI=1S/C4F7N/c5-2(1-123(67)8)4(910)11		0	195.037	-4.617418	-7.068274301	-3.144200067	3.924074234	0.672699185	-1.778157293	2.145916941	0.74386702	19.91312035	-132.648444	Organic compounds	Organic nitrogen compounds	Organonitrogen compounds	Cyanides	Organic nitrogen compounds
AASLUBJZRBOXBK-UHFFFAOYSA-N	InChI=1S/C11H22O/c1-3-4-5-6-10-9(2)7-8-11(10)12/h9-12H,3-8H2,1-2H3	['Cyclopentanol, 3-methyl-2-pentyl-']	['3-Methyl-2-pentylcyclopentan-1-ol']	['76649-20-2']	CCCCCC1C(C)CCC1O	CCCCCC1C(C)CCC1O	CCCCCC1C(C)CCC1O	CC1CCC(O)C1CCCCC	AASLUBJZRBOXBK-UHFFFAOYSA-N	InChI=1S/C11H22O/c1-3-4-5-6-10-9(2)7-8-11(10)12/h9-12H3-8H21-2H3		0	170.296	-3.9869058	-5.290849597	-3.028909058	2.261940539	1.244298646	-0.05964515	2.202295389	0.701290868	120.4319168	37.01538219	Organic compounds	Organic oxygen compounds	Organooxygen compounds	Alcohols and polyols	Organic oxygen compounds
AASNQZPKNMLTHY-UHFFFAOYSA-N	InChI=1S/C24H16N2O/c1-2-6-17(7-3-1)19-10-13-20(14-11-19)23-25-26-24(27-23)22-15-12-18-8-4-5-9-21(18)16-22/h1-16H	["2-(1,1'-Biphenyl)-4-yl-5-(2-naphthyl)-1,3,4-oxadiazole"]	["2-([1,1'-Biphenyl]-4-yl)-5-(naphthalen-2-yl)-1,3,4-oxadiazole"]	['1103-59-9']	O1C(=NN=C1C1=CC2=CC=CC=C2C=C1)C1=CC=C(C=C1)C1=CC=CC=C1	c1ccc(-c2ccc(-c3nnc(-c4ccc5ccccc5c4)o3)cc2)cc1	c1ccc(-c2ccc(-c3nnc(-c4ccc5ccccc5c4)o3)cc2)cc1	C1C(=CC=C2C=CC=CC2=1)C1=NN=C(O1)C1C=CC(=CC=1)C1C=CC=CC=1	AASNQZPKNMLTHY-UHFFFAOYSA-N	InChI=1S/C24H16N2O/c1-2-6-17(7-3-1)19-10-13-20(14-11-19)23-25-26-24(27-23)22-15-12-18-8-4-5-9-21(18)16-22/h1-16H		0	348.405	-4.393677	-5.761125565	-2.848273344	2.91285222	1.148407139	-0.219041186	2.693811035	0.670849421	-71.06609152	43.15647568	Organic compounds	Benzenoids	Benzene and substituted derivatives	Biphenyls and derivatives	Benzenoids
AASRCBKEVNIKNS-UHFFFAOYSA-N	InChI=1S/C21H14FNO/c22-19-12-10-16(11-13-19)20(14-23)15-6-8-18(9-7-15)21(24)17-4-2-1-3-5-17/h1-13,20H	['2-(4-benzoylphenyl)-2-(4-fluorophenyl)acetonitrile']	['(4-Benzoylphenyl)(4-fluorophenyl)acetonitrile']	['446275-89-4']	FC1=CC=C(C=C1)C(C#N)C1=CC=C(C=C1)C(=O)C1=CC=CC=C1	N#CC(c1ccc(F)cc1)c1ccc(C(=O)c2ccccc2)cc1	N#CC(c1ccc(F)cc1)c1ccc(C(=O)c2ccccc2)cc1	N#CC(C1C=CC(=CC=1)C(=O)C1C=CC=CC=1)C1C=CC(F)=CC=1	AASRCBKEVNIKNS-UHFFFAOYSA-N	InChI=1S/C21H14FNO/c22-19-12-10-16(11-13-19)20(14-23)15-6-8-18(9-7-15)21(24)17-4-2-1-3-5-17/h1-1320H		0	315.347	-4.6578093	-6.067566196	-3.124019774	2.943546422	0.840979432	-0.568777492	2.37476893	0.662496205	-48.22563255	-34.78335984	Organic compounds	Benzenoids	Benzene and substituted derivatives	Diphenylacetonitriles	Benzenoids
AASSLPGKTZCKLS-YILALFFRSA-N	InChI=1S/C14H24O2/c1-3-5-6-7-8-9-10-11-12-13-14(15)16-4-2/h8-9,12-13H,3-7,10-11H2,1-2H3/b9-8-,13-12+	['Ethyl (2E,6Z)-2,6-dodecadienoate']	['Ethyl (2E,6Z)-dodeca-2,6-dienoate']	['28380-08-7']	CCCCC\C=C/CC\C=C\C(=O)OCC	CCCCCC=CCCC=CC(=O)OCC	CCCCCC=CCCC=CC(=O)OCC	CCCCCC=CCCC=CC(=O)OCC	AASSLPGKTZCKLS-UHFFFAOYSA-N	InChI=1S/C14H24O2/c1-3-5-6-7-8-9-10-11-12-13-14(15)16-4-2/h8-912-13H3-710-11H21-2H3		0	224.344	-3.6058524	-4.669024003	-2.821458561	1.847565441	1.745062116	0.681890456	2.529455898	0.508526081	105.9276007	-13.035417	Organic compounds	Lipids and lipid-like molecules	Fatty Acyls	Fatty acid esters	Lipids and lipid-like molecules
AASUNBIGKXSKNF-UHFFFAOYSA-N	InChI=1S/C10H17NO/c1-3-9(2)10(12)11-7-5-4-6-8-11/h3H,4-8H2,1-2H3	['2-Methyl-1-(piperidin-1-yl)but-2-en-1-one']	['2-Methyl-1-(piperidin-1-yl)but-2-en-1-one']	['54533-29-8']	CC=C(C)C(=O)N1CCCCC1	CC=C(C)C(=O)N1CCCCC1	CC=C(C)C(=O)N1CCCCC1	CC(=CC)C(=O)N1CCCCC1	AASUNBIGKXSKNF-UHFFFAOYSA-N	InChI=1S/C10H17NO/c1-3-9(2)10(12)11-7-5-4-6-8-11/h3H4-8H21-2H3		0	167.252	-4.081127	-5.604499577	-3.037928801	2.566570776	1.142244155	-0.381128257	2.185442519	0.741512824	62.50360054	33.11606831	Organic compounds	Organoheterocyclic compounds	Piperidines	N-acylpiperidines	Organoheterocyclic compounds
AASWUWVVKDFAMD-UHFFFAOYSA-N	InChI=1S/C12H10N4/c13-9-6-7-12-11(8-9)14-15-16(12)10-4-2-1-3-5-10/h1-8H,13H2	['Benzotriazol-5-amine, 1-phenyl-']	['1-Phenyl-1H-benzotriazol-5-amine']	['54883-78-2']	NC1=CC2=C(C=C1)N(N=N2)C1=CC=CC=C1	Nc1ccc2c(c1)nnn2-c1ccccc1	Nc1ccc2c(c1)nnn2-c1ccccc1	NC1C=C2N=NN(C2=CC=1)C1C=CC=CC=1	AASWUWVVKDFAMD-UHFFFAOYSA-N	InChI=1S/C12H10N4/c13-9-6-7-12-11(8-9)14-15-16(12)10-4-2-1-3-5-10/h1-8H13H2		0	210.24	-4.379865	-5.843294887	-3.182132315	2.661162572	0.942850163	-0.520579539	2.140583032	0.716990215	-44.85490147	37.11580929	Organic compounds	Organoheterocyclic compounds	Azoles	Triazoles	Organoheterocyclic compounds
AATGHKSFEUVOPF-UHFFFAOYSA-N	InChI=1S/C4H11N.BrH/c1-3-5-4-2;/h5H,3-4H2,1-2H3;1H	['DIETHYLAMINE, HYDROBROMIDE']	['N-Ethylethanamine--hydrogen bromide (1/1)']	['6274-12-0']	Br.CCNCC	Br.CCNCC	Br.CCNCC	CCNCC	HPNMFZURTQLUMO-UHFFFAOYSA-N	InChI=1S/C4H11N/c1-3-5-4-2/h5H3-4H21-2H3	Br	350	73.139	-3.5279393	-5.226422507	-2.326622046	2.899800461	1.336209718	-0.362273489	2.537526972	0.748395722	89.58615931	-114.7215047	Organic compounds	Organic nitrogen compounds	Organonitrogen compounds	Amines	Organic nitrogen compounds
AATHLPHPRXGBAI-UHFFFAOYSA-M	InChI=1S/C8H8O3S.Na.H2O/c1-2-7-3-5-8(6-4-7)12(9,10)11;;/h2-6H,1H2,(H,9,10,11);;1H2/q;+1;/p-1	['Sodium 4-ethenylbenzene-1-sulfonate--water (1/1/1)']	['Sodium 4-ethenylbenzene-1-sulfonate--water (1/1/1)']	['123333-94-8']	O.[Na+].[O-]S(=O)(=O)C1=CC=C(C=C)C=C1	C=Cc1ccc(S(=O)(=O)[O-])cc1.O.[Na+]	C=Cc1ccc(S(=O)(=O)[O-])cc1.O.[Na+]	C=CC1=CC=C(C=C1)S(O)(=O)=O	MAGFQRLKWCCTQJ-UHFFFAOYSA-N	InChI=1S/C8H8O3S/c1-2-7-3-5-8(6-4-7)12(910)11/h2-6H1H2(H91011)	O.[Na+]	95	184.216	-3.5537517	-5.019519514	-2.738773396	2.280746118	1.711575649	0.245807834	2.526553952	0.564479443	-125.4224293	-40.56442001	Organic compounds	Benzenoids	Benzene and substituted derivatives	Benzenesulfonic acids and derivatives	Benzenoids
AATMBDYQEPKVEN-UHFFFAOYSA-N	InChI=1S/C11H21NO2/c1-3-14-11(13)6-8-12-7-4-5-10(2)9-12/h10H,3-9H2,1-2H3	['1-Piperidinepropanoic acid, 3-methyl-, ethyl ester']	['Ethyl 3-(3-methylpiperidin-1-yl)propanoate']	['70644-49-4']	CCOC(=O)CCN1CCCC(C)C1	CCOC(=O)CCN1CCCC(C)C1	CCOC(=O)CCN1CCCC(C)C1	CCOC(=O)CCN1CC(C)CCC1	AATMBDYQEPKVEN-UHFFFAOYSA-N	InChI=1S/C11H21NO2/c1-3-14-11(13)6-8-12-7-4-5-10(2)9-12/h10H3-9H21-2H3		0	199.294	-4.2608695	-5.762741697	-3.038707346	2.724034352	1.038624731	-0.463247473	2.260786878	0.708393617	68.38243171	18.84920893	Organic compounds	Organoheterocyclic compounds	Piperidines		Organoheterocyclic compounds
AATMCCVYMZDTCD-UHFFFAOYSA-N	InChI=1S/C11H10/c1-2-6-10-8-4-5-9-11(10)7-3-1/h2-9H,1H2	['Benzocycloheptatriene']	['7H-Benzo[7]annulene']	['264-09-5']	C1C=CC2=CC=CC=C2C=C1	C1=Cc2ccccc2C=CC1	C1=Cc2ccccc2C=CC1	C1C=CC2=CC=CC=C2C=C1	AATMCCVYMZDTCD-UHFFFAOYSA-N	InChI=1S/C11H10/c1-2-6-10-8-4-5-9-11(10)7-3-1/h2-9H1H2		0	142.201	-3.8352768	-5.249627705	-2.873677354	2.375950351	1.317625811	-0.096725054	2.279225296	0.717267411	-25.00597424	69.44254236	Organic compounds	Benzenoids			Benzenoids
AATMTMCNADRZED-UHFFFAOYSA-N	InChI=1S/C6H9BrF4/c1-2-5(8,9)6(10,11)3-4-7/h2-4H2,1H3	['1-Bromo-3,3,4,4-tetrafluorohexane']	['1-Bromo-3,3,4,4-tetrafluorohexane']	['151831-48-0']	CCC(F)(F)C(F)(F)CCBr	CCC(F)(F)C(F)(F)CCBr	CCC(F)(F)C(F)(F)CCBr	CCC(F)(F)C(F)(F)CCBr	AATMTMCNADRZED-UHFFFAOYSA-N	InChI=1S/C6H9BrF4/c1-2-5(89)6(1011)3-4-7/h2-4H21H3		0	237.034	-4.68091	-6.816904669	-3.02573883	3.791165839	0.693900537	-1.442094023	2.349071815	0.745492899	24.2858019	-155.5624199	Organic compounds	Organohalogen compounds	Organofluorides		Organohalogen compounds
AATNPSPOECSJBO-UHFFFAOYSA-N	InChI=1S/C11H10N2O2S/c1-15-8-4-2-7(3-5-8)9-6-10(14)13-11(16)12-9/h2-6H,1H3,(H2,12,13,14,16)	['6-(4-Methoxyphenyl)-2-sulfanylidene-2,3-dihydropyrimidin-4(1H)-one']	['6-(4-Methoxyphenyl)-2-sulfanylidene-2,3-dihydropyrimidin-4(1H)-one']	['33166-87-9']	COC1=CC=C(C=C1)C1=CC(=O)NC(=S)N1	COc1ccc(-c2cc(=O)[nH]c(=S)[nH]2)cc1	COc1ccc(-c2cc(=O)[nH]c(=S)[nH]2)cc1	COC1C=CC(=CC=1)c1cc(=O)[nH]c(=S)[nH]1	AATNPSPOECSJBO-UHFFFAOYSA-N	InChI=1S/C11H10N2O2S/c1-15-8-4-2-7(3-5-8)9-6-10(14)13-11(16)12-9/h2-6H1H3(H212131416)		0	234.28	-4.526386	-5.78277156	-3.221451521	2.561320039	0.843349427	-0.413036344	2.148283694	0.672781093	-61.58478245	47.72983055	Organic compounds	Organoheterocyclic compounds	Diazines	Pyrimidines and pyrimidine derivatives	Organoheterocyclic compounds
AATNZNJRDOVKDD-UHFFFAOYSA-N	InChI=1S/C6H15O3P/c1-4-8-10(7,6-3)9-5-2/h4-6H2,1-3H3	['Diethyl ethylphosphonate']	['Diethyl ethylphosphonate']	['78-38-6']	CCOP(=O)(CC)OCC	CCOP(=O)(CC)OCC	CCOP(=O)(CC)OCC	CCP(=O)(OCC)OCC	AATNZNJRDOVKDD-UHFFFAOYSA-N	InChI=1S/C6H15O3P/c1-4-8-10(76-3)9-5-2/h4-6H21-3H3		0	166.157	-4.009828	-6.759567716	-3.080196174	3.679371542	1.210690563	-1.539049073	2.140322469	0.544	39.67580084	-123.462322	Organic compounds	Organic acids and derivatives	Organic phosphonic acids and derivatives	Phosphonic acid diesters	Organic acids and derivatives
AATOGXGPMOMOQY-UHFFFAOYSA-N	InChI=1S/C13H27NO2/c1-5-6-7-8-9-10-11-12(13(15)16)14(2,3)4/h12H,5-11H2,1-4H3	['2-(Trimethylazaniumyl)decanoate']	['2-(Trimethylazaniumyl)decanoate']	['34135-79-0']	CCCCCCCCC(C([O-])=O)[N+](C)(C)C	CCCCCCCCC(C(=O)[O-])[N+](C)(C)C	CCCCCCCCC(C(=O)[O-])[N+](C)(C)C	CCCCCCCCC(C([O-])=O)[N+](C)(C)C	AATOGXGPMOMOQY-UHFFFAOYSA-N	InChI=1S/C13H27NO2/c1-5-6-7-8-9-10-11-12(13(15)16)14(23)4/h12H5-11H21-4H3		0	229.364	-4.2438455	-5.93902704	-2.54419875	3.394828289	1.116679791	-0.578501786	2.816326504	0.619591652	112.2128621	-46.51003449	Organic compounds	Organic acids and derivatives	Carboxylic acids and derivatives	Amino acids, peptides, and analogues	Organic acids and derivatives
AATPRMRVLQZEHB-UHFFFAOYSA-N	InChI=1S/C6H3Cl2I/c7-4-1-5(8)3-6(9)2-4/h1-3H	['3,5-Dichloroiodobenzene']	['1,3-Dichloro-5-iodobenzene']	['3032-81-3']	ClC1=CC(I)=CC(Cl)=C1	Clc1cc(Cl)cc(I)c1	Clc1cc(Cl)cc(I)c1	ClC1=CC(I)=CC(Cl)=C1	AATPRMRVLQZEHB-UHFFFAOYSA-N	InChI=1S/C6H3Cl2I/c7-4-1-5(8)3-6(9)2-4/h1-3H		0	272.9	-4.7122025	-6.540073494	-3.495689281	3.044384213	0.723800999	-1.104069958	1.940314254	0.657222222	-85.91797066	0.862880258	Organic compounds	Benzenoids	Benzene and substituted derivatives	Halobenzenes	Benzenoids
AATPYXMXFBBKFO-UHFFFAOYSA-N	InChI=1S/C14H17IN4O2/c1-7(2)8-4-11(20-3)9(15)5-10(8)21-12-6-18-14(17)19-13(12)16/h4-7H,1-3H3,(H4,16,17,18,19)	['5-[5-Iodo-4-methoxy-2-(propan-2-yl)phenoxy]pyrimidine-2,4-diamine']	['5-[5-Iodo-4-methoxy-2-(propan-2-yl)phenoxy]pyrimidine-2,4-diamine']	['865305-30-2']	COC1=C(I)C=C(OC2=CN=C(N)N=C2N)C(=C1)C(C)C	COc1cc(C(C)C)c(Oc2cnc(N)nc2N)cc1I	COc1cc(C(C)C)c(Oc2cnc(N)nc2N)cc1I	COC1=CC(C(C)C)=C(C=C1I)OC1=CN=C(N)N=C1N	AATPYXMXFBBKFO-UHFFFAOYSA-N	InChI=1S/C14H17IN4O2/c1-7(2)8-4-11(20-3)9(15)5-10(8)21-12-6-18-14(17)19-13(12)16/h4-7H1-3H3(H416171819)		0	400.22	-4.7071314	-6.516225264	-3.219649869	3.296575395	0.895167386	-0.913926476	2.382648919	0.772592148	-31.77351857	116.6956698	Organic compounds	Organic oxygen compounds	Organooxygen compounds	Ethers	Organic oxygen compounds
AAUIXMHRSOGWSE-UHFFFAOYSA-N	InChI=1S/C19H26O5/c1-13(2)11-23-18(20)17(19(21)24-12-14(3)4)10-15-6-8-16(22-5)9-7-15/h6-10,13-14H,11-12H2,1-5H3	['Bis(2-methylpropyl) [(4-methoxyphenyl)methylidene]propanedioate']	['Bis(2-methylpropyl) [(4-methoxyphenyl)methylidene]propanedioate']	['72955-42-1']	COC1=CC=C(C=C(C(=O)OCC(C)C)C(=O)OCC(C)C)C=C1	COc1ccc(C=C(C(=O)OCC(C)C)C(=O)OCC(C)C)cc1	COc1ccc(C=C(C(=O)OCC(C)C)C(=O)OCC(C)C)cc1	COC1C=CC(C=C(C(=O)OCC(C)C)C(=O)OCC(C)C)=CC=1	AAUIXMHRSOGWSE-UHFFFAOYSA-N	InChI=1S/C19H26O5/c1-13(2)11-23-18(20)17(19(21)24-12-14(3)4)10-15-6-8-16(22-5)9-7-15/h6-1013-14H11-12H21-5H3		0	334.412	-3.8194635	-5.196301803	-2.746326611	2.449975192	1.704818373	0.32798005	2.777955242	0.6037762	-10.10368889	-10.88012911	Organic compounds	Phenylpropanoids and polyketides	Cinnamic acids and derivatives	Cinnamic acid esters	Phenylpropanoids and polyketides
AAURKQPZJJMXER-UHFFFAOYSA-N	InChI=1S/C8H18O2Si/c1-5-11(6-2,7-3)10-8(4)9/h5-7H2,1-4H3	['Silanol, 1,1,1-triethyl-, 1-acetate']	['Triethylsilyl acetate']	['5290-29-9']	CC[Si](CC)(CC)OC(C)=O	CC[Si](CC)(CC)OC(C)=O	CC[Si](CC)(CC)OC(C)=O	CC(=O)O[Si](CC)(CC)CC	AAURKQPZJJMXER-UHFFFAOYSA-N	InChI=1S/C8H18O2Si/c1-5-11(6-27-3)10-8(4)9/h5-7H21-4H3		0	174.316	-4.117291	-5.786377487	-3.04692707	2.739450417	1.124046286	-0.545040236	2.194410181	0.516020646	79.44805692	-85.46646491	Organic compounds	Organometallic compounds	Organometalloid compounds	Organosilicon compounds	Organometallic compounds
AAUXVPAKDMCMMN-UHFFFAOYSA-N	InChI=1S/C11H12O2/c1-2-9-3-5-10(6-4-9)12-7-11-8-13-11/h2-6,11H,1,7-8H2	['2-[(4-Ethenylphenoxy)methyl]oxirane']	['2-[(4-Ethenylphenoxy)methyl]oxirane']	['2653-39-6']	C=CC1=CC=C(OCC2CO2)C=C1	C=Cc1ccc(OCC2CO2)cc1	C=Cc1ccc(OCC2CO2)cc1	C=CC1=CC=C(C=C1)OCC1CO1	AAUXVPAKDMCMMN-UHFFFAOYSA-N	InChI=1S/C11H12O2/c1-2-9-3-5-10(6-4-9)12-7-11-8-13-11/h2-611H17-8H2		0	176.215	-3.8650963	-5.306163607	-2.947935941	2.358227666	1.380946536	-0.060120733	2.298106933	0.679587828	23.92346981	8.691710982	Organic compounds	Benzenoids	Phenol ethers		Benzenoids
AAVGYEROXZEBTI-UHFFFAOYSA-N	InChI=1S/C29H27Cl2F2N3O/c1-29(2,3)35-13-11-17(12-14-35)24-16-25-20(27(34-24)19-8-7-18(32)15-23(19)33)9-10-26(37)36(25)28-21(30)5-4-6-22(28)31/h4-10,15-17H,11-14H2,1-3H3	['7-(1-tert-Butylpiperidin-4-yl)-1-(2,6-dichlorophenyl)-5-(2,4-difluorophenyl)-1,6-naphthyridin-2(1H)-one']	['7-(1-tert-Butylpiperidin-4-yl)-1-(2,6-dichlorophenyl)-5-(2,4-difluorophenyl)-1,6-naphthyridin-2(1H)-one']	['444661-71-6']	CC(C)(C)N1CCC(CC1)C1=NC(C2=C(F)C=C(F)C=C2)=C2C=CC(=O)N(C2=C1)C1=C(Cl)C=CC=C1Cl	CC(C)(C)N1CCC(c2cc3c(ccc(=O)n3-c3c(Cl)cccc3Cl)c(-c3ccc(F)cc3F)n2)CC1	CC(C)(C)N1CCC(c2cc3c(ccc(=O)n3-c3c(Cl)cccc3Cl)c(-c3ccc(F)cc3F)n2)CC1	CC(C)(C)N1CCC(CC1)c1cc2c(ccc(=O)[n]2C2C(Cl)=CC=CC=2Cl)c([n]1)C1=CC=C(F)C=C1F	AAVGYEROXZEBTI-UHFFFAOYSA-N	InChI=1S/C29H27Cl2F2N3O/c1-29(23)35-13-11-17(12-14-35)24-16-25-20(27(34-24)19-8-7-18(32)15-23(19)33)9-10-26(37)36(25)28-21(30)5-4-6-22(28)31/h4-1015-17H11-14H21-3H3		0	542.457	-4.5571876	-6.688016301	-2.739641779	3.948374522	1.177177747	-0.953650983	2.994723538	0.77072646	-49.42732113	102.1444025	Organic compounds	Organoheterocyclic compounds	Pyridines and derivatives	Phenylpyridines	Organoheterocyclic compounds
AAVJJVBQARSXFC-UHFFFAOYSA-N	InChI=1S/C7H6N4OS/c12-6-3-1-5(2-4-6)8-7-9-10-11-13-7/h1-4,10-11H	['4-[(2,3-Dihydro-1,2,3,4-thiatriazol-5-yl)imino]cyclohexa-2,5-dien-1-one']	['4-[(2,3-Dihydro-1,2,3,4-thiatriazol-5-yl)imino]cyclohexa-2,5-dien-1-one']	['23567-67-1']	O=C1C=CC(C=C1)=NC1=NNNS1	O=C1C=CC(=NC2=NNNS2)C=C1	Oc1ccc(Nc2nnns2)cc1	OC1C=CC(=CC=1)NC1=NN=NS1	HSMPDEMRJJNQME-UHFFFAOYSA-N	InChI=1S/C7H6N4OS/c12-6-3-1-5(2-4-6)8-7-9-10-11-13-7/h1-412H(H8911)		0	194.219	-4.4314423	-5.838932725	-3.222351886	2.616580839	0.856849441	-0.550641011	2.065939828	0.709333333	-101.4484362	-43.81193429	Organic compounds	Organic nitrogen compounds	Organonitrogen compounds	Imines	Organic nitrogen compounds
AAVKQQUBPHSCML-UHFFFAOYSA-N	InChI=1S/C14H21N2O4P/c1-3-16(4-2)9-8-11-10-15-12-6-5-7-13(14(11)12)20-21(17,18)19/h5-7,10,15H,3-4,8-9H2,1-2H3,(H2,17,18,19)	['3-[2-(Diethylamino)ethyl]-1H-indol-4-yl dihydrogen phosphate']	['3-[2-(Diethylamino)ethyl]-1H-indol-4-yl dihydrogen phosphate']	['60480-02-6']	CCN(CC)CCC1=CNC2=C1C(OP(O)(O)=O)=CC=C2	CCN(CC)CCc1c[nH]c2cccc(OP(=O)(O)O)c12	CCN(CC)CCc1c[nH]c2cccc(OP(=O)(O)O)c12	CCN(CCC1=CNC2=CC=CC(OP(O)(O)=O)=C12)CC	AAVKQQUBPHSCML-UHFFFAOYSA-N	InChI=1S/C14H21N2O4P/c1-3-16(4-2)9-8-11-10-15-12-6-5-7-13(14(11)12)20-21(1718)19/h5-71015H3-48-9H21-2H3(H2171819)		0	312.306	-4.7375994	-7.220041177	-3.230734307	3.989306871	0.756980934	-1.72546085	2.263846021	0.742162825	-51.95432778	126.4519475	Organic compounds	Organoheterocyclic compounds	Indoles and derivatives	Tryptamines and derivatives	Organoheterocyclic compounds
AAVQBJDAXLIBIO-UHFFFAOYSA-N	InChI=1S/C12H10O4/c1-7(13)10-6-8-5-9(15-2)3-4-11(8)16-12(10)14/h3-6H,1-2H3	['3-Acetyl-6-methoxy-2H-chromen-2-one']	['3-Acetyl-6-methoxy-2H-1-benzopyran-2-one']	['13252-80-7']	COC1=CC2=C(OC(=O)C(=C2)C(C)=O)C=C1	COc1ccc2oc(=O)c(C(C)=O)cc2c1	COc1ccc2oc(=O)c(C(C)=O)cc2c1	CC(=O)c1cc2cc(ccc2oc1=O)OC	AAVQBJDAXLIBIO-UHFFFAOYSA-N	InChI=1S/C12H10O4/c1-7(13)10-6-8-5-9(15-2)3-4-11(8)16-12(10)14/h3-6H1-2H3		0	218.208	-3.8115757	-5.294738356	-2.744341922	2.550396434	1.527295027	0.044132312	2.594528747	0.635929921	-80.55130445	105.5062897	Organic compounds	Phenylpropanoids and polyketides	Coumarins and derivatives		Phenylpropanoids and polyketides
AAWIVICFKOFENR-UHFFFAOYSA-N	InChI=1S/C12H25BrO/c1-2-3-4-5-6-7-8-9-10-12(13)11-14/h12,14H,2-11H2,1H3	['1-Dodecanol, 2-bromo-']	['2-Bromododecan-1-ol']	['56804-71-8']	CCCCCCCCCCC(Br)CO	CCCCCCCCCCC(Br)CO	CCCCCCCCCCC(Br)CO	CCCCCCCCCCC(Br)CO	AAWIVICFKOFENR-UHFFFAOYSA-N	InChI=1S/C12H25BrO/c1-2-3-4-5-6-7-8-9-10-12(13)11-14/h1214H2-11H21H3		0	265.235	-4.2510843	-6.334405638	-3.106438314	3.227967324	1.172546501	-0.910774805	2.317192518	0.517710145	133.6939881	-97.59775305	Organic compounds	Organohalogen compounds	Halohydrins	Bromohydrins	Organohalogen compounds
AAWKQWNRGJWSKK-UHFFFAOYSA-N	InChI=1S/C19H21NO2/c21-19(17-9-5-2-6-10-17)18(20-11-13-22-14-12-20)15-16-7-3-1-4-8-16/h1-10,18H,11-15H2	['MLS002607890']	['2-(Morpholin-4-yl)-1,3-diphenylpropan-1-one']	['6267-73-8']	O=C(C(CC1=CC=CC=C1)N1CCOCC1)C1=CC=CC=C1	O=C(c1ccccc1)C(Cc1ccccc1)N1CCOCC1	O=C(c1ccccc1)C(Cc1ccccc1)N1CCOCC1	O=C(C(CC1C=CC=CC=1)N1CCOCC1)C1C=CC=CC=1	AAWKQWNRGJWSKK-UHFFFAOYSA-N	InChI=1S/C19H21NO2/c21-19(17-9-5-2-6-10-17)18(20-11-13-22-14-12-20)15-16-7-3-1-4-8-16/h1-1018H11-15H2		0	295.382	-4.583131	-5.755919991	-3.147762964	2.608157028	0.887253182	-0.285535965	2.322621063	0.686013767	11.33188616	44.11162053	Organic compounds	Phenylpropanoids and polyketides	Linear 1,3-diarylpropanoids	Chalcones and dihydrochalcones	Phenylpropanoids and polyketides
AAWMBIUFIQYVAV-GXTWGEPZSA-N	InChI=1S/C15H18/c1-11-10-12-6-2-3-8-14(12)15-9-5-4-7-13(11)15/h4-5,7,9-10,12,14H,2-3,6,8H2,1H3/t12-,14+/m0/s1	['9-Methyl-trans-1,2,3,4,4a,10a-hexahydrophenanthrene']	['(4aR,10aS)-9-Methyl-1,2,3,4,4a,10a-hexahydrophenanthrene']	['121625-58-9']	CC1=C[C@@H]2CCCC[C@H]2C2=CC=CC=C12	CC1=CC2CCCCC2c2ccccc21	CC1=CC2CCCCC2c2ccccc21	CC1=CC2CCCCC2C2=CC=CC=C21	AAWMBIUFIQYVAV-UHFFFAOYSA-N	InChI=1S/C15H18/c1-11-10-12-6-2-3-8-14(12)15-9-5-4-7-13(11)15/h4-579-101214H2-368H21H3		0	198.309	-4.5879374	-6.183780903	-3.35577244	2.828008463	0.709405057	-0.886438479	1.941569985	0.753317699	-17.19266897	73.51848775	Organic compounds	Benzenoids	Phenanthrenes and derivatives	Hydrophenanthrenes	Benzenoids
AAWOKTGNZABRTQ-UHFFFAOYSA-N	InChI=1S/C15H16N2O4S/c16-12-6-8-13(9-7-12)22(20,21)17-14(15(18)19)10-11-4-2-1-3-5-11/h1-9,14,17H,10,16H2,(H,18,19)	['N-(4-Aminobenzene-1-sulfonyl)phenylalanine']	['N-(4-Aminobenzene-1-sulfonyl)phenylalanine']	['133978-59-3']	NC1=CC=C(C=C1)S(=O)(=O)NC(CC1=CC=CC=C1)C(O)=O	Nc1ccc(S(=O)(=O)NC(Cc2ccccc2)C(=O)O)cc1	Nc1ccc(S(=O)(=O)NC(Cc2ccccc2)C(=O)O)cc1	NC1=CC=C(C=C1)S(=O)(=O)NC(CC1C=CC=CC=1)C(O)=O	AAWOKTGNZABRTQ-UHFFFAOYSA-N	InChI=1S/C15H16N2O4S/c16-12-6-8-13(9-7-12)22(2021)17-14(15(18)19)10-11-4-2-1-3-5-11/h1-91417H1016H2(H1819)		0	320.37	-3.9977374	-5.609939608	-2.619571522	2.990368085	1.507914424	-0.104287766	2.886080319	0.651588297	19.81837997	-47.76107349	Organic compounds	Organic acids and derivatives	Carboxylic acids and derivatives	Amino acids, peptides, and analogues	Organic acids and derivatives
AAWZDTNXLSGCEK-WYWMIBKRSA-N	InChI=1S/C7H12O6/c8-3-1-7(13,6(11)12)2-4(9)5(3)10/h3-5,8-10,13H,1-2H2,(H,11,12)/t3-,4-,5-,7+/m1/s1	['(-)-Quinic acid']	['(1S,3R,4S,5R)-1,3,4,5-Tetrahydroxycyclohexane-1-carboxylic acid']	['77-95-2']	O[C@@H]1C[C@@](O)(C[C@@H](O)[C@H]1O)C(O)=O	O=C(O)[C@]1(O)CC(O)[C@@H](O)C(O)C1	O=C(O)[C@]1(O)CC(O)[C@@H](O)C(O)C1	OC1C(O)CC(O)(CC1O)C(O)=O	AAWZDTNXLSGCEK-UHFFFAOYSA-N	InChI=1S/C7H12O6/c8-3-1-7(136(11)12)2-4(9)5(3)10/h3-58-1013H1-2H2(H1112)		0	192.167	-3.3849056	-5.268029422	-2.326999838	2.941029584	1.898773239	0.015649388	2.956678972	0.745979582	86.78513266	46.10105874	Organic compounds	Organic oxygen compounds	Organooxygen compounds	Alcohols and polyols	Organic oxygen compounds
AAXAHUUIRLOQMB-UHFFFAOYSA-M	InChI=1S/C13H12N3O.ClH/c1-17-13-8-6-11(7-9-13)15-10-2-4-12(16-14)5-3-10;/h2-9,15H,1H3;1H/q+1;/p-1	['Benzenediazonium, 4-[(4-methoxyphenyl)amino]-, chloride (1:1)']	['4-(4-Methoxyanilino)benzene-1-diazonium chloride']	['101-69-9']	[Cl-].COC1=CC=C(NC2=CC=C(C=C2)[N+]#N)C=C1	COc1ccc(Nc2ccc([N+]#N)cc2)cc1.[Cl-]	COc1ccc(Nc2ccc([N+]#N)cc2)cc1.[Cl-]	COC1C=CC(=CC=1)NC1C=CC(=CC=1)[N+]#N	VTTTXQSHPXIRJX-UHFFFAOYSA-N	InChI=1S/C13H12N3O/c1-17-13-8-6-11(7-9-13)15-10-2-4-12(16-14)5-3-10/h2-915H1H3/q+1	[Cl-]	170	226.259	-4.443542	-5.69793339	-3.178426621	2.519506769	0.911063845	-0.343327527	2.176179242	0.650804598	-19.04428659	-8.102269925	Organic compounds	Benzenoids	Phenol ethers	Aminophenyl ethers	Benzenoids
AAXBKJXGVXNSHI-UHFFFAOYSA-N	InChI=1S/C10H12O2/c1-8(2)7-12-10-6-4-3-5-9(10)11/h3-6,11H,1,7H2,2H3	['2-[(2-methyl-2-propenyl)oxy]phenol']	['2-[(2-Methylprop-2-en-1-yl)oxy]phenol']	['4790-71-0']	CC(=C)COC1=C(O)C=CC=C1	C=C(C)COc1ccccc1O	C=C(C)COc1ccccc1O	CC(=C)COC1=CC=CC=C1O	AAXBKJXGVXNSHI-UHFFFAOYSA-N	InChI=1S/C10H12O2/c1-8(2)7-12-10-6-4-3-5-9(10)11/h3-611H17H22H3		0	164.204	-3.707325	-4.953991585	-2.945059633	2.008931952	1.508058759	0.261392148	2.270324099	0.691862069	-49.45728877	-6.613316598	Organic compounds	Benzenoids	Phenol ethers		Benzenoids
AAXDQHWFEJRHNB-UDUKZKFFSA-L	InChI=1S/2C22H26N5O5S.Co.Na/c2*1-15(2)32-13-7-12-23-33(30,31)18-10-11-20(28)19(14-18)24-25-21-16(3)26-27(22(21)29)17-8-5-4-6-9-17;;/h2*4-6,8-11,14-15,23,28H,7,12-13H2,1-3H3;;/q2*-1;+3;+1/p-2/b2*25-24+;;	['Cobaltate(1-), bis(3-(2-(4,5-dihydro-3-methyl-5-(oxo-kappaO)-1-phenyl-1H-pyrazol-4-yl)diazenyl-kappaN1)-4-(hydroxy-kappaO)-N-(3-(1-methylethoxy)propyl)benzenesulfonamidato(2-))-, sodium (1:1)']	['Cobalt(3+) sodium 2-[(E)-(3-methyl-5-oxo-1-phenyl-4,5-dihydro-1H-pyrazol-4-id-4-yl)diazenyl]-4-({3-[(propan-2-yl)oxy]propyl}sulfamoyl)phenolate (1/1/2)']	['72479-33-5']	[Na+].[Co+3].CC(C)OCCCNS(=O)(=O)C1=CC=C([O-])C(=C1)\N=N\[C-]1C(C)=NN(C1=O)C1=CC=CC=C1.CC(C)OCCCNS(=O)(=O)C1=CC=C([O-])C(=C1)\N=N\[C-]1C(C)=NN(C1=O)C1=CC=CC=C1	Cc1nn(-c2ccccc2)c(=O)[c-]1/N=N/c1cc(S(=O)(=O)NCCCOC(C)C)ccc1[O-].Cc1nn(-c2ccccc2)c(=O)[c-]1/N=N/c1cc(S(=O)(=O)NCCCOC(C)C)ccc1[O-].[Co+3].[Na+]	Cc1nn(-c2ccccc2)c(=O)[c-]1/N=N/c1cc(S(=O)(=O)NCCCOC(C)C)ccc1[O-].Cc1nn(-c2ccccc2)c(=O)[c-]1/N=N/c1cc(S(=O)(=O)NCCCOC(C)C)ccc1[O-].[Co+3].[Na+]	Cc1[nH][n](c(=O)c1N=NC1C=C(C=CC=1O)S(=O)(=O)NCCCOC(C)C)C1C=CC=CC=1	UTZKOWPIHUQSCH-UHFFFAOYSA-N	InChI=1S/C22H27N5O5S/c1-15(2)32-13-7-12-23-33(3031)18-10-11-20(28)19(14-18)24-25-21-16(3)26-27(22(21)29)17-8-5-4-6-9-17/h4-68-1114-15232628H712-13H21-3H3	[Na+].[Co+3]	190	473.555	-3.799865	-5.585270738	-2.695645399	2.889625339	1.87550542	0.090099688	2.979725027	0.685328796	-178.4773636	8.786317943	Organic compounds	Organic acids and derivatives	Carboxylic acids and derivatives	Amino acids, peptides, and analogues	Organic acids and derivatives
AAXGWYDSLJUQLN-UHFFFAOYSA-N	InChI=1S/C15H17P/c1-2-13-16(14-9-5-3-6-10-14)15-11-7-4-8-12-15/h3-12H,2,13H2,1H3	['Diphenyl(propyl)phosphane']	['Diphenyl(propyl)phosphane']	['7650-84-2']	CCCP(C1=CC=CC=C1)C1=CC=CC=C1	CCCP(c1ccccc1)c1ccccc1	CCCP(c1ccccc1)c1ccccc1	CCCP(C1C=CC=CC=1)C1C=CC=CC=1	AAXGWYDSLJUQLN-UHFFFAOYSA-N	InChI=1S/C15H17P/c1-2-13-16(14-9-5-3-6-10-14)15-11-7-4-8-12-15/h3-12H213H21H3		0	228.275	-4.5681195	-6.335616393	-3.187741624	3.147874768	0.790338834	-0.977158041	2.170716727	0.635774411	-53.98296974	-90.91625601	Organic compounds	Benzenoids	Benzene and substituted derivatives		Benzenoids
AAXKSSHVSDXPCO-UHFFFAOYSA-N	InChI=1S/C15H15NO/c1-12-7-5-6-10-14(12)16-15(17)11-13-8-3-2-4-9-13/h2-10H,11H2,1H3,(H,16,17)	['Acetamide, 2-phenyl-N-(o-tolyl)-']	['N-(2-Methylphenyl)-2-phenylacetamide']	['40748-53-6']	CC1=CC=CC=C1NC(=O)CC1=CC=CC=C1	Cc1ccccc1NC(=O)Cc1ccccc1	Cc1ccccc1NC(=O)Cc1ccccc1	CC1=CC=CC=C1NC(=O)CC1C=CC=CC=1	AAXKSSHVSDXPCO-UHFFFAOYSA-N	InChI=1S/C15H15NO/c1-12-7-5-6-10-14(12)16-15(17)11-13-8-3-2-4-9-13/h2-10H11H21H3(H1617)		0	225.291	-4.3798285	-5.478113915	-3.131405941	2.346707974	0.972915408	-0.125370072	2.221337901	0.606163004	-90.05132857	-38.3457963	Organic compounds	Benzenoids	Benzene and substituted derivatives	Phenylacetamides	Benzenoids
AAXOEELKVAXGBQ-UHFFFAOYSA-N	InChI=1S/C8H17NO3S/c1-4-6-9(2,3)7-5-8-13(10,11)12/h4H,1,5-8H2,2-3H3	['Allyldimethyl(3-sulphonatopropyl)ammonium']	['3-[Dimethyl(prop-2-en-1-yl)azaniumyl]propane-1-sulfonate']	['93841-12-4']	C[N+](C)(CCCS([O-])(=O)=O)CC=C	C=CC[N+](C)(C)CCCS(=O)(=O)[O-]	C=CC[N+](C)(C)CCCS(=O)(=O)[O-]	C[N+](C)(CC=C)CCCS([O-])(=O)=O	AAXOEELKVAXGBQ-UHFFFAOYSA-N	InChI=1S/C8H17NO3S/c1-4-6-9(23)7-5-8-13(1011)12/h4H15-8H22-3H3		0	207.295	-4.121735	-5.931443862	-2.84585337	3.085590492	1.194853746	-0.614855035	2.470735457	0.720360926	27.41363293	-98.33392564	Organic compounds	Organic acids and derivatives	Organic sulfonic acids and derivatives	Organosulfonic acids and derivatives	Organic acids and derivatives
AAXRUIWADFCFQA-UHFFFAOYSA-N	InChI=1S/C15H21F9O2/c16-12(17,13(18,19)14(20,21)15(22,23)24)10-8-6-4-2-1-3-5-7-9-11(25)26/h1-10H2,(H,25,26)	['11-(Perfluorobutyl)undecanoic acid']	['12,12,13,13,14,14,15,15,15-Nonafluoropentadecanoic acid']	['1652-66-0']	OC(=O)CCCCCCCCCCC(F)(F)C(F)(F)C(F)(F)C(F)(F)F	O=C(O)CCCCCCCCCCC(F)(F)C(F)(F)C(F)(F)C(F)(F)F	O=C(O)CCCCCCCCCCC(F)(F)C(F)(F)C(F)(F)C(F)(F)F	OC(=O)CCCCCCCCCCC(F)(F)C(F)(F)C(F)(F)C(F)(F)F	AAXRUIWADFCFQA-UHFFFAOYSA-N	InChI=1S/C15H21F9O2/c16-12(1713(1819)14(2021)15(2223)24)10-8-6-4-2-1-3-5-7-9-11(25)26/h1-10H2(H2526)		0	404.313	-4.5879216	-6.722510069	-3.320526434	3.401983635	1.018796091	-1.115792363	2.286191272	0.524	13.28636411	-156.0060186	Organic compounds	Lipids and lipid-like molecules	Fatty Acyls	Fatty acids and conjugates	Lipids and lipid-like molecules
AAXVEMMRQDVLJB-BULBTXNYSA-N	InChI=1S/C21H29FO5/c1-18-7-5-13(24)9-12(18)3-4-15-14-6-8-20(27,17(26)11-23)19(14,2)10-16(25)21(15,18)22/h9,14-16,23,25,27H,3-8,10-11H2,1-2H3/t14-,15-,16-,18-,19-,20-,21-/m0/s1	['Fludrocortisone']	['9-Fluoro-11beta,17,21-trihydroxypregn-4-ene-3,20-dione']	['127-31-1']	C[C@]12C[C@H](O)[C@@]3(F)[C@@H](CCC4=CC(=O)CC[C@]34C)[C@@H]1CC[C@]2(O)C(=O)CO	CC12CCC(=O)C=C1CCC1C3CCC(O)(C(=O)CO)C3(C)CC(O)C12F	CC12CCC(=O)C=C1CCC1C3CCC(O)(C(=O)CO)C3(C)CC(O)C12F	CC12CCC(=O)C=C1CCC1C3CCC(O)(C(=O)CO)C3(C)CC(O)C21F	AAXVEMMRQDVLJB-UHFFFAOYSA-N	InChI=1S/C21H29FO5/c1-18-7-5-13(24)9-12(18)3-4-15-14-6-8-20(2717(26)11-23)19(142)10-16(25)21(1518)22/h914-16232527H3-810-11H21-2H3		0	380.456	-4.8993316	-7.743835582	-3.048951107	4.694884474	0.680972861	-2.163531144	2.53135333	0.753716319	118.2896981	107.7871416	Organic compounds	Lipids and lipid-like molecules	Steroids and steroid derivatives	Hydroxysteroids	Lipids and lipid-like molecules
AAXWBCKQYLBQKY-IRXDYDNUSA-N	InChI=1S/C21H27N5O5/c1-13(2)8-17(21(30)31)26-20(29)16(9-15-10-22-12-24-15)25-18(27)11-23-19(28)14-6-4-3-5-7-14/h3-7,10,12-13,16-17H,8-9,11H2,1-2H3,(H,22,24)(H,23,28)(H,25,27)(H,26,29)(H,30,31)/t16-,17-/m0/s1	['N-{1-Hydroxy-2-[(1-hydroxy-2-{[hydroxy(phenyl)methylidene]amino}ethylidene)amino]-3-(1H-imidazol-5-yl)propylidene}leucine']	['N-[(2S)-1-Hydroxy-2-[(1-hydroxy-2-{[hydroxy(phenyl)methylidene]amino}ethylidene)amino]-3-(1H-imidazol-5-yl)propylidene]-L-leucine']	['31373-65-6']	[H][C@@](CC(C)C)(N=C(O)[C@]([H])(CC1=CN=CN1)N=C(O)CN=C(O)C1=CC=CC=C1)C(O)=O	CC(C)CC(N=C(O)C(Cc1cnc[nH]1)N=C(O)CN=C(O)c1ccccc1)C(=O)O	CC(C)CC(NC(=O)C(Cc1c[nH]cn1)NC(=O)CNC(=O)c1ccccc1)C(=O)O	CC(C)CC(NC(=O)C(CC1=CNC=N1)NC(=O)CNC(=O)C1=CC=CC=C1)C(O)=O	AAXWBCKQYLBQKY-UHFFFAOYSA-N	InChI=1S/C21H27N5O5/c1-13(2)8-17(21(30)31)26-20(29)16(9-15-10-22-12-24-15)25-18(27)11-23-19(28)14-6-4-3-5-7-14/h3-71012-1316-17H8-911H21-2H3(H2224)(H2328)(H2527)(H2629)(H3031)		0	429.477	-4.0037065	-5.669250087	-2.782564697	2.886685389	1.62923345	-0.036310176	2.850375213	0.743116622	27.51165988	-28.73466816	Organic compounds	Organic acids and derivatives	Carboxylic acids and derivatives	Amino acids, peptides, and analogues	Organic acids and derivatives
AAXXXGXIWSJELC-UHFFFAOYSA-N	InChI=1S/C12H15NO4/c1-4-16-12-7-5-11(6-8-12)13(9(2)14)17-10(3)15/h5-8H,4H2,1-3H3	['Hydroxylamine, N,O-diacetyl-N-(p-ethoxyphenyl)-']	['N-(Acetyloxy)-N-(4-ethoxyphenyl)acetamide']	['31386-38-6']	CCOC1=CC=C(C=C1)N(OC(C)=O)C(C)=O	CCOc1ccc(N(OC(C)=O)C(C)=O)cc1	CCOc1ccc(N(OC(C)=O)C(C)=O)cc1	CCOC1C=CC(=CC=1)N(OC(C)=O)C(C)=O	AAXXXGXIWSJELC-UHFFFAOYSA-N	InChI=1S/C12H15NO4/c1-4-16-12-7-5-11(6-8-12)13(9(2)14)17-10(3)15/h5-8H4H21-3H3		0	237.255	-4.343301	-5.742423455	-3.002758853	2.739664602	1.031914547	-0.367208081	2.37245652	0.678039216	-26.09928649	-36.16715402	Organic compounds	Benzenoids	Benzene and substituted derivatives	Anilides	Benzenoids
AAXYAFFKOSNMEB-MHARETSRSA-N	InChI=1S/C20H27N10O18P3/c21-19-25-13-7(15(35)27-19)23-3-29(13)17-11(33)9(31)5(45-17)1-43-49(37,38)47-51(41,42)48-50(39,40)44-2-6-10(32)12(34)18(46-6)30-4-24-8-14(30)26-20(22)28-16(8)36/h3-6,9-12,17-18,31-34H,1-2H2,(H,37,38)(H,39,40)(H,41,42)(H3,21,25,27,35)(H3,22,26,28,36)/t5-,6-,9-,10-,11-,12-,17-,18-/m1/s1	['Guanosine 5′-(tetrahydrogen triphosphate), P′′→5′-ester with guanosine']	[nan]	['6674-45-9']	NC1=NC(=O)C2=C(N1)N(C=N2)[C@@H]1O[C@H](COP(O)(=O)OP(O)(=O)OP(O)(=O)OC[C@H]2O[C@H]([C@H](O)[C@@H]2O)N2C=NC3=C2NC(N)=NC3=O)[C@@H](O)[C@H]1O	Nc1nc(=O)c2ncn(C3OC(COP(=O)(O)OP(=O)(O)OP(=O)(O)OCC4OC(n5cnc6c(=O)nc(N)[nH]c65)C(O)C4O)C(O)C3O)c2[nH]1	Nc1nc(=O)c2ncn(C3OC(COP(=O)(O)OP(=O)(O)OP(=O)(O)OCC4OC(n5cnc6c(=O)nc(N)[nH]c65)C(O)C4O)C(O)C3O)c2[nH]1	Nc1[nH]c2c([n]c[n]2C2OC(COP(O)(=O)OP(O)(=O)OP(O)(=O)OCC3OC(C(O)C3O)[n]3c[n]c4c3[nH]c(N)[n]c4=O)C(O)C2O)c(=O)[n]1	AAXYAFFKOSNMEB-UHFFFAOYSA-N	InChI=1S/C20H27N10O18P3/c21-19-25-13-7(15(35)27-19)23-3-29(13)17-11(33)9(31)5(45-17)1-43-49(3738)47-51(4142)48-50(3940)44-2-6-10(32)12(34)18(46-6)30-4-24-8-14(30)26-20(22)28-16(8)36/h3-69-1217-1831-34H1-2H2(H3738)(H3940)(H4142)(H321252735)(H322262836)		0	788.41	-4.410487	-7.937293422	-2.56378433	5.373509093	1.486264944	-2.040541298	3.332967794	0.821423661	37.65022204	129.0723017	Organic compounds	Nucleosides, nucleotides, and analogues	(5'-5')-dinucleotides		Nucleosides, nucleotides, and analogues
AAXYNEPPTOVSSR-IXROVEORSA-N	InChI=1S/C8H15BrO7/c9-1-6(13)16-3-5(12)8(15)7(14)4(11)2-10/h4-5,7-8,10-12,14-15H,1-3H2/t4-,5+,7-,8-/m1/s1	['D-Glucitol 1-(bromoacetate)']	['1-O-(Bromoacetyl)-D-glucitol']	['94201-42-0']	OC[C@@H](O)[C@@H](O)[C@H](O)[C@@H](O)COC(=O)CBr	O=C(CBr)OCC(O)C(O)C(O)C(O)CO	O=C(CBr)OCC(O)C(O)C(O)C(O)CO	OCC(O)C(O)C(O)C(O)COC(=O)CBr	AAXYNEPPTOVSSR-UHFFFAOYSA-N	InChI=1S/C8H15BrO7/c9-1-6(13)16-3-5(12)8(15)7(14)4(11)2-10/h4-57-810-1214-15H1-3H2		0	303.105	-4.3167157	-6.405483284	-2.463287964	3.942195319	1.164877391	-0.923890183	3.018305136	0.63410084	137.4010736	-23.02799881	Organic compounds	Organic oxygen compounds	Organooxygen compounds	Carbohydrates and carbohydrate conjugates	Organic oxygen compounds
AAXZFUQLLRMVOG-UHFFFAOYSA-N	InChI=1/C19H26O2/c1-5-7-15-12-17(20)16-9-11-19(4,21-18(16)13-15)10-6-8-14(2)3/h8-9,11-13,20H,5-7,10H2,1-4H3	['(+/-)-Cannabichromevarin']	['2-Methyl-2-(4-methylpent-3-en-1-yl)-7-propyl-2H-1-benzopyran-5-ol']	['41408-19-9']	CCCC1=CC(O)=C2C=CC(C)(CCC=C(C)C)OC2=C1	CCCc1cc(O)c2c(c1)OC(C)(CCC=C(C)C)C=C2	CCCc1cc(O)c2c(c1)OC(C)(CCC=C(C)C)C=C2	CC(C)=CCCC1(C)C=CC2=C(O)C=C(CCC)C=C2O1	AAXZFUQLLRMVOG-UHFFFAOYSA-N	InChI=1S/C19H26O2/c1-5-7-15-12-17(20)16-9-11-19(421-18(16)13-15)10-6-8-14(2)3/h8-911-1320H5-710H21-4H3		0	286.415	-4.497697	-5.660086776	-3.319726718	2.340360058	0.959298877	-0.203091017	2.137269041	0.76036626	26.98261335	-13.66627756	Organic compounds	Organoheterocyclic compounds	Benzopyrans	1-benzopyrans	Organoheterocyclic compounds
AAYACJGHNRIFCT-AYRJTCQJSA-M	InChI=1S/C26H43NO5.Na/c1-15(4-7-22(30)27-14-23(31)32)18-5-6-19-24-20(9-11-26(18,19)3)25(2)10-8-17(28)12-16(25)13-21(24)29;/h15-21,24,28-29H,4-14H2,1-3H3,(H,27,30)(H,31,32);/q;+1/p-1/t15-,16+,17-,18-,19+,20+,21?,24+,25+,26-;/m1./s1	['Sodium glycochenodeoxycholate']	[nan]	['16564-43-5']	[Na+].C[C@H](CCC(=O)NCC([O-])=O)[C@H]1CC[C@H]2[C@@H]3C(O)C[C@@H]4C[C@H](O)CC[C@]4(C)[C@H]3CC[C@]12C	CC(CCC(=O)NCC(=O)[O-])C1CCC2C3C(O)CC4CC(O)CCC4(C)C3CCC12C.[Na+]	CC(CCC(=O)NCC(=O)[O-])C1CCC2C3C(O)CC4CC(O)CCC4(C)C3CCC12C.[Na+]	CC(CCC(=O)NCC(O)=O)C1CCC2C3C(CCC21C)C1(C)CCC(O)CC1CC3O	GHCZAUBVMUEKKP-UHFFFAOYSA-N	InChI=1S/C26H43NO5/c1-15(4-7-22(30)27-14-23(31)32)18-5-6-19-24-20(9-11-26(1819)3)25(2)10-8-17(28)12-16(25)13-21(24)29/h15-212428-29H4-14H21-3H3(H2730)(H3132)	[Na+]	110	449.632	-4.796701	-8.628999751	-2.999319172	5.629680579	0.856156274	-2.976142539	2.65353804	0.759928599	97.91158498	126.8563743	Organic compounds	Lipids and lipid-like molecules	Steroids and steroid derivatives	Bile acids, alcohols and derivatives	Lipids and lipid-like molecules
AAYCPBAOUJRPIC-UHFFFAOYSA-N	InChI=1S/C3H9N5.ClH/c1-7-3(6)8-2(4)5;/h1H3,(H6,4,5,6,7,8);1H	['N-Methyltriimidodicarbonic diamide--hydrogen chloride (1/1)']	['N-Methyltriimidodicarbonic diamide--hydrogen chloride (1/1)']	['1674-62-0']	Cl.CNC(=N)NC(N)=N	CNC(=N)NC(=N)N.Cl	CN=C(N)N=C(N)N.Cl	CN=C(N)N=C(N)N	JLPWQEHTPOFCPG-UHFFFAOYSA-N	InChI=1S/C3H9N5/c1-7-3(6)8-2(4)5/h1H3(H645678)	Cl	170	115.14	-3.8919032	-5.457360136	-2.619302689	2.838057448	1.169323074	-0.396133911	2.441923537	0.772576917	55.63471186	-80.29650612	Organic compounds	Organic nitrogen compounds	Organonitrogen compounds	Guanidines	Organic nitrogen compounds
AAYGSSGHJGVNSK-UHFFFAOYSA-N	InChI=1S/C6H14O3/c7-4-1-2-6(9)3-5-8/h6-9H,1-5H2	['1,3,6-Hexanetriol']	['Hexane-1,3,6-triol']	['18990-98-2']	OCCCC(O)CCO	OCCCC(O)CCO	OCCCC(O)CCO	OC(CCO)CCCO	AAYGSSGHJGVNSK-UHFFFAOYSA-N	InChI=1S/C6H14O3/c7-4-1-2-6(9)3-5-8/h6-9H1-5H2		0	134.175	-3.13488	-4.25085216	-2.247010062	2.003842098	1.992791542	0.876819444	2.880661542	0.624150895	129.772267	-103.0237289	Organic compounds	Lipids and lipid-like molecules	Fatty Acyls	Fatty alcohols	Lipids and lipid-like molecules
AAYGWMVNFUJRJN-UHFFFAOYSA-N	InChI=1S/C11H14N2O2/c1-8-4-3-5-9(14-2)10(8)13-11-12-6-7-15-11/h3-5H,6-7H2,1-2H3,(H,12,13)	['Aniline, 2-methoxy-6-methyl-N-(2-oxazolinyl)-']	['N-(2-Methoxy-6-methylphenyl)-4,5-dihydro-1,3-oxazol-2-amine']	['21561-18-2']	COC1=CC=CC(C)=C1NC1=NCCO1	COc1cccc(C)c1NC1=NCCO1	COc1cccc(C)c1N=C1NCCO1	CC1C=CC=C(OC)C=1N=C1NCCO1	AAYGWMVNFUJRJN-UHFFFAOYSA-N	InChI=1S/C11H14N2O2/c1-8-4-3-5-9(14-2)10(8)13-11-12-6-7-15-11/h3-5H6-7H21-2H3(H1213)		0	206.245	-4.373281	-5.917981013	-3.10598786	2.811993153	0.941102429	-0.603597585	2.208395569	0.752623559	46.96069086	59.34628742	Organic compounds	Benzenoids	Benzene and substituted derivatives	Aniline and substituted anilines	Benzenoids
AAYHAFZXFMIUSN-UHFFFAOYSA-N	InChI=1S/C6H13NO2S/c7-10(8,9)6-4-2-1-3-5-6/h6H,1-5H2,(H2,7,8,9)	['Cyclohexanesulfonamide']	['Cyclohexanesulfonamide']	['2438-38-2']	NS(=O)(=O)C1CCCCC1	NS(=O)(=O)C1CCCCC1	NS(=O)(=O)C1CCCCC1	NS(=O)(=O)C1CCCCC1	AAYHAFZXFMIUSN-UHFFFAOYSA-N	InChI=1S/C6H13NO2S/c7-10(89)6-4-2-1-3-5-6/h6H1-5H2(H2789)		0	163.242	-3.860364	-5.646798876	-2.812474969	2.834323907	1.352467943	-0.433966969	2.400356938	0.70015873	106.9861387	41.6999152	Organic compounds	Organic acids and derivatives	Organic sulfonic acids and derivatives	Organosulfonic acids and derivatives	Organic acids and derivatives
AAYIYWGTGAUKQY-AATRIKPKSA-N	InChI=1S/C9H16O2/c1-3-4-5-6-7-8-11-9(2)10/h5-6H,3-4,7-8H2,1-2H3/b6-5+	['(Z)-Hept-3-enyl acetate']	['(3E)-Hept-3-en-1-yl acetate']	['1576-78-9']	CCC\C=C\CCOC(C)=O	CCCC=CCCOC(C)=O	CCCC=CCCOC(C)=O	CCCC=CCCOC(C)=O	AAYIYWGTGAUKQY-UHFFFAOYSA-N	InChI=1S/C9H16O2/c1-3-4-5-6-7-8-11-9(2)10/h5-6H3-47-8H21-2H3		0	156.225	-3.4693184	-4.295060958	-2.60791612	1.687144838	1.72443216	0.898689575	2.585834413	0.541252391	119.2644909	-7.341139644	Organic compounds	Organic acids and derivatives	Carboxylic acids and derivatives	Carboxylic acid derivatives	Organic acids and derivatives
AAYKXJAFSKIHRK-UHFFFAOYSA-N	InChI=1S/C20H23NO2S/c1-21-10-7-15(8-11-21)20(22)16-6-4-3-5-14(16)13-18(23-2)19-17(20)9-12-24-19/h3-6,9,12-13,15,22H,7-8,10-11H2,1-2H3	['10-Methoxy-4-(1-methylpiperidin-4-yl)-4H-benzo[4,5]cyclohepta[1,2-b]thiophene-4-ol']	['10-Methoxy-4-(1-methylpiperidin-4-yl)-4H-benzo[4,5]cyclohepta[1,2-b]thiophene-4-ol']	['59743-88-3']	COC1=CC2=CC=CC=C2C(O)(C2CCN(C)CC2)C2=C1SC=C2	COC1=Cc2ccccc2C(O)(C2CCN(C)CC2)c2ccsc21	COC1=Cc2ccccc2C(O)(C2CCN(C)CC2)c2ccsc21	COC1=CC2=CC=CC=C2C(O)(C2CCN(C)CC2)C2C=CSC=21	AAYKXJAFSKIHRK-UHFFFAOYSA-N	InChI=1S/C20H23NO2S/c1-21-10-7-15(8-11-21)20(22)16-6-4-3-5-14(16)13-18(23-2)19-17(20)9-12-24-19/h3-6912-131522H7-810-11H21-2H3		0	341.476	-4.680327	-7.449293315	-3.107729469	4.341563846	0.853033229	-1.915933129	2.425630716	0.808082771	-14.17099544	85.89322027	Organic compounds	Organoheterocyclic compounds	Cycloheptathiophenes		Organoheterocyclic compounds
AAYLOGMTTMROGA-UHFFFAOYSA-N	InChI=1S/C18H13F2OP/c19-14-6-10-17(11-7-14)22(21,16-4-2-1-3-5-16)18-12-8-15(20)9-13-18/h1-13H	['Bis(4-fluorophenyl)phenylphosphine oxide']	['Bis(4-fluorophenyl)(oxo)phenyl-lambda~5~-phosphane']	['54300-32-2']	FC1=CC=C(C=C1)P(=O)(C1=CC=CC=C1)C1=CC=C(F)C=C1	O=P(c1ccccc1)(c1ccc(F)cc1)c1ccc(F)cc1	O=P(c1ccccc1)(c1ccc(F)cc1)c1ccc(F)cc1	O=P(C1C=CC=CC=1)(C1C=CC(F)=CC=1)C1C=CC(F)=CC=1	AAYLOGMTTMROGA-UHFFFAOYSA-N	InChI=1S/C18H13F2OP/c19-14-6-10-17(11-7-14)22(2116-4-2-1-3-5-16)18-12-8-15(20)9-13-18/h1-13H		0	314.271	-4.6973577	-6.330715081	-3.205479149	3.125235932	0.799946641	-0.833410773	2.291825159	0.605951796	-48.15591725	-86.11603668	Organic compounds	Benzenoids	Benzene and substituted derivatives	Phenylphosphines and derivatives	Benzenoids
AAYXEQGKAQUIMA-UHFFFAOYSA-N	InChI=1S/C14H18O4/c1-11(2)14(17-9-12-5-3-7-15-12)18-10-13-6-4-8-16-13/h3-8,11,14H,9-10H2,1-2H3	["2,2'-[(2-Methylpropane-1,1-diyl)bis(oxymethylene)]difuran"]	["2,2'-[(2-Methylpropane-1,1-diyl)bis(oxymethylene)]difuran"]	['94278-20-3']	CC(C)C(OCC1=CC=CO1)OCC1=CC=CO1	CC(C)C(OCc1ccco1)OCc1ccco1	CC(C)C(OCc1ccco1)OCc1ccco1	CC(C)C(OCC1=CC=CO1)OCC1=CC=CO1	AAYXEQGKAQUIMA-UHFFFAOYSA-N	InChI=1S/C14H18O4/c1-11(2)14(17-9-12-5-3-7-15-12)18-10-13-6-4-8-16-13/h3-81114H9-10H21-2H3		0	250.294	-3.9966424	-5.781446009	-2.795735809	2.9857102	1.401808089	-0.38299557	2.60271463	0.675372364	8.294921073	-23.86123374	Organic compounds	Organoheterocyclic compounds	Heteroaromatic compounds		Organoheterocyclic compounds
AAYYTNPAPOADFH-SOFGYWHQSA-N	InChI=1S/C9H16O2/c1-5-11-9(10)8(4)6-7(2)3/h6-7H,5H2,1-4H3/b8-6+	['2-Pentenoic acid, 2,4-dimethyl-, ethyl ester, (2E)-']	['Ethyl (2E)-2,4-dimethylpent-2-enoate']	['21016-46-6']	CCOC(=O)C(\C)=C\C(C)C	CCOC(=O)C(C)=CC(C)C	CCOC(=O)C(C)=CC(C)C	CC(=CC(C)C)C(=O)OCC	AAYYTNPAPOADFH-UHFFFAOYSA-N	InChI=1S/C9H16O2/c1-5-11-9(10)8(4)6-7(2)3/h6-7H5H21-4H3		0	156.225	-3.6652527	-4.649401479	-2.612464702	2.036936777	1.528497853	0.544349054	2.581285831	0.596548637	95.14282669	-10.09102344	Organic compounds	Lipids and lipid-like molecules	Fatty Acyls	Fatty acid esters	Lipids and lipid-like molecules	-0.585083074
AAZCPESOYPGWEG-UHFFFAOYSA-N	InChI=1S/C18H24O/c1-2-3-4-5-6-7-12-17-16-11-9-8-10-15(16)13-14-18(17)19/h8-11,13-14,19H,2-7,12H2,1H3	['Octyl-2-naphthol']	['1-Octylnaphthalen-2-ol']	['31215-05-1']	CCCCCCCCC1=C(O)C=CC2=CC=CC=C12	CCCCCCCCc1c(O)ccc2ccccc12	CCCCCCCCc1c(O)ccc2ccccc12	CCCCCCCCC1=C(O)C=CC2=CC=CC=C21	AAZCPESOYPGWEG-UHFFFAOYSA-N	InChI=1S/C18H24O/c1-2-3-4-5-6-7-12-17-16-11-9-8-10-15(16)13-14-18(17)19/h8-1113-1419H2-712H21H3		0	256.389	-4.398665	-5.43699907	-3.345604763	2.091394306	1.010234434	-0.028099681	2.063294625	0.585283017	-33.38316944	-97.81431636	Organic compounds	Benzenoids	Naphthalenes	Naphthols and derivatives	Benzenoids
AAZKHZZNNTUSSY-UHFFFAOYSA-K	InChI=1S/C14H33NO6P2.3K/c1-2-3-4-5-6-7-8-9-10-11-12-15(13-22(16,17)18)14-23(19,20)21;;;/h2-14H2,1H3,(H2,16,17,18)(H2,19,20,21);;;/q;3*+1/p-3	['Tripotassium hydrogen ((dodecylimino)bis(methylene))bisphosphonate']	['Tripotassium ({dodecyl[(hydroxyphosphinato)methyl]amino}methyl)phosphonate']	['94230-68-9']	[K+].[K+].[K+].CCCCCCCCCCCCN(CP(O)([O-])=O)CP([O-])([O-])=O	CCCCCCCCCCCCN(CP(=O)([O-])[O-])CP(=O)([O-])O.[K+].[K+].[K+]	CCCCCCCCCCCCN(CP(=O)([O-])[O-])CP(=O)([O-])O.[K+].[K+].[K+]	CCCCCCCCCCCCN(CP(O)(O)=O)CP(O)(O)=O	JKCMTSPAYIZSGR-UHFFFAOYSA-N	InChI=1S/C14H33NO6P2/c1-2-3-4-5-6-7-8-9-10-11-12-15(13-22(1617)18)14-23(1920)21/h2-14H21H3(H2161718)(H2192021)	[K+]	190	373.367	-4.1909833	-5.876893555	-2.887621245	2.98927231	1.381152659	-0.304757625	2.684514686	0.514218432	71.98328461	-142.9142934	Organic compounds	Organic acids and derivatives	Organic phosphonic acids and derivatives	Organic phosphonic acids	Organic acids and derivatives
AAZKQXRGMFBMCF-UHFFFAOYSA-N	InChI=1S/C12H13N3O3/c1-17-9-4-6-3-7(12(14)16)11(13)15-8(6)5-10(9)18-2/h3-5H,1-2H3,(H2,13,15)(H2,14,16)	['2-amino-6,7-dimethoxyquinoline-3-carboxamide']	['2-Amino-6,7-dimethoxyquinoline-3-carboxamide']	['55149-43-4']	COC1=CC2=CC(C(N)=O)=C(N)N=C2C=C1OC	COc1cc2cc(C(N)=O)c(N)nc2cc1OC	COc1cc2cc(C(N)=O)c(N)nc2cc1OC	COC1=CC2=NC(N)=C(C=C2C=C1OC)C(N)=O	AAZKQXRGMFBMCF-UHFFFAOYSA-N	InChI=1S/C12H13N3O3/c1-17-9-4-6-3-7(12(14)16)11(13)15-8(6)5-10(9)18-2/h3-5H1-2H3(H21315)(H21416)		0	247.254	-4.319561	-5.728745904	-2.960511889	2.768234015	1.073582308	-0.335602578	2.432631437	0.728728957	-18.40422988	92.77621609	Organic compounds	Organoheterocyclic compounds	Quinolines and derivatives	Quinoline carboxamides	Organoheterocyclic compounds
AAZMHPMNAVEBRE-SDBHATRESA-N	InChI=1S/C16H15ClN5O6PS/c17-7-1-3-8(4-2-7)30-16-21-10-13(18)19-6-20-14(10)22(16)15-11(23)12-9(27-15)5-26-29(24,25)28-12/h1-4,6,9,11-12,15,23H,5H2,(H,24,25)(H2,18,19,20)/t9-,11-,12-,15-/m1/s1	['8-(4-Chlorophenylthio)-cAMP']	['(4aR,6R,7R,7aS)-6-{6-Amino-8-[(4-chlorophenyl)sulfanyl]-9H-purin-9-yl}-2,7-dihydroxytetrahydro-2H,4H-2lambda~5~-furo[3,2-d][1,3,2]dioxaphosphinin-2-one']	['41941-66-6']	NC1=NC=NC2=C1N=C(SC1=CC=C(Cl)C=C1)N2[C@@H]1O[C@@H]2COP(O)(=O)O[C@H]2[C@H]1O	Nc1ncnc2c1nc(Sc1ccc(Cl)cc1)n2C1OC2COP(=O)(O)OC2C1O	Nc1ncnc2c1nc(Sc1ccc(Cl)cc1)n2C1OC2COP(=O)(O)OC2C1O	NC1=NC=NC2=C1N=C(SC1=CC=C(Cl)C=C1)N2C1OC2COP(O)(=O)OC2C1O	AAZMHPMNAVEBRE-UHFFFAOYSA-N	InChI=1S/C16H15ClN5O6PS/c17-7-1-3-8(4-2-7)30-16-21-10-13(18)19-6-20-14(10)22(16)15-11(23)12-9(27-15)5-26-29(2425)28-12/h1-46911-121523H5H2(H2425)(H2181920)		0	471.819	-4.9923615	-8.985234212	-3.11468604	5.870548172	0.681413875	-3.311458786	2.559089386	0.808354833	29.47507257	125.2389624	Organic compounds	Nucleosides, nucleotides, and analogues	Purine nucleotides	Cyclic purine nucleotides	Nucleosides, nucleotides, and analogues
AAZRETWAQFEOEW-UHFFFAOYSA-N	InChI=1S/C16H16Cl2S2/c17-15(13-7-3-1-4-8-13)11-19-20-12-16(18)14-9-5-2-6-10-14/h1-10,15-16H,11-12H2	['Disulfide, bis(2-chloro-2-phenylethyl)']	["1,1'-[Disulfanediylbis(1-chloroethane-2,1-diyl)]dibenzene"]	['29184-39-2']	ClC(CSSCC(Cl)C1=CC=CC=C1)C1=CC=CC=C1	ClC(CSSCC(Cl)c1ccccc1)c1ccccc1	ClC(CSSCC(Cl)c1ccccc1)c1ccccc1	ClC(CSSCC(Cl)C1C=CC=CC=1)C1C=CC=CC=1	AAZRETWAQFEOEW-UHFFFAOYSA-N	InChI=1S/C16H16Cl2S2/c17-15(13-7-3-1-4-8-13)11-19-20-12-16(18)14-9-5-2-6-10-14/h1-1015-16H11-12H2		0	343.344	-4.638827	-6.779128257	-3.227296611	3.551831646	0.896902631	-1.243398795	2.308432851	0.661770308	-23.10440306	-56.23605255	Organic compounds	Benzenoids	Benzene and substituted derivatives		Benzenoids
AAZSASWTJCLJGM-UHFFFAOYSA-N	InChI=1S/C8H16O2.Co/c1-3-5-6-7(4-2)8(9)10;/h7H,3-6H2,1-2H3,(H,9,10);	['2-Ethylhexanoic acid--cobalt (1/1)']	['2-Ethylhexanoic acid--cobalt (1/1)']	['13586-82-8']	[Co].CCCCC(CC)C(O)=O	CCCCC(CC)C(=O)O.[Co]	CCCCC(CC)C(=O)O.[Co]	CCCCC(CC)C(O)=O	OBETXYAYXDNJHR-UHFFFAOYSA-N	InChI=1S/C8H16O2/c1-3-5-6-7(4-2)8(9)10/h7H3-6H21-2H3(H910)	[Co]	270	144.214	-3.6748152	-4.616639146	-2.487358225	2.129280921	1.484192237	0.542368277	2.671649198	0.380094352	112.9516246	-41.15928564	Organic compounds	Lipids and lipid-like molecules	Fatty Acyls	Fatty acids and conjugates	Lipids and lipid-like molecules
AAZVLNHLLNLZEE-UHFFFAOYSA-M	InChI=1S/C12H19ClNO.ClH/c1-14(2,10-12(15)8-13)9-11-6-4-3-5-7-11;/h3-7,12,15H,8-10H2,1-2H3;1H/q+1;/p-1	['Benzenemethanaminium, N-(3-chloro-2-hydroxypropyl)-N,N-dimethyl-, chloride (1:1)']	['N-Benzyl-3-chloro-2-hydroxy-N,N-dimethylpropan-1-aminium chloride']	['67304-25-0']	[Cl-].C[N+](C)(CC(O)CCl)CC1=CC=CC=C1	C[N+](C)(Cc1ccccc1)CC(O)CCl.[Cl-]	C[N+](C)(Cc1ccccc1)CC(O)CCl.[Cl-]	C[N+](C)(CC(O)CCl)CC1C=CC=CC=1	RAMIXFMCLRZLAK-UHFFFAOYSA-N	InChI=1S/C12H19ClNO/c1-14(210-12(15)8-13)9-11-6-4-3-5-7-11/h3-71215H8-10H21-2H3/q+1	[Cl-]	170	228.743	-4.647409	-6.014745514	-3.048546066	2.966199448	0.711938862	-0.655397702	2.310801746	0.638154122	5.853519874	-93.4798667	Organic compounds	Benzenoids	Benzene and substituted derivatives	Phenylmethylamines	Benzenoids
AAZXXADMFIVULZ-FVGYRXGTSA-N	InChI=1S/C14H14O3.C4H10N2/c1-9(14(15)16)10-6-7-12-11(8-10)4-3-5-13(12)17-2;1-2-6-4-3-5-1/h3-9H,1-2H3,(H,15,16);5-6H,1-4H2/t9-;/m0./s1	['Naproxen piperazine']	['Piperazin-1-ium (2S)-2-(5-methoxynaphthalen-2-yl)propanoate']	['70981-66-7']	C1C[NH2+]CCN1.COC1=CC=CC2=C1C=CC(=C2)[C@H](C)C([O-])=O	C1C[NH2+]CCN1.COc1cccc2cc(C(C)C(=O)[O-])ccc12	C1C[NH2+]CCN1.COc1cccc2cc(C(C)C(=O)[O-])ccc12	COC1=CC=CC2=CC(=CC=C21)C(C)C(O)=O	ICRSDYDMKBXRSR-UHFFFAOYSA-N	InChI=1S/C14H14O3/c1-9(14(15)16)10-6-7-12-11(8-10)4-3-5-13(12)17-2/h3-9H1-2H3(H1516)	C1NCC[NH2+]C1	2079	230.263	-4.229884	-5.48514894	-2.757674493	2.727474447	1.132340024	-0.122924782	2.604549665	0.654725132	-9.344948217	-6.8920854	Organic compounds	Benzenoids	Naphthalenes		Benzenoids
ABACVOXFUHDKNZ-UHFFFAOYSA-N	InChI=1S/C20H19ClN2O3S/c1-3-20(24)18-12-19(14-4-6-15(21)7-5-14)23(13(18)2)16-8-10-17(11-9-16)27(22,25)26/h4-12H,3H2,1-2H3,(H2,22,25,26)	['A-867744']	['4-[5-(4-Chlorophenyl)-2-methyl-3-propanoyl-1H-pyrrol-1-yl]benzene-1-sulfonamide']	['1000279-69-5']	CCC(=O)C1=C(C)N(C(=C1)C1=CC=C(Cl)C=C1)C1=CC=C(C=C1)S(N)(=O)=O	CCC(=O)c1cc(-c2ccc(Cl)cc2)n(-c2ccc(S(N)(=O)=O)cc2)c1C	CCC(=O)c1cc(-c2ccc(Cl)cc2)n(-c2ccc(S(N)(=O)=O)cc2)c1C	CC1=C(C=C(C2C=CC(Cl)=CC=2)N1C1C=CC(=CC=1)S(N)(=O)=O)C(=O)CC	ABACVOXFUHDKNZ-UHFFFAOYSA-N	InChI=1S/C20H19ClN2O3S/c1-3-20(24)18-12-19(14-4-6-15(21)7-5-14)23(13(18)2)16-8-10-17(11-9-16)27(2225)26/h4-12H3H21-2H3(H2222526)		0	402.903	-4.6195126	-5.854216181	-3.226537141	2.62767904	0.985687932	-0.24901568	2.37866336	0.709675363	-83.7002122	15.39894483	Organic compounds	Organoheterocyclic compounds	Pyrroles	Substituted pyrroles	Organoheterocyclic compounds
ABADVTXFGWCNBV-UHFFFAOYSA-N	InChI=1S/C6H4Cl4Si/c7-5-1-3-6(4-2-5)11(8,9)10/h1-4H	['Silane, trichloro(4-chlorophenyl)-']	['Trichloro(4-chlorophenyl)silane']	['825-94-5']	ClC1=CC=C(C=C1)[Si](Cl)(Cl)Cl	Clc1ccc([Si](Cl)(Cl)Cl)cc1	Clc1ccc([Si](Cl)(Cl)Cl)cc1	ClC1C=CC(=CC=1)[Si](Cl)(Cl)Cl	ABADVTXFGWCNBV-UHFFFAOYSA-N	InChI=1S/C6H4Cl4Si/c7-5-1-3-6(4-2-5)11(89)10/h1-4H		0	245.996	-4.5023985	-6.476861823	-3.326005751	3.150856072	0.888529546	-1.085933778	2.064922294	0.561515152	-50.54527651	-56.79669567	Organic compounds	Benzenoids	Benzene and substituted derivatives	Halobenzenes	Benzenoids
ABALMDTULZCSTP-UHFFFAOYSA-N	InChI=1S/C9H9Cl2F3O/c1-8(2)4(6(8)7(11)15)3-5(10)9(12,13)14/h3-4,6H,1-2H3	['Cyclopropanecarbonyl chloride, 3-(2-chloro-3,3,3-trifluoro-1-propen-1-yl)-2,2-dimethyl-']	['3-(2-Chloro-3,3,3-trifluoroprop-1-en-1-yl)-2,2-dimethylcyclopropane-1-carbonyl chloride']	['78246-90-9']	CC1(C)C(C=C(Cl)C(F)(F)F)C1C(Cl)=O	CC1(C)C(C=C(Cl)C(F)(F)F)C1C(=O)Cl	CC1(C)C(C=C(Cl)C(F)(F)F)C1C(=O)Cl	CC1(C)C(C=C(Cl)C(F)(F)F)C1C(=O)Cl	ABALMDTULZCSTP-UHFFFAOYSA-N	InChI=1S/C9H9Cl2F3O/c1-8(2)4(6(8)7(11)15)3-5(10)9(1213)14/h3-46H1-2H3		0	261.07	-5.288714	-7.23224859	-3.522010179	3.71023841	0.128043047	-1.81549162	1.89474679	0.604559364	78.95796869	12.03350972	Organic compounds	Organic acids and derivatives	Carboxylic acids and derivatives	Cyclopropanecarboxylic acids and derivatives	Organic acids and derivatives
ABAMRJVWDHJBTI-UHFFFAOYSA-N	InChI=1S/C15H26O3/c1-3-5-6-11(4-2)10-17-15(16)12-7-8-13-14(9-12)18-13/h11-14H,3-10H2,1-2H3	['7-Oxabicyclo[4.1.0]heptane-3-carboxylic acid, 2-ethylhexyl ester']	['2-Ethylhexyl 7-oxabicyclo[4.1.0]heptane-3-carboxylate']	['62256-00-2']	CCCCC(CC)COC(=O)C1CCC2OC2C1	CCCCC(CC)COC(=O)C1CCC2OC2C1	CCCCC(CC)COC(=O)C1CCC2OC2C1	CCC(COC(=O)C1CC2OC2CC1)CCCC	ABAMRJVWDHJBTI-UHFFFAOYSA-N	InChI=1S/C15H26O3/c1-3-5-6-11(4-2)10-17-15(16)12-7-8-13-14(9-12)18-13/h11-14H3-10H21-2H3		0	254.37	-4.2461114	-5.604045441	-3.091362586	2.512682855	1.159354485	-0.198579551	2.314103304	0.528603426	128.9635325	-44.19127548	Organic compounds	Organoheterocyclic compounds	Oxepanes		Organoheterocyclic compounds
ABAMRMYDBGTLHX-UHFFFAOYSA-N	InChI=1S/C16H11NO2/c18-15-10-11-16(19)17(15)14-9-5-4-8-13(14)12-6-2-1-3-7-12/h1-11H	["1-([1,1'-Biphenyl]-2-yl)-1H-pyrrole-2,5-dione"]	["1-([1,1'-Biphenyl]-2-yl)-1H-pyrrole-2,5-dione"]	['65833-05-8']	O=C1C=CC(=O)N1C1=CC=CC=C1C1=CC=CC=C1	O=C1C=CC(=O)N1c1ccccc1-c1ccccc1	O=C1C=CC(=O)N1c1ccccc1-c1ccccc1	O=C1C=CC(=O)N1C1=CC=CC=C1C1C=CC=CC=1	ABAMRMYDBGTLHX-UHFFFAOYSA-N	InChI=1S/C16H11NO2/c18-15-10-11-16(19)17(15)14-9-5-4-8-13(14)12-6-2-1-3-7-12/h1-11H		0	249.269	-4.415801	-5.896780995	-3.116455849	2.780325146	0.980867211	-0.500112723	2.280212423	0.639704433	-39.8320989	51.32117031	Organic compounds	Benzenoids	Benzene and substituted derivatives	Biphenyls and derivatives	Benzenoids
ABASSERKNXVFAX-UHFFFAOYSA-M	InChI=1S/C19H18N3O.ClH/c1-11-8-15-17(10-16(11)22(2)3)23-18-9-14(20)12-6-4-5-7-13(12)19(18)21-15;/h4-10H,20H2,1-3H3;1H/q+1;/p-1	['Cresyl violet']	['5-Amino-9-(dimethylamino)-10-methylbenzo[a]phenoxazin-7-ium chloride']	['18472-89-4']	[Cl-].CN(C)C1=CC2=[O+]C3=CC(N)=C4C=CC=CC4=C3N=C2C=C1C	Cc1cc2nc3c(cc(N)c4ccccc43)[o+]c2cc1N(C)C.[Cl-]	Cc1cc2nc3c(cc(N)c4ccccc43)[o+]c2cc1N(C)C.[Cl-]	Cc1cc2[n]c3c(cc(N)c4ccccc43)oc2cc1N(C)C			[Cl-]	170	304.373	-4.4072723	-5.920716811	-2.819557824	3.101158988	1.076133773	-0.437310687	2.663848301	0.834824634	-96.71136099	42.45921382	Organic compounds	Organoheterocyclic compounds	Benzoxazines	Phenoxazines	Organoheterocyclic compounds
ABBADGFSRBWENF-UHFFFAOYSA-N	InChI=1S/C14H13BrN2O/c1-14(2,3)11-5-9(4-10(7-16)8-17)6-12(15)13(11)18/h4-6,18H,1-3H3	['Tyrphostin AG 1024']	['[(3-Bromo-5-tert-butyl-4-hydroxyphenyl)methylidene]propanedinitrile']	['65678-07-1']	CC(C)(C)C1=C(O)C(Br)=CC(C=C(C#N)C#N)=C1	CC(C)(C)c1cc(C=C(C#N)C#N)cc(Br)c1O	CC(C)(C)c1cc(C=C(C#N)C#N)cc(Br)c1O	CC(C)(C)C1=CC(C=C(C#N)C#N)=CC(Br)=C1O	ABBADGFSRBWENF-UHFFFAOYSA-N	InChI=1S/C14H13BrN2O/c1-14(23)11-5-9(4-10(7-16)8-17)6-12(15)13(11)18/h4-618H1-3H3		0	305.175	-4.74638	-6.208657849	-3.291865207	2.916792642	0.738169082	-0.724108896	2.192683746	0.664682496	15.83282144	-9.221495357	Organic compounds	Benzenoids	Benzene and substituted derivatives	Phenylpropanes	Benzenoids
ABBGMXMPOCXVNL-UHFFFAOYSA-N	InChI=1S/C3H3BrN2O/c4-2(1-5)3(6)7/h2H,(H2,6,7)	['2-Bromo-3-nitrilopropionamide']	['2-Bromo-2-cyanoacetamide']	['1113-55-9']	NC(=O)C(Br)C#N	N#CC(Br)C(N)=O	N#CC(Br)C(N)=O	NC(=O)C(Br)C#N	ABBGMXMPOCXVNL-UHFFFAOYSA-N	InChI=1S/C3H3BrN2O/c4-2(1-5)3(6)7/h2H(H267)		0	162.974	-4.6397467	-5.70896372	-3.101319147	2.607644573	0.572371668	-0.496845395	2.110799178	0.700484372	61.05949388	-71.32648593	Organic compounds	Organic acids and derivatives	Carboxylic acids and derivatives	Carboxylic acid derivatives	Organic acids and derivatives
ABBNXJIPPYAOSC-UHFFFAOYSA-N	InChI=1S/C12H11NO2/c1-8(14)13-12-10-5-3-2-4-9(10)6-7-11(12)15/h2-7,15H,1H3,(H,13,14)	['Acetamide, N-(2-hydroxy-1-naphthalenyl)-']	['N-(2-Hydroxynaphthalen-1-yl)acetamide']	['117-93-1']	CC(=O)NC1=C(O)C=CC2=CC=CC=C12	CC(=O)Nc1c(O)ccc2ccccc12	CC(=O)Nc1c(O)ccc2ccccc12	CC(=O)NC1=C(O)C=CC2=CC=CC=C21	ABBNXJIPPYAOSC-UHFFFAOYSA-N	InChI=1S/C12H11NO2/c1-8(14)13-12-10-5-3-2-4-9(10)6-7-11(12)15/h2-715H1H3(H1314)		0	201.225	-4.3357687	-5.489103401	-3.00442568	2.484677722	0.967913227	-0.185421465	2.299256257	0.608106953	-109.9786978	36.66207181	Organic compounds	Benzenoids	Naphthalenes	Naphthols and derivatives	Benzenoids
ABBOXTQECRSSQR-UHFFFAOYSA-N	InChI=1S/C6H3Br2F9/c7-1-2(8)3(9,10)4(11,12)5(13,14)6(15,16)17/h2H,1H2	['5,6-dibromo-1,1,1,2,2,3,3,4,4-nonafluorohexane']	['5,6-Dibromo-1,1,1,2,2,3,3,4,4-nonafluorohexane']	['236736-19-9']	FC(F)(F)C(F)(F)C(F)(F)C(F)(F)C(Br)CBr	FC(F)(F)C(F)(F)C(F)(F)C(F)(F)C(Br)CBr	FC(F)(F)C(F)(F)C(F)(F)C(F)(F)C(Br)CBr	FC(F)(F)C(F)(F)C(F)(F)C(F)(F)C(Br)CBr	ABBOXTQECRSSQR-UHFFFAOYSA-N	InChI=1S/C6H3Br2F9/c7-1-2(8)3(910)4(1112)5(1314)6(1516)17/h2H1H2		0	405.88	-5.816115	-7.774649965	-3.530157055	4.244492911	-0.20771724	-2.166252314	2.078240597	0.734659943	20.97486595	-146.0502462	Organic compounds	Organohalogen compounds	Organofluorides		Organohalogen compounds
ABBQGOCHXSPKHJ-WUKNDPDISA-N	InChI=1S/C12H13N5O2S/c13-8-1-6-12(11(14)7-8)17-16-9-2-4-10(5-3-9)20(15,18)19/h1-7H,13-14H2,(H2,15,18,19)/b17-16+	['Sulfamidochrysoidine']	['4-[(E)-(2,4-Diaminophenyl)diazenyl]benzene-1-sulfonamide']	['103-12-8']	NC1=CC(N)=C(C=C1)\N=N\C1=CC=C(C=C1)S(N)(=O)=O	Nc1ccc(N=Nc2ccc(S(N)(=O)=O)cc2)c(N)c1	Nc1ccc(N=Nc2ccc(S(N)(=O)=O)cc2)c(N)c1	NC1C=C(N)C(=CC=1)N=NC1C=CC(=CC=1)S(N)(=O)=O	ABBQGOCHXSPKHJ-UHFFFAOYSA-N	InChI=1S/C12H13N5O2S/c13-8-1-6-12(11(14)7-8)17-16-9-2-4-10(5-3-9)20(1518)19/h1-7H13-14H2(H2151819)		0	291.336	-4.162493	-5.706096475	-2.378430462	3.327666013	1.301900922	-0.241702322	3.085963692	0.627242385	-157.6950085	-24.66585914	Organic compounds	Organoheterocyclic compounds	Azobenzenes		Organoheterocyclic compounds
ABBQHOQBGMUPJH-UHFFFAOYSA-M	InChI=1S/C7H6O3.Na/c8-6-4-2-1-3-5(6)7(9)10;/h1-4,8H,(H,9,10);/q;+1/p-1	['Sodium salicylate']	['Sodium 2-hydroxybenzoate']	['54-21-7']	[Na+].OC1=C(C=CC=C1)C([O-])=O	O=C([O-])c1ccccc1O.[Na+]	O=C([O-])c1ccccc1O.[Na+]	OC1C=CC=CC=1C(O)=O	YGSDEFSMJLZEOE-UHFFFAOYSA-N	InChI=1S/C7H6O3/c8-6-4-2-1-3-5(6)7(9)10/h1-48H(H910)	[Na+]	110	138.122	-3.4742777	-4.583058905	-2.743589445	1.83946946	1.665985136	0.557203953	2.396673413	0.199111111	-65.84861037	-14.53375376	Organic compounds	Benzenoids	Benzene and substituted derivatives	Benzoic acids and derivatives	Benzenoids	2.162126643	2.162126643
ABBTUPYMSSTNOH-UHFFFAOYSA-M	InChI=1S/C26H51NO4S.Na/c1-2-3-4-5-6-7-8-9-10-11-12-13-14-15-19-22-26(28)27(23-24-32(29,30)31)25-20-17-16-18-21-25;/h25H,2-24H2,1H3,(H,29,30,31);/q;+1/p-1	['Ethanesulfonic acid, 2-[cyclohexyl(1-oxooctadecyl)amino]-, sodium salt']	['Sodium 2-[cyclohexyl(octadecanoyl)amino]ethane-1-sulfonate']	['63217-15-2']	[Na+].CCCCCCCCCCCCCCCCCC(=O)N(CCS([O-])(=O)=O)C1CCCCC1	CCCCCCCCCCCCCCCCCC(=O)N(CCS(=O)(=O)[O-])C1CCCCC1.[Na+]	CCCCCCCCCCCCCCCCCC(=O)N(CCS(=O)(=O)[O-])C1CCCCC1.[Na+]	CCCCCCCCCCCCCCCCCC(=O)N(CCS(O)(=O)=O)C1CCCCC1	MHXXFEBAUMEIRP-UHFFFAOYSA-N	InChI=1S/C26H51NO4S/c1-2-3-4-5-6-7-8-9-10-11-12-13-14-15-19-22-26(28)27(23-24-32(2930)31)25-20-17-16-18-21-25/h25H2-24H21H3(H293031)	[Na+]	110	473.764	-4.151782	-5.768149187	-3.042830167	2.72531902	1.523780028	-0.09258713	2.63273189	0.655	74.40765217	-31.46283063	Organic compounds	Lipids and lipid-like molecules	Fatty Acyls	Fatty amides	Lipids and lipid-like molecules
ABCFHTQGKNXCHE-CLFAGFIQSA-N	InChI=1S/C44H85NO/c1-3-5-7-9-11-13-15-17-19-21-23-25-27-29-31-33-35-37-39-41-43-45-44(46)42-40-38-36-34-32-30-28-26-24-22-20-18-16-14-12-10-8-6-4-2/h17-20H,3-16,21-43H2,1-2H3,(H,45,46)/b19-17-,20-18-	['(13Z)-N-(13Z)-13-Docosen-1-yl-13-docosenamide']	['(13Z)-N-[(13Z)-Docos-13-en-1-yl]docos-13-enamide']	['87075-61-4']	CCCCCCCC\C=C/CCCCCCCCCCCCNC(=O)CCCCCCCCCCC\C=C/CCCCCCCC	CCCCCCCCC=CCCCCCCCCCCCCNC(=O)CCCCCCCCCCCC=CCCCCCCCC	CCCCCCCCC=CCCCCCCCCCCCCNC(=O)CCCCCCCCCCCC=CCCCCCCCC	CCCCCCCCC=CCCCCCCCCCCCC(=O)NCCCCCCCCCCCCC=CCCCCCCCC	ABCFHTQGKNXCHE-UHFFFAOYSA-N	InChI=1S/C44H85NO/c1-3-5-7-9-11-13-15-17-19-21-23-25-27-29-31-33-35-37-39-41-43-45-44(46)42-40-38-36-34-32-30-28-26-24-22-20-18-16-14-12-10-8-6-4-2/h17-20H3-1621-43H21-2H3(H4546)		0	644.17	-3.84175	-5.624255285	-2.876400904	2.747854381	1.967250592	0.18474521	2.932599592	0.379880726	54.92937368	-37.91778485	Organic compounds	Lipids and lipid-like molecules	Fatty Acyls	Fatty amides	Lipids and lipid-like molecules
ABCLPPNEPBAKRL-UHFFFAOYSA-N	InChI=1S/C20H40N4O10/c1-6(21)14-10(26)9(25)11(27)19(32-14)34-16-8(23)4-7(22)15(12(16)28)33-18-13(29)17(24-3)20(2,30)5-31-18/h6-19,24-30H,4-5,21-23H2,1-3H3	['4,6-Diamino-3-{[3-deoxy-4-C-methyl-3-(methylamino)pentopyranosyl]oxy}-2-hydroxycyclohexyl 6-amino-6,7-dideoxyheptopyranoside']	['4,6-Diamino-3-{[3-deoxy-4-C-methyl-3-(methylamino)pentopyranosyl]oxy}-2-hydroxycyclohexyl 6-amino-6,7-dideoxyheptopyranoside']	['36889-16-4']	CNC1C(O)C(OC2C(N)CC(N)C(OC3OC(C(C)N)C(O)C(O)C3O)C2O)OCC1(C)O	CNC1C(O)C(OC2C(N)CC(N)C(OC3OC(C(C)N)C(O)C(O)C3O)C2O)OCC1(C)O	CNC1C(O)C(OC2C(N)CC(N)C(OC3OC(C(C)N)C(O)C(O)C3O)C2O)OCC1(C)O	CC(N)C1OC(OC2C(O)C(OC3OCC(C)(O)C(NC)C3O)C(N)CC2N)C(O)C(O)C1O	ABCLPPNEPBAKRL-UHFFFAOYSA-N	InChI=1S/C20H40N4O10/c1-6(21)14-10(26)9(25)11(27)19(32-14)34-16-8(23)4-7(22)15(12(16)28)33-18-13(29)17(24-3)20(230)5-31-18/h6-1924-30H4-521-23H21-3H3		0	496.558	-3.6320133	-6.718117107	-2.251253286	4.466863821	2.063956666	-1.022147124	3.444716697	0.831283986	56.97299284	167.519754	Organic compounds	Organic oxygen compounds	Organooxygen compounds	Carbohydrates and carbohydrate conjugates	Organic oxygen compounds
ABCMRFDMEWGWOG-UHFFFAOYSA-M	InChI=1S/C4H8O5S.Na/c5-2-1-4(3-6)10(7,8)9;/h1,5-6H,2-3H2,(H,7,8,9);/q;+1/p-1	['2-Butene-2-sulfonic acid, 1,4-dihydroxy-, monosodium salt']	['Sodium 1,4-dihydroxybut-2-ene-2-sulfonate']	['4187-71-7']	[Na+].OCC=C(CO)S([O-])(=O)=O	O=S(=O)([O-])C(=CCO)CO.[Na+]	O=S(=O)([O-])C(=CCO)CO.[Na+]	OS(=O)(=O)C(CO)=CCO	KOGFAKZDUZPOHG-UHFFFAOYSA-N	InChI=1S/C4H8O5S/c5-2-1-4(3-6)10(78)9/h15-6H2-3H2(H789)	[Na+]	110	168.17	-3.7957733	-6.800839636	-2.623998284	4.176841353	1.429975248	-1.575091112	2.60175024	0.743221344	39.73864509	-97.61902856	Organic compounds	Organic acids and derivatives	Organic sulfonic acids and derivatives	Organosulfonic acids and derivatives	Organic acids and derivatives
ABCOOORLYAOBOZ-KQYNXXCUSA-N	InChI=1S/C10H15N4O9P/c11-8(18)5-9(13-3-15)14(2-12-5)10-7(17)6(16)4(23-10)1-22-24(19,20)21/h2-4,6-7,10,16-17H,1H2,(H2,11,18)(H,13,15)(H2,19,20,21)/t4-,6-,7-,10-/m1/s1	['5-Formamidoimidazole-4-carboxamide ribotide']	['5-Formamido-1-(5-O-phosphono-beta-D-ribofuranosyl)-1H-imidazole-4-carboxamide']	['13018-54-7']	NC(=O)C1=C(NC=O)N(C=N1)[C@@H]1O[C@H](COP(O)(O)=O)[C@@H](O)[C@H]1O	NC(=O)c1ncn(C2OC(COP(=O)(O)O)C(O)C2O)c1NC=O	NC(=O)c1ncn(C2OC(COP(=O)(O)O)C(O)C2O)c1NC=O	NC(=O)C1N=CN(C2OC(COP(O)(O)=O)C(O)C2O)C=1NC=O	ABCOOORLYAOBOZ-UHFFFAOYSA-N	InChI=1S/C10H15N4O9P/c11-8(18)5-9(13-3-15)14(2-12-5)10-7(17)6(16)4(23-10)1-22-24(1920)21/h2-46-71016-17H1H2(H21118)(H1315)(H2192021)		0	366.223	-4.3239555	-6.979540015	-2.52961054	4.449929475	1.239790075	-1.415794399	3.034135076	0.824081373	35.80587816	129.5575434	Organic compounds	Nucleosides, nucleotides, and analogues	Imidazole ribonucleosides and ribonucleotides	1-ribosyl-imidazolecarboxamides	Nucleosides, nucleotides, and analogues
ABCSYOJZMJGCOO-UHFFFAOYSA-N	InChI=1S/C9H12O3S.C2H7NO/c1-7(2)8-5-3-4-6-9(8)13(10,11)12;3-1-2-4/h3-7H,1-2H3,(H,10,11,12);4H,1-3H2	['2-(Propan-2-yl)benzene-1-sulfonic acid--2-aminoethan-1-ol (1/1)']	['2-(Propan-2-yl)benzene-1-sulfonic acid--2-aminoethan-1-ol (1/1)']	['93904-95-1']	NCCO.CC(C)C1=CC=CC=C1S(O)(=O)=O	CC(C)c1ccccc1S(=O)(=O)O.NCCO	CC(C)c1ccccc1S(=O)(=O)O.NCCO	CC(C)C1=CC=CC=C1S(O)(=O)=O	JBVOQKNLGSOPNZ-UHFFFAOYSA-N	InChI=1S/C9H12O3S/c1-7(2)8-5-3-4-6-9(8)13(1011)12/h3-7H1-2H3(H101112)	NCCO	1774	200.259	-3.8180168	-5.24829702	-2.830780443	2.417516577	1.483575291	0.053295023	2.470811601	0.580800847	-136.3803576	-16.98345878	Organic compounds	Benzenoids	Benzene and substituted derivatives	Benzenesulfonic acids and derivatives	Benzenoids
ABCWEWNWAYDITM-UHFFFAOYSA-N	InChI=1S/C9H9N3O2/c1-12-4-2-3-8(12)6-5-7(9(13)14)11-10-6/h2-5H,1H3,(H,10,11)(H,13,14)	['3-(1-methyl-1H-pyrrol-2-yl)-1H-pyrazole-5-carboxylic acid']	['3-(1-Methyl-1H-pyrrol-2-yl)-1H-pyrazole-5-carboxylic acid']	['909858-38-4']	CN1C=CC=C1C1=NNC(=C1)C(O)=O	Cn1cccc1-c1cc(C(=O)O)[nH]n1	Cn1cccc1-c1cc(C(=O)O)[nH]n1	CN1C=CC=C1C1C=C(NN=1)C(O)=O	ABCWEWNWAYDITM-UHFFFAOYSA-N	InChI=1S/C9H9N3O2/c1-12-4-2-3-8(12)6-5-7(9(13)14)11-10-6/h2-5H1H3(H1011)(H1314)		0	191.19	-4.081109	-5.684857806	-2.52704482	3.157812986	1.200356138	-0.403392633	2.754420353	0.752583045	-48.87021565	16.19289965	Organic compounds	Organoheterocyclic compounds	Azoles	Pyrazoles	Organoheterocyclic compounds
ABDADCJADOXDLS-UHFFFAOYSA-M	InChI=1S/C8H11NO4S.Na/c1-13-8-5-3-2-4-7(8)9-6-14(10,11)12;/h2-5,9H,6H2,1H3,(H,10,11,12);/q;+1/p-1	['Methanesulfonic acid, [(2-methoxyphenyl)amino]-, monosodium salt']	['Sodium (2-methoxyanilino)methanesulfonate']	['61480-14-6']	[Na+].COC1=C(NCS([O-])(=O)=O)C=CC=C1	COc1ccccc1NCS(=O)(=O)[O-].[Na+]	COc1ccccc1NCS(=O)(=O)[O-].[Na+]	COC1C=CC=CC=1NCS(O)(=O)=O	WJORFFDFYBZRJH-UHFFFAOYSA-N	InChI=1S/C8H11NO4S/c1-13-8-5-3-2-4-7(8)9-6-14(1011)12/h2-59H6H21H3(H101112)	[Na+]	110	217.246	-4.038193	-5.643123039	-2.757790794	2.885332246	1.298758557	-0.306171251	2.579160995	0.629464861	-101.3592937	13.21977646	Organic compounds	Benzenoids	Benzene and substituted derivatives	Aniline and substituted anilines	Benzenoids
ABDCPGIQMBSVEO-UHFFFAOYSA-N	InChI=1S/C11H13NO3/c13-11-6-5-9(12(14)15)7-10(11)8-3-1-2-4-8/h5-8,13H,1-4H2	['2-Cyclopentyl-4-nitrophenol']	['2-Cyclopentyl-4-nitrophenol']	['55910-34-4']	OC1=C(C=C(C=C1)[N+]([O-])=O)C1CCCC1	O=[N+]([O-])c1ccc(O)c(C2CCCC2)c1	O=[N+]([O-])c1ccc(O)c(C2CCCC2)c1	[O-][N+](=O)C1C=C(C2CCCC2)C(O)=CC=1	ABDCPGIQMBSVEO-UHFFFAOYSA-N	InChI=1S/C11H13NO3/c13-11-6-5-9(12(14)15)7-10(11)8-3-1-2-4-8/h5-813H1-4H2		0	207.229	-4.42347	-5.893233586	-3.156553694	2.736679892	0.892980509	-0.576783054	2.159896837	0.571458042	-136.2632561	0.254942245	Organic compounds	Benzenoids	Phenols	Nitrophenols	Benzenoids
ABDIOITUDBUNNJ-UHFFFAOYSA-N	InChI=1S/C30H32O7P2/c1-25(23-31-38(34-27-15-7-3-8-16-27)35-28-17-9-4-10-18-28)33-26(2)24-32-39(36-29-19-11-5-12-20-29)37-30-21-13-6-14-22-30/h3-22,25-26H,23-24H2,1-2H3	['Oxydi(propane-2,1-diyl) tetraphenyl bis(phosphite)']	['Oxydi(propane-2,1-diyl) tetraphenyl bis(phosphite)']	['57077-45-9']	CC(COP(OC1=CC=CC=C1)OC1=CC=CC=C1)OC(C)COP(OC1=CC=CC=C1)OC1=CC=CC=C1	CC(COP(Oc1ccccc1)Oc1ccccc1)OC(C)COP(Oc1ccccc1)Oc1ccccc1	CC(COP(Oc1ccccc1)Oc1ccccc1)OC(C)COP(Oc1ccccc1)Oc1ccccc1	CC(COP(OC1C=CC=CC=1)OC1C=CC=CC=1)OC(C)COP(OC1C=CC=CC=1)OC1C=CC=CC=1	ABDIOITUDBUNNJ-UHFFFAOYSA-N	InChI=1S/C30H32O7P2/c1-25(23-31-38(34-27-15-7-3-8-16-27)35-28-17-9-4-10-18-28)33-26(2)24-32-39(36-29-19-11-5-12-20-29)37-30-21-13-6-14-22-30/h3-2225-26H23-24H21-2H3		0	566.527	-4.547444	-8.823069174	-3.169131906	5.653937268	1.205776732	-3.069848561	2.584088707	0.662796546	-8.989741855	-89.79939897	Organic compounds	Benzenoids	Benzene and substituted derivatives	Phenoxy compounds	Benzenoids
ABDKAPXRBAPSQN-UHFFFAOYSA-N	InChI=1S/C8H10O2/c1-9-7-5-3-4-6-8(7)10-2/h3-6H,1-2H3	['1,2-Dimethoxybenzene']	['1,2-Dimethoxybenzene']	['91-16-7']	COC1=CC=CC=C1OC	COc1ccccc1OC	COc1ccccc1OC	COC1=CC=CC=C1OC	ABDKAPXRBAPSQN-UHFFFAOYSA-N	InChI=1S/C8H10O2/c1-9-7-5-3-4-6-8(7)10-2/h3-6H1-2H3		0	138.166	-3.8597455	-5.348857905	-2.222879369	3.125978536	1.28065569	-0.20845672	2.917521816	0.545423341	-53.11889196	6.017506619	Organic compounds	Benzenoids	Benzene and substituted derivatives	Methoxybenzenes	Benzenoids	0.281378018
ABDMBNAKYBUEEX-DOLQZWNJSA-N	InChI=1S/C11H19NO3/c1-3-15-11(14)10-8-5-4-7(12(8)2)6-9(10)13/h7-10,13H,3-6H2,1-2H3/t7-,8-,9+,10-/m1/s1	['Ethyl 3-hydroxy-8-methyl-8-azabicyclo[3.2.1]octane-2-carboxylate']	['Ethyl (1R,2R,3S,5R)-3-hydroxy-8-methyl-8-azabicyclo[3.2.1]octane-2-carboxylate']	['70939-97-8']	[H][C@]12CC[C@@]([H])(N1C)[C@@]([H])(C(=O)OCC)[C@@]([H])(O)C2	CCOC(=O)C1C(O)CC2CCC1N2C	CCOC(=O)C1C(O)CC2CCC1N2C	CCOC(=O)C1C(O)CC2CCC1N2C	ABDMBNAKYBUEEX-UHFFFAOYSA-N	InChI=1S/C11H19NO3/c1-3-15-11(14)10-8-5-4-7(12(8)2)6-9(10)13/h7-1013H3-6H21-2H3		0	213.277	-4.261416	-5.781631267	-2.851174211	2.930457056	1.067528072	-0.452687244	2.477769812	0.727048477	38.8797254	51.22847526	Organic compounds	Alkaloids and derivatives	Tropane alkaloids		Alkaloids and derivatives
ABDPTAUFTLYLPR-UHFFFAOYSA-N	InChI=1S/C10H14ClOPS2/c1-3-12-13(14,4-2)15-10-7-5-9(11)6-8-10/h5-8H,3-4H2,1-2H3	['S-(4-Chlorophenyl) O-ethyl ethylphosphonodithioate']	['S-(4-Chlorophenyl) O-ethyl ethylphosphonodithioate']	['2984-64-7']	CCOP(=S)(CC)SC1=CC=C(Cl)C=C1	CCOP(=S)(CC)Sc1ccc(Cl)cc1	CCOP(=S)(CC)Sc1ccc(Cl)cc1	CCP(=S)(OCC)SC1C=CC(Cl)=CC=1	ABDPTAUFTLYLPR-UHFFFAOYSA-N	InChI=1S/C10H14ClOPS2/c1-3-12-13(144-2)15-10-7-5-9(11)6-8-10/h5-8H3-4H21-2H3		0	280.782	-5.854093	-8.004850482	-3.518229178	4.486621303	-0.405723818	-2.556481219	1.930140085	0.618792144	-47.9914394	-94.93978477	Organic compounds	Benzenoids	Benzene and substituted derivatives	Halobenzenes	Benzenoids
ABDPYMYJZBDRKL-UHFFFAOYSA-N	InChI=1S/C12H20O/c1-11(2)7-6-9-12(3)8-4-5-10-13/h8,10H,1,4-7,9H2,2-3H3	['4,9-Decadienal, 5,9-dimethyl-']	['5,9-Dimethyldeca-4,9-dienal']	['68844-98-4']	CC(=C)CCCC(C)=CCCC=O	C=C(C)CCCC(C)=CCCC=O	C=C(C)CCCC(C)=CCCC=O	CC(CCCC(C)=C)=CCCC=O	ABDPYMYJZBDRKL-UHFFFAOYSA-N	InChI=1S/C12H20O/c1-11(2)7-6-9-12(3)8-4-5-10-13/h810H14-79H22-3H3		0	180.291	-3.600049	-4.765537611	-2.882455929	1.883081681	1.655925031	0.490436437	2.373518118	0.662008125	116.2455761	9.465673367	Organic compounds	Organic oxygen compounds	Organooxygen compounds	Carbonyl compounds	Organic oxygen compounds
ABDVUIRYSXXVKE-UHFFFAOYSA-N	InChI=1S/C15H11ClO/c16-15-12-7-3-1-5-10(12)14(9-17)11-6-2-4-8-13(11)15/h1-8,17H,9H2	['10-Chloroanthracene-9-methanol']	['(10-Chloroanthracen-9-yl)methanol']	['19996-02-2']	OCC1=C2C=CC=CC2=C(Cl)C2=CC=CC=C12	OCc1c2ccccc2c(Cl)c2ccccc12	OCc1c2ccccc2c(Cl)c2ccccc12	OCC1C2=CC=CC=C2C(Cl)=C2C=CC=CC2=1	ABDVUIRYSXXVKE-UHFFFAOYSA-N	InChI=1S/C15H11ClO/c16-15-12-7-3-1-5-10(12)14(9-17)11-6-2-4-8-13(11)15/h1-817H9H2		0	242.705	-4.385895	-5.900878625	-3.206346805	2.69453182	0.999183946	-0.515799902	2.178731918	0.669496026	-104.7796921	40.86800842	Organic compounds	Benzenoids	Anthracenes		Benzenoids
ABDWNIRZBUVFHC-XPWFQUROSA-N	InChI=1S/C20H26N10O13P2/c21-15-9-17(25-3-23-15)29(5-27-9)19-11(32)13(7(1-31)40-19)43-45(37,38)39-2-8-14(42-44(34,35)36)12(33)20(41-8)30-6-28-10-16(22)24-4-26-18(10)30/h3-8,11-14,19-20,31-33H,1-2H2,(H,37,38)(H2,21,23,25)(H2,22,24,26)(H2,34,35,36)/t7-,8-,11-,12-,13-,14-,19-,20-/m1/s1	['Adenylyl-(3′→5′)-3′-adenylic acid']	['(2R,3S,4R,5R)-5-(6-Amino-9H-purin-9-yl)-2-({[{[(2R,3S,4R,5R)-5-(6-amino-9H-purin-9-yl)-4-hydroxy-2-(hydroxymethyl)oxolan-3-yl]oxy}(hydroxy)phosphoryl]oxy}methyl)-4-hydroxyoxolan-3-yl dihydrogen phosph\nate (non-preferred name)']	['3536-89-8']	NC1=C2N=CN([C@@H]3O[C@H](CO)[C@@H](OP(O)(=O)OC[C@H]4O[C@H]([C@H](O)[C@@H]4OP(O)(O)=O)N4C=NC5=C(N)N=CN=C45)[C@H]3O)C2=NC=N1	Nc1ncnc2c1ncn2C1OC(COP(=O)(O)OC2C(CO)OC(n3cnc4c(N)ncnc43)C2O)C(OP(=O)(O)O)C1O	Nc1ncnc2c1ncn2C1OC(COP(=O)(O)OC2C(CO)OC(n3cnc4c(N)ncnc43)C2O)C(OP(=O)(O)O)C1O	NC1N=CN=C2C=1N=CN2C1OC(CO)C(OP(O)(=O)OCC2OC(C(O)C2OP(O)(O)=O)N2C=NC3=C2N=CN=C3N)C1O	ABDWNIRZBUVFHC-UHFFFAOYSA-N	InChI=1S/C20H26N10O13P2/c21-15-9-17(25-3-23-15)29(5-27-9)19-11(32)13(7(1-31)40-19)43-45(3738)39-2-8-14(42-44(3435)36)12(33)20(41-8)30-6-28-10-16(22)24-4-26-18(10)30/h3-811-1419-2031-33H1-2H2(H3738)(H2212325)(H2222426)(H2343536)		0	676.433	-4.3963823	-7.247726563	-2.515751729	4.731974834	1.433842451	-1.417501776	3.314473058	0.810149191	33.01637928	126.750408	Organic compounds	Nucleosides, nucleotides, and analogues	(3'-5')-dinucleotides and analogues	(3'-5')-dinucleotides	Nucleosides, nucleotides, and analogues
ABEBWTHQUYXXHD-UHFFFAOYSA-N	InChI=1S/C10H14O4S/c1-3-5-13-9(11)7-15-8-10(12)14-6-4-2/h3-4H,1-2,5-8H2	['Acetic acid, thiodi-, diallyl ester']	["Diprop-2-en-1-yl 2,2'-sulfanediyldiacetate"]	['6303-03-3']	C=CCOC(=O)CSCC(=O)OCC=C	C=CCOC(=O)CSCC(=O)OCC=C	C=CCOC(=O)CSCC(=O)OCC=C	C=CCOC(=O)CSCC(=O)OCC=C	ABEBWTHQUYXXHD-UHFFFAOYSA-N	InChI=1S/C10H14O4S/c1-3-5-13-9(11)7-15-8-10(12)14-6-4-2/h3-4H1-25-8H2		0	230.285	-4.5902386	-6.318256063	-3.12313379	3.195122273	0.772027084	-0.955990412	2.23913186	0.530926097	113.698691	-2.254821505	Organic compounds	Organic acids and derivatives	Carboxylic acids and derivatives	Dicarboxylic acids and derivatives	Organic acids and derivatives
ABEJDMOBAFLQNJ-NHCUHLMSSA-N	InChI=1S/C25H31NO3/c1-17-6-5-7-18(12-17)13-20-14-21(16-26-25(20)27)19-10-11-23(28-2)24(15-19)29-22-8-3-4-9-22/h5-7,10-12,15,20-22H,3-4,8-9,13-14,16H2,1-2H3,(H,26,27)/t20-,21-/m1/s1	['HT-0712']	['(3S,5S)-5-[3-(Cyclopentyloxy)-4-methoxyphenyl]-3-[(3-methylphenyl)methyl]piperidin-2-one']	['617720-02-2']	COC1=CC=C(C=C1OC1CCCC1)[C@H]1CNC(=O)[C@H](CC2=CC(C)=CC=C2)C1	COc1ccc(C2CNC(=O)C(Cc3cccc(C)c3)C2)cc1OC1CCCC1	COc1ccc(C2CNC(=O)C(Cc3cccc(C)c3)C2)cc1OC1CCCC1	CC1C=CC=C(CC2CC(CNC2=O)C2C=C(OC3CCCC3)C(=CC=2)OC)C=1	ABEJDMOBAFLQNJ-UHFFFAOYSA-N	InChI=1S/C25H31NO3/c1-17-6-5-7-18(12-17)13-20-14-21(16-26-25(20)27)19-10-11-23(28-2)24(15-19)29-22-8-3-4-9-22/h5-710-121520-22H3-48-913-1416H21-2H3(H2627)		0	393.527	-4.764648	-6.135792527	-3.32214592	2.813646606	0.830326579	-0.540817992	2.272828615	0.774164854	-4.922465254	103.9670987	Organic compounds	Organoheterocyclic compounds	Piperidines	Benzylpiperidines	Organoheterocyclic compounds
ABENXYIRKLNIOP-UHFFFAOYSA-N	InChI=1S/C22H24N2O3/c1-4-8-16-15-12-26-22(2,3)11-14(15)17-18(23)20(27-21(17)24-16)19(25)13-9-6-5-7-10-13/h5-7,9-10H,4,8,11-12,23H2,1-3H3	['Methanone, (1-amino-8,9-dihydro-8,8-dimethyl-5-propyl-6H-furo(2,3-b)pyrano(4,3-d)pyridin-2-yl)phenyl-']	['(1-Amino-8,8-dimethyl-5-propyl-8,9-dihydro-6H-furo[2,3-b]pyrano[4,3-d]pyridin-2-yl)(phenyl)methanone']	['172985-21-6']	CCCC1=NC2=C(C(N)=C(O2)C(=O)C2=CC=CC=C2)C2=C1COC(C)(C)C2	CCCc1nc2oc(C(=O)c3ccccc3)c(N)c2c2c1COC(C)(C)C2	CCCc1nc2oc(C(=O)c3ccccc3)c(N)c2c2c1COC(C)(C)C2	CCCC1=NC2OC(=C(N)C=2C2CC(C)(C)OCC=21)C(=O)C1C=CC=CC=1	ABENXYIRKLNIOP-UHFFFAOYSA-N	InChI=1S/C22H24N2O3/c1-4-8-16-15-12-26-22(23)11-14(15)17-18(23)20(27-21(17)24-16)19(25)13-9-6-5-7-10-13/h5-79-10H4811-1223H21-3H3		0	364.445	-4.6812077	-6.094780594	-3.280865386	2.813915208	0.880424349	-0.533148598	2.28076661	0.743920321	-22.99760824	-19.94556415	Organic compounds	Organic oxygen compounds	Organooxygen compounds	Carbonyl compounds	Organic oxygen compounds
ABEQLFHXZUCGMF-UHFFFAOYSA-N	InChI=1S/C9H12F4N4O/c10-8(11,9(12,13)15-16-14)7(18)17-5-3-1-2-4-6-17/h1-6H2	['1-(1-Azepanyl)-3-azido-2,2,3,3-tetrafluoro-1-propanone']	[nan]	['1242614-42-1']	FC(F)(N=[N+]=[N-])C(F)(F)C(=O)N1CCCCCC1	[N-]=[N+]=NC(F)(F)C(F)(F)C(=O)N1CCCCCC1	[N-]=[N+]=NC(F)(F)C(F)(F)C(=O)N1CCCCCC1	[N-]=[N+]=NC(F)(F)C(F)(F)C(=O)N1CCCCCC1	ABEQLFHXZUCGMF-UHFFFAOYSA-N	InChI=1S/C9H12F4N4O/c10-8(119(1213)15-16-14)7(18)17-5-3-1-2-4-6-17/h1-6H2		0	268.214	-4.735203	-6.977563657	-3.024085274	3.953478382	0.693278659	-1.549082214	2.404396169	0.788916993	61.05266849	32.92551311	Organic compounds	Organoheterocyclic compounds	Azepanes		Organoheterocyclic compounds
ABEUJUYEUCCZQF-UHFFFAOYSA-N	InChI=1S/C7H6ClNO3/c1-12-7-4-5(8)2-3-6(7)9(10)11/h2-4H,1H3	['5-Chloro-2-nitroanisole']	['4-Chloro-2-methoxy-1-nitrobenzene']	['6627-53-8']	COC1=C(C=CC(Cl)=C1)[N+]([O-])=O	COc1cc(Cl)ccc1[N+](=O)[O-]	COc1cc(Cl)ccc1[N+](=O)[O-]	COC1=CC(Cl)=CC=C1[N+]([O-])=O	ABEUJUYEUCCZQF-UHFFFAOYSA-N	InChI=1S/C7H6ClNO3/c1-12-7-4-5(8)2-3-6(7)9(10)11/h2-4H1H3		0	187.582	-4.6457562	-5.887539841	-3.285779286	2.601760555	0.627434911	-0.614348679	1.987411876	0.580632178	-130.0876794	16.22740833	Organic compounds	Benzenoids	Benzene and substituted derivatives	Nitrobenzenes	Benzenoids
ABEWMCSPOKFJCI-UHFFFAOYSA-M	InChI=1S/C7H4F2O2.Na/c8-5-2-1-4(7(10)11)3-6(5)9;/h1-3H,(H,10,11);/q;+1/p-1	['Sodium 3,4-difluorobenzoate']	['Sodium 3,4-difluorobenzoate']	['522651-44-1']	[Na+].[O-]C(=O)C1=CC(F)=C(F)C=C1	O=C([O-])c1ccc(F)c(F)c1.[Na+]	O=C([O-])c1ccc(F)c(F)c1.[Na+]	OC(=O)C1C=C(F)C(F)=CC=1	FPENCTDAQQQKNY-UHFFFAOYSA-N	InChI=1S/C7H4F2O2/c8-5-2-1-4(7(10)11)3-6(5)9/h1-3H(H1011)	[Na+]	110	158.103	-3.9018345	-6.762156014	-2.743772459	4.018383555	1.297105617	-1.563215903	2.455167652	0.553956044	-55.18394888	-26.29404985	Organic compounds	Benzenoids	Benzene and substituted derivatives	Benzoic acids and derivatives	Benzenoids
ABEXEQSGABRUHS-UHFFFAOYSA-N	InChI=1S/C36H72O2/c1-34(2)30-26-22-18-14-10-6-5-9-13-17-21-25-29-33-38-36(37)32-28-24-20-16-12-8-7-11-15-19-23-27-31-35(3)4/h34-35H,5-33H2,1-4H3	['Isooctadecyl isooctadecanoate']	['16-Methylheptadecyl 16-methylheptadecanoate']	['41669-30-1']	CC(C)CCCCCCCCCCCCCCCOC(=O)CCCCCCCCCCCCCCC(C)C	CC(C)CCCCCCCCCCCCCCCOC(=O)CCCCCCCCCCCCCCC(C)C	CC(C)CCCCCCCCCCCCCCCOC(=O)CCCCCCCCCCCCCCC(C)C	CC(C)CCCCCCCCCCCCCCCOC(=O)CCCCCCCCCCCCCCC(C)C	ABEXEQSGABRUHS-UHFFFAOYSA-N	InChI=1S/C36H72O2/c1-34(2)30-26-22-18-14-10-6-5-9-13-17-21-25-29-33-38-36(37)32-28-24-20-16-12-8-7-11-15-19-23-27-31-35(3)4/h34-35H5-33H21-4H3		0	536.97	-3.6345873	-5.125111502	-2.788925867	2.336185635	2.095362746	0.60483852	2.941024156	0.151724138	129.9130642	-21.51055956	Organic compounds	Lipids and lipid-like molecules	Fatty Acyls	Fatty acid esters	Lipids and lipid-like molecules	2.281378018
ABFBOAJLBJYHSJ-UHFFFAOYSA-N	InChI=1S/C15H13NO6S/c1-22-13-5-3-2-4-12(13)14(17)16-23(20,21)11-8-6-10(7-9-11)15(18)19/h2-9H,1H3,(H,16,17)(H,18,19)	['4-[(2-Methoxybenzoyl)sulfamoyl]benzoic acid']	['4-[(2-Methoxybenzoyl)sulfamoyl]benzoic acid']	['1647059-04-8']	COC1=C(C=CC=C1)C(=O)NS(=O)(=O)C1=CC=C(C=C1)C(O)=O	COc1ccccc1C(=O)NS(=O)(=O)c1ccc(C(=O)O)cc1	COc1ccccc1C(=O)NS(=O)(=O)c1ccc(C(=O)O)cc1	COC1=CC=CC=C1C(=O)NS(=O)(=O)C1C=CC(=CC=1)C(O)=O	ABFBOAJLBJYHSJ-UHFFFAOYSA-N	InChI=1S/C15H13NO6S/c1-22-13-5-3-2-4-12(13)14(17)16-23(2021)11-8-6-10(7-9-11)15(18)19/h2-9H1H3(H1617)(H1819)		0	335.337	-3.838184	-5.433001607	-2.761411522	2.671590084	1.687297337	0.092479868	2.764069952	0.566147907	-52.17011265	0.972596222	Organic compounds	Benzenoids	Benzene and substituted derivatives	Benzenesulfonamides	Benzenoids
ABFCFCPCGMHSRX-UHFFFAOYSA-M	InChI=1S/C8H5F11O2/c9-4(10,2-1-3(20)21)5(11,12)6(13,14)7(15,16)8(17,18)19/h1-2H2,(H,20,21)/p-1	['2H,2H,3H,3H-Perfluorooctanoate']	['4,4,5,5,6,6,7,7,8,8,8-Undecafluorooctanoate']	['1799325-94-2']	[O-]C(=O)CCC(F)(F)C(F)(F)C(F)(F)C(F)(F)C(F)(F)F	O=C([O-])CCC(F)(F)C(F)(F)C(F)(F)C(F)(F)C(F)(F)F	O=C([O-])CCC(F)(F)C(F)(F)C(F)(F)C(F)(F)C(F)(F)F	OC(=O)CCC(F)(F)C(F)(F)C(F)(F)C(F)(F)C(F)(F)F	ABFCFCPCGMHSRX-UHFFFAOYSA-N	InChI=1S/C8H5F11O2/c9-4(102-1-3(20)21)5(1112)6(1314)7(1516)8(1718)19/h1-2H2(H2021)		0	342.104	-4.615977	-6.104665673	-3.86105535	2.243610323	0.918181353	-0.570507521	1.673102802	0.498583639	11.36489565	-156.4757885	Organic compounds	Lipids and lipid-like molecules	Fatty Acyls	Fatty acids and conjugates	Lipids and lipid-like molecules
ABFCOHSGVBONIO-UHFFFAOYSA-N	InChI=1S/C10H18O2/c1-4-7-8-9-10(11-5-2)12-6-3/h10H,4-6,9H2,1-3H3	['1,1-Diethoxyhex-3-yne']	['1,1-Diethoxyhex-3-yne']	['18229-85-1']	CCOC(CC#CCC)OCC	CCC#CCC(OCC)OCC	CCC#CCC(OCC)OCC	CCC#CCC(OCC)OCC	ABFCOHSGVBONIO-UHFFFAOYSA-N	InChI=1S/C10H18O2/c1-4-7-8-9-10(11-5-2)12-6-3/h10H4-69H21-3H3		0	170.252	-3.8955448	-5.699520629	-2.841788449	2.857732179	1.335547463	-0.468428406	2.389303773	0.793528135	128.3363271	-75.40991323	Organic compounds	Organic oxygen compounds	Organooxygen compounds	Ethers	Organic oxygen compounds
ABFCOJLLBHXNOU-UHFFFAOYSA-N	InChI=1S/C8H10O2/c9-6-5-7-3-1-2-4-8(7)10/h1-4,9-10H,5-6H2	['2-Hydroxybenzeneethanol']	['2-(2-Hydroxyethyl)phenol']	['7768-28-7']	OCCC1=CC=CC=C1O	OCCc1ccccc1O	OCCc1ccccc1O	OC1=CC=CC=C1CCO	ABFCOJLLBHXNOU-UHFFFAOYSA-N	InChI=1S/C8H10O2/c9-6-5-7-3-1-2-4-8(7)10/h1-49-10H5-6H2		0	138.166	-3.5471723	-4.683080186	-2.026062867	2.657017318	1.593228897	0.457320999	3.114338317	0.630224256	-75.43772295	-27.91454225	Organic compounds	Benzenoids	Phenols	1-hydroxy-4-unsubstituted benzenoids	Benzenoids
ABFDKXBSQCTIKH-UHFFFAOYSA-M	InChI=1S/C7H10N.BrH/c1-2-8-6-4-3-5-7-8;/h3-7H,2H2,1H3;1H/q+1;/p-1	['1-Ethylpyridinium bromide']	['1-Ethylpyridin-1-ium bromide']	['1906-79-2']	[Br-].CC[N+]1=CC=CC=C1	CC[n+]1ccccc1.[Br-]	CC[n+]1ccccc1.[Br-]	CC[N+]1C=CC=CC=1	OIDIRWZVUWCCCO-UHFFFAOYSA-N	InChI=1S/C7H10N/c1-2-8-6-4-3-5-7-8/h3-7H2H21H3/q+1	[Br-]	350	108.164	-4.6762943	-6.084600756	-3.059094024	3.025506732	0.357788403	-1.050518016	1.974988716	0.745724942	-87.17550113	-106.3425027	Organic compounds	Organoheterocyclic compounds	Pyridines and derivatives	Pyridinium derivatives	Organoheterocyclic compounds
ABFKLONNGOAUGG-UHFFFAOYSA-N	InChI=1S/C17H25N3O2.C7H6O3/c1-6-18(3)16(21)22-12-7-8-14-13(11-12)17(2)9-10-19(4)15(17)20(14)5;8-6-4-2-1-3-5(6)7(9)10/h7-8,11,15H,6,9-10H2,1-5H3;1-4,8H,(H,9,10)	['2-Hydroxybenzoic acid--1,3a,8-trimethyl-1,2,3,3a,8,8a-hexahydropyrrolo[2,3-b]indol-5-yl ethyl(methyl)carbamate (1/1)']	['2-Hydroxybenzoic acid--1,3a,8-trimethyl-1,2,3,3a,8,8a-hexahydropyrrolo[2,3-b]indol-5-yl ethyl(methyl)carbamate (1/1)']	['129101-32-2']	OC(=O)C1=CC=CC=C1O.CCN(C)C(=O)OC1=CC2=C(C=C1)N(C)C1N(C)CCC21C	CCN(C)C(=O)Oc1ccc2c(c1)C1(C)CCN(C)C1N2C.O=C(O)c1ccccc1O	CCN(C)C(=O)Oc1ccc2c(c1)C1(C)CCN(C)C1N2C.O=C(O)c1ccccc1O	CCN(C)C(=O)OC1C=C2C(=CC=1)N(C)C1N(C)CCC21C	YSOVEXBJCSQOOG-UHFFFAOYSA-N	InChI=1S/C17H25N3O2/c1-6-18(3)16(21)22-12-7-8-14-13(11-12)17(2)9-10-19(4)15(17)20(14)5/h7-81115H69-10H21-5H3	OC(C1C(O)=CC=CC=1)=O	3001	303.406	-4.9495735	-7.220020644	-3.732418523	3.487602121	0.532450643	-1.737996479	1.749605642	0.763042098	39.98311209	101.4277109	Organic compounds	Organoheterocyclic compounds	Indoles and derivatives	Pyrroloindoles	Organoheterocyclic compounds
ABFKYPFPQRDCGM-UHFFFAOYSA-N	InChI=1S/C32Cl16N8.Cu/c33-9-1-2(10(34)18(42)17(9)41)26-49-25(1)53-27-3-4(12(36)20(44)19(43)11(3)35)29(50-27)55-31-7-8(16(40)24(48)23(47)15(7)39)32(52-31)56-30-6-5(28(51-30)54-26)13(37)21(45)22(46)14(6)38;/q-2;+2	['Copper(2+) 1,2,3,4,8,9,10,11,15,16,17,18,22,23,24,25-hexadecachlorophthalocyanine-6,30-diide']	['Copper(2+) 1,2,3,4,8,9,10,11,15,16,17,18,22,23,24,25-hexadecachlorophthalocyanine-6,30-diide']	['14832-14-5']	[Cu++].ClC1=C(Cl)C(Cl)=C(Cl)C2=C1C1=N\C2=N/C2=C3C(=C([N-]2)\N=C2/N=C(/N=C4\N=C([N-]1)C1=C4C(Cl)=C(Cl)C(Cl)=C1Cl)C1=C2C(Cl)=C(Cl)C(Cl)=C1Cl)C(Cl)=C(Cl)C(Cl)=C3Cl	Clc1c(Cl)c(Cl)c2c(c1Cl)-c1nc-2nc2[n-]c(nc3nc([n-]c4nc(n1)-c1c(Cl)c(Cl)c(Cl)c(Cl)c1-4)-c1c(Cl)c(Cl)c(Cl)c(Cl)c1-3)c1c(Cl)c(Cl)c(Cl)c(Cl)c21.[Cu+2]	Clc1c(Cl)c(Cl)c2c(c1Cl)-c1nc-2nc2[n-]c(nc3nc([n-]c4nc(n1)-c1c(Cl)c(Cl)c(Cl)c(Cl)c1-4)-c1c(Cl)c(Cl)c(Cl)c(Cl)c1-3)c1c(Cl)c(Cl)c(Cl)c(Cl)c21.[Cu+2]	ClC1C2C(=C3NC=2N=C2N=C(N=C4N=C(NC5=NC(=N3)C3=C5C(Cl)=C(Cl)C(Cl)=C3Cl)C3C4=C(Cl)C(Cl)=C(Cl)C=3Cl)C3C2=C(Cl)C(Cl)=C(Cl)C=3Cl)C(Cl)=C(Cl)C=1Cl	PQAXGPJSVFSKAI-UHFFFAOYSA-N	InChI=1S/C32H2Cl16N8/c33-9-1-2(10(34)18(42)17(9)41)26-49-25(1)53-27-3-4(12(36)20(44)19(43)11(3)35)29(50-27)55-31-7-8(16(40)24(48)23(47)15(7)39)32(52-31)56-30-6-5(28(51-30)54-26)13(37)21(45)22(46)14(6)38/h(H24950515253545556)	[Cu+2]	290	1065.672	-6.9798913	-10.50626441	-3.4946655	7.011598911	-0.952267751	-4.478640856	2.532958055	0.78130617	-124.6601255	40.61175191	Organic compounds	Organoheterocyclic compounds	Tetrapyrroles and derivatives	Phthalocyanines	Organoheterocyclic compounds
ABFMMCZFKUIJGQ-UHFFFAOYSA-N	InChI=1S/C10H11N4O7P/c15-9-10(16)13-8-5(3-11-4-22(19,20)21)1-6(14(17)18)2-7(8)12-9/h1-2,11H,3-4H2,(H,12,15)(H,13,16)(H2,19,20,21)	['Becampanel']	['({[(7-Nitro-2,3-dioxo-1,2,3,4-tetrahydroquinoxalin-5-yl)methyl]amino}methyl)phosphonic acid']	['188696-80-2']	OP(O)(=O)CNCC1=CC(=CC2=C1NC(=O)C(=O)N2)[N+]([O-])=O	O=c1[nH]c2cc([N+](=O)[O-])cc(CNCP(=O)(O)O)c2[nH]c1=O	O=c1[nH]c2cc([N+](=O)[O-])cc(CNCP(=O)(O)O)c2[nH]c1=O	[O-][N+](=O)c1cc(CNCP(O)(O)=O)c2[nH]c(=O)c(=O)[nH]c2c1	ABFMMCZFKUIJGQ-UHFFFAOYSA-N	InChI=1S/C10H11N4O7P/c15-9-10(16)13-8-5(3-11-4-22(1920)21)1-6(14(17)18)2-7(8)12-9/h1-211H3-4H2(H1215)(H1316)(H2192021)		0	330.193	-4.3613124	-5.883081061	-2.634932139	3.248148922	1.15745546	-0.364313199	2.883835723	0.73644102	-146.1763218	23.24198838	Organic compounds	Organoheterocyclic compounds	Diazanaphthalenes	Benzodiazines	Organoheterocyclic compounds
ABFPKTQEQNICFT-UHFFFAOYSA-M	InChI=1S/C6H7ClN.HI/c1-8-5-3-2-4-6(8)7;/h2-5H,1H3;1H/q+1;/p-1	['2-Chloro-1-methylpyridinium iodide']	['2-Chloro-1-methylpyridin-1-ium iodide']	['14338-32-0']	[I-].C[N+]1=CC=CC=C1Cl	C[n+]1ccccc1Cl.[I-]	C[n+]1ccccc1Cl.[I-]	C[N+]1=CC=CC=C1Cl	ZNPNOVHKCAAQCG-UHFFFAOYSA-N	InChI=1S/C6H7ClN/c1-8-5-3-2-4-6(8)7/h2-5H1H3/q+1	[I-]	530	128.582	-4.6962295	-5.955320123	-3.291321645	2.663998479	0.412950735	-0.846139947	1.817858532	0.679771044	-92.68530859	-95.99017987	Organic compounds	Organoheterocyclic compounds	Pyridines and derivatives	Methylpyridines	Organoheterocyclic compounds
ABFRBTDJEKZSRM-UHFFFAOYSA-N	InChI=1S/C8H7Cl3O/c9-8(10,11)7(12)6-4-2-1-3-5-6/h1-5,7,12H	['2,2,2-Trichloro-1-phenylethanol']	['2,2,2-Trichloro-1-phenylethan-1-ol']	['2000-43-3']	OC(C1=CC=CC=C1)C(Cl)(Cl)Cl	OC(c1ccccc1)C(Cl)(Cl)Cl	OC(c1ccccc1)C(Cl)(Cl)Cl	OC(C1C=CC=CC=1)C(Cl)(Cl)Cl	ABFRBTDJEKZSRM-UHFFFAOYSA-N	InChI=1S/C8H7Cl3O/c9-8(1011)7(12)6-4-2-1-3-5-6/h1-5712H		0	225.502	-4.3906064	-5.670142988	-3.263270608	2.406872381	0.962543994	-0.31699259	2.08987979	0.578240834	-19.62875093	-52.91661254	Organic compounds	Benzenoids	Benzene and substituted derivatives		Benzenoids
ABFSJKJZYUNTMF-UHFFFAOYSA-N	InChI=1S/C14H9Cl2N3O2/c15-8-3-1-2-4-10(8)19-13(21)7-12(20)17-9-5-6-11(16)18-14(9)19/h1-6H,7H2,(H,17,20)	['7-Chloro-5-(2-chlorophenyl)-1,3-dihydro-2H-pyrido(3,2-b)-1,4-diazepin-2-one 4-oxide']	['7-Chloro-5-(2-chlorophenyl)-1H-pyrido[2,3-b][1,4]diazepine-2,4(3H,5H)-dione']	['42785-23-9']	ClC1=NC2=C(NC(=O)CC(=O)N2C2=CC=CC=C2Cl)C=C1	O=C1CC(=O)N(c2ccccc2Cl)c2nc(Cl)ccc2N1	O=C1CC(=O)N(c2ccccc2Cl)c2nc(Cl)ccc2N1	O=C1CC(=O)NC2=CC=C(Cl)N=C2N1C1=CC=CC=C1Cl	ABFSJKJZYUNTMF-UHFFFAOYSA-N	InChI=1S/C14H9Cl2N3O2/c15-8-3-1-2-4-10(8)19-13(21)7-12(20)17-9-5-6-11(16)18-14(9)19/h1-6H7H2(H1720)		0	322.151	-4.6507626	-5.842474904	-3.293616501	2.548858403	0.857296912	-0.33441542	2.214442983	0.754294852	-48.01339676	86.80376011	Organic compounds	Organoheterocyclic compounds	Pyridodiazepines		Organoheterocyclic compounds
ABFWOTZXBYVPIF-UHFFFAOYSA-N	InChI=1S/C16H32O3/c1-2-3-4-5-6-7-8-9-10-11-12-13-16(18)19-15-14-17/h17H,2-15H2,1H3	['2-Hydroxyethyl tetradecanoate']	['2-Hydroxyethyl tetradecanoate']	['22122-18-5']	CCCCCCCCCCCCCC(=O)OCCO	CCCCCCCCCCCCCC(=O)OCCO	CCCCCCCCCCCCCC(=O)OCCO	CCCCCCCCCCCCCC(=O)OCCO	ABFWOTZXBYVPIF-UHFFFAOYSA-N	InChI=1S/C16H32O3/c1-2-3-4-5-6-7-8-9-10-11-12-13-16(18)19-15-14-17/h17H2-15H21H3		0	272.429	-3.1982713	-4.28463831	-2.308494109	1.976144201	2.236982073	1.150615026	3.126759228	0.267307692	141.5403833	-2.030050028	Organic compounds	Lipids and lipid-like molecules	Fatty Acyls	Fatty acid esters	Lipids and lipid-like molecules
ABFZMYIIUREPLL-ASWJIRIHSA-N	InChI=1S/C32H51NO11/c1-15(4-7-22(35)33-14-23(36)37)18-5-6-19-24-20(9-11-32(18,19)3)31(2)10-8-17(12-16(31)13-21(24)34)43-30-27(40)25(38)26(39)28(44-30)29(41)42/h15-21,24-28,30,34,38-40H,4-14H2,1-3H3,(H,33,35)(H,36,37)(H,41,42)/t15-,16+,17-,18-,19+,20+,21-,24+,25+,26+,27-,28+,30-,31+,32-/m1/s1	['Glycochenodeoxycholic acid 3-glucuronide']	['(2S,3S,4S,5R,6R)-6-{[(1R,3aS,3bR,4R,5aR,7R,9aS,9bS,11aR)-1-{(2R)-5-[(Carboxymethyl)amino]-5-oxopentan-2-yl}-4-hydroxy-9a,11a-dimethylhexadecahydro-1H-cyclopenta[a]phenanthren-7-yl]oxy}-3,4,5-trihydrox\nyoxane-2-carboxylic acid (non-preferred name)']	['79254-98-1']	C[C@H](CCC(=O)NCC(O)=O)[C@H]1CC[C@H]2[C@@H]3[C@H](O)C[C@@H]4C[C@@H](CC[C@]4(C)[C@H]3CC[C@]12C)O[C@@H]1O[C@@H]([C@@H](O)[C@H](O)[C@H]1O)C(O)=O	CC(CCC(=O)NCC(=O)O)C1CCC2C3C(O)CC4CC(OC5OC(C(=O)O)C(O)C(O)C5O)CCC4(C)C3CCC12C	CC(CCC(=O)NCC(=O)O)C1CCC2C3C(O)CC4CC(OC5OC(C(=O)O)C(O)C(O)C5O)CCC4(C)C3CCC12C	CC(CCC(=O)NCC(O)=O)C1CCC2C3C(CCC21C)C1(C)CCC(CC1CC3O)OC1OC(C(O)C(O)C1O)C(O)=O	ABFZMYIIUREPLL-UHFFFAOYSA-N	InChI=1S/C32H51NO11/c1-15(4-7-22(35)33-14-23(36)37)18-5-6-19-24-20(9-11-32(1819)3)31(2)10-8-17(12-16(31)13-21(24)34)43-30-27(40)25(38)26(39)28(44-30)29(41)42/h15-2124-28303438-40H4-14H21-3H3(H3335)(H3637)(H4142)		0	625.756	-4.8444405	-7.418021656	-3.095870331	4.322151325	0.951964564	-1.621616633	2.700534691	0.791201	98.36515761	125.8549768	Organic compounds	Lipids and lipid-like molecules	Steroids and steroid derivatives	Steroidal glycosides	Lipids and lipid-like molecules
ABGIIXRNMHUKII-UHFFFAOYSA-N	InChI=1S/C15H11ClO/c16-14-9-6-12(7-10-14)8-11-15(17)13-4-2-1-3-5-13/h1-11H	['4-Chlorochalcone']	['3-(4-Chlorophenyl)-1-phenylprop-2-en-1-one']	['956-04-7']	ClC1=CC=C(C=CC(=O)C2=CC=CC=C2)C=C1	O=C(C=Cc1ccc(Cl)cc1)c1ccccc1	O=C(C=Cc1ccc(Cl)cc1)c1ccccc1	O=C(C=CC1C=CC(Cl)=CC=1)C1C=CC=CC=1	ABGIIXRNMHUKII-UHFFFAOYSA-N	InChI=1S/C15H11ClO/c16-14-9-6-12(7-10-14)8-11-15(17)13-4-2-1-3-5-13/h1-11H		0	242.705	-4.474207	-5.759806457	-3.222972692	2.536833764	0.910871789	-0.374727733	2.162106031	0.625844156	-8.305989259	-19.67355966	Organic compounds	Phenylpropanoids and polyketides	Linear 1,3-diarylpropanoids	Chalcones and dihydrochalcones	Phenylpropanoids and polyketides
ABGMROJQDYKVHQ-UHFFFAOYSA-N	InChI=1S/C24H33NO3/c1-23(2,3)19-6-4-18(5-7-19)20(11-21(26)27)25-22(28)24-12-15-8-16(13-24)10-17(9-15)14-24/h4-7,15-17,20H,8-14H2,1-3H3,(H,25,28)(H,26,27)	['3-(adamantane-1-carbonylamino)-3-(4-tert-butylphenyl)propanoic acid']	['3-(4-tert-Butylphenyl)-3-[(tricyclo[3.3.1.1~3,7~]decane-1-carbonyl)amino]propanoic acid']	['6411-37-6']	[H]C12CC3([H])CC([H])(C1)CC(C2)(C3)C(=O)NC(CC(O)=O)C1=CC=C(C=C1)C(C)(C)C	CC(C)(C)c1ccc(C(CC(=O)O)NC(=O)C23CC4CC(CC(C4)C2)C3)cc1	CC(C)(C)c1ccc(C(CC(=O)O)NC(=O)C23CC4CC(CC(C4)C2)C3)cc1	CC(C)(C)C1C=CC(=CC=1)C(CC(O)=O)NC(=O)C12CC3CC(C1)CC(C2)C3	ABGMROJQDYKVHQ-UHFFFAOYSA-N	InChI=1S/C24H33NO3/c1-23(23)19-6-4-18(5-7-19)20(11-21(26)27)25-22(28)24-12-15-8-16(13-24)10-17(9-15)14-24/h4-715-1720H8-14H21-3H3(H2528)(H2627)		0	383.532	-4.8849173	-8.222207698	-3.320192326	4.902015372	0.698884335	-2.638406093	2.263609279	0.720860151	11.38352398	-29.41543543	Organic compounds	Organic acids and derivatives	Carboxylic acids and derivatives	Amino acids, peptides, and analogues	Organic acids and derivatives
ABGOJEHSELXHTI-UHFFFAOYSA-N	InChI=1S/C9H8N2/c1-7-5-9-8(11-6-7)3-2-4-10-9/h2-6H,1H3	['3-methyl-1,5-naphthyridine']	['3-Methyl-1,5-naphthyridine']	['18937-71-8']	CC1=CC2=C(C=CC=N2)N=C1	Cc1cnc2cccnc2c1	Cc1cnc2cccnc2c1	CC1=CC2=NC=CC=C2N=C1	ABGOJEHSELXHTI-UHFFFAOYSA-N	InChI=1S/C9H8N2/c1-7-5-9-8(11-6-7)3-2-4-10-9/h2-6H1H3		0	144.177	-4.5838513	-6.044158879	-3.280666928	2.763491951	0.57504465	-0.885262894	1.878229057	0.698872979	-91.87048243	39.47012363	Organic compounds	Organoheterocyclic compounds	Diazanaphthalenes	Naphthyridines	Organoheterocyclic compounds
ABGUZAVIFZZDDZ-MHYQPVDNSA-N	InChI=1S/C23H28O5/c1-13(24)28-12-20(27)18-7-6-17-16-5-4-14-10-15(25)8-9-22(14,2)21(16)19(26)11-23(17,18)3/h7-10,16-17,19,21,26H,4-6,11-12H2,1-3H3/t16-,17-,19-,21+,22-,23-/m0/s1	['11-Hydroxy-3,20-dioxopregna-1,4,16-trien-21-yl acetate']	['11beta-Hydroxy-3,20-dioxopregna-1,4,16-trien-21-yl acetate']	['3044-42-6']	[H][C@@]12CC=C(C(=O)COC(C)=O)[C@@]1(C)C[C@]([H])(O)[C@@]1([H])[C@@]2([H])CCC2=CC(=O)C=C[C@]12C	CC(=O)OCC(=O)C1=CCC2C3CCC4=CC(=O)C=CC4(C)C3C(O)CC12C	CC(=O)OCC(=O)C1=CCC2C3CC=C4CC(=O)C=CC4(C)C3C(O)CC12C	CC(=O)OCC(=O)C1=CCC2C3CC=C4CC(=O)C=CC4(C)C3C(O)CC12C	IJKCLKPALBYEEF-UHFFFAOYSA-N	InChI=1S/C23H28O5/c1-13(24)28-12-20(27)18-7-6-17-16-5-4-14-10-15(25)8-9-22(142)21(16)19(26)11-23(1718)3/h47-916-17192126H5-610-12H21-3H3		0	384.472	-4.8543873	-7.545018141	-3.116310819	4.428707322	0.730477444	-1.960153425	2.468553898	0.754040966	124.6185644	110.560875	Organic compounds	Lipids and lipid-like molecules	Steroids and steroid derivatives	Oxosteroids	Lipids and lipid-like molecules
ABGXADJDTPFFSZ-UHFFFAOYSA-N	InChI=1S/C12H17N/c1-2-4-11(5-3-1)10-12-6-8-13-9-7-12/h1-5,12-13H,6-10H2	['Piperidine, 4-(phenylmethyl)-']	['4-Benzylpiperidine']	['31252-42-3']	C(C1CCNCC1)C1=CC=CC=C1	c1ccc(CC2CCNCC2)cc1	c1ccc(CC2CCNCC2)cc1	C(C1CCNCC1)C1C=CC=CC=1	ABGXADJDTPFFSZ-UHFFFAOYSA-N	InChI=1S/C12H17N/c1-2-4-11(5-3-1)10-12-6-8-13-9-7-12/h1-512-13H6-10H2		0	175.275	-4.3637886	-5.651663258	-3.146653583	2.505009674	0.87993137	-0.407943282	2.097066392	0.686578341	26.5601034	76.34354663	Organic compounds	Organoheterocyclic compounds	Piperidines	Benzylpiperidines	Organoheterocyclic compounds
ABGYXXMZWPKYAU-UHFFFAOYSA-N	InChI=1S/C8H11NO2/c1-5(2)7(10)9-8(11)6(3)4/h1,3H2,2,4H3,(H,9,10,11)	['N-(2-Methyl-1-oxoallyl)methacrylamide']	['2-Methyl-N-(2-methylprop-2-enoyl)prop-2-enamide']	['7370-82-3']	CC(=C)C(=O)NC(=O)C(C)=C	C=C(C)C(=O)NC(=O)C(=C)C	C=C(C)C(=O)NC(=O)C(=C)C	CC(=C)C(=O)NC(=O)C(C)=C	ABGYXXMZWPKYAU-UHFFFAOYSA-N	InChI=1S/C8H11NO2/c1-5(2)7(10)9-8(11)6(3)4/h13H224H3(H91011)		0	153.181	-3.8179805	-5.442694966	-2.729976896	2.712718069	1.36722439	-0.257490065	2.455228004	0.543660131	65.16223085	-46.43728919	Organic compounds	Organic acids and derivatives	Carboxylic acids and derivatives	Carboxylic acid derivatives	Organic acids and derivatives
ABGZWIFTZXUDGF-UHFFFAOYSA-N	InChI=1S/C10H12O/c1-9-4-6-10(7-5-9)3-2-8-11/h4-8H,2-3H2,1H3	['p-Methylhydrocinnamic aldehyde']	['3-(4-Methylphenyl)propanal']	['5406-12-2']	CC1=CC=C(CCC=O)C=C1	Cc1ccc(CCC=O)cc1	Cc1ccc(CCC=O)cc1	CC1=CC=C(CCC=O)C=C1	ABGZWIFTZXUDGF-UHFFFAOYSA-N	InChI=1S/C10H12O/c1-9-4-6-10(7-5-9)3-2-8-11/h4-8H2-3H21H3		0	148.205	-3.7419026	-5.43057761	-2.871186723	2.559390887	1.428960282	-0.259714754	2.299676133	0.631	-41.24444376	-55.66885444	Organic compounds	Benzenoids	Benzene and substituted derivatives	Toluenes	Benzenoids
ABHFMEKGMXWMRF-UHFFFAOYSA-L	InChI=1S/C24H18Cl2N10O6S2.2Na/c25-19-31-21(27-13-4-8-17(9-5-13)43(37,38)39)35-23(33-19)29-15-2-1-3-16(12-15)30-24-34-20(26)32-22(36-24)28-14-6-10-18(11-7-14)44(40,41)42;;/h1-12H,(H,37,38,39)(H,40,41,42)(H2,27,29,31,33,35)(H2,28,30,32,34,36);;/q;2*+1/p-2	["Benzenesulfonic acid, 4,4'-[1,3-phenylenebis[imino(6-chloro-1,3,5-triazine-4,2-diyl)imino]]bis-, sodium salt (1:2)"]	["Disodium 4,4'-{1,3-phenylenebis[azanediyl(6-chloro-1,3,5-triazine-4,2-diyl)azanediyl]}di(benzene-1-sulfonate)"]	['173659-60-4']	[Na+].[Na+].[O-]S(=O)(=O)C1=CC=C(NC2=NC(Cl)=NC(NC3=CC(NC4=NC(NC5=CC=C(C=C5)S([O-])(=O)=O)=NC(Cl)=N4)=CC=C3)=N2)C=C1	O=S(=O)([O-])c1ccc(Nc2nc(Cl)nc(Nc3cccc(Nc4nc(Cl)nc(Nc5ccc(S(=O)(=O)[O-])cc5)n4)c3)n2)cc1.[Na+].[Na+]	O=S(=O)([O-])c1ccc(Nc2nc(Cl)nc(Nc3cccc(Nc4nc(Cl)nc(Nc5ccc(S(=O)(=O)[O-])cc5)n4)c3)n2)cc1.[Na+].[Na+]	OS(=O)(=O)C1C=CC(=CC=1)NC1N=C(Cl)N=C(NC2C=C(C=CC=2)NC2N=C(Cl)N=C(NC3C=CC(=CC=3)S(O)(=O)=O)N=2)N=1	XQRBBARMMCKAFB-UHFFFAOYSA-N	InChI=1S/C24H18Cl2N10O6S2/c25-19-31-21(27-13-4-8-17(9-5-13)43(3738)39)35-23(33-19)29-15-2-1-3-16(12-15)30-24-34-20(26)32-22(36-24)28-14-6-10-18(11-7-14)44(4041)42/h1-12H(H373839)(H404142)(H22729313335)(H22830323436)	[Na+]	110	677.512	-4.1021094	-7.052384709	-3.000907811	4.051476899	1.728807543	-1.221467718	2.830009181	0.557173133	-187.3826621	-5.042212601	Organic compounds	Benzenoids	Benzene and substituted derivatives	Benzenesulfonic acids and derivatives	Benzenoids
ABHHITAVUODQNA-UHFFFAOYSA-M	InChI=1S/C6H6O3S.K/c7-10(8,9)6-4-2-1-3-5-6;/h1-5H,(H,7,8,9);/q;+1/p-1	['Potassium benzenesulphonate']	['Potassium benzenesulfonate']	['934-55-4']	[K+].[O-]S(=O)(=O)C1=CC=CC=C1	O=S(=O)([O-])c1ccccc1.[K+]	O=S(=O)([O-])c1ccccc1.[K+]	OS(=O)(=O)C1C=CC=CC=1	SRSXLGNVWSONIS-UHFFFAOYSA-N	InChI=1S/C6H6O3S/c7-10(89)6-4-2-1-3-5-6/h1-5H(H789)	[K+]	190	158.178	-3.509519	-4.948656554	-2.736218615	2.212437939	1.689626963	0.250489526	2.462927465	0.497797778	-122.6301073	-41.20511384	Organic compounds	Benzenoids	Benzene and substituted derivatives	Benzenesulfonic acids and derivatives	Benzenoids
ABHNFDUSOVXXOA-UHFFFAOYSA-N	InChI=1S/C9H13ClSi/c1-11(2,10)8-9-6-4-3-5-7-9/h3-7H,8H2,1-2H3	['Silane, chlorodimethyl(phenylmethyl)-']	['Benzyl(chloro)dimethylsilane']	['1833-31-4']	C[Si](C)(Cl)CC1=CC=CC=C1	C[Si](C)(Cl)Cc1ccccc1	C[Si](C)(Cl)Cc1ccccc1	C[Si](C)(Cl)CC1C=CC=CC=1	ABHNFDUSOVXXOA-UHFFFAOYSA-N	InChI=1S/C9H13ClSi/c1-11(210)8-9-6-4-3-5-7-9/h3-7H8H21-2H3		0	184.742	-4.196127	-5.834370201	-3.036691879	2.797678322	1.070438689	-0.56780456	2.229873762	0.600089806	-43.67237954	-75.0332287	Organic compounds	Benzenoids	Benzene and substituted derivatives		Benzenoids
ABHOEQJNEOMTEK-UHFFFAOYSA-N	InChI=1S/C7H5NO2/c8-4-5-1-6(9)3-7(10)2-5/h1-3,9-10H	['3,5-Dihydroxybenzonitrile']	['3,5-Dihydroxybenzonitrile']	['19179-36-3']	OC1=CC(=CC(O)=C1)C#N	N#Cc1cc(O)cc(O)c1	N#Cc1cc(O)cc(O)c1	N#CC1C=C(O)C=C(O)C=1	ABHOEQJNEOMTEK-UHFFFAOYSA-N	InChI=1S/C7H5NO2/c8-4-5-1-6(9)3-7(10)2-5/h1-39-10H		0	135.122	-3.9952536	-5.659764761	-2.956343872	2.70342089	1.135472495	-0.529038696	2.174382193	0.645456841	-71.0653201	-33.67957991	Organic compounds	Benzenoids	Phenols	Benzenediols	Benzenoids
ABHXLCBSTASDKL-UHFFFAOYSA-N	InChI=1S/C42H32O2S4/c1-42(2,3)27-19-21-31(22-20-27)48-35-26-25-34(47-30-17-11-6-12-18-30)38-39(35)41(44)37-33(46-29-15-9-5-10-16-29)24-23-32(36(37)40(38)43)45-28-13-7-4-8-14-28/h4-26H,1-3H3	['1-[(4-tert-Butylphenyl)sulfanyl]-4,5,8-tris(phenylsulfanyl)anthracene-9,10-dione']	['1-[(4-tert-Butylphenyl)sulfanyl]-4,5,8-tris(phenylsulfanyl)anthracene-9,10-dione']	['83929-63-9']	CC(C)(C)C1=CC=C(SC2=C3C(=O)C4=C(SC5=CC=CC=C5)C=CC(SC5=CC=CC=C5)=C4C(=O)C3=C(SC3=CC=CC=C3)C=C2)C=C1	CC(C)(C)c1ccc(Sc2ccc(Sc3ccccc3)c3c2C(=O)c2c(Sc4ccccc4)ccc(Sc4ccccc4)c2C3=O)cc1	CC(C)(C)c1ccc(Sc2ccc(Sc3ccccc3)c3c2C(=O)c2c(Sc4ccccc4)ccc(Sc4ccccc4)c2C3=O)cc1	CC(C)(C)C1C=CC(=CC=1)SC1=CC=C(SC2C=CC=CC=2)C2=C1C(=O)C1C(=C(C=CC=1SC1C=CC=CC=1)SC1C=CC=CC=1)C2=O	ABHXLCBSTASDKL-UHFFFAOYSA-N	InChI=1S/C42H32O2S4/c1-42(23)27-19-21-31(22-20-27)48-35-26-25-34(47-30-17-11-6-12-18-30)38-39(35)41(44)37-33(46-29-15-9-5-10-16-29)24-23-32(36(37)40(38)43)45-28-13-7-4-8-14-28/h4-26H1-3H3		0	696.984	-4.6891756	-9.265318521	-3.159746389	6.105572132	1.154047195	-3.422095713	2.683476419	0.718894725	-58.95860834	-75.23062521	Organic compounds	Benzenoids	Anthracenes	Anthraquinones	Benzenoids
ABHZSCLGDWVDOY-UHFFFAOYSA-N	InChI=1S/C11H8Cl2N2OS/c1-5-8(11(14)17)10(15-16-5)9-6(12)3-2-4-7(9)13/h2-4H,1H3,(H2,14,17)	['3-(2,6-Dichlorophenyl)-5-methyl-1,2-oxazole-4-carbothioamide']	['3-(2,6-Dichlorophenyl)-5-methyl-1,2-oxazole-4-carbothioamide']	['175204-43-0']	CC1=C(C(N)=S)C(=NO1)C1=C(Cl)C=CC=C1Cl	Cc1onc(-c2c(Cl)cccc2Cl)c1C(N)=S	Cc1onc(-c2c(Cl)cccc2Cl)c1C(N)=S	CC1ON=C(C2C(Cl)=CC=CC=2Cl)C=1C(N)=S	ABHZSCLGDWVDOY-UHFFFAOYSA-N	InChI=1S/C11H8Cl2N2OS/c1-5-8(11(14)17)10(15-16-5)9-6(12)3-2-4-7(9)13/h2-4H1H3(H21417)		0	287.171	-4.759986	-6.316281037	-3.407237746	2.909043291	0.698154668	-0.858140457	2.050902835	0.705030721	-74.23006767	33.07955128	Organic compounds	Benzenoids	Benzene and substituted derivatives	Halobenzenes	Benzenoids
ABIBJGOSWOUGGV-UHFFFAOYSA-N	InChI=1S/C17H22N4O/c1-20(2)15-11-7-5-9-13(15)18-17(22)19-14-10-6-8-12-16(14)21(3)4/h5-12H,1-4H3,(H2,18,19,22)	['1,3-Bis(2-(dimethylamino)phenyl)urea']	["N,N'-Bis[2-(dimethylamino)phenyl]urea"]	['94201-83-9']	CN(C)C1=CC=CC=C1NC(=O)NC1=CC=CC=C1N(C)C	CN(C)c1ccccc1NC(=O)Nc1ccccc1N(C)C	CN(C)c1ccccc1NC(=O)Nc1ccccc1N(C)C	CN(C)C1=CC=CC=C1NC(=O)NC1=CC=CC=C1N(C)C	ABIBJGOSWOUGGV-UHFFFAOYSA-N	InChI=1S/C17H22N4O/c1-20(2)15-11-7-5-9-13(15)18-17(22)19-14-10-6-8-12-16(14)21(3)4/h5-12H1-4H3(H2181922)		0	298.39	-4.4559054	-5.707264152	-3.153996065	2.553268087	1.018878818	-0.232479887	2.3207882	0.652150538	-87.20507381	-40.44447827	Organic compounds	Benzenoids	Benzene and substituted derivatives	N-phenylureas	Benzenoids
ABICJYZKIYUWEE-UHFFFAOYSA-N	InChI=1S/C4H3N3O5/c8-2-1(7(11)12)3(9)6-4(10)5-2/h1H,(H2,5,6,8,9,10)	['2,4,6(1H,3H,5H)-Pyrimidinetrione, 5-nitro-']	['5-Nitro-1,3-diazinane-2,4,6-trione']	['480-68-2']	[O-][N+](=O)C1C(=O)NC(=O)NC1=O	O=C1NC(=O)C([N+](=O)[O-])C(=O)N1	O=c1[nH]c(O)c([N+](=O)[O-])c(=O)[nH]1	[O-][N+](=O)c1c(O)[nH]c(=O)[nH]c1=O	UNCCPGQUTWLKQR-UHFFFAOYSA-N	InChI=1S/C4H3N3O5/c8-2-1(7(11)12)3(9)6-4(10)5-2/h(H3568910)		0	173.084	-4.1379795	-6.061660985	-2.600652137	3.461008848	1.100277396	-0.823404062	2.637604786	0.729668825	-115.7091486	28.47415072	Organic compounds	Organic acids and derivatives	Carboxylic acids and derivatives	Amino acids, peptides, and analogues	Organic acids and derivatives
ABIKQXWLJOURPN-UHFFFAOYSA-N	InChI=1S/C6H14S/c1-6(2)4-5-7-3/h6H,4-5H2,1-3H3	['5-Methyl-2-thiahexane']	['3-Methyl-1-(methylsulfanyl)butane']	['13286-90-3']	CSCCC(C)C	CSCCC(C)C	CSCCC(C)C	CSCCC(C)C	ABIKQXWLJOURPN-UHFFFAOYSA-N	InChI=1S/C6H14S/c1-6(2)4-5-7-3/h6H4-5H21-3H3		0	118.245	-4.2445555	-5.949085201	-3.065882144	2.883203057	0.828227301	-0.876302415	2.006900642	0.660032083	120.2444779	-88.16318591	Organic compounds	Organosulfur compounds	Thioethers	Dialkylthioethers	Organosulfur compounds
ABITWCWTLOLPCV-UHFFFAOYSA-N	InChI=1S/C48H36Si/c1-5-13-37(14-6-1)41-21-29-45(30-22-41)49(46-31-23-42(24-32-46)38-15-7-2-8-16-38,47-33-25-43(26-34-47)39-17-9-3-10-18-39)48-35-27-44(28-36-48)40-19-11-4-12-20-40/h1-36H	["Silane, tetrakis([1,1'-biphenyl]-4-yl)-"]	["Tetra([1,1'-biphenyl]-4-yl)silane"]	['3352-54-3']	C1=CC=C(C=C1)C1=CC=C(C=C1)[Si](C1=CC=C(C=C1)C1=CC=CC=C1)(C1=CC=C(C=C1)C1=CC=CC=C1)C1=CC=C(C=C1)C1=CC=CC=C1	c1ccc(-c2ccc([Si](c3ccc(-c4ccccc4)cc3)(c3ccc(-c4ccccc4)cc3)c3ccc(-c4ccccc4)cc3)cc2)cc1	c1ccc(-c2ccc([Si](c3ccc(-c4ccccc4)cc3)(c3ccc(-c4ccccc4)cc3)c3ccc(-c4ccccc4)cc3)cc2)cc1	C1=CC(=CC=C1C1C=CC=CC=1)[Si](C1C=CC(=CC=1)C1C=CC=CC=1)(C1C=CC(=CC=1)C1C=CC=CC=1)C1C=CC(=CC=1)C1C=CC=CC=1	ABITWCWTLOLPCV-UHFFFAOYSA-N	InChI=1S/C48H36Si/c1-5-13-37(14-6-1)41-21-29-45(30-22-41)49(46-31-23-42(24-32-46)38-15-7-2-8-16-3847-33-25-43(26-34-47)39-17-9-3-10-18-39)48-35-27-44(28-36-48)40-19-11-4-12-20-40/h1-36H		0	640.902	-4.1638145	-8.804458487	-2.556287073	6.248171414	1.642977062	-2.99766686	3.250504553	0.614935897	-65.37461502	28.92623983	Organic compounds	Benzenoids	Benzene and substituted derivatives	Biphenyls and derivatives	Benzenoids
ABIUHPWEYMSGSR-UHFFFAOYSA-N	InChI=1S/C21H16Br2O5S/c1-11-7-13(9-16(22)19(11)24)21(14-8-12(2)20(25)17(23)10-14)15-5-3-4-6-18(15)29(26,27)28-21/h3-10,24-25H,1-2H3	['Bromcresol Purple']	['3,3-Bis(3-bromo-4-hydroxy-5-methylphenyl)-2,1lambda~6~-benzoxathiole-1,1(3H)-dione']	['115-40-2']	CC1=C(O)C(Br)=CC(=C1)C1(OS(=O)(=O)C2=C1C=CC=C2)C1=CC(C)=C(O)C(Br)=C1	Cc1cc(C2(c3cc(C)c(O)c(Br)c3)OS(=O)(=O)c3ccccc32)cc(Br)c1O	Cc1cc(C2(c3cc(C)c(O)c(Br)c3)OS(=O)(=O)c3ccccc32)cc(Br)c1O	CC1C=C(C=C(Br)C=1O)C1(OS(=O)(=O)C2=CC=CC=C12)C1C=C(C)C(O)=C(Br)C=1	ABIUHPWEYMSGSR-UHFFFAOYSA-N	InChI=1S/C21H16Br2O5S/c1-11-7-13(9-16(22)19(11)24)21(14-8-12(2)20(25)17(23)10-14)15-5-3-4-6-18(15)29(2627)28-21/h3-1024-25H1-2H3		0	540.229	-4.752622	-8.226586733	-3.230579091	4.996007643	0.979955774	-2.49400884	2.501998803	0.760826417	-118.1515985	114.3601995	Organic compounds	Organoheterocyclic compounds	Benzofurans	Benzofuranones	Organoheterocyclic compounds
ABIVFLSDGLSYTC-UHFFFAOYSA-N	InChI=1S/C23H36F6O6/c1-3-4-5-6-8-11-14-17(34-20(31)22(24,25)26)18(35-21(32)23(27,28)29)15-12-9-7-10-13-16-19(30)33-2/h17-18H,3-16H2,1-2H3	['Methyl 9,10-bis[(trifluoroacetyl)oxy]octadecanoate']	['Methyl 9,10-bis[(trifluoroacetyl)oxy]octadecanoate']	['21987-19-9']	CCCCCCCCC(OC(=O)C(F)(F)F)C(CCCCCCCC(=O)OC)OC(=O)C(F)(F)F	CCCCCCCCC(OC(=O)C(F)(F)F)C(CCCCCCCC(=O)OC)OC(=O)C(F)(F)F	CCCCCCCCC(OC(=O)C(F)(F)F)C(CCCCCCCC(=O)OC)OC(=O)C(F)(F)F	COC(=O)CCCCCCCC(OC(=O)C(F)(F)F)C(CCCCCCCC)OC(=O)C(F)(F)F	ABIVFLSDGLSYTC-UHFFFAOYSA-N	InChI=1S/C23H36F6O6/c1-3-4-5-6-8-11-14-17(34-20(31)22(2425)26)18(35-21(32)23(2728)29)15-12-9-7-10-13-16-19(30)33-2/h17-18H3-16H21-2H3		0	522.523	-4.5622516	-7.128050185	-3.08658464	4.041465545	1.155853832	-1.409944774	2.631520771	0.460199336	105.4125426	-28.92898081	Organic compounds	Organic acids and derivatives	Carboxylic acids and derivatives	Tricarboxylic acids and derivatives	Organic acids and derivatives
ABIVOOWWGYJNLV-JTQLQIEISA-N	InChI=1S/C14H15ClN2O/c15-8-5-6-12-11(7-8)9-3-1-2-4-10(14(16)18)13(9)17-12/h5-7,10,17H,1-4H2,(H2,16,18)/t10-/m0/s1	['(6S)-2-chloro-5,6,7,8,9,10-hexahydrocyclohepta[b]indole-6-carboxamide']	['(6S)-2-Chloro-5,6,7,8,9,10-hexahydrocyclohepta[b]indole-6-carboxamide']	['848193-72-6']	NC(=O)[C@H]1CCCCC2=C1NC1=C2C=C(Cl)C=C1	NC(=O)C1CCCCc2c1[nH]c1ccc(Cl)cc21	NC(=O)C1CCCCc2c1[nH]c1ccc(Cl)cc21	NC(=O)C1CCCCC2C3=CC(Cl)=CC=C3NC=21	ABIVOOWWGYJNLV-UHFFFAOYSA-N	InChI=1S/C14H15ClN2O/c15-8-5-6-12-11(7-8)9-3-1-2-4-10(14(16)18)13(9)17-12/h5-71017H1-4H2(H21618)		0	262.74	-4.478982	-5.776439334	-3.222811404	2.55362793	0.940544219	-0.356913138	2.196714792	0.711491478	-83.52662616	86.1669317	Organic compounds	Organoheterocyclic compounds	Indoles and derivatives	Indoles	Organoheterocyclic compounds
ABIVOOWWGYJNLV-UHFFFAOYSA-N	InChI=1S/C14H15ClN2O/c15-8-5-6-12-11(7-8)9-3-1-2-4-10(14(16)18)13(9)17-12/h5-7,10,17H,1-4H2,(H2,16,18)	['2-chloro-5,6,7,8,9,10-hexahydrocyclohepta[b]indole-6-carboxamide']	['2-Chloro-5,6,7,8,9,10-hexahydrocyclohepta[b]indole-6-carboxamide']	['371219-74-8']	NC(=O)C1CCCCC2=C1NC1=C2C=C(Cl)C=C1	NC(=O)C1CCCCc2c1[nH]c1ccc(Cl)cc21	NC(=O)C1CCCCc2c1[nH]c1ccc(Cl)cc21	NC(=O)C1CCCCC2C3=CC(Cl)=CC=C3NC=21	ABIVOOWWGYJNLV-UHFFFAOYSA-N	InChI=1S/C14H15ClN2O/c15-8-5-6-12-11(7-8)9-3-1-2-4-10(14(16)18)13(9)17-12/h5-71017H1-4H2(H21618)		0	262.74	-4.478982	-5.776439334	-3.222811404	2.55362793	0.940544219	-0.356913138	2.196714792	0.711491478	-83.5267228	86.1674487	Organic compounds	Organoheterocyclic compounds	Indoles and derivatives	Indoles	Organoheterocyclic compounds
ABJFBJGGLJVMAQ-UHFFFAOYSA-N	InChI=1S/C8H6N2O2/c11-7-8(12)10-6-4-2-1-3-5(6)9-7/h1-4H,(H,9,11)(H,10,12)	['2,3-Quinoxalinedione, 1,4-dihydro-']	['Quinoxaline-2,3-diol']	['15804-19-0']	OC1=C(O)N=C2C=CC=CC2=N1	Oc1nc2ccccc2nc1O	O=c1[nH]c2ccccc2[nH]c1=O	O=c1[nH]c2ccccc2[nH]c1=O	ABJFBJGGLJVMAQ-UHFFFAOYSA-N	InChI=1S/C8H6N2O2/c11-7-8(12)10-6-4-2-1-3-5(6)9-7/h1-4H(H911)(H1012)		0	162.148	-3.722497	-5.290318875	-2.73232796	2.557990915	1.487414617	-0.080407279	2.477583637	0.603717949	-88.89542885	71.36606445	Organic compounds	Organoheterocyclic compounds	Diazanaphthalenes	Benzodiazines	Organoheterocyclic compounds
ABJGYUSFOIMJPT-UHFFFAOYSA-N	InChI=1S/C10H13Cl/c1-8(2)10-6-4-3-5-9(10)7-11/h3-6,8H,7H2,1-2H3	['Benzene, 1-(chloromethyl)-2-(1-methylethyl)-']	['1-(Chloromethyl)-2-(propan-2-yl)benzene']	['20034-71-3']	CC(C)C1=C(CCl)C=CC=C1	CC(C)c1ccccc1CCl	CC(C)c1ccccc1CCl	CC(C)C1=CC=CC=C1CCl	ABJGYUSFOIMJPT-UHFFFAOYSA-N	InChI=1S/C10H13Cl/c1-8(2)10-6-4-3-5-9(10)7-11/h3-68H7H21-2H3		0	168.667	-4.191219	-5.923004583	-2.374873901	3.548130682	1.035811286	-0.695974462	2.85215622	0.585062937	-77.14436284	-23.91574166	Organic compounds	Benzenoids	Benzene and substituted derivatives	Cumenes	Benzenoids
ABJHFLQQJHYWIC-UHFFFAOYSA-N	InChI=1S/C5H8O5/c6-3-9-1-5(8)2-10-4-7/h3-5,8H,1-2H2	['(3-formyloxy-2-hydroxypropyl) formate']	['2-Hydroxypropane-1,3-diyl diformate']	['10303-53-4']	OC(COC=O)COC=O	O=COCC(O)COC=O	O=COCC(O)COC=O	OC(COC=O)COC=O	ABJHFLQQJHYWIC-UHFFFAOYSA-N	InChI=1S/C5H8O5/c6-3-9-1-5(8)2-10-4-7/h3-58H1-2H2		0	148.114	-3.309429	-4.840282056	-2.276619387	2.56366267	1.861167199	0.330314055	2.893976724	0.746130952	124.9387669	-59.56491612	Organic compounds	Lipids and lipid-like molecules	Glycerolipids	Diradylglycerols	Lipids and lipid-like molecules
ABJKIHHNDMEBNA-UHFFFAOYSA-N	InChI=1S/C10H8O2/c1-7-6-12-9-5-3-2-4-8(9)10(7)11/h2-6H,1H3	['Methylchromone']	['3-Methyl-4H-1-benzopyran-4-one']	['85-90-5']	CC1=COC2=C(C=CC=C2)C1=O	Cc1coc2ccccc2c1=O	Cc1coc2ccccc2c1=O	Cc1coc2ccccc2c1=O	ABJKIHHNDMEBNA-UHFFFAOYSA-N	InChI=1S/C10H8O2/c1-7-6-12-9-5-3-2-4-8(9)10(7)11/h2-6H1H3		0	160.172	-3.8969712	-5.196126602	-2.823049023	2.373077579	1.307615349	0.008459996	2.381537576	0.687443309	-89.34514391	117.8639991	Organic compounds	Organoheterocyclic compounds	Benzopyrans	1-benzopyrans	Organoheterocyclic compounds
ABJKWBDEJIDSJZ-UHFFFAOYSA-N	InChI=1S/C23H27N/c1-23(2,3)21-14-12-18(13-15-21)16-24(4)17-20-10-7-9-19-8-5-6-11-22(19)20/h5-15H,16-17H2,1-4H3	['Butenafine']	['1-(4-tert-Butylphenyl)-N-methyl-N-[(naphthalen-1-yl)methyl]methanamine']	['101828-21-1']	CN(CC1=CC=C(C=C1)C(C)(C)C)CC1=CC=CC2=C1C=CC=C2	CN(Cc1ccc(C(C)(C)C)cc1)Cc1cccc2ccccc12	CN(Cc1ccc(C(C)(C)C)cc1)Cc1cccc2ccccc12	CN(CC1C=CC(=CC=1)C(C)(C)C)CC1=CC=CC2=CC=CC=C12	ABJKWBDEJIDSJZ-UHFFFAOYSA-N	InChI=1S/C23H27N/c1-23(23)21-14-12-18(13-15-21)16-24(4)17-20-10-7-9-19-8-5-6-11-22(19)20/h5-15H16-17H21-4H3		0	317.476	-4.706845	-5.7574765	-3.391833372	2.365643128	0.794866092	-0.2557656	2.109877528	0.694598951	-86.21245168	-28.48834636	Organic compounds	Benzenoids	Naphthalenes		Benzenoids
ABJMNVCTWJQTJZ-UHFFFAOYSA-N	InChI=1S/C26H42O4/c1-7-19(3)13-15-21(5)17-29-25(27)23-11-9-10-12-24(23)26(28)30-18-22(6)16-14-20(4)8-2/h9-12,19-22H,7-8,13-18H2,1-6H3	['Bis(2,5-dimethylheptyl) benzene-1,2-dicarboxylate']	['Bis(2,5-dimethylheptyl) benzene-1,2-dicarboxylate']	['85391-48-6']	CCC(C)CCC(C)COC(=O)C1=CC=CC=C1C(=O)OCC(C)CCC(C)CC	CCC(C)CCC(C)COC(=O)c1ccccc1C(=O)OCC(C)CCC(C)CC	CCC(C)CCC(C)COC(=O)c1ccccc1C(=O)OCC(C)CCC(C)CC	CC(COC(=O)C1=CC=CC=C1C(=O)OCC(C)CCC(C)CC)CCC(C)CC	ABJMNVCTWJQTJZ-UHFFFAOYSA-N	InChI=1S/C26H42O4/c1-7-19(3)13-15-21(5)17-29-25(27)23-11-9-10-12-24(23)26(28)30-18-22(6)16-14-20(4)8-2/h9-1219-22H7-813-18H21-6H3		0	418.618	-4.2589736	-5.298185862	-3.354585108	1.943600754	1.362844297	0.323632036	2.267232791	0.431829197	8.425305558	-72.03388271	Organic compounds	Benzenoids	Benzene and substituted derivatives	Benzoic acids and derivatives	Benzenoids
ABJNFGKXRLXHAJ-UHFFFAOYSA-N	InChI=1S/C12H11NO2/c1-14-10-4-5-11-8(6-10)2-3-9-7-13-15-12(9)11/h4-7H,2-3H2,1H3	['4,5-Dihydronaphtho(2,1-d)isoxazol-7-yl methyl ether']	['7-Methoxy-4,5-dihydronaphtho[2,1-d][1,2]oxazole']	['62324-90-7']	COC1=CC2=C(C=C1)C1=C(CC2)C=NO1	COc1ccc2c(c1)CCc1cnoc1-2	COc1ccc2c(c1)CCc1cnoc1-2	COC1C=C2CCC3C=NOC=3C2=CC=1	ABJNFGKXRLXHAJ-UHFFFAOYSA-N	InChI=1S/C12H11NO2/c1-14-10-4-5-11-8(6-10)2-3-9-7-13-15-12(9)11/h4-7H2-3H21H3		0	201.225	-4.411866	-6.085738708	-3.203256337	2.882482371	0.891815731	-0.782056772	2.100425599	0.701295636	-27.03848964	90.34642135	Organic compounds	Benzenoids	Naphthalenes		Benzenoids
ABJOFFUIJZDZBE-UHFFFAOYSA-N	InChI=1S/C11H16O2/c1-4-12-10-7-6-9(3)8-11(10)13-5-2/h6-8H,4-5H2,1-3H3	['3,4-Diethoxytoluene']	['1,2-Diethoxy-4-methylbenzene']	['2612-56-8']	CCOC1=C(OCC)C=C(C)C=C1	CCOc1ccc(C)cc1OCC	CCOc1ccc(C)cc1OCC	CC1C=C(OCC)C(=CC=1)OCC	ABJOFFUIJZDZBE-UHFFFAOYSA-N	InChI=1S/C11H16O2/c1-4-12-10-7-6-9(3)8-11(10)13-5-2/h6-8H4-5H21-3H3		0	180.247	-4.0530696	-5.601486706	-3.141263121	2.460223585	1.202798448	-0.345618661	2.114604925	0.64093254	-51.20361052	-7.31272291	Organic compounds	Benzenoids	Phenol ethers		Benzenoids
ABJQKDJOYSQVFX-UHFFFAOYSA-N	InChI=1S/C10H9NO/c11-9-5-6-10(12)8-4-2-1-3-7(8)9/h1-6,12H,11H2	['4-Amino-1-naphthol']	['4-Aminonaphthalen-1-ol']	['2834-90-4']	NC1=CC=C(O)C2=CC=CC=C12	Nc1ccc(O)c2ccccc12	Nc1ccc(O)c2ccccc12	NC1=CC=C(O)C2=CC=CC=C21	ABJQKDJOYSQVFX-UHFFFAOYSA-N	InChI=1S/C10H9NO/c11-9-5-6-10(12)8-4-2-1-3-7(8)9/h1-612H11H2		0	159.188	-4.159562	-5.614258335	-3.076621349	2.537636985	1.042348195	-0.412348008	2.125288977	0.541410256	-114.6279212	38.02206367	Organic compounds	Benzenoids	Naphthalenes	Naphthols and derivatives	Benzenoids
ABJVUPUJUGBUMM-UHFFFAOYSA-N	InChI=1S/C10H15N/c1-2-3-4-5-10-6-8-11-9-7-10/h6-9H,2-5H2,1H3	['4-Pentylpyridine']	['4-Pentylpyridine']	['2961-50-4']	CCCCCC1=CC=NC=C1	CCCCCc1ccncc1	CCCCCc1ccncc1	CCCCCC1C=CN=CC=1	ABJVUPUJUGBUMM-UHFFFAOYSA-N	InChI=1S/C10H15N/c1-2-3-4-5-10-6-8-11-9-7-10/h6-9H2-5H21H3		0	149.237	-4.6556296	-5.803559178	-3.220742719	2.582816459	0.51824689	-0.629682668	1.953133791	0.568619875	-25.54197828	-87.95928977	Organic compounds	Organoheterocyclic compounds	Pyridines and derivatives		Organoheterocyclic compounds
ABKDQIYZBHXIDA-UHFFFAOYSA-N	InChI=1S/C20H10Br4O5/c21-16-14(15(20(27)28)17(22)19(24)18(16)23)13-9-3-1-7(25)5-11(9)29-12-6-8(26)2-4-10(12)13/h1-6,13,25-26H,(H,27,28)	['NSC119889']	['2,3,4,5-Tetrabromo-6-(3,6-dihydroxy-9H-xanthen-9-yl)benzoic acid']	['500533-91-5']	OC(=O)C1=C(C2C3=C(OC4=C2C=CC(O)=C4)C=C(O)C=C3)C(Br)=C(Br)C(Br)=C1Br	O=C(O)c1c(Br)c(Br)c(Br)c(Br)c1C1c2ccc(O)cc2Oc2cc(O)ccc21	O=C(O)c1c(Br)c(Br)c(Br)c(Br)c1C1c2ccc(O)cc2Oc2cc(O)ccc21	OC(=O)C1C(C2C3=CC=C(O)C=C3OC3=CC(O)=CC=C32)=C(Br)C(Br)=C(Br)C=1Br	ABKDQIYZBHXIDA-UHFFFAOYSA-N	InChI=1S/C20H10Br4O5/c21-16-14(15(20(27)28)17(22)19(24)18(16)23)13-9-3-1-7(25)5-11(9)29-12-6-8(26)2-4-10(12)13/h1-61325-26H(H2728)		0	649.911	-4.879325	-10.59438471	-3.317300891	7.277083821	0.933528963	-4.781530825	2.495552996	0.762168886	-67.06164935	-4.466672067	Organic compounds	Organoheterocyclic compounds	Benzopyrans	1-benzopyrans	Organoheterocyclic compounds
ABKKSPPWUYAREL-NZPOWLKHSA-N	InChI=1S/C20H34O2/c1-12-10-13-11-14(21)6-8-19(13,2)16-7-9-20(3)15(18(12)16)4-5-17(20)22/h12-18,21-22H,4-11H2,1-3H3/t12-,13+,14+,15+,16+,17+,18+,19+,20+/m1/s1	['7alpha-Methyl-5alpha-androstane-3beta,17beta-diol']	['7-Methyl-5alpha-androstane-3beta,17beta-diol (incorrect configuration definition!)']	['7642-54-8']	C[C@@H]1C[C@H]2C[C@@H](O)CC[C@]2(C)[C@H]2CC[C@]3(C)[C@@H](O)CC[C@H]3[C@H]12	CC1CC2CC(O)CCC2(C)C2CCC3(C)C(O)CCC3C12	CC1CC2CC(O)CCC2(C)C2CCC3(C)C(O)CCC3C12	CC1CC2CC(O)CCC2(C)C2CCC3(C)C(CCC3O)C12	ABKKSPPWUYAREL-UHFFFAOYSA-N	InChI=1S/C20H34O2/c1-12-10-13-11-14(21)6-8-19(132)16-7-9-20(3)15(18(12)16)4-5-17(20)22/h12-1821-22H4-11H21-3H3		0	306.49	-4.7543783	-8.858831384	-3.085128691	5.773702693	0.732037975	-3.372415075	2.401287618	0.734524632	103.5850202	118.9631937	Organic compounds	Lipids and lipid-like molecules	Steroids and steroid derivatives	Androstane steroids	Lipids and lipid-like molecules
ABKLHMFETKGKJI-UHFFFAOYSA-N	InChI=1S/C14H23NO2/c1-5-12(6-2)15-10-11-7-8-13(16-3)9-14(11)17-4/h7-9,12,15H,5-6,10H2,1-4H3	['(2,4-dimethoxybenzyl)(1-ethylpropyl)amine']	['N-[(2,4-Dimethoxyphenyl)methyl]pentan-3-amine']	['416891-71-9']	CCC(CC)NCC1=C(OC)C=C(OC)C=C1	CCC(CC)NCc1ccc(OC)cc1OC	CCC(CC)NCc1ccc(OC)cc1OC	COC1=CC(=CC=C1CNC(CC)CC)OC	ABKLHMFETKGKJI-UHFFFAOYSA-N	InChI=1S/C14H23NO2/c1-5-12(6-2)15-10-11-7-8-13(16-3)9-14(11)17-4/h7-91215H5-610H21-4H3		0	237.343	-4.396894	-5.959115476	-3.156327947	2.802787529	0.978482459	-0.583739048	2.219048481	0.706205197	-31.33582742	104.577342	Organic compounds	Benzenoids	Benzene and substituted derivatives	Methoxybenzenes	Benzenoids
ABKMQSRPKFUWEH-UHFFFAOYSA-N	InChI=1S/C7H3F9O2/c1-2-18-3(17)4(8,9)5(10,11)6(12,13)7(14,15)16/h2H,1H2	['Ethenyl perfluoropentanoate']	['Ethenyl nonafluoropentanoate']	['424-37-3']	FC(F)(F)C(F)(F)C(F)(F)C(F)(F)C(=O)OC=C	C=COC(=O)C(F)(F)C(F)(F)C(F)(F)C(F)(F)F	C=COC(=O)C(F)(F)C(F)(F)C(F)(F)C(F)(F)F	C=COC(=O)C(F)(F)C(F)(F)C(F)(F)C(F)(F)F	ABKMQSRPKFUWEH-UHFFFAOYSA-N	InChI=1S/C7H3F9O2/c1-2-18-3(17)4(89)5(1011)6(1213)7(1415)16/h2H1H2		0	290.081	-4.68008	-6.767330659	-3.514438816	3.252891843	0.782439347	-1.304811375	1.948080468	0.619047619	4.940304751	-138.4703263	Organic compounds	Organohalogen compounds	Alkyl halides	Alkyl fluorides	Organohalogen compounds
ABKNSSSQNATKAE-UHFFFAOYSA-M	InChI=1S/C13H19N2O3.ClH/c16-8-1-2-11-3-6-15(7-4-11)13(17)12-10-14-5-9-18-12;/h3-4,6-7,12,14,16H,1-2,5,8-10H2;1H/q+1;/p-1	['4-(3-Hydroxypropyl)-1-(morpholine-2-carbonyl)pyridin-1-ium chloride']	['4-(3-Hydroxypropyl)-1-(morpholine-2-carbonyl)pyridin-1-ium chloride']	['63629-89-0']	[Cl-].OCCCC1=CC=[N+](C=C1)C(=O)C1CNCCO1	O=C(C1CNCCO1)[n+]1ccc(CCCO)cc1.[Cl-]	O=C(C1CNCCO1)[n+]1ccc(CCCO)cc1.[Cl-]	OCCCC1C=C[N+](=CC=1)C(=O)C1CNCCO1	RYAJFQLRZYFQPW-UHFFFAOYSA-N	InChI=1S/C13H19N2O3/c16-8-1-2-11-3-6-15(7-4-11)13(17)12-10-14-5-9-18-12/h3-46-7121416H1-258-10H2/q+1	[Cl-]	170	251.306	-4.372508	-6.291872306	-2.959106639	3.332765667	1.027694822	-0.891669449	2.441096219	0.800449178	26.30718801	14.94160366	Organic compounds	Organic acids and derivatives	Carboxylic acids and derivatives	Amino acids, peptides, and analogues	Organic acids and derivatives
ABKPAQVSXGDAOP-UHFFFAOYSA-N	InChI=1S/C16H30O4/c1-12(8-10-19-13(17)15(2,3)4)9-11-20-14(18)16(5,6)7/h12H,8-11H2,1-7H3	['Methylpentanediol dineopentanoate']	['3-Methylpentane-1,5-diyl bis(2,2-dimethylpropanoate)']	['762268-77-9']	CC(CCOC(=O)C(C)(C)C)CCOC(=O)C(C)(C)C	CC(CCOC(=O)C(C)(C)C)CCOC(=O)C(C)(C)C	CC(CCOC(=O)C(C)(C)C)CCOC(=O)C(C)(C)C	CC(CCOC(=O)C(C)(C)C)CCOC(=O)C(C)(C)C	ABKPAQVSXGDAOP-UHFFFAOYSA-N	InChI=1S/C16H30O4/c1-12(8-10-19-13(17)15(23)4)9-11-20-14(18)16(56)7/h12H8-11H21-7H3		0	286.412	-3.8008873	-5.28107736	-2.920353139	2.360724221	1.656103872	0.17591385	2.536638071	0.584113612	121.5972963	-21.19663994	Organic compounds	Organic acids and derivatives	Carboxylic acids and derivatives	Dicarboxylic acids and derivatives	Organic acids and derivatives
ABKUUFDCAHYSCG-UHFFFAOYSA-N	InChI=1S/C15H19N5/c1-19(2)6-5-14-8-13-7-12(3-4-15(13)18-14)9-20-11-16-10-17-20/h3-4,7-8,10-11,18H,5-6,9H2,1-2H3	['N,N-Dimethyl-5-(1H-1,2,4-triazol-1-ylmethyl)-1H-indole-2-ethanamine']	['N,N-Dimethyl-2-{5-[(1H-1,2,4-triazol-1-yl)methyl]-1H-indol-2-yl}ethan-1-amine']	['208941-96-2']	CN(C)CCC1=CC2=C(N1)C=CC(CN1C=NC=N1)=C2	CN(C)CCc1cc2cc(Cn3cncn3)ccc2[nH]1	CN(C)CCc1cc2cc(Cn3cncn3)ccc2[nH]1	CN(C)CCC1=CC2=CC(CN3C=NC=N3)=CC=C2N1	ABKUUFDCAHYSCG-UHFFFAOYSA-N	InChI=1S/C15H19N5/c1-19(2)6-5-14-8-13-7-12(3-4-15(13)18-14)9-20-11-16-10-17-20/h3-47-810-1118H5-69H21-2H3		0	269.352	-4.5612016	-5.888912713	-3.142939265	2.745973449	0.869118635	-0.458592509	2.28738094	0.707188751	-44.85431449	122.5381335	Organic compounds	Organoheterocyclic compounds	Indoles and derivatives	Indoles	Organoheterocyclic compounds
ABLACSIRCKEUOB-UHFFFAOYSA-N	InChI=1S/C22H16O6/c1-7-4-9(23)15-18-13(7)10(24)5-8-14(18)19-16(20(15)27)11(25)6-12(26)17(19)21(28)22(8,2)3/h4-6,23-26H,1-3H3	['Geliomycin']	['3,5,7,10-Tetrahydroxy-1,1,9-trimethyl-2H-benzo[cd]pyrene-2,6(1H)-dione']	['20004-62-0']	CC1=C2C(O)=CC3=C4C2=C(C(O)=C1)C(=O)C1=C4C(=C(O)C=C1O)C(=O)C3(C)C	Cc1cc(O)c2c3c4c(cc(O)c13)C(C)(C)C(=O)c1c(O)cc(O)c(c1-4)C2=O	Cc1cc(=O)c2c(O)c3c(=O)cc(O)c4c3c3c(cc(O)c1c23)C(C)(C)C=4O	Cc1cc(=O)c2c3c1c(O)cc1c3c3c(c(=O)cc(O)c3=C(O)C1(C)C)c2O	NNXWMWGIQHVLGW-UHFFFAOYSA-N	InChI=1S/C22H16O6/c1-7-4-9(23)15-18-13(7)10(24)5-8-14(18)19-16(20(15)27)11(25)6-12(26)17(19)21(28)22(82)3/h4-62426-28H1-3H3		0	376.364	-4.100781	-8.875442002	-2.965805173	5.909636829	1.474827106	-3.299833927	2.609802902	0.796744788	-80.05404691	136.1552717	Organic compounds	Benzenoids	Phenanthrenes and derivatives	Phenanthrols	Benzenoids
ABLULJUGVQLKDY-UHFFFAOYSA-N	InChI=1S/C15H22O/c1-15(2,3)13-10-6-9-12(14(13)16)11-7-4-5-8-11/h6,9-11,16H,4-5,7-8H2,1-3H3	['6-tert-Butyl-2-cyclopentylphenol']	['2-tert-Butyl-6-cyclopentylphenol']	['93892-31-0']	CC(C)(C)C1=CC=CC(C2CCCC2)=C1O	CC(C)(C)c1cccc(C2CCCC2)c1O	CC(C)(C)c1cccc(C2CCCC2)c1O	CC(C)(C)C1=CC=CC(C2CCCC2)=C1O	ABLULJUGVQLKDY-UHFFFAOYSA-N	InChI=1S/C15H22O/c1-15(23)13-10-6-9-12(14(13)16)11-7-4-5-8-11/h69-1116H4-57-8H21-3H3		0	218.34	-4.423407	-6.014703452	-3.329564274	2.685139178	0.915726241	-0.675570146	2.009569032	0.618357478	18.43044251	24.81031814	Organic compounds	Benzenoids	Benzene and substituted derivatives	Phenylpropanes	Benzenoids
ABLZOLAUBUSUHT-UHFFFAOYSA-N	InChI=1S/C12H3Br7O/c13-4-1-5(14)3-6(2-4)20-12-10(18)8(16)7(15)9(17)11(12)19/h1-3H	['1,2,3,4,5-Pentabromo-6-(3,5-dibromophenoxy)benzene']	['1,2,3,4,5-Pentabromo-6-(3,5-dibromophenoxy)benzene']	['407578-53-4']	BrC1=CC(OC2=C(Br)C(Br)=C(Br)C(Br)=C2Br)=CC(Br)=C1	Brc1cc(Br)cc(Oc2c(Br)c(Br)c(Br)c(Br)c2Br)c1	Brc1cc(Br)cc(Oc2c(Br)c(Br)c(Br)c(Br)c2Br)c1	BrC1=CC(=CC(Br)=C1)OC1C(Br)=C(Br)C(Br)=C(Br)C=1Br	ABLZOLAUBUSUHT-UHFFFAOYSA-N	InChI=1S/C12H3Br7O/c13-4-1-5(14)3-6(2-4)20-12-10(18)8(16)7(15)9(17)11(12)19/h1-3H		0	722.483	-5.8555703	-10.34623074	-4.063746065	6.282484674	0.003257314	-4.487403107	1.795081567	0.671247209	-130.6087275	-97.02087913	Organic compounds	Benzenoids	Benzene and substituted derivatives	Diphenylethers	Benzenoids
ABMDIECEEGFXNC-UHFFFAOYSA-N	InChI=1S/C5H11NO/c1-3-5(7)6-4-2/h3-4H2,1-2H3,(H,6,7)	['N-Ethylpropionamide']	['N-Ethylpropanamide']	['5129-72-6']	CCNC(=O)CC	CCNC(=O)CC	CCNC(=O)CC	CCC(=O)NCC	ABMDIECEEGFXNC-UHFFFAOYSA-N	InChI=1S/C5H11NO/c1-3-5(7)6-4-2/h3-4H21-2H3(H67)		0	101.149	-3.691378	-4.95475946	-2.507065495	2.447693965	1.313583471	0.050202134	2.497896099	0.667305068	60.07148093	-52.15558115	Organic compounds	Organic acids and derivatives	Carboxylic acids and derivatives	Carboxylic acid derivatives	Organic acids and derivatives
ABMFBCRYHDZLRD-UHFFFAOYSA-N	InChI=1S/C12H8O4/c13-11(14)9-5-6-10(12(15)16)8-4-2-1-3-7(8)9/h1-6H,(H,13,14)(H,15,16)	['1,4-Naphthalenedicarboxylic acid']	['Naphthalene-1,4-dicarboxylic acid']	['605-70-9']	OC(=O)C1=C2C=CC=CC2=C(C=C1)C(O)=O	O=C(O)c1ccc(C(=O)O)c2ccccc12	O=C(O)c1ccc(C(=O)O)c2ccccc12	OC(=O)C1=CC=C(C2=CC=CC=C21)C(O)=O	ABMFBCRYHDZLRD-UHFFFAOYSA-N	InChI=1S/C12H8O4/c13-11(14)9-5-6-10(12(15)16)8-4-2-1-3-7(8)9/h1-6H(H1314)(H1516)		0	216.192	-3.7804704	-5.194085653	-2.747314996	2.446770658	1.554369244	0.140753966	2.587524624	0.433948508	-60.24061883	-11.49946708	Organic compounds	Benzenoids	Naphthalenes	Naphthalenecarboxylic acids and derivatives	Benzenoids
ABMFUZRWANUQNU-UHFFFAOYSA-N	InChI=1S/C8H10N2O5S/c1-9(2)16(13,14)15-8-5-3-7(4-6-8)10(11)12/h3-6H,1-2H3	['4-Nitrophenyl dimethylsulfamate']	['4-Nitrophenyl dimethylsulfamate']	['1142-27-4']	CN(C)S(=O)(=O)OC1=CC=C(C=C1)N(=O)=O	CN(C)S(=O)(=O)Oc1ccc([N+](=O)[O-])cc1	CN(C)S(=O)(=O)Oc1ccc([N+](=O)[O-])cc1	CN(C)S(=O)(=O)OC1C=CC(=CC=1)[N+]([O-])=O	ABMFUZRWANUQNU-UHFFFAOYSA-N	InChI=1S/C8H10N2O5S/c1-9(2)16(1314)15-8-5-3-7(4-6-8)10(11)12/h3-6H1-2H3		0	246.244	-4.588482	-6.120033768	-3.005242665	3.114791104	0.802883757	-0.728668111	2.386122993	0.57272311	-127.4287254	-10.17509787	Organic compounds	Benzenoids	Benzene and substituted derivatives	Nitrobenzenes	Benzenoids
ABMGECRLBPHGSD-UHFFFAOYSA-N	InChI=1S/C11H24O/c1-3-5-7-9-11-12-10-8-6-4-2/h3-11H2,1-2H3	['1-(Pentyloxy)hexane']	['1-(Pentyloxy)hexane']	['32357-83-8']	CCCCCCOCCCCC	CCCCCCOCCCCC	CCCCCCOCCCCC	CCCCCCOCCCCC	ABMGECRLBPHGSD-UHFFFAOYSA-N	InChI=1S/C11H24O/c1-3-5-7-9-11-12-10-8-6-4-2/h3-11H21-2H3		0	172.312	-3.320156	-4.724147495	-2.495676187	2.228471307	1.916159431	0.512168029	2.740639336	0.369774436	110.1624937	-66.42734603	Organic compounds	Organic oxygen compounds	Organooxygen compounds	Ethers	Organic oxygen compounds
ABMKWMASVFVTMD-UHFFFAOYSA-N	InChI=1S/C14H14/c1-11-7-3-5-9-13(11)14-10-6-4-8-12(14)2/h3-10H,1-2H3	["1,1'-Biphenyl, 2,2'-dimethyl-"]	["2,2'-Dimethyl-1,1'-biphenyl"]	['605-39-0']	CC1=C(C=CC=C1)C1=C(C)C=CC=C1	Cc1ccccc1-c1ccccc1C	Cc1ccccc1-c1ccccc1C	CC1=CC=CC=C1C1=CC=CC=C1C	ABMKWMASVFVTMD-UHFFFAOYSA-N	InChI=1S/C14H14/c1-11-7-3-5-9-13(11)14-10-6-4-8-12(14)2/h3-10H1-2H3		0	182.266	-3.9870574	-5.675383682	-3.105102214	2.570281469	1.273648219	-0.41467802	2.155603449	0.491954887	-80.64533633	10.12840616	Organic compounds	Benzenoids	Benzene and substituted derivatives	Biphenyls and derivatives	Benzenoids
ABMPSIRCVCUHLO-UHFFFAOYSA-N	InChI=1S/C7H6BrNO3/c1-4-2-5(8)7(10)6(3-4)9(11)12/h2-3,10H,1H3	['2-Bromo-4-methyl-6-nitrophenol']	['2-Bromo-4-methyl-6-nitrophenol']	['20039-91-2']	CC1=CC(Br)=C(O)C(=C1)N(=O)=O	Cc1cc(Br)c(O)c([N+](=O)[O-])c1	Cc1cc(Br)c(O)c([N+](=O)[O-])c1	CC1C=C(C(O)=C(Br)C=1)[N+]([O-])=O	ABMPSIRCVCUHLO-UHFFFAOYSA-N	InChI=1S/C7H6BrNO3/c1-4-2-5(8)7(10)6(3-4)9(11)12/h2-310H1H3		0	232.033	-4.620046	-5.999286418	-3.110742545	2.888543873	0.745503601	-0.633736662	2.254807211	0.593506494	-141.4217469	15.83914571	Organic compounds	Benzenoids	Phenols	Nitrophenols	Benzenoids
ABMQTMNKACFCFY-UHFFFAOYSA-N	InChI=1S/C18H25NO4/c1-5-23-13-8-6-12(7-9-13)19-15(20)14-10-11-18(4,16(21)22)17(14,2)3/h6-9,14H,5,10-11H2,1-4H3,(H,19,20)(H,21,22)	['3-[(4-ethoxyphenyl)carbamoyl]-1,2,2-trimethylcyclopentanecarboxylic acid']	['3-[(4-Ethoxyphenyl)carbamoyl]-1,2,2-trimethylcyclopentane-1-carboxylic acid']	['7153-49-3']	CCOC1=CC=C(NC(=O)C2CCC(C)(C(O)=O)C2(C)C)C=C1	CCOc1ccc(NC(=O)C2CCC(C)(C(=O)O)C2(C)C)cc1	CCOc1ccc(NC(=O)C2CCC(C)(C(=O)O)C2(C)C)cc1	CC1(C)C(CCC1(C)C(O)=O)C(=O)NC1C=CC(=CC=1)OCC	ABMQTMNKACFCFY-UHFFFAOYSA-N	InChI=1S/C18H25NO4/c1-5-23-13-8-6-12(7-9-13)19-15(20)14-10-11-18(416(21)22)17(142)3/h6-914H510-11H21-4H3(H1920)(H2122)		0	319.401	-4.615033	-7.382546049	-3.098183437	4.284362612	0.889303127	-1.878209778	2.406152835	0.696265032	30.04679907	22.62143128	Organic compounds	Benzenoids	Benzene and substituted derivatives	Anilides	Benzenoids
ABMULKFGWTYIIK-UHFFFAOYSA-N	InChI=1S/C12H18O/c1-2-3-4-5-8-11-9-6-7-10-12(11)13/h6-7,9-10,13H,2-5,8H2,1H3	['Phenol, o-hexyl-']	['2-Hexylphenol']	['3226-32-2']	CCCCCCC1=CC=CC=C1O	CCCCCCc1ccccc1O	CCCCCCc1ccccc1O	CCCCCCC1=CC=CC=C1O	ABMULKFGWTYIIK-UHFFFAOYSA-N	InChI=1S/C12H18O/c1-2-3-4-5-8-11-9-6-7-10-12(11)13/h6-79-1013H2-58H21H3		0	178.275	-3.8852274	-5.326416798	-3.053184361	2.273232438	1.365862993	-0.075326353	2.197906084	0.43711039	-31.50033174	-96.23024827	Organic compounds	Benzenoids	Phenols	1-hydroxy-4-unsubstituted benzenoids	Benzenoids
ABMVPHQMDUVUSM-UHFFFAOYSA-N	InChI=1S/C17H14O4/c1-20-13-8-7-10(9-14(13)21-2)15-16(18)11-5-3-4-6-12(11)17(15)19/h3-9,15H,1-2H3	['2-(3,4-Dimethoxyphenyl)-1H-indene-1,3(2H)-dione']	['2-(3,4-Dimethoxyphenyl)-1H-indene-1,3(2H)-dione']	['1470-38-8']	COC1=C(OC)C=C(C=C1)C1C(=O)C2=CC=CC=C2C1=O	COc1ccc(C2C(=O)c3ccccc3C2=O)cc1OC	COc1ccc(C2C(=O)c3ccccc3C2=O)cc1OC	COC1=CC=C(C=C1OC)C1C(=O)C2=CC=CC=C2C1=O	ABMVPHQMDUVUSM-UHFFFAOYSA-N	InChI=1S/C17H14O4/c1-20-13-8-7-10(9-14(13)21-2)15-16(18)11-5-3-4-6-12(11)17(15)19/h3-915H1-2H3		0	282.295	-4.1466527	-5.678810712	-2.851009954	2.827800758	1.304050467	-0.228107526	2.599693232	0.67772426	-49.47102962	71.58285372	Organic compounds	Benzenoids	Indanes	Indanones	Benzenoids
ABMVTYGGTMHHTN-UHFFFAOYSA-N	InChI=1S/C15H17N/c16-15(14-9-5-2-6-10-14)12-11-13-7-3-1-4-8-13/h1-10,15H,11-12,16H2	['1,3-Diphenylpropan-1-amine']	['1,3-Diphenylpropan-1-amine']	['5689-74-7']	NC(CCC1=CC=CC=C1)C1=CC=CC=C1	NC(CCc1ccccc1)c1ccccc1	NC(CCc1ccccc1)c1ccccc1	NC(CCC1C=CC=CC=1)C1C=CC=CC=1	ABMVTYGGTMHHTN-UHFFFAOYSA-N	InChI=1S/C15H17N/c16-15(14-9-5-2-6-10-14)12-11-13-7-3-1-4-8-13/h1-1015H11-1216H2		0	211.308	-4.296828	-5.594927703	-3.046173094	2.54875461	1.028088154	-0.270011764	2.278742846	0.655387931	-3.034066146	-57.0924956	Organic compounds	Phenylpropanoids and polyketides	Linear 1,3-diarylpropanoids		Phenylpropanoids and polyketides
ABNCIWHCOXTEEZ-UHFFFAOYSA-N	InChI=1S/C14H19N/c1-3-5-7-13(8-6-4-2)14-9-11-15-12-10-14/h3-6,9-13H,7-8H2,1-2H3	['Pyridine, 4-[1-(2-butenyl)-3-pentenyl]-']	['4-(Nona-2,7-dien-5-yl)pyridine']	['2057-34-3']	CC=CCC(CC=CC)C1=CC=NC=C1	CC=CCC(CC=CC)c1ccncc1	CC=CCC(CC=CC)c1ccncc1	CC=CCC(CC=CC)C1C=CN=CC=1	ABNCIWHCOXTEEZ-UHFFFAOYSA-N	InChI=1S/C14H19N/c1-3-5-7-13(8-6-4-2)14-9-11-15-12-10-14/h3-69-13H7-8H21-2H3		0	201.313	-4.5971317	-5.738269245	-3.309989891	2.428279355	0.706740098	-0.434397424	1.99388193	0.792667035	-50.09121346	-59.82539521	Organic compounds	Organoheterocyclic compounds	Pyridines and derivatives		Organoheterocyclic compounds
ABNDFSOIUFLJAH-UHFFFAOYSA-N	InChI=1S/C8H7NS/c9-7-10-6-8-4-2-1-3-5-8/h1-5H,6H2	['Benzyl thiocyanate']	['Benzyl thiocyanate']	['3012-37-1']	N#CSCC1=CC=CC=C1	N#CSCc1ccccc1	N#CSCc1ccccc1	N#CSCC1C=CC=CC=1	ABNDFSOIUFLJAH-UHFFFAOYSA-N	InChI=1S/C8H7NS/c9-7-10-6-8-4-2-1-3-5-8/h1-5H6H2		0	149.218	-4.6641145	-5.891750083	-3.319519843	2.57223024	0.509706756	-0.717928868	1.854301372	0.631101449	-46.82498379	-74.55910896	Organic compounds	Benzenoids	Benzene and substituted derivatives	Benzyl thiocyanates	Benzenoids
ABNKHLJAVYVWBF-UHFFFAOYSA-N	InChI=1S/C6H6N4O2S/c1-13-6-9-3-2(4(11)10-6)7-5(12)8-3/h1H3,(H3,7,8,9,10,11,12)	['6,8-DIHYDROXY-2-METHYLMERCAPTOPURINE']	['2-(Methylsulfanyl)-7,9-dihydro-3H-purine-6,8-dione']	['14443-37-9']	CSC1=NC(=O)C2=C(NC(=O)N2)N1	CSc1nc(=O)c2[nH]c(=O)[nH]c2[nH]1	CSc1nc(=O)c2[nH]c(=O)[nH]c2[nH]1	CSc1[nH]c2[nH]c(=O)[nH]c2c(=O)[n]1	ABNKHLJAVYVWBF-UHFFFAOYSA-N	InChI=1S/C6H6N4O2S/c1-13-6-9-3-2(4(11)10-6)7-5(12)8-3/h1H3(H3789101112)		0	198.207	-4.4630575	-5.941817685	-3.04027823	2.901539454	0.834061456	-0.644698696	2.256840758	0.781267244	-20.86230499	31.81340044	Organic compounds	Organoheterocyclic compounds	Imidazopyrimidines	Purines and purine derivatives	Organoheterocyclic compounds
ABNPJVOPTXYSQW-UHFFFAOYSA-N	InChI=1S/C6H14S/c1-3-4-5-6(2)7/h6-7H,3-5H2,1-2H3	['2-Hexanethiol']	['Hexane-2-thiol']	['1679-06-7']	CCCCC(C)S	CCCCC(C)S	CCCCC(C)S	CCCCC(C)S	ABNPJVOPTXYSQW-UHFFFAOYSA-N	InChI=1S/C6H14S/c1-3-4-5-6(2)7/h6-7H3-5H21-2H3		0	118.245	-4.3312955	-5.957447973	-2.764502671	3.192945302	0.741487307	-0.884665187	2.308280115	0.600310559	130.6421514	-91.84096644	Organic compounds	Organosulfur compounds	Thiols	Alkylthiols	Organosulfur compounds
ABNQGNFVSFKJGI-UHFFFAOYSA-N	InChI=1S/C6H2Cl2F3N/c7-4-1-3(6(9,10)11)2-12-5(4)8/h1-2H	['2,3-Dichloro-5-(trifluoromethyl)pyridine']	['2,3-Dichloro-5-(trifluoromethyl)pyridine']	['69045-84-7']	FC(F)(F)C1=CN=C(Cl)C(Cl)=C1	FC(F)(F)c1cnc(Cl)c(Cl)c1	FC(F)(F)c1cnc(Cl)c(Cl)c1	FC(F)(F)C1C=C(Cl)C(Cl)=NC=1	ABNQGNFVSFKJGI-UHFFFAOYSA-N	InChI=1S/C6H2Cl2F3N/c7-4-1-3(6(910)11)2-12-5(4)8/h1-2H		0	215.989	-4.839032	-7.226909782	-3.767311069	3.459598714	0.495399462	-1.892478149	1.567120565	0.488230949	-73.86891092	-40.25864036	Organic compounds	Organoheterocyclic compounds	Pyridines and derivatives	Halopyridines	Organoheterocyclic compounds	0.431893016	0.431893016
ABNQSLSOFYAGHU-UHFFFAOYSA-N	InChI=1S/C12H15NO3/c1-4-13(3)12(15)16-11-7-5-6-10(8-11)9(2)14/h5-8H,4H2,1-3H3	['3-Acetylphenyl ethyl(methyl)carbamate']	['3-Acetylphenyl ethyl(methyl)carbamate']	['855300-09-3']	CCN(C)C(=O)OC1=CC=CC(=C1)C(C)=O	CCN(C)C(=O)Oc1cccc(C(C)=O)c1	CCN(C)C(=O)Oc1cccc(C(C)=O)c1	CC(=O)C1=CC(=CC=C1)OC(=O)N(C)CC	ABNQSLSOFYAGHU-UHFFFAOYSA-N	InChI=1S/C12H15NO3/c1-4-13(3)12(15)16-11-7-5-6-10(8-11)9(2)14/h5-8H4H21-3H3		0	221.256	-4.424168	-5.76565389	-3.117067319	2.648586571	0.920726957	-0.420758833	2.227827738	0.631940568	-22.76463232	-26.85482826	Organic compounds	Organic oxygen compounds	Organooxygen compounds	Carbonyl compounds	Organic oxygen compounds
ABOHYNBXDJHVHB-UHFFFAOYSA-N	InChI=1S/C11H5Cl2F3N4O3S/c12-5-1-4(11(14,15)16)2-6(13)8(5)20-10(18)9(24(21,22)23)7(3-17)19-20/h1-2H,18H2,(H,21,22,23)	['5-Amino-3-cyano-1-[2,6-dichloro-4-(trifluoromethyl)phenyl]-1H-pyrazole-4-sulfonic acid']	['5-Amino-3-cyano-1-[2,6-dichloro-4-(trifluoromethyl)phenyl]-1H-pyrazole-4-sulfonic acid']	['209248-72-6']	NC1=C(C(=NN1C1=C(Cl)C=C(C=C1Cl)C(F)(F)F)C#N)S(O)(=O)=O	N#Cc1nn(-c2c(Cl)cc(C(F)(F)F)cc2Cl)c(N)c1S(=O)(=O)O	N#Cc1nn(-c2c(Cl)cc(C(F)(F)F)cc2Cl)c(N)c1S(=O)(=O)O	NC1=C(C(C#N)=NN1C1C(Cl)=CC(=CC=1Cl)C(F)(F)F)S(O)(=O)=O	ABOHYNBXDJHVHB-UHFFFAOYSA-N	InChI=1S/C11H5Cl2F3N4O3S/c12-5-1-4(11(1415)16)2-6(13)8(5)20-10(18)9(24(2122)23)7(3-17)19-20/h1-2H18H2(H212223)		0	401.153	-5.6152463	-7.898627802	-3.580666016	4.317961786	-0.011936264	-2.295317758	2.022644028	0.590903781	-100.0227341	-27.13356142	Organic compounds	Organoheterocyclic compounds	Azoles	Pyrazoles	Organoheterocyclic compounds
ABOOPXYCKNFDNJ-JTQLQIEISA-N	InChI=1S/C17H13ClN2O4/c1-10(17(21)22)23-12-3-5-13(6-4-12)24-16-9-19-15-8-11(18)2-7-14(15)20-16/h2-10H,1H3,(H,21,22)/t10-/m0/s1	['S-Quizalofop-acid']	['(2S)-2-{4-[(6-Chloroquinoxalin-2-yl)oxy]phenoxy}propanoic acid']	['100760-08-5']	C[C@H](OC1=CC=C(OC2=CN=C3C=C(Cl)C=CC3=N2)C=C1)C(O)=O	CC(Oc1ccc(Oc2cnc3cc(Cl)ccc3n2)cc1)C(=O)O	CC(Oc1ccc(Oc2cnc3cc(Cl)ccc3n2)cc1)C(=O)O	CC(OC1C=CC(=CC=1)OC1C=NC2=CC(Cl)=CC=C2N=1)C(O)=O	ABOOPXYCKNFDNJ-UHFFFAOYSA-N	InChI=1S/C17H13ClN2O4/c1-10(17(21)22)23-12-3-5-13(6-4-12)24-16-9-19-15-8-11(18)2-7-14(15)20-16/h2-10H1H3(H2122)		0	344.754	-4.7737827	-6.160323818	-3.281089785	2.879234033	0.763726605	-0.622814504	2.256419529	0.481213152	-60.53131635	-115.0249181	Organic compounds	Benzenoids	Benzene and substituted derivatives	2-phenoxypropionic acids	Benzenoids
ABOOPXYCKNFDNJ-SNVBAGLBSA-N	InChI=1S/C17H13ClN2O4/c1-10(17(21)22)23-12-3-5-13(6-4-12)24-16-9-19-15-8-11(18)2-7-14(15)20-16/h2-10H,1H3,(H,21,22)/t10-/m1/s1	['Quizalofop-p']	['(2R)-2-{4-[(6-Chloroquinoxalin-2-yl)oxy]phenoxy}propanoic acid']	['94051-08-8']	C[C@@H](OC1=CC=C(OC2=NC3=C(C=C(Cl)C=C3)N=C2)C=C1)C(O)=O	CC(Oc1ccc(Oc2cnc3cc(Cl)ccc3n2)cc1)C(=O)O	CC(Oc1ccc(Oc2cnc3cc(Cl)ccc3n2)cc1)C(=O)O	CC(OC1C=CC(=CC=1)OC1C=NC2=CC(Cl)=CC=C2N=1)C(O)=O	ABOOPXYCKNFDNJ-UHFFFAOYSA-N	InChI=1S/C17H13ClN2O4/c1-10(17(21)22)23-12-3-5-13(6-4-12)24-16-9-19-15-8-11(18)2-7-14(15)20-16/h2-10H1H3(H2122)		0	344.754	-4.7737827	-6.160323818	-3.281089785	2.879234033	0.763726605	-0.622814504	2.256419529	0.481213152	-60.52965619	-115.0229595	Organic compounds	Benzenoids	Benzene and substituted derivatives	2-phenoxypropionic acids	Benzenoids
ABOOPXYCKNFDNJ-UHFFFAOYSA-N	InChI=1/C17H13ClN2O4/c1-10(17(21)22)23-12-3-5-13(6-4-12)24-16-9-19-15-8-11(18)2-7-14(15)20-16/h2-10H,1H3,(H,21,22)	['Quizalofop']	['2-{4-[(6-Chloroquinoxalin-2-yl)oxy]phenoxy}propanoic acid']	['76578-12-6']	CC(OC1=CC=C(OC2=CN=C3C=C(Cl)C=CC3=N2)C=C1)C(O)=O	CC(Oc1ccc(Oc2cnc3cc(Cl)ccc3n2)cc1)C(=O)O	CC(Oc1ccc(Oc2cnc3cc(Cl)ccc3n2)cc1)C(=O)O	CC(OC1C=CC(=CC=1)OC1C=NC2=CC(Cl)=CC=C2N=1)C(O)=O	ABOOPXYCKNFDNJ-UHFFFAOYSA-N	InChI=1S/C17H13ClN2O4/c1-10(17(21)22)23-12-3-5-13(6-4-12)24-16-9-19-15-8-11(18)2-7-14(15)20-16/h2-10H1H3(H2122)		0	344.754	-4.7737827	-6.160323818	-3.281089785	2.879234033	0.763726605	-0.622814504	2.256419529	0.481213152	-60.53098279	-115.0243759	Organic compounds	Benzenoids	Benzene and substituted derivatives	2-phenoxypropionic acids	Benzenoids
ABOQUUWIIIVSEK-UHFFFAOYSA-N	InChI=1S/C10H20O7P2/c1-9(2)5-13-18(11,14-6-9)17-19(12)15-7-10(3,4)8-16-19/h5-8H2,1-4H3	["2,2'-Oxybis(5,5-dimethyl-1,3,2-dioxaphosphorinane) 2,2'-dioxide"]	["2,2'-Oxybis(5,5-dimethyl-1,3,2lambda~5~-dioxaphosphinan-2-one)"]	['4090-52-2']	CC1(C)COP(=O)(OP2(=O)OCC(C)(C)CO2)OC1	CC1(C)COP(=O)(OP2(=O)OCC(C)(C)CO2)OC1	CC1(C)COP(=O)(OP2(=O)OCC(C)(C)CO2)OC1	CC1(C)COP(=O)(OP2(=O)OCC(C)(C)CO2)OC1	ABOQUUWIIIVSEK-UHFFFAOYSA-N	InChI=1S/C10H20O7P2/c1-9(2)5-13-18(1114-6-9)17-19(12)15-7-10(34)8-16-19/h5-8H21-4H3		0	314.211	-4.5614686	-7.196903156	-3.158513426	4.03838973	0.935752795	-1.699681771	2.338707959	0.840071239	136.6730361	53.49572881	Organic compounds	Organic oxygen compounds	Organic oxoanionic compounds	Organic pyrophosphates	Organic oxygen compounds
ABORRGDTJNGTLT-UHFFFAOYSA-N	InChI=1S/C20H15F25N2O3/c1-47(2,6-7(48)49)5-3-4-46-8(50)9(21,22)10(23,24)11(25,26)12(27,28)13(29,30)14(31,32)15(33,34)16(35,36)17(37,38)18(39,40)19(41,42)20(43,44)45/h3-6H2,1-2H3,(H-,46,48,49,50)	['[(Perfluorotridecanoyl)amino]-3-betaine']	[nan]	['167997-08-2']	C[N+](C)(CCCNC(=O)C(F)(F)C(F)(F)C(F)(F)C(F)(F)C(F)(F)C(F)(F)C(F)(F)C(F)(F)C(F)(F)C(F)(F)C(F)(F)C(F)(F)F)CC([O-])=O	C[N+](C)(CCCNC(=O)C(F)(F)C(F)(F)C(F)(F)C(F)(F)C(F)(F)C(F)(F)C(F)(F)C(F)(F)C(F)(F)C(F)(F)C(F)(F)C(F)(F)F)CC(=O)[O-]	C[N+](C)(CCCNC(=O)C(F)(F)C(F)(F)C(F)(F)C(F)(F)C(F)(F)C(F)(F)C(F)(F)C(F)(F)C(F)(F)C(F)(F)C(F)(F)C(F)(F)F)CC(=O)[O-]	C[N+](C)(CCCNC(=O)C(F)(F)C(F)(F)C(F)(F)C(F)(F)C(F)(F)C(F)(F)C(F)(F)C(F)(F)C(F)(F)C(F)(F)C(F)(F)C(F)(F)F)CC([O-])=O	ABORRGDTJNGTLT-UHFFFAOYSA-N	InChI=1S/C20H15F25N2O3/c1-47(26-7(48)49)5-3-4-46-8(50)9(2122)10(2324)11(2526)12(2728)13(2930)14(3132)15(3334)16(3536)17(3738)18(3940)19(4142)20(4344)45/h3-6H21-2H3(H-46484950)		0	806.301	-5.2422843	-8.217955925	-3.236147027	4.981808898	0.664212898	-2.311458726	2.670350172	0.666173876	-4.761035017	-132.0088026	Organic compounds	Organic acids and derivatives	Carboxylic acids and derivatives	Amino acids, peptides, and analogues	Organic acids and derivatives
ABOVRDBEJDIBMZ-UHFFFAOYSA-N	InChI=1S/C15H8Cl2F6N2O/c16-11-3-1-7(5-9(11)14(18,19)20)24-13(26)25-8-2-4-12(17)10(6-8)15(21,22)23/h1-6H,(H2,24,25,26)	['N,N′-Bis[4-chloro-3-(trifluoromethyl)phenyl]urea']	["N,N'-Bis[4-chloro-3-(trifluoromethyl)phenyl]urea"]	['370-50-3']	FC(F)(F)C1=C(Cl)C=CC(NC(=O)NC2=CC(=C(Cl)C=C2)C(F)(F)F)=C1	O=C(Nc1ccc(Cl)c(C(F)(F)F)c1)Nc1ccc(Cl)c(C(F)(F)F)c1	O=C(Nc1ccc(Cl)c(C(F)(F)F)c1)Nc1ccc(Cl)c(C(F)(F)F)c1	O=C(NC1C=C(C(Cl)=CC=1)C(F)(F)F)NC1C=C(C(Cl)=CC=1)C(F)(F)F	ABOVRDBEJDIBMZ-UHFFFAOYSA-N	InChI=1S/C15H8Cl2F6N2O/c16-11-3-1-7(5-9(11)14(1819)20)24-13(26)25-8-2-4-12(17)10(6-8)15(2122)23/h1-6H(H2242526)		0	417.136	-5.2662854	-7.943772544	-3.635289394	4.308483149	0.353992246	-2.323494871	1.984988278	0.568526835	-85.50065909	-49.65349436	Organic compounds	Benzenoids	Benzene and substituted derivatives	N-phenylureas	Benzenoids
ABOYDMHGKWRPFD-UHFFFAOYSA-N	InChI=1S/C7H9NO2S/c8-11(9,10)6-7-4-2-1-3-5-7/h1-5H,6H2,(H2,8,9,10)	['Benzenemethanesulfonamide']	['1-Phenylmethanesulfonamide']	['4563-33-1']	NS(=O)(=O)CC1=CC=CC=C1	NS(=O)(=O)Cc1ccccc1	NS(=O)(=O)Cc1ccccc1	NS(=O)(=O)CC1C=CC=CC=1	ABOYDMHGKWRPFD-UHFFFAOYSA-N	InChI=1S/C7H9NO2S/c8-11(910)6-7-4-2-1-3-5-7/h1-5H6H2(H28910)		0	171.221	-3.72377	-5.296744583	-2.74308403	2.553660552	1.509787142	-0.063187553	2.490472999	0.626666667	-47.90452792	-78.41548489	Organic compounds	Benzenoids	Benzene and substituted derivatives		Benzenoids
ABOZFWQFQKINJF-UHFFFAOYSA-N	InChI=1S/C15H16O3S/c1-2-19(17,18)14-10-8-13(9-11-14)15(16)12-6-4-3-5-7-12/h3-11,15-16H,2H2,1H3	['[4-(Ethanesulfonyl)phenyl](phenyl)methanol']	['[4-(Ethanesulfonyl)phenyl](phenyl)methanol']	['94231-70-6']	CCS(=O)(=O)C1=CC=C(C=C1)C(O)C1=CC=CC=C1	CCS(=O)(=O)c1ccc(C(O)c2ccccc2)cc1	CCS(=O)(=O)c1ccc(C(O)c2ccccc2)cc1	CCS(=O)(=O)C1C=CC(=CC=1)C(O)C1C=CC=CC=1	ABOZFWQFQKINJF-UHFFFAOYSA-N	InChI=1S/C15H16O3S/c1-2-19(1718)14-10-8-13(9-11-14)15(16)12-6-4-3-5-7-12/h3-1115-16H2H21H3		0	276.357	-4.2088428	-5.783438428	-2.962804229	2.820634199	1.23262773	-0.341967958	2.478666241	0.64706643	-117.0211222	-45.28351952	Organic compounds	Benzenoids	Benzene and substituted derivatives	Diphenylmethanes	Benzenoids
ABPBVCKGWWGZDP-UHFFFAOYSA-N	InChI=1S/C5Cl2F6/c6-1-2(7)4(10,11)5(12,13)3(1,8)9	['1,2-Dichlorohexafluorocyclopentene']	['1,2-Dichloro-3,3,4,4,5,5-hexafluorocyclopent-1-ene']	['706-79-6']	FC1(F)C(Cl)=C(Cl)C(F)(F)C1(F)F	FC1(F)C(Cl)=C(Cl)C(F)(F)C1(F)F	FC1(F)C(Cl)=C(Cl)C(F)(F)C1(F)F	FC1(F)C(F)(F)C(Cl)=C(Cl)C1(F)F	ABPBVCKGWWGZDP-UHFFFAOYSA-N	InChI=1S/C5Cl2F6/c6-1-2(7)4(1011)5(1213)3(18)9		0	244.949	-5.147332	-7.25949957	-3.270363911	3.989135659	0.241743477	-1.870423899	2.11871176	0.772906404	37.23535516	-32.67344224	Organic compounds	Organohalogen compounds	Vinyl halides	Vinyl chlorides	Organohalogen compounds
ABPFCLBHEOJRTQ-UHFFFAOYSA-N	InChI=1S/C15H20Cl2N2O.ClH/c1-11(19-7-3-2-4-8-19)9-15(20)18-14-6-5-12(16)10-13(14)17;/h5-6,10-11H,2-4,7-9H2,1H3,(H,18,20);1H	['N-(2,4-Dichlorophenyl)-3-(piperidin-1-yl)butanimidic acid--hydrogen chloride (1/1)']	['N-(2,4-Dichlorophenyl)-3-(piperidin-1-yl)butanimidic acid--hydrogen chloride (1/1)']	['93940-33-1']	Cl.CC(CC(O)=NC1=C(Cl)C=C(Cl)C=C1)N1CCCCC1	CC(CC(O)=Nc1ccc(Cl)cc1Cl)N1CCCCC1.Cl	CC(CC(=O)Nc1ccc(Cl)cc1Cl)N1CCCCC1.Cl	CC(CC(=O)NC1=CC=C(Cl)C=C1Cl)N1CCCCC1	GDDYCOSWVJRUHM-UHFFFAOYSA-N	InChI=1S/C15H20Cl2N2O/c1-11(19-7-3-2-4-8-19)9-15(20)18-14-6-5-12(16)10-13(14)17/h5-610-11H2-47-9H21H3(H1820)	Cl	170	315.244	-4.8236866	-5.849930957	-3.393767821	2.456163136	0.674960241	-0.351284128	2.104879008	0.663731503	-87.09650967	-46.12225706	Organic compounds	Organic acids and derivatives	Carboxylic acids and derivatives	Amino acids, peptides, and analogues	Organic acids and derivatives
ABPKANCPBHXONL-UHFFFAOYSA-N	InChI=1S/C7H8OS/c1-2-6-3-7(4-8)9-5-6/h3-5H,2H2,1H3	['4-Ethylthiophene-2-carbaldehyde']	['4-Ethylthiophene-2-carbaldehyde']	['21426-18-6']	CCC1=CSC(C=O)=C1	CCc1csc(C=O)c1	CCc1csc(C=O)c1	CCC1C=C(C=O)SC=1	ABPKANCPBHXONL-UHFFFAOYSA-N	InChI=1S/C7H8OS/c1-2-6-3-7(4-8)9-5-6/h3-5H2H21H3		0	140.207	-4.4044547	-5.780460819	-3.285943538	2.494517281	0.742314977	-0.633691122	1.860826159	0.748284057	-63.43140742	-29.22088623	Organic compounds	Organic oxygen compounds	Organooxygen compounds	Carbonyl compounds	Organic oxygen compounds
ABPKZRFIDANJLM-UHFFFAOYSA-M	InChI=1S/C19H21ClN2O5S2.Na/c1-19(2,29(25,26)27)13-28(23,24)17-9-7-16(8-10-17)22-12-11-18(21-22)14-3-5-15(20)6-4-14;/h3-10H,11-13H2,1-2H3,(H,25,26,27);/q;+1/p-1	['2-Propanesulfonic acid, 1-[[4-[3-(4-chlorophenyl)-4,5-dihydro-1H-pyrazol-1-yl]phenyl]sulfonyl]-2-methyl-, sodium salt (1:1)']	['Sodium 1-{4-[3-(4-chlorophenyl)-4,5-dihydro-1H-pyrazol-1-yl]benzene-1-sulfonyl}-2-methylpropane-2-sulfonate']	['58370-37-9']	[Na+].CC(C)(CS(=O)(=O)C1=CC=C(C=C1)N1CCC(=N1)C1=CC=C(Cl)C=C1)S([O-])(=O)=O	CC(C)(CS(=O)(=O)c1ccc(N2CCC(c3ccc(Cl)cc3)=N2)cc1)S(=O)(=O)[O-].[Na+]	CC(C)(CS(=O)(=O)c1ccc(N2CCC(c3ccc(Cl)cc3)=N2)cc1)S(=O)(=O)[O-].[Na+]	CC(C)(CS(=O)(=O)C1=CC=C(C=C1)N1CCC(=N1)C1C=CC(Cl)=CC=1)S(O)(=O)=O	UOATYFBVXLLHPH-UHFFFAOYSA-N	InChI=1S/C19H21ClN2O5S2/c1-19(229(2526)27)13-28(2324)17-9-7-16(8-10-17)22-12-11-18(21-22)14-3-5-15(20)6-4-14/h3-10H11-13H21-2H3(H252627)	[Na+]	110	456.973	-4.456201	-5.885327751	-3.154953511	2.730374239	1.20368947	-0.22543721	2.504937029	0.751966244	-117.2291712	-62.91232226	Organic compounds	Benzenoids	Benzene and substituted derivatives	Benzenesulfonyl compounds	Benzenoids
ABPOVAJYXVTDRD-UHFFFAOYSA-N	InChI=1S/C11H17NO5/c1-4-16-9(14)11(10(15)17-5-2)7(3)6-8(13)12-11/h7H,4-6H2,1-3H3,(H,12,13)	['MLS002638794']	['Diethyl 3-methyl-5-oxopyrrolidine-2,2-dicarboxylate']	['2446-12-0']	CCOC(=O)C1(NC(=O)CC1C)C(=O)OCC	CCOC(=O)C1(C(=O)OCC)NC(=O)CC1C	CCOC(=O)C1(C(=O)OCC)NC(=O)CC1C	CC1CC(=O)NC1(C(=O)OCC)C(=O)OCC	ABPOVAJYXVTDRD-UHFFFAOYSA-N	InChI=1S/C11H17NO5/c1-4-16-9(14)11(10(15)17-5-2)7(3)6-8(13)12-11/h7H4-6H21-3H3(H1213)		0	243.259	-3.8544316	-5.899480331	-2.493648213	3.405832119	1.5316373	-0.513411414	2.892420705	0.708124647	89.66292735	21.15160172	Organic compounds	Organic acids and derivatives	Carboxylic acids and derivatives	Amino acids, peptides, and analogues	Organic acids and derivatives
ABQHEOOQTBHUHE-UHFFFAOYSA-M	InChI=1S/C7H6O7S.K/c8-7(6-4-2-1-3-5-6)12-13-14-15(9,10)11;/h1-5H,(H,9,10,11);/q;+1/p-1	['Potassium benzoylperoxymonosulphate']	['Potassium benzoyltrioxidane-1-sulfonate']	['3586-17-2']	[K+].[O-]S(=O)(=O)OOOC(=O)C1=CC=CC=C1	O=C(OOOS(=O)(=O)[O-])c1ccccc1.[K+]	O=C(OOOS(=O)(=O)[O-])c1ccccc1.[K+]	OS(=O)(=O)OOOC(=O)C1C=CC=CC=1	OLRVXMLKJJSWMD-UHFFFAOYSA-N	InChI=1S/C7H6O7S/c8-7(6-4-2-1-3-5-6)12-13-14-15(910)11/h1-5H(H91011)	[K+]	190	234.185	-3.8490658	-6.034944784	-2.73305982	3.301884964	1.520493283	-0.66538571	2.636499254	0.537041254	-30.46686757	-31.21795215	Organic compounds	Benzenoids	Benzene and substituted derivatives	Benzoic acids and derivatives	Benzenoids
ABQHJSHFFLAGHF-UHFFFAOYSA-N	InChI=1S/C13H8Cl2O2/c14-12-5-4-11(7-13(12)15)17-10-3-1-2-9(6-10)8-16/h1-8H	['3-(3,4-Dichlorophenoxy)benzaldehyde']	['3-(3,4-Dichlorophenoxy)benzaldehyde']	['79124-76-8']	ClC1=C(Cl)C=C(OC2=CC=CC(C=O)=C2)C=C1	O=Cc1cccc(Oc2ccc(Cl)c(Cl)c2)c1	O=Cc1cccc(Oc2ccc(Cl)c(Cl)c2)c1	O=CC1C=C(C=CC=1)OC1C=C(Cl)C(Cl)=CC=1	ABQHJSHFFLAGHF-UHFFFAOYSA-N	InChI=1S/C13H8Cl2O2/c14-12-5-4-11(7-13(12)15)17-10-3-1-2-9(6-10)8-16/h1-8H		0	267.111	-4.6871953	-5.773369021	-3.481572138	2.291796883	0.739496489	-0.346677248	1.945119635	0.601360544	-56.66644464	-40.71543307	Organic compounds	Benzenoids	Benzene and substituted derivatives	Diphenylethers	Benzenoids
ABQHPGHMYXJJIV-MRVPVSSYSA-N	InChI=1S/C14H13Br2NO5S2/c1-2-22-7-3-6(10(15)11(16)12(7)20)4-8-13(21)17(5-9(18)19)14(23)24-8/h3,8,20H,2,4-5H2,1H3,(H,18,19)/t8-/m1/s1	['(5R)-5-[(2,3-Dibromo-5-ethoxy-4-hydroxyphenyl)methyl]-4-oxo-2-thioxo-3-thiazolidineacetic acid']	['{(5R)-5-[(2,3-Dibromo-5-ethoxy-4-hydroxyphenyl)methyl]-4-oxo-2-sulfanylidene-1,3-thiazolidin-3-yl}acetic acid']	['1135242-20-4']	CCOC1=CC(C[C@H]2SC(=S)N(CC(O)=O)C2=O)=C(Br)C(Br)=C1O	CCOc1cc(CC2SC(=S)N(CC(=O)O)C2=O)c(Br)c(Br)c1O	CCOc1cc(Cc2sc(=S)n(CC(=O)O)c2O)c(Br)c(Br)c1O	CCOC1=CC(Cc2[s]c(=S)[n](CC(O)=O)c2O)=C(Br)C(Br)=C1O	GIUQUWHTGHFPBM-UHFFFAOYSA-N	InChI=1S/C14H13Br2NO5S2/c1-2-22-7-3-6(10(15)11(16)12(7)20)4-8-13(21)17(5-9(18)19)14(23)24-8/h320-21H24-5H21H3(H1819)		0	499.202	-4.8183537	-8.024284383	-3.2262389	4.798045483	0.879922658	-2.326008066	2.472037417	0.773523614	5.363654563	30.24162587	Organic compounds	Organic acids and derivatives	Carboxylic acids and derivatives	Amino acids, peptides, and analogues	Organic acids and derivatives
ABQIAHFCJGVSDJ-UHFFFAOYSA-N	InChI=1S/C5F10O/c6-2(4(10,11)12,5(13,14)15)1(16)3(7,8)9	['1,1,1,3,4,4,4-Heptafluoro-3-(trifluoromethyl)butan-2-one']	['1,1,1,3,4,4,4-Heptafluoro-3-(trifluoromethyl)butan-2-one']	['756-12-7']	FC(F)(F)C(=O)C(F)(C(F)(F)F)C(F)(F)F	O=C(C(F)(F)F)C(F)(C(F)(F)F)C(F)(F)F	O=C(C(F)(F)F)C(F)(C(F)(F)F)C(F)(F)F	O=C(C(F)(C(F)(F)F)C(F)(F)F)C(F)(F)F	ABQIAHFCJGVSDJ-UHFFFAOYSA-N	InChI=1S/C5F10O/c6-2(4(1011)125(1314)15)1(16)3(78)9		0	266.034	-4.6049066	-6.664843416	-3.423712946	3.24113047	0.820030584	-1.239906272	2.001224198	0.681344029	9.679915807	-130.7551333	Organic compounds	Organic oxygen compounds	Organooxygen compounds	Carbonyl compounds	Organic oxygen compounds
ABQKHKWXTUVKGF-UHFFFAOYSA-N	InChI=1S/C8H7NS/c1-7-2-4-8(5-3-7)9-6-10/h2-5H,1H3	['Isothiocyanic acid, 4-tolyl ester']	['1-Isothiocyanato-4-methylbenzene']	['622-59-3']	CC1=CC=C(C=C1)N=C=S	Cc1ccc(N=C=S)cc1	Cc1ccc(N=C=S)cc1	CC1=CC=C(C=C1)N=C=S	ABQKHKWXTUVKGF-UHFFFAOYSA-N	InChI=1S/C8H7NS/c1-7-2-4-8(5-3-7)9-6-10/h2-5H1H3		0	149.218	-4.488631	-5.674894001	-3.31379108	2.361102922	0.685190423	-0.501072786	1.860030135	0.632694962	-109.5281265	-25.56859224	Organic compounds	Benzenoids	Benzene and substituted derivatives	Toluenes	Benzenoids
ABQKYBVDVAXVNO-UHFFFAOYSA-N	InChI=1S/C17H13NO4/c19-16-13-7-6-12(22-10-11-4-2-1-3-5-11)8-15(13)18-9-14(16)17(20)21/h1-9H,10H2,(H,18,19)(H,20,21)	['NSC306960']	['7-(Benzyloxy)-4-oxo-1,4-dihydroquinoline-3-carboxylic acid']	['17825-22-8']	OC(=O)C1=CNC2=C(C=CC(OCC3=CC=CC=C3)=C2)C1=O	O=C(O)c1c[nH]c2cc(OCc3ccccc3)ccc2c1=O	O=C(O)c1c[nH]c2cc(OCc3ccccc3)ccc2c1=O	OC(=O)c1c[nH]c2cc(ccc2c1=O)OCC1C=CC=CC=1	ABQKYBVDVAXVNO-UHFFFAOYSA-N	InChI=1S/C17H13NO4/c19-16-13-7-6-12(22-10-11-4-2-1-3-5-11)8-15(13)18-9-14(16)17(20)21/h1-9H10H2(H1819)(H2021)		0	295.294	-3.8552144	-5.281465961	-2.504664478	2.776801483	1.615040255	0.188788662	2.965590145	0.655138356	-54.70023772	118.253168	Organic compounds	Organoheterocyclic compounds	Quinolines and derivatives	Quinoline carboxylic acids	Organoheterocyclic compounds
ABQLAMJAQZFPJI-UHFFFAOYSA-N	InChI=1S/C11H20O2/c1-2-3-4-5-6-7-10-8-9-13-11(10)12/h10H,2-9H2,1H3	['2(3h)-furanone, 3-heptyldihydro-']	['3-Heptyloxolan-2-one']	['2983-21-3']	CCCCCCCC1CCOC1=O	CCCCCCCC1CCOC1=O	CCCCCCCC1CCOC1=O	CCCCCCCC1CCOC1=O	ABQLAMJAQZFPJI-UHFFFAOYSA-N	InChI=1S/C11H20O2/c1-2-3-4-5-6-7-10-8-9-13-11(10)12/h10H2-9H21H3		0	184.279	-3.689291	-4.834969359	-2.617379645	2.217589713	1.576184858	0.430506488	2.648096201	0.552834008	120.5589744	31.2694203	Organic compounds	Organoheterocyclic compounds	Lactones	Gamma butyrolactones	Organoheterocyclic compounds
ABQPEYRVNHDPIO-UHFFFAOYSA-N	InChI=1S/C2H6BBr/c1-3(2)4/h1-2H3	['Dimethylboronbromide']	['Bromo(dimethyl)borane']	['5158-50-9']	CB(C)Br	CB(C)Br	CB(C)Br	CB(C)Br	ABQPEYRVNHDPIO-UHFFFAOYSA-N	InChI=1S/C2H6BBr/c1-3(2)4/h1-2H3		0	120.786	-4.303833	-5.778579673	-2.555412282	3.223167391	0.778183607	-0.696563074	2.526604318	0.814285714	71.37867191	-9.697149631	Organic compounds	Organometallic compounds	Organometalloid compounds	Organoboron compounds	Organometallic compounds
ABQQFYPRVNNXNU-UHFFFAOYSA-N	InChI=1S/C8H10Cl4O2/c1-2-3-4-14-8(13)6(10)5(9)7(11)12/h6H,2-4H2,1H3	['Butyl 2,3,4,4-tetrachlorobut-3-enoate']	['Butyl 2,3,4,4-tetrachlorobut-3-enoate']	['2892-61-7']	CCCCOC(=O)C(Cl)C(Cl)=C(Cl)Cl	CCCCOC(=O)C(Cl)C(Cl)=C(Cl)Cl	CCCCOC(=O)C(Cl)C(Cl)=C(Cl)Cl	CCCCOC(=O)C(Cl)C(Cl)=C(Cl)Cl	ABQQFYPRVNNXNU-UHFFFAOYSA-N	InChI=1S/C8H10Cl4O2/c1-2-3-4-14-8(13)6(10)5(9)7(11)12/h6H2-4H21H3		0	279.978	-4.5191083	-6.86670025	-3.226714621	3.639985629	0.928015623	-1.419576343	2.220409286	0.591657754	126.0833744	-12.05284435	Organic compounds	Lipids and lipid-like molecules	Fatty Acyls	Fatty acid esters	Lipids and lipid-like molecules
ABQUUVRUHRHFHR-UHFFFAOYSA-N	InChI=1S/C7H5Cl2NO5S/c1-3-4(8)2-5(16(13,14)15)7(6(3)9)10(11)12/h2H,1H3,(H,13,14,15)	['Benzenesulfonic acid, 3,5-dichloro-4-methyl-2-nitro-']	['3,5-Dichloro-4-methyl-2-nitrobenzene-1-sulfonic acid']	['68368-40-1']	CC1=C(Cl)C(=C(C=C1Cl)S(O)(=O)=O)[N+]([O-])=O	Cc1c(Cl)cc(S(=O)(=O)O)c([N+](=O)[O-])c1Cl	Cc1c(Cl)cc(S(=O)(=O)O)c([N+](=O)[O-])c1Cl	CC1=C(Cl)C=C(C(=C1Cl)[N+]([O-])=O)S(O)(=O)=O	ABQUUVRUHRHFHR-UHFFFAOYSA-N	InChI=1S/C7H5Cl2NO5S/c1-3-4(8)2-5(16(1314)15)7(6(3)9)10(11)12/h2H1H3(H131415)		0	286.092	-4.529164	-6.298783916	-3.108845659	3.189938257	0.927341879	-0.842278202	2.347660055	0.663267544	-145.13775	2.773523451	Organic compounds	Benzenoids	Benzene and substituted derivatives	Benzenesulfonic acids and derivatives	Benzenoids
ABQYGDKEPFRUBO-UHFFFAOYSA-N	InChI=1S/C12H14N2O2/c1-12(10(15)13-11(16)14-12)8-7-9-5-3-2-4-6-9/h2-6H,7-8H2,1H3,(H2,13,14,15,16)	['5-Methyl-5-phenethyl-imidazolidine-2,4-dione']	['5-Methyl-5-(2-phenylethyl)imidazolidine-2,4-dione']	['5472-90-2']	CC1(CCC2=CC=CC=C2)NC(=O)NC1=O	CC1(CCc2ccccc2)NC(=O)NC1=O	CC1(CCc2ccccc2)NC(=O)NC1=O	CC1(CCC2C=CC=CC=2)NC(=O)NC1=O	ABQYGDKEPFRUBO-UHFFFAOYSA-N	InChI=1S/C12H14N2O2/c1-12(10(15)13-11(16)14-12)8-7-9-5-3-2-4-6-9/h2-6H7-8H21H3(H213141516)		0	218.256	-4.3185616	-5.601988556	-2.76336563	2.838622926	1.02040463	-0.263022364	2.575600562	0.628174618	50.18856772	69.26388884	Organic compounds	Organoheterocyclic compounds	Azolidines	Imidazolidines	Organoheterocyclic compounds
ABQYZRZVRIPTPI-UHFFFAOYSA-N	InChI=1S/C12H9NO6/c1-17-13-4-7(12(15)16)11(14)6-2-9-10(3-8(6)13)19-5-18-9/h2-4H,5H2,1H3,(H,15,16)	['Miloxacin']	['5-Methoxy-8-oxo-5,8-dihydro-2H-[1,3]dioxolo[4,5-g]quinoline-7-carboxylic acid']	['37065-29-5']	CON1C=C(C(O)=O)C(=O)C2=CC3=C(OCO3)C=C12	COn1cc(C(=O)O)c(=O)c2cc3c(cc21)OCO3	COn1cc(C(=O)O)c(=O)c2cc3c(cc21)OCO3	CO[n]1cc(C(O)=O)c(=O)c2cc3OCOc3cc12	ABQYZRZVRIPTPI-UHFFFAOYSA-N	InChI=1S/C12H9NO6/c1-17-13-4-7(12(15)16)11(14)6-2-9-10(3-8(6)13)19-5-18-9/h2-4H5H21H3(H1516)		0	263.205	-4.3471546	-6.049081037	-2.957204882	3.091876156	1.07313953	-0.628786902	2.463089253	0.758881214	-51.98386519	149.8638139	Organic compounds	Organoheterocyclic compounds	Quinolines and derivatives	Quinoline carboxylic acids	Organoheterocyclic compounds
ABRBACLJPUACFC-UHFFFAOYSA-N	InChI=1S/C8H13NO3/c1-7(2)6(11)12-8(3,4)5(10)9-7/h1-4H3,(H,9,10)	['3,3,6,6-Tetramethylmorpholine-2,5-dione']	['3,3,6,6-Tetramethylmorpholine-2,5-dione']	['86366-52-1']	CC1(C)NC(=O)C(C)(C)OC1=O	CC1(C)NC(=O)C(C)(C)OC1=O	CC1(C)NC(=O)C(C)(C)OC1=O	CC1(C)OC(=O)C(C)(C)NC1=O	ABRBACLJPUACFC-UHFFFAOYSA-N	InChI=1S/C8H13NO3/c1-7(2)6(11)12-8(34)5(10)9-7/h1-4H3(H910)		0	171.196	-3.6120908	-5.261396985	-2.455464225	2.805932759	1.621402796	-0.027903372	2.778029388	0.753632772	62.52274252	69.8322899	Organic compounds	Organic acids and derivatives	Carboxylic acids and derivatives	Amino acids, peptides, and analogues	Organic acids and derivatives
ABRDPORILGADAP-UHFFFAOYSA-N	InChI=1S/C12H5Cl5O/c13-6-2-1-3-8(10(6)15)18-9-5-4-7(14)11(16)12(9)17/h1-5H	["2,2',3,3',4-Pentachlorodiphenylether"]	['1,2,3-Trichloro-4-(2,3-dichlorophenoxy)benzene']	['160282-10-0']	ClC1=C(Cl)C(Cl)=C(OC2=CC=CC(Cl)=C2Cl)C=C1	Clc1cccc(Oc2ccc(Cl)c(Cl)c2Cl)c1Cl	Clc1cccc(Oc2ccc(Cl)c(Cl)c2Cl)c1Cl	ClC1=C(C=CC=C1Cl)OC1=CC=C(Cl)C(Cl)=C1Cl	ABRDPORILGADAP-UHFFFAOYSA-N	InChI=1S/C12H5Cl5O/c13-6-2-1-3-8(10(6)15)18-9-5-4-7(14)11(16)12(9)17/h1-5H		0	342.436	-6.6869903	-10.76142747	-4.432201891	6.329225582	-1.152410857	-5.226848058	1.102377524	0.619466874	-100.863231	-3.619290618	Organic compounds	Benzenoids	Benzene and substituted derivatives	Diphenylethers	Benzenoids
ABRHAPVKULGVAO-UHFFFAOYSA-N	InChI=1S/C22H12Cl2N4O2/c23-15-10-18(26-20-12-6-2-4-8-14(12)22(30)28-20)16(24)9-17(15)25-19-11-5-1-3-7-13(11)21(29)27-19/h1-10H,(H,25,27,29)(H,26,28,30)	["1H-Isoindol-1-one, 3,3'-[(2,5-dichloro-1,4-phenylene)diimino]bis-"]	["3,3'-[(2,5-Dichloro-1,4-phenylene)bis(azanediyl)]di(1H-isoindol-1-one)"]	['51016-63-8']	ClC1=CC(NC2=NC(=O)C3=CC=CC=C23)=C(Cl)C=C1NC1=NC(=O)C2=CC=CC=C12	O=C1N=C(Nc2cc(Cl)c(NC3=NC(=O)c4ccccc43)cc2Cl)c2ccccc21	O=C1N=C(Nc2cc(Cl)c(N=C3NC(=O)c4ccccc43)cc2Cl)c2ccccc21	O=C1NC(=NC2C=C(Cl)C(=CC=2Cl)NC2=NC(=O)C3=CC=CC=C32)C2=CC=CC=C12	ABRHAPVKULGVAO-UHFFFAOYSA-N	InChI=1S/C22H12Cl2N4O2/c23-15-10-18(26-20-12-6-2-4-8-14(12)22(30)28-20)16(24)9-17(15)25-19-11-5-1-3-7-13(11)21(29)27-19/h1-10H(H252729)(H262830)		0	435.27	-4.5287986	-5.803709074	-3.043628836	2.760080238	1.109960148	-0.164950339	2.595129899	0.782670856	-148.2358181	54.20649626	Organic compounds	Organoheterocyclic compounds	Isoindoles and derivatives	Isoindolines	Organoheterocyclic compounds
ABRHSRPOYMSBOI-UHFFFAOYSA-N	InChI=1S/C10H5ClN2O/c11-10-9-8(12-5-13-10)6-3-1-2-4-7(6)14-9/h1-5H	['4-chlorobenzofuro[3,2-d]pyrimidine']	['4-Chloro[1]benzofuro[3,2-d]pyrimidine']	['39876-88-5']	ClC1=NC=NC2=C1OC1=CC=CC=C21	Clc1ncnc2c1oc1ccccc12	Clc1ncnc2c1oc1ccccc12	ClC1N=CN=C2C=1OC1=CC=CC=C12	ABRHSRPOYMSBOI-UHFFFAOYSA-N	InChI=1S/C10H5ClN2O/c11-10-9-8(12-5-13-10)6-3-1-2-4-7(6)14-9/h1-5H		0	204.616	-4.5263724	-7.289359945	-3.222054645	4.0673053	0.784567155	-1.978420354	2.088884946	0.715619101	-88.6184112	115.3377776	Organic compounds	Organoheterocyclic compounds	Benzofurans		Organoheterocyclic compounds
ABRIMXGLNHCLIP-UHFFFAOYSA-N	InChI=1S/C16H28O/c17-16-14-12-10-8-6-4-2-1-3-5-7-9-11-13-15-16/h6,8H,1-5,7,9-15H2	['5-Cyclohexadecen-1-one']	['Cyclohexadec-5-en-1-one']	['37609-25-9']	O=C1CCCCCCCCCCC=CCCC1	O=C1CCCC=CCCCCCCCCCC1	O=C1CCCC=CCCCCCCCCCC1	O=C1CCCC=CCCCCCCCCCC1	ABRIMXGLNHCLIP-UHFFFAOYSA-N	InChI=1S/C16H28O/c17-16-14-12-10-8-6-4-2-1-3-5-7-9-11-13-15-16/h68H1-579-15H2		0	236.399	-3.706407	-5.110143155	-2.762002059	2.348141097	1.667238563	0.26350248	2.611643576	0.650181811	70.68288265	59.63462918	Organic compounds	Organic oxygen compounds	Organooxygen compounds	Carbonyl compounds	Organic oxygen compounds
ABROBCBIIWHVNS-UHFFFAOYSA-N	InChI=1S/C8H10S/c1-2-7-5-3-4-6-8(7)9/h3-6,9H,2H2,1H3	['Benzenethiol, 2-ethyl-']	['2-Ethylbenzene-1-thiol']	['4500-58-7']	CCC1=CC=CC=C1S	CCc1ccccc1S	CCc1ccccc1S	CCC1=CC=CC=C1S	ABROBCBIIWHVNS-UHFFFAOYSA-N	InChI=1S/C8H10S/c1-2-7-5-3-4-6-8(7)9/h3-69H2H21H3		0	138.235	-4.451294	-5.839733954	-3.115732012	2.724001941	0.68932407	-0.699115937	2.024886004	0.597804293	-75.60169171	-24.77294326	Organic compounds	Benzenoids	Thiophenols		Benzenoids
ABRVDWASZFDIEH-SCGRZTRASA-L	InChI=1S/2C5H10O3S.Ca/c2*1-9-3-2-4(6)5(7)8;/h2*4,6H,2-3H2,1H3,(H,7,8);/q;;+2/p-2/t2*4-;/m00./s1	['Calcium bis((S)-2-hydroxy-4-(methylthio)butyrate)']	['Calcium bis[(2S)-2-hydroxy-4-(methylsulfanyl)butanoate]']	['71597-87-0']	[Ca++].CSCC[C@H](O)C([O-])=O.CSCC[C@H](O)C([O-])=O	CSCCC(O)C(=O)[O-].CSCCC(O)C(=O)[O-].[Ca+2]	CSCCC(O)C(=O)[O-].CSCCC(O)C(=O)[O-].[Ca+2]	CSCCC(O)C(O)=O	ONFOSYPQQXJWGS-UHFFFAOYSA-N	InChI=1S/C5H10O3S/c1-9-3-2-4(6)5(7)8/h46H2-3H21H3(H78)	[Ca+2]	200	150.199	-4.2038655	-5.925208488	-2.761694776	3.163513712	0.972801516	-0.748541447	2.414972265	0.683964469	43.52817736	-58.48211213	Organic compounds	Lipids and lipid-like molecules	Fatty Acyls	Fatty acids and conjugates	Lipids and lipid-like molecules
ABRVDWASZFDIEH-UHFFFAOYSA-L	InChI=1/2C5H10O3S.Ca/c2*1-9-3-2-4(6)5(7)8;/h2*4,6H,2-3H2,1H3,(H,7,8);/q;;+2/p-2	['2-Hydroxy-4-(methylthio)-butanoic acid calcium salt (2:1)']	['Calcium bis[2-hydroxy-4-(methylsulfanyl)butanoate]']	['4857-44-7']	[Ca++].CSCCC(O)C([O-])=O.CSCCC(O)C([O-])=O	CSCCC(O)C(=O)[O-].CSCCC(O)C(=O)[O-].[Ca+2]	CSCCC(O)C(=O)[O-].CSCCC(O)C(=O)[O-].[Ca+2]	CSCCC(O)C(O)=O	ONFOSYPQQXJWGS-UHFFFAOYSA-N	InChI=1S/C5H10O3S/c1-9-3-2-4(6)5(7)8/h46H2-3H21H3(H78)	[Ca+2]	200	150.199	-4.2038655	-5.925208488	-2.761694776	3.163513712	0.972801516	-0.748541447	2.414972265	0.683964469	43.52820123	-58.482101	Organic compounds	Lipids and lipid-like molecules	Fatty Acyls	Fatty acids and conjugates	Lipids and lipid-like molecules
ABRVEWRGYHIKGN-UHFFFAOYSA-N	InChI=1S/C15H17N3O2/c1-11-10-13(12-6-3-2-4-7-12)17-18-15(11)16-9-5-8-14(19)20/h2-4,6-7,10H,5,8-9H2,1H3,(H,16,18)(H,19,20)	['4-[(4-Methyl-6-phenylpyridazin-3-yl)amino]butanoic acid']	['4-[(4-Methyl-6-phenylpyridazin-3-yl)amino]butanoic acid']	['94477-20-0']	CC1=CC(=NN=C1NCCCC(O)=O)C1=CC=CC=C1	Cc1cc(-c2ccccc2)nnc1NCCCC(=O)O	Cc1cc(-c2ccccc2)nnc1NCCCC(=O)O	CC1=CC(=NN=C1NCCCC(O)=O)C1C=CC=CC=1	ABRVEWRGYHIKGN-UHFFFAOYSA-N	InChI=1S/C15H17N3O2/c1-11-10-13(12-6-3-2-4-7-12)17-18-15(11)16-9-5-8-14(19)20/h2-46-710H58-9H21H3(H1618)(H1920)		0	271.32	-4.3429346	-5.680846323	-3.003642293	2.67720403	1.090547197	-0.247364515	2.429839515	0.707562237	4.865255253	51.02719338	Organic compounds	Organic acids and derivatives	Carboxylic acids and derivatives	Amino acids, peptides, and analogues	Organic acids and derivatives
ABRVRWMUZLYYHR-UHFFFAOYSA-N	InChI=1S/C17H24N2O2/c1-13-10-15-16(18-13)6-5-7-17(15)21-12-14(20)11-19-8-3-2-4-9-19/h5-7,10,14,18,20H,2-4,8-9,11-12H2,1H3	['1-[(2-methyl-1H-indol-4-yl)oxy]-3-piperidino-2-propanol']	['1-[(2-Methyl-1H-indol-4-yl)oxy]-3-(piperidin-1-yl)propan-2-ol']	['611204-94-5']	CC1=CC2=C(N1)C=CC=C2OCC(O)CN1CCCCC1	Cc1cc2c(OCC(O)CN3CCCCC3)cccc2[nH]1	Cc1cc2c(OCC(O)CN3CCCCC3)cccc2[nH]1	CC1=CC2C(=CC=CC=2OCC(O)CN2CCCCC2)N1	ABRVRWMUZLYYHR-UHFFFAOYSA-N	InChI=1S/C17H24N2O2/c1-13-10-15-16(18-13)6-5-7-17(15)21-12-14(20)11-19-8-3-2-4-9-19/h5-710141820H2-48-911-12H21H3		0	288.391	-4.5436554	-5.785340864	-3.201797291	2.583543573	0.916326321	-0.325359161	2.258184412	0.757576413	15.05987476	47.1958483	Organic compounds	Organoheterocyclic compounds	Indoles and derivatives	Indoles	Organoheterocyclic compounds
ABRXECVGFQUVGO-UHFFFAOYSA-N	InChI=1S/C9H10N4S/c1-2-13-8(11-12-9(13)14)7-3-5-10-6-4-7/h3-6H,2H2,1H3,(H,12,14)	['4-ethyl-5-pyridin-4-yl-4h-[1,2,4]triazole-3-thiol']	['4-Ethyl-5-(pyridin-4-yl)-2,4-dihydro-3H-1,2,4-triazole-3-thione']	['26029-01-6']	CCN1C(=S)NN=C1C1=CC=NC=C1	CCn1c(-c2ccncc2)n[nH]c1=S	CCn1c(-c2ccncc2)n[nH]c1=S	CC[n]1c(=S)[nH][n]c1C1C=CN=CC=1	ABRXECVGFQUVGO-UHFFFAOYSA-N	InChI=1S/C9H10N4S/c1-2-13-8(11-12-9(13)14)7-3-5-10-6-4-7/h3-6H2H21H3(H1214)		0	206.274	-4.572247	-5.89558769	-3.293628835	2.601958855	0.742197457	-0.5811432	2.020815655	0.795280291	-50.20247916	43.09260961	Organic compounds	Organoheterocyclic compounds	Pyridines and derivatives	Pyridyltriazoles	Organoheterocyclic compounds
ABSANOBAGBYLHY-UHFFFAOYSA-N	InChI=1S/C20H24O5/c1-19(2)10-8-13-16(23-5)14-9-11-20(3,4)25-18(14)12(17(13)24-19)6-7-15(21)22/h8-11H,6-7H2,1-5H3,(H,21,22)	['Eriostoic acid']	["3-(5-Methoxy-2,2,8,8-tetramethyl-2H,8H-benzo[1,2-b:5,4-b']dipyran-10-yl)propanoic acid"]	['26535-35-3']	COC1=C2C=CC(C)(C)OC2=C(CCC(O)=O)C2=C1C=CC(C)(C)O2	COc1c2c(c(CCC(=O)O)c3c1C=CC(C)(C)O3)OC(C)(C)C=C2	COc1c2c(c(CCC(=O)O)c3c1C=CC(C)(C)O3)OC(C)(C)C=C2	COC1=C2C=CC(C)(C)OC2=C(CCC(O)=O)C2OC(C)(C)C=CC=21	ABSANOBAGBYLHY-UHFFFAOYSA-N	InChI=1S/C20H24O5/c1-19(2)10-8-13-16(23-5)14-9-11-20(34)25-18(14)12(17(13)24-19)6-7-15(21)22/h8-11H6-7H21-5H3(H2122)		0	344.407	-4.6735516	-7.348220015	-3.082697862	4.265522153	0.863520416	-1.811148045	2.454374108	0.768187456	-63.75064395	124.8534621	Organic compounds	Organoheterocyclic compounds	Benzopyrans	1-benzopyrans	Organoheterocyclic compounds
ABSCYWMYRVUUIC-UHFFFAOYSA-N	InChI=1S/C10H16O/c1-6-4-7-8(5-9(6)11)10(7,2)3/h6-8H,4-5H2,1-3H3	['4,7,7-Trimethylbicyclo[4.1.0]heptan-3-one']	['4,7,7-Trimethylbicyclo[4.1.0]heptan-3-one']	['13124-69-1']	CC1CC2C(CC1=O)C2(C)C	CC1CC2C(CC1=O)C2(C)C	CC1CC2C(CC1=O)C2(C)C	CC1CC2C(CC1=O)C2(C)C	ABSCYWMYRVUUIC-UHFFFAOYSA-N	InChI=1S/C10H16O/c1-6-4-7-8(5-9(6)11)10(72)3/h6-8H4-5H21-3H3		0	152.237	-4.318111	-6.224063041	-3.083823027	3.140240014	0.864409261	-1.041542824	2.09869719	0.77041504	83.02097802	69.47708058	Organic compounds	Lipids and lipid-like molecules	Prenol lipids	Monoterpenoids	Lipids and lipid-like molecules
ABSDZQDZDHJMPX-UHFFFAOYSA-N	InChI=1S/C11H24O3/c1-3-5-7-13-9-11(12)10-14-8-6-4-2/h11-12H,3-10H2,1-2H3	['Dibuprol']	['1,3-Dibutoxypropan-2-ol']	['2216-77-5']	CCCCOCC(O)COCCCC	CCCCOCC(O)COCCCC	CCCCOCC(O)COCCCC	CCCCOCC(O)COCCCC	ABSDZQDZDHJMPX-UHFFFAOYSA-N	InChI=1S/C11H24O3/c1-3-5-7-13-9-11(12)10-14-8-6-4-2/h11-12H3-10H21-2H3		0	204.31	-3.4956284	-4.644009003	-2.617083537	2.026925466	1.81466128	0.666280621	2.693206087	0.479214393	110.4794332	-77.76267347	Organic compounds	Lipids and lipid-like molecules	Glycerolipids	Diradylglycerols	Lipids and lipid-like molecules
ABSHBZODGOHLFR-UHFFFAOYSA-N	InChI=1S/C4H7Cl3/c1-2-3-4(5,6)7/h2-3H2,1H3	['1,1,1-Trichlorobutane']	['1,1,1-Trichlorobutane']	['13279-85-1']	CCCC(Cl)(Cl)Cl	CCCC(Cl)(Cl)Cl	CCCC(Cl)(Cl)Cl	CCCC(Cl)(Cl)Cl	ABSHBZODGOHLFR-UHFFFAOYSA-N	InChI=1S/C4H7Cl3/c1-2-3-4(56)7/h2-3H21H3		0	161.459	-4.1487627	-5.682402972	-2.547692291	3.134710681	1.059299569	-0.474340714	2.660369967	0.672462831	70.48545095	-122.6377337	Organic compounds	Organohalogen compounds	Organochlorides		Organohalogen compounds
ABSPRNADVQNDOU-UHFFFAOYSA-N	InChI=1S/C16H16O2/c1-10(2)8-9-12-11(3)15(17)13-6-4-5-7-14(13)16(12)18/h4-8H,9H2,1-3H3	['Vitamin MK 1']	['2-Methyl-3-(3-methylbut-2-en-1-yl)naphthalene-1,4-dione']	['957-78-8']	CC(C)=CCC1=C(C)C(=O)C2=CC=CC=C2C1=O	CC(C)=CCC1=C(C)C(=O)c2ccccc2C1=O	C=C(C)C=Cc1c(C)c(O)c2ccccc2c1O	CC1C(O)=C2C=CC=CC2=C(O)C=1C=CC(C)=C	FUXQEGJLLJOQTC-UHFFFAOYSA-N	InChI=1S/C16H16O2/c1-10(2)8-9-12-11(3)15(17)13-6-4-5-7-14(13)16(12)18/h4-917-18H1H22-3H3		0	240.302	-4.420845	-5.569228031	-3.185387982	2.383840049	0.959912351	-0.188470645	2.195369404	0.709678978	16.2178667	17.1574082	Organic compounds	Lipids and lipid-like molecules	Prenol lipids	Quinone and hydroquinone lipids	Lipids and lipid-like molecules
ABSTXSZPGHDTAF-BYPYZUCNSA-N	InChI=1S/C5H11NO2/c1-4(6)2-3-5(7)8/h4H,2-3,6H2,1H3,(H,7,8)/t4-/m0/s1	['(4S)-4-Aminopentanoic acid']	['(4S)-4-Aminopentanoic acid']	['1558-59-4']	C[C@H](N)CCC(O)=O	CC(N)CCC(=O)O	CC(N)CCC(=O)O	CC(N)CCC(O)=O	ABSTXSZPGHDTAF-UHFFFAOYSA-N	InChI=1S/C5H11NO2/c1-4(6)2-3-5(7)8/h4H2-36H21H3(H78)		0	117.148	-2.9808488	-4.332983601	-2.026854	2.306129601	2.087886068	0.735751277	3.041880879	0.580582099	46.40484679	-59.84587059	Organic compounds	Organic acids and derivatives	Carboxylic acids and derivatives	Amino acids, peptides, and analogues	Organic acids and derivatives
ABSTXSZPGHDTAF-UHFFFAOYSA-N	InChI=1/C5H11NO2/c1-4(6)2-3-5(7)8/h4H,2-3,6H2,1H3,(H,7,8)	['(+/-)-4-Aminopentanoic acid']	['4-Aminopentanoic acid']	['627-61-2']	CC(N)CCC(O)=O	CC(N)CCC(=O)O	CC(N)CCC(=O)O	CC(N)CCC(O)=O	ABSTXSZPGHDTAF-UHFFFAOYSA-N	InChI=1S/C5H11NO2/c1-4(6)2-3-5(7)8/h4H2-36H21H3(H78)		0	117.148	-2.9808488	-4.332983601	-2.026854	2.306129601	2.087886068	0.735751277	3.041880879	0.580582099	46.40437646	-59.84589271	Organic compounds	Organic acids and derivatives	Carboxylic acids and derivatives	Amino acids, peptides, and analogues	Organic acids and derivatives
ABSWXCXMXIZDSN-UHFFFAOYSA-L	InChI=1S/2C16H32O2.Mg/c2*1-2-3-4-5-6-7-8-9-10-11-12-13-14-15-16(17)18;/h2*2-15H2,1H3,(H,17,18);/q;;+2/p-2	['Magnesium dihexadecanoate']	['Magnesium dihexadecanoate']	['16178-72-6']	[Mg++].CCCCCCCCCCCCCCCC([O-])=O.CCCCCCCCCCCCCCCC([O-])=O	CCCCCCCCCCCCCCCC(=O)[O-].CCCCCCCCCCCCCCCC(=O)[O-].[Mg+2]	CCCCCCCCCCCCCCCC(=O)[O-].CCCCCCCCCCCCCCCC(=O)[O-].[Mg+2]	CCCCCCCCCCCCCCCC(O)=O	IPCSVZSSVZVIGE-UHFFFAOYSA-N	InChI=1S/C16H32O2/c1-2-3-4-5-6-7-8-9-10-11-12-13-14-15-16(17)18/h2-15H21H3(H1718)	[Mg+2]	120	256.43	-3.5464342	-4.47949104	-2.525245165	1.954245874	1.862534656	0.929477793	2.883723667	0	96.47651995	-52.89967709	Organic compounds	Lipids and lipid-like molecules	Fatty Acyls	Fatty acids and conjugates	Lipids and lipid-like molecules
ABTAMTTWNRHXGT-UHFFFAOYSA-M	InChI=1S/C22H29N6S.CH4O4S/c1-6-27(14-15-28(3,4)5)19-12-13-20(17(2)16-19)24-25-22-23-21(26-29-22)18-10-8-7-9-11-18;1-5-6(2,3)4/h7-13,16H,6,14-15H2,1-5H3;1H3,(H,2,3,4)/q+1;/p-1	['Ethanaminium, 2-[ethyl[3-methyl-4-[2-(3-phenyl-1,2,4-thiadiazol-5-yl)diazenyl]phenyl]amino]-N,N,N-trimethyl-, methyl sulfate (1:1)']	['2-(Ethyl{3-methyl-4-[(3-phenyl-1,2,4-thiadiazol-5-yl)diazenyl]phenyl}amino)-N,N,N-trimethylethan-1-aminium methyl sulfate']	['28313-51-1']	COS([O-])(=O)=O.CCN(CC[N+](C)(C)C)C1=CC=C(N=NC2=NC(=NS2)C2=CC=CC=C2)C(C)=C1	CCN(CC[N+](C)(C)C)c1ccc(N=Nc2nc(-c3ccccc3)ns2)c(C)c1.COS(=O)(=O)[O-]	CCN(CC[N+](C)(C)C)c1ccc(N=Nc2nc(-c3ccccc3)ns2)c(C)c1.COS(=O)(=O)[O-]	CC1=CC(=CC=C1N=NC1=NC(=NS1)C1C=CC=CC=1)N(CC[N+](C)(C)C)CC	OBOPQJVCYIBVIV-UHFFFAOYSA-N	InChI=1S/C22H29N6S/c1-6-27(14-15-28(34)5)19-12-13-20(17(2)16-19)24-25-22-23-21(26-29-22)18-10-8-7-9-11-18/h7-1316H614-15H21-5H3/q+1	COS(=O)(=O)[O-]	2242	409.583	-4.4584737	-6.114517661	-2.1834795	3.931038161	1.153868219	-0.502175738	3.428862423	0.765003552	-151.8157617	-60.60644142	Organic compounds	Benzenoids	Benzene and substituted derivatives	Toluenes	Benzenoids
ABTAPMOIPJSVIW-UHFFFAOYSA-L	InChI=1S/C17H15N3O7S2.2Na/c1-27-15-8-10(5-6-14(15)18)19-20-11-7-13-12(17(9-11)29(24,25)26)3-2-4-16(13)28(21,22)23;;/h2-9H,18H2,1H3,(H,21,22,23)(H,24,25,26);;/q;2*+1/p-2	['1,5-Naphthalenedisulfonic acid, 3-[2-(4-amino-3-methoxyphenyl)diazenyl]-, sodium salt (1:2)']	['Disodium 3-[(4-amino-3-methoxyphenyl)diazenyl]naphthalene-1,5-disulfonate']	['67906-55-2']	[Na+].[Na+].COC1=C(N)C=CC(=C1)N=NC1=CC2=C(C=CC=C2S([O-])(=O)=O)C(=C1)S([O-])(=O)=O	COc1cc(N=Nc2cc(S(=O)(=O)[O-])c3cccc(S(=O)(=O)[O-])c3c2)ccc1N.[Na+].[Na+]	COc1cc(N=Nc2cc(S(=O)(=O)[O-])c3cccc(S(=O)(=O)[O-])c3c2)ccc1N.[Na+].[Na+]	COC1C=C(C=CC=1N)N=NC1C=C(C2C=CC=C(C=2C=1)S(O)(=O)=O)S(O)(=O)=O	XCQVRFXKEGDNQY-UHFFFAOYSA-N	InChI=1S/C17H15N3O7S2/c1-27-15-8-10(5-6-14(15)18)19-20-11-7-13-12(17(9-11)29(2425)26)3-2-4-16(13)28(2122)23/h2-9H18H21H3(H212223)(H242526)	[Na+]	110	437.455	-3.7316303	-5.252459398	-2.600555573	2.651903825	1.909303056	0.388473986	3.040377811	0.653857853	-164.4696932	-21.2060026	Organic compounds	Benzenoids	Naphthalenes	Naphthalene sulfonic acids and derivatives	Benzenoids
ABTHZNIDMGCYQA-UHFFFAOYSA-N	InChI=1S/C20H23ClFN3O/c21-16-3-7-18(8-4-16)23-20(26)2-1-11-24-12-14-25(15-13-24)19-9-5-17(22)6-10-19/h3-10H,1-2,11-15H2,(H,23,26)	['N-(4-Chlorophenyl)-4-[4-(4-fluorophenyl)piperazin-1-yl]butanamide']	['N-(4-Chlorophenyl)-4-[4-(4-fluorophenyl)piperazin-1-yl]butanamide']	['923024-39-9']	FC1=CC=C(C=C1)N1CCN(CCCC(=O)NC2=CC=C(Cl)C=C2)CC1	O=C(CCCN1CCN(c2ccc(F)cc2)CC1)Nc1ccc(Cl)cc1	O=C(CCCN1CCN(c2ccc(F)cc2)CC1)Nc1ccc(Cl)cc1	O=C(CCCN1CCN(CC1)C1C=CC(F)=CC=1)NC1C=CC(Cl)=CC=1	ABTHZNIDMGCYQA-UHFFFAOYSA-N	InChI=1S/C20H23ClFN3O/c21-16-3-7-18(8-4-16)23-20(26)2-1-11-24-12-14-25(15-13-24)19-9-5-17(22)6-10-19/h3-10H1-211-15H2(H2326)		0	375.875	-4.799654	-6.153627494	-3.475134707	2.678492787	0.775389448	-0.578584053	2.099908734	0.693453301	1.861784556	71.39020229	Organic compounds	Organoheterocyclic compounds	Diazinanes	Piperazines	Organoheterocyclic compounds
ABTLMGYPRQPZJF-UHFFFAOYSA-N	InChI=1S/C11H9ClN2O2S/c12-9-4-6-10(7-5-9)17(15,16)14-11-3-1-2-8-13-11/h1-8H,(H,13,14)	['4-chloro-N-(pyridin-2-yl)benzenesulfonamide']	['4-Chloro-N-(pyridin-2-yl)benzene-1-sulfonamide']	['1213-38-3']	ClC1=CC=C(C=C1)S(=O)(=O)NC1=CC=CC=N1	O=S(=O)(Nc1ccccn1)c1ccc(Cl)cc1	O=S(=O)(Nc1ccccn1)c1ccc(Cl)cc1	O=S(=O)(NC1=CC=CC=N1)C1C=CC(Cl)=CC=1	ABTLMGYPRQPZJF-UHFFFAOYSA-N	InChI=1S/C11H9ClN2O2S/c12-9-4-6-10(7-5-9)17(1516)14-11-3-1-2-8-13-11/h1-8H(H1314)		0	268.725	-4.606612	-5.951243372	-3.219388997	2.731854376	0.822695862	-0.521935301	2.209919075	0.625912976	-107.9216352	-54.68052289	Organic compounds	Benzenoids	Benzene and substituted derivatives	Benzenesulfonamides	Benzenoids
ABTLZAVJDRUDNG-UHFFFAOYSA-N	InChI=1S/C4H3N3O4/c8-3-2(7(10)11)4(9)6-1-5-3/h1H,(H2,5,6,8,9)	['5-Nitropyrimidine-4,6-diol']	['5-Nitropyrimidine-4,6-diol']	['2164-83-2']	OC1=NC=NC(O)=C1[N+]([O-])=O	O=[N+]([O-])c1c(O)ncnc1O	O=c1[nH]cnc(O)c1[N+](=O)[O-]	[O-][N+](=O)c1c(O)[n]c[nH]c1=O	ABTLZAVJDRUDNG-UHFFFAOYSA-N	InChI=1S/C4H3N3O4/c8-3-2(7(10)11)4(9)6-1-5-3/h1H(H25689)		0	157.085	-4.1702433	-6.090101825	-2.608420819	3.481681006	1.025891437	-0.893967109	2.587713897	0.735188088	-19.03452895	34.87832217	Organic compounds	Organic 1,3-dipolar compounds	Allyl-type 1,3-dipolar organic compounds	Organic nitro compounds	Other
ABTNYEMMMLVTBW-UHFFFAOYSA-N	InChI=1S/C17H12O3/c18-17(16-7-4-12-19-16)20-15-10-8-14(9-11-15)13-5-2-1-3-6-13/h1-12H	['biphenyl-4-yl 2-furoate']	["[1,1'-Biphenyl]-4-yl furan-2-carboxylate"]	['75742-01-7']	O=C(OC1=CC=C(C=C1)C1=CC=CC=C1)C1=CC=CO1	O=C(Oc1ccc(-c2ccccc2)cc1)c1ccco1	O=C(Oc1ccc(-c2ccccc2)cc1)c1ccco1	O=C(OC1C=CC(=CC=1)C1C=CC=CC=1)C1=CC=CO1	ABTNYEMMMLVTBW-UHFFFAOYSA-N	InChI=1S/C17H12O3/c18-17(16-7-4-12-19-16)20-15-10-8-14(9-11-15)13-5-2-1-3-6-13/h1-12H		0	264.28	-4.146651	-5.66208757	-2.996954483	2.665133087	1.275413528	-0.240023272	2.425109815	0.68622987	5.849394631	-28.81793252	Organic compounds	Benzenoids	Benzene and substituted derivatives	Biphenyls and derivatives	Benzenoids
ABTPGIOEJSPPAW-UHFFFAOYSA-L	InChI=1S/C32H23N7O10S.2Na/c40-26-11-8-19(15-23(26)32(45)46)33-31(44)17-4-6-18(7-5-17)34-39-29-28(42)13-10-24(30(29)43)37-38-25-16-21(9-12-27(25)41)36-35-20-2-1-3-22(14-20)50(47,48)49;;/h1-16,40-43H,(H,33,44)(H,45,46)(H,47,48,49);;/q;2*+1/p-2	['Benzoic acid, 5-[[4-[2-[2,6-dihydroxy-3-[2-[2-hydroxy-5-[2-(3-sulfophenyl)diazenyl]phenyl]diazenyl]phenyl]diazenyl]benzoyl]amino]-2-hydroxy-, sodium salt (1:2)']	['Disodium 5-(4-{[2,6-dihydroxy-3-({2-hydroxy-5-[(3-sulfonatophenyl)diazenyl]phenyl}diazenyl)phenyl]diazenyl}benzamido)-2-hydroxybenzoate']	['69121-14-8']	[Na+].[Na+].OC1=CC=C(N=NC2=C(O)C=CC(=C2)N=NC2=CC(=CC=C2)S([O-])(=O)=O)C(O)=C1N=NC1=CC=C(C=C1)C(=O)NC1=CC(C([O-])=O)=C(O)C=C1	O=C(Nc1ccc(O)c(C(=O)[O-])c1)c1ccc(N=Nc2c(O)ccc(N=Nc3cc(N=Nc4cccc(S(=O)(=O)[O-])c4)ccc3O)c2O)cc1.[Na+].[Na+]	O=C(Nc1ccc(O)c(C(=O)[O-])c1)c1ccc(NN=c2c(=O)ccc(=NNc3cc(N=Nc4cccc(S(=O)(=O)[O-])c4)ccc3O)c2=O)cc1.[Na+].[Na+]	OC(=O)C1C=C(C=CC=1O)NC(=O)C1C=CC(=CC=1)NN=c1c(=O)c(ccc1=O)=NNC1C=C(C=CC=1O)N=NC1C=C(C=CC=1)S(O)(=O)=O	RIKGZAVYEQNCLH-UHFFFAOYSA-N	InChI=1S/C32H23N7O10S/c40-26-11-8-19(15-23(26)32(45)46)33-31(44)17-4-6-18(7-5-17)34-39-29-28(42)13-10-24(30(29)43)37-38-25-16-21(9-12-27(25)41)36-35-20-2-1-3-22(14-20)50(4748)49/h1-16343840-41H(H3344)(H4546)(H474849)	[Na+]	110	697.642	-3.6545558	-5.187269087	-2.810628459	2.376640628	2.189076814	0.656363531	3.033004159	0.716470414	-161.2451525	-13.49863463	Organic compounds	Benzenoids	Benzene and substituted derivatives	Anilides	Benzenoids
ABTRFGSPYXCGMR-HNNISBQLSA-N	InChI=1/C40H56O/c1-31(2)17-13-20-34(5)23-15-25-35(6)24-14-21-32(3)18-11-12-19-33(4)22-16-26-36(7)27-28-39-37(8)29-38(41)30-40(39,9)10/h11-12,14-19,21-28,38,41H,13,20,29-30H2,1-10H3/b12-11+,21-14+,22-16+,25-15+,28-27+,32-18+,33-19+,34-23+,35-24+,36-26+	['Hydroxytorulene']	['beta,psi-Caroten-3-ol']	['79-75-4']	CC(C)=CCC\C(C)=C\C=C\C(\C)=C\C=C\C(\C)=C\C=C\C=C(/C)\C=C\C=C(/C)\C=C\C1=C(C)CC(O)CC1(C)C	CC(C)=CCCC(C)=CC=CC(C)=CC=CC(C)=CC=CC=C(C)C=CC=C(C)C=CC1=C(C)CC(O)CC1(C)C	CC(C)=CCCC(C)=CC=CC(C)=CC=CC(C)=CC=CC=C(C)C=CC=C(C)C=CC1=C(C)CC(O)CC1(C)C	CC(C)=CCCC(C)=CC=CC(C)=CC=CC(C)=CC=CC=C(C)C=CC=C(C)C=CC1=C(C)CC(O)CC1(C)C	ABTRFGSPYXCGMR-UHFFFAOYSA-N	InChI=1S/C40H56O/c1-31(2)17-13-20-34(5)23-15-25-35(6)24-14-21-32(3)18-11-12-19-33(4)22-16-26-36(7)27-28-39-37(8)29-38(41)30-40(399)10/h11-1214-1921-283841H132029-30H21-10H3		0	552.887	-4.286426	-5.743636959	-3.075245192	2.668391767	1.456210318	-0.00100058	2.667391186	0.695580975	76.26162683	94.99414676	Organic compounds	Lipids and lipid-like molecules	Prenol lipids	Tetraterpenoids	Lipids and lipid-like molecules
ABTRFGSPYXCGMR-KXQOOQHDSA-N	InChI=1S/C40H56O/c1-31(2)17-13-20-34(5)23-15-25-35(6)24-14-21-32(3)18-11-12-19-33(4)22-16-26-36(7)27-28-39-37(8)29-38(41)30-40(39,9)10/h11-12,14-19,21-28,38,41H,13,20,29-30H2,1-10H3/t38-/m1/s1	['(3R)-beta-4-Caroten-3-ol']	[nan]	['3763-55-1']	[H]O[C@@H]1CC(C)=C(C=CC(C)=CC=CC(C)=CC=CC=C(C)C=CC=C(C)C=CC=C(C)CCC=C(C)C)C(C)(C)C1	CC(C)=CCCC(C)=CC=CC(C)=CC=CC(C)=CC=CC=C(C)C=CC=C(C)C=CC1=C(C)CC(O)CC1(C)C	CC(C)=CCCC(C)=CC=CC(C)=CC=CC(C)=CC=CC=C(C)C=CC=C(C)C=CC1=C(C)CC(O)CC1(C)C	CC(C)=CCCC(C)=CC=CC(C)=CC=CC(C)=CC=CC=C(C)C=CC=C(C)C=CC1=C(C)CC(O)CC1(C)C	ABTRFGSPYXCGMR-UHFFFAOYSA-N	InChI=1S/C40H56O/c1-31(2)17-13-20-34(5)23-15-25-35(6)24-14-21-32(3)18-11-12-19-33(4)22-16-26-36(7)27-28-39-37(8)29-38(41)30-40(399)10/h11-1214-1921-283841H132029-30H21-10H3		0	552.887	-4.286426	-5.743636959	-3.075245192	2.668391767	1.456210318	-0.00100058	2.667391186	0.695580975	76.26162683	94.99414676	Organic compounds	Lipids and lipid-like molecules	Prenol lipids	Tetraterpenoids	Lipids and lipid-like molecules
ABTSKZKCMFRYNP-HUFPKKMTSA-N	InChI=1S/C40H65NO15/c1-11-30(45)54-38-25(5)51-32(21-40(38,7)48)55-35-24(4)52-39(34(47)33(35)41(8)9)56-36-27(17-18-42)19-22(2)28(44)16-14-12-13-15-23(3)50-31(46)20-29(37(36)49-10)53-26(6)43/h12-14,16,18,22-25,27-29,32-39,44,47-48H,11,15,17,19-21H2,1-10H3/b13-12+,16-14+/t22-,23-,24-,25+,27+,28+,29-,32+,33-,34-,35-,36+,37+,38+,39+,40-/m1/s1	['Leucomycin A6']	['(2S,3S,4R,6S)-6-{[(2R,3S,4R,5R,6S)-6-{[(4R,5S,6S,7R,9R,10R,11E,13E,16R)-4-(Acetyloxy)-10-hydroxy-5-methoxy-9,16-dimethyl-2-oxo-7-(2-oxoethyl)-1-oxacyclohexadeca-11,13-dien-6-yl]oxy}-4-(dimethylamino)-\n5-hydroxy-2-methyloxan-3-yl]oxy}-4-hydroxy-2,4-dimethyloxan-3-yl propanoate (non-preferred name)']	['18361-48-3']	[H][C@@]1(O[C@H]2[C@@H](CC=O)C[C@@H](C)[C@@H](O)\C=C\C=C\C[C@@H](C)OC(=O)C[C@@H](OC(C)=O)[C@@H]2OC)O[C@H](C)[C@@]([H])(O[C@H]2C[C@@](C)(O)[C@@H](OC(=O)CC)[C@H](C)O2)[C@@H]([C@H]1O)N(C)C	CCC(=O)OC1C(C)OC(OC2C(C)OC(OC3C(CC=O)CC(C)C(O)C=CC=CCC(C)OC(=O)CC(OC(C)=O)C3OC)C(O)C2N(C)C)CC1(C)O	CCC(=O)OC1C(C)OC(OC2C(C)OC(OC3C(CC=O)CC(C)C(O)C=CC=CCC(C)OC(=O)CC(OC(C)=O)C3OC)C(O)C2N(C)C)CC1(C)O	CC(=O)OC1CC(=O)OC(C)CC=CC=CC(O)C(C)CC(CC=O)C(OC2OC(C)C(OC3CC(C)(O)C(OC(=O)CC)C(C)O3)C(C2O)N(C)C)C1OC	ABTSKZKCMFRYNP-UHFFFAOYSA-N	InChI=1S/C40H65NO15/c1-11-30(45)54-38-25(5)51-32(21-40(387)48)55-35-24(4)52-39(34(47)33(35)41(8)9)56-36-27(17-18-42)19-22(2)28(44)16-14-12-13-15-23(3)50-31(46)20-29(37(36)49-10)53-26(6)43/h12-14161822-2527-2932-394447-48H11151719-21H21-10H3		0	799.952	-4.2428236	-6.719429073	-2.48475868	4.234670393	1.66024033	-0.816365145	3.418305249	0.754528612	73.60156519	126.6339227	Organic compounds	Organic oxygen compounds	Organooxygen compounds	Carbohydrates and carbohydrate conjugates	Organic oxygen compounds
ABTUPEBOWRKQLD-FZMZJTMJSA-N	InChI=1S/C15H15N3O5S/c1-8-7-24-14-11(16)13(19)17(14)12(8)15(20)23-6-9-2-4-10(5-3-9)18(21)22/h2-5,11,14H,6-7,16H2,1H3/t11-,14-/m0/s1	['p-Nitrobenzyl (6R-trans)-7-amino-3-methyl-8-oxo-5-thia-1-azabicyclo(4.2.0)oct-2-ene-2-carboxylate']	['(4-Nitrophenyl)methyl (6S,7S)-7-amino-3-methyl-8-oxo-5-thia-1-azabicyclo[4.2.0]oct-2-ene-2-carboxylate']	['29124-83-2']	CC1=C(N2[C@@H](SC1)[C@@H](N)C2=O)C(=O)OCC1=CC=C(C=C1)[N+]([O-])=O	CC1=C(C(=O)OCc2ccc([N+](=O)[O-])cc2)N2C(=O)C(N)C2SC1	CC1=C(C(=O)OCc2ccc([N+](=O)[O-])cc2)N2C(=O)C(N)C2SC1	CC1CSC2C(N)C(=O)N2C=1C(=O)OCC1C=CC(=CC=1)[N+]([O-])=O	ABTUPEBOWRKQLD-UHFFFAOYSA-N	InChI=1S/C15H15N3O5S/c1-8-7-24-14-11(16)13(19)17(14)12(8)15(20)23-6-9-2-4-10(5-3-9)18(21)22/h2-51114H6-716H21H3		0	349.368	-4.528078	-6.35202283	-2.698931805	3.653091025	1.015205049	-0.808739707	2.844351318	0.679984032	55.3265824	115.441888	Organic compounds	Benzenoids	Benzene and substituted derivatives	Benzyloxycarbonyls	Benzenoids
ABTXGJFUQRCPNH-UHFFFAOYSA-N	InChI=1S/C13H21N3O.ClH/c1-3-16(4-2)10-9-15-13(17)11-5-7-12(14)8-6-11;/h5-8H,3-4,9-10,14H2,1-2H3,(H,15,17);1H	['Procainamide hydrochloride']	['4-Amino-N-[2-(diethylamino)ethyl]benzamide--hydrogen chloride (1/1)']	['614-39-1']	Cl.CCN(CC)CCNC(=O)C1=CC=C(N)C=C1	CCN(CC)CCNC(=O)c1ccc(N)cc1.Cl	CCN(CC)CCNC(=O)c1ccc(N)cc1.Cl	CCN(CCNC(=O)C1C=CC(N)=CC=1)CC	REQCZEXYDRLIBE-UHFFFAOYSA-N	InChI=1S/C13H21N3O/c1-3-16(4-2)10-9-15-13(17)11-5-7-12(14)8-6-11/h5-8H3-49-1014H21-2H3(H1517)	Cl	170	235.331	-4.399128	-5.668748998	-3.0426563	2.626092698	0.972551189	-0.297069858	2.32902284	0.699765355	-66.98476762	-64.14113094	Organic compounds	Benzenoids	Benzene and substituted derivatives	Benzoic acids and derivatives	Benzenoids
ABTZKZVAJTXGNN-UHFFFAOYSA-N	InChI=1S/C25H50O2/c1-3-5-7-9-10-11-12-13-14-15-16-17-18-19-20-22-24-27-25(26)23-21-8-6-4-2/h3-24H2,1-2H3	['Octadecyl heptanoate']	['Octadecyl heptanoate']	['66009-41-4']	CCCCCCCCCCCCCCCCCCOC(=O)CCCCCC	CCCCCCCCCCCCCCCCCCOC(=O)CCCCCC	CCCCCCCCCCCCCCCCCCOC(=O)CCCCCC	CCCCCCC(=O)OCCCCCCCCCCCCCCCCCC	ABTZKZVAJTXGNN-UHFFFAOYSA-N	InChI=1S/C25H50O2/c1-3-5-7-9-10-11-12-13-14-15-16-17-18-19-20-22-24-27-25(26)23-21-8-6-4-2/h3-24H21-2H3		0	382.673	-3.4458888	-4.295442786	-2.579317728	1.716125058	2.136939066	1.287385035	3.003510093	0.068944099	135.596908	-3.523652858	Organic compounds	Lipids and lipid-like molecules	Fatty Acyls	Fatty alcohol esters	Lipids and lipid-like molecules
ABUHSDOPNYVFIV-UHFFFAOYSA-N	InChI=1S/C13H13N7O2/c1-8-6-11(18-22-8)15-12(21)7-20-17-13(16-19-20)9-4-2-3-5-10(9)14/h2-6H,7,14H2,1H3,(H,15,18,21)	['2-[5-(2-Aminophenyl)-2H-tetrazol-2-yl]-N-(5-methyl-1,2-oxazol-3-yl)acetamide']	['2-[5-(2-Aminophenyl)-2H-tetrazol-2-yl]-N-(5-methyl-1,2-oxazol-3-yl)acetamide']	['436093-06-0']	CC1=CC(NC(=O)CN2N=NC(=N2)C2=CC=CC=C2N)=NO1	Cc1cc(NC(=O)Cn2nnc(-c3ccccc3N)n2)no1	Cc1cc(NC(=O)Cn2nnc(-c3ccccc3N)n2)no1	CC1=CC(NC(=O)CN2N=NC(=N2)C2=CC=CC=C2N)=NO1	ABUHSDOPNYVFIV-UHFFFAOYSA-N	InChI=1S/C13H13N7O2/c1-8-6-11(18-22-8)15-12(21)7-20-17-13(16-19-20)9-4-2-3-5-10(9)14/h2-6H714H21H3(H151821)		0	299.294	-4.408006	-5.769832947	-2.962142856	2.807690091	1.068091836	-0.293734937	2.513955155	0.758524658	-53.39225683	12.32671333	Organic compounds	Organoheterocyclic compounds	Azoles	Tetrazoles	Organoheterocyclic compounds
ABUISBDTYAZRHY-ITNFBUOGSA-N	InChI=1S/C21H26F2O5/c1-18-5-3-11(25)7-14(18)15(22)8-13-12-4-6-20(28,17(27)10-24)19(12,2)9-16(26)21(13,18)23/h3,5,7,12-13,15-16,24,26,28H,4,6,8-10H2,1-2H3/t12-,13-,15+,16-,18-,19-,20-,21?/m0/s1	['6,9-Difluoro-11,17,21-trihydroxypregna-1,4-diene-3,20-dione']	['(9xi)-6beta,9-Difluoro-11beta,17,21-trihydroxypregna-1,4-diene-3,20-dione']	['60864-55-3']	[H][C@@]12CC[C@](O)(C(=O)CO)[C@@]1(C)C[C@]([H])(O)C1(F)[C@@]2([H])C[C@@]([H])(F)C2=CC(=O)C=C[C@]12C	CC12C=CC(=O)C=C1C(F)CC1C3CCC(O)(C(=O)CO)C3(C)CC(O)C12F	CC12C=CC(=O)C=C1C(F)CC1C3CCC(O)(C(=O)CO)C3(C)CC(O)C12F	CC12C=CC(=O)C=C1C(F)CC1C3CCC(O)(C(=O)CO)C3(C)CC(O)C21F	ABUISBDTYAZRHY-UHFFFAOYSA-N	InChI=1S/C21H26F2O5/c1-18-5-3-11(25)7-14(18)15(22)8-13-12-4-6-20(2817(27)10-24)19(122)9-16(26)21(1318)23/h35712-1315-16242628H468-10H21-2H3		0	396.43	-4.81586	-7.654844907	-3.021116733	4.633728174	0.782306729	-2.056678394	2.57704978	0.761732545	124.2965372	102.5333146	Organic compounds	Lipids and lipid-like molecules	Steroids and steroid derivatives	Hydroxysteroids	Lipids and lipid-like molecules
ABUISBDTYAZRHY-RBKZJGKHSA-N	InChI=1S/C21H26F2O5/c1-18-5-3-11(25)7-14(18)15(22)8-13-12-4-6-20(28,17(27)10-24)19(12,2)9-16(26)21(13,18)23/h3,5,7,12-13,15-16,24,26,28H,4,6,8-10H2,1-2H3/t12-,13-,15-,16-,18-,19-,20-,21-/m0/s1	['(6α,11β)-6,9-Difluoro-11,17,21-trihydroxypregna-1,4-diene-3,20-dione']	['6alpha,9-Difluoro-11beta,17,21-trihydroxypregna-1,4-diene-3,20-dione']	['806-29-1']	C[C@]12C[C@H](O)[C@@]3(F)[C@@H](C[C@H](F)C4=CC(=O)C=C[C@]34C)[C@@H]1CC[C@]2(O)C(=O)CO	CC12C=CC(=O)C=C1C(F)CC1C3CCC(O)(C(=O)CO)C3(C)CC(O)C12F	CC12C=CC(=O)C=C1C(F)CC1C3CCC(O)(C(=O)CO)C3(C)CC(O)C12F	CC12C=CC(=O)C=C1C(F)CC1C3CCC(O)(C(=O)CO)C3(C)CC(O)C21F	ABUISBDTYAZRHY-UHFFFAOYSA-N	InChI=1S/C21H26F2O5/c1-18-5-3-11(25)7-14(18)15(22)8-13-12-4-6-20(2817(27)10-24)19(122)9-16(26)21(1318)23/h35712-1315-16242628H468-10H21-2H3		0	396.43	-4.81586	-7.654844907	-3.021116733	4.633728174	0.782306729	-2.056678394	2.57704978	0.761732545	124.2964392	102.5333643	Organic compounds	Lipids and lipid-like molecules	Steroids and steroid derivatives	Hydroxysteroids	Lipids and lipid-like molecules
ABUPWXCYFWRZKL-UHFFFAOYSA-N	InChI=1S/C5H12S2/c1-3-4-5-7-6-2/h3-5H2,1-2H3	['Methyl n-butyl disulfide']	['1-(Methyldisulfanyl)butane']	['60779-24-0']	CCCCSSC	CCCCSSC	CCCCSSC	CSSCCCC	ABUPWXCYFWRZKL-UHFFFAOYSA-N	InChI=1S/C5H12S2/c1-3-4-5-7-6-2/h3-5H21-2H3		0	136.285	-4.4045763	-6.668052632	-2.7628058	3.905246832	0.729871751	-1.533604573	2.371642258	0.63056266	121.2496741	-115.3172551	Organic compounds	Organosulfur compounds	Organic disulfides	Dialkyldisulfides	Organosulfur compounds
ABUZDQCQXDZFRG-UHFFFAOYSA-N	InChI=1S/C9H14O4/c1-3-13-9(11)7-5-4-6-8(10)12-2/h3H,1,4-7H2,2H3	['Adipic acid, methyl vinyl ester']	['Ethenyl methyl hexanedioate']	['2969-87-1']	COC(=O)CCCCC(=O)OC=C	C=COC(=O)CCCCC(=O)OC	C=COC(=O)CCCCC(=O)OC	COC(=O)CCCCC(=O)OC=C	ABUZDQCQXDZFRG-UHFFFAOYSA-N	InChI=1S/C9H14O4/c1-3-13-9(11)7-5-4-6-8(10)12-2/h3H14-7H22H3		0	186.207	-3.5168564	-4.766926959	-2.51896999	2.247956969	1.753139573	0.503069044	2.751026013	0.473710317	115.0250655	1.053960397	Organic compounds	Lipids and lipid-like molecules	Fatty Acyls	Fatty acid esters	Lipids and lipid-like molecules
ABVBOWJCKJGCJM-DMTCNVIQSA-N	InChI=1S/C5H8N2O4/c8-3-1-4(5(9)10)7(2-3)6-11/h3-4,8H,1-2H2,(H,9,10)/t3-,4+/m1/s1	['Nitrosohydroxyproline']	['(4R)-4-Hydroxy-1-nitroso-L-proline']	['30310-80-6']	O[C@@H]1C[C@H](N(C1)N=O)C(O)=O	O=NN1CC(O)CC1C(=O)O	O=NN1CC(O)CC1C(=O)O	OC1CC(C(O)=O)N(C1)N=O	ABVBOWJCKJGCJM-UHFFFAOYSA-N	InChI=1S/C5H8N2O4/c8-3-1-4(5(9)10)7(2-3)6-11/h3-48H1-2H2(H910)		0	160.129	-3.95629	-6.83380447	-2.367835358	4.465969112	1.248179996	-1.629334479	2.836634634	0.767300031	54.74924212	44.14724952	Organic compounds	Organic acids and derivatives	Carboxylic acids and derivatives	Amino acids, peptides, and analogues	Organic acids and derivatives
ABVFVJRTKMVJMV-XDHOZWIPSA-N	InChI=1S/C19H15Cl3N2O2/c20-14-1-4-16(5-2-14)25-9-10-26-19(12-24-8-7-23-13-24)17-6-3-15(21)11-18(17)22/h1-8,11-13H,9-10H2/b19-12+	['(E)-1-(2,4-Dichloro-beta-(2-(p-chlorophenoxy)ethoxy)styryl)imidazole']	[nan]	['70161-09-0']	ClC1=CC=C(OCCO\C(=C\N2C=CN=C2)C2=C(Cl)C=C(Cl)C=C2)C=C1	Clc1ccc(OCCOC(=Cn2ccnc2)c2ccc(Cl)cc2Cl)cc1	Clc1ccc(OCCOC(=Cn2ccnc2)c2ccc(Cl)cc2Cl)cc1	ClC1=CC(Cl)=CC=C1C(=CN1C=NC=C1)OCCOC1C=CC(Cl)=CC=1	ABVFVJRTKMVJMV-UHFFFAOYSA-N	InChI=1S/C19H15Cl3N2O2/c20-14-1-4-16(5-2-14)25-9-10-26-19(12-24-8-7-23-13-24)17-6-3-15(21)11-18(17)22/h1-811-13H9-10H2		0	409.7	-4.7597284	-6.398545173	-3.345098304	3.053446869	0.852737535	-0.786079209	2.26736766	0.676631815	-66.4586187	-103.0378889	Organic compounds	Benzenoids	Benzene and substituted derivatives	Halobenzenes	Benzenoids
ABVGDXLCJRFCOD-UHFFFAOYSA-N	InChI=1S/C11H6N2O2/c14-10-6-3-1-2-4-7(6)11(15)9-8(10)12-5-13-9/h1-5H,(H,12,13)	['1h-naphtho[2,3-d]imidazole-4,9-dione']	['1H-Naphtho[2,3-d]imidazole-4,9-dione']	['4496-30-4']	O=C1C2=C(N=CN2)C(=O)C2=CC=CC=C12	O=C1c2ccccc2C(=O)c2[nH]cnc21	O=C1c2ccccc2C(=O)c2[nH]cnc21	O=C1C2NC=NC=2C(=O)C2=CC=CC=C12	ABVGDXLCJRFCOD-UHFFFAOYSA-N	InChI=1S/C11H6N2O2/c14-10-6-3-1-2-4-7(6)11(15)9-8(10)12-5-13-9/h1-5H(H1213)		0	198.181	-4.2652764	-5.692995694	-2.958765956	2.734229737	1.031785595	-0.395933678	2.338296059	0.680303263	-49.54229388	63.51030739	Organic compounds	Benzenoids	Naphthalenes		Benzenoids
ABVRVIZBZKUTMK-JSYANWSFSA-M	InChI=1S/C8H9NO5.K/c10-2-1-4-7(8(12)13)9-5(11)3-6(9)14-4;/h1,6-7,10H,2-3H2,(H,12,13);/q;+1/p-1/b4-1-;/t6-,7-;/m1./s1	['Clavulanate potassium']	['Potassium (2R,3Z,5R)-3-(2-hydroxyethylidene)-7-oxo-4-oxa-1-azabicyclo[3.2.0]heptane-2-carboxylate']	['61177-45-5']	[K+].[H][C@@]12CC(=O)N1[C@@H](C([O-])=O)\C(O2)=C\CO	O=C([O-])C1/C(=C/CO)OC2CC(=O)N21.[K+]	O=C([O-])C1/C(=C/CO)OC2CC(=O)N21.[K+]	OC(=O)C1C(=CCO)OC2CC(=O)N21	HZZVJAQRINQKSD-UHFFFAOYSA-N	InChI=1S/C8H9NO5/c10-2-1-4-7(8(12)13)9-5(11)3-6(9)14-4/h16-710H2-3H2(H1213)	[K+]	190	199.162	-3.7816303	-5.721561764	-2.497759691	3.223802073	1.517576183	-0.422355285	2.801446788	0.612646428	77.4413357	23.46854696	Organic compounds	Organic acids and derivatives	Carboxylic acids and derivatives	Amino acids, peptides, and analogues	Organic acids and derivatives		1.450605205
ABVVEAHYODGCLZ-UHFFFAOYSA-N	InChI=1S/C13H29N/c1-2-3-4-5-6-7-8-9-10-11-12-13-14/h2-14H2,1H3	['Tridecylamine']	['Tridecan-1-amine']	['2869-34-3']	CCCCCCCCCCCCCN	CCCCCCCCCCCCCN	CCCCCCCCCCCCCN	CCCCCCCCCCCCCN	ABVVEAHYODGCLZ-UHFFFAOYSA-N	InChI=1S/C13H29N/c1-2-3-4-5-6-7-8-9-10-11-12-13-14/h2-14H21H3		0	199.382	-3.4428375	-5.248834641	-2.615802589	2.633032052	1.856848468	0.050851307	2.683883359	0.307692308	98.01022538	-114.7379975	Organic compounds	Organic nitrogen compounds	Organonitrogen compounds	Amines	Organic nitrogen compounds
ABVXLHURFQNCLR-UHFFFAOYSA-N	InChI=1S/C22H18ClN3O4/c1-30-11-3-10-26-21(28)16-5-2-4-15-19(16)17(22(26)29)12-18(20(15)27)25-24-14-8-6-13(23)7-9-14/h2,4-9,12,27H,3,10-11H2,1H3	['1H-Benz[de]isoquinoline-1,3(2H)-dione, 5-[(4-chlorophenyl)azo]-6-hydroxy-2-(3-methoxypropyl)-']	['5-[(4-Chlorophenyl)diazenyl]-6-hydroxy-2-(3-methoxypropyl)-1H-benzo[de]isoquinoline-1,3(2H)-dione']	['42358-39-4']	COCCCN1C(=O)C2=CC(N=NC3=CC=C(Cl)C=C3)=C(O)C3=CC=CC(C1=O)=C23	COCCCN1C(=O)c2cccc3c(O)c(N=Nc4ccc(Cl)cc4)cc(c23)C1=O	COCCCN1C(=O)c2cccc3c(O)c(N=Nc4ccc(Cl)cc4)cc(c23)C1=O	COCCCN1C(=O)C2=CC=CC3=C(O)C(=CC(=C32)C1=O)N=NC1C=CC(Cl)=CC=1	ABVXLHURFQNCLR-UHFFFAOYSA-N	InChI=1S/C22H18ClN3O4/c1-30-11-3-10-26-21(28)16-5-2-4-15-19(16)17(22(26)29)12-18(20(15)27)25-24-14-8-6-13(23)7-9-14/h24-91227H310-11H21H3		0	423.856	-3.7305474	-5.811704398	-2.914507477	2.897196921	1.896670908	-0.184486063	2.712710859	0.737319352	-160.7567243	14.14420354	Organic compounds	Organoheterocyclic compounds	Isoquinolines and derivatives	Isoquinolones and derivatives	Organoheterocyclic compounds
ABWFGJWIRFPJSB-UHFFFAOYSA-N	InChI=1S/C17H21NO4/c1-5-21-15(19)10-12-11-18(16(20)22-17(2,3)4)14-9-7-6-8-13(12)14/h6-9,11H,5,10H2,1-4H3	['tert-Butyl 3-(2-ethoxy-2-oxoethyl)-1H-indole-1-carboxylate']	['tert-Butyl 3-(2-ethoxy-2-oxoethyl)-1H-indole-1-carboxylate']	['786647-50-5']	CCOC(=O)CC1=CN(C(=O)OC(C)(C)C)C2=CC=CC=C12	CCOC(=O)Cc1cn(C(=O)OC(C)(C)C)c2ccccc12	CCOC(=O)Cc1cn(C(=O)OC(C)(C)C)c2ccccc12	CCOC(=O)CC1=CN(C(=O)OC(C)(C)C)C2=CC=CC=C21	ABWFGJWIRFPJSB-UHFFFAOYSA-N	InChI=1S/C17H21NO4/c1-5-21-15(19)10-12-11-18(16(20)22-17(23)4)14-9-7-6-8-13(12)14/h6-911H510H21-4H3		0	303.358	-4.563947	-6.314604467	-3.118888292	3.195716175	0.918008249	-0.832649014	2.36306716	0.696809851	-36.47832254	25.59914017	Organic compounds	Organoheterocyclic compounds	Indoles and derivatives	Indolyl carboxylic acids and derivatives	Organoheterocyclic compounds
ABWHOEHSTSEVRD-UHFFFAOYSA-K	InChI=1S/C16H29N5O8.Dy/c1-17-12(22)7-20(10-15(26)27)5-3-19(9-14(24)25)4-6-21(11-16(28)29)8-13(23)18-2;/h3-11H2,1-2H3,(H,17,22)(H,18,23)(H,24,25)(H,26,27)(H,28,29);/q;+3/p-3	['Sprodiamide']	['Dysprosium 5,8-bis(carboxylatomethyl)-11-[2-(methylamino)-2-oxoethyl]-3-oxo-2,5,8,11-tetraazatridecan-13-oate (non-preferred name)']	['128470-17-7']	[Dy+3].CNC(=O)CN(CCN(CCN(CC([O-])=O)CC(=O)NC)CC([O-])=O)CC([O-])=O	CNC(=O)CN(CCN(CCN(CC(=O)[O-])CC(=O)NC)CC(=O)[O-])CC(=O)[O-].[Dy+3]	CNC(=O)CN(CCN(CCN(CC(=O)[O-])CC(=O)NC)CC(=O)[O-])CC(=O)[O-].[Dy+3]	CNC(=O)CN(CC(O)=O)CCN(CC(O)=O)CCN(CC(O)=O)CC(=O)NC	RZESKRXOCXWCFX-UHFFFAOYSA-N	InChI=1S/C16H29N5O8/c1-17-12(22)7-20(10-15(26)27)5-3-19(9-14(24)25)4-6-21(11-16(28)29)8-13(23)18-2/h3-11H21-2H3(H1722)(H1823)(H2425)(H2627)(H2829)	[Dy+3]	660	419.435	-4.2545795	-5.701519629	-2.811717403	2.889802226	1.368085132	-0.078854962	2.810947265	0.491113124	61.47299679	-158.2625768	Organic compounds	Organic acids and derivatives	Carboxylic acids and derivatives	Amino acids, peptides, and analogues	Organic acids and derivatives
ABWKJXUCCMIVTI-UHFFFAOYSA-N	InChI=1S/C14H16ClN3O3/c1-4-20-13(19)9(2)21-14-16-10(3)18(17-14)12-7-5-6-11(15)8-12/h5-9H,4H2,1-3H3	['Ethyl 2-{[1-(3-chlorophenyl)-5-methyl-1H-1,2,4-triazol-3-yl]oxy}propanoate']	['Ethyl 2-{[1-(3-chlorophenyl)-5-methyl-1H-1,2,4-triazol-3-yl]oxy}propanoate']	['110607-69-7']	CCOC(=O)C(C)OC1=NN(C(C)=N1)C1=CC=CC(Cl)=C1	CCOC(=O)C(C)Oc1nc(C)n(-c2cccc(Cl)c2)n1	CCOC(=O)C(C)Oc1nc(C)n(-c2cccc(Cl)c2)n1	CC1=NC(=NN1C1C=C(Cl)C=CC=1)OC(C)C(=O)OCC	ABWKJXUCCMIVTI-UHFFFAOYSA-N	InChI=1S/C14H16ClN3O3/c1-4-20-13(19)9(2)21-14-16-10(3)18(17-14)12-7-5-6-11(15)8-12/h5-9H4H21-3H3		0	309.753	-4.7360296	-6.025405924	-3.296370827	2.729035097	0.754985913	-0.534390403	2.194644695	0.633501588	-58.3498923	-116.4114923	Organic compounds	Organoheterocyclic compounds	Azoles	Triazoles	Organoheterocyclic compounds
ABWLRVJYVVQTGQ-BJMVGYQFSA-N	InChI=1S/C7H8N4S/c8-7(12)11-10-5-6-2-1-3-9-4-6/h1-5H,(H3,8,11,12)/b10-5+	['Nicothiazone']	['(2E)-2-[(Pyridin-3-yl)methylidene]hydrazine-1-carbothioamide']	['555-90-8']	NC(=S)N\N=C\C1=CC=CN=C1	NC(=S)NN=Cc1cccnc1	NC(=S)NN=Cc1cccnc1	NC(=S)N=NCC1C=NC=CC=1	XYWOCRXFCYLTBD-UHFFFAOYSA-N	InChI=1S/C7H8N4S/c8-7(12)11-10-5-6-2-1-3-9-4-6/h1-4H5H2(H2812)		0	180.236	-4.400862	-5.791525274	-2.17874871	3.612776564	0.854979343	-0.535683734	3.077092831	0.738394393	-69.46632248	-60.98413791	Organic compounds	Organoheterocyclic compounds	Pyridines and derivatives		Organoheterocyclic compounds
ABWOJTVKEBKALJ-UHFFFAOYSA-M	InChI=1S/C2H6O5S.K/c3-1-2-7-8(4,5)6;/h3H,1-2H2,(H,4,5,6);/q;+1/p-1	['Potassium glycol sulfate']	['Potassium 2-hydroxyethyl sulfate']	['59599-54-1']	[K+].OCCOS([O-])(=O)=O	O=S(=O)([O-])OCCO.[K+]	O=S(=O)([O-])OCCO.[K+]	OCCOS(O)(=O)=O	GAPYETXMWCTXDQ-UHFFFAOYSA-N	InChI=1S/C2H6O5S/c3-1-2-7-8(45)6/h3H1-2H2(H456)	[K+]	190	142.132	-3.7051904	-5.521852801	-2.62944369	2.892409111	1.447501444	-0.369160934	2.523248177	0.52	31.0583527	-90.30490573	Organic compounds	Organic acids and derivatives	Organic sulfuric acids and derivatives	Sulfuric acid esters	Organic acids and derivatives
ABWOTFZUTTYNAA-VBCPKWTRSA-N	InChI=1S/C22H28Br2O4/c1-12-8-16-15-5-4-13-9-14(26)6-7-19(13,2)22(15,24)17(27)10-20(16,3)21(12,23)18(28)11-25/h6-7,9,12,15-17,25,27H,4-5,8,10-11H2,1-3H3/t12-,15+,16+,17+,19+,20+,21+,22?/m1/s1	['9,17-Dibromo-11,21-dihydroxy-16-methylpregna-1,4-diene-3,20-dione']	['(9xi,16R)-9,17-Dibromo-11beta,21-dihydroxy-16-methylpregna-1,4-diene-3,20-dione']	['61339-42-2']	[H][C@@]1(C)C[C@@]2([H])[C@]3([H])CCC4=CC(=O)C=C[C@]4(C)C3(Br)[C@@]([H])(O)C[C@]2(C)[C@@]1(Br)C(=O)CO	CC1CC2C3CCC4=CC(=O)C=CC4(C)C3(Br)C(O)CC2(C)C1(Br)C(=O)CO	CC1CC2C3CC=C4CC(=O)C=CC4(C)C3(Br)C(O)CC2(C)C1(Br)C(=O)CO	CC1CC2C3CC=C4CC(=O)C=CC4(C)C3(Br)C(O)CC2(C)C1(Br)C(=O)CO	GQYORSXFZBRWTK-UHFFFAOYSA-N	InChI=1S/C22H28Br2O4/c1-12-8-16-15-5-4-13-9-14(26)6-7-19(132)22(1524)17(27)10-20(163)21(1223)18(28)11-25/h46-71215-172527H58-11H21-3H3		0	516.27	-5.281984	-8.845378073	-3.120044988	5.725333085	0.430893044	-3.132501184	2.592831901	0.784339285	128.9255045	106.8459224	Organic compounds	Lipids and lipid-like molecules	Steroids and steroid derivatives	Hydroxysteroids	Lipids and lipid-like molecules
ABWPKESIPFFOLV-UHFFFAOYSA-N	InChI=1S/C26H18N4/c1-4-10-19(11-5-1)22-16-17-27-23(18-22)26-28-24(20-12-6-2-7-13-20)25(29-30-26)21-14-8-3-9-15-21/h1-18H	['1,2,4-Triazine, 5,6-diphenyl-3-(4-phenyl-2-pyridinyl)-']	['5,6-Diphenyl-3-(4-phenylpyridin-2-yl)-1,2,4-triazine']	['1058-71-5']	C1=CC=C(C=C1)C1=CC(=NC=C1)C1=NN=C(C2=CC=CC=C2)C(=N1)C1=CC=CC=C1	c1ccc(-c2ccnc(-c3nnc(-c4ccccc4)c(-c4ccccc4)n3)c2)cc1	c1ccc(-c2ccnc(-c3nnc(-c4ccccc4)c(-c4ccccc4)n3)c2)cc1	C1=C(N=CC=C1C1C=CC=CC=1)C1=NC(=C(N=N1)C1C=CC=CC=1)C1C=CC=CC=1	ABWPKESIPFFOLV-UHFFFAOYSA-N	InChI=1S/C26H18N4/c1-4-10-19(11-5-1)22-16-17-27-23(18-22)26-28-24(20-12-6-2-7-13-20)25(29-30-26)21-14-8-3-9-15-21/h1-18H		0	386.458	-4.3008065	-6.081730739	-3.008449466	3.073281273	1.28629577	-0.494628437	2.578652836	0.735230595	-67.20464124	23.28579021	Organic compounds	Organoheterocyclic compounds	Pyridines and derivatives	Phenylpyridines	Organoheterocyclic compounds
ABWVCNMFYVEBIB-CDNBRZBRSA-L	InChI=1S/C9H16N3O13P3.2Na/c10-7-1-2-12(9(14)11-7)8-3-5(13)6(23-8)4-22-27(18,19)25-28(20,21)24-26(15,16)17;;/h1-2,5-6,8,13H,3-4H2,(H,18,19)(H,20,21)(H2,10,11,14)(H2,15,16,17);;/q;2*+1/p-2/t5-,6+,8+;;/m0../s1	["Cytidine, 2'-deoxy-, 5'-(tetrahydrogen triphosphate), sodium salt (1:2)"]	["Disodium 2'-deoxy-5'-O-(hydroxy{[hydroxy(phosphonatooxy)phosphoryl]oxy}phosphoryl)cytidine"]	['102783-51-7']	[Na+].[Na+].[H][C@@]1(C[C@H](O)[C@@H](COP(O)(=O)OP(O)(=O)OP([O-])([O-])=O)O1)N1C=CC(N)=NC1=O	Nc1ccn(C2CC(O)C(COP(=O)(O)OP(=O)(O)OP(=O)([O-])[O-])O2)c(=O)n1.[Na+].[Na+]	Nc1ccn(C2CC(O)C(COP(=O)(O)OP(=O)(O)OP(=O)([O-])[O-])O2)c(=O)n1.[Na+].[Na+]	Nc1cc[n](C2CC(O)C(COP(O)(=O)OP(O)(=O)OP(O)(O)=O)O2)c(=O)[n]1	RGWHQCVHVJXOKC-UHFFFAOYSA-N	InChI=1S/C9H16N3O13P3/c10-7-1-2-12(9(14)11-7)8-3-5(13)6(23-8)4-22-27(1819)25-28(2021)24-26(1516)17/h1-25-6813H3-4H2(H1819)(H2021)(H2101114)(H2151617)	[Na+]	110	467.157	-4.7155848	-7.228443964	-3.106449592	4.121994371	0.953878106	-1.558981103	2.563013268	0.794120035	42.65239696	129.6258021	Organic compounds	Nucleosides, nucleotides, and analogues	Pyrimidine nucleotides	Pyrimidine deoxyribonucleotides	Nucleosides, nucleotides, and analogues
ABXFOTMKHPEYQJ-UHFFFAOYSA-N	InChI=1S/C17H8F29O5P.2H3N/c18-4(19,1-3(47)2-51-52(48,49)50)5(20,21)6(22,23)7(24,25)8(26,27)9(28,29)10(30,31)11(32,33)12(34,35)13(36,37)14(38,39)15(40,41)16(42,43)17(44,45)46;;/h3,47H,1-2H2,(H2,48,49,50);2*1H3	['Diammonium 3-(perfluorotetradecyl)-2-hydroxypropyl dihydrogen phosphate']	['Diammonium 4,4,5,5,6,6,7,7,8,8,9,9,10,10,11,11,12,12,13,13,14,14,15,15,16,16,17,17,17-nonacosafluoro-2-hydroxyheptadecyl phosphate']	['94200-48-3']	[NH4+].[NH4+].OC(COP([O-])([O-])=O)CC(F)(F)C(F)(F)C(F)(F)C(F)(F)C(F)(F)C(F)(F)C(F)(F)C(F)(F)C(F)(F)C(F)(F)C(F)(F)C(F)(F)C(F)(F)C(F)(F)F	O=P([O-])([O-])OCC(O)CC(F)(F)C(F)(F)C(F)(F)C(F)(F)C(F)(F)C(F)(F)C(F)(F)C(F)(F)C(F)(F)C(F)(F)C(F)(F)C(F)(F)C(F)(F)C(F)(F)F.[NH4+].[NH4+]	O=P([O-])([O-])OCC(O)CC(F)(F)C(F)(F)C(F)(F)C(F)(F)C(F)(F)C(F)(F)C(F)(F)C(F)(F)C(F)(F)C(F)(F)C(F)(F)C(F)(F)C(F)(F)C(F)(F)F.[NH4+].[NH4+]	OP(O)(=O)OCC(O)CC(F)(F)C(F)(F)C(F)(F)C(F)(F)C(F)(F)C(F)(F)C(F)(F)C(F)(F)C(F)(F)C(F)(F)C(F)(F)C(F)(F)C(F)(F)C(F)(F)F	OPYLRJAHXRPJLM-UHFFFAOYSA-N	InChI=1S/C17H8F29O5P/c18-4(191-3(47)2-51-52(4849)50)5(2021)6(2223)7(2425)8(2627)9(2829)10(3031)11(3233)12(3435)13(3637)14(3839)15(4041)16(4243)17(4445)46/h347H1-2H2(H2484950)	[NH4+]	70	874.162	-5.0971093	-7.180511229	-3.221956616	3.958554613	0.844482592	-1.238919305	2.719635308	0.683019324	10.80548412	-166.6500029	Organic compounds	Organic acids and derivatives	Organic phosphoric acids and derivatives	Phosphate esters	Organic acids and derivatives
ABXGMGUHGLQMAW-UHFFFAOYSA-N	InChI=1S/C9H7F3O/c1-6(13)7-3-2-4-8(5-7)9(10,11)12/h2-5H,1H3	['Ethanone, 1-[3-(trifluoromethyl)phenyl]-']	['1-[3-(Trifluoromethyl)phenyl]ethan-1-one']	['349-76-8']	CC(=O)C1=CC=CC(=C1)C(F)(F)F	CC(=O)c1cccc(C(F)(F)F)c1	CC(=O)c1cccc(C(F)(F)F)c1	CC(=O)C1C=C(C=CC=1)C(F)(F)F	ABXGMGUHGLQMAW-UHFFFAOYSA-N	InChI=1S/C9H7F3O/c1-6(13)7-3-2-4-8(5-7)9(1011)12/h2-5H1H3		0	188.148	-4.488182	-5.886169038	-2.97791374	2.908255298	0.786317529	-0.611669432	2.296585867	0.562154197	-71.04711776	-46.16885742	Organic compounds	Organic oxygen compounds	Organooxygen compounds	Carbonyl compounds	Organic oxygen compounds
ABXHHEZNIJUQFM-UHFFFAOYSA-N	InChI=1/C18H29NO2/c1-14(2)19-12-16(20)13-21-18-11-7-6-10-17(18)15-8-4-3-5-9-15/h6-7,10-11,14-16,19-20H,3-5,8-9,12-13H2,1-2H3	['1-Isopropylamino-3-(2-cyclohexylphenoxy)-2-propanol']	['1-(2-Cyclohexylphenoxy)-3-[(propan-2-yl)amino]propan-2-ol']	['55837-19-9']	CC(C)NCC(O)COC1=CC=CC=C1C1CCCCC1	CC(C)NCC(O)COc1ccccc1C1CCCCC1	CC(C)NCC(O)COc1ccccc1C1CCCCC1	CC(C)NCC(O)COC1=CC=CC=C1C1CCCCC1	ABXHHEZNIJUQFM-UHFFFAOYSA-N	InChI=1S/C18H29NO2/c1-14(2)19-12-16(20)13-21-18-11-7-6-10-17(18)15-8-4-3-5-9-15/h6-710-1114-1619-20H3-58-912-13H21-2H3		0	291.435	-4.557783	-5.77073162	-3.227804789	2.542926831	0.906758593	-0.306189913	2.236736919	0.714170928	-3.223189712	-107.6538787	Organic compounds	Benzenoids	Phenol ethers		Benzenoids
ABXLPLLAOXKDDO-UHFFFAOYSA-N	InChI=1S/C24H26/c1-18-14-15-19(2)23(16-18)24(22-12-8-5-9-13-22)17-20(3)21-10-6-4-7-11-21/h4-16,20,24H,17H2,1-3H3	["1,1'-[1-(2,5-Dimethylphenyl)butane-1,3-diyl]dibenzene"]	["1,1'-[1-(2,5-Dimethylphenyl)butane-1,3-diyl]dibenzene"]	['84255-44-7']	CC(CC(C1=CC=CC=C1)C1=C(C)C=CC(C)=C1)C1=CC=CC=C1	Cc1ccc(C)c(C(CC(C)c2ccccc2)c2ccccc2)c1	Cc1ccc(C)c(C(CC(C)c2ccccc2)c2ccccc2)c1	CC(CC(C1=CC(C)=CC=C1C)C1C=CC=CC=1)C1C=CC=CC=1	ABXLPLLAOXKDDO-UHFFFAOYSA-N	InChI=1S/C24H26/c1-18-14-15-19(2)23(16-18)24(22-12-8-5-9-13-22)17-20(3)21-10-6-4-7-11-21/h4-162024H17H21-3H3		0	314.472	-4.640815	-5.683607093	-3.323038137	2.360568956	0.856767192	-0.18602511	2.174543846	0.678856428	-19.14693962	-59.0770966	Organic compounds	Phenylpropanoids and polyketides	Linear 1,3-diarylpropanoids		Phenylpropanoids and polyketides
ABXLQQAKBRIHIT-UHFFFAOYSA-N	InChI=1S/C21H40O4/c1-5-9-12-18(7-3)16-24-20(22)14-11-15-21(23)25-17-19(8-4)13-10-6-2/h18-19H,5-17H2,1-4H3	['Pentanedioic acid, 1,5-bis(2-ethylhexyl) ester']	['Bis(2-ethylhexyl) pentanedioate']	['21302-20-5']	CCCCC(CC)COC(=O)CCCC(=O)OCC(CC)CCCC	CCCCC(CC)COC(=O)CCCC(=O)OCC(CC)CCCC	CCCCC(CC)COC(=O)CCCC(=O)OCC(CC)CCCC	CCCCC(COC(=O)CCCC(=O)OCC(CCCC)CC)CC	ABXLQQAKBRIHIT-UHFFFAOYSA-N	InChI=1S/C21H40O4/c1-5-9-12-18(7-3)16-24-20(22)14-11-15-21(23)25-17-19(8-4)13-10-6-2/h18-19H5-17H21-4H3		0	356.547	-3.6948276	-4.556461687	-2.932373852	1.624087835	1.857289215	0.9956551	2.619742934	0.126081691	131.4365973	-42.48454646	Organic compounds	Lipids and lipid-like molecules	Fatty Acyls	Fatty acid esters	Lipids and lipid-like molecules
ABXNBKQSDWIZQP-UHFFFAOYSA-N	InChI=1S/C24H46O4/c1-2-3-4-5-6-7-8-9-10-11-12-13-14-15-16-19-22-28-24(27)21-18-17-20-23(25)26/h2-22H2,1H3,(H,25,26)	['Hexanedioic acid, octadecyl ester']	['6-(Octadecyloxy)-6-oxohexanoic acid']	['90604-96-9']	CCCCCCCCCCCCCCCCCCOC(=O)CCCCC(O)=O	CCCCCCCCCCCCCCCCCCOC(=O)CCCCC(=O)O	CCCCCCCCCCCCCCCCCCOC(=O)CCCCC(=O)O	CCCCCCCCCCCCCCCCCCOC(=O)CCCCC(O)=O	ABXNBKQSDWIZQP-UHFFFAOYSA-N	InChI=1S/C24H46O4/c1-2-3-4-5-6-7-8-9-10-11-12-13-14-15-16-19-22-28-24(27)21-18-17-20-23(25)26/h2-22H21H3(H2526)		0	398.628	-3.349226	-4.536914405	-2.299390716	2.237523689	2.251341805	1.063653396	3.301177085	0.206659544	133.273935	-1.620252263	Organic compounds	Lipids and lipid-like molecules	Fatty Acyls	Fatty acids and conjugates	Lipids and lipid-like molecules
ABXXXZLVKKIAGK-UHFFFAOYSA-N	InChI=1S/C26H50O3/c1-4-5-6-7-9-14-19-24-25(29-24)20-15-10-8-11-16-21-26(27)28-22-17-12-13-18-23(2)3/h23-25H,4-22H2,1-3H3	['6-Methylheptyl 8-(3-octyloxiran-2-yl)octanoate']	['6-Methylheptyl 8-(3-octyloxiran-2-yl)octanoate']	['11087-88-0']	CCCCCCCCC1OC1CCCCCCCC(=O)OCCCCCC(C)C	CCCCCCCCC1OC1CCCCCCCC(=O)OCCCCCC(C)C	CCCCCCCCC1OC1CCCCCCCC(=O)OCCCCCC(C)C	CC(C)CCCCCOC(=O)CCCCCCCC1OC1CCCCCCCC	ABXXXZLVKKIAGK-UHFFFAOYSA-N	InChI=1S/C26H50O3/c1-4-5-6-7-9-14-19-24-25(29-24)20-15-10-8-11-16-21-26(27)28-22-17-12-13-18-23(2)3/h23-25H4-22H21-3H3		0	410.683	-3.9799392	-5.288253573	-2.890144571	2.398109002	1.633567492	0.325253153	2.723362155	0.356756757	131.2272501	-19.73278345	Organic compounds	Lipids and lipid-like molecules	Fatty Acyls	Lineolic acids and derivatives	Lipids and lipid-like molecules
ABXYOVCSAGTJAC-JGWLITMVSA-N	InChI=1S/C6H12O5S/c7-1-3(8)5(10)6(11)4(9)2-12/h2-11H,1H2/t3-,4+,5-,6-/m1/s1	['1-Thiohexose']	['1-Thio-D-glucose']	['7534-35-2']	[H][C@@](O)(CO)[C@@]([H])(O)[C@]([H])(O)[C@@]([H])(O)C=S	OCC(O)C(O)C(O)C(O)C=S	O=C(C(O)CO)C(O)C(O)CS	OCC(O)C(=O)C(O)C(O)CS	KPNOEGKDVXRARG-UHFFFAOYSA-N	InChI=1S/C6H12O5S/c7-1-3(8)5(10)6(11)4(9)2-12/h3-46-911-12H1-2H2		0	196.224	-4.3010015	-5.884569163	-2.469146209	3.415422954	0.991750588	-0.591817038	2.823605915	0.727724138	51.3030442	-101.0499025	Organic compounds	Organic oxygen compounds	Organooxygen compounds	Carbohydrates and carbohydrate conjugates	Organic oxygen compounds
ABXZGZXVLBYJDK-UHFFFAOYSA-N	InChI=1S/C16H17NO2S/c1-13-6-8-16(9-7-13)20(18,19)17-11-10-14-4-2-3-5-15(14)12-17/h2-9H,10-12H2,1H3	['Isoquinoline, 1,2,3,4-tetrahydro-2-(p-tolylsulfonyl)-']	['2-(4-Methylbenzene-1-sulfonyl)-1,2,3,4-tetrahydroisoquinoline']	['20335-69-7']	CC1=CC=C(C=C1)S(=O)(=O)N1CCC2=CC=CC=C2C1	Cc1ccc(S(=O)(=O)N2CCc3ccccc3C2)cc1	Cc1ccc(S(=O)(=O)N2CCc3ccccc3C2)cc1	CC1C=CC(=CC=1)S(=O)(=O)N1CC2=CC=CC=C2CC1	ABXZGZXVLBYJDK-UHFFFAOYSA-N	InChI=1S/C16H17NO2S/c1-13-6-8-16(9-7-13)20(1819)17-11-10-14-4-2-3-5-15(14)12-17/h2-9H10-12H21H3		0	287.384	-4.649189	-6.081869892	-3.230217105	2.851652786	0.809273583	-0.623407307	2.22824548	0.67728075	-12.55533415	51.97699248	Organic compounds	Benzenoids	Benzene and substituted derivatives	Toluenes	Benzenoids
ABXZHBOLRVUXPK-UHFFFAOYSA-N	InChI=1S/C4H11N3S/c5-2-1-3-8-4(6)7/h1-3,5H2,(H3,6,7)	['3-Aminopropylisothiuronium']	['3-Aminopropyl carbamimidothioate']	['7320-57-2']	NCCCSC(N)=N	N=C(N)SCCCN	N=C(N)SCCCN	NCCCSC(N)=N	ABXZHBOLRVUXPK-UHFFFAOYSA-N	InChI=1S/C4H11N3S/c5-2-1-3-8-4(6)7/h1-35H2(H367)		0	133.22	-4.4797826	-5.893368425	-3.033744477	2.859623948	0.644786857	-0.768798996	2.090824952	0.712768031	119.027653	-120.7528336	Organic compounds	Organosulfur compounds	Isothioureas		Organosulfur compounds
ABXZOXDTHTTZJW-UHFFFAOYSA-N	InChI=1/C16H17NO4/c18-13-2-1-9(6-14(13)19)5-12-11-8-16(21)15(20)7-10(11)3-4-17-12/h1-2,6-8,12,17-21H,3-5H2	['Tetrahydropapaveroline']	['1-[(3,4-Dihydroxyphenyl)methyl]-1,2,3,4-tetrahydroisoquinoline-6,7-diol']	['4747-99-3']	OC1=C(O)C=C(CC2NCCC3=CC(O)=C(O)C=C23)C=C1	Oc1ccc(CC2NCCc3cc(O)c(O)cc32)cc1O	Oc1ccc(CC2NCCc3cc(O)c(O)cc32)cc1O	OC1=CC(CC2NCCC3=CC(O)=C(O)C=C32)=CC=C1O	ABXZOXDTHTTZJW-UHFFFAOYSA-N	InChI=1S/C16H17NO4/c18-13-2-1-9(6-14(13)19)5-12-11-8-16(21)15(20)7-10(11)3-4-17-12/h1-26-81217-21H3-5H2		0	287.315	-4.3178754	-5.68794302	-2.967024126	2.720918894	1.140482901	-0.22958472	2.491334174	0.758345515	-23.22147943	135.6911889	Organic compounds	Organoheterocyclic compounds	Isoquinolines and derivatives	Benzylisoquinolines	Organoheterocyclic compounds
ABYBSKYSXDSVJG-UHFFFAOYSA-N	InChI=1S/C12H22N4/c13-7-5-11-15-9-3-1-2-4-10-16-12-6-8-14/h15-16H,1-6,9-12H2	["3,3'-(Hexane-1,6-diyldiazanediyl)dipropanenitrile"]	["3,3'-[Hexane-1,6-diylbis(azanediyl)]dipropanenitrile"]	['2004-62-8']	N#CCCNCCCCCCNCCC#N	N#CCCNCCCCCCNCCC#N	N#CCCNCCCCCCNCCC#N	N#CCCNCCCCCCNCCC#N	ABYBSKYSXDSVJG-UHFFFAOYSA-N	InChI=1S/C12H22N4/c13-7-5-11-15-9-3-1-2-4-10-16-12-6-8-14/h15-16H1-69-12H2		0	222.336	-4.482015	-5.847280757	-3.187146225	2.660134532	0.864994651	-0.500270969	2.159863563	0.72012987	101.3387133	-107.3012427	Organic compounds	Organic nitrogen compounds	Organonitrogen compounds	Cyanides	Organic nitrogen compounds
ABYDHFCNXZFOEE-MHWRWJLKSA-N	InChI=1S/C14H12ClN3O/c15-12-8-6-11(7-9-12)10-16-18-14(19)17-13-4-2-1-3-5-13/h1-10H,(H2,17,18,19)/b16-10+	['4-chlorobenzaldehyde N-phenylsemicarbazone']	['(2E)-2-[(4-Chlorophenyl)methylidene]-N-phenylhydrazine-1-carboxamide']	['93535-29-6']	ClC1=CC=C(\C=N\NC(=O)NC2=CC=CC=C2)C=C1	O=C(NN=Cc1ccc(Cl)cc1)Nc1ccccc1	O=C(NN=Cc1ccc(Cl)cc1)Nc1ccccc1	O=C(NC1C=CC=CC=1)N=NCC1C=CC(Cl)=CC=1	MTJUMACVSLEQCD-UHFFFAOYSA-N	InChI=1S/C14H12ClN3O/c15-12-8-6-11(7-9-12)10-16-18-14(19)17-13-4-2-1-3-5-13/h1-9H10H2(H1719)		0	273.723	-4.398846	-5.763880156	-2.179728151	3.584152006	1.038465132	-0.326568865	3.257583141	0.642626716	-72.13803697	-62.73300144	Organic compounds	Benzenoids	Benzene and substituted derivatives	N-phenylureas	Benzenoids
ABYGSZMCWVXFCQ-UHFFFAOYSA-N	InChI=1S/C10H22/c1-4-7-10(8-5-2)9-6-3/h10H,4-9H2,1-3H3	['4-Propylheptane']	['4-Propylheptane']	['3178-29-8']	CCCC(CCC)CCC	CCCC(CCC)CCC	CCCC(CCC)CCC	CCCC(CCC)CCC	ABYGSZMCWVXFCQ-UHFFFAOYSA-N	InChI=1S/C10H22/c1-4-7-10(8-5-2)9-6-3/h10H4-9H21-3H3		0	142.286	-3.717479	-5.014390706	-2.795244049	2.219146657	1.435683171	0.138771464	2.357918121	0.584853801	126.2393425	-97.29701467	Organic compounds	Hydrocarbons	Saturated hydrocarbons	Alkanes	Hydrocarbons
ABYVDBPOASKQRT-UHFFFAOYSA-N	InChI=1S/C15H15N5O4.2HI/c16-15(21)13-2-4-19(5-3-13)10-24-11-20-6-1-12(8-17-22)7-14(20)9-18-23;;/h1-9H,10-11H2,(H2-,16,21,22,23);2*1H	['1-[({2-[(Hydroxyamino)methylidene]-4-[(oxoiminio)methyl]pyridin-1(2H)-yl}methoxy)methyl]pyridin-1-ium-4-carboximidate iodide--hydrogen iodide (1/1/1)']	['1-[({2-[(Hydroxyamino)methylidene]-4-[(oxoiminio)methyl]pyridin-1(2H)-yl}methoxy)methyl]pyridin-1-ium-4-carboximidate iodide--hydrogen iodide (1/1/1)']	['120103-35-7']	I.[I-].ONC=C1C=C(C=[N+]=O)C=CN1COC[N+]1=CC=C(C=C1)C([O-])=N	I.N=C([O-])c1cc[n+](COCN2C=CC(C=[N+]=O)=CC2=CNO)cc1.[I-]	I.N=C([O-])c1cc[n+](COCN2C=CC(=C=[NH+]O)C=C2C=NO)cc1.[I-]	N=C(O)C1C=C[N+](COCN2C=CC(C=C2C=NO)=C=NO)=CC=1	XQQNSCNXUIKJNJ-UHFFFAOYSA-O	InChI=1S/C15H15N5O4/c16-15(21)13-2-4-19(5-3-13)10-24-11-20-6-1-12(8-17-22)7-14(20)9-18-23/h1-79H10-11H2(H3-16212223)/p+1	[I-].I	530	330.324	-4.081097	-6.005240426	-2.552182619	3.453057806	1.437843015	-0.486300297	2.96675751	0.839246289	-95.24547347	-95.01772862	Organic compounds	Organoheterocyclic compounds	Pyridines and derivatives	Pyridinecarboxylic acids and derivatives	Organoheterocyclic compounds
ABYZYVAIOYICJQ-UHFFFAOYSA-N	InChI=1S/C12H5Cl5O/c13-6-2-1-3-10(12(6)17)18-11-5-8(15)7(14)4-9(11)16/h1-5H	["2,2',3',4,5-Pentachlorodiphenylether"]	['1,2,4-Trichloro-5-(2,3-dichlorophenoxy)benzene']	['160282-08-6']	ClC1=CC(Cl)=C(OC2=CC=CC(Cl)=C2Cl)C=C1Cl	Clc1cc(Cl)c(Oc2cccc(Cl)c2Cl)cc1Cl	Clc1cc(Cl)c(Oc2cccc(Cl)c2Cl)cc1Cl	ClC1C=CC=C(OC2C=C(Cl)C(Cl)=CC=2Cl)C=1Cl	ABYZYVAIOYICJQ-UHFFFAOYSA-N	InChI=1S/C12H5Cl5O/c13-6-2-1-3-10(12(6)17)18-11-5-8(15)7(14)4-9(11)16/h1-5H		0	342.436	-6.6672835	-10.89208637	-4.435305147	6.456781219	-1.132704114	-5.357506951	1.099274268	0.637347546	-101.1639044	-2.674870478	Organic compounds	Benzenoids	Benzene and substituted derivatives	Diphenylethers	Benzenoids
ABZLZZCDSLOCNF-UHFFFAOYSA-N	InChI=1S/C19H17ClO8/c1-7-5-11(8(2)15(22)12(7)18(25)27-4)28-19(26)13-9(3)14(20)17(24)10(6-21)16(13)23/h5-6,22-24H,1-4H3	['Benzoic acid, 3-chloro-5-formyl-4,6-dihydroxy-2-methyl-, 3-hydroxy-4-(methoxycarbonyl)-2,5-dimethylphenyl ester']	['3-Hydroxy-4-(methoxycarbonyl)-2,5-dimethylphenyl 3-chloro-5-formyl-4,6-dihydroxy-2-methylbenzoate']	['479-16-3']	COC(=O)C1=C(O)C(C)=C(OC(=O)C2=C(C)C(Cl)=C(O)C(C=O)=C2O)C=C1C	COC(=O)c1c(C)cc(OC(=O)c2c(C)c(Cl)c(O)c(C=O)c2O)c(C)c1O	COC(=O)c1c(C)cc(OC(=O)c2c(C)c(Cl)c(O)c(C=O)c2O)c(C)c1O	COC(=O)C1C(O)=C(C)C(=CC=1C)OC(=O)C1C(O)=C(C=O)C(O)=C(Cl)C=1C	ABZLZZCDSLOCNF-UHFFFAOYSA-N	InChI=1S/C19H17ClO8/c1-7-5-11(8(2)15(22)12(7)18(25)27-4)28-19(26)13-9(3)14(20)17(24)10(6-21)16(13)23/h5-622-24H1-4H3		0	408.79	-4.2749534	-6.31502266	-2.567014559	3.748008101	1.336546911	-0.703522397	3.044485704	0.719836032	-39.94672683	6.552237245	Organic compounds	Phenylpropanoids and polyketides	Depsides and depsidones		Phenylpropanoids and polyketides
ABZQOGOYSWCIOO-UHFFFAOYSA-N	InChI=1S/C10H22O/c1-9(2)7-6-8-10(3,4)11-5/h9H,6-8H2,1-5H3	['Heptane, 2-methoxy-2,6-dimethyl-']	['2-Methoxy-2,6-dimethylheptane']	['64390-81-4']	COC(C)(C)CCCC(C)C	COC(C)(C)CCCC(C)C	COC(C)(C)CCCC(C)C	COC(C)(C)CCCC(C)C	ABZQOGOYSWCIOO-UHFFFAOYSA-N	InChI=1S/C10H22O/c1-9(2)7-6-8-10(34)11-5/h9H6-8H21-5H3		0	158.285	-3.7173388	-4.990316636	-2.850852123	2.139464513	1.482100948	0.209123124	2.348587637	0.580352055	116.2465567	-52.46014719	Organic compounds	Organic oxygen compounds	Organooxygen compounds	Ethers	Organic oxygen compounds
ABZZOPIABWYXSN-UHFFFAOYSA-N	InChI=1S/C6H10O/c7-6-4-2-1-3-5-6/h1-2,6-7H,3-5H2	['3-Cyclohexen-1-ol']	['Cyclohex-3-en-1-ol']	['822-66-2']	OC1CCC=CC1	OC1CC=CCC1	OC1CC=CCC1	OC1CC=CCC1	ABZZOPIABWYXSN-UHFFFAOYSA-N	InChI=1S/C6H10O/c7-6-4-2-1-3-5-6/h1-26-7H3-5H2		0	98.145	-3.5650618	-4.731813517	-2.497129055	2.234684462	1.426806364	0.260054662	2.494739124	0.639393939	101.8368149	52.37731159	Organic compounds	Organic oxygen compounds	Organooxygen compounds	Alcohols and polyols	Organic oxygen compounds
ACADKHGAMCGGHY-UHFFFAOYSA-N	InChI=1S/C10H17NO2/c1-5-8(3)10(6-2,7-11)9(12)13-4/h8H,5-6H2,1-4H3	['Methyl 2-cyano-2-ethyl-3-methylpentanoate']	['Methyl 2-cyano-2-ethyl-3-methylpentanoate']	['71735-23-4']	CCC(C)C(CC)(C#N)C(=O)OC	CCC(C)C(C#N)(CC)C(=O)OC	CCC(C)C(C#N)(CC)C(=O)OC	COC(=O)C(CC)(C#N)C(C)CC	ACADKHGAMCGGHY-UHFFFAOYSA-N	InChI=1S/C10H17NO2/c1-5-8(3)10(6-27-11)9(12)13-4/h8H5-6H21-4H3		0	183.251	-4.267442	-5.750828018	-3.02754209	2.723285928	0.995604135	-0.487781665	2.235504263	0.738179996	89.79967951	-20.20451741	Organic compounds	Lipids and lipid-like molecules	Fatty Acyls	Fatty acid esters	Lipids and lipid-like molecules
ACAHRYLWSNWTFN-UHFFFAOYSA-N	InChI=1/C8HF15O2/c9-2(1(24)25,6(15,16)17)3(10,4(11,12)7(18,19)20)5(13,14)8(21,22)23/h(H,24,25)	['Perfluoro-3-ethyl-2-methylpentanoic acid']	['2,3,4,4,5,5,5-Heptafluoro-3-(pentafluoroethyl)-2-(trifluoromethyl)pentanoic acid']	['1882109-66-1']	OC(=O)C(F)(C(F)(F)F)C(F)(C(F)(F)C(F)(F)F)C(F)(F)C(F)(F)F	O=C(O)C(F)(C(F)(F)F)C(F)(C(F)(F)C(F)(F)F)C(F)(F)C(F)(F)F	O=C(O)C(F)(C(F)(F)F)C(F)(C(F)(F)C(F)(F)F)C(F)(F)C(F)(F)F	OC(=O)C(F)(C(F)(C(F)(F)C(F)(F)F)C(F)(F)C(F)(F)F)C(F)(F)F	ACAHRYLWSNWTFN-UHFFFAOYSA-N	InChI=1S/C8HF15O2/c9-2(1(24)256(1516)17)3(104(1112)7(1819)20)5(1314)8(2122)23/h(H2425)		0	414.064	-5.038825	-7.053081475	-4.00035739	3.052724085	0.578242422	-1.436014002	1.616710084	0.516495726	8.969598208	-136.8876734	Organic compounds	Lipids and lipid-like molecules	Fatty Acyls	Fatty acids and conjugates	Lipids and lipid-like molecules
ACALHKQKISMQQT-UHFFFAOYSA-N	InChI=1S/C15H29NO/c1-4-6-7-8-9-10-11-12-13-14(3)16-15(17)5-2/h5,14H,2,4,6-13H2,1,3H3,(H,16,17)	['2-Propenamide, N-(1-methylundecyl)-']	['N-(Dodecan-2-yl)prop-2-enamide']	['13288-50-1']	CCCCCCCCCCC(C)NC(=O)C=C	C=CC(=O)NC(C)CCCCCCCCCC	C=CC(=O)NC(C)CCCCCCCCCC	CCCCCCCCCCC(C)NC(=O)C=C	ACALHKQKISMQQT-UHFFFAOYSA-N	InChI=1S/C15H29NO/c1-4-6-7-8-9-10-11-12-13-14(3)16-15(17)5-2/h514H246-13H213H3(H1617)		0	239.403	-3.854971	-5.325404153	-2.876426672	2.448977481	1.524158675	0.053725435	2.502702916	0.604925828	101.6585013	-6.241800042	Organic compounds	Organic acids and derivatives	Carboxylic acids and derivatives	Acrylic acids and derivatives	Organic acids and derivatives
ACAOMVAOUMITTJ-UBEDBUPSSA-N	InChI=1S/C16H16N6O6/c17-13-10-15(20-14(19-13)7-2-1-3-8(4-7)22(26)27)21(6-18-10)16-12(25)11(24)9(5-23)28-16/h1-4,6,9,11-12,16,23-25H,5H2,(H2,17,19,20)/t9-,11-,12-,16-/m1/s1	['2-(m-Nitrophenyl)adenosine']	['2-(3-Nitrophenyl)adenosine']	['109875-47-0']	NC1=NC(=NC2=C1N=CN2[C@@H]1O[C@H](CO)[C@@H](O)[C@H]1O)C1=CC(=CC=C1)[N+]([O-])=O	Nc1nc(-c2cccc([N+](=O)[O-])c2)nc2c1ncn2C1OC(CO)C(O)C1O	Nc1nc(-c2cccc([N+](=O)[O-])c2)nc2c1ncn2C1OC(CO)C(O)C1O	NC1=NC(=NC2=C1N=CN2C1OC(CO)C(O)C1O)C1C=C(C=CC=1)[N+]([O-])=O	ACAOMVAOUMITTJ-UHFFFAOYSA-N	InChI=1S/C16H16N6O6/c17-13-10-15(20-14(19-13)7-2-1-3-8(4-7)22(26)27)21(6-18-10)16-12(25)11(24)9(5-23)28-16/h1-46911-121623-25H5H2(H2171920)		0	388.34	-4.0040655	-5.919810416	-2.617140502	3.302669914	1.585146598	-0.33059829	2.972071624	0.74335676	31.81901877	133.7746623	Organic compounds	Nucleosides, nucleotides, and analogues	Purine nucleosides		Nucleosides, nucleotides, and analogues
ACAUYCZBWABOLI-UHFFFAOYSA-N	InChI=1S/C4H11BrSi/c1-6(2,3)4-5/h4H2,1-3H3	['Silane, (bromomethyl)trimethyl-']	['(Bromomethyl)(trimethyl)silane']	['18243-41-9']	C[Si](C)(C)CBr	C[Si](C)(C)CBr	C[Si](C)(C)CBr	C[Si](C)(C)CBr	ACAUYCZBWABOLI-UHFFFAOYSA-N	InChI=1S/C4H11BrSi/c1-6(23)4-5/h4H21-3H3		0	167.122	-4.421775	-5.942728324	-2.653300341	3.289427983	0.801258778	-0.719694699	2.569733283	0.737725608	83.30214118	-95.66342401	Organic compounds	Organic salts	Organic metal salts	Organic metalloid salts	Organic salts
ACAYMVIABBCVER-UHFFFAOYSA-L	InChI=1S/C22H46O10S2.2Na/c1-2-3-4-5-9-12-15-22(33(24,25)26)21(23)14-11-8-6-7-10-13-16-30-17-18-31-19-20-32-34(27,28)29;;/h21-23H,2-20H2,1H3,(H,24,25,26)(H,27,28,29);;/q;2*+1/p-2	['Disodium 10-hydroxy-18-{2-[2-(sulfonatooxy)ethoxy]ethoxy}octadecane-9-sulfonate']	['Disodium 10-hydroxy-18-{2-[2-(sulfonatooxy)ethoxy]ethoxy}octadecane-9-sulfonate']	['85153-73-7']	[Na+].[Na+].CCCCCCCCC(C(O)CCCCCCCCOCCOCCOS([O-])(=O)=O)S([O-])(=O)=O	CCCCCCCCC(C(O)CCCCCCCCOCCOCCOS(=O)(=O)[O-])S(=O)(=O)[O-].[Na+].[Na+]	CCCCCCCCC(C(O)CCCCCCCCOCCOCCOS(=O)(=O)[O-])S(=O)(=O)[O-].[Na+].[Na+]	CCCCCCCCC(C(O)CCCCCCCCOCCOCCOS(O)(=O)=O)S(O)(=O)=O	QCKCDSLMDFZCKF-UHFFFAOYSA-N	InChI=1S/C22H46O10S2/c1-2-3-4-5-9-12-15-22(33(2425)26)21(23)14-11-8-6-7-10-13-16-30-17-18-31-19-20-32-34(2728)29/h21-23H2-20H21H3(H242526)(H272829)	[Na+]	110	534.734	-3.8601995	-5.520818854	-2.653304945	2.867513909	1.867938348	0.207318945	3.074832854	0.428678679	27.80603831	-88.40797021	Organic compounds	Organic acids and derivatives	Organic sulfuric acids and derivatives	Sulfuric acid esters	Organic acids and derivatives
ACAZKHULUUVWCY-JFGNBEQYSA-N	InChI=1S/C14H22N2O4S/c1-4-5-6-7-8(17)15-9-11(18)16-10(13(19)20)14(2,3)21-12(9)16/h9-10,12H,4-7H2,1-3H3,(H,15,17)(H,19,20)/t9-,10+,12-/m1/s1	['Penicillin DF']	['(2S,5R,6R)-6-(Hexanoylamino)-3,3-dimethyl-7-oxo-4-thia-1-azabicyclo[3.2.0]heptane-2-carboxylic acid']	['4493-18-9']	CCCCCC(=O)N[C@H]1[C@H]2SC(C)(C)[C@@H](N2C1=O)C(O)=O	CCCCCC(=O)NC1C(=O)N2C1SC(C)(C)C2C(=O)O	CCCCCC(=O)NC1C(=O)N2C1SC(C)(C)C2C(=O)O	CCCCCC(=O)NC1C2SC(C)(C)C(C(O)=O)N2C1=O	ACAZKHULUUVWCY-UHFFFAOYSA-N	InChI=1S/C14H22N2O4S/c1-4-5-6-7-8(17)15-9-11(18)16-10(13(19)20)14(23)21-12(9)16/h9-1012H4-7H21-3H3(H1517)(H1920)		0	314.407	-4.0670643	-7.052489435	-3.02790592	4.024583515	1.430427921	-1.554997229	2.469586287	0.596829041	19.54555634	150.6914694	Organic compounds	Organic acids and derivatives	Carboxylic acids and derivatives	Amino acids, peptides, and analogues	Organic acids and derivatives
ACBFEXJHCINJDS-UHFFFAOYSA-N	InChI=1S/C9H9ClO3/c1-13-9(12)5-6-2-3-8(11)7(10)4-6/h2-4,11H,5H2,1H3	['Methyl 3-chloro-4-hydroxyphenylacetate']	['Methyl (3-chloro-4-hydroxyphenyl)acetate']	['57017-95-5']	COC(=O)CC1=CC(Cl)=C(O)C=C1	COC(=O)Cc1ccc(O)c(Cl)c1	COC(=O)Cc1ccc(O)c(Cl)c1	COC(=O)CC1C=C(Cl)C(O)=CC=1	ACBFEXJHCINJDS-UHFFFAOYSA-N	InChI=1S/C9H9ClO3/c1-13-9(12)5-6-2-3-8(11)7(10)4-6/h2-411H5H21H3		0	200.621	-4.386192	-5.742970794	-3.202999588	2.539971206	0.916184537	-0.440594403	2.099376803	0.661008901	-13.26299972	-36.30156033	Organic compounds	Benzenoids	Phenols	Halophenols	Benzenoids
ACBFJDARQXVXLX-UHFFFAOYSA-M	InChI=1S/C21H29ClN5O3.ClH/c1-5-25(12-13-27(3,4)15-16(2)28)18-8-6-17(7-9-18)23-24-21-11-10-19(26(29)30)14-20(21)22;/h6-11,14,16,28H,5,12-13,15H2,1-4H3;1H/q+1;/p-1	['1-Propanaminium, N-[2-[[4-[2-(2-chloro-4-nitrophenyl)diazenyl]phenyl]ethylamino]ethyl]-2-hydroxy-N,N-dimethyl-, chloride (1:1)']	['N-{2-[{4-[(2-Chloro-4-nitrophenyl)diazenyl]phenyl}(ethyl)amino]ethyl}-2-hydroxy-N,N-dimethylpropan-1-aminium chloride']	['54229-13-9']	[Cl-].CCN(CC[N+](C)(C)CC(C)O)C1=CC=C(C=C1)N=NC1=CC=C(C=C1Cl)[N+]([O-])=O	CCN(CC[N+](C)(C)CC(C)O)c1ccc(N=Nc2ccc([N+](=O)[O-])cc2Cl)cc1.[Cl-]	CCN(CC[N+](C)(C)CC(C)O)c1ccc(N=Nc2ccc([N+](=O)[O-])cc2Cl)cc1.[Cl-]	CCN(CC[N+](C)(C)CC(C)O)C1C=CC(=CC=1)N=NC1C=CC(=CC=1Cl)[N+]([O-])=O	BIOVUACJQYBICE-UHFFFAOYSA-N	InChI=1S/C21H29ClN5O3/c1-5-25(12-13-27(34)15-16(2)28)18-8-6-17(7-9-18)23-24-21-11-10-19(26(29)30)14-20(21)22/h6-11141628H512-1315H21-4H3/q+1	[Cl-]	170	434.948	-4.1607885	-5.876844304	-2.600431837	3.276412467	1.477648807	-0.238406966	3.038005501	0.725205981	-153.2756996	-55.75677238	Organic compounds	Organoheterocyclic compounds	Azobenzenes		Organoheterocyclic compounds
ACBFJMAXNZVRRX-UHFFFAOYSA-N	InChI=1S/C28H46O4/c1-3-5-7-9-11-12-14-16-20-24-32-28(30)26-22-18-17-21-25(26)27(29)31-23-19-15-13-10-8-6-4-2/h17-18,21-22H,3-16,19-20,23-24H2,1-2H3	['n-Nonyl n-undecyl phthalate']	['Nonyl undecyl benzene-1,2-dicarboxylate']	['65185-89-9']	CCCCCCCCCCCOC(=O)C1=CC=CC=C1C(=O)OCCCCCCCCC	CCCCCCCCCCCOC(=O)c1ccccc1C(=O)OCCCCCCCCC	CCCCCCCCCCCOC(=O)c1ccccc1C(=O)OCCCCCCCCC	CCCCCCCCCOC(=O)C1=CC=CC=C1C(=O)OCCCCCCCCCCC	ACBFJMAXNZVRRX-UHFFFAOYSA-N	InChI=1S/C28H46O4/c1-3-5-7-9-11-12-14-16-20-24-32-28(30)26-22-18-17-21-25(26)27(29)31-23-19-15-13-10-8-6-4-2/h17-1821-22H3-1619-2023-24H21-2H3		0	446.672	-4.1990986	-5.036386525	-3.174484826	1.861901699	1.45089012	0.613602204	2.475503904	0.102005964	4.909991113	-71.3493841	Organic compounds	Benzenoids	Benzene and substituted derivatives	Benzoic acids and derivatives	Benzenoids
ACBFXJILDVSGGU-UHFFFAOYSA-N	InChI=1S/C9H18O3/c1-2-3-4-10-5-6-11-7-9-8-12-9/h9H,2-8H2,1H3	['2-[(2-Butoxyethoxy)methyl]oxirane']	['2-[(2-Butoxyethoxy)methyl]oxirane']	['13483-47-1']	CCCCOCCOCC1CO1	CCCCOCCOCC1CO1	CCCCOCCOCC1CO1	CCCCOCCOCC1CO1	ACBFXJILDVSGGU-UHFFFAOYSA-N	InChI=1S/C9H18O3/c1-2-3-4-10-5-6-11-7-9-8-12-9/h9H2-8H21H3		0	174.24	-3.7070806	-4.956367518	-2.686748043	2.269619475	1.534067251	0.284780345	2.554399819	0.569559673	142.016904	37.47733801	Organic compounds	Organoheterocyclic compounds	Epoxides		Organoheterocyclic compounds
ACBJGAPIXKDCRP-UHFFFAOYSA-L	InChI=1S/C10H9NO6S2.2Na/c11-8-5-4-6-7(10(8)19(15,16)17)2-1-3-9(6)18(12,13)14;;/h1-5H,11H2,(H,12,13,14)(H,15,16,17);;/q;2*+1/p-2	['Disodium 2-naphthylamine-1,5-disulfonate']	['Disodium 2-aminonaphthalene-1,5-disulfonate']	['62203-79-6']	[Na+].[Na+].NC1=C(C2=C(C=C1)C(=CC=C2)S([O-])(=O)=O)S([O-])(=O)=O	Nc1ccc2c(S(=O)(=O)[O-])cccc2c1S(=O)(=O)[O-].[Na+].[Na+]	Nc1ccc2c(S(=O)(=O)[O-])cccc2c1S(=O)(=O)[O-].[Na+].[Na+]	NC1C=CC2C(=CC=CC=2C=1S(O)(=O)=O)S(O)(=O)=O	YAIKCRUPEVOINQ-UHFFFAOYSA-N	InChI=1S/C10H9NO6S2/c11-8-5-4-6-7(10(8)19(1516)17)2-1-3-9(6)18(1213)14/h1-5H11H2(H121314)(H151617)	[Na+]	110	303.317	-3.9671974	-5.659843383	-2.752768418	2.907074965	1.514699347	-0.177946631	2.729128334	0.688103549	-141.7290608	-20.83652871	Organic compounds	Benzenoids	Naphthalenes	Naphthalene sulfonic acids and derivatives	Benzenoids
ACBLZFZDCOGNHD-UHFFFAOYSA-N	InChI=1S/C11H23NO/c1-4-7-11(8-5-2,9-6-3)10(12)13/h4-9H2,1-3H3,(H2,12,13)	['Valdipromide']	['2,2-Dipropylpentanamide']	['52061-73-1']	CCCC(CCC)(CCC)C(N)=O	CCCC(CCC)(CCC)C(N)=O	CCCC(CCC)(CCC)C(N)=O	CCCC(CCC)(CCC)C(N)=O	ACBLZFZDCOGNHD-UHFFFAOYSA-N	InChI=1S/C11H23NO/c1-4-7-11(8-5-29-6-3)10(12)13/h4-9H21-3H3(H21213)		0	185.311	-4.2622576	-5.603417444	-3.108624852	2.494792593	1.005643622	-0.335516245	2.159276348	0.668138957	67.18892254	-106.354623	Organic compounds	Lipids and lipid-like molecules	Fatty Acyls	Fatty amides	Lipids and lipid-like molecules
ACBMYYVZWKYLIP-UHFFFAOYSA-N	InChI=1S/C8H18O/c1-4-5-6-7-8(2,3)9/h9H,4-7H2,1-3H3	['2-Methylheptan-2-ol']	['2-Methylheptan-2-ol']	['625-25-2']	CCCCCC(C)(C)O	CCCCCC(C)(C)O	CCCCCC(C)(C)O	CCCCCC(C)(C)O	ACBMYYVZWKYLIP-UHFFFAOYSA-N	InChI=1S/C8H18O/c1-4-5-6-7-8(23)9/h9H4-7H21-3H3		0	130.231	-3.5663795	-4.478585198	-2.755598814	1.722986383	1.548334837	0.636129178	2.359115561	0.569035497	80.59983604	-121.9233851	Organic compounds	Organic oxygen compounds	Organooxygen compounds	Alcohols and polyols	Organic oxygen compounds
ACBNDNDUHMROEN-UHFFFAOYSA-N	InChI=1S/4CO.Fe.2H/c4*1-2;;;/q;;;;+2;2*-1	['Iron(2+) hydride - carbon monooxide (1:2:4)']	[nan]	['12002-28-7']	[H-].[H-].[Fe++].[C-]#[O+].[C-]#[O+].[C-]#[O+].[C-]#[O+]	[C-]#[O+].[C-]#[O+].[C-]#[O+].[C-]#[O+].[Fe+2].[H-].[H-]	[C-]#[O+].[C-]#[O+].[C-]#[O+].[C-]#[O+].[Fe+2].[H-].[H-]	[C-]#[O+]	UGFAIRIUMAVXCW-UHFFFAOYSA-N	InChI=1S/CO/c1-2	[H-].[Fe+2]	135	28.01	-3.9431407	-6.771214752	-2.321808887	4.449405865	0.504172369	-2.323901643	2.125504222	0.927017345	34.61184496	7.151041374	Inorganic compounds	Mixed metal/non-metal compounds	Miscellaneous mixed metal/non-metals		Other
ACBOJOPFHNLMLX-UHFFFAOYSA-N	InChI=1S/C15H27O4P/c1-12(2)7-5-8-13(3)9-6-10-14(4)15(16)11-20(17,18)19/h7,9,16H,5-6,8,10-11H2,1-4H3,(H2,17,18,19)	['(2-Hydroxy-3,7,11-trimethyldodeca-2,6,10-trien-1-yl)phosphonic acid']	['(2-Hydroxy-3,7,11-trimethyldodeca-2,6,10-trien-1-yl)phosphonic acid']	['140633-12-1']	CC(C)=CCCC(C)=CCCC(C)=C(O)CP(O)(O)=O	CC(C)=CCCC(C)=CCCC(C)=C(O)CP(=O)(O)O	CC(C)=CCCC(C)=CCCC(C)C(=O)CP(=O)(O)O	CC(C)=CCCC(C)=CCCC(C)C(=O)CP(O)(O)=O	VLZKNCBDAJRUAQ-UHFFFAOYSA-N	InChI=1S/C15H27O4P/c1-12(2)7-5-8-13(3)9-6-10-14(4)15(16)11-20(1718)19/h7914H5-6810-11H21-4H3(H2171819)		0	302.351	-4.200212	-5.760057679	-3.149110877	2.610946802	1.280299429	-0.27954627	2.331400532	0.597962895	124.3444286	14.395354	Organic compounds	Lipids and lipid-like molecules	Prenol lipids	Sesquiterpenoids	Lipids and lipid-like molecules
ACBQROXDOHKANW-UHFFFAOYSA-N	InChI=1S/C13H8N2O7/c16-13(21-11-5-1-9(2-6-11)14(17)18)22-12-7-3-10(4-8-12)15(19)20/h1-8H	['Bis(4-nitrophenyl)carbonate']	['Bis(4-nitrophenyl) carbonate']	['5070-13-3']	[O-][N+](=O)C1=CC=C(OC(=O)OC2=CC=C(C=C2)[N+]([O-])=O)C=C1	O=C(Oc1ccc([N+](=O)[O-])cc1)Oc1ccc([N+](=O)[O-])cc1	O=C(Oc1ccc([N+](=O)[O-])cc1)Oc1ccc([N+](=O)[O-])cc1	[O-][N+](=O)C1C=CC(=CC=1)OC(=O)OC1C=CC(=CC=1)[N+]([O-])=O	ACBQROXDOHKANW-UHFFFAOYSA-N	InChI=1S/C13H8N2O7/c16-13(21-11-5-1-9(2-6-11)14(17)18)22-12-7-3-10(4-8-12)15(19)20/h1-8H		0	304.214	-4.386593	-6.118127782	-2.962166872	3.15596091	1.096586334	-0.634948586	2.521012324	0.493876909	-126.5655031	-11.37443543	Organic compounds	Benzenoids	Benzene and substituted derivatives	Nitrobenzenes	Benzenoids
ACBSZTQIFTYFGH-IAPPQJPRSA-N	InChI=1S/C33H58N6O5/c1-4-5-6-7-8-9-10-11-12-13-14-15-16-17-18-19-27(40)44-23-26(20-21-43-32(42)28(34)25(2)3)22-39-24-36-29-30(39)37-33(35)38-31(29)41/h24-26,28H,4-23,34H2,1-3H3,(H3,35,37,38,41)/t26-,28+/m1/s1	['Valomaciclovir stearate']	['(2R)-2-[(2-Amino-6-oxo-3,6-dihydro-9H-purin-9-yl)methyl]-4-(L-valyloxy)butyl octadecanoate']	['195156-77-5']	CCCCCCCCCCCCCCCCCC(=O)OC[C@H](CCOC(=O)[C@@H](N)C(C)C)CN1C=NC2=C1NC(N)=NC2=O	CCCCCCCCCCCCCCCCCC(=O)OCC(CCOC(=O)C(N)C(C)C)Cn1cnc2c(=O)nc(N)[nH]c21	CCCCCCCCCCCCCCCCCC(=O)OCC(CCOC(=O)C(N)C(C)C)Cn1cnc2c(=O)[nH]c(N)nc21	CC(C)C(N)C(=O)OCCC(C[n]1c[n]c2c1[n]c(N)[nH]c2=O)COC(=O)CCCCCCCCCCCCCCCCC	ACBSZTQIFTYFGH-UHFFFAOYSA-N	InChI=1S/C33H58N6O5/c1-4-5-6-7-8-9-10-11-12-13-14-15-16-17-18-19-27(40)44-23-26(20-21-43-32(42)28(34)25(2)3)22-39-24-36-29-30(39)37-33(35)38-31(29)41/h24-2628H4-2334H21-3H3(H335373841)		0	618.864	-4.176952	-5.777018783	-2.815772706	2.961246077	1.61464335	0.014576437	2.975822514	0.656684492	26.97348034	117.6116355	Organic compounds	Organic acids and derivatives	Carboxylic acids and derivatives	Amino acids, peptides, and analogues	Organic acids and derivatives
ACBYRQONKZKIIY-GFCCVEGCSA-N	InChI=1S/C17H22N2O3/c1-12(10-19-8-7-18-17(19)20)14-5-6-15(21-2)16(9-14)22-11-13-3-4-13/h5-9,12-13H,3-4,10-11H2,1-2H3,(H,18,20)/t12-/m1/s1	['Catramilast']	['1-{(2S)-2-[3-(Cyclopropylmethoxy)-4-methoxyphenyl]propyl}-1,3-dihydro-2H-imidazol-2-one']	['183659-72-5']	COC1=C(OCC2CC2)C=C(C=C1)[C@H](C)CN1C=CNC1=O	COc1ccc(C(C)Cn2cc[nH]c2=O)cc1OCC1CC1	COc1ccc(C(C)Cn2cc[nH]c2=O)cc1OCC1CC1	CC(C[n]1cc[nH]c1=O)C1C=C(OCC2CC2)C(=CC=1)OC	ACBYRQONKZKIIY-UHFFFAOYSA-N	InChI=1S/C17H22N2O3/c1-12(10-19-8-7-18-17(19)20)14-5-6-15(21-2)16(9-14)22-11-13-3-4-13/h5-912-13H3-410-11H21-2H3(H1820)		0	302.374	-4.5625553	-6.133439847	-3.3045496	2.828890247	0.917989136	-0.652895402	2.175994846	0.775733607	-20.29817205	111.1562228	Organic compounds	Benzenoids	Phenol ethers	Anisoles	Benzenoids
ACCAIGJKLCJFHP-UQKRIMTDSA-N	InChI=1S/C17H31NO5.C6H15NO3/c1-2-3-4-5-6-7-8-9-10-11-15(19)18-14(17(22)23)12-13-16(20)21;8-4-1-7(2-5-9)3-6-10/h14H,2-13H2,1H3,(H,18,19)(H,20,21)(H,22,23);8-10H,1-6H2/t14-;/m0./s1	["L-Glutamic acid, N-(1-oxododecyl)-, compd. with 2,2',2''-nitrilotris[ethanol] (1:1)"]	["N-Dodecanoyl-L-glutamic acid--2,2',2''-nitrilotri(ethan-1-ol) (1/1)"]	['53576-49-1']	OCCN(CCO)CCO.CCCCCCCCCCCC(=O)N[C@@H](CCC(O)=O)C(O)=O	CCCCCCCCCCCC(=O)NC(CCC(=O)O)C(=O)O.OCCN(CCO)CCO	CCCCCCCCCCCC(=O)NC(CCC(=O)O)C(=O)O.OCCN(CCO)CCO	CCCCCCCCCCCC(=O)NC(CCC(O)=O)C(O)=O	AVBJHQDHVYGQLS-UHFFFAOYSA-N	InChI=1S/C17H31NO5/c1-2-3-4-5-6-7-8-9-10-11-15(19)18-14(17(22)23)12-13-16(20)21/h14H2-13H21H3(H1819)(H2021)(H2223)	OCCN(CCO)CCO	3118	329.437	-3.350525	-5.05060983	-2.166932617	2.883677212	2.167247485	0.467162545	3.350839757	0.478525346	42.02597753	-43.45683139	Organic compounds	Organic acids and derivatives	Carboxylic acids and derivatives	Amino acids, peptides, and analogues	Organic acids and derivatives
ACCCAQVFLWDUTB-UHFFFAOYSA-N	InChI=1S/C12H16O3/c1-10-7-8-13-12(15-10)9-14-11-5-3-2-4-6-11/h2-6,10,12H,7-9H2,1H3	['4-Methyl-2-(phenoxymethyl)-1,3-dioxane']	['4-Methyl-2-(phenoxymethyl)-1,3-dioxane']	['94202-13-8']	CC1CCOC(COC2=CC=CC=C2)O1	CC1CCOC(COc2ccccc2)O1	CC1CCOC(COc2ccccc2)O1	CC1CCOC(COC2C=CC=CC=2)O1	ACCCAQVFLWDUTB-UHFFFAOYSA-N	InChI=1S/C12H16O3/c1-10-7-8-13-12(15-10)9-14-11-5-3-2-4-6-11/h2-61012H7-9H21H3		0	208.257	-3.8843572	-5.644875604	-2.765743979	2.879131625	1.434242385	-0.326275996	2.552855629	0.662836579	22.34560105	13.22924375	Organic compounds	Benzenoids	Phenol ethers		Benzenoids
ACCCMOQWYVYDOT-UHFFFAOYSA-N	InChI=1S/C6H14O2/c1-2-3-4-5-6(7)8/h6-8H,2-5H2,1H3	['Hexanediol']	['Hexane-1,1-diol']	['26762-52-7']	CCCCCC(O)O	CCCCCC(O)O	CCCCCC(O)O	CCCCCC(O)O	ACCCMOQWYVYDOT-UHFFFAOYSA-N	InChI=1S/C6H14O2/c1-2-3-4-5-6(7)8/h6-8H2-5H21H3		0	118.176	-3.2130225	-4.562025514	-2.334530306	2.227495208	1.859506802	0.510503772	2.73799898	0.501923584	131.389166	-98.82246434	Organic compounds	Lipids and lipid-like molecules	Fatty Acyls	Fatty alcohols	Lipids and lipid-like molecules
ACCCXSZCOGNLFL-UHFFFAOYSA-N	InChI=1S/C11H8N4O2/c16-10-7-9(14-11(17)15-10)13-8(12-7)6-4-2-1-3-5-6/h1-5H,(H3,12,13,14,15,16,17)	['8-Phenylxanthine']	['8-Phenyl-3,7-dihydro-1H-purine-2,6-dione']	['2879-14-3']	O=C1NC2=C(NC(=N2)C2=CC=CC=C2)C(=O)N1	O=c1[nH]c(=O)c2[nH]c(-c3ccccc3)nc2[nH]1	O=c1[nH]c(=O)c2[nH]c(-c3ccccc3)nc2[nH]1	O=c1[nH]c2[n]c([nH]c2c(=O)[nH]1)C1C=CC=CC=1	ACCCXSZCOGNLFL-UHFFFAOYSA-N	InChI=1S/C11H8N4O2/c16-10-7-9(14-11(17)15-10)13-8(12-7)6-4-2-1-3-5-6/h1-5H(H3121314151617)		0	228.211	-4.243984	-5.662197336	-2.846815302	2.815382034	1.114352364	-0.303860762	2.511521272	0.741301698	-61.04716136	40.16033215	Organic compounds	Organoheterocyclic compounds	Imidazopyrimidines	Purines and purine derivatives	Organoheterocyclic compounds
ACCFQBRIRFGFKE-UHFFFAOYSA-M	InChI=1S/C19H19N2OS.HI/c1-3-20-14-9-5-7-11-16(14)22-18(20)13-19-21(4-2)15-10-6-8-12-17(15)23-19;/h5-13H,3-4H2,1-2H3;1H/q+1;/p-1	['3-Ethyl-2-[(3-ethyl-1,3-benzothiazol-2(3H)-ylidene)methyl]-3H-1,3-benzoxazol-1-ium iodide']	['3-Ethyl-2-[(3-ethyl-1,3-benzothiazol-2(3H)-ylidene)methyl]-3H-1,3-benzoxazol-1-ium iodide']	['68006-75-7']	[I-].CCN1C(SC2=CC=CC=C12)=CC1=[O+]C2=CC=CC=C2N1CC	CCN1C(=Cc2[o+]c3ccccc3n2CC)Sc2ccccc21.[I-]	CCN1C(=Cc2[o+]c3ccccc3n2CC)Sc2ccccc21.[I-]	CCN1C(=Cc2oc3ccccc3[n]2CC)SC2C=CC=CC1=2			[I-]	530	323.441	-4.8862996	-8.522390226	-3.298443566	5.223946659	0.623495463	-3.012595155	2.211351505	0.858931435	-154.0801522	6.190203444	Organic compounds	Organoheterocyclic compounds	Benzoxazolines		Organoheterocyclic compounds
ACCHWUWBKYGKNM-UHFFFAOYSA-N	InChI=1S/C6H4Cl2O2/c7-3-1-5(9)6(10)2-4(3)8/h1-2,9-10H	['4,5-Dichlorocatechol']	['4,5-Dichlorobenzene-1,2-diol']	['3428-24-8']	OC1=C(O)C=C(Cl)C(Cl)=C1	Oc1cc(Cl)c(Cl)cc1O	Oc1cc(Cl)c(Cl)cc1O	OC1=CC(Cl)=C(Cl)C=C1O	ACCHWUWBKYGKNM-UHFFFAOYSA-N	InChI=1S/C6H4Cl2O2/c7-3-1-5(9)6(10)2-4(3)8/h1-29-10H		0	179.002	-4.0145555	-5.554072455	-3.037331377	2.516741079	1.238302434	-0.301214572	2.215526507	0.46260009	-89.74061965	-4.102255181	Organic compounds	Benzenoids	Phenols	Benzenediols	Benzenoids
ACCLIXSHFMDCLV-UHFFFAOYSA-N	InChI=1S/C17H18N2/c18-13-7-14-19(17-10-5-2-6-11-17)15-12-16-8-3-1-4-9-16/h1-6,8-11H,7,12,14-15H2	['3-(Phenyl(2-phenylethyl)amino)propiononitrile']	['3-[Phenyl(2-phenylethyl)amino]propanenitrile']	['17601-74-0']	N#CCCN(CCC1=CC=CC=C1)C1=CC=CC=C1	N#CCCN(CCc1ccccc1)c1ccccc1	N#CCCN(CCc1ccccc1)c1ccccc1	N#CCCN(CCC1C=CC=CC=1)C1C=CC=CC=1	ACCLIXSHFMDCLV-UHFFFAOYSA-N	InChI=1S/C17H18N2/c18-13-7-14-19(17-10-5-2-6-11-17)15-12-16-8-3-1-4-9-16/h1-68-11H71214-15H2		0	250.345	-4.681109	-5.783980111	-3.452603535	2.331376576	0.717429959	-0.385441189	1.945935387	0.697429938	-119.2534822	-76.35596858	Organic compounds	Benzenoids	Benzene and substituted derivatives	Phenethylamines	Benzenoids
ACCMWZWAEFYUGZ-UHFFFAOYSA-N	InChI=1S/C28H37N3O3/c1-4-34-20-19-31-25-8-6-5-7-24(25)29-26(31)22-14-17-30(18-15-22)16-13-21-9-11-23(12-10-21)28(2,3)27(32)33/h5-12,22H,4,13-20H2,1-3H3,(H,32,33)	['Bilastine']	['2-[4-(2-{4-[1-(2-Ethoxyethyl)-1H-benzimidazol-2-yl]piperidin-1-yl}ethyl)phenyl]-2-methylpropanoic acid']	['202189-78-4']	CCOCCN1C(=NC2=CC=CC=C12)C1CCN(CCC2=CC=C(C=C2)C(C)(C)C(O)=O)CC1	CCOCCn1c(C2CCN(CCc3ccc(C(C)(C)C(=O)O)cc3)CC2)nc2ccccc21	CCOCCn1c(C2CCN(CCc3ccc(C(C)(C)C(=O)O)cc3)CC2)nc2ccccc21	CCOCCN1C(=NC2=CC=CC=C12)C1CCN(CCC2C=CC(=CC=2)C(C)(C)C(O)=O)CC1	ACCMWZWAEFYUGZ-UHFFFAOYSA-N	InChI=1S/C28H37N3O3/c1-4-34-20-19-31-25-8-6-5-7-24(25)29-26(31)22-14-17-30(18-15-22)16-13-21-9-11-23(12-10-21)28(23)27(32)33/h5-1222H413-20H21-3H3(H3233)		0	463.622	-4.641757	-5.736450677	-3.27566623	2.460784446	1.024407019	-0.07028664	2.390497806	0.733349592	15.2435841	72.11511318	Organic compounds	Organoheterocyclic compounds	Benzimidazoles		Organoheterocyclic compounds
ACCRBMDJCPPJDX-UHFFFAOYSA-N	InChI=1S/C7H14O3/c1-3-4-6(8)5-7(9)10-2/h6,8H,3-5H2,1-2H3	['Hexanoic acid, 3-hydroxy-, methyl ester']	['Methyl 3-hydroxyhexanoate']	['21188-58-9']	CCCC(O)CC(=O)OC	CCCC(O)CC(=O)OC	CCCC(O)CC(=O)OC	CCCC(O)CC(=O)OC	ACCRBMDJCPPJDX-UHFFFAOYSA-N	InChI=1S/C7H14O3/c1-3-4-6(8)5-7(9)10-2/h68H3-5H21-2H3		0	146.186	-3.126942	-4.167585924	-2.270596473	1.89698945	2.037963859	0.997319859	2.894309309	0.592625995	98.03402182	-24.13784818	Organic compounds	Organic acids and derivatives	Hydroxy acids and derivatives	Beta hydroxy acids and derivatives	Organic acids and derivatives
ACDDAJZIJAAEON-UHFFFAOYSA-N	InChI=1S/C15H13NO4/c17-13-11-6-1-2-7-12(11)14(18)16(13)10-5-3-4-9(8-10)15(19)20/h1-5,8,11-12H,6-7H2,(H,19,20)	['3-(1,3-dioxo-1,3,3a,4,7,7a-hexahydro-2H-isoindol-2-yl)benzoic acid']	['3-(1,3-Dioxo-1,3,3a,4,7,7a-hexahydro-2H-isoindol-2-yl)benzoic acid']	['89446-98-0']	OC(=O)C1=CC(=CC=C1)N1C(=O)C2CC=CCC2C1=O	O=C(O)c1cccc(N2C(=O)C3CC=CCC3C2=O)c1	O=C(O)c1cccc(-n2c(O)c3c(c2O)CC=CC3)c1	OC(=O)C1C=C(C=CC=1)N1C(O)=C2CC=CCC2=C1O	NGUIWAZRKUSWGP-UHFFFAOYSA-N	InChI=1S/C15H13NO4/c17-13-11-6-1-2-7-12(11)14(18)16(13)10-5-3-4-9(8-10)15(19)20/h1-5817-18H6-7H2(H1920)		0	271.272	-4.0502834	-5.645679051	-2.823199721	2.82247933	1.383121536	-0.212274082	2.610205248	0.659921895	-39.45630776	40.34314831	Organic compounds	Benzenoids	Benzene and substituted derivatives	Benzoic acids and derivatives	Benzenoids
ACDLFRQZDTZESK-UHFFFAOYSA-N	InChI=1S/C15H13NO3/c17-14(12-9-5-2-6-10-12)16-13(15(18)19)11-7-3-1-4-8-11/h1-10,13H,(H,16,17)(H,18,19)	['(benzoylamino)(phenyl)acetic acid']	['Benzamido(phenyl)acetic acid']	['74536-43-9']	OC(=O)C(NC(=O)C1=CC=CC=C1)C1=CC=CC=C1	O=C(NC(C(=O)O)c1ccccc1)c1ccccc1	O=C(NC(C(=O)O)c1ccccc1)c1ccccc1	OC(=O)C(NC(=O)C1C=CC=CC=1)C1C=CC=CC=1	ACDLFRQZDTZESK-UHFFFAOYSA-N	InChI=1S/C15H13NO3/c17-14(12-9-5-2-6-10-12)16-13(15(18)19)11-7-3-1-4-8-11/h1-1013H(H1617)(H1819)		0	255.273	-3.6947732	-5.296198955	-2.504804003	2.791394952	1.712231674	0.110805928	2.90220088	0.623556068	-28.59392764	-45.46350323	Organic compounds	Benzenoids	Benzene and substituted derivatives	Benzoic acids and derivatives	Benzenoids
ACDLOOGOFKSUPO-UHFFFAOYSA-N	InChI=1S/C5H5BrS/c1-4-2-3-5(6)7-4/h2-3H,1H3	['2-Bromo-5-methylthiophene']	['2-Bromo-5-methylthiophene']	['765-58-2']	CC1=CC=C(Br)S1	Cc1ccc(Br)s1	Cc1ccc(Br)s1	CC1=CC=C(Br)S1	ACDLOOGOFKSUPO-UHFFFAOYSA-N	InChI=1S/C5H5BrS/c1-4-2-3-5(6)7-4/h2-3H1H3		0	177.066	-4.645579	-6.163813397	-3.111065681	3.052747715	0.602556299	-0.91567822	2.137069495	0.753663249	-42.17984189	-20.67336165	Organic compounds	Organoheterocyclic compounds	Thiophenes	2,5-disubstituted thiophenes	Organoheterocyclic compounds
ACDOXXMFLCWEPV-UHFFFAOYSA-N	InChI=1S/C11H10N2O/c1-9-11(13-8-7-12-9)14-10-5-3-2-4-6-10/h2-8H,1H3	['2-methyl-3-phenoxypyrazine']	['2-Methyl-3-phenoxypyrazine']	['91137-78-9']	CC1=NC=CN=C1OC1=CC=CC=C1	Cc1nccnc1Oc1ccccc1	Cc1nccnc1Oc1ccccc1	CC1=NC=CN=C1OC1C=CC=CC=1	ACDOXXMFLCWEPV-UHFFFAOYSA-N	InChI=1S/C11H10N2O/c1-9-11(13-8-7-12-9)14-10-5-3-2-4-6-10/h2-8H1H3		0	186.214	-4.3304405	-5.584128168	-3.167421378	2.416706789	0.93957181	-0.314115838	2.102590951	0.64381986	-2.748186049	2.050044771	Organic compounds	Organic oxygen compounds	Organooxygen compounds	Ethers	Organic oxygen compounds
ACDSUMGMZHXCRO-UHFFFAOYSA-N	InChI=1S/C22H20O6/c1-11(2)5-7-14-15(25-3)10-17-19(20(14)26-4)21-18(22(24)28-17)13-8-6-12(23)9-16(13)27-21/h5-6,8-10,23H,7H2,1-4H3	['3-O-Methylglycyrol']	['9-Hydroxy-1,3-dimethoxy-2-(3-methylbut-2-en-1-yl)-6H-[1]benzofuro[3,2-c][1]benzopyran-6-one']	['23013-85-6']	COC1=C(CC=C(C)C)C(OC)=C2C3=C(C4=C(O3)C=C(O)C=C4)C(=O)OC2=C1	COc1cc2oc(=O)c3c4ccc(O)cc4oc3c2c(OC)c1CC=C(C)C	COc1cc2oc(=O)c3c4ccc(O)cc4oc3c2c(OC)c1CC=C(C)C	CC(C)=CCc1c(OC)c2c3oc4cc(O)ccc4c3c(=O)oc2cc1OC	ACDSUMGMZHXCRO-UHFFFAOYSA-N	InChI=1S/C22H20O6/c1-11(2)5-7-14-15(25-3)10-17-19(20(14)26-4)21-18(22(24)28-17)13-8-6-12(23)9-16(13)27-21/h5-68-1023H7H21-4H3		0	380.396	-4.3940997	-6.313083405	-2.995723997	3.317359408	1.186136232	-0.732847463	2.584511945	0.766223651	-70.54173709	123.7278128	Organic compounds	Phenylpropanoids and polyketides	Isoflavonoids	Coumestans	Phenylpropanoids and polyketides
ACDUHTSVVVHMGU-UHFFFAOYSA-N	InChI=1/C16H34O/c1-3-5-6-7-8-9-10-11-12-13-14-15-16(17)4-2/h16-17H,3-15H2,1-2H3	['Hexadecan-3-ol']	['Hexadecan-3-ol']	['593-03-3']	CCCCCCCCCCCCCC(O)CC	CCCCCCCCCCCCCC(O)CC	CCCCCCCCCCCCCC(O)CC	CCCCCCCCCCCCCC(O)CC	ACDUHTSVVVHMGU-UHFFFAOYSA-N	InChI=1S/C16H34O/c1-3-5-6-7-8-9-10-11-12-13-14-15-16(17)4-2/h16-17H3-15H21-2H3		0	242.447	-3.4971845	-4.75084862	-2.61643458	2.13441404	1.887432298	0.633768194	2.768182234	0.448177426	131.9239123	-100.1132716	Organic compounds	Lipids and lipid-like molecules	Fatty Acyls	Fatty alcohols	Lipids and lipid-like molecules
ACDYWAIEHULRGT-UHFFFAOYSA-N	InChI=1S/C17H20N2O6S/c1-11-5-7-13(8-6-11)26(21,22)19-18-17(20)12-9-14(23-2)16(25-4)15(10-12)24-3/h5-10,19H,1-4H3,(H,18,20)	["2'-(p-Tosyl)(3,4,5-trimethoxybenzo)hydrazide"]	["3,4,5-Trimethoxy-N'-(4-methylbenzene-1-sulfonyl)benzohydrazide"]	['13513-93-4']	COC1=CC(=CC(OC)=C1OC)C(=O)NNS(=O)(=O)C1=CC=C(C)C=C1	COc1cc(C(=O)NNS(=O)(=O)c2ccc(C)cc2)cc(OC)c1OC	COc1cc(C(=O)NNS(=O)(=O)c2ccc(C)cc2)cc(OC)c1OC	CC1C=CC(=CC=1)S(=O)(=O)NNC(=O)C1=CC(OC)=C(OC)C(=C1)OC	ACDYWAIEHULRGT-UHFFFAOYSA-N	InChI=1S/C17H20N2O6S/c1-11-5-7-13(8-6-11)26(2122)19-18-17(20)12-9-14(23-2)16(25-4)15(10-12)24-3/h5-1019H1-4H3(H1820)		0	380.422	-4.294271	-5.780523491	-3.04325307	2.737270421	1.285994626	-0.200257867	2.537012554	0.640208286	-10.87393921	102.4862806	Organic compounds	Benzenoids	Benzene and substituted derivatives	Benzenesulfonamides	Benzenoids
ACDZDIIWZVQMIX-UHFFFAOYSA-N	InChI=1S/C14H17Cl2NO4S/c1-4-20-12-6-10(15)9(5-11(12)16)8-22(18,19)13-7-14(2,3)21-17-13/h5-6H,4,7-8H2,1-3H3	['Fenoxasulfone']	[nan]	['639826-16-7']	CCOC1=C(Cl)C=C(CS(=O)(=O)C2=NOC(C)(C)C2)C(Cl)=C1	CCOc1cc(Cl)c(CS(=O)(=O)C2=NOC(C)(C)C2)cc1Cl	CCOc1cc(Cl)c(CS(=O)(=O)C2=NOC(C)(C)C2)cc1Cl	CCOC1=CC(Cl)=C(CS(=O)(=O)C2CC(C)(C)ON=2)C=C1Cl	ACDZDIIWZVQMIX-UHFFFAOYSA-N	InChI=1S/C14H17Cl2NO4S/c1-4-20-12-6-10(15)9(5-11(12)16)8-22(1819)13-7-14(23)21-17-13/h5-6H47-8H21-3H3		0	366.266	-4.945897	-6.662629603	-3.494950322	3.167679281	0.617899503	-1.098832998	2.068846283	0.73432376	-47.29050002	-111.6159114	Organic compounds	Benzenoids	Benzene and substituted derivatives	Halobenzenes	Benzenoids
ACDZNAKMZQTDJF-UHFFFAOYSA-N	InChI=1S/C24H22N2O/c1-17-6-5-9-19(12-17)20-10-11-23-22(13-20)21(14-24(25)27)16-26(23)15-18-7-3-2-4-8-18/h2-13,16H,14-15H2,1H3,(H2,25,27)	['2-[1-Benzyl-5-(3-methylphenyl)-1H-indol-3-yl]acetamide']	['2-[1-Benzyl-5-(3-methylphenyl)-1H-indol-3-yl]acetamide']	['910546-76-8']	CC1=CC(=CC=C1)C1=CC2=C(C=C1)N(CC1=CC=CC=C1)C=C2CC(N)=O	Cc1cccc(-c2ccc3c(c2)c(CC(N)=O)cn3Cc2ccccc2)c1	Cc1cccc(-c2ccc3c(c2)c(CC(N)=O)cn3Cc2ccccc2)c1	CC1C=C(C=CC=1)C1C=C2C(=CC=1)N(CC1C=CC=CC=1)C=C2CC(N)=O	ACDZNAKMZQTDJF-UHFFFAOYSA-N	InChI=1S/C24H22N2O/c1-17-6-5-9-19(12-17)20-10-11-23-22(13-20)21(14-24(25)27)16-26(23)15-18-7-3-2-4-8-18/h2-1316H14-15H21H3(H22527)		0	354.453	-4.456093	-5.768095399	-3.038270511	2.729824887	1.093465843	-0.218536742	2.511288145	0.741277289	-67.42922757	88.80040555	Organic compounds	Organoheterocyclic compounds	Indoles and derivatives	N-alkylindoles	Organoheterocyclic compounds
ACECEMRPKSUVBB-UHFFFAOYSA-N	InChI=1S/C11H13N5O2/c1-3-16-11(13-14-15-16)12-10(17)8-5-4-6-9(7-8)18-2/h4-7H,3H2,1-2H3,(H,12,13,15,17)	['N-(1-ethyltetrazol-5-yl)-3-methoxybenzamide']	['N-(1-Ethyl-1H-tetrazol-5-yl)-3-methoxybenzamide']	['638146-79-9']	CCN1N=NN=C1NC(=O)C1=CC(OC)=CC=C1	CCn1nnnc1NC(=O)c1cccc(OC)c1	CCn1nnnc1NC(=O)c1cccc(OC)c1	CCN1N=NN=C1NC(=O)C1C=C(C=CC=1)OC	ACECEMRPKSUVBB-UHFFFAOYSA-N	InChI=1S/C11H13N5O2/c1-3-16-11(13-14-15-16)12-10(17)8-5-4-6-9(7-8)18-2/h4-7H3H21-2H3(H12131517)		0	247.258	-4.3467746	-5.680641911	-3.003457507	2.677184404	1.046375758	-0.287491559	2.389692845	0.694939862	-23.51636889	-1.839296721	Organic compounds	Benzenoids	Benzene and substituted derivatives	Benzoic acids and derivatives	Benzenoids
ACEFQZPFLLKDLL-UHFFFAOYSA-P	InChI=1S/C2N8.2H3N/c3-1(4-8-7-3)2-5-9-10-6-2;;/h;2*1H3/q-2;;/p+2	["Diammonium 5,5'-bitetrazolide"]	["Diammonium 5,5'-bitetrazol-1-ide"]	['3021-02-1']	[NH4+].[NH4+].[N-]1N=NN=C1C1=NN=N[N-]1	[NH4+].[NH4+].n1n[n-]c(-c2nnn[n-]2)n1	[NH4+].[NH4+].n1n[n-]c(-c2nnn[n-]2)n1	N1N=C(N=N1)C1N=NNN=1	MTAYYBKXNAEQOK-UHFFFAOYSA-N	InChI=1S/C2H2N8/c3-1(4-8-7-3)2-5-9-10-6-2/h(H3478)(H56910)	[NH4+]	70	138.094	-4.2589936	-6.090480742	-2.853681054	3.236799688	0.881181187	-0.950305933	2.286493755	0.819475783	-59.05640941	20.60791636	Organic compounds	Organoheterocyclic compounds	Azoles	Tetrazoles	Organoheterocyclic compounds	1.883438009
ACEHBQPPDDGCGZ-UHFFFAOYSA-N	InChI=1S/C14H20N2O/c1-10-12(7-8-16(2)3)13-9-11(17-4)5-6-14(13)15-10/h5-6,9,15H,7-8H2,1-4H3	['5-Methoxy-N,N,2-trimethyl-1H-indole-3-ethanamine']	['2-(5-Methoxy-2-methyl-1H-indol-3-yl)-N,N-dimethylethan-1-amine']	['67292-68-6']	COC1=CC2=C(NC(C)=C2CCN(C)C)C=C1	COc1ccc2[nH]c(C)c(CCN(C)C)c2c1	COc1ccc2[nH]c(C)c(CCN(C)C)c2c1	CC1NC2=CC=C(C=C2C=1CCN(C)C)OC	ACEHBQPPDDGCGZ-UHFFFAOYSA-N	InChI=1S/C14H20N2O/c1-10-12(7-8-16(2)3)13-9-11(17-4)5-6-14(13)15-10/h5-6915H7-8H21-4H3		0	232.327	-4.515333	-5.793437371	-3.222275196	2.571162175	0.850766531	-0.427337686	2.143824489	0.721829943	-86.9495653	83.85960555	Organic compounds	Organoheterocyclic compounds	Indoles and derivatives	Tryptamines and derivatives	Organoheterocyclic compounds
ACEKLXZRZOWKRY-UHFFFAOYSA-M	InChI=1S/C5HF11O3S/c6-1(7,2(8,9)4(12,13)14)3(10,11)5(15,16)20(17,18)19/h(H,17,18,19)/p-1	['Perfluoropentanesulfonate']	['Undecafluoropentane-1-sulfonate']	['175905-36-9']	[O-]S(=O)(=O)C(F)(F)C(F)(F)C(F)(F)C(F)(F)C(F)(F)F	O=S(=O)([O-])C(F)(F)C(F)(F)C(F)(F)C(F)(F)C(F)(F)F	O=S(=O)([O-])C(F)(F)C(F)(F)C(F)(F)C(F)(F)C(F)(F)F	OS(=O)(=O)C(F)(F)C(F)(F)C(F)(F)C(F)(F)C(F)(F)F	ACEKLXZRZOWKRY-UHFFFAOYSA-N	InChI=1S/C5HF11O3S/c6-1(72(89)4(1213)14)3(1011)5(1516)20(1718)19/h(H171819)		0	350.105	-5.8204193	-7.055990272	-3.920878947	3.135111325	-0.276220986	-1.511791959	1.623319366	0.228598796	-16.25740539	-149.0151033	Organic compounds	Organohalogen compounds	Alkyl halides	Alkyl fluorides	Organohalogen compounds
ACEKLXZRZOWKRY-UHFFFAOYSA-N	InChI=1S/C5HF11O3S/c6-1(7,2(8,9)4(12,13)14)3(10,11)5(15,16)20(17,18)19/h(H,17,18,19)	['Perfluoropentanesulfonic acid']	['Undecafluoropentane-1-sulfonic acid']	['2706-91-4']	OS(=O)(=O)C(F)(F)C(F)(F)C(F)(F)C(F)(F)C(F)(F)F	O=S(=O)(O)C(F)(F)C(F)(F)C(F)(F)C(F)(F)C(F)(F)F	O=S(=O)(O)C(F)(F)C(F)(F)C(F)(F)C(F)(F)C(F)(F)F	OS(=O)(=O)C(F)(F)C(F)(F)C(F)(F)C(F)(F)C(F)(F)F	ACEKLXZRZOWKRY-UHFFFAOYSA-N	InChI=1S/C5HF11O3S/c6-1(72(89)4(1213)14)3(1011)5(1516)20(1718)19/h(H171819)		0	350.105	-5.8204193	-7.055990272	-3.920878947	3.135111325	-0.276220986	-1.511791959	1.623319366	0.228598796	-12.26437043	-149.1208939	Organic compounds	Organohalogen compounds	Alkyl halides	Alkyl fluorides	Organohalogen compounds
ACEONLNNWKIPTM-UHFFFAOYSA-N	InChI=1S/C4H7BrO2/c1-3(5)4(6)7-2/h3H,1-2H3	['Propanoic acid, 2-bromo-, methyl ester']	['Methyl 2-bromopropanoate']	['5445-17-0']	COC(=O)C(C)Br	COC(=O)C(C)Br	COC(=O)C(C)Br	COC(=O)C(C)Br	ACEONLNNWKIPTM-UHFFFAOYSA-N	InChI=1S/C4H7BrO2/c1-3(5)4(6)7-2/h3H1-2H3		0	167.002	-4.6057053	-5.892287959	-3.105029956	2.787258002	0.617016406	-0.669566286	2.117691716	0.635269162	93.15911748	-25.315721	Organic compounds	Organic acids and derivatives	Carboxylic acids and derivatives	Carboxylic acid derivatives	Organic acids and derivatives
ACERAJYCCLKTDM-UHFFFAOYSA-N	InChI=1S/C14H18N2O4S/c1-4-16(5-2)21(19,20)10-6-7-13-11(8-10)12(14(17)18)9-15(13)3/h6-9H,4-5H2,1-3H3,(H,17,18)	['1H-Indole-3-carboxylic acid, 5-((diethylamino)sulfonyl)-1-methyl-']	['5-(Diethylsulfamoyl)-1-methyl-1H-indole-3-carboxylic acid']	['120729-97-7']	CCN(CC)S(=O)(=O)C1=CC2=C(C=C1)N(C)C=C2C(O)=O	CCN(CC)S(=O)(=O)c1ccc2c(c1)c(C(=O)O)cn2C	CCN(CC)S(=O)(=O)c1ccc2c(c1)c(C(=O)O)cn2C	CN1C=C(C(O)=O)C2=CC(=CC=C12)S(=O)(=O)N(CC)CC	ACERAJYCCLKTDM-UHFFFAOYSA-N	InChI=1S/C14H18N2O4S/c1-4-16(5-2)21(1920)10-6-7-13-11(8-10)12(14(17)18)9-15(13)3/h6-9H4-5H21-3H3(H1718)		0	310.375	-4.449317	-6.091373399	-3.1189633	2.972410099	1.042569754	-0.599486667	2.372923433	0.747996951	-122.2964371	-52.21976085	Organic compounds	Organoheterocyclic compounds	Indoles and derivatives	Indolecarboxylic acids and derivatives	Organoheterocyclic compounds
ACERFIHBIWMFOR-UHFFFAOYSA-N	InChI=1S/C7H17NO5S/c1-7(2,5-9)8-3-6(10)4-14(11,12)13/h6,8-10H,3-5H2,1-2H3,(H,11,12,13)	['1-Propanesulfonic acid, 2-hydroxy-3-[(2-hydroxy-1,1-dimethylethyl)amino]-']	['2-Hydroxy-3-[(1-hydroxy-2-methylpropan-2-yl)amino]propane-1-sulfonic acid']	['68399-79-1']	CC(C)(CO)NCC(O)CS(O)(=O)=O	CC(C)(CO)NCC(O)CS(=O)(=O)O	CC(C)(CO)NCC(O)CS(=O)(=O)O	CC(C)(CO)NCC(O)CS(O)(=O)=O	ACERFIHBIWMFOR-UHFFFAOYSA-N	InChI=1S/C7H17NO5S/c1-7(25-9)8-3-6(10)4-14(1112)13/h68-10H3-5H21-2H3(H111213)		0	227.282	-3.761549	-5.329349179	-2.563944315	2.765404865	1.595016029	0.027215863	2.792620728	0.731505376	43.9745512	-97.93531328	Organic compounds	Organic acids and derivatives	Organic sulfonic acids and derivatives	Organosulfonic acids and derivatives	Organic acids and derivatives
ACEWLPOYLGNNHV-UHFFFAOYSA-N	InChI=1S/C19H23NO2/c1-14(2)12-16-7-9-17(10-8-16)15(3)19(21)22-13-18-6-4-5-11-20-18/h4-11,14-15H,12-13H2,1-3H3	['Ibuprofen piconol']	['(Pyridin-2-yl)methyl 2-[4-(2-methylpropyl)phenyl]propanoate']	['64622-45-3']	CC(C)CC1=CC=C(C=C1)C(C)C(=O)OCC1=NC=CC=C1	CC(C)Cc1ccc(C(C)C(=O)OCc2ccccn2)cc1	CC(C)Cc1ccc(C(C)C(=O)OCc2ccccn2)cc1	CC(C)CC1C=CC(=CC=1)C(C)C(=O)OCC1=CC=CC=N1	ACEWLPOYLGNNHV-UHFFFAOYSA-N	InChI=1S/C19H23NO2/c1-14(2)12-16-7-9-17(10-8-16)15(3)19(21)22-13-18-6-4-5-11-20-18/h4-1114-15H12-13H21-3H3		0	297.398	-4.4597797	-5.686146516	-3.126265113	2.559881403	1.013558302	-0.212808472	2.347072931	0.700789073	-34.4410196	-49.47307943	Organic compounds	Lipids and lipid-like molecules	Prenol lipids	Monoterpenoids	Lipids and lipid-like molecules
ACEWUDFEONXYQH-UHFFFAOYSA-N	InChI=1S/C11H12O/c1-8-4-2-5-9-6-3-7-10(12)11(8)9/h2,4-5H,3,6-7H2,1H3	['1(2H)-Naphthalenone, 3,4-dihydro-8-methyl-']	['8-Methyl-3,4-dihydronaphthalen-1(2H)-one']	['51015-28-2']	CC1=C2C(=O)CCCC2=CC=C1	Cc1cccc2c1C(=O)CCC2	Cc1cccc2c1C(=O)CCC2	CC1=CC=CC2CCCC(=O)C=21	ACEWUDFEONXYQH-UHFFFAOYSA-N	InChI=1S/C11H12O/c1-8-4-2-5-9-6-3-7-10(12)11(8)9/h24-5H36-7H21H3		0	160.216	-4.134445	-5.678408121	-3.185108241	2.493299881	1.070260708	-0.473702237	2.019597644	0.682282136	-24.72108547	65.4424872	Organic compounds	Benzenoids	Tetralins		Benzenoids
ACEYAMOAGUDVAQ-UHFFFAOYSA-N	InChI=1S/C6H12BrNO/c1-3-6(7,4-2)5(8)9/h3-4H2,1-2H3,(H2,8,9)	['Diethylbromoacetamide']	['2-Bromo-2-ethylbutanamide']	['511-70-6']	CCC(Br)(CC)C(N)=O	CCC(Br)(CC)C(N)=O	CCC(Br)(CC)C(N)=O	CCC(Br)(CC)C(N)=O	ACEYAMOAGUDVAQ-UHFFFAOYSA-N	InChI=1S/C6H12BrNO/c1-3-6(74-2)5(8)9/h3-4H21-2H3(H289)		0	194.072	-4.5268526	-5.871466972	-3.115484552	2.75598242	0.761110269	-0.58350409	2.172478329	0.672943555	59.38437002	-105.8531768	Organic compounds	Lipids and lipid-like molecules	Fatty Acyls	Fatty amides	Lipids and lipid-like molecules
ACFGRWJEQJVZTM-LEJBHHMKSA-L	InChI=1/C6H9O9P.Mg/c7-1-2(8)4-3(9)5(6(10)14-4)15-16(11,12)13;/h2,4,7-9H,1H2,(H2,11,12,13);/q;+2/p-2/t2-,4+;/s2	['L-Ascorbic acid, mono(dihydrogen phosphate), magnesium salt (1:1)']	['Magnesium (5R)-5-(1,2-dihydroxyethyl)-4-oxido-2-oxo-2,5-dihydrofuran-3-yl hydrogen phosphate (incorrect configuration definition!, non-preferred name)']	['114040-31-2']	[Mg++].OC[C@H](O)[C@H]1OC(=O)C(OP(O)([O-])=O)=C1[O-]	O=C1OC(C(O)CO)C([O-])=C1OP(=O)([O-])O.[Mg+2]	O=C1OC(C(O)CO)C([O-])=C1OP(=O)([O-])O.[Mg+2]	OC1C(OC(=O)C=1OP(O)(O)=O)C(O)CO	MIJPAVRNWPDMOR-UHFFFAOYSA-N	InChI=1S/C6H9O9P/c7-1-2(8)4-3(9)5(6(10)14-4)15-16(1112)13/h247-9H1H2(H2111213)	[Mg+2]	120	256.103	-4.204885	-7.171856467	-2.471879339	4.699977128	1.203529636	-1.763441801	2.936535327	0.740977138	156.5201853	13.51207336	Organic compounds	Organoheterocyclic compounds	Dihydrofurans	Furanones	Organoheterocyclic compounds
ACFHHZJOAUZSJU-XBXARRHUSA-N	InChI=1S/C7H7N3O4/c1-5(11)9-8-4-6-2-3-7(14-6)10(12)13/h2-4H,1H3,(H,9,11)/b8-4+	['Nihydrazone']	["N'-[(E)-(5-Nitrofuran-2-yl)methylidene]acetohydrazide"]	['67-28-7']	CC(=O)N\N=C\C1=CC=C(O1)[N+]([O-])=O	CC(=O)NN=Cc1ccc([N+](=O)[O-])o1	CC(=O)NN=Cc1ccc([N+](=O)[O-])o1	CC(=O)N=NCC1=CC=C(O1)[N+]([O-])=O	PNLRXPLRSQZILI-UHFFFAOYSA-N	InChI=1S/C7H7N3O4/c1-5(11)9-8-4-6-2-3-7(14-6)10(12)13/h2-3H4H21H3		0	197.15	-4.553491	-5.778177034	-2.524176439	3.254000595	0.741305678	-0.483380253	2.770620342	0.619683527	-111.6995374	23.91508949	Organic compounds	Organoheterocyclic compounds	Furans	Nitrofurans	Organoheterocyclic compounds
ACFIXJIJDZMPPO-NNYOXOHSSA-N	InChI=1S/C21H30N7O17P3/c22-17-12-19(25-7-24-17)28(8-26-12)21-16(44-46(33,34)35)14(30)11(43-21)6-41-48(38,39)45-47(36,37)40-5-10-13(29)15(31)20(42-10)27-3-1-2-9(4-27)18(23)32/h1,3-4,7-8,10-11,13-16,20-21,29-31H,2,5-6H2,(H2,23,32)(H,36,37)(H,38,39)(H2,22,24,25)(H2,33,34,35)/t10-,11-,13-,14-,15-,16-,20-,21-/m1/s1	['NADPH']	[nan]	['53-57-6']	NC(=O)C1=CN(C=CC1)[C@@H]1O[C@H](CO[P@](O)(=O)O[P@](O)(=O)OC[C@H]2O[C@H]([C@H](OP(O)(O)=O)[C@@H]2O)N2C=NC3=C2N=CN=C3N)[C@@H](O)[C@H]1O	NC(=O)C1=CN(C2OC(COP(=O)(O)OP(=O)(O)OCC3OC(n4cnc5c(N)ncnc54)C(OP(=O)(O)O)C3O)C(O)C2O)C=CC1	NC(=O)C1=CN(C2OC(COP(=O)(O)OP(=O)(O)OCC3OC(n4cnc5c(N)ncnc54)C(OP(=O)(O)O)C3O)C(O)C2O)C=CC1	NC(=O)C1CC=CN(C=1)C1OC(COP(O)(=O)OP(O)(=O)OCC2OC(C(OP(O)(O)=O)C2O)N2C=NC3C2=NC=NC=3N)C(O)C1O	ACFIXJIJDZMPPO-UHFFFAOYSA-N	InChI=1S/C21H30N7O17P3/c22-17-12-19(25-7-24-17)28(8-26-12)21-16(44-46(3334)35)14(30)11(43-21)6-41-48(3839)45-47(3637)40-5-10-13(29)15(31)20(42-10)27-3-1-2-9(4-27)18(23)32/h13-47-810-1113-1620-2129-31H25-6H2(H22332)(H3637)(H3839)(H2222425)(H2333435)		0	745.425	-4.507802	-7.427325659	-2.604048628	4.823277031	1.364601957	-1.554921705	3.268355326	0.839792252	33.95066068	125.3677495	Organic compounds	Nucleosides, nucleotides, and analogues	(5'-5')-dinucleotides		Nucleosides, nucleotides, and analogues
ACFJNTXCEQCDBX-UHFFFAOYSA-N	InChI=1S/C11H13NO3/c1-13-9-6-8(4-5-12)7-10(14-2)11(9)15-3/h6-7H,4H2,1-3H3	['3,4,5-Trimethoxyphenylacetonitrile']	['(3,4,5-Trimethoxyphenyl)acetonitrile']	['13338-63-1']	COC1=CC(CC#N)=CC(OC)=C1OC	COc1cc(CC#N)cc(OC)c1OC	COc1cc(CC#N)cc(OC)c1OC	COC1C=C(CC#N)C=C(OC)C=1OC	ACFJNTXCEQCDBX-UHFFFAOYSA-N	InChI=1S/C11H13NO3/c1-13-9-6-8(4-5-12)7-10(14-2)11(9)15-3/h6-7H4H21-3H3		0	207.229	-4.350848	-5.746389406	-2.959239407	2.78715	0.965602323	-0.429938875	2.357211125	0.691919865	-26.06215777	111.6931374	Organic compounds	Benzenoids	Benzene and substituted derivatives	Benzyl cyanides	Benzenoids
ACFMNXXTNNRFNY-UHFFFAOYSA-N	InChI=1S/C18H21NO3.ClH/c1-19(2)11-6-12-22-15-9-10-16(17(20)13-15)18(21)14-7-4-3-5-8-14;/h3-5,7-10,13,20H,6,11-12H2,1-2H3;1H	['4-(3-(Dimethylamino)propoxy)-2-hydroxybenzophenone hydrochloride']	['{4-[3-(Dimethylamino)propoxy]-2-hydroxyphenyl}(phenyl)methanone--hydrogen chloride (1/1)']	['83803-89-8']	Cl.CN(C)CCCOC1=CC(O)=C(C=C1)C(=O)C1=CC=CC=C1	CN(C)CCCOc1ccc(C(=O)c2ccccc2)c(O)c1.Cl	CN(C)CCCOc1ccc(C(=O)c2ccccc2)c(O)c1.Cl	CN(C)CCCOC1C=C(O)C(=CC=1)C(=O)C1C=CC=CC=1	XJIAATSRRWEFEX-UHFFFAOYSA-N	InChI=1S/C18H21NO3/c1-19(2)11-6-12-22-15-9-10-16(17(20)13-15)18(21)14-7-4-3-5-8-14/h3-57-101320H611-12H21-2H3	Cl	170	299.37	-4.332	-5.648406395	-3.061408614	2.586997782	1.144208512	-0.172198118	2.414799664	0.58726208	-6.336942261	-79.92914151	Organic compounds	Benzenoids	Benzene and substituted derivatives	Benzophenones	Benzenoids
ACFQKNIZLQUKQA-FPLPWBNLSA-N	InChI=1S/C9H18O/c1-4-5-6-7-8-9(2,3)10/h7-8,10H,4-6H2,1-3H3/b8-7-	['3-OCTEN-2-OL, 2-METHYL-, (Z)-']	['(3Z)-2-Methyloct-3-en-2-ol']	['18521-07-8']	CCCC\C=C/C(C)(C)O	CCCCC=CC(C)(C)O	CCCCC=CC(C)(C)O	CCCCC=CC(C)(C)O	ACFQKNIZLQUKQA-UHFFFAOYSA-N	InChI=1S/C9H18O/c1-4-5-6-7-8-9(23)10/h7-810H4-6H21-3H3		0	142.242	-3.6005855	-4.589606777	-2.812373409	1.777233368	1.55244239	0.563421073	2.340654441	0.603595442	142.8596561	-69.48202837	Organic compounds	Organic oxygen compounds	Organooxygen compounds	Alcohols and polyols	Organic oxygen compounds
ACFSBQWDVYWNRT-UHFFFAOYSA-N	InChI=1S/C12H11N3O/c13-5-10-1-3-11(4-2-10)7-15-9-14-6-12(15)8-16/h1-4,6,9,16H,7-8H2	['4-[[5-(hydroxymethyl)imidazol-1-yl]methyl]benzonitrile']	['4-{[5-(Hydroxymethyl)-1H-imidazol-1-yl]methyl}benzonitrile']	['183500-36-9']	OCC1=CN=CN1CC1=CC=C(C=C1)C#N	N#Cc1ccc(Cn2cncc2CO)cc1	N#Cc1ccc(Cn2cncc2CO)cc1	N#CC1C=CC(CN2C=NC=C2CO)=CC=1	ACFSBQWDVYWNRT-UHFFFAOYSA-N	InChI=1S/C12H11N3O/c13-5-10-1-3-11(4-2-10)7-15-9-14-6-12(15)8-16/h1-46916H7-8H2		0	213.24	-4.4006515	-5.914717306	-3.047350932	2.867366374	0.928217222	-0.585848632	2.281517742	0.725522171	-71.85449865	-37.71009169	Organic compounds	Benzenoids	Benzene and substituted derivatives	Benzonitriles	Benzenoids
ACFSQHQYDZIPRL-UHFFFAOYSA-N	InChI=1S/C4F10NO4S2.Li/c5-1(6,7)3(11,12)20(16,17)15-21(18,19)4(13,14)2(8,9)10;/q-1;+1	['Lithium bis[(pentafluoroethyl)sulfonyl]azanide']	['Lithium bis(pentafluoroethanesulfonyl)azanide']	['132843-44-8']	[Li+].FC(F)(F)C(F)(F)S(=O)(=O)[N-]S(=O)(=O)C(F)(F)C(F)(F)F	O=S(=O)([N-]S(=O)(=O)C(F)(F)C(F)(F)F)C(F)(F)C(F)(F)F.[Li+]	O=S(=O)([N-]S(=O)(=O)C(F)(F)C(F)(F)F)C(F)(F)C(F)(F)F.[Li+]	O=S(=O)(NS(=O)(=O)C(F)(F)C(F)(F)F)C(F)(F)C(F)(F)F	DOYSIZKQWJYULQ-UHFFFAOYSA-N	InChI=1S/C4HF10NO4S2/c5-1(67)3(1112)20(1617)15-21(1819)4(1314)2(89)10/h15H	[Li+]	30	381.169	-5.27043	-7.150394895	-3.087537182	4.062857713	0.310687492	-1.569277322	2.493580391	0.641904048	-13.98496471	-148.016363	Organic compounds	Organic acids and derivatives	Organic sulfonic acids and derivatives	Organosulfonic acids and derivatives	Organic acids and derivatives
ACFVGWNYKXYWHV-UHFFFAOYSA-N	InChI=1S/C13H24O2/c1-10(2)7-6-8-12(5)9-13(14)15-11(3)4/h7,11-12H,6,8-9H2,1-5H3	['Propan-2-yl 3,7-dimethyloct-6-enoate']	['Propan-2-yl 3,7-dimethyloct-6-enoate']	['26728-45-0']	CC(C)OC(=O)CC(C)CCC=C(C)C	CC(C)=CCCC(C)CC(=O)OC(C)C	CC(C)=CCCC(C)CC(=O)OC(C)C	CC(C)=CCCC(C)CC(=O)OC(C)C	ACFVGWNYKXYWHV-UHFFFAOYSA-N	InChI=1S/C13H24O2/c1-10(2)7-6-8-12(5)9-13(14)15-11(3)4/h711-12H68-9H21-5H3		0	212.333	-3.61138	-4.876603437	-2.845798227	2.030805211	1.715637416	0.450414058	2.481219269	0.530537078	128.478642	12.82315342	Organic compounds	Lipids and lipid-like molecules	Prenol lipids	Monoterpenoids	Lipids and lipid-like molecules
ACFYUJLIWIDSFM-UHFFFAOYSA-N	InChI=1S/C9H16N2O/c1-8(2)5-6(7(10)12)9(3,4)11-8/h5,11H,1-4H3,(H2,10,12)	['1H-Pyrrole-3-carboxamide, 2,5-dihydro-2,2,5,5-tetramethyl-']	['2,2,5,5-Tetramethyl-2,5-dihydro-1H-pyrrole-3-carboxamide']	['19805-75-5']	CC1(C)NC(C)(C)C(=C1)C(N)=O	CC1(C)C=C(C(N)=O)C(C)(C)N1	CC1(C)C=C(C(N)=O)C(C)(C)N1	CC1(C)C=C(C(N)=O)C(C)(C)N1	ACFYUJLIWIDSFM-UHFFFAOYSA-N	InChI=1S/C9H16N2O/c1-8(2)5-6(7(10)12)9(34)11-8/h511H1-4H3(H21012)		0	168.24	-4.0781865	-5.608162423	-2.994751069	2.613411353	1.147742733	-0.382233163	2.23117819	0.771032446	12.27023275	14.9677364	Organic compounds	Organoheterocyclic compounds	Pyrrolines	Pyrroline carboxylic acids and derivatives	Organoheterocyclic compounds
ACGDKVXYNVEAGU-UHFFFAOYSA-N	InChI=1S/C10H22N4/c11-10(12)13-6-9-14-7-4-2-1-3-5-8-14/h1-9H2,(H4,11,12,13)	['Guanethidine']	['N-[2-(Azocan-1-yl)ethyl]guanidine']	['55-65-2']	NC(=N)NCCN1CCCCCCC1	N=C(N)NCCN1CCCCCCC1	N=C(N)NCCN1CCCCCCC1	NC(=N)NCCN1CCCCCCC1	ACGDKVXYNVEAGU-UHFFFAOYSA-N	InChI=1S/C10H22N4/c11-10(12)13-6-9-14-7-4-2-1-3-5-8-14/h1-9H2(H4111213)		0	198.314	-4.361866	-5.837976829	-3.115972111	2.722004718	0.935487379	-0.540623455	2.181381264	0.74457727	59.26446557	19.29385916	Organic compounds	Organic nitrogen compounds	Organonitrogen compounds	Guanidines	Organic nitrogen compounds
ACGHJVZDNQZJOV-BMOJZYMJSA-N	InChI=1S/C32H41N3O7/c1-18(2)12-14-40-28-26-21-11-10-20(39-7)16-23(21)34-25(15-19(3)4)41-42-31(5,6)17-24(27(26)34)35-29(36)22-9-8-13-33(22)30(37)32(28,35)38/h10-12,15-16,22,24-25,28,38H,8-9,13-14,17H2,1-7H3/t22-,24-,25+,28-,32+/m0/s1	['Fumitremorgin A']	['(5R,10S,10aR,14aS,15bS)-10a-Hydroxy-7-methoxy-2,2-dimethyl-10-[(3-methylbut-2-en-1-yl)oxy]-5-(2-methylprop-1-en-1-yl)-1,10,10a,14,14a,15b-hexahydro-5H,12H-3,4-dioxa-5a,11a,15a-triazacycloocta[1,2,3-lm\n]indeno[5,6-b]fluorene-11,15(2H,13H)-dione']	['12626-18-5']	[H][C@@]12CCCN1C(=O)[C@]1(O)[C@@H](OCC=C(C)C)C3=C4N([C@H](OOC(C)(C)C[C@]4([H])N1C2=O)C=C(C)C)C1=CC(OC)=CC=C31	COc1ccc2c3c4n(c2c1)C(C=C(C)C)OOC(C)(C)CC4N1C(=O)C2CCCN2C(=O)C1(O)C3OCC=C(C)C	COc1ccc2c3c4n(c2c1)C(C=C(C)C)OOC(C)(C)CC4N1C(=O)C2CCCN2C(=O)C1(O)C3OCC=C(C)C	CC1(C)CC2C3=C(C(OCC=C(C)C)C4(O)C(=O)N5CCCC5C(=O)N42)C2=CC=C(C=C2N3C(C=C(C)C)OO1)OC	ACGHJVZDNQZJOV-UHFFFAOYSA-N	InChI=1S/C32H41N3O7/c1-18(2)12-14-40-28-26-21-11-10-20(39-7)16-23(21)34-25(15-19(3)4)41-42-31(56)17-24(27(26)34)35-29(36)22-9-8-13-33(22)30(37)32(2835)38/h10-1215-162224-252838H8-913-1417H21-7H3		0	579.694	-4.8850126	-7.239716957	-3.114776079	4.124940879	0.878186188	-1.476518152	2.648422727	0.795552633	-28.16540982	143.6076351	Organic compounds	Organoheterocyclic compounds	Indoles and derivatives	Pyridoindoles	Organoheterocyclic compounds
ACGNVBRAISEVDK-RPIQFHTISA-N	InChI=1S/C29H46O2/c1-19(2)8-7-9-20(3)25-12-13-26-24-11-10-22-18-23(31-21(4)30)14-16-28(22,5)27(24)15-17-29(25,26)6/h10-11,19-20,23,25-27H,7-9,12-18H2,1-6H3/t20-,23+,25-,26+,27+,28+,29-/m1/s1	['Cholesta-5,7-dien-3-yl acetate']	['Cholesta-5,7-dien-3beta-yl acetate']	['1059-86-5']	[H][C@@]1(CC[C@@]2([H])C3=CC=C4C[C@H](CC[C@]4(C)[C@@]3([H])CC[C@]12C)OC(C)=O)[C@H](C)CCCC(C)C	CC(=O)OC1CCC2(C)C(=CC=C3C2CCC2(C)C3CCC2C(C)CCCC(C)C)C1	CC(=O)OC1CCC2(C)C(=CC=C3C2CCC2(C)C3CCC2C(C)CCCC(C)C)C1	CC(=O)OC1CC2=CC=C3C4CCC(C(C)CCCC(C)C)C4(C)CCC3C2(C)CC1	ACGNVBRAISEVDK-UHFFFAOYSA-N	InChI=1S/C29H46O2/c1-19(2)8-7-9-20(3)25-12-13-26-24-11-10-22-18-23(31-21(4)30)14-16-28(225)27(24)15-17-29(2526)6/h10-1119-202325-27H7-912-18H21-6H3		0	426.685	-4.7589087	-8.90180549	-3.217007884	5.684797606	0.871198638	-3.271698115	2.413099492	0.73684581	104.645172	132.2910589	Organic compounds	Lipids and lipid-like molecules	Steroids and steroid derivatives	Cholestane steroids	Lipids and lipid-like molecules
ACGQTBAFQLDLFS-UHFFFAOYSA-N	InChI=1S/C25H32N2OS/c1-2-3-4-5-6-7-8-15-20-27-23(28)25(26-24(27)29,21-16-11-9-12-17-21)22-18-13-10-14-19-22/h9-14,16-19H,2-8,15,20H2,1H3,(H,26,29)	['3-decyl-5,5-diphenyl-2-sulfanylideneimidazolidin-4-one']	['3-Decyl-5,5-diphenyl-2-sulfanylideneimidazolidin-4-one']	['875014-22-5']	CCCCCCCCCCN1C(=S)NC(C1=O)(C1=CC=CC=C1)C1=CC=CC=C1	CCCCCCCCCCN1C(=O)C(c2ccccc2)(c2ccccc2)NC1=S	CCCCCCCCCCN1C(=O)C(c2ccccc2)(c2ccccc2)NC1=S	CCCCCCCCCCN1C(=O)C(NC1=S)(C1C=CC=CC=1)C1C=CC=CC=1	ACGQTBAFQLDLFS-UHFFFAOYSA-N	InChI=1S/C25H32N2OS/c1-2-3-4-5-6-7-8-15-20-27-23(28)25(26-24(27)2921-16-11-9-12-17-21)22-18-13-10-14-19-22/h9-1416-19H2-81520H21H3(H2629)		0	408.611	-4.616729	-6.10202718	-2.832590234	3.269436946	0.994581278	-0.490717127	2.77871982	0.658592133	45.53395376	65.69657263	Organic compounds	Benzenoids	Benzene and substituted derivatives	Diphenylmethanes	Benzenoids
ACGSLLPQEVTPIJ-UHFFFAOYSA-N	InChI=1S/C13H18O/c1-10-9-12(13(2,3)4)6-5-11(10)7-8-14/h5-6,8-9H,7H2,1-4H3	['(4-tert-Butyl-2-methylphenyl)acetaldehyde']	['(4-tert-Butyl-2-methylphenyl)acetaldehyde']	['94108-57-3']	CC1=CC(=CC=C1CC=O)C(C)(C)C	Cc1cc(C(C)(C)C)ccc1CC=O	Cc1cc(C(C)(C)C)ccc1CC=O	CC1=CC(=CC=C1CC=O)C(C)(C)C	ACGSLLPQEVTPIJ-UHFFFAOYSA-N	InChI=1S/C13H18O/c1-10-9-12(13(23)4)6-5-11(10)7-8-14/h5-68-9H7H21-4H3		0	190.286	-4.2618423	-5.256102094	-3.226895478	2.029206616	1.017564588	0.023304743	2.052511359	0.691921737	-71.47243436	-21.87323444	Organic compounds	Benzenoids	Benzene and substituted derivatives	Phenylacetaldehydes	Benzenoids
ACGUMJCTUKRBQF-UHFFFAOYSA-N	InChI=1S/C15H23NO2/c1-3-5-12-16(14-10-8-7-9-11-14)15(17)18-13-6-4-2/h7-11H,3-6,12-13H2,1-2H3	['Butyl butyl(phenyl)carbamate']	['Butyl butyl(phenyl)carbamate']	['7249-59-4']	CCCCOC(=O)N(CCCC)C1=CC=CC=C1	CCCCOC(=O)N(CCCC)c1ccccc1	CCCCOC(=O)N(CCCC)c1ccccc1	CCCCOC(=O)N(CCCC)C1C=CC=CC=1	ACGUMJCTUKRBQF-UHFFFAOYSA-N	InChI=1S/C15H23NO2/c1-3-5-12-16(14-10-8-7-9-11-14)15(17)18-13-6-4-2/h7-11H3-612-13H21-2H3		0	249.354	-4.413829	-5.769298205	-3.155390342	2.613907862	0.982987491	-0.372481865	2.241425997	0.536711212	-3.131137502	-72.11661943	Organic compounds	Benzenoids	Benzene and substituted derivatives	Phenylcarbamic acid esters	Benzenoids
ACGUYXCXAPNIKK-UHFFFAOYSA-N	InChI=1S/C13H6Cl6O2/c14-6-2-8(16)12(20)4(10(6)18)1-5-11(19)7(15)3-9(17)13(5)21/h2-3,20-21H,1H2	['Hexachlorophene']	["2,2'-Methylenebis(3,4,6-trichlorophenol)"]	['70-30-4']	OC1=C(CC2=C(Cl)C(Cl)=CC(Cl)=C2O)C(Cl)=C(Cl)C=C1Cl	Oc1c(Cl)cc(Cl)c(Cl)c1Cc1c(O)c(Cl)cc(Cl)c1Cl	Oc1c(Cl)cc(Cl)c(Cl)c1Cc1c(O)c(Cl)cc(Cl)c1Cl	OC1C(CC2C(Cl)=C(Cl)C=C(Cl)C=2O)=C(Cl)C(Cl)=CC=1Cl	ACGUYXCXAPNIKK-UHFFFAOYSA-N	InChI=1S/C13H6Cl6O2/c14-6-2-8(16)12(20)4(10(6)18)1-5-11(19)7(15)3-9(17)13(5)21/h2-320-21H1H2		0	406.907	-5.130168	-10.00377751	-3.51860352	6.485173986	0.479327193	-4.394282345	2.090891641	0.58313834	-87.75294676	-1.33636091	Organic compounds	Benzenoids	Benzene and substituted derivatives	Diphenylmethanes	Benzenoids	-0.575114164
ACGVGZXQYDMQFI-UHFFFAOYSA-N	InChI=1S/C22H44O2/c1-4-5-6-7-8-9-10-11-12-13-14-15-16-17-18-19-20-22(23)24-21(2)3/h21H,4-20H2,1-3H3	['Isopropyl nonadecan-1-oate']	['Propan-2-yl nonadecanoate']	['27593-69-7']	CCCCCCCCCCCCCCCCCCC(=O)OC(C)C	CCCCCCCCCCCCCCCCCCC(=O)OC(C)C	CCCCCCCCCCCCCCCCCCC(=O)OC(C)C	CCCCCCCCCCCCCCCCCCC(=O)OC(C)C	ACGVGZXQYDMQFI-UHFFFAOYSA-N	InChI=1S/C22H44O2/c1-4-5-6-7-8-9-10-11-12-13-14-15-16-17-18-19-20-22(23)24-21(2)3/h21H4-20H21-3H3		0	340.592	-3.4803417	-4.452080981	-2.562388692	1.889692289	2.051892765	1.080153462	2.969845751	0.352088003	125.8753413	-29.10270632	Organic compounds	Lipids and lipid-like molecules	Fatty Acyls	Fatty acid esters	Lipids and lipid-like molecules
ACGVKXZPAUDGMM-UHFFFAOYSA-N	InChI=1S/C9H11NO3S/c1-7-2-4-8(5-3-7)14(12,13)6-9(10)11/h2-5H,6H2,1H3,(H2,10,11)	['Acetamide, 2-[(4-methylphenyl)sulfonyl]-']	['2-(4-Methylbenzene-1-sulfonyl)acetamide']	['52345-47-8']	CC1=CC=C(C=C1)S(=O)(=O)CC(N)=O	Cc1ccc(S(=O)(=O)CC(N)=O)cc1	Cc1ccc(S(=O)(=O)CC(N)=O)cc1	CC1=CC=C(C=C1)S(=O)(=O)CC(N)=O	ACGVKXZPAUDGMM-UHFFFAOYSA-N	InChI=1S/C9H11NO3S/c1-7-2-4-8(5-3-7)14(1213)6-9(10)11/h2-5H6H21H3(H21011)		0	213.258	-3.7935095	-5.661510241	-2.743133013	2.918377228	1.535395863	-0.332604909	2.585772319	0.588605076	-120.9410398	-47.36698376	Organic compounds	Benzenoids	Benzene and substituted derivatives	Toluenes	Benzenoids
ACGWDKQZTFRUKO-UHFFFAOYSA-N	InChI=1S/C22H47N3O2/c1-2-3-4-5-6-7-8-9-10-11-12-13-14-15-16-23-17-18-24-19-20-25-21-22(26)27/h23-25H,2-21H2,1H3,(H,26,27)	['Hexadecylaminoethylaminoethylglycine']	['N-(2-{[2-(Hexadecylamino)ethyl]amino}ethyl)glycine']	['122769-94-2']	CCCCCCCCCCCCCCCCNCCNCCNCC(O)=O	CCCCCCCCCCCCCCCCNCCNCCNCC(=O)O	CCCCCCCCCCCCCCCCNCCNCCNCC(=O)O	CCCCCCCCCCCCCCCCNCCNCCNCC(O)=O	ACGWDKQZTFRUKO-UHFFFAOYSA-N	InChI=1S/C22H47N3O2/c1-2-3-4-5-6-7-8-9-10-11-12-13-14-15-16-23-17-18-24-19-20-25-21-22(26)27/h23-25H2-21H21H3(H2627)		0	385.637	-3.5431538	-5.595493593	-2.378622021	3.216871572	2.043024938	-0.009314897	3.207556675	0.481481481	70.56691432	-42.99233125	Organic compounds	Organic acids and derivatives	Carboxylic acids and derivatives	Amino acids, peptides, and analogues	Organic acids and derivatives
ACGXIFQKQYZLOU-UHFFFAOYSA-N	InChI=1S/C15H10O5/c16-9-3-1-8(2-4-9)5-13-15(19)14-11(18)6-10(17)7-12(14)20-13/h1-7,16-18H	['4,4′,6-Trihydroxyaurone']	['4,6-Dihydroxy-2-[(4-hydroxyphenyl)methylidene]-1-benzofuran-3(2H)-one']	['25078-14-2']	OC1=CC=C(C=C2OC3=CC(O)=CC(O)=C3C2=O)C=C1	O=C1C(=Cc2ccc(O)cc2)Oc2cc(O)cc(O)c21	O=C1C(=Cc2ccc(O)cc2)Oc2cc(O)cc(O)c21	OC1C=C2OC(=CC3C=CC(O)=CC=3)C(=O)C2=C(O)C=1	ACGXIFQKQYZLOU-UHFFFAOYSA-N	InChI=1S/C15H10O5/c16-9-3-1-8(2-4-9)5-13-15(19)14-11(18)6-10(17)7-12(14)20-13/h1-716-18H		0	270.24	-3.969066	-5.643441362	-2.770552833	2.872888529	1.462683719	-0.21169173	2.661196799	0.758264313	4.665208797	134.2415572	Organic compounds	Phenylpropanoids and polyketides	Aurone flavonoids		Phenylpropanoids and polyketides
ACGYFGHQFAXLCI-UHFFFAOYSA-N	InChI=1S/C17H26O3/c1-8-20-15(19)11-9-12(16(2,3)4)14(18)13(10-11)17(5,6)7/h9-10,18H,8H2,1-7H3	['Benzoic acid, 3,5-bis(1,1-dimethylethyl)-4-hydroxy-, ethyl ester']	['Ethyl 3,5-di-tert-butyl-4-hydroxybenzoate']	['1620-64-0']	CCOC(=O)C1=CC(=C(O)C(=C1)C(C)(C)C)C(C)(C)C	CCOC(=O)c1cc(C(C)(C)C)c(O)c(C(C)(C)C)c1	CCOC(=O)c1cc(C(C)(C)C)c(O)c(C(C)(C)C)c1	CCOC(=O)C1=CC(=C(O)C(=C1)C(C)(C)C)C(C)(C)C	ACGYFGHQFAXLCI-UHFFFAOYSA-N	InChI=1S/C17H26O3/c1-8-20-15(19)11-9-12(16(23)4)14(18)13(10-11)17(56)7/h9-1018H8H21-7H3		0	278.392	-4.2765055	-5.494197593	-3.183473441	2.310724152	1.16815127	-0.049540842	2.26118331	0.513769812	15.34886475	-13.03577141	Organic compounds	Benzenoids	Benzene and substituted derivatives	Benzoic acids and derivatives	Benzenoids
ACGZBRWTWOZSFU-UHFFFAOYSA-N	InChI=1S/C8H15NO/c1-3-9(4-2)7-5-6-8-10/h10H,3-4,7-8H2,1-2H3	['4-(Diethylamino)-2-butyn-1-ol']	['4-(Diethylamino)but-2-yn-1-ol']	['10575-25-4']	CCN(CC)CC#CCO	CCN(CC)CC#CCO	CCN(CC)CC#CCO	CCN(CC#CCO)CC	ACGZBRWTWOZSFU-UHFFFAOYSA-N	InChI=1S/C8H15NO/c1-3-9(4-2)7-5-6-8-10/h10H3-47-8H21-2H3		0	141.214	-4.137994	-5.705193331	-3.032383625	2.672809706	1.011883943	-0.555315576	2.11749413	0.711420709	101.0834103	-101.7522071	Organic compounds	Organic nitrogen compounds	Organonitrogen compounds	Amines	Organic nitrogen compounds
ACHKGDKYEZFMQD-UHFFFAOYSA-N	InChI=1S/C10H8BrN/c1-7-8-4-2-3-5-10(8)12-6-9(7)11/h2-6H,1H3	['3-BROMO-4-METHYLQUINOLINE']	['3-Bromo-4-methylquinoline']	['59280-69-2']	CC1=C(Br)C=NC2=CC=CC=C12	Cc1c(Br)cnc2ccccc12	Cc1c(Br)cnc2ccccc12	CC1=C(Br)C=NC2=CC=CC=C21	ACHKGDKYEZFMQD-UHFFFAOYSA-N	InChI=1S/C10H8BrN/c1-7-8-4-2-3-5-10(8)12-6-9(7)11/h2-6H1H3		0	222.085	-4.4915543	-5.896852396	-3.111366247	2.785486149	0.854964943	-0.550333169	2.23515298	0.736578999	-90.73730066	41.98510016	Organic compounds	Organoheterocyclic compounds	Quinolines and derivatives	Haloquinolines	Organoheterocyclic compounds
ACHKKGDWZVCSNH-UHFFFAOYSA-N	InChI=1S/C6H8ClN7O.ClH/c7-2-4(9)13-3(8)1(12-2)5(15)14-6(10)11;/h(H4,8,9,13)(H4,10,11,14,15);1H	['Amiloride hydrochloride']	['3,5-Diamino-N-carbamimidoyl-6-chloropyrazine-2-carboxamide--hydrogen chloride (1/1)']	['2016-88-8']	Cl.NC(=N)NC(=O)C1=NC(Cl)=C(N)N=C1N	Cl.N=C(N)NC(=O)c1nc(Cl)c(N)nc1N	Cl.N=C(N)NC(=O)c1nc(Cl)c(N)nc1N	NC1N=C(N)C(=NC=1Cl)C(=O)NC(N)=N	XSDQTOBWRPYKKA-UHFFFAOYSA-N	InChI=1S/C6H8ClN7O/c7-2-4(9)13-3(8)1(12-2)5(15)14-6(10)11/h(H48913)(H410111415)	Cl	170	229.631	-4.302865	-6.707421263	-2.649015629	4.058405634	1.058165504	-1.346390746	2.712014888	0.749620144	-21.51740205	6.584709787	Organic compounds	Organoheterocyclic compounds	Diazines	Pyrazines	Organoheterocyclic compounds
ACHKLMSVYVYVNF-UHFFFAOYSA-N	InChI=1S/C12H12O/c1-8(2)11-7-9-5-3-4-6-10(9)12(11)13/h3-6H,7H2,1-2H3	['2-isopropylidene-1-indanone']	['2-(Propan-2-ylidene)-2,3-dihydro-1H-inden-1-one']	['5706-00-3']	CC(C)=C1CC2=CC=CC=C2C1=O	CC(C)=C1Cc2ccccc2C1=O	CC(C)=C1Cc2ccccc2C1=O	CC(C)=C1CC2=CC=CC=C2C1=O	ACHKLMSVYVYVNF-UHFFFAOYSA-N	InChI=1S/C12H12O/c1-8(2)11-7-9-5-3-4-6-10(9)12(11)13/h3-6H7H21-2H3		0	172.227	-4.105727	-5.467569783	-3.143210747	2.324359035	1.130374052	-0.231468546	2.092890489	0.656265964	-32.50024185	67.47165026	Organic compounds	Benzenoids	Indanes	Indanones	Benzenoids
ACHWEOLUTJAHLV-ZETCQYMHSA-N	InChI=1S/C8H13N3O2/c1-2-13-8(12)7(9)3-6-4-10-5-11-6/h4-5,7H,2-3,9H2,1H3,(H,10,11)/t7-/m0/s1	['Ethyl L-histidinate']	['Ethyl L-histidinate']	['7555-06-8']	CCOC(=O)[C@@H](N)CC1=CN=CN1	CCOC(=O)C(N)Cc1cnc[nH]1	CCOC(=O)C(N)Cc1c[nH]cn1	CCOC(=O)C(N)CC1=CNC=N1	ACHWEOLUTJAHLV-UHFFFAOYSA-N	InChI=1S/C8H13N3O2/c1-2-13-8(12)7(9)3-6-4-10-5-11-6/h4-57H2-39H21H3(H1011)		0	183.211	-4.0651956	-5.469564545	-2.462387264	3.007177282	1.197755996	-0.206613	2.800564282	0.699860214	26.59790682	-26.69579691	Organic compounds	Organic acids and derivatives	Carboxylic acids and derivatives	Amino acids, peptides, and analogues	Organic acids and derivatives
ACHWKVVBZRANAV-UHFFFAOYSA-N	InChI=1S/C9H10O/c1-8-4-2-3-5-9(8)6-7-10/h2-5,7H,6H2,1H3	['Benzeneacetaldehyde, 2-methyl-']	['(2-Methylphenyl)acetaldehyde']	['10166-08-2']	CC1=C(CC=O)C=CC=C1	Cc1ccccc1CC=O	Cc1ccccc1CC=O	CC1=CC=CC=C1CC=O	ACHWKVVBZRANAV-UHFFFAOYSA-N	InChI=1S/C9H10O/c1-8-4-2-3-5-9(8)6-7-10/h2-57H6H21H3		0	134.178	-3.7083817	-4.946222929	-2.819166257	2.127056672	1.419299666	0.181458386	2.308515057	0.578234728	-75.37665149	-25.87558295	Organic compounds	Benzenoids	Benzene and substituted derivatives	Phenylacetaldehydes	Benzenoids
ACIJGUBIMXQCMF-BYPYZUCNSA-N	InChI=1S/C7H12N2O5/c8-4(7(13)14)1-2-5(10)9-3-6(11)12/h4H,1-3,8H2,(H,9,10)(H,11,12)(H,13,14)/t4-/m0/s1	['5-[(Carboxymethyl)imino]-5-hydroxynorvaline']	['5-[(Carboxymethyl)imino]-5-hydroxy-L-norvaline']	['6729-55-1']	[H][C@](N)(CCC(O)=NCC(O)=O)C(O)=O	NC(CCC(O)=NCC(=O)O)C(=O)O	NC(CCC(=O)NCC(=O)O)C(=O)O	NC(CCC(=O)NCC(O)=O)C(O)=O	ACIJGUBIMXQCMF-UHFFFAOYSA-N	InChI=1S/C7H12N2O5/c8-4(7(13)14)1-2-5(10)9-3-6(11)12/h4H1-38H2(H910)(H1112)(H1314)		0	204.182	-3.071451	-4.836583954	-2.031979901	2.804604054	2.238566502	0.473433499	3.278037553	0.525689331	34.50531221	-53.42998197	Organic compounds	Organic acids and derivatives	Carboxylic acids and derivatives	Amino acids, peptides, and analogues	Organic acids and derivatives
ACILOBIGHMHPBG-UHFFFAOYSA-N	InChI=1S/C6BrF11O/c7-1(19)2(8,9)3(10,11)4(12,13)5(14,15)6(16,17)18	['Undecafluorohexanoyl bromide']	[nan]	['1404193-66-3']	FC(F)(F)C(F)(F)C(F)(F)C(F)(F)C(F)(F)C(Br)=O	O=C(Br)C(F)(F)C(F)(F)C(F)(F)C(F)(F)C(F)(F)F	O=C(Br)C(F)(F)C(F)(F)C(F)(F)C(F)(F)C(F)(F)F	O=C(Br)C(F)(F)C(F)(F)C(F)(F)C(F)(F)C(F)(F)F	ACILOBIGHMHPBG-UHFFFAOYSA-N	InChI=1S/C6BrF11O/c7-1(19)2(89)3(1011)4(1213)5(1415)6(1617)18		0	376.947	-5.64785	-7.508096809	-3.549921507	3.958175302	-0.071569741	-1.931816518	2.026358784	0.522833688	5.601365319	-134.123761	Organic compounds	Organohalogen compounds	Acyl halides	Acyl bromides	Organohalogen compounds
ACIMQXSSGMWVKG-UHFFFAOYSA-N	InChI=1S/C8H9Cl2N/c9-7-2-1-3-8(10)6(7)4-5-11/h1-3H,4-5,11H2	['2,6-Dichlorophenethylamine']	['2-(2,6-Dichlorophenyl)ethan-1-amine']	['14573-23-0']	NCCC1=C(Cl)C=CC=C1Cl	NCCc1c(Cl)cccc1Cl	NCCc1c(Cl)cccc1Cl	NCCC1C(Cl)=CC=CC=1Cl	ACIMQXSSGMWVKG-UHFFFAOYSA-N	InChI=1S/C8H9Cl2N/c9-7-2-1-3-8(10)6(7)4-5-11/h1-3H4-511H2		0	190.073	-4.6002064	-6.233078695	-3.346205664	2.886873031	0.678714049	-0.954158265	1.932714766	0.615800866	-79.38329353	-20.67982664	Organic compounds	Benzenoids	Benzene and substituted derivatives	Phenethylamines	Benzenoids
ACIMRXKJKQGBGL-UHFFFAOYSA-N	InChI=1S/C12H13ClN2O2S/c13-11-5-1-4-10-9(11)3-2-6-12(10)18(16,17)15-8-7-14/h1-6,15H,7-8,14H2	['N-(2-Aminoethyl)-5-chloronaphthalene-1-sulfonamide']	['N-(2-Aminoethyl)-5-chloronaphthalene-1-sulfonamide']	['83298-75-3']	NCCNS(=O)(=O)C1=CC=CC2=C1C=CC=C2Cl	NCCNS(=O)(=O)c1cccc2c(Cl)cccc12	NCCNS(=O)(=O)c1cccc2c(Cl)cccc12	NCCNS(=O)(=O)C1=CC=CC2C1=CC=CC=2Cl	ACIMRXKJKQGBGL-UHFFFAOYSA-N	InChI=1S/C12H13ClN2O2S/c13-11-5-1-4-10-9(11)3-2-6-12(10)18(1617)15-8-7-14/h1-615H7-814H2		0	284.768	-4.52638	-5.801293553	-3.223641195	2.577652358	0.928111131	-0.346802368	2.23084999	0.741759522	-122.7929735	-58.00172592	Organic compounds	Benzenoids	Naphthalenes	Naphthalene sulfonic acids and derivatives	Benzenoids
ACIOTABAIKUNQD-SECBINFHSA-N	InChI=1S/C9H9N3O6/c10-9(8(13)14,12(17)18)5-6-1-3-7(4-2-6)11(15)16/h1-4H,5,10H2,(H,13,14)/t9-/m1/s1	['alpha,4-Dinitrophenylalanine']	['alpha,4-Dinitro-L-phenylalanine']	['49607-21-8']	N[C@@](CC1=CC=C(C=C1)N(=O)=O)(C(O)=O)N(=O)=O	NC(Cc1ccc([N+](=O)[O-])cc1)(C(=O)O)[N+](=O)[O-]	NC(Cc1ccc([N+](=O)[O-])cc1)(C(=O)O)[N+](=O)[O-]	NC(CC1=CC=C(C=C1)[N+]([O-])=O)(C(O)=O)[N+]([O-])=O	ACIOTABAIKUNQD-UHFFFAOYSA-N	InChI=1S/C9H9N3O6/c10-9(8(13)1412(17)18)5-6-1-3-7(4-2-6)11(15)16/h1-4H510H2(H1314)		0	255.186	-4.520407	-6.090608245	-2.82531484	3.265293405	0.886449648	-0.683751401	2.581542004	0.564688995	-120.8702352	-11.72761509	Organic compounds	Phenylpropanoids and polyketides	Phenylpropanoic acids		Phenylpropanoids and polyketides
ACIOXMJZEFKYHZ-BXKDBHETSA-N	InChI=1S/C13H13N3O3S/c14-9-11(17)16-10(13(18)19)8(7-20-12(9)16)6-15-4-2-1-3-5-15/h1-5,9,12H,6-7,14H2/t9-,12-/m1/s1	['N-(7-Aminocephem-3-em-3-ylmethyl)pyridinium-4-carboxylate']	['(6R,7R)-7-Amino-8-oxo-3-[(pyridin-1-ium-1-yl)methyl]-5-thia-1-azabicyclo[4.2.0]oct-2-ene-2-carboxylate']	['3432-88-0']	N[C@H]1[C@H]2SCC(C[N+]3=CC=CC=C3)=C(N2C1=O)C([O-])=O	NC1C(=O)N2C(C(=O)[O-])=C(C[n+]3ccccc3)CSC12	NC1C(=O)N2C(C(=O)[O-])=C(C[n+]3ccccc3)CSC12	NC1C2SCC(C[N+]3C=CC=CC=3)=C(C([O-])=O)N2C1=O	ACIOXMJZEFKYHZ-UHFFFAOYSA-N	InChI=1S/C13H13N3O3S/c14-9-11(17)16-10(13(18)19)8(7-20-12(9)16)6-15-4-2-1-3-5-15/h1-5912H6-714H2		0	291.332	-4.2034063	-6.260556439	-2.900357444	3.360198996	1.260981831	-0.796168249	2.564030747	0.745192465	54.15142878	113.8212702	Organic compounds	Organic acids and derivatives	Carboxylic acids and derivatives	Amino acids, peptides, and analogues	Organic acids and derivatives
ACIUFBMENRNYHI-UHFFFAOYSA-N	InChI=1S/C17H11N/c1-2-4-14-12(3-1)5-7-17-15-9-10-18-11-13(15)6-8-16(14)17/h1-11H	['Naphth(2,1-f)isoquinoline']	['Naphtho[2,1-f]isoquinoline']	['218-02-0']	C1=CC=C2C(C=CC3=C2C=CC2=C3C=CN=C2)=C1	c1ccc2c(c1)ccc1c3ccncc3ccc21	c1ccc2c(c1)ccc1c3ccncc3ccc21	C1=NC=CC2=C3C=CC4C=CC=CC=4C3=CC=C21	ACIUFBMENRNYHI-UHFFFAOYSA-N	InChI=1S/C17H11N/c1-2-4-14-12(3-1)5-7-17-15-9-10-18-11-13(15)6-8-16(14)17/h1-11H		0	229.282	-4.348982	-5.725107437	-2.846939289	2.878168149	1.011388114	-0.364737476	2.513430673	0.669023189	-108.1250835	43.85857249	Organic compounds	Benzenoids	Phenanthrenes and derivatives		Benzenoids
ACIXJWKFKMGNIK-UHFFFAOYSA-M	InChI=1S/C19H19F23NO3.HI/c1-43(2-4-44,3-5-45)7-8(46)6-9(20,21)11(23,24)13(27,28)15(31,32)17(35,36)16(33,34)14(29,30)12(25,26)10(22,18(37,38)39)19(40,41)42;/h8,44-46H,2-7H2,1H3;1H/q+1;/p-1	['Bis(2-hydroxyethyl)methyl(1-(perfluoro-9-methyldecyl))-2-hydroxyprop-3-ylammonium iodide']	['4,4,5,5,6,6,7,7,8,8,9,9,10,10,11,11,12,13,13,13-Icosafluoro-2-hydroxy-N,N-bis(2-hydroxyethyl)-N-methyl-12-(trifluoromethyl)tridecan-1-aminium iodide']	['94159-77-0']	[I-].C[N+](CCO)(CCO)CC(O)CC(F)(F)C(F)(F)C(F)(F)C(F)(F)C(F)(F)C(F)(F)C(F)(F)C(F)(F)C(F)(C(F)(F)F)C(F)(F)F	C[N+](CCO)(CCO)CC(O)CC(F)(F)C(F)(F)C(F)(F)C(F)(F)C(F)(F)C(F)(F)C(F)(F)C(F)(F)C(F)(C(F)(F)F)C(F)(F)F.[I-]	C[N+](CCO)(CCO)CC(O)CC(F)(F)C(F)(F)C(F)(F)C(F)(F)C(F)(F)C(F)(F)C(F)(F)C(F)(F)C(F)(C(F)(F)F)C(F)(F)F.[I-]	C[N+](CC(O)CC(F)(F)C(F)(F)C(F)(F)C(F)(F)C(F)(F)C(F)(F)C(F)(F)C(F)(F)C(F)(C(F)(F)F)C(F)(F)F)(CCO)CCO	GQRHHQSDLQVIGL-UHFFFAOYSA-N	InChI=1S/C19H19F23NO3/c1-43(2-4-443-5-45)7-8(46)6-9(2021)11(2324)13(2728)15(3132)17(3536)16(3334)14(2930)12(2526)10(2218(3738)39)19(4041)42/h844-46H2-7H21H3/q+1	[I-]	530	746.319	-4.926805	-7.210673529	-3.07158089	4.13909264	0.946119489	-1.337749031	2.801343609	0.730884662	12.67837456	-168.369417	Organic compounds	Organic nitrogen compounds	Organonitrogen compounds	Quaternary ammonium salts	Organic nitrogen compounds
ACJBRZHLANZBOR-ZSCHJXSPSA-N	InChI=1S/C9H8O3.C6H14N2O2/c10-8(9(11)12)6-7-4-2-1-3-5-7;7-4-2-1-3-5(8)6(9)10/h1-5H,6H2,(H,11,12);5H,1-4,7-8H2,(H,9,10)/t;5-/m.0/s1	['L-Lysine mono(benzenepyruvate)']	['2-Oxo-3-phenylpropanoic acid--L-lysine (1/1)']	['78000-36-9']	NCCCC[C@H](N)C(O)=O.OC(=O)C(=O)CC1=CC=CC=C1	NCCCCC(N)C(=O)O.O=C(O)C(=O)Cc1ccccc1	NCCCCC(N)C(=O)O.O=C(O)C(=O)Cc1ccccc1	OC(=O)C(=O)CC1C=CC=CC=1	BTNMPGBKDVTSJY-UHFFFAOYSA-N	InChI=1S/C9H8O3/c10-8(9(11)12)6-7-4-2-1-3-5-7/h1-5H6H2(H1112)	NCCCCC(C(=O)O)N	3085	164.16	-3.5125775	-5.046109599	-2.371121799	2.674987801	1.702689804	0.169157744	2.844145545	0.592647495	29.59930187	-60.08200283	Organic compounds	Benzenoids	Benzene and substituted derivatives	Phenylpyruvic acid derivatives	Benzenoids
ACJLWHXJMCBSPX-UHFFFAOYSA-M	InChI=1S/C21H25N4O.CH2O2/c1-5-24(4)19-14-21-18(12-15(19)3)23-17-9-8-16(13-20(17)26-21)25(6-2)11-7-10-22;2-1-3/h8-9,12-14H,5-7,11H2,1-4H3;1H,(H,2,3)/q+1;/p-1	['7-[(2-Cyanoethyl)(ethyl)amino]-3-[ethyl(methyl)amino]-2-methylphenoxazin-5-ium formate']	['7-[(2-Cyanoethyl)(ethyl)amino]-3-[ethyl(methyl)amino]-2-methylphenoxazin-5-ium formate']	['97952-45-9']	[O-]C=O.CCN(C)C1=CC2=C(C=C1C)N=C1C=CC(=CC1=[O+]2)N(CC)CCC#N	CCN(C)c1cc2[o+]c3cc(N(CC)CCC#N)ccc3nc2cc1C.O=C[O-]	CCN(C)c1cc2[o+]c3cc(N(CC)CCC#N)ccc3nc2cc1C.O=C[O-]	CN(CC)c1cc2oc3cc(ccc3[n]c2cc1C)N(CCC#N)CC			[O-]C=O	1655	349.458	-4.4159746	-5.779480739	-3.006315515	2.773165224	1.127420373	-0.236085752	2.537079472	0.832412921	-132.7668331	-76.33603654	Organic compounds	Organoheterocyclic compounds	Benzoxazines	Phenoxazines	Organoheterocyclic compounds
ACJOYTKWHPEIHW-UHFFFAOYSA-N	InChI=1S/C11H10O2/c1-2-13-11(12)9-8-10-6-4-3-5-7-10/h3-7H,2H2,1H3	['Ethyl phenylpropiolate']	['Ethyl 3-phenylprop-2-ynoate']	['2216-94-6']	CCOC(=O)C#CC1=CC=CC=C1	CCOC(=O)C#Cc1ccccc1	CCOC(=O)C#Cc1ccccc1	CCOC(=O)C#CC1C=CC=CC=1	ACJOYTKWHPEIHW-UHFFFAOYSA-N	InChI=1S/C11H10O2/c1-2-13-11(12)9-8-10-6-4-3-5-7-10/h3-7H2H21H3		0	174.199	-3.8918877	-5.503776107	-2.824935303	2.678840804	1.349157977	-0.26273045	2.416110354	0.587610549	-20.13239979	-41.23005105	Organic compounds	Lipids and lipid-like molecules	Fatty Acyls	Fatty acid esters	Lipids and lipid-like molecules
ACJPFLIEHGFXGP-UHFFFAOYSA-N	InChI=1S/C6H8O3/c1-6(2)3-4(7)9-5(6)8/h3H2,1-2H3	['2,2-Dimethylsuccinic anhydride']	['3,3-Dimethyloxolane-2,5-dione']	['17347-61-4']	CC1(C)CC(=O)OC1=O	CC1(C)CC(=O)OC1=O	CC1(C)CC(=O)OC1=O	CC1(C)CC(=O)OC1=O	ACJPFLIEHGFXGP-UHFFFAOYSA-N	InChI=1S/C6H8O3/c1-6(2)3-4(7)9-5(6)8/h3H21-2H3		0	128.127	-3.7138143	-5.470879782	-2.520296601	2.950583181	1.393826415	-0.363239124	2.587344056	0.774083694	70.9529432	73.5503297	Organic compounds	Organic acids and derivatives	Carboxylic acids and derivatives	Dicarboxylic acids and derivatives	Organic acids and derivatives
ACJZSAIXKMKOEZ-UHFFFAOYSA-O	InChI=1S/C19H19N5O3/c1-24(2,3)14-7-4-12-5-9-18(25)19(15(12)11-14)22-21-16-8-6-13(20)10-17(16)23(26)27/h4-11H,1-3H3,(H2-,20,21,22,25)/p+1	['8-[2-(4-Amino-2-nitrophenyl)diazenyl]-7-hydroxy-N,N,N-trimethyl-2-naphthalenaminium']	['8-[(4-Amino-2-nitrophenyl)diazenyl]-7-hydroxy-N,N,N-trimethylnaphthalen-2-aminium']	['30075-29-7']	C[N+](C)(C)C1=CC2=C(C=CC(O)=C2N=NC2=CC=C(N)C=C2[N+]([O-])=O)C=C1	C[N+](C)(C)c1ccc2ccc(O)c(N=Nc3ccc(N)cc3[N+](=O)[O-])c2c1	C[N+](C)(C)c1ccc2ccc(O)c(N=Nc3ccc(N)cc3[N+](=O)[O-])c2c1	C[N+](C)(C)C1=CC2=C(N=NC3=CC=C(N)C=C3[N+]([O-])=O)C(O)=CC=C2C=C1	ACJZSAIXKMKOEZ-UHFFFAOYSA-O	InChI=1S/C19H19N5O3/c1-24(23)14-7-4-12-5-9-18(25)19(15(12)11-14)22-21-16-8-6-13(20)10-17(16)23(26)27/h4-11H1-3H3(H2-20212225)/p+1		0	366.401	-3.6000664	-5.629738684	-2.812365518	2.817373166	1.963890221	-0.065782034	2.751591133	0.618987078	-161.3309713	-1.832634194	Organic compounds	Benzenoids	Naphthalenes		Benzenoids
ACKALUBLCWJVNB-UHFFFAOYSA-N	InChI=1S/C6H10O4/c1-4(7)9-6(3)10-5(2)8/h6H,1-3H3	['1,1-Ethanediol diacetate']	['Ethane-1,1-diyl diacetate']	['542-10-9']	CC(OC(C)=O)OC(C)=O	CC(=O)OC(C)OC(C)=O	CC(=O)OC(C)OC(C)=O	CC(OC(C)=O)OC(C)=O	ACKALUBLCWJVNB-UHFFFAOYSA-N	InChI=1S/C6H10O4/c1-4(7)9-6(3)10-5(2)8/h6H1-3H3		0	146.142	-3.4980223	-5.562874133	-2.390672466	3.172201667	1.666752718	-0.398099086	2.77410258	0.601075152	117.1340951	-26.46437329	Organic compounds	Organic acids and derivatives	Carboxylic acids and derivatives	Carboxylic acid derivatives	Organic acids and derivatives
ACKDPCGYJPVFKO-UHFFFAOYSA-N	InChI=1S/C15H13N3/c1-11-6-8-12(9-7-11)13-4-2-3-5-14(13)15-10-16-18-17-15/h2-10H,1H3,(H,16,17,18)	["4-(4'-Methyl[1,1'-biphenyl]-2-yl)-2H-1,2,3-triazole"]	["4-(4'-Methyl[1,1'-biphenyl]-2-yl)-2H-1,2,3-triazole"]	['114772-80-4']	CC1=CC=C(C=C1)C1=CC=CC=C1C1=NNN=C1	Cc1ccc(-c2ccccc2-c2cn[nH]n2)cc1	Cc1ccc(-c2ccccc2-c2c[nH]nn2)cc1	CC1C=CC(=CC=1)C1=CC=CC=C1C1=CNN=N1	ACKDPCGYJPVFKO-UHFFFAOYSA-N	InChI=1S/C15H13N3/c1-11-6-8-12(9-7-11)13-4-2-3-5-14(13)15-10-16-18-17-15/h2-10H1H3(H161718)		0	235.29	-4.533454	-5.750264925	-3.295040563	2.455224361	0.838149525	-0.378661455	2.076562907	0.716212878	-59.64578323	23.58628539	Organic compounds	Benzenoids	Benzene and substituted derivatives	Biphenyls and derivatives	Benzenoids
ACKJQSTXPUVROE-UHFFFAOYSA-N	InChI=1S/C12H13N3O3S/c13-8-1-3-9(4-2-8)15-12-6-5-10(7-11(12)14)19(16,17)18/h1-7,15H,13-14H2,(H,16,17,18)	['Benzenesulfonic acid, 3-amino-4-[(4-aminophenyl)amino]-']	['3-Amino-4-(4-aminoanilino)benzene-1-sulfonic acid']	['97-34-7']	NC1=CC=C(NC2=CC=C(C=C2N)S(O)(=O)=O)C=C1	Nc1ccc(Nc2ccc(S(=O)(=O)O)cc2N)cc1	Nc1ccc(Nc2ccc(S(=O)(=O)O)cc2N)cc1	NC1C=CC(=CC=1)NC1=CC=C(C=C1N)S(O)(=O)=O	ACKJQSTXPUVROE-UHFFFAOYSA-N	InChI=1S/C12H13N3O3S/c13-8-1-3-9(4-2-8)15-12-6-5-10(7-11(12)14)19(1617)18/h1-715H13-14H2(H161718)		0	279.321	-4.1563954	-5.657791134	-2.759264032	2.898527102	1.28970814	-0.211687546	2.686839556	0.578968518	-133.4216929	-29.81100082	Organic compounds	Benzenoids	Benzene and substituted derivatives	Benzenesulfonic acids and derivatives	Benzenoids
ACKODFNIGGGCBA-UHFFFAOYSA-N	InChI=1S/C9H14N2O2/c10-7(12)5-1-9(2-5)3-6(4-9)8(11)13/h5-6H,1-4H2,(H2,10,12)(H2,11,13)	['Spiro(3.3)heptane-2,6-dicarboxamide']	['Spiro[3.3]heptane-2,6-dicarboxamide']	['707-45-9']	NC(=O)C1CC2(C1)CC(C2)C(N)=O	NC(=O)C1CC2(C1)CC(C(N)=O)C2	NC(=O)C1CC2(C1)CC(C(N)=O)C2	NC(=O)C1CC2(CC(C2)C(N)=O)C1	ACKODFNIGGGCBA-UHFFFAOYSA-N	InChI=1S/C9H14N2O2/c10-7(12)5-1-9(2-5)3-6(4-9)8(11)13/h5-6H1-4H2(H21012)(H21113)		0	182.223	-4.2334948	-7.385541051	-3.001868207	4.383672844	1.027108425	-2.124937858	2.258734985	0.743090346	92.68171461	34.33071221	Organic compounds	Organic acids and derivatives	Carboxylic acids and derivatives	Carboxylic acid derivatives	Organic acids and derivatives
ACKSCWQUPJXVIC-UHFFFAOYSA-N	InChI=1S/C7H8BrN3S/c8-5-1-3-6(4-2-5)10-7(12)11-9/h1-4H,9H2,(H2,10,11,12)	['4-(4-Bromophenyl)thiosemicarbazide']	['N-(4-Bromophenyl)hydrazinecarbothioamide']	['2646-31-3']	NNC(=S)NC1=CC=C(Br)C=C1	NNC(=S)Nc1ccc(Br)cc1	NNC(=S)Nc1ccc(Br)cc1	NNC(=S)NC1=CC=C(Br)C=C1	ACKSCWQUPJXVIC-UHFFFAOYSA-N	InChI=1S/C7H8BrN3S/c8-5-1-3-6(4-2-5)10-7(12)11-9/h1-4H9H2(H2101112)		0	246.133	-4.6800575	-5.952777845	-3.231408728	2.721369117	0.711112333	-0.561608	2.159761117	0.715213947	-80.97492343	-59.59476728	Organic compounds	Benzenoids	Benzene and substituted derivatives	Halobenzenes	Benzenoids
ACKWHAMNCLDPRO-UHFFFAOYSA-N	InChI=1S/C13H8/c1-2-3-4-5-7-10-13-11-8-6-9-12-13/h6,8-9,11-12H,1H3	['Phenylheptatriyne']	['(Hepta-1,3,5-triyn-1-yl)benzene']	['4300-27-0']	CC#CC#CC#CC1=CC=CC=C1	CC#CC#CC#Cc1ccccc1	CC#CC#CC#Cc1ccccc1	CC#CC#CC#CC1C=CC=CC=1	ACKWHAMNCLDPRO-UHFFFAOYSA-N	InChI=1S/C13H8/c1-2-3-4-5-7-10-13-11-8-6-9-12-13/h68-911-12H1H3		0	164.207	-4.191163	-5.8886909	-3.062462493	2.826228407	1.024228582	-0.673299233	2.152929174	0.703987006	-55.85270165	-57.27149775	Organic compounds	Benzenoids	Benzene and substituted derivatives		Benzenoids
ACKWMZRBCBIVRX-UHFFFAOYSA-N	InChI=1S/C41H24N4O8S2/c42-44-34-19-17-28-30(40(34)46)11-5-13-38(28)54(48,49)52-36-21-15-24-7-1-3-9-26(24)32(36)23-33-27-10-4-2-8-25(27)16-22-37(33)53-55(50,51)39-14-6-12-31-29(39)18-20-35(45-43)41(31)47/h1-22H,23H2	['1-Naphthalenesulfonic acid, 6-diazo-5,6-dihydro-5-oxo-, 1,1′-(methylenedi-1,2-naphthalenediyl) ester']	['Methylenedi(naphthalene-1,2-diyl) bis(6-diazo-5-oxo-5,6-dihydronaphthalene-1-sulfonate)']	['33910-44-0']	[N-]=[N+]=C1C=CC2=C(C=CC=C2S(=O)(=O)OC2=C(CC3=C(OS(=O)(=O)C4=CC=CC5=C4C=CC(=[N+]=[N-])C5=O)C=CC4=CC=CC=C34)C3=CC=CC=C3C=C2)C1=O	[N-]=[N+]=C1C=Cc2c(cccc2S(=O)(=O)Oc2ccc3ccccc3c2Cc2c(OS(=O)(=O)c3cccc4c3C=CC(=[N+]=[N-])C4=O)ccc3ccccc23)C1=O	[N-]=[N+]=C1C=Cc2c(cccc2S(=O)(=O)Oc2ccc3ccccc3c2Cc2c(OS(=O)(=O)c3cccc4c3C=CC(=[N+]=[N-])C4=O)ccc3ccccc23)C1=O	[N-]=[N+]=C1C=CC2C(=CC=CC=2C1=O)S(=O)(=O)OC1C=CC2=CC=CC=C2C=1CC1C(=CC=C2C=CC=CC2=1)OS(=O)(=O)C1=CC=CC2=C1C=CC(=[N+]=[N-])C2=O	ACKWMZRBCBIVRX-UHFFFAOYSA-N	InChI=1S/C41H24N4O8S2/c42-44-34-19-17-28-30(40(34)46)11-5-13-38(28)54(4849)52-36-21-15-24-7-1-3-9-26(24)32(36)23-33-27-10-4-2-8-25(27)16-22-37(33)53-55(5051)39-14-6-12-31-29(39)18-20-35(45-43)41(31)47/h1-22H23H2		0	764.797	-4.1310697	-6.342137787	-3.039341496	3.302796291	1.752476508	-0.458591611	2.84420468	0.782286566	-141.4414739	48.04999727	Organic compounds	Benzenoids	Naphthalenes	Naphthalene sulfonic acids and derivatives	Benzenoids
ACLJAFRNPZVVIW-ADFGDECNSA-N	InChI=1/C29H44O9/c1-27-9-5-16(37-26-24(33)23(32)22(31)21(14-30)38-26)13-15(27)3-4-20-19(27)6-10-28(2)18(7-11-29(20,28)35)17-8-12-36-25(17)34/h8,15-16,18-24,26,30-33,35H,3-7,9-14H2,1-2H3/t15-,16+,18-,19+,20-,21-,22-,23+,24-,26-,27+,28-,29+/m1/s1	['Actodigin']	[nan]	['36983-69-4']	C[C@]12CC[C@H]3[C@@H](CC[C@@H]4C[C@H](CC[C@]34C)O[C@@H]3O[C@H](CO)[C@@H](O)[C@H](O)[C@H]3O)[C@@]1(O)CC[C@@H]2C1=CCOC1=O	CC12CCC(OC3OC(CO)C(O)C(O)C3O)CC1CCC1C2CCC2(C)C(C3=CCOC3=O)CCC12O	CC12CCC(OC3OC(CO)C(O)C(O)C3O)CC1CCC1C2CCC2(C)C(C3=CCOC3=O)CCC12O	CC12CCC(CC1CCC1C2CCC2(C)C(CCC21O)C1=CCOC1=O)OC1OC(CO)C(O)C(O)C1O	ACLJAFRNPZVVIW-UHFFFAOYSA-N	InChI=1S/C29H44O9/c1-27-9-5-16(37-26-24(33)23(32)22(31)21(14-30)38-26)13-15(27)3-4-20-19(27)6-10-28(2)18(7-11-29(2028)35)17-8-12-36-25(17)34/h815-1618-242630-3335H3-79-14H21-2H3		0	536.662	-4.8580456	-8.070173147	-3.056182934	5.013990214	0.871655253	-2.340472303	2.673517911	0.754143038	85.72311935	126.6723713	Organic compounds	Lipids and lipid-like molecules	Steroids and steroid derivatives	Steroidal glycosides	Lipids and lipid-like molecules
ACLJLSKRXVFLTA-MVJHLKBCSA-N	InChI=1S/C31H45N3O9S4/c1-3-4-5-6-7-8-9-10-11-12-13-14-15-16-21-45(37,38)29-20-18-24(22-26(29)30(35)36)46(39,40)33-32-31-34(2)27-23-25(47(41,42)43)17-19-28(27)44-31/h17-20,22-23,33H,3-16,21H2,1-2H3,(H,35,36)(H,41,42,43)/b32-31-	['2-(Hexadecane-1-sulfonyl)-5-[(2Z)-2-(3-methyl-5-sulfo-1,3-benzothiazol-2(3H)-ylidene)hydrazinesulfonyl]benzoic acid']	['2-(Hexadecane-1-sulfonyl)-5-[(2Z)-2-(3-methyl-5-sulfo-1,3-benzothiazol-2(3H)-ylidene)hydrazinesulfonyl]benzoic acid']	['29338-10-1']	CCCCCCCCCCCCCCCCS(=O)(=O)C1=C(C=C(C=C1)S(=O)(=O)N\N=C1/SC2=C(C=C(C=C2)S(O)(=O)=O)N1C)C(O)=O	CCCCCCCCCCCCCCCCS(=O)(=O)c1ccc(S(=O)(=O)NN=c2sc3ccc(S(=O)(=O)O)cc3n2C)cc1C(=O)O	CCCCCCCCCCCCCCCCS(=O)(=O)c1ccc(S(=O)(=O)NN=c2sc3ccc(S(=O)(=O)O)cc3n2C)cc1C(=O)O	CCCCCCCCCCCCCCCCS(=O)(=O)C1=CC=C(C=C1C(O)=O)S(=O)(=O)NN=c1[s]c2ccc(cc2[n]1C)S(O)(=O)=O	ACLJLSKRXVFLTA-UHFFFAOYSA-N	InChI=1S/C31H45N3O9S4/c1-3-4-5-6-7-8-9-10-11-12-13-14-15-16-21-45(3738)29-20-18-24(22-26(29)30(35)36)46(3940)33-32-31-34(2)27-23-25(47(4142)43)17-19-28(27)44-31/h17-2022-2333H3-1621H21-2H3(H3536)(H414243)		0	731.981	-4.18101	-6.806247768	-3.121674148	3.68457362	1.683490027	-0.94174796	2.74282566	0.741501174	-28.00501735	-108.1271873	Organic compounds	Benzenoids	Benzene and substituted derivatives	Benzenesulfonamides	Benzenoids
ACLZPKMBZBHXJZ-UHFFFAOYSA-N	InChI=1S/C14H12N4/c1-3-7-11(8-4-1)13-14(17-18-16-13)15-12-9-5-2-6-10-12/h1-10H,(H2,15,16,17,18)	['N,5-diphenyl-2H-triazol-4-amine']	['N,5-Diphenyl-2H-1,2,3-triazol-4-amine']	['53684-55-2']	N(C1=NNN=C1C1=CC=CC=C1)C1=CC=CC=C1	c1ccc(Nc2n[nH]nc2-c2ccccc2)cc1	c1ccc(Nc2[nH]nnc2-c2ccccc2)cc1	C1=CC=CC=C1NC1NN=NC=1C1C=CC=CC=1	ACLZPKMBZBHXJZ-UHFFFAOYSA-N	InChI=1S/C14H12N4/c1-3-7-11(8-4-1)13-14(17-18-16-13)15-12-9-5-2-6-10-12/h1-10H(H215161718)		0	236.278	-4.500703	-5.692049053	-3.209612374	2.482436679	0.872720412	-0.318625767	2.163810912	0.675954074	-62.84894006	37.22453593	Organic compounds	Organoheterocyclic compounds	Azoles	Triazoles	Organoheterocyclic compounds
ACLZYRNSDLQOIA-UHFFFAOYSA-N	InChI=1S/C8H10N2S/c1-6-4-2-3-5-7(6)10-8(9)11/h2-5H,1H3,(H3,9,10,11)	['(2-Methylphenyl)thiourea']	['N-(2-Methylphenyl)thiourea']	['614-78-8']	CC1=CC=CC=C1NC(N)=S	Cc1ccccc1NC(N)=S	Cc1ccccc1NC(N)=S	CC1=CC=CC=C1NC(N)=S	ACLZYRNSDLQOIA-UHFFFAOYSA-N	InChI=1S/C8H10N2S/c1-6-4-2-3-5-7(6)10-8(9)11/h2-5H1H3(H391011)		0	166.249	-4.398844	-5.705705958	-3.220147116	2.485558841	0.821915257	-0.484946916	2.000611925	0.565588182	-90.64717781	-37.86483423	Organic compounds	Benzenoids	Benzene and substituted derivatives	N-phenylthioureas	Benzenoids
ACMBVSPXQQUNOF-UHFFFAOYSA-N	InChI=1S/C19H40O/c1-3-5-7-9-11-13-15-17-19(20)18-16-14-12-10-8-6-4-2/h19-20H,3-18H2,1-2H3	['Nonadecan-10-ol']	['Nonadecan-10-ol']	['16840-84-9']	CCCCCCCCCC(O)CCCCCCCCC	CCCCCCCCCC(O)CCCCCCCCC	CCCCCCCCCC(O)CCCCCCCCC	CCCCCCCCCC(O)CCCCCCCCC	ACMBVSPXQQUNOF-UHFFFAOYSA-N	InChI=1S/C19H40O/c1-3-5-7-9-11-13-15-17-19(20)18-16-14-12-10-8-6-4-2/h19-20H3-18H21-2H3		0	284.528	-3.5894418	-5.204048474	-2.611779296	2.592269178	1.864683235	0.250076537	2.842345715	0.382380952	131.9756682	-100.6999035	Organic compounds	Lipids and lipid-like molecules	Fatty Acyls	Fatty alcohols	Lipids and lipid-like molecules
ACMJJQYSPUPMPN-UHFFFAOYSA-N	InChI=1S/C6H5ClFN/c7-5-2-1-4(9)3-6(5)8/h1-3H,9H2	['4-Chloro-3-fluoroaniline']	['4-Chloro-3-fluoroaniline']	['367-22-6']	NC1=CC(F)=C(Cl)C=C1	Nc1ccc(Cl)c(F)c1	Nc1ccc(Cl)c(F)c1	NC1=CC=C(Cl)C(F)=C1	ACMJJQYSPUPMPN-UHFFFAOYSA-N	InChI=1S/C6H5ClFN/c7-5-2-1-4(9)3-6(5)8/h1-3H9H2		0	145.564	-4.424647	-5.670831965	-3.247493673	2.423338292	0.738407131	-0.507777984	1.915560308	0.607167832	-94.76145353	-12.63503088	Organic compounds	Benzenoids	Benzene and substituted derivatives	Aniline and substituted anilines	Benzenoids
ACMLKANOGIVEPB-UHFFFAOYSA-N	InChI=1S/C10H6O4/c11-9(12)7-5-6-3-1-2-4-8(6)14-10(7)13/h1-5H,(H,11,12)	['Coumarin-3-carboxylic acid']	['2-Oxo-2H-1-benzopyran-3-carboxylic acid']	['531-81-7']	OC(=O)C1=CC2=CC=CC=C2OC1=O	O=C(O)c1cc2ccccc2oc1=O	O=C(O)c1cc2ccccc2oc1=O	OC(=O)c1cc2ccccc2oc1=O	ACMLKANOGIVEPB-UHFFFAOYSA-N	InChI=1S/C10H6O4/c11-9(12)7-5-6-3-1-2-4-8(6)14-10(7)13/h1-5H(H1112)		0	190.154	-3.5303266	-4.991375642	-2.504206742	2.4871689	1.748778873	0.287729823	2.774898723	0.577664577	-82.86968624	104.5390606	Organic compounds	Phenylpropanoids and polyketides	Coumarins and derivatives		Phenylpropanoids and polyketides
ACMOQOXIPPKBFU-GFULKKFKSA-N	InChI=1S/C13H16O6/c14-12-10(2-6-18-12)8-16-4-1-5-17-9-11-3-7-19-13(11)15/h8-9H,1-7H2/b10-8+,11-9+	["(3E,3'E)-3,3'-{Propane-1,3-diylbis[oxy(E)methanylylidene]}di(oxolan-2-one)"]	["(3E,3'E)-3,3'-{Propane-1,3-diylbis[oxy-(E)-methanylylidene]}di(oxolan-2-one)"]	['67194-28-9']	O=C1OCC\C1=C/OCCCO\C=C1/CCOC1=O	O=C1OCCC1=COCCCOC=C1CCOC1=O	O=C1OCCC1=COCCCOC=C1CCOC1=O	O=C1OCCC1=COCCCOC=C1CCOC1=O	ACMOQOXIPPKBFU-UHFFFAOYSA-N	InChI=1S/C13H16O6/c14-12-10(2-6-18-12)8-16-4-1-5-17-9-11-3-7-19-13(11)15/h8-9H1-7H2		0	268.265	-3.728964	-5.491514106	-2.534680768	2.956833338	1.699599921	-0.062950091	2.893883247	0.782852318	69.71379447	64.48729965	Organic compounds	Organoheterocyclic compounds	Lactones	Gamma butyrolactones	Organoheterocyclic compounds
ACMXQHFNODYQAT-UHFFFAOYSA-N	InChI=1S/C20H17F5N2O2/c21-15-9-8-14(20(23,24)25)17(18(15)22)19(27-29-11-13-6-7-13)26-16(28)10-12-4-2-1-3-5-12/h1-5,8-9,13H,6-7,10-11H2,(H,26,27,28)	['Cyflufenamid']	['N-{(Z)-[(Cyclopropylmethoxy)imino][2,3-difluoro-6-(trifluoromethyl)phenyl]methyl}-2-phenylacetamide']	['180409-60-3']	FC1=C(F)C(\C(NC(=O)CC2=CC=CC=C2)=N\OCC2CC2)=C(C=C1)C(F)(F)F	O=C(Cc1ccccc1)NC(=NOCC1CC1)c1c(C(F)(F)F)ccc(F)c1F	O=C(Cc1ccccc1)N=C(NOCC1CC1)c1c(C(F)(F)F)ccc(F)c1F	O=C(CC1C=CC=CC=1)N=C(NOCC1CC1)C1=C(C=CC(F)=C1F)C(F)(F)F	ACMXQHFNODYQAT-UHFFFAOYSA-N	InChI=1S/C20H17F5N2O2/c21-15-9-8-14(20(2324)25)17(18(15)22)19(27-29-11-13-6-7-13)26-16(28)10-12-4-2-1-3-5-12/h1-58-913H6-710-11H2(H262728)		0	412.358	-5.0082293	-6.676398156	-3.114525562	3.561872595	0.607045164	-1.061123732	2.500748863	0.758874439	16.94013648	10.89125035	Organic compounds	Benzenoids	Benzene and substituted derivatives	Trifluoromethylbenzenes	Benzenoids
ACNAFCGCINVEDL-GXKRWWSZSA-L	InChI=1S/C16H27NO5.2K/c1-2-3-4-5-6-7-8-9-10-14(18)17-13(16(21)22)11-12-15(19)20;;/h2,13H,1,3-12H2,(H,17,18)(H,19,20)(H,21,22);;/q;2*+1/p-2/t13-;;/m0../s1	['Dipotassium undecylenoyl glutamate']	['Dipotassium (2S)-2-[(undec-10-enoyl)amino]pentanedioate']	['280576-97-8']	[K+].[K+].[O-]C(=O)CC[C@H](NC(=O)CCCCCCCCC=C)C([O-])=O	C=CCCCCCCCCC(=O)NC(CCC(=O)[O-])C(=O)[O-].[K+].[K+]	C=CCCCCCCCCC(=O)NC(CCC(=O)[O-])C(=O)[O-].[K+].[K+]	C=CCCCCCCCCC(=O)NC(CCC(O)=O)C(O)=O	LJAZPAUBUASEMH-UHFFFAOYSA-N	InChI=1S/C16H27NO5/c1-2-3-4-5-6-7-8-9-10-14(18)17-13(16(21)22)11-12-15(19)20/h213H13-12H2(H1718)(H1920)(H2122)	[K+]	190	313.394	-3.5438113	-5.139272405	-2.311089801	2.828182604	1.952279358	0.356818273	3.185000876	0.613382976	41.06211858	-41.03882494	Organic compounds	Organic acids and derivatives	Carboxylic acids and derivatives	Amino acids, peptides, and analogues	Organic acids and derivatives
ACNBBQGAWMHXLA-UHFFFAOYSA-N	InChI=1S/C8H4F3NO/c9-8(10,11)13-7-4-2-1-3-6(7)5-12/h1-4H	['2-(Trifluoromethoxy)benzonitrile']	['2-(Trifluoromethoxy)benzonitrile']	['63968-85-4']	FC(F)(F)OC1=CC=CC=C1C#N	N#Cc1ccccc1OC(F)(F)F	N#Cc1ccccc1OC(F)(F)F	N#CC1=CC=CC=C1OC(F)(F)F	ACNBBQGAWMHXLA-UHFFFAOYSA-N	InChI=1S/C8H4F3NO/c9-8(1011)13-7-4-2-1-3-6(7)5-12/h1-4H		0	187.12	-4.7543926	-6.768428679	-3.202308	3.566120679	0.517727604	-1.49630847	2.069812208	0.7287319	-84.53546968	-22.23730606	Organic compounds	Benzenoids	Phenol ethers		Benzenoids
ACNHBCIZLNNLRS-UBGQALKQSA-N	InChI=1S/C27H33NO4/c1-24(2,30)23-20(29)14-18-21(32-23)10-11-25(3)26(4)15(9-12-27(18,25)31)13-17-16-7-5-6-8-19(16)28-22(17)26/h5-8,14-15,21,23,28,30-31H,9-13H2,1-4H3/t15-,21-,23-,25+,26+,27+/m0/s1	['2H-Pyrano[2′′,3′′:5′,6′]benz[1′,2′:6,7]indeno[1,2-b]indol-3(4bH)-one, 5,6,6a,7,12,12b,12c,13,14,14a-decahydro-4b-hydroxy-2-(1-hydroxy-1-methylethyl)-12b,12c-dimethyl-, (2R,4bS,6aS,12bS,12cR,14aS)-rel-']	[nan]	['1233509-81-3']	CC(C)(O)[C@H]1O[C@H]2CC[C@]3(C)[C@]4(C)[C@H](CC5=C4NC4=CC=CC=C54)CC[C@@]3(O)C2=CC1=O	CC(C)(O)C1OC2CCC3(C)C(O)(CCC4Cc5c([nH]c6ccccc56)C43C)C2=CC1=O	CC(C)(O)C1OC2CCC3(C)C(O)(CCC4Cc5c([nH]c6ccccc56)C43C)C2=CC1=O	CC(C)(O)C1OC2CCC3(C)C(O)(CCC4CC5=C(NC6=CC=CC=C56)C34C)C2=CC1=O	ACNHBCIZLNNLRS-UHFFFAOYSA-N	InChI=1S/C27H33NO4/c1-24(230)23-20(29)14-18-21(32-23)10-11-25(3)26(4)15(9-12-27(1825)31)13-17-16-7-5-6-8-19(16)28-22(17)26/h5-814-1521232830-31H9-13H21-4H3		0	435.564	-4.8991804	-8.89228322	-3.185097227	5.707185993	0.739871558	-3.253231242	2.453954751	0.793913193	-37.17456181	140.6958689	Organic compounds	Organoheterocyclic compounds	Naphthopyrans		Organoheterocyclic compounds
ACNHBJQDDXQFAT-UHFFFAOYSA-K	InChI=1S/3C11H23NS2.Sb/c3*1-3-5-7-9-12(11(13)14)10-8-6-4-2;/h3*3-10H2,1-2H3,(H,13,14);/q;;;+3/p-3	['Antimony diamyldithiocarbamate']	['Antimony(3+) tris(dipentylcarbamodithioate)']	['15890-25-2']	[Sb+3].CCCCCN(CCCCC)C([S-])=S.CCCCCN(CCCCC)C([S-])=S.CCCCCN(CCCCC)C([S-])=S	CCCCCN(CCCCC)C(=S)[S-].CCCCCN(CCCCC)C(=S)[S-].CCCCCN(CCCCC)C(=S)[S-].[Sb+3]	CCCCCN(CCCCC)C(=S)[S-].CCCCCN(CCCCC)C(=S)[S-].CCCCCN(CCCCC)C(=S)[S-].[Sb+3]	CCCCCN(CCCCC)C(S)=S	JWHFYIKVRLMUCH-UHFFFAOYSA-N	InChI=1S/C11H23NS2/c1-3-5-7-9-12(11(13)14)10-8-6-4-2/h3-10H21-2H3(H1314)	[Sb+3]	510	233.446	-4.6057124	-5.957250116	-3.503996191	2.453253925	0.762474033	-0.589063679	1.864190246	0.484223602	66.26346231	-90.70058934	Organic compounds	Organic salts	Organic metal salts	Organic metalloid salts	Organic salts	2.031378018
ACNQJGLSENYFQJ-UHFFFAOYSA-N	InChI=1S/C7H5Cl3/c8-6-3-1-2-5(4-6)7(9)10/h1-4,7H	['1-Chloro-3-(dichloromethyl)benzene']	['1-Chloro-3-(dichloromethyl)benzene']	['15145-69-4']	ClC(Cl)C1=CC(Cl)=CC=C1	Clc1cccc(C(Cl)Cl)c1	Clc1cccc(C(Cl)Cl)c1	ClC1C=C(C=CC=1)C(Cl)Cl	ACNQJGLSENYFQJ-UHFFFAOYSA-N	InChI=1S/C7H5Cl3/c8-6-3-1-2-5(4-6)7(9)10/h1-47H		0	195.476	-4.403142	-6.230215139	-2.753592559	3.47662258	0.88795148	-0.939121696	2.537500885	0.590606061	-57.80814343	-35.88247108	Organic compounds	Benzenoids	Benzene and substituted derivatives	Halobenzenes	Benzenoids
ACNUVXZPCIABEX-UHFFFAOYSA-N	InChI=1S/C20H14N2O3/c21-11-5-7-15-17(9-11)24-18-10-12(22)6-8-16(18)20(15)14-4-2-1-3-13(14)19(23)25-20/h1-10H,21-22H2	["3',6'-Diaminofluoran"]	["3',6'-Diamino-3H-spiro[[2]benzofuran-1,9'-xanthen]-3-one"]	['509-72-8']	NC1=CC2=C(C=C1)C1(OC(=O)C3=CC=CC=C13)C1=C(O2)C=C(N)C=C1	Nc1ccc2c(c1)Oc1cc(N)ccc1C21OC(=O)c2ccccc21	Nc1ccc2c(c1)Oc1cc(N)ccc1C21OC(=O)c2ccccc21	NC1C=C2OC3=CC(N)=CC=C3C3(OC(=O)C4=CC=CC=C34)C2=CC=1	ACNUVXZPCIABEX-UHFFFAOYSA-N	InChI=1S/C20H14N2O3/c21-11-5-7-15-17(9-11)24-18-10-12(22)6-8-16(18)20(15)14-4-2-1-3-13(14)19(23)25-20/h1-10H21-22H2		0	330.343	-4.714599	-7.510563796	-3.112796692	4.397767104	0.804365982	-1.991598688	2.406168416	0.661910077	-119.5980026	108.0748615	Organic compounds	Organoheterocyclic compounds	Benzopyrans	1-benzopyrans	Organoheterocyclic compounds
ACNZLRUIGXMARU-SECBINFHSA-N	InChI=1S/C11H17N3O/c1-11(2,3)9(12)10(15)14-8-6-4-5-7-13-8/h4-7,9H,12H2,1-3H3,(H,13,14,15)/t9-/m1/s1	['2-Amino-3,3-dimethyl-N-(pyridin-2-yl)butanimidic acid']	['(2S)-2-Amino-3,3-dimethyl-N-(pyridin-2-yl)butanimidic acid']	['171764-07-1']	[H][C@@](N)(C(O)=NC1=CC=CC=N1)C(C)(C)C	CC(C)(C)C(N)C(O)=Nc1ccccn1	CC(C)(C)C(N)C(=O)Nc1ccccn1	CC(C)(C)C(N)C(=O)NC1=CC=CC=N1	ACNZLRUIGXMARU-UHFFFAOYSA-N	InChI=1S/C11H17N3O/c1-11(23)9(12)10(15)14-8-6-4-5-7-13-8/h4-79H12H21-3H3(H131415)		0	207.277	-4.562184	-5.757668471	-3.13462604	2.623042431	0.754367255	-0.441117357	2.181925074	0.711485367	-38.97315301	-15.00077996	Organic compounds	Organic acids and derivatives	Carboxylic acids and derivatives	Amino acids, peptides, and analogues	Organic acids and derivatives
[truncated: 125,541 more rows]
