# Supplementary material for: Uncertainty-aware machine learning to predict non-cancer human toxicity for the global chemicals market
Source: Nat Commun. 2026 Jan 7;17:647. doi: 10.1038/s41467-025-67374-4 (PMC12816579; doi:10.1038/s41467-025-67374-4)
Supplement: Supplementary file 4 — Source Data [file 41467_2025_67374_MOESM4_ESM.zip › Source Data/Figure S1-10b,d,h,j.csv]

ID	y	yhat	uhat	yhat_lo	yhat_up	dJ	MW	fold	p	y_mg	yhat_mg	yhat_lo_mg	yhat_up_mg	res	uhat_std	yhat_in	uhat_in	yhat_in_mg	dJ_in	casrn	name	canonical order SMILES	Kingdom	Superclass	Class	Subclass
73	-4.411329355425512	-3.979883	2.450826769458714	-5.461775541120149	-3.010948771661435	0.7016053405934605	105.14	0	512	0.610438617256894	1.0418850076496031	-0.4400075684377425	2.010819201020971	-0.43144639987436495	0.629121363869635	-4.3096857	1.9353701291287448	0.7120822610340098	0.5411064425770308	100-69-6	2-Vinylpyridine	C=Cc1ccccn1	Organic compounds	Organoheterocyclic compounds	Pyridines and derivatives
106	-3.806527293964555	-4.3555984	2.657228014017425	-5.742203697995946	-3.0849756839785214	0.5583731173628872	213.664	0	512	1.5232040605888335	0.9741329085958906	-0.41247234344255773	2.2447556705748672	0.5490711557424763	0.676920259225873	-3.9517229	2.353389169491687	1.3780084895038187	0.4328829212844559	101-21-3	Chlorpropham	CC(C)OC(=O)Nc1cccc(Cl)c1	Organic compounds	Benzenoids	Benzene and substituted derivatives	Phenylcarbamic acid esters
161	-4.851214934334742	-3.857347	2.569727508987532	-5.41726204632591	-2.8475345373383782	0.5689236450526773	177.203	0	512	0.3972561357694331	1.3911240685923525	-0.16879097622173542	2.4009365327657965	-0.9938679227685796	0.6600950580422158	-4.628331	2.3086328330725907	0.6201398863910745	0.44892364505267734	102-01-2	Acetoacetanilide	CC(=O)CC(=O)Nc1ccccc1	Organic compounds	Benzenoids	Benzene and substituted derivatives	Anilides
193	-7.280910192421934	-6.753145	5.929314400506642	-9.949769617506641	-4.020455216999999	0.5870833333333334	389.32000000000016	0	512	-1.690603477718593	-1.1628384902274291	-4.3594629028033	1.5698514977033415	-0.5277649745264261	1.5094292375368794	-7.2493916	5.06626108703205	-1.6590848500322093	0.44958333333333333	1024-57-3	Heptachlor epoxide B	ClC1=C(Cl)C2(Cl)C3C4OC4C(Cl)C3C1(Cl)C2(Cl)Cl	Organic compounds	Organoheterocyclic compounds	Oxanes
195	-4.936738070766014	-4.5524187	3.802251535744726	-6.892051835342713	-3.0898002995979867	0.760892420628729	249.26999999999995	0	512	0.4599319429224969	0.8442513005899257	-1.4953818216542023	2.3068697140905234	-0.38431936196474403	0.9792414329614776	-4.7819347	2.45679412158604	0.6147352824360233	0.6067366692593553	1025-15-6	Triallyl isocyanurate	C=CCn1c(=O)n(CC=C)c(=O)n(CC=C)c1=O	Organic compounds	Organoheterocyclic compounds	Triazines	Triazinones
277	-5.721151247921911	-4.7787046	7.058912796485764	-10.544226540597931	-3.485313744112167	0.3916799928926794	407.3300000000001	0	512	-0.1112048507142436	0.8312417520830503	-4.934280143390263	2.1246326530955004	-0.9424466046723996	1.9800479937534483	-5.4684634	3.2685958704761773	0.14148298636238874	0.28542999289267945	104040-78-0	Flazasulfuron	COc1cc(OC)nc(NC(=O)NS(=O)(=O)c2ncccc2C(F)(F)F)n1	Organic compounds	Organic nitrogen compounds	Organonitrogen compounds	Sulfonylureas
289	-4.162200643568276	-4.31837	2.8693243765195167	-5.901826753261418	-3.0325023767419017	0.48201748669490607	277.30500000000006	0	512	1.2807570567085858	1.1245878425346216	-0.45886905298455616	2.4104553235349604	0.15616922184920412	0.7305337473945318	-4.1624727	2.447265177225615	1.2804849569615149	0.3683811230585424	104-23-4	C.I. Food Yellow 6	Nc1ccc(N=Nc2ccc(S(=O)(=O)O)cc2)cc1	Organic compounds	Organoheterocyclic compounds	Azobenzenes
293	-4.15126988879494	-3.8364787	2.6848903094168444	-5.5963072684026445	-2.9114169589858	0.49285131627734524	220.356	0	512	1.1918549914715348	1.5066461614369044	-0.2531823881361697	2.4317079212806747	-0.3147911786203794	0.7038021394553973	-4.1123962	2.0812359528949087	1.2307286235640524	0.3698883533143822	104-40-5	4-Nonylphenol	CCCCCCCCCc1ccc(O)cc1	Organic compounds	Benzenoids	Phenols	1-hydroxy-2-unsubstituted benzenoids
4509	-3.49651613388317	-3.9579666	2.253193844050167	-5.392282881893117	-3.1390890378429503	0.7244031830238726	136.23799999999997	0	512	1.6377821255917848	1.1763317066612773	-0.2579846224181627	1.9952092216320045	0.46145043220264537	0.5851029098894658	-4.130435	2.429985845038848	1.0038632832151764	0.5654288240495137	5989-27-5	D-Limonene	C=C(C)C1CC=C(C)CC1	Organic compounds	Lipids and lipid-like molecules	Prenol lipids	Monoterpenoids
296	-3.2706740007129134	-3.6193726	2.1900486262987595	-5.10436061176543	-2.9143119854666706	0.5698274672187715	134.22199999999998	0	512	1.8571497051016803	1.5084511076758524	0.023463094049163524	2.213511720347923	0.34869860556455246	0.5823391419660586	-3.8041515	2.2876616455708074	1.3236721587529368	0.42543752543752544	104-51-8	Butylbenzene	CCCCc1ccccc1	Organic compounds	Benzenoids	Benzene and substituted derivatives
297	-4.105543942367255	-4.714779	2.8399796627839184	-6.253559407975863	-3.4135797451919445	0.5952790737654723	338.44700000000006	0	512	1.4239467264893635	0.814711751062694	-0.7240687391192441	2.1159109236646745	0.6092349577792291	0.7229568661116865	-4.2841997	2.2740000586551776	1.2452909664183656	0.4117679383028108	10453-86-8	Resmethrin	CC(C)=CC1C(C(=O)OCc2coc(Cc3ccccc3)c2)C1(C)C	Organic compounds	Lipids and lipid-like molecules	Prenol lipids	Monoterpenoids
354	-3.0300126578749333	-3.6882539	2.875643548924891	-5.6326505947435885	-2.7570070458186975	0.4904642385176311	196.29	0	512	2.2628855171430917	1.6046443063798768	-0.3397524197255634	2.5358911291993276	0.6582412216721858	0.7636165085217518	-3.7567475	2.747714472533196	1.5361507039900724	0.36900829982031313	105-87-3	Geranyl acetate	CC(=O)OCC=C(C)CCC=C(C)C	Organic compounds	Lipids and lipid-like molecules	Fatty Acyls	Fatty alcohol esters
372	-4.028573405428824	-3.6345687	2.312550812238018	-4.977640240477888	-2.6650894282398703	0.5294125465178097	158.285	0	512	1.1708663551322647	1.5648710649104338	0.22179952008319984	2.534350332321218	-0.3940047141751615	0.5904662947082362	-3.8346245	2.055301757653756	1.3648152388634613	0.4044125465178097	106-21-8	3,7-Dimethyloctan-1-ol	CC(C)CCCC(C)CCO	Organic compounds	Lipids and lipid-like molecules	Fatty Acyls	Fatty alcohols
394	-4.206279095317423	-3.9745781	2.3254671543603807	-5.348490668458772	-3.023023514098391	0.5245421245421245	128.558	0	512	0.9028200120928112	1.1345209774438088	-0.23939156104853795	2.0860755933118424	-0.23170095315128503	0.5948985140047706	-4.096367	1.8865310328523273	1.0127322084081947	0.3760683760683761	106-48-9	4-Chlorophenol	Oc1ccc(Cl)cc1	Organic compounds	Benzenoids	Phenols	Halophenols
416	-5.684881076693603	-4.041648	2.7741019058885796	-5.528909331911364	-2.754807426022784	0.6837703333018175	92.525	0	512	-0.718621982926454	0.9246111916706895	-0.5626502381442143	2.2114516677443654	-1.643233165621826	0.7062456889678026	-5.0983944	2.7881832956709323	-0.1321353030472797	0.5089580209895053	106-89-8	Epichlorohydrin	ClCC1CO1	Organic compounds	Organoheterocyclic compounds	Epoxides
434	-3.863492519695673	-3.6336048	3.1001249763033094	-5.588054737866598	-2.4879297615632883	0.6050505050505051	60.09999999999999	0	512	0.9153819523070663	1.145269720607972	-0.8091802658638583	2.2909447104394514	-0.2298877547573186	0.8029225785103109	-3.7877378	2.4627183501974343	0.9911366396539136	0.4717171717171717	107-15-3	Ethylenediamine	NCCN	Organic compounds	Organic nitrogen compounds	Organonitrogen compounds	Amines
440	-4.664795539745544	-3.9389331	2.8430801178333627	-5.469137187088582	-2.626057069255219	0.715967365967366	56.064	0	512	0.08388854040642385	0.8097509330413697	-0.7204531069366139	2.122627010896749	-0.7258624056665646	0.7237749547693324	-4.40368	2.700287739618236	0.3450042425697814	0.5621212121212121	107-19-7	Propargyl alcohol	C#CCO	Organic compounds	Acetylides
443	-3.664164539293081	-3.9725738	3.121432233622072	-5.627528647035268	-2.506096413413196	0.63989898989899	58.036	0	512	1.0995329327394718	0.7911237254518569	-0.8638311750027151	2.2576010586193567	0.30840921787855	0.7948281397555569	-3.6643941	2.51050843893843	1.0993033242445849	0.49444444444444446	107-22-2	Glyoxal	O=CC=O	Organic compounds	Organic oxygen compounds	Organooxygen compounds	Carbonyl compounds
515	-3.285971560798804	-4.1982374	3.052294950021596	-5.843189387575773	-2.790894437554177	0.5697952573742048	126.12300000000002	0	512	1.81482273166043	0.9025568878783553	-0.7423950951165392	2.3098998549050567	0.9122658583296142	0.7770268688160742	-3.468777	2.492942258514303	1.6320173657892412	0.39842683632157316	108-78-1	Melamine	Nc1nc(N)nc(N)n1	Organic compounds	Organoheterocyclic compounds	Triazines	Aminotriazines
521	-3.858624827600544	-3.5526454	2.1270969121534784	-4.725772392864395	-2.598675480710917	0.6310457516339869	98.189	0	512	1.1334380094034604	1.4394173817716955	0.266290444139609	2.393387356293087	-0.3059793827305488	0.5415553839775317	-3.7558284	1.8767663508370491	1.2362344646584489	0.5016339869281046	108-87-2	Methylcyclohexane	CC1CCCCC1	Organic compounds	Hydrocarbons	Saturated hydrocarbons	Cycloalkanes
562	-3.567693474578914	-3.565053	3.2468561069818582	-5.622952884124408	-2.37609677714255	0.6942900237017884	71.079	0	512	1.2840478345721198	1.2866883157676807	-0.7712115749733741	2.475644532008484	-0.002640488433894639	0.8421186714010926	-3.5673263	2.437425958153515	1.2844149793252215	0.5514328808446456	109-78-4	3-Hydroxypropanenitrile	N#CCCO	Organic compounds	Organic nitrogen compounds	Organonitrogen compounds	Organic cyanides
573	-3.944669969659613	-4.249633	2.407112484055067	-5.456020174068795	-3.0489076900137277	0.8131318082788672	84.143	0	512	0.9803480224546806	0.6753851458228238	-0.5310021819545011	1.8761103021005656	0.3049628657285708	0.6140455368671446	-4.007422	2.039242907054236	0.9175960322540949	0.6427614379084968	110-02-1	Thiophene	c1ccsc1	Organic compounds	Organoheterocyclic compounds	Heteroaromatic compounds
627	-7.41097518868794	-6.236588	6.3056821318250815	-9.897279095642167	-3.591596963817086	0.5434391534391534	326.437	0	512	-1.8971758107104923	-0.7227886285888496	-4.38347971766472	1.922202414160361	-1.1743871874367189	1.609974135510901	-6.9531984	5.4513228997218235	-1.4393990452899335	0.4175132275132275	11097-69-1	Aroclor 1254	Clc1cccc(-c2ccc(Cl)c(Cl)c2Cl)c1Cl	Organic compounds	Benzenoids	Benzene and substituted derivatives	Biphenyls and derivatives
653	-2.9750410914417387	-3.1868103	2.2789683866526076	-4.632620475912686	-2.3536520892600787	0.29743589743589743	104.149	0	512	2.042614012927798	1.8308448516137728	0.38503462845685016	2.664003015109458	0.2117691636089205	0.5912364130869109	-3.061629	1.8378837833208856	1.9560260567972994	0.22051282051282053	111-29-5	1,5-Pentanediol	OCCCCCO	Organic compounds	Organic oxygen compounds	Organooxygen compounds	Alcohols and polyols
675	-3.444078573511254	-3.6717758	2.8128852689300916	-5.470281976315724	-2.6573967073856326	0.6573263337371562	204.266	0	512	1.8661175109811292	1.638420259549869	-0.1600858918233411	2.6527993771067506	0.22769724435983996	0.7313714200284348	-3.4739008	2.0833962875779664	1.8362952895378044	0.5204842284739983	1115-20-4	3-Hydroxy-2,2-dimethylpropyl 3-hydroxy-2,2-dimethylpropanoate	CC(C)(CO)COC(=O)C(C)(C)CO	Organic compounds	Organic acids and derivatives	Hydroxy acids and derivatives	Beta hydroxy acids and derivatives
681	-3.01867676585042	-3.6142414	2.632778724727993	-5.241275425785717	-2.608496701057724	0.3035294117647059	112.216	0	512	2.031378018131271	1.4358134126335673	-0.19122064180402573	2.441558082923967	0.5955645957676219	0.6786682011210865	-3.3139944	2.047151402365093	1.736060386392616	0.20352941176470588	111-67-1	2-Octene	CC=CCCCCC	Organic compounds	Hydrocarbons	Unsaturated hydrocarbons	Unsaturated aliphatic hydrocarbons
762	-4.456944419682389	-3.891973	3.098789987958096	-5.913451222043578	-2.8146612340854826	0.27999999999999997	269.51699999999994	0	512	0.9736417441755923	1.5386131378224288	-0.4828650581855967	2.615924929772499	-0.5649714010361491	0.8109213173576935	-4.318082	2.153930516643845	1.112504294146396	0.18666666666666668	112-69-6	N,N-Dimethyl-1-hexadecanamine	CCCCCCCCCCCCCCCCN(C)C	Organic compounds	Organic nitrogen compounds	Organonitrogen compounds	Amines
794	-5.470573398320188	-4.75223	2.7069303960581954	-6.227356539409567	-3.5204261433513717	0.5346663290069494	336.826	0	512	0.05683220950953191	0.7751754451385874	-0.6999509315798469	2.0069794644783485	-0.7183432309312723	0.6890897439244157	-5.161812	2.4652226883324424	0.36559377901028717	0.406797476547933	114369-43-6	Fenbuconazole	N#CC(CCc1ccc(Cl)cc1)(Cn1cncn1)c1ccccc1	Organic compounds	Phenylpropanoids and polyketides	Linear 1,3-diarylpropanoids
877	-5.247461085745017	-4.2782536	4.305851357720844	-7.549570970388286	-3.2437196126674426	0.45115740740740745	424.6690000000002	0	512	0.3805894737615142	1.3497969915821586	-1.9215204108817554	2.3843309468390883	-0.9692075304471652	1.1901818056750033	-4.9964075	4.913292778363688	0.6316430397461874	0.34770913154533845	118-82-1	4,4'-Methylenebis(2,6-di-t-butylphenol)	CC(C)(C)c1cc(Cc2cc(C(C)(C)C)c(O)c(C(C)(C)C)c2)cc(C(C)(C)C)c1O	Organic compounds	Benzenoids	Benzene and substituted derivatives	Diphenylmethanes
897	-4.951388604149304	-4.4605446	2.5790508537170833	-5.904219262287981	-3.3251684085708977	0.6077394078080578	172.01399999999998	0	512	0.28417519087053134	0.7750192102515203	-0.668655467268146	1.9103953864489374	-0.49084401796766297	0.6568974341287558	-4.7839947	2.405743184331444	0.4515691203473504	0.47440607447472444	1194-65-6	Dichlobenil	N#Cc1c(Cl)cccc1Cl	Organic compounds	Benzenoids	Benzene and substituted derivatives	Halobenzenes
898	-4.764756489920179	-4.4467463	6.719035568489804	-9.885317829767228	-3.166282261277423	0.548887202192705	340.50700000000006	0	512	0.7673695544640871	1.085379675664242	-4.353191785382961	2.3658437831068433	-0.3180101405854625	1.8811669912349938	-4.749609	3.8905501357381596	0.7825170434830198	0.394327815219525	119-47-1	2,2'-Methylenebis(4-methyl-6-tert-butylphenol)	Cc1cc(Cc2cc(C)cc(C(C)(C)C)c2O)c(O)c(C(C)(C)C)c1	Organic compounds	Benzenoids	Benzene and substituted derivatives	Diphenylmethanes
988	-4.827405209210303	-4.6399283	2.993537672656021	-6.241562365745262	-3.2480246930892407	0.7212327056948233	306.409	0	512	0.6588963082546142	0.8463731650074487	-0.7552608482803445	2.2382768243756765	-0.1874768682984378	0.7621324770673581	-4.7554593	2.246355103812392	0.7308422200295451	0.5729568436258577	120928-09-8	Fenazaquin	CC(C)(C)c1ccc(CCOc2ncnc3ccccc23)cc1	Organic compounds	Organoheterocyclic compounds	Diazanaphthalenes	Benzodiazines
995	-4.413142513250709	-4.421612	2.9506892543136027	-6.258274686108286	-3.307585431794683	0.637982076403129	234.383	0	512	0.9567835954864115	0.9483143431006479	-0.8883485773711651	2.0623406769424375	0.00846927263796271	0.7618365722059254	-4.4135933	2.309260847692917	0.956332818706768	0.4714639540026536	121158-58-5	Phenol, dodecyl-, branched	CCC(C)C(C)C(C)CCc1ccc(O)cc1	Organic compounds	Benzenoids	Phenols	1-hydroxy-2-unsubstituted benzenoids
1013	-4.234103386527858	-4.1789293	3.941666122675628	-6.671028018926383	-2.729361896250755	0.7684414656550879	103.914	0	512	0.7825706760740793	0.8377447104869811	-1.6543539563244458	2.287312166351182	-0.05517405760940086	1.0216457833724137	-4.2310653	2.4771467733660337	0.7856087779840479	0.6112986085122307	121-43-7	Trimethyl borate	COB(OC)OC	Organic compounds	Organic oxygen compounds	Organic oxoanionic compounds
1072	-5.306689494565124	-4.733705	3.8275372349214036	-7.239782647460119	-3.4122454125387156	0.7198442008403472	477.6690000000003	0	512	0.37243756257379185	0.9454220276497318	-1.560655590321203	2.2668816446002005	-0.5729844507723998	1.002936892269979	-5.1098676	2.7281792675957117	0.569259473337962	0.5693080703042167	12237-63-7	C.I. Pigment Red 169	CCOC(=O)c1ccccc1-c1c2ccc(=[N+](CC)CC)cc-2oc2cc(N(CC)CC)ccc12.CCOC(=O)c1ccccc1-c1c2ccc(=[N+](CC)CC)cc-2oc2cc(N(CC)CC)ccc12.[C-]#N.[C-]#N.[C-]#N.[C-]#N.[C-]#N.[C-]#N.[Cu+2].[Fe+2]	Organic compounds	Organoheterocyclic compounds	Benzopyrans	1-benzopyrans
1131	-3.729447633823877	-3.939836	3.061791255556259	-5.951353887411924	-2.8895626318556644	0.34346846636318595	514.8570000000005	0	512	1.982238987965412	1.7718505863929024	-0.23966726562263474	2.8221239899336243	0.21038839141416021	0.8032835534992931	-3.9545076	3.1778331736506855	1.7571790400761094	0.2423963133640553	123-28-4	Propanoic acid, 3,3'-thiobis-, didodecyl ester	CCCCCCCCCCCCOC(=O)CCSCCC(=O)OCCCCCCCCCCCC	Organic compounds	Organic acids and derivatives	Carboxylic acids and derivatives	Dicarboxylic acids and derivatives
1134	-5.116870806890606	-4.515293	3.242763718163073	-6.183267058806545	-2.940503340643472	0.7601808516218942	217.232	0	512	0.22005299376731793	0.8216306545889493	-0.846343258148621	2.3964204600144523	-0.6015776855527157	0.8264927234585623	-4.8833075	2.6213830307888566	0.45361632931509915	0.5981118861046528	123312-89-0	Pymetrozine	CC1=NNC(=O)N(N=Cc2cccnc2)C1	Organic compounds	Organoheterocyclic compounds	Triazines	1,2,4-triazines
1135	-4.058184493113095	-3.687426	2.4402227969815256	-5.180589552241209	-2.740366755259683	0.43051282051282047	110.11199999999998	0	512	0.983650157827741	1.3544085510364812	-0.13875490130037263	2.301467895681153	-0.3707584028726165	0.6277591316563753	-3.8912182	1.8393831723856082	1.1506164427949637	0.31410256410256415	123-31-9	Hydroquinone	Oc1ccc(O)cc1	Organic compounds	Benzenoids	Phenols	Benzenediols
1160	-4.589340133115452	-4.4714527	3.439063973388194	-6.367321584747936	-2.928257611359742	0.5305929574895092	210.276	0	512	0.7334495738915294	0.8513370058471985	-1.0445318777409545	2.3945320956472393	-0.11788742010275666	0.8755731432614275	-4.5895243	2.2824815227389075	0.7332654416316554	0.4064550264550265	123-81-9	Ethane-1,2-diyl bis(sulfanylacetate)	O=C(CS)OCCOC(=O)CS	Organic compounds	Organic acids and derivatives	Carboxylic acids and derivatives	Dicarboxylic acids and derivatives
4021	-3.8212047245422536	-3.7825348	2.6916306142891164	-5.584621421501511	-2.892990807212395	0.5693947339275482	151.253	0	512	1.358499272802251	1.3971691478774928	-0.4049174241570067	2.28671319013211	-0.03866988681947525	0.711560975449884	-3.8114772	2.025087791626536	1.3682267944342412	0.43000079453360873	51566-62-2	3,7-Dimethyloct-6-enenitrile	CC(C)=CCCC(C)CC#N	Organic compounds	Lipids and lipid-like molecules	Prenol lipids	Monoterpenoids
1211	-4.265463757214278	-4.1576467	2.8933857901554534	-5.8668417542875435	-2.97345596413209	0.611378083491461	218.256	0	512	1.073502434366417	1.1813195139395187	-0.5278755627068481	2.3655102274486053	-0.10781710117790144	0.7401691476279352	-4.265342	2.29176413206798	1.0736239665509095	0.46735926628716007	125-33-7	Primidone	CCC1(c2ccccc2)C(=O)NCNC1=O	Organic compounds	Organoheterocyclic compounds	Diazinanes
1219	-3.884046445455125	-4.0383205	2.3114791156653633	-5.356432489414323	-3.04495337374896	0.6945626032582555	183.048	0	512	1.3785185426451951	1.2242444532352443	-0.09386750131400319	2.2176116143513602	0.15427409592671104	0.589315830222193	-3.9055316	1.9647214662713326	1.3570333224749365	0.5366741953698476	125904-11-2	Benzene, ethenyl-?, ar-?bromo derivs.	C=Cc1ccccc1Br	Organic compounds	Benzenoids	Benzene and substituted derivatives	Styrenes
1551	-3.385815143477118	-3.6188636	3.4077875623137786	-5.780240333738016	-2.3724527714242374	0.3883388142025536	390.7830000000001	0	512	2.2061205191264768	1.9730720763086709	-0.18830467113442087	3.2194828911793576	0.23304843913396578	0.8840235439382129	-3.3857317	2.5172425165951773	2.206203963515873	0.2945888142025536	13515-40-7	C.I. Pigment Yellow 73	COc1ccccc1NC(=O)C(=NNc1ccc(Cl)cc1[N+](=O)[O-])C(C)=O	Organic compounds	Benzenoids	Benzene and substituted derivatives	Nitrobenzenes
1562	-3.954504319357269	-4.797904	3.9493561719444763	-7.102062553520183	-3.1527063815757064	0.7000556022651822	373.2360000000001	0	512	1.6174792070551263	0.7740795188641624	-1.5300790271077873	2.419277144836689	0.8433996952301333	1.008854931200283	-4.048693	2.8899568650861185	1.5232903484638909	0.5466167836997814	135590-91-9	Mefenpyr-diethyl	CCOC(=O)C1=NN(c2ccc(Cl)cc2Cl)C(C)(C(=O)OCC)C1	Organic compounds	Organic acids and derivatives	Carboxylic acids and derivatives	Amino acids, peptides, and analogues
1584	-3.52910135319526	-4.2889457	3.179507613871608	-6.160441624098732	-2.9809340102271245	0.5367955536119849	251.28199999999995	0	512	1.8710600268391997	1.1112157082278775	-0.7602802440642727	2.419227369807335	0.7598443217009803	0.8130044605569027	-3.634561	2.6489078613527615	1.7656003126770592	0.4157429220330376	136-45-8	Dipropyl 2,5-pyridinedicarboxylate	CCCOC(=O)c1ccc(C(=O)OCCC)nc1	Organic compounds	Organoheterocyclic compounds	Pyridines and derivatives	Pyridinecarboxylic acids and derivatives
1710	-4.547571357496754	-3.841282	3.702632872930472	-6.189544593485983	-2.486911720555511	0.5771482329010933	393.3490000000002	0	512	1.0472066929152632	1.753496165230726	-0.5947665430739659	3.1078663298565057	-0.7062894666276129	0.960496887890843	-4.3508496	2.6240012298163227	1.2439284244828293	0.2612134502923976	140-01-2	Diethylenetriaminepentaacetic acid pentasodium salt	O=C([O-])CN(CCN(CC(=O)[O-])CC(=O)[O-])CCN(CC(=O)[O-])CC(=O)[O-].[Na+].[Na+].[Na+].[Na+].[Na+]	Organic compounds	Organic acids and derivatives	Carboxylic acids and derivatives	Pentacarboxylic acids and derivatives
1759	-7.246147008325514	-5.2888355	3.3035260584440223	-6.907061245854435	-3.603535187410413	0.6272483562066988	237.192	0	512	-1.8710469712489974	0.08626450230276647	-1.5319612087779184	1.7715648496661038	-1.9573114828128189	0.8422321801433187	-6.7743487	3.7390023942479225	-1.3992486916701132	0.4855816895400321	141-66-2	Dicrotophos	COP(=O)(OC)OC(C)=CC(=O)N(C)C	Organic compounds	Organic acids and derivatives	Organic phosphoric acids and derivatives	Phosphate esters
1788	-2.445575196176061	-3.0798268	2.492944734926463	-4.615278399650139	-2.122333664723676	0.44221212121212117	147.13	0	512	2.7221260387953072	2.0878744132123335	0.5524228353212295	3.0453675702476923	0.634251635641566	0.6421665342496725	-2.7199216	2.3439008676835846	2.4477796360976596	0.3422121212121212	142-47-2	Sodium L-glutamate	NC(CCC(=O)O)C(=O)[O-].[Na+]	Organic compounds	Organic acids and derivatives	Carboxylic acids and derivatives	Amino acids, peptides, and analogues
1845	-4.839456449642431	-4.3992195	3.0205983870597035	-6.292935597285104	-3.2723372102254005	0.40418393361851657	507.2660000000001	0	512	0.8657793046378613	1.3060162217119176	-0.5876998430048116	2.432898544054892	-0.4402369367029779	0.7812216631127887	-4.7581825	2.288758224599206	0.9470532340974226	0.2930619642388339	144550-36-7	Iodosulfuron-methyl-sodium	COC(=O)c1ccc(I)cc1S(=O)(=O)[N-]C(=O)Nc1nc(C)nc(OC)n1.[Na+]	Organic compounds	Organic nitrogen compounds	Organonitrogen compounds	Sulfonylureas
1915	-4.400618422568786	-4.719058	3.4492317634764045	-6.839223361264823	-3.3899915977884185	0.706887871853547	201.254	0	512	0.9031260983253511	0.5846864709263564	-1.535478840370686	1.9137529231057184	0.31843961423541334	0.888131586270245	-4.501503	2.747826339799804	0.8022415159546462	0.5618878718535469	148-79-8	Thiabendazole	c1ccc2[nH]c(-c3cscn3)nc2c1	Organic compounds	Organoheterocyclic compounds	Benzimidazoles
1939	-5.241104388481852	-4.132896	3.269850398631576	-6.207212880419983	-2.937362481788407	0.7562384627469463	258.4049999999999	0	512	0.17119652429088847	1.2794049718870686	-0.7949119676472428	2.4749384309843334	-1.1082084419791665	0.8482887022793136	-4.9100475	2.6673150343437104	0.5022533874450481	0.6001409017713366	1506-02-1	6-Acetyl-1,1,2,4,4,7-hexamethyltetraline	CC(=O)c1cc2c(cc1C)C(C)(C)C(C)CC2(C)C	Organic compounds	Benzenoids	Tetralins
1956	-4.914921807363051	-4.320443	2.818998665267155	-5.806624367691736	-2.987625702424581	0.4127573836552164	235.066	0	512	0.4562680098511573	1.0507466707651731	-0.43543455047752794	2.383564114789627	-0.5944786539817031	0.7179161480733046	-4.7630334	2.306853280080171	0.6081564401795193	0.30151998784009726	15165-67-0	Dichlorprop-P	CC(Oc1ccc(Cl)cc1Cl)C(=O)O	Organic compounds	Benzenoids	Benzene and substituted derivatives	2-phenoxypropionic acids
2054	-5.04838621288633	-4.7360125	2.9073003732515437	-6.5308098404166515	-3.623509467165108	0.36282328939731096	335.28200000000004	0	512	0.4770240255692995	0.7893977934695345	-1.0053996019610223	1.9019007712905214	-0.3123737540850602	0.7492650083858113	-5.001351	2.4187921698867996	0.5240593613687011	0.27989646012901825	1582-09-8	Trifluralin	CCCN(CCC)c1c([N+](=O)[O-])cc(C(F)(F)F)cc1[N+](=O)[O-]	Organic compounds	Benzenoids	Benzene and substituted derivatives	Aniline and substituted anilines
2124	-4.691830048950914	-4.456082	3.0528447152978426	-6.285713362752918	-3.232868647455075	0.5865245181264356	418.4730000000002	0	512	0.929837393475655	1.165585557424378	-0.6640459203263488	2.388798794971494	-0.23574818173289636	0.7825375201017309	-4.691562	2.2677598575061477	0.9301052543834377	0.4453480475382003	162881-26-7	(Phenylphosphoryl)bis[(2,4,6-trimethylphenyl)methanone]	Cc1cc(C)c(C(=O)P(=O)(C(=O)c2c(C)cc(C)cc2C)c2ccccc2)c(C)c1	Organic compounds	Benzenoids	Benzene and substituted derivatives	Benzoic acids and derivatives
2135	-4.760348650627618	-4.7335434	2.851530512406741	-6.281748390912606	-3.430217878505865	0.6226380621892437	295.338	0	512	0.7099706789265763	0.7367759221294953	-0.8114290613584114	2.0401014510483293	-0.026805254631524278	0.7258952063392033	-4.626897	2.5669251978633416	0.8434224847240416	0.49179325915174965	163520-33-0	Isoxadifen-ethyl	CCOC(=O)C1=NOC(c2ccccc2)(c2ccccc2)C1	Organic compounds	Benzenoids	Benzene and substituted derivatives	Diphenylmethanes
2150	-5.766441479142571	-4.758082	3.8395132268465426	-6.893355049941646	-3.0538418230951034	0.6563263246889417	222.266	0	512	-0.41956844533114074	0.5887911340546587	-1.5464820161302155	2.293031210716327	-1.0083595661481866	0.9777275637502972	-5.570616	3.278905667317832	-0.22374274362972546	0.5052152135778305	1646-88-4	Aldoxycarb	CNC(=O)ON=CC(C)(C)S(C)(=O)=O	Organic compounds	Organic nitrogen compounds	Organonitrogen compounds	Oxime carbamates
2209	-4.019091179866442	-4.65962	2.6342504957883612	-5.954590819577768	-3.3203403237894067	0.6922302340290954	221.647	0	512	1.326570677617488	0.6860420363202835	-0.6089289620938378	2.025321533694523	0.6405286283305793	0.6716837222668512	-4.247808	2.4622838727277387	1.0978538828330824	0.543843137254902	1698-60-8	Chloridazon	Nc1cnn(-c2ccccc2)c(=O)c1Cl	Organic compounds	Organoheterocyclic compounds	Diazines	Pyridazines and derivatives
2218	-3.2175897446047688	-4.449753	2.632017428046735	-5.936204190004591	-3.3041867619578555	0.49662026971296863	329.418	0	512	2.300157581519479	1.067994518209897	-0.4184568638803434	2.213560564166392	1.2321630630124187	0.6706555275563888	-3.5911179	2.3696626252366366	1.9266294616712865	0.3812356543283532	171118-09-5	Metolachlor ESA	CCc1cccc(C)c1N(C(=O)CS(=O)(=O)O)C(C)COC	Organic compounds	Benzenoids	Benzene and substituted derivatives	Anilides
2231	-3.3368901894028857	-4.4496174	3.0031567192182793	-6.237791975035447	-3.2346352558171674	0.4860820285825772	452.4490000000002	0	512	2.318679443272375	1.2059522287728976	-0.5822223423601859	2.4209343768580935	1.112727196461372	0.7690648931264292	-3.749303	2.668138458531418	1.9062665229882834	0.37725849917081256	173159-57-4	Foramsulfuron	COc1cc(OC)nc(NC(=O)NS(=O)(=O)c2cc(NC=O)ccc2C(=O)N(C)C)n1	Organic compounds	Organic nitrogen compounds	Organonitrogen compounds	Sulfonylureas
2259	-4.639684631076039	-3.5886774	3.3160186615572798	-5.571522659318872	-2.2555039977615925	0.6522977022977023	108.122	0	512	0.3942294394405702	1.4452366680468407	-0.5376085888022627	2.778410072755017	-1.0510072247650042	0.8497054975654501	-4.394245	2.5594302075285125	0.6396689294555327	0.5094405594405594	1758-73-2	Amino(imino)methanesulfinic acid	N=C(N)S(=O)O	Organic compounds	Organic acids and derivatives	Sulfinic acids and derivatives	Sulfinic acids
2270	-3.5309911272818275	-3.8146825	3.433691659807076	-6.082549194760102	-2.6488575349530254	0.11180124223602483	649.1859999999999	0	512	2.2813780182095407	1.9976866565235185	-0.27018004926873324	3.1635116105383427	0.2836913563912682	0.9026736395937369	-3.8945527	3.963718576899433	1.9178164604472656	0.06894409937888199	17671-27-1	Behenyl behenate	CCCCCCCCCCCCCCCCCCCCCCOC(=O)CCCCCCCCCCCCCCCCCCCCC	Organic compounds	Lipids and lipid-like molecules	Fatty Acyls	Fatty acid esters
2292	-5.119625489720803	-4.9021215	4.536330282765186	-8.030699731673737	-3.494369448908551	0.6879157733450889	491.1200000000001	0	512	0.5715621306514383	0.7890660649022231	-2.339512111301496	2.19681817146369	-0.21750394583652533	1.2168733768861741	-5.000581	5.289800970401295	0.690606825070013	0.5372308418382395	179101-81-6	Pyridalyl	FC(F)(F)c1ccc(OCCCOc2c(Cl)cc(OCC=C(Cl)Cl)cc2Cl)nc1	Organic compounds	Benzenoids	Benzene and substituted derivatives	Halobenzenes
2316	-3.58401876687227	-4.0579453	2.990580837448161	-5.958916638972965	-2.9683358015248036	0.5688476267084674	398.3970000000002	0	512	2.016297292577305	1.5423708250030026	-0.35860057952338953	2.6319802579247713	0.4739264845925737	0.7762705117774567	-3.7023828	2.8062910457667942	1.897933272305668	0.4453182149437615	181274-15-7	Propoxycarbazone-sodium	CCCOc1nn(C(=O)[N-]S(=O)(=O)c2ccccc2C(=O)OC)c(=O)n1C.[Na+]	Organic compounds	Benzenoids	Benzene and substituted derivatives	Benzoic acids and derivatives
2319	-4.967525984418001	-4.5770226	2.643388133735064	-6.062682688985065	-3.419294555250001	0.7142242508485447	576.6880000000002	0	512	0.7934149300794159	1.183918349744917	-0.30174177448764866	2.3416463592474157	-0.39050343192776626	0.6733966776187584	-4.9023194	2.409652423055543	0.8586214713685889	0.5540979882222821	181640-09-5	SR144190	CN(C)C(=O)NC1(c2ccccc2)CCN(CCC2(c3ccc(F)c(F)c3)CN(C(=O)c3ccccc3)CCO2)CC1.Cl	Organic compounds	Organoheterocyclic compounds	Oxazinanes	Morpholines
2328	-4.696124990618542	-5.022012	4.416938128611399	-7.891734542897365	-3.4747964142859655	0.5435244980401432	284.098	0	512	0.7573431857583144	0.43145595013537535	-2.438266366520508	1.978671762090891	0.3258872431155888	1.154259697500998	-4.707262	2.8453406148835514	0.7462061503376216	0.4147621597935635	1836-75-5	Nitrofen	O=[N+]([O-])c1ccc(Oc2ccc(Cl)cc2Cl)cc1	Organic compounds	Benzenoids	Benzene and substituted derivatives	Diphenylethers
2335	-2.951434976424565	-4.2739773	3.232716844378888	-6.207689981912747	-2.974973137533859	0.7469206593010199	357.3810000000001	0	512	2.6016964832881535	1.2791541898691345	-0.6545585222000281	2.57815832217886	1.3225423032385208	0.8284033758061397	-3.3631456	2.977148072098516	2.189985875848867	0.5932974708952228	184653-84-7	Carabersat	CC(=O)c1ccc2c(c1)C(NC(=O)c1ccc(F)cc1)C(O)C(C)(C)O2	Organic compounds	Organoheterocyclic compounds	Benzopyrans	1-benzopyrans
2363	-5.068149180750163	-4.156472	3.8403776570477763	-6.711115690126753	-2.8707380330789762	0.667140964298859	152.12999999999997	0	512	0.11406568451737224	1.0257426768813334	-1.528900824859217	2.3114768321885593	-0.9116769746344406	1.0124732049182177	-4.7875876	2.605573259778468	0.3946272028139726	0.5286794258373206	18755-43-6	Phosphonic acid, propyl-, dimethyl ester	CCCP(=O)(OC)OC	Organic compounds	Organic acids and derivatives	Organic phosphonic acids and derivatives	Phosphonic acid diesters
2369	-3.8169504235439216	-3.9515562	2.869907038008361	-5.97503629561755	-3.1051292576091893	0.4215961457896942	204.35699999999997	0	512	1.4934390949867145	1.3588333006039117	-0.6646467770869141	2.2052602609214467	0.13460578220559016	0.7802389973985786	-3.8171363	2.1923033349709815	1.493253245303022	0.27642089093701994	18794-84-8	trans-beta-Farnesene	C=CC(=C)CCC=C(C)CCC=C(C)C	Organic compounds	Lipids and lipid-like molecules	Prenol lipids	Sesquiterpenoids
2439	-4.62970714657668	-4.0554705	2.6480045378819543	-5.676027476757128	-3.028022938875174	0.7093067518067518	546.6230000000003	0	512	1.1079807547699623	1.682217434363481	0.06166042458951439	2.709664962471469	-0.5742366799629108	0.6812326183320561	-4.5273194	2.0079267862995223	1.2103684670712442	0.5578781803781804	196808-45-4	Farglitazar	Cc1oc(-c2ccccc2)nc1CCOc1ccc(CC(Nc2ccccc2C(=O)c2ccccc2)C(=O)O)cc1	Organic compounds	Organic acids and derivatives	Carboxylic acids and derivatives	Amino acids, peptides, and analogues
2455	-4.423437328878833	-4.6031103	3.32204293249689	-6.76746774427905	-3.4454248117821598	0.618974358974359	217.378	0	512	0.9137782598039549	0.7341052910277718	-1.4302521555962617	1.8917907769006286	0.179672984536694	0.8689593037873902	-4.4873934	2.3185755427357413	0.8498222103188545	0.478974358974359	2008-41-5	Butylate	CCSC(=O)N(CC(C)C)CC(C)C	Organic compounds	Organosulfur compounds	Thiocarbonyl compounds	Thiocarbamic acid derivatives
2456	-4.739285602875383	-4.1341014	2.6560027750782114	-5.601173279186951	-2.9451705041087397	0.6197598605098605	190.029	0	512	0.5395342800717128	1.1447184834209458	-0.3223533962398551	2.333649378838356	-0.6051842120367601	0.6762339519894254	-4.652345	2.3300897569082406	0.6264747197480606	0.4885098605098605	2008-58-4	2,6-Dichlorobenzamide	NC(=O)c1c(Cl)cccc1Cl	Organic compounds	Benzenoids	Benzene and substituted derivatives	Benzoic acids and derivatives
2472	-4.854334651343393	-4.532736	3.889465512966307	-7.2270959876506	-3.3376304746842926	0.5651071428571429	244.294	0	512	0.5335781492408062	0.8551769715253505	-1.8391831870664006	2.0502823258999068	-0.3215988267584322	1.045964219560031	-4.749651	2.62317236857323	0.6382618550631722	0.42939285714285713	20325-40-0	3,3'-Dimethoxybenzidine dihydrochloride	COc1cc(-c2ccc(N)c(OC)c2)ccc1N.Cl.Cl	Organic compounds	Benzenoids	Benzene and substituted derivatives	Biphenyls and derivatives
2517	-4.253741272991138	-4.133458	3.437295043154865	-6.233027649517497	-2.7957326063626327	0.2449726831585734	530.8780000000003	0	512	1.4712534552195395	1.5915365875725458	-0.5080329213068199	2.929262121848045	-0.12028313547893088	0.8839616257126235	-4.2546678	2.1569710784564453	1.4703269638868044	0.15135566188197766	2082-79-3	Octadecyl 3-(3,5-di-tert-butyl-4-hydroxyphenyl)propionate	CCCCCCCCCCCCCCCCCCOC(=O)CCc1cc(C(C)(C)C)c(O)c(C(C)(C)C)c1	Organic compounds	Lipids and lipid-like molecules	Fatty Acyls	Fatty alcohol esters
2539	-4.572425456094482	-4.7071023	3.319635757566279	-6.76694336235727	-3.447307604790991	0.6977096469081951	249.683	0	512	0.8249635177445406	0.6902866711113239	-1.369554388518247	1.9500813690480319	0.13467684264209012	0.8564844641193425	-4.6072426	2.5794195497071852	0.7901463832241425	0.5414596469081951	210880-92-5	Clothianidin	CN=C(NCc1cnc(Cl)s1)N[N+](=O)[O-]	Organic compounds	Organoheterocyclic compounds	Azoles	Thiazoles
2637	-3.0294804508239053	-4.3074408	3.145359045517588	-6.26483103184193	-3.119471986324342	0.7867520195750571	214.246	0	512	2.301432271513948	1.0234719558487757	-0.9339183095040767	2.2114407360135115	1.2779603069275596	0.8120557282523211	-3.3915522	2.8689882658934462	1.9393605208288902	0.6246830540578158	22252-43-3	7-Aminodeacetoxycephalosporanic acid	CC1=C(C(=O)O)N2C(=O)C(N)C2SC1	Organic compounds	Organic acids and derivatives	Carboxylic acids and derivatives	Amino acids, peptides, and analogues
2726	-3.441989670615259	-4.4075584	3.036877354607458	-6.202894990041457	-3.1660176354339993	0.645410416456928	312.3690000000001	0	512	2.0526782566483646	1.0871094720584156	-0.7082270627778339	2.328650291829624	0.9655687705468505	0.7769520671953092	-3.7498238	2.693750436301442	1.7448441271690927	0.5104104164569281	23949-66-8	Ethanediamide, N-(2-ethoxyphenyl)-N'-(2-ethylphenyl)-	CCOc1ccccc1NC(=O)C(=O)Nc1ccccc1CC	Organic compounds	Organic acids and derivatives	Carboxylic acids and derivatives	Amino acids, peptides, and analogues
2847	-2.9930571493518467	-3.4152548	2.4063968165566294	-4.772270498479138	-2.3658736819225084	0.4322195035238513	134.175	0	512	2.1346144546072265	1.7124167589228125	0.3554011054799353	2.761797922036565	0.42219768196224017	0.6131200671065554	-3.1999922	1.8320225422490668	1.92767943102046	0.2998203237562505	25322-69-4	Polypropylene glycol	CC(O)COC(C)CO	Organic compounds	Organic oxygen compounds	Organooxygen compounds	Alcohols and polyols
2904	-4.079291156689891	-4.6381435	2.506759687890196	-5.8568626027098265	-3.3501029148196304	0.45809158405431705	350.4580000000001	0	512	1.4653448215009803	0.9064924336712489	-0.3122266245189552	2.194533063371241	0.5588523827388201	0.638929613031246	-4.263854	2.191405358435637	1.2807819658326607	0.31253995795349176	26002-80-2	Phenothrin	CC(C)=CC1C(C(=O)OCc2cccc(Oc3ccccc3)c2)C1(C)C	Organic compounds	Lipids and lipid-like molecules	Fatty Acyls	Fatty acid esters
2919	-3.3212682288942488	-4.5622306	3.3699707343504115	-6.747938837955021	-3.37796810360461	0.7748128964266322	286.349	0	512	2.1356274418963244	0.894665080194172	-1.2910431671644484	2.0789275671859633	1.2409623581113665	0.8801486114899089	-4.5981655	3.5089140325264214	0.858730152619384	0.6192573408710766	26225-79-6	Ethofumesate	CCOC1Oc2ccc(OS(C)(=O)=O)cc2C1(C)C	Organic compounds	Organoheterocyclic compounds	Coumarans
2920	-3.970089339569208	-4.563548	2.6169728843075104	-5.990911018256816	-3.3739381339493058	0.7508375169626571	301.798	0	512	1.509627017832451	0.9161682561732585	-0.5111946608551572	2.105778223452353	0.5934587485045224	0.6661922471927858	-4.1963835	2.5187640818250214	1.2833328581485908	0.5972143285568601	262376-75-0	HMR1426	OC12N=C(c3ccccc3)SC1Cc1cc(Cl)ccc12	Organic compounds	Benzenoids	Indanes
2923	-3.027296241047294	-3.4492733	3.2549105417858795	-5.7084908104536165	-2.453580268667737	0.2718816649466804	402.57200000000006	0	512	2.577547324169095	2.1555702347957433	-0.10364724523722735	3.151263296548652	0.42197710680732037	0.8763155695775027	-3.1098711	2.1886230902953705	2.49497241244103	0.1696594427244582	26266-57-9	Sorbitan monohexadecanoate	CCCCCCCCCCCCCCCC(=O)OCC(O)C1OCC(O)C1O	Organic compounds	Lipids and lipid-like molecules	Fatty Acyls	Fatty acid esters
3006	-3.2531443221947933	-3.8414783	3.127734408379049	-6.038944196223271	-2.9112097878442222	0.46681846932321314	342.3910000000001	0	512	2.281378018209541	1.6930439990682573	-0.504421855818937	2.623312552560112	0.588334025583527	0.8483759099667703	-3.4421608	2.7707295560479497	2.0923614928563943	0.3601518026565465	27138-31-4	Di(propylene glycol) dibenzoate	CC(COCC(C)OC(=O)c1ccccc1)OC(=O)c1ccccc1	Organic compounds	Benzenoids	Benzene and substituted derivatives	Benzoic acids and derivatives
3008	-4.199057047821103	-3.7799706	2.675101954609936	-5.381174285873834	-2.7060723312638975	0.5752074412536544	326.502	0	512	1.3148287980849467	1.7339151903395846	0.13271156003221626	2.8078135146421523	-0.4190864019165623	0.6855779569034082	-4.073433	1.9091771541128288	1.4404529221370164	0.4524801685263816	27176-87-0	Dodecylbenzenesulfonic acid	CCCCCCCCCCCCc1ccccc1S(=O)(=O)O	Organic compounds	Benzenoids	Benzene and substituted derivatives	Benzenesulfonic acids and derivatives
3052	-3.897184582237192	-4.318222	2.316362734684272	-5.594406330706463	-3.2780435960221914	0.5996864548494983	182.266	0	512	1.3635210804412121	0.9424836034708999	-0.3337006680280593	1.9826620666562127	0.4210374636612455	0.5897313349413305	-3.9827018	1.9343845322770372	1.2780038928197417	0.457178093645485	27776-01-8	Benzyltoluene	Cc1ccccc1Cc1ccccc1	Organic compounds	Benzenoids	Benzene and substituted derivatives	Diphenylmethanes
3090	-3.2397850165254924	-4.0309124	3.251029070129279	-5.902138553097634	-2.651109482968355	0.7445863369111423	111.08	0	512	1.8058508545527274	1.014723481082707	-0.8565026820194143	2.394526388109865	0.7911273827664997	0.8294260680602457	-3.9344215	2.9762029718637195	1.1112143281235023	0.5832960143304972	28382-15-2	Maleic hydrazide, potassium salt	O=c1ccc([O-])n[nH]1.[K+]	Organic compounds	Organoheterocyclic compounds	Diazines	Pyridazines and derivatives
3126	-3.41165952122028	-3.9820395	2.996316111598064	-6.029910197090808	-3.033594085492744	0.7056090407177363	196.957	0	512	1.8827118993518908	1.3123319571739693	-0.7355387765186371	2.260777335079427	0.570379930378841	0.7998869739426946	-3.5602176	2.628279691372002	1.7341538041248497	0.5456090407177363	2893-78-9	Sodium dichloroisocyanurate	O=c1[n-]c(=O)n(Cl)c(=O)n1Cl.[Na+]	Organic compounds	Organoheterocyclic compounds	Triazines	Triazinones
3190	-4.077559351065838	-4.6089664	3.563708676744266	-6.860799692706069	-3.2970910159618025	0.7805914291801388	260.3739999999999	0	512	1.3380382639290778	0.8066312646778275	-1.4452020777111532	2.118506599033113	0.5314069994895823	0.9235404812367927	-4.2135916	2.5882053755147942	1.2020060644847403	0.6194803180690277	3006-86-8	1,1-Bis(tert-butylperoxy)cyclohexane	CC(C)(C)OOC1(OOC(C)(C)C)CCCCC1	Organic compounds	Organic oxygen compounds	Organic oxides	Organic peroxides
3192	-6.502807910225481	-5.794546	5.982520154929268	-9.775616492398049	-3.793096337468781	0.6726351877824529	380.7840000000001	0	512	-0.9221292185637165	-0.2138674458564854	-4.194937800736284	1.7875823541929836	-0.7082617829061455	1.577464257945876	-6.35177	3.1193333830957846	-0.7710912297270262	0.5281907433380084	300-76-5	Naled	COP(=O)(OC)OC(Br)C(Cl)(Cl)Br	Organic compounds	Organic acids and derivatives	Organic phosphoric acids and derivatives	Phosphate esters
294	-3.599392104758879	-4.2151995	2.6108669876097266	-5.810813537847556	-3.1999465502378297	0.5258448540706604	148.20499999999996	0	512	1.5714707509477204	0.9556633860972839	-0.6399506821409571	1.9709163054687695	0.6158073657611407	0.6714987528926892	-3.8351903	2.093538165921447	1.335672549544196	0.41067025089605735	104-46-1	Anethole	CC=Cc1ccc(OC)cc1	Organic compounds	Benzenoids	Phenol ethers	Anisoles
3278	-4.732660092803644	-4.3503575	3.6586449324277943	-6.625422916262145	-2.9667779838343504	0.7835483033965549	261.119	0	512	0.6841783810680953	1.0664809374101536	-1.2085844423904053	2.450060490037389	-0.38230256030242327	0.9444075672850011	-4.2169766	2.8159014991364906	1.1998618252077065	0.6111750315071539	314-40-9	Bromacil	CCC(C)n1c(=O)[nH]c(C)c(Br)c1=O	Organic compounds	Organoheterocyclic compounds	Diazines	Pyrimidines and pyrimidine derivatives
3322	-4.07601108482326	-4.0398607	3.4837373634960236	-6.115127555566411	-2.6313901920703873	0.7604078156053997	213.329	0	512	1.2530388127447056	1.2891891752344822	-0.7860776579984454	2.6976597054975784	-0.03615035942042777	0.8921916971487095	-4.071292	2.494926574187549	1.2577579671329986	0.6004078156053997	32289-58-0	Polihexanide	CN=C(N)NCCCCCCN=C(C)N	Organic compounds	Organic nitrogen compounds	Organonitrogen compounds	Guanidines
3338	-5.646598496206912	-6.31641	5.894375957246463	-9.9513983022703	-4.057022345023838	0.7142240896358544	801.3789999999999	0	512	0.2572394614260612	-0.4125721151970979	-4.047560344637327	1.8468156126091353	0.6698115684903536	1.518749171112052	-5.8283896	5.50458478269671	0.07544832174330311	0.5622240896358545	32536-52-0	Octabromodiphenyl ether	Brc1cc(Oc2cc(Br)c(Br)c(Br)c2Br)c(Br)c(Br)c1Br	Organic compounds	Benzenoids	Benzene and substituted derivatives	Diphenylethers
3388	-3.7733601897760543	-3.818332	2.753465158754587	-5.620003512834273	-2.8665383540796863	0.22819472616632858	398.6280000000002	0	512	1.827207610906553	1.7822358342226505	-0.01943571215166629	2.734029446602921	0.04497176708734907	0.7213289782158029	-3.778818	1.7291548546486455	1.8217499129715948	0.15172413793103448	33703-08-1	Hexanedioic acid, diisononyl ester	CC(C)CCCCCCOC(=O)CCCCC(=O)OCCCCCCC(C)C	Organic compounds	Lipids and lipid-like molecules	Fatty Acyls	Fatty alcohol esters
3401	-4.567306143401755	-4.658471	3.8107225946376087	-7.037224749295091	-3.2265021546574824	0.7773295064578523	228.321	0	512	0.7912397144953536	0.7000747334615962	-1.6786788913979827	2.132043703239626	0.09116496408115538	0.9845423726611529	-4.8329616	4.451962030406419	0.5255843022550092	0.606241134751773	34014-18-1	Tebuthiuron	CNC(=O)N(C)c1nnc(C(C)(C)C)s1	Organic compounds	Organoheterocyclic compounds	Azoles	Thiadiazoles
3470	-4.033569041978065	-4.665488	3.3985650196195714	-6.907704346037203	-3.509139326417632	0.6774734017072728	276.493	0	512	1.4081150987264643	0.7761963835240541	-1.4660202053326734	1.932544814286898	0.6319187242878037	0.8930623770515221	-4.700538	4.063505541584825	0.7411459976586776	0.5269911957411957	35435-21-3	Silane, triethoxy(2,4,4-trimethylpentyl)-	CCO[Si](CC(C)CC(C)(C)C)(OCC)OCC	Organic compounds	Organometallic compounds	Organometalloid compounds	Organosilicon compounds
3477	-4.984972331599694	-4.7796416	2.68266130367187	-6.2186625075531365	-3.5360012038812667	0.6914480230880492	297.18500000000006	0	512	0.4880545536314112	0.6933852424717942	-0.7456356223220311	1.9370256813498388	-0.20533070333431347	0.6829615128103356	-4.837433	2.5716840406547785	0.6355940336324319	0.5352283944868691	35554-44-0	Imazalil	C=CCOC(Cn1ccnc1)c1ccc(Cl)cc1Cl	Organic compounds	Benzenoids	Benzene and substituted derivatives	Benzylethers
3616	-3.92073630860502	-4.334944	2.7681038114775753	-6.028999011143923	-3.2608951996663476	0.4659780642471437	314.46600000000007	0	512	1.5768373878834059	1.1626299114119174	-0.531425314655497	2.236678496822078	0.4142074627572847	0.7121295480128064	-3.9396217	2.3051171454316512	1.5579520034518481	0.3050368762062311	3851-87-4	Peroxide, bis(3,5,5-trimethyl-1-oxohexyl)	CC(CC(=O)OOC(=O)CC(C)CC(C)(C)C)CC(C)(C)C	Organic compounds	Organic acids and derivatives	Carboxylic acids and derivatives	Dicarboxylic acids and derivatives
3624	-3.212424129885544	-4.2090197	3.7669594167833904	-6.748403688339135	-2.9814442715557443	0.5959899971504453	381.2180000000001	0	512	2.3687492686812597	1.372153727122568	-1.167230289772331	2.5997291270110594	0.996595531064163	0.9988945889568096	-4.2313204	3.3631089297178884	1.3498530251168077	0.44951112391100867	38720-66-0	1,2-Dichloro-5,12-dihydroquinolino[2,3-b]acridine-7,14-dione	O=c1c2ccccc2[nH]c2cc3c(=O)c4c(Cl)c(Cl)ccc4[nH]c3cc12	Organic compounds	Organoheterocyclic compounds	Quinolines and derivatives	Benzoquinolines
3662	-3.8652566467164697	-4.5267577	2.503022370082297	-5.8085372509517175	-3.3055148808694206	0.5908976426799007	198.221	0	512	1.4318930160513337	0.7703919375385226	-0.511387588183914	1.9916347818983828	0.6615010704160986	0.6380557282697626	-3.9792695	2.141471773850282	1.31788016831063	0.4562822580645161	39515-51-0	3-Phenoxybenzaldehyde	O=Cc1cccc(Oc2ccccc2)c1	Organic compounds	Benzenoids	Benzene and substituted derivatives	Diphenylethers
3710	-4.10107455724292	-3.811487	2.826663015647884	-5.436581354020183	-2.6099183383722995	0.6898289229996546	211.217	0	512	1.2236543126277102	1.5132419223719689	-0.11185248414955314	2.7148105314983306	-0.28958759778552245	0.7210917881394993	-3.8411617	3.0029489684400485	1.4835671217066946	0.5260125671890378	41372-08-1	Methyldopa sesquihydrate	CC(N)(Cc1ccc(O)c(O)c1)C(=O)O.CC(N)(Cc1ccc(O)c(O)c1)C(=O)O.O.O.O	Organic compounds	Phenylpropanoids and polyketides	Phenylpropanoic acids
3834	-3.312788131862498	-4.120935	3.1072407817365386	-6.098711956269629	-2.99147117453309	0.44153439153439156	222.372	0	512	2.034291970242483	1.2261451420668412	-0.7516318541646475	2.355608927571891	0.8081468313638203	0.8068562549752619	-3.5458274	2.471129975300027	1.8012527039096518	0.2872486772486772	4602-84-0	Farnesol	CC(C)=CCCC(C)=CCCC(C)=CCO	Organic compounds	Lipids and lipid-like molecules	Prenol lipids	Sesquiterpenoids
3910	-3.4435753310172266	-3.9734025	3.0401298245117907	-5.600421304083991	-2.5602914795722	0.8080808080808082	30.026	0	512	1.0339221492458885	0.5040949859315562	-1.1229238238208756	1.917206000690915	0.5298271691353613	0.7739912967315056	-3.5552933	2.6263511306603453	0.9222041580569585	0.6414141414141414	50-00-0	Formaldehyde	C=O	Organic compounds	Organic oxygen compounds	Organooxygen compounds	Carbonyl compounds
3928	-4.257452095332859	-4.6073093	3.902568484329415	-7.204142058497875	-3.30157357416846	0.6996317242732599	308.38100000000003	0	512	1.2316355170767028	0.8817782776930758	-1.7150544460883135	2.187514038241101	0.34985724609780533	1.0290031365206833	-4.527675	3.9218770636593243	0.9614124540897852	0.5392781889197245	50-33-9	Phenylbutazone	CCCCc1c(O)n(-c2ccccc2)n(-c2ccccc2)c1=O	Organic compounds	Organoheterocyclic compounds	Azoles	Pyrazoles
3960	-3.49398219411604	-3.7307491	3.307847840362253	-5.696218435184717	-2.388370594822464	0.6664345458463106	75.11099999999999	0	512	1.3817213499383374	1.1449544197676609	-0.8205148911303393	2.4873329492319134	0.23676693613298339	0.8468449948415292	-3.4939117	2.2991728170234236	1.3817918192973886	0.5235774029891677	5080-22-8	2-Propanamine, N-hydroxy-	CC(C)NO	Organic compounds	Organic nitrogen compounds	Organonitrogen compounds	N-organohydroxylamines
4000	-6.391229265879938	-4.9593816	4.429662115061386	-7.81405817874328	-3.384396063681894	0.5302367895263845	341.19000000000005	0	512	-0.8582329720141781	0.5736147255798926	-2.2810618848775204	2.1486002301838654	-1.4318476855271545	1.1545164171931792	-4.75392	3.6679281442098053	0.7790762378251622	0.3935974969952497	51338-27-3	Methyl (RS)-2-[4-(2,4-dichlorophenoxy)phenoxy]propionate	COC(=O)C(C)Oc1ccc(Oc2ccc(Cl)cc2Cl)cc1	Organic compounds	Benzenoids	Benzene and substituted derivatives	Diphenylethers
4037	-4.446619867637169	-5.000996	4.365365908975721	-7.9765233162002085	-3.6111574072244874	0.6118651105865898	510.3630000000001	0	512	1.2612593139883719	0.7068830530238617	-2.2686441345746675	2.096721774401054	0.554376245186317	1.1637633264834077	-4.5023603	3.5923292066174963	1.2055188621080046	0.48408733280881194	51851-37-7	Triethoxy((perfluorohexyl)ethyl)silane	CCO[Si](CCC(F)(F)C(F)(F)C(F)(F)C(F)(F)C(F)(F)C(F)(F)F)(OCC)OCC	Organic compounds	Organometallic compounds	Organometalloid compounds	Organosilicon compounds
4086	-6.1206405852864405	-4.7134967	2.876671294361946	-6.030053324312272	-3.153382029950326	0.3661904761904762	168.10799999999995	0	512	-0.8950522039517627	0.5120916818363488	-0.8044649429775939	2.072206351384352	-1.4071439002583643	0.7322958674162107	-5.5742764	3.3246543693361574	-0.34868805940692366	0.2761904761904762	528-29-0	1,2-Dinitrobenzene	O=[N+]([O-])c1ccccc1[N+](=O)[O-]	Organic compounds	Benzenoids	Benzene and substituted derivatives	Nitrobenzenes
4122	-2.947983340209221	-3.1117697	2.6177947332865465	-4.874471544655746	-2.2566768113691995	0.6896825396825397	91.11	0	512	2.0115827064287064	1.847796361686339	0.08509450198218162	2.702889235268728	0.16378633599927506	0.6938058486113877	-3.190818	2.444026826794123	1.7687479904852892	0.521626984126984	534-03-2	1,3-Propanediol, 2-amino-	NC(CO)CO	Organic compounds	Organic nitrogen compounds	Organonitrogen compounds	Amines
4230	-3.13333091814522	-3.754974	2.981390361333572	-5.642968452530649	-2.661578091197077	0.5538011695906433	256.3419999999999	0	512	2.2754888502468837	1.6538458644322223	-0.23414868413854584	2.7472416771950265	0.621642970251997	0.7730831432521764	-3.3289292	2.2327041313265306	2.0798905847649887	0.4121345029239766	54982-83-1	1,4-Dioxacyclohexadecane-5,16-dione	O=C1CCCCCCCCCCC(=O)OCCO1	Organic compounds	Phenylpropanoids and polyketides	Macrolides and analogues
4373	-1.8607412077445065	-3.0960767	2.5341097048032064	-4.591228776807553	-2.057119072004346	0.4857575757575757	76.095	0	512	3.020614913628579	1.7852793868584877	0.29012734456553285	2.8242370493687394	1.2353355191689457	0.6481630288715358	-3.0284534	2.252406238245431	1.8529027585116256	0.37666666666666665	57-55-6	1,2-Propylene glycol	CC(O)CO	Organic compounds	Organic oxygen compounds	Organooxygen compounds	Alcohols and polyols
4378	-8.912669910610614	-4.413588	3.542061251917292	-6.646480456586208	-3.1044192046689165	0.680802318405294	296.41	0	512	-3.440777059240033	1.0583048027138058	-1.1745876052156279	2.367473646701664	-4.499081863583026	0.9173642478093854	-8.878006	5.231684189195104	-3.406113122785174	0.5216186449359063	57-63-6	17alpha-Ethinylestradiol	C#CC1(O)CCC2C3CCc4cc(O)ccc4C3CCC21C	Organic compounds	Lipids and lipid-like molecules	Steroids and steroid derivatives	Estrane steroids
4408	-3.80698043263616	-3.81882	3.5966952242443493	-6.170900973575436	-2.5742057493310866	0.59170747962718	447.6380000000001	0	512	1.843946514053518	1.8321069268069565	-0.5199740268857579	3.0767211973585913	0.01183956705866418	0.9420390049101535	-3.8076856	2.2901773119993423	1.8432413521188071	0.46830322430803095	58353-68-7	Butanoic acid, 4-[(9Z)-9-octadecen-1-ylamino]-4-oxosulfo-, sodium salt (1:2)	CCCCCCCCC=CCCCCCCCCNC(=O)CC(C(=O)[O-])S(=O)(=O)[O-].[Na+].[Na+]	Organic compounds	Lipids and lipid-like molecules	Fatty Acyls	Fatty acids and conjugates
4412	-3.990671611080204	-3.755439	2.7728053360589704	-5.634179278258613	-2.8613739421996427	0.4997970591898485	186.295	0	512	1.2795295878764277	1.51476216257503	-0.3639780793019813	2.408827256756989	-0.23523256803516013	0.7370326012972014	-3.892343	2.1833915567618067	1.377858163159496	0.38285612632149635	58430-94-7	3,5,5-Trimethylhexyl acetate	CC(=O)OCCC(C)CC(C)(C)C	Organic compounds	Organic acids and derivatives	Carboxylic acids and derivatives	Carboxylic acid derivatives
5977	-4.144051970395186	-3.68743	2.773301293396454	-5.360222458633688	-2.586921165237234	0.7323364217481865	58.08	0	512	0.6199746372968515	1.0765966922639412	-0.5961958509416505	2.1771054424548035	-0.45662206545744155	0.7116085604482008	-4.010674	2.3815043722881217	0.7533526060380403	0.5571380090497737	75-56-9	1,2-Propylene oxide	CC1CO1	Organic compounds	Organoheterocyclic compounds	Epoxides
4526	-5.137217337033409	-4.786117	3.207671470230323	-6.654266221169791	-3.4465947509394677	0.5180216513683127	342.2260000000001	0	512	0.39709566416111475	0.748195948121581	-1.119953219975267	2.087718250255056	-0.3511002601596296	0.8192448621626106	-4.9736266	2.120011962351337	0.560686397731655	0.39680953015619147	60207-90-1	Propiconazole	CCCC1COC(Cn2cncn2)(c2ccc(Cl)cc2Cl)O1	Organic compounds	Benzenoids	Benzene and substituted derivatives	Halobenzenes
4605	-5.431332560988074	-3.7838838	3.0027901269934953	-5.498880105806642	-2.496089978813147	0.7045448525612356	101.149	0	512	-0.4263709674712525	1.221077782584602	-0.4939185122898208	2.5088716147036747	-1.647448750944739	0.7656474439814741	-3.9545052	3.04320240831126	1.050456402146203	0.5516036760906473	617-84-5	Diethylformamide	CCN(C=O)CC	Organic compounds	Organic acids and derivatives	Carboxylic acids and derivatives	Carboxylic acid derivatives
4606	-4.960462003547867	-4.4872813	2.900357736943295	-6.212661315096048	-3.312303578152753	0.7887932942016426	238.374	0	512	0.4167968806062778	0.8899775542166672	-0.8354024309419033	2.0649553060013917	-0.47318068106861855	0.7426440870075102	-4.764635	2.1267460987685984	0.6126237934465044	0.6227588114430219	61788-32-7	Hydrogenated terphenyl	C1=CC(c2ccc(C3CC=CCC3)cc2)CCC1	Organic compounds	Benzenoids	Benzene and substituted derivatives
4647	-4.7086565957978825	-4.5259757	3.4045069689622713	-6.679354401634379	-3.2748474326721078	0.4565725806451614	187.634	0	512	0.5646549412007861	0.7473358246079065	-1.4060428646357106	1.998464104326561	-0.1826808916047673	0.8825167957862566	-4.616533	2.224647958413789	0.6567787264513367	0.3378225806451613	6190-65-4	Deethylatrazine	CC(C)Nc1nc(N)nc(Cl)n1	Organic compounds	Organoheterocyclic compounds	Triazines	Aminotriazines
4660	-3.7632297928002	-4.171198	2.8720536611430085	-5.827457969221402	-2.955404308078393	0.6224002234324815	150.18099999999998	0	512	1.4133851990083934	1.0054170860615659	-0.6508429774128084	2.2212106837302	0.40796809843515147	0.7328554574686664	-4.070949	2.7073762222779605	1.1056659094752959	0.4933679653679654	622-51-5	p-Tolylurea	Cc1ccc(NC(N)=O)cc1	Organic compounds	Benzenoids	Benzene and substituted derivatives	N-phenylureas
4719	-2.8844523129599606	-3.3070116	2.1782833700810587	-4.733333831251097	-2.5550504611700386	0.0	184.367	0	512	2.381230875989487	1.9586715820157414	0.5323493576983503	2.710632727779409	0.4225592913491214	0.5707931170741053	-3.1869905	1.9564676158544918	2.078692675127771	0.0	629-50-5	Tridecane	CCCCCCCCCCCCC	Organic compounds	Hydrocarbons	Saturated hydrocarbons	Alkanes
4766	-6.309011212510737	-4.372512	2.5612798190654487	-5.8863490735095825	-3.325069254444134	0.5858692185007974	196.464	0	512	-1.01572823048988	0.920771109311447	-0.5930660914887258	1.9682137275767229	-1.9364993488022408	0.6552570463649667	-5.72523	3.251221561785189	-0.4319472333964355	0.4585964912280701	634-93-5	2,4,6-Trichloroaniline	Nc1c(Cl)cc(Cl)cc1Cl	Organic compounds	Benzenoids	Benzene and substituted derivatives	Aniline and substituted anilines
4824	-4.681889731880634	-4.7564974	7.1336813173552756	-10.531812167438051	-3.398130850082776	0.7126050420168067	282.23600000000005	0	512	0.7687226765603288	0.6941150426460113	-5.081199758997088	2.0524815583581875	0.0746076512370415	1.997338007592705	-4.8683596	6.251890160507729	0.5822528508705382	0.5697478991596638	64359-81-5	4,5-Dichloro-2-octyl-3(2H)-isothiazolone	CCCCCCCCn1sc(Cl)c(Cl)c1=O	Organic compounds	Organohalogen compounds	Aryl halides	Aryl chlorides
5037	-4.582838126113651	-3.9177566	2.978319199555123	-5.62297069131115	-2.644651491756027	0.6928743564123483	166.188	0	512	0.6377615352000616	1.3028431122858177	-0.4023710299974377	2.5759481695576856	-0.6650815686490512	0.7595403934662796	-4.47712	2.3733028868441934	0.743479738581809	0.5015242966751918	66215-27-8	Cyromazine	Nc1nc(N)nc(NC2CC2)n1	Organic compounds	Organoheterocyclic compounds	Triazines	Aminotriazines
5060	-3.956615797188312	-4.0070133	2.724798967843238	-5.723984443261181	-2.9991854754179434	0.784525667030738	152.241	0	512	1.2259158307775646	1.1755183120438042	-0.5414528152953048	2.183346152547933	0.05039752373453954	0.7056230925112134	-3.957044	2.4015676580197263	1.2254877505994861	0.6128590003640714	6674-22-2	1,8-Diazabicyclo[5.4.0]undec-7-ene	C1CCC2=NCCCN2CC1	Organic compounds	Organoheterocyclic compounds	Azepanes
5093	-5.709495769194688	-4.596182	3.3284825346386357	-6.534843976303498	-3.2063614416648623	0.7999231676888456	494.48300000000006	0	512	-0.015344403763213324	1.0979695005150767	-0.8406926108720233	2.4877899237666123	-1.113313899687852	0.8501069970998016	-5.3983397	2.919673239250693	0.2958116408757508	0.6349968652037619	67485-29-4	Hydramethylnon	CC1(C)CN=C(NN=C(C=Cc2ccc(C(F)(F)F)cc2)C=Cc2ccc(C(F)(F)F)cc2)NC1	Organic compounds	Benzenoids	Benzene and substituted derivatives	Trifluoromethylbenzenes
5123	-5.670276107954032	-4.739808	3.5990671622360813	-7.090153178925561	-3.49108601668948	0.6083333333333333	236.74	0	512	-0.296004464678052	0.6344635592715651	-1.7158815356495816	1.8831856265864997	-0.9304680253734654	0.9421927756454304	-5.447514	3.0838742549720863	-0.07324240588888528	0.475	67-72-1	Hexachloroethane	ClC(Cl)(Cl)C(Cl)(Cl)Cl	Organic compounds	Organohalogen compounds	Organochlorides
5232	-4.441592195456133	-4.690769	2.380318453082755	-5.8285012727362995	-3.4481828196535447	0.6022869674185464	247.68500000000003	0	512	0.9523075107078885	0.7031304958873053	-0.434601566572278	1.9457168865104768	0.24917700010050758	0.6063710181718369	-4.4917727	1.95587789934835	0.9021270710649217	0.47275400038557935	68157-60-8	Forchlorfenuron	O=C(Nc1ccccc1)Nc1ccnc(Cl)c1	Organic compounds	Benzenoids	Benzene and substituted derivatives	N-phenylureas
5478	-5.503485022573681	-4.2813835	3.276416842123523	-6.263681498438762	-2.987264656315239	0.7266149068322981	238.41899999999995	0	512	-0.12614416048888893	1.0959573457835372	-0.8863406363539701	2.390076205769553	-1.2221015081693842	0.8411362306197407	-5.23755	3.0603531744430414	0.13979108255980638	0.5647101449275362	6864-37-5	Bis(4-amino-3-methylcyclohexyl)methane	CC1CC(CC2CCC(N)C(C)C2)CCC1N	Organic compounds	Organic nitrogen compounds	Organonitrogen compounds	Cyclohexylamines
5492	-5.0133248253757845	-4.756405	3.156604655773453	-6.604088453600937	-3.447483797827484	0.7121443309947362	345.752	0	512	0.5254398755861903	0.782359811642123	-1.0653237526389625	2.0912809031344906	-0.2569199486668001	0.8066310280035579	-4.9673615	2.384658928272155	0.5714032346999879	0.5544944103767634	68694-11-1	Triflumizole	CCCOCC(=Nc1ccc(Cl)cc1C(F)(F)F)n1ccnc1	Organic compounds	Benzenoids	Benzene and substituted derivatives	Trifluoromethylbenzenes
5582	-3.796080438662554	-3.706599	2.797799420256346	-5.302415299101896	-2.50461587884555	0.41348768472906394	350.4799999999999	0	512	1.7485828015075646	1.838064253085304	0.24224794106822287	3.040047361324569	-0.08948144154646531	0.7133154588980632	-3.7966528	2.0875444939848142	1.7480104406392336	0.3031428571428571	68987-29-1	Potassium stearyl phosphate	CCCCCCCCCCCCCCCCCCOP(=O)([O-])O.[K+]	Organic compounds	Organic acids and derivatives	Organic phosphoric acids and derivatives	Phosphate esters
5633	-2.6010429005217968	-3.1694624	2.8553868042464274	-5.027655038009773	-2.172268233763346	0.6370471014492753	182.172	0	512	2.6594387257926484	2.0910191943608654	0.23282658830467187	3.0882133925510993	0.5684195418762745	0.7465995775631813	-2.8450053	2.5395169741323294	2.4154763668669124	0.4845833333333333	69-65-8	D-Mannitol	OCC(O)C(O)C(O)C(O)CO	Organic compounds	Organic oxygen compounds	Organooxygen compounds	Carbohydrates and carbohydrate conjugates
5635	-3.4734890309504043	-3.543891	2.21542686466903	-4.769497469080074	-2.5540706044110437	0.2951111111111111	138.122	0	512	1.6667738273360133	1.5963719049903216	0.37076538920634383	2.5861922538753737	0.07040192211356056	0.5640792914675258	-3.5085132	1.8836117260525609	1.6317496300196537	0.1991111111111111	69-72-7	Salicylic acid	O=C(O)c1ccccc1O	Organic compounds	Benzenoids	Benzene and substituted derivatives	Benzoic acids and derivatives
5771	-2.976639923877681	-3.3349915	2.568244105208312	-4.910937628228938	-2.342693523020626	0.560112130283082	117.14799999999998	0	512	2.0920949546602663	1.7337434367546618	0.15779725030900973	2.7260413555173217	0.35835153120044394	0.6610610384001077	-2.9792652	2.1396749673498188	2.089469668001451	0.4443226565988715	72-18-4	L-Valine	CC(C)C(N)C(=O)O	Organic compounds	Organic acids and derivatives	Carboxylic acids and derivatives	Amino acids, peptides, and analogues
5839	-4.749665109696616	-4.1576133	2.418272530737763	-5.389244323557634	-2.9709717928198707	0.44827264239028947	386.3850000000001	0	512	0.8373551484617567	1.4294069686240163	0.19777593460073875	2.6160484653385017	-0.5920518322613129	0.6165745693514078	-4.487012	2.002934277978004	1.1000083278383228	0.3339869281045752	73612-29-0	2-Naphthalenecarboxylic acid, 3-hydroxy-4-[2-(4-methyl-2-sulfophenyl)diazenyl]-, strontium salt (1:1)	Cc1ccc(N=Nc2c(O)c(C(=O)[O-])cc3ccccc23)c(S(=O)(=O)[O-])c1.[Sr+2]	Organic compounds	Benzenoids	Naphthalenes	Naphthalenecarboxylic acids and derivatives
5853	-4.5017201263762505	-4.789033	3.3676921681203598	-6.824859246903399	-3.4571670787830393	0.6177120272055724	327.49000000000007	0	512	1.0134779168488801	0.726165102921688	-1.3096612036782684	2.058030964442091	0.2873128097199409	0.864446115978338	-4.8577347	3.2969950757337183	0.6574633492770932	0.4319027305960155	74051-80-2	Sethoxydim	CCCC(=NOCC)C1C(=O)CC(CC(C)SCC)CC1=O	Organic compounds	Organic oxygen compounds	Organooxygen compounds	Carbonyl compounds
5925	-4.014503241577723	-3.818949	2.4161508249268833	-5.336548193109401	-2.9203973681825177	0.5130346947738251	164.204	0	512	1.2008804907231698	1.3964347300987976	-0.1211644608085084	2.2949863641183748	-0.19555425743160448	0.6251828759610233	-3.986188	1.9375493207221903	1.229195807172537	0.4019235836627141	7473-98-5	2-Hydroxy-2-methylpropiophenone	CC(C)(O)C(=O)c1ccccc1	Organic compounds	Organic oxygen compounds	Organooxygen compounds	Carbonyl compounds
5928	-5.402454612979649	-4.4209337	3.098765374951769	-5.617884910348273	-2.5191195353965044	0.7991919191919192	94.939	0	512	-0.4250099600313621	0.5565109211124928	-0.6404402573999866	2.4583251175517824	-0.9815208895299419	0.7976434832902173	-4.9962487	2.2210703850887974	-0.01880408660778263	0.6355555555555557	74-83-9	Methyl bromide	CBr	Organic compounds	Organohalogen compounds	Alkyl halides	Halomethanes
5938	-3.3191662570801244	-3.6557844	3.044231275869326	-5.63087359613211	-2.586642320262784	0.535362558588365	286.412	0	512	2.1378249528706577	1.8012068543588964	-0.1738823861813282	2.870348889687998	0.3366181114348903	0.7951612234063332	-3.4270408	2.2169590972081417	2.029950397001772	0.42322580645161284	7491-02-3	Decanedioic acid, bis(1-methylethyl) ester	CC(C)OC(=O)CCCCCCCCC(=O)OC(C)C	Organic compounds	Lipids and lipid-like molecules	Fatty Acyls	Fatty acid esters
5950	-4.142393001688438	-4.24748	2.8519861795812376	-5.506537813757301	-2.6545516341760638	0.6166666666666666	84.93299999999999	0	512	0.7866834627994268	0.681596552273546	-0.5774613492694365	2.274524830311801	0.10508691393045844	0.7263561616527672	-4.1932464	1.9878529097232849	0.7358300754464592	0.4833333333333333	75-09-2	Dichloromethane	ClCCl	Organic compounds	Organohalogen compounds	Alkyl halides	Halomethanes
6145	-4.527129651252813	-4.223756	2.9477881867976383	-6.059032125621352	-3.1112439388237134	0.7953045100103925	132.206	0	512	0.5941215142429569	0.8974953270500118	-0.9377809601255819	2.0100072266720566	-0.30337381476599656	0.761127649459198	-4.501456	2.083091168493565	0.619795385861223	0.620019305019305	77-73-6	Dicyclopentadiene	C1=CC2C3C=CC(C3)C2C1	Organic compounds	Hydrocarbons	Polycyclic hydrocarbons
6254	-3.838134181557557	-4.3726397	3.5314637298589164	-6.934590560472602	-3.4031268306136853	0.40875541125541126	434.64200000000034	0	512	1.799997508873605	1.2654920225738828	-1.2964588700414394	2.2350048598174768	0.5345054745093374	0.9674431244239162	-3.920748	2.861681792550099	1.7173837016865579	0.3117857142857143	78-42-2	Tris(2-ethylhexyl) phosphate	CCCCC(CC)COP(=O)(OCC(CC)CCCC)OCC(CC)CCCC	Organic compounds	Organic acids and derivatives	Organic phosphoric acids and derivatives	Phosphate esters
6258	-3.9313393906926266	-4.302881	3.8814980968715984	-6.48588039213803	-2.604382295266432	0.7852372752435082	278.221	0	512	1.5130505165590789	1.1415091543148819	-1.0414904848863251	2.8400076119852735	0.37154137331494175	0.9888323380430788	-3.956311	2.6764952218482003	1.4880789095636848	0.6124468085106383	78491-02-8	Diazolidinyl urea	O=C(NCO)N(CO)c1c(O)n(CO)c(=O)n1CO	Organic compounds	Organoheterocyclic compounds	Azoles	Imidazoles
6280	-5.600132981778416	-5.144322	6.085967789480012	-9.6463769306411	-3.5604091411610876	0.597249312328082	354.491	0	512	-0.05052776821124659	0.4052833067170847	-4.09677171707393	1.989196072406082	-0.4558110632908674	1.673483288026728	-4.959867	6.091637359362107	0.5897382180880442	0.4623655913978494	789-02-6	o,p'-DDT	Clc1ccc(C(c2ccccc2Cl)C(Cl)(Cl)Cl)cc1	Organic compounds	Benzenoids	Benzene and substituted derivatives	Diphenylmethanes
6287	-4.663553238673459	-4.4524117	2.7426217229537957	-5.51307092414038	-2.7704492011865844	0.5903138528138527	133.405	0	512	0.46161886850613987	0.672760440263416	-0.3878988169607812	2.3547229059930146	-0.21114158706213093	0.7058630057701935	-4.320171	2.6700098102164915	0.805001220890633	0.4528138528138528	79-00-5	1,1,2-Trichloroethane	ClCC(Cl)Cl	Organic compounds	Organohalogen compounds	Organochlorides
6291	-4.669733550511973	-3.945217	3.0796788380326916	-5.477514949919818	-2.397836111887126	0.5819047619047619	93.513	0	512	0.3011384393531695	1.025655090994566	-0.5066429600546755	2.573035877978016	-0.7245166563621925	0.7855639703077116	-4.5529623	3.347207968002069	0.4179096800583608	0.4519047619047619	79-07-2	Chloroacetamide	NC(=O)CCl	Organic compounds	Organic acids and derivatives	Carboxylic acids and derivatives	Carboxylic acid derivatives
6305	-5.794986400783665	-4.449216	3.4875620090062984	-6.8189234952389945	-3.331361486232696	0.42256159761456374	387.39900000000017	0	512	-0.2068279054512757	1.1389426054925487	-1.2307649999066057	2.2567970090996927	-1.345770511806614	0.9282910688048487	-5.4438453	2.7182661012735827	0.14431322221098383	0.2992656449553001	79277-27-3	hifensulfuron methyl	COC(=O)c1sccc1S(=O)(=O)NC(=O)Nc1nc(C)nc(OC)n1	Organic compounds	Organic nitrogen compounds	Organonitrogen compounds	Sulfonylureas
6310	-3.9174856712611374	-4.080132	2.8753438194634935	-5.508501539701955	-2.6331577202384615	0.5398476885433408	85.10600000000001	0	512	1.0124745078015418	0.849828171673033	-0.5785413606392757	2.2968024588242177	0.1626463363377395	0.733409164595318	-3.918808	2.127977883179564	1.0111521941917563	0.4099267399267399	79-39-0	Methacrylamide	C=C(C)C(N)=O	Organic compounds	Organic acids and derivatives	Carboxylic acids and derivatives	Carboxylic acid derivatives
6318	-5.540850340509589	-4.925918	4.625815025689608	-8.104803929754114	-3.4789889040645066	0.6640772540359428	465.093	0	512	0.12668946259201364	0.7416216977127742	-2.437264126652511	2.1885508990370965	-0.614932238245185	1.238450654666417	-5.4686193	2.8234493256433018	0.19892045162928088	0.5152791771128659	79622-59-6	Fluazinam	O=[N+]([O-])c1cc(C(F)(F)F)c(Cl)c([N+](=O)[O-])c1Nc1ncc(C(F)(F)F)cc1Cl	Organic compounds	Benzenoids	Benzene and substituted derivatives	Trifluoromethylbenzenes
6410	-3.305750715788962	-3.9868882	2.6976988961923745	-5.413902942823896	-2.716204046631521	0.5237922705314009	100.117	0	512	1.6947571117336606	1.013619656290177	-0.413395115301273	2.2843037808911015	0.6811374544533475	0.6869668940424896	-3.544248	2.0278148486657046	1.4562597338708674	0.3995859213250518	80-62-6	Methyl methacrylate	C=C(C)C(=O)OC	Organic compounds	Organic acids and derivatives	Carboxylic acids and derivatives	Carboxylic acid derivatives
6539	-4.631740516843184	-4.4003906	3.7553588830861044	-6.880586226696216	-3.1252273436101112	0.5467004390408645	248.285	0	512	0.7632099658446584	0.9945598468198773	-1.4856357440083732	2.269723139077731	-0.231349891843184	0.9872166550404912	-4.33297	3.3616545890541003	1.0619803566179855	0.43336710570753123	842-07-9	C.I. Solvent Yellow 14	Oc1ccc2ccccc2c1N=Nc1ccccc1	Organic compounds	Benzenoids	Naphthalenes	Naphthols and derivatives
6725	-4.058600265241847	-4.607625	3.0315688907133787	-6.18426209838726	-3.152693207673881	0.5989210789210789	268.36	0	512	1.3701175179619844	0.8210927861646169	-0.7555443151834279	2.276024575529951	0.5490247423875472	0.7723669192962372	-4.283843	2.2854026248468395	1.1448747453103267	0.47034965034965037	85-98-3	N,N'-Diethylcarbanilide	CCN(C(=O)N(CC)c1ccccc1)c1ccccc1	Organic compounds	Benzenoids	Benzene and substituted derivatives	N-phenylureas
6773	-3.4310119012593003	-3.4813259	2.116837660576465	-4.801448583974272	-2.6846109233978073	0.0	140.26999999999998	0	512	1.715952895730447	1.6656389372079248	0.3455162130154752	2.46235387359194	0.05031396353256978	0.5467851786104685	-3.4571512	1.8040126760322566	1.6898136305265388	0.0	872-05-9	1-Decene	C=CCCCCCCCC	Organic compounds	Hydrocarbons	Unsaturated hydrocarbons	Unsaturated aliphatic hydrocarbons
6789	-3.835431026701397	-4.403027	2.5398089708578455	-5.773996725663693	-3.2341877548058475	0.5306599832915622	121.183	0	512	1.2480106729636407	0.6804146487160136	-0.6905550259986556	1.84925394485919	0.5675960309463082	0.6465550825120986	-3.8971329	2.401674454761875	1.186308802576014	0.4052631578947368	87-62-7	2,6-Dimethylaniline	Cc1cccc(C)c1N	Organic compounds	Benzenoids	Benzene and substituted derivatives	Xylenes
6799	-4.987560964980691	-4.6157613	2.822061606846865	-6.263325462362639	-3.441263855515774	0.6621789742566124	329.44000000000005	0	512	0.5302153642932652	0.9020150505127535	-0.7455491330886826	2.076512473758182	-0.37179968492087667	0.7209403063284097	-4.87802	2.184627469765696	0.6397565197401878	0.4918633384237351	87820-88-0	Tralkoxydim	CCON=C(CC)C1C(=O)CC(c2c(C)cc(C)cc2C)CC1=O	Organic compounds	Organic oxygen compounds	Organooxygen compounds	Carbonyl compounds
6825	-4.571671498718594	-4.5220137	3.1336850672871113	-6.292836168232551	-3.1591511009454396	0.6059643605870021	207.10699999999997	0	512	0.744523279122214	0.7941811059661124	-0.976641390391743	2.157043676895368	-0.04965783447298833	0.7985083884389155	-4.5790553	3.3888387774466473	0.7371394568967359	0.46553724053724055	88-30-2	3-Trifluoromethyl-4-nitrophenol	O=[N+]([O-])c1ccc(O)cc1C(F)(F)F	Organic compounds	Benzenoids	Phenols	Nitrophenols
6842	-5.773667423954119	-4.732264	2.843102956236369	-6.228841312236796	-3.3857383560004264	0.5536172261782017	240.215	0	512	-0.3930673009295669	0.6483361023813472	-0.848241189212244	1.9948617670241253	-1.0414033820534838	0.7240845900888956	-4.6806374	3.0127556264179423	0.699962774439528	0.43166600666600663	88-85-7	Dinoseb	CCC(C)c1cc([N+](=O)[O-])cc([N+](=O)[O-])c1O	Organic compounds	Benzenoids	Phenols	Nitrophenols
6848	-4.400699459014315	-4.081097	3.162975711236937	-6.2300252333969235	-3.0670495221599863	0.36251101088310395	546.7890000000006	0	512	1.3371203100721183	1.6567226553493553	-0.49220546431049006	2.670770246926447	-0.31960233300723484	0.8418507833028873	-4.3013687	2.033319265203331	1.436451046222578	0.2804597288318219	89-04-3	Trioctyl trimellitate	CCCCCCCCOC(=O)c1ccc(C(=O)OCCCCCCCC)c(C(=O)OCCCCCCCC)c1	Organic compounds	Benzenoids	Benzene and substituted derivatives	Benzoic acids and derivatives
6929	-4.745069034962058	-4.3574843	3.1197257295348146	-6.231145344667825	-3.11141961513301	0.597883432780458	219.287	0	512	0.5959438511814366	0.9835285408093885	-0.8901324585243299	2.2295932710104847	-0.3875846942943335	0.7999427374044438	-4.586108	2.17456014568037	0.7549046811255807	0.47061070550773076	90-30-2	N-Phenyl-1-naphthylamine	c1ccc(Nc2cccc3ccccc23)cc1	Organic compounds	Benzenoids	Naphthalenes
6940	-3.4375347007298163	-3.9796197	2.187514101723947	-5.263195041401311	-3.0756809396773646	0.42755417956656344	170.211	0	512	1.793452922497786	1.251367891326804	-0.03220741817370891	2.1553066835502377	0.5420850407100031	0.5591455029758152	-3.7218266	2.045145196344744	1.5091610575417926	0.3117647058823529	90-43-7	2-Phenylphenol	Oc1ccccc1-c1ccccc1	Organic compounds	Benzenoids	Benzene and substituted derivatives	Biphenyls and derivatives
7174	-4.508155627285645	-4.0889077	2.614634474936758	-5.732276169491308	-3.1176416945545498	0.4755244755244755	158.2	0	512	0.6910508518760127	1.1102987636933916	-0.53306969032965	2.081564784607108	-0.41924790862719785	0.6766548836406862	-4.181986	2.421543755161992	1.0172206294779154	0.37207619966240657	93-04-9	2-Methoxynaphthalene	COc1ccc2ccccc2c1	Organic compounds	Benzenoids	Naphthalenes
4792	-2.5364561783143547	-3.5265965	3.272639881355734	-5.626085341031523	-2.3534454596757888	0.7651308717763534	176.124	0	512	2.709362361965075	1.7192220100223858	-0.3802668007520934	2.8923730806036407	0.990140367858741	0.8517629307282452	-3.4174619	3.0658290453665646	1.8283566537027272	0.6066403057386175	6381-77-7	Sodium erythorbate (1:1)	O=C1OC(C(O)CO)C([O-])C1=O.[Na+]	Organic compounds	Organoheterocyclic compounds	Lactones	Gamma butyrolactones
7299	-3.746241002602624	-4.2775564	2.497969604672118	-5.703728115014541	-3.205758510342423	0.6190916347381864	204.26900000000003	0	512	1.5639614602095886	1.0326460463478746	-0.3935256522023285	2.1044439524697895	0.5313154167699348	0.6369135280219705	-4.2270966	2.5337725674269986	1.0831059050049403	0.4878416347381864	947-19-3	(1-Hydroxycyclohexyl)(phenyl)methanone	O=C(c1ccccc1)C1(O)CCCCC1	Organic compounds	Organic oxygen compounds	Organooxygen compounds	Carbonyl compounds
7333	-7.671348873975597	-6.0435233	3.5698029456819675	-7.349157404295939	-3.7793544586139713	0.6107758620689656	270.4	0	512	-2.2393421867059984	-0.6115166303825477	-1.9171507170263407	1.6526522286556269	-1.6278255623606066	0.9260562599559479	-6.950297	3.95954542917152	-1.5182901929109152	0.47284482758620694	95465-99-9	Cadusafos	CCOP(=O)(SC(C)CC)SC(C)CC	Organic compounds	Organophosphorus compounds	Organothiophosphorus compounds
7334	-3.401996239281584	-3.6992478	2.4824590946865106	-5.3167281637847115	-2.834269069098201	0.46911764705882353	106.168	0	512	1.623997396883684	1.3267458076776042	-0.2907345276194436	2.191724567067067	0.2972515977850665	0.6493633491695162	-3.8198624	2.6097178089027055	1.2061312500907753	0.34911764705882353	95-47-6	o-Xylene	Cc1ccccc1C	Organic compounds	Benzenoids	Benzene and substituted derivatives	Xylenes
7336	-3.5673177704294066	-3.652449	2.1113821676696474	-4.957925691165106	-2.8465435234954586	0.4811946532999164	108.14	0	512	1.4666685948101992	1.381537458951402	0.07606067407449997	2.187442841744147	0.08513112216397722	0.5443238549495553	-3.631385	1.882565498070082	1.4026012744378662	0.34643274853801176	95-48-7	o-Cresol	Cc1ccccc1O	Organic compounds	Benzenoids	Phenols	Cresols
7374	-4.786667081609353	-3.7983923	2.067888980854948	-4.9661841473494075	-2.8982951664944596	0.4381981915025393	126.155	0	512	0.3142373863189702	1.302512169899791	0.13472032057891534	2.202609301433863	-0.9882747857719503	0.5269103700301205	-4.3248997	2.058591850765458	0.7760048073444072	0.3278550724637681	96-05-9	Allyl methacrylate	C=CCOC(=O)C(=C)C	Organic compounds	Organic acids and derivatives	Carboxylic acids and derivatives	Carboxylic acid derivatives
7375	-3.995354825803265	-4.0324564	2.5635319648948394	-5.575469469156239	-3.0119375042614	0.7036363636363637	120.15099999999995	0	512	1.0843725639240411	1.0472709773902544	-0.4957420794289329	2.0677898854659067	0.03710157220698873	0.657557125921631	-3.9952533	2.135773061779015	1.0844740696643715	0.5581818181818182	96-09-3	Styrene oxide	c1ccc(C2CO2)cc1	Organic compounds	Benzenoids	Benzene and substituted derivatives
7398	-5.782498534467533	-4.9025507	7.066026222601419	-10.593349736462756	-3.5273235138613366	0.7274574021274653	364.9420000000002	0	512	-0.22027468667266503	0.6596731639716837	-5.031125888667888	2.0349003339335314	-0.8799478371408727	1.9762467842776885	-5.6035976	5.002513522311036	-0.041373798820708116	0.5747858781444659	96489-71-3	Pyridaben	CC(C)(C)c1ccc(CSc2cnn(C(C)(C)C)c(=O)c2Cl)cc1	Organic compounds	Benzenoids	Benzene and substituted derivatives	Phenylpropanes
7446	-4.99229166462556	-5.135038	4.0175723592128225	-7.629633794973587	-3.6120614357607645	0.6418662818662819	296.5520000000001	0	512	0.47980919271373107	0.33706296689008547	-2.1575329376342958	1.860039421578526	0.14274623439177425	1.0367129499567358	-4.9907737	3.5901117044282085	0.4813271918087242	0.4918662818662819	97-77-8	Disulfiram	CCN(CC)C(=S)SSC(=S)N(CC)CC	Organic compounds	Organic nitrogen compounds	Organonitrogen compounds	Amines
7458	-3.733181629625452	-3.6768255	2.545481036368461	-5.2737418030328564	-2.7282607666643957	0.28182194616977224	198.218	0	512	1.563961460209589	1.6203175783399677	0.023401286802184496	2.5688823231706452	-0.056356106248987015	0.6584502708847569	-3.7312064	1.867180711979434	1.5659366895482212	0.2151552795031056	97-90-5	Ethylene glycol dimethacrylate	C=C(C)C(=O)OCCOC(=O)C(=C)C	Organic compounds	Organic acids and derivatives	Carboxylic acids and derivatives	Dicarboxylic acids and derivatives
7512	-4.724320944570908	-4.374719	2.79778048599802	-5.925762398205796	-3.127981912207776	0.4600953716690042	137.13799999999998	0	512	0.4128368669191195	0.7624386744619392	-0.7886045867157683	2.0091758992822517	-0.3496018016570899	0.7123904810141787	-4.57515	2.192448442923234	0.5620077989003448	0.34917725752508366	99-08-1	3-Nitrotoluene	Cc1cccc([N+](=O)[O-])c1	Organic compounds	Benzenoids	Benzene and substituted derivatives	Nitrobenzenes
7526	-3.8197911523387615	-3.6116345	2.7388705780777114	-5.316384456327817	-2.5775138782501053	0.5372148541114058	154.12099999999998	0	512	1.3680706658913333	1.5762273136757163	-0.12852263809772183	2.61034793997999	-0.20815665946461603	0.7071409420450521	-3.7597938	1.938753006403822	1.428068064634827	0.40764705882352936	99-50-3	3,4-Dihydroxybenzoic acid	O=C(O)c1ccc(O)c(O)c1	Organic compounds	Benzenoids	Benzene and substituted derivatives	Benzoic acids and derivatives
7534	-4.129562939807614	-4.2796173	2.4706865536930467	-5.670840952021245	-3.2001543983281984	0.48618113912231564	162.27599999999995	0	512	1.0806913542743566	0.9306369872318229	-0.46058665793927456	2.010099895753772	0.1500543697626986	0.6294557228281867	-4.152317	2.0943960926499607	1.0579372521325616	0.3718954248366013	99-62-7	1,3-Diisopropylbenzene	CC(C)c1cccc(C(C)C)c1	Organic compounds	Benzenoids	Benzene and substituted derivatives	Cumenes
7551	-4.179691907948583	-4.533683	2.5582106820991104	-5.878744513830392	-3.3205338317312814	0.4297174645000732	137.138	0	512	0.9574659035414449	0.603475001745475	-0.7415867023403638	1.8166239797587465	0.3539909152325693	0.651548560118158	-4.202302	2.399030309889973	0.9348558146209943	0.32572886051146926	99-99-0	4-Nitrotoluene	Cc1ccc([N+](=O)[O-])cc1	Organic compounds	Benzenoids	Benzene and substituted derivatives	Nitrobenzenes
7560	-6.521197287594649	-5.0107327	3.607766447497349	-7.110005445442488	-3.502238997945139	0.5175567103674314	726.2829999999998	0	512	-0.6600914087817301	0.8503732395407728	-1.2488995666295692	2.35886688086778	-1.5104646368378134	0.9213464025428962	-6.266954	3.4668389119341017	-0.4058480444507283	0.38630671036743147	NOCAS_(+/-) 2-(2,4-dichlorophenyl)-3-(1H-1,2,	(+/-) 2-(2,4-dichlorophenyl)-3-(1H-1,2,4-triazole-1-yl)propyl-1,1,2,2-tetrafluoroethylether	FC(F)(CC(Cn1cncn1)c1ccc(Cl)cc1Cl)C(F)(F)OC(F)(F)C(F)(F)CC(Cn1cncn1)c1ccc(Cl)cc1Cl	Organic compounds	Benzenoids	Benzene and substituted derivatives	Halobenzenes
10160	-10.565274721803275	-9.782405	5.7309060428828715	-10.515649277821629	-4.784743234938757	0.399893899204244	374.8650000000001	0	512	-4.99139982823808	-4.2085300236849434	-4.9417743842564334	0.7891316586264383	-0.7828698222061075	1.6303116919950102	-9.989593	5.130690148723093	-4.415717666804216	0.3075862068965517	70648-26-9	1,2,3,4,7,8-Hexachlorodibenzofuran	Clc1cc2oc3c(Cl)c(Cl)c(Cl)c(Cl)c3c2cc1Cl	Organic compounds	Organoheterocyclic compounds	Benzofurans	Dibenzofurans
20012	-3.5322959660451563	-3.8731866	3.575951865770726	-6.263351461068987	-2.6873995952982606	0.707303596228601	444.44000000000017	0	512	2.1155171728769475	1.7746265675920554	-0.6155383221468829	2.9604135436238432	0.34089062224219724	0.9446603239576681	-3.820083	3.3847824671542996	1.827730218868948	0.5440852054240033	60-54-8 ,64-75-5	Tetracycline ,Tetracycline hydrochloride		Organic compounds	Phenylpropanoids and polyketides	Tetracyclines
20016	-3.1343276770349355	-3.4772546	2.4829116055766347	-4.856974170416989	-2.3740625648403544	0.554041514041514	74.079	0	512	1.735367434092868	1.392440470507826	0.01272094071081443	2.495632546287449	0.3429269521001963	0.6322559568800704	-3.2341225	2.3917118974736313	1.6355725821816876	0.4397557997557998	1560-69-6 ,4075-81-4 ,79-09-4 ,84057-80-7	Propanoic acid, cobalt(2+) salt ,Calcium propionate ,Propionic acid ,Zirconium(4+) tetrapropanoate		Organic compounds	Organic acids and derivatives	Carboxylic acids and derivatives	Carboxylic acids
20025	-4.295408215768723	-3.6093075	2.121341381886266	-4.801873499271297	-2.680532117385031	0.011764705882352941	284.4839999999999	0	512	1.158649629981305	1.8447503357544341	0.652184346478731	2.773525728364997	-0.6861006882266087	0.5404128149481049	-3.9956667	1.9911951904605147	1.458391098726998	0.0	13586-84-0 ,4485-12-5 ,557-05-1	Octadecanoic acid, cobalt salt ,Lithium octadecanoate ,Octadecanoic acid, zinc salt		Organic compounds	Lipids and lipid-like molecules	Fatty Acyls	Fatty acids and conjugates
20029	-3.860085474930947	-3.731476	2.018765170999395	-4.7753331382388895	-2.7565679672394947	0.0	238.349	0	512	1.517127859241101	1.6457372681872402	0.6018801959331582	2.620645366932553	-0.12860940643424268	0.5144320255573763	-3.8119488	1.6559318558315361	1.5652645782973844	0.0	142-87-0 ,22397-58-6	Sodium decyl sulfate ,unnamed [22397-58-6]		Organic compounds	Organic acids and derivatives	Organic sulfuric acids and derivatives	Sulfuric acid esters
20039	-5.132069370858578	-4.147769	2.355889257643319	-5.351170700533672	-2.9952814428903527	0.4596941070625281	127.574	0	512	-0.026307198096394237	0.9579931862653772	-0.2454085277714879	2.110480729871831	-0.9843003965543788	0.6006046551699626	-4.6990366	2.2283334917114264	0.4067255572806796	0.348582995951417	106-47-8 ,20265-96-7	4-Chloroaniline ,4-Chloroaniline hydrochloride		Organic compounds	Benzenoids	Benzene and substituted derivatives	Aniline and substituted anilines
20045	-3.123152457981069	-3.5129912	3.1580643129716552	-5.517350087042588	-2.3592857740709325	0.5893240962446684	192.123	0	512	2.160426901545679	1.770588162362949	-0.23377072751583916	2.924293585455816	0.3898387319755958	0.8193959108165414	-3.3202577	2.267801939514334	1.9633217067775133	0.4630083067709842	3344-18-1 ,546-46-3 ,77-92-9 ,813-94-5 ,866-84-2	trimagnesium dicitrate ,1,2,3-Propanetricarboxylic acid, 2-hydroxy-, zinc salt (2:3) ,Citric acid ,Tricalcium citrate ,Tripotassium citrate		Organic compounds	Organic acids and derivatives	Carboxylic acids and derivatives	Tricarboxylic acids and derivatives
20052	-4.260383250178352	-3.7982664	2.9425047662134	-5.445134701314652	-2.502629935101252	0.5476262626262627	191.139	0	512	1.020966059360777	1.4830828913160943	-0.16378539177552315	2.7787193744378764	-0.4621168393507151	0.7494665192144592	-4.2189164	2.1891174522043926	1.0624328966929228	0.30027777777777775	139-13-9 ,5064-31-3	Nitrilotriacetic acid ,Glycine, N,N-bis(carboxymethyl)-, trisodium salt		Organic compounds	Organic acids and derivatives	Carboxylic acids and derivatives	Amino acids, peptides, and analogues
20053	-3.7397602722166567	-3.8609734	3.0429188116023287	-5.642278016912927	-2.5993592053105985	0.5548871063576946	292.244	0	512	1.7259853313002305	1.6047722453326239	-0.17653241339603992	2.8663863982062887	0.12121308593764013	0.7775879968030414	-4.2115235	2.6996735011446975	1.254222046831917	0.23986928104575167	139-33-3 ,14025-21-9 ,14402-88-1 ,15375-84-5 ,15708-41-5 ,15934-01-7 ,22473-78-5 ,60-00-4 ,62-33-9 ,64-02-8 ,67859-51-2 ,68015-77-0	Ethylenediaminetetraacetic acid, disodium salt ,Zincate(2-), [[N,N'-1,2-ethanediylbis[N-[(carboxy-.kappa.O)methyl]glycinato-.kappa.N,.kappa.O]](4-)]-, sodium (1:2), (OC-6-21)- ,Sodium [(ethylenedinitrilo)tetraacetato]magnesate ,Manganate(2-), [[N,N'-1,2-ethanediylbis[N-[(carboxy-.kappa.O)methyl]glycinato-.kappa.N,.kappa.O]](4-)]-, disodium, (OC-6-21)- ,Ethylenediaminetetraacetic acid ferric sodiu…		Organic compounds	Organic acids and derivatives	Carboxylic acids and derivatives	Tetracarboxylic acids and derivatives
20063	-3.775231184711653	-4.8253756	3.2574879511782937	-6.754975463623678	-3.4974875124453844	0.37249931581828133	300.0979999999999	0	512	1.7020319163717863	0.6518875470896183	-1.277712362540239	1.9797755886380548	1.050144372234148	0.833608128416698	-4.7654314	3.283939321543109	0.7118316763834989	0.2537493158182813	29420-49-3 ,375-73-5	Potassium perfluorobutanesulfonate ,Perfluorobutanesulfonic acid		Organic compounds	Organohalogen compounds	Alkyl halides	Alkyl fluorides
156	-4.902599794695014	-4.616512	4.234008835129064	-6.947278859491332	-2.7132700243622683	0.5093117611701061	432.56300000000016	1	512	0.7334495738915289	1.0195375315837292	-1.311229490904789	2.9227793442242747	-0.286087972948188	1.077937214520895	-4.851316	2.6482928036682716	0.7847334058724357	0.38027950310559006	10193-99-4	Acetic acid, mercapto-, 2,2-bis[[(mercaptoacetyl)oxy]methyl]-1,3-propanediyl ester	O=C(CS)OCC(COC(=O)CS)(COC(=O)CS)COC(=O)CS	Organic compounds	Organic acids and derivatives	Carboxylic acids and derivatives	Tetracarboxylic acids and derivatives
184	-4.712480181420342	-4.205407	2.9529579844699483	-5.659057525406944	-2.706099540936996	0.733179622310057	241.87	1	512	0.6711018231861423	1.1781748379535726	-0.27547552080046006	2.6774824636694885	-0.5070730387811819	0.752983905878947	-4.6558595	2.614633659785664	0.7277225391386783	0.5831796223100569	10222-01-2	2,2-Dibromo-3-nitrilopropionamide	N#CC(Br)(Br)C(N)=O	Organic compounds	Organic acids and derivatives	Carboxylic acids and derivatives	Carboxylic acid derivatives
205	-3.1805248062843634	-3.8015924	3.0881393970543383	-5.74410989962299	-2.655970502568652	0.5958510410684323	218.205	1	512	2.158339891606505	1.5372723474963186	-0.40524520173212214	2.6828941953222163	0.6210675437217401	0.7993561169785329	-3.3579338	2.2866969209040193	1.980930926167939	0.47277411799150926	102-76-1	Triacetin	CC(=O)OCC(COC(C)=O)OC(C)=O	Organic compounds	Lipids and lipid-like molecules	Glycerolipids	Triradylcglycerols
330	-4.310577532751864	-3.8713427	3.626781461917077	-6.14240092020557	-2.515619458288493	0.6413165266106442	228.248	1	512	1.0478294480097001	1.4870643413543352	-0.7839939394440055	2.8427875224730714	-0.43923487375528225	0.9377269581303804	-4.205288	2.5944825718151705	1.1531190643671962	0.5038165266106442	10543-57-4	Tetraacetylethylenediamine	CC(=O)N(CCN(C(C)=O)C(C)=O)C(C)=O	Organic compounds	Organic acids and derivatives	Carboxylic acids and derivatives	Carboxylic acid derivatives
386	-4.840642761330515	-4.2442946	2.225036970515548	-5.5195015469740145	-3.2944645764584664	0.6235574229691877	235.906	1	512	0.5320962254802767	1.1284443469757912	-0.1467625601632229	2.0782744103523254	-0.5963481179284154	0.5674779003480889	-4.4505715	2.596233178225177	0.9221674719959073	0.4711764705882353	106-37-6	1,4-Dibromobenzene	Brc1ccc(Br)cc1	Organic compounds	Benzenoids	Benzene and substituted derivatives	Halobenzenes
418	-4.414877030863645	-4.1750565	2.618304885560845	-5.42861670778077	-2.810311822219925	0.7032323232323232	187.862	1	512	0.8589619107094695	1.0987824926405567	-0.1547777662076557	2.463527119353189	-0.23982057334411344	0.667029005996409	-4.3917074	1.872033143617227	0.8821315375593195	0.5532323232323233	106-93-4	1,2-Dibromoethane	BrCCBr	Organic compounds	Organohalogen compounds	Organobromides
441	-2.806300285488609	-3.5463474	2.5120985896679935	-4.86931617146819	-2.357217581800197	0.5444444444444445	62.068000000000005	1	512	1.9865674659712556	1.246520392520345	-0.07644842000832577	2.4356501696596675	0.7400470941958393	0.6397758288625908	-3.0602782	2.1659378647881944	1.7325895631739772	0.4333333333333334	107-21-1	Ethylene glycol	OCCO	Organic compounds	Organic oxygen compounds	Organooxygen compounds	Alcohols and polyols
454	-3.454844448056267	-3.5978534	2.665579390158707	-4.96399819863191	-2.2984188084732033	0.6415204678362573	118.176	1	512	1.617684837914618	1.4746758734781544	0.10853108733897456	2.7741104774976812	0.1430089741086502	0.6794734185282497	-3.4550383	2.0454941312814294	1.6174909918553197	0.5021265284423179	107-41-5	2-Methyl-2,4-pentanediol	CC(O)CC(C)(C)O	Organic compounds	Organic oxygen compounds	Organooxygen compounds	Alcohols and polyols
460	-4.931618732656025	-4.6600986	2.8324327091850634	-6.209620937524337	-3.377188228339274	0.5058082029780143	307.825	1	512	0.5566851554877306	0.828205345776501	-0.7213170493805817	2.1111156598044816	-0.2715201799521676	0.7210551958448593	-4.7081065	3.2659496333931326	0.7801973879929688	0.39426974143955273	107534-96-3	Tebuconazole	CC(C)(C)C(O)(CCc1ccc(Cl)cc1)Cn1cncn1	Organic compounds	Benzenoids	Benzene and substituted derivatives	Phenylbutylamines
491	-3.7558932717321314	-3.8382037	2.3813100947552766	-5.2161719650136185	-2.834861870258342	0.6903828197945845	100.073	1	512	1.2444236475781785	1.162113231891031	-0.2158550457033086	2.165455049051968	0.08231039686222896	0.6078155272913911	-3.755859	2.026989300226781	1.2444580377166534	0.5459383753501401	108-30-5	Succinic anhydride	Oc1ccc(O)o1	Organic compounds	Organoheterocyclic compounds	Heteroaromatic compounds
504	-4.510838260859762	-4.2857413	2.712823265307937	-5.713690506597163	-3.000867241289226	0.5944187675070028	171.06699999999998	1	512	0.7223279783706582	0.9474249080415886	-0.480524267366743	2.2322989979411942	-0.22509693166664668	0.6909054768985617	-4.379951	2.8298122815971958	0.8532152281273672	0.45324229691876755	108-60-1	bis(2-Chloro-1-methylethyl) ether	CC(CCl)OC(C)CCl	Organic compounds	Organic oxygen compounds	Organooxygen compounds	Ethers
510	-3.2979356528651533	-3.8212004	2.4711324921327003	-5.432711067318513	-2.9615785751858126	0.5908722856091277	120.19499999999998	1	512	1.7819507489315631	1.258686023745359	-0.3528246655217964	2.118307826610904	0.5232647179234209	0.6465971775140267	-3.5172296	2.4592313771144934	1.5626568410760953	0.4435038645564962	108-67-8	1,3,5-Trimethylbenzene	Cc1cc(C)cc(C)c1	Organic compounds	Benzenoids	Benzene and substituted derivatives
522	-2.881117608027292	-3.696322	2.0332720079612834	-5.018140794147538	-2.9848687861862544	0.5085994397759104	92.141	1	512	2.0833353132833907	1.268130972151367	-0.053687872836854666	1.9795841351244288	0.8152043562366238	0.5314532179488425	-3.8223314	2.2433006990975626	1.1421214979689678	0.39095238095238094	108-88-3	Toluene	Cc1ccccc1	Organic compounds	Benzenoids	Benzene and substituted derivatives	Toluenes
526	-3.6717902872034	-3.575512	2.482995137169603	-4.998816798827514	-2.515821661657911	0.6560421994884911	100.161	1	512	1.328908364648517	1.4251867417596096	0.0018818530244027053	2.4848769901940058	-0.09627835483035296	0.6332766214082352	-3.615605	1.7659380380411065	1.3850935298013798	0.5088235294117647	108-93-0	Cyclohexanol	OC1CCCCC1	Organic compounds	Organic oxygen compounds	Organooxygen compounds	Alcohols and polyols
561	-5.766132789688137	-4.134226	2.831698493576884	-5.50141564331212	-2.6697171497352357	0.7096969696969697	66.063	1	512	-0.9461744980520495	0.6857324302205912	-0.6814573516760324	2.150241141900852	-1.6319069443512229	0.7215826006970691	-4.24405	2.805144822504092	0.5759082663603422	0.5642424242424242	109-77-3	Propanedinitrile	N#CCC#N	Organic compounds	Organic nitrogen compounds	Organonitrogen compounds	Organic cyanides
572	-4.871772568127282	-3.9449594	2.5060705158486556	-5.396594426274363	-2.890523910425707	0.8066378066378068	68.075	1	512	-0.03878491811527988	0.8880282429845611	-0.5636067762623606	1.942463739586295	-0.9268131660429315	0.6397191008522233	-4.6455135	2.391580474825483	0.18747412107146003	0.6430014430014431	110-00-9	Furan	c1ccoc1	Organic compounds	Organoheterocyclic compounds	Heteroaromatic compounds
592	-2.6091946958144785	-3.2379587	2.193517688601301	-4.637991193595368	-2.444473504994067	0.14779264214046822	186.295	1	512	2.6610065031421533	2.0322425435760976	0.632210005361264	2.825727693962565	0.6287639738479971	0.5700387142453149	-3.058348	2.099850111681485	2.211853245225048	0.07086956521739131	110-42-9	Methyl decanoate	CCCCCCCCCC(=O)OC	Organic compounds	Lipids and lipid-like molecules	Fatty Acyls	Fatty acid esters
595	-4.603509599278537	-4.7374	3.1235235569258464	-6.602305962956561	-3.4787824060307146	0.6988521555064392	387.86300000000006	1	512	0.9851687529890931	0.8512782864073539	-1.013627610688931	2.1098959462369153	0.13389045565310376	0.8002008806544774	-4.6045847	2.009972466581583	0.9840936531572066	0.556479274150507	110488-70-5	Dimethomorph	COc1ccc(C(=CC(=O)N2CCOCC2)c2ccc(Cl)cc2)cc1OC	Organic compounds	Benzenoids	Benzene and substituted derivatives	Diphenylmethanes
615	-3.551863992678247	-3.9586897	2.918322315225238	-5.497165389498336	-2.5788430742730974	0.7059523809523809	86.138	1	512	1.3833307911745307	0.9765051058941384	-0.5619706056455577	2.3563517095796804	0.4068256969579833	0.7432118378803049	-3.8352752	2.992843512670896	1.0999196307473946	0.530952380952381	110-85-0	Piperazine	C1CNCCN1	Organic compounds	Organoheterocyclic compounds	Diazinanes	Piperazines
650	-2.9126596242754403	-3.096897	2.0133906307955445	-4.393536288921309	-2.3801456581257647	0.0	102.177	1	512	2.096693523018031	1.9124562683338981	0.6158168583721622	2.6292074891677064	0.18423726255012118	0.5246441494869833	-3.0845652	2.052328882638236	1.9247879869368818	0.0	111-27-3	1-Hexanol	CCCCCCO	Organic compounds	Lipids and lipid-like molecules	Fatty Acyls	Fatty alcohols
666	-4.421690338066549	-3.8158836	2.5677380655302318	-5.200326957586973	-2.632588892056741	0.6188186813186813	105.137	1	512	0.6000652425478159	1.2058719430763818	-0.17857137697260803	2.3891666885576237	-0.6058067015919395	0.6536702405610101	-4.2078876	2.3218799932574448	0.8138679302717274	0.4647727272727272	111-42-2	Diethanolamine	OCCNCCO	Organic compounds	Organic nitrogen compounds	Organonitrogen compounds	Amines
678	-4.902347149533285	-4.583472	3.37597399639857	-6.594768904314717	-3.2187949079161466	0.7341671531326703	400.47500000000014	1	512	0.7002282605226003	1.0191036491877876	-0.9921934942588312	2.383780502139739	-0.31887537447835346	0.8646070182941976	-4.855513	2.4418652934021257	0.7470623091345395	0.5456123745778918	111578-32-6	Metobenzuron	CON(C)C(=O)Nc1ccc(Oc2ccc3c(c2)OC(C)(OC)CC3(C)C)cc1	Organic compounds	Organic oxygen compounds	Organooxygen compounds	Ethers
731	-4.578219584488653	-3.842237	2.4302512970672745	-5.207217623331273	-2.7769663262639983	0.6444840777502068	121.13899999999995	1	512	0.5050643997612446	1.241046968285657	-0.12393363908137531	2.306317657985899	-0.7359825887916314	0.6190828941041268	-3.965295	2.3538890923888456	1.1179889178961266	0.5090002067824648	1122-62-9	2-Acetylpyridine	CC(=O)c1ccccn1	Organic compounds	Organic oxygen compounds	Organooxygen compounds	Carbonyl compounds
733	-5.558841560037394	-4.9363256	2.944684104231304	-6.486734849849293	-3.5420507456179893	0.5296370140076138	372.1490000000001	1	512	0.01187529630120302	0.6343913167968811	-0.9160179935106959	2.028666110720608	-0.6225160099580487	0.7499506638361626	-4.9000783	3.0512093954473976	0.67063855949419	0.3973293216999215	112281-77-3	Tetraconazole	FC(F)C(F)(F)OCC(Cn1cncn1)c1ccc(Cl)cc1Cl	Organic compounds	Benzenoids	Benzene and substituted derivatives	Halobenzenes
777	-4.926245925711004	-4.0087414	2.899146328345265	-5.693646394170571	-2.794500065825306	0.6622282022469802	274.103	1	512	0.5116678631167684	1.4291724155060412	-0.25573260534279907	2.643413723002466	-0.9175045469268239	0.7402916234728012	-4.2136493	3.0999555518331774	1.2242645154289544	0.527445593551328	113136-77-9	Cyclanilide	O=C(O)C1(C(=O)Nc2ccc(Cl)cc2Cl)CC1	Organic compounds	Benzenoids	Benzene and substituted derivatives	Anilides
792	-4.96481988046345	-4.332306	2.5651675269621608	-5.738658076171511	-3.17349054920935	0.5805695397915077	209.245	1	512	0.3558352086708873	0.9883491925034933	-0.41800298703717365	2.147164539924987	-0.632513972260325	0.6530308374238509	-4.8009996	2.3001463841332606	0.5196554374549902	0.43712498300013597	114-26-1	Propoxur	CNC(=O)Oc1ccccc1OC(C)C	Organic compounds	Benzenoids	Benzene and substituted derivatives	Phenyl methylcarbamates
819	-4.074221334411726	-4.3156075	3.3808277729320553	-6.593735186412893	-3.2129074134808375	0.6010926298398925	196.29	1	512	1.2186768406062989	0.977290640604876	-1.3008370113948677	2.0799907615371875	0.24138621334828336	0.8963300452768537	-4.2734895	2.9896714259590538	1.0194086883397862	0.4693853127667218	115-95-7	Linalyl acetate	C=CC(C)(CCC=C(C)C)OC(C)=O	Organic compounds	Lipids and lipid-like molecules	Prenol lipids	Monoterpenoids
851	-4.972581828934165	-4.8435006	6.12910597382621	-9.319295039779934	-3.1901890659537244	0.78944473725099	396.3810000000001	1	512	0.6255310000452747	0.754612211595731	-3.721182210800495	2.407923763025715	-0.12908121476790502	1.6811608128100093	-4.9365854	4.530824499674984	0.661527413008146	0.5772956991332756	117718-60-2	Thiazopyr	COC(=O)c1c(C(F)F)nc(C(F)(F)F)c(C2=NCCS2)c1CC(C)C	Organic compounds	Organoheterocyclic compounds	Pyridines and derivatives	Pyridinecarboxylic acids and derivatives
903	-4.376626449171964	-4.3111825	2.4571172484173234	-5.656719877907242	-3.1996026294899185	0.49493262140859395	182.222	1	512	0.8839743598086688	0.9494183234134989	-0.3961190689266087	2.060998179490715	-0.06544395024007965	0.6255163140647937	-4.1507645	2.3786486559125892	1.109836354501579	0.34479876160990713	119-61-9	Benzophenone	O=C(c1ccccc1)c1ccccc1	Organic compounds	Benzenoids	Benzene and substituted derivatives	Benzophenones
966	-3.618921738047885	-4.0673304	2.6759351876263833	-5.755026641272979	-3.0790914536465954	0.6838980463980464	150.133	1	512	1.5575544248329272	1.1091458118173898	-0.5785504783921667	2.0973847092342166	0.4484086223647128	0.6931306920198647	-3.6851513	2.370470228838523	1.4913248145024398	0.5450091575091575	120-57-0	Piperonal	O=Cc1ccc2c(c1)OCO2	Organic compounds	Organoheterocyclic compounds	Benzodioxoles
1034	-4.896137003912295	-5.7477674	3.458792564728412	-7.161349112596726	-3.7025565478683142	0.584986128422661	330.36400000000003	1	512	0.6228557119358852	-0.22877472087360337	-1.6423563967485462	1.816436167979866	0.8516304445129981	0.8849192390518397	-4.9362917	2.7322735352247243	0.5827010143135724	0.4534071810542398	121-75-5	Malathion	CCOC(=O)CC(SP(=S)(OC)OC)C(=O)OCC	Organic compounds	Lipids and lipid-like molecules	Fatty Acyls	Fatty acid esters
1037	-5.382606408835068	-4.658575	3.2520479165709792	-6.647068532619731	-3.395020616048752	0.5975848712690818	222.117	1	512	-0.036024609747866525	0.6880067461282843	-1.30048673353253	1.9515611830384494	-0.7240313508516696	0.8364894037200871	-5.219629	2.46899655459527	0.1269529772812454	0.4452039188881294	121-82-4	Cyclonite	O=[N+]([O-])N1CN([N+](=O)[O-])CN([N+](=O)[O-])C1	Organic compounds	Organoheterocyclic compounds	Triazinanes	1,3,5-triazinanes
1077	-4.122577434798872	-4.4461064	2.4688184951005603	-5.733048442576807	-3.264229947476247	0.6035984848484848	202.297	1	512	1.1834120075710113	0.8598830135968556	-0.4270590002069237	2.0417594948936366	0.323528999069536	0.6289446356429137	-4.2072453	2.071691500237773	1.098744108882405	0.48238636363636356	122-40-7	2-(Phenylmethylene)-heptanal	CCCCCC(C=O)=Cc1ccccc1	Organic compounds	Phenylpropanoids and polyketides	Cinnamaldehydes
1144	-3.618896837007088	-3.6000218	2.5307304993688113	-4.903639007541956	-2.3729085081731442	0.6684494949494949	116.15999999999998	1	512	1.4461597663489305	1.4650347612339547	0.16141759581406287	2.692148095182874	-0.01887499786524227	0.6449809262995888	-3.6177945	2.0178771348422946	1.4472621009482505	0.5188282828282829	123-42-2	Diacetone alcohol	CC(=O)CC(C)(C)O	Organic compounds	Organic oxygen compounds	Organooxygen compounds	Carbonyl compounds
1155	-3.50827898307065	-3.479265	2.8713732667595684	-5.336311299871827	-2.464938033112259	0.6023976608187134	72.107	1	512	1.3496984441148967	1.3787124493842444	-0.47833387268628047	2.3930393940732877	-0.029014008476533792	0.7492281098561187	-3.4366608	2.1288826648160653	1.4213166477724	0.4623976608187134	123-72-8	Butyraldehyde	CCCC=O	Organic compounds	Organic oxygen compounds	Organooxygen compounds	Carbonyl compounds
1212	-4.569750585066366	-4.3274875	4.3096814387480205	-7.055009097060584	-2.7453276583125628	0.633518388155019	430.3730000000003	1	512	1.0640944324274109	1.3063575455731935	-1.4211640795668068	2.8885173591812143	-0.24226311634688358	1.1173333717060325	-4.5618105	2.6245821739766617	1.072034536622523	0.4966762828918611	125401-92-5	Bispyribac-sodium	COc1cc(OC)nc(Oc2cccc(Oc3nc(OC)cc(OC)n3)c2C(=O)[O-])n1.[Na+]	Organic compounds	Organic oxygen compounds	Organooxygen compounds	Ethers
1224	-3.190877513591364	-3.6509807	3.9108248128817444	-6.486553104375798	-2.575728291494053	0.7692858865272658	492.3890000000002	1	512	2.50143082861133	2.0413276262683895	-0.7942447621731037	3.1165800507086407	0.4601031973919123	1.0712549149452828	-3.3405137	2.630977065604912	2.3517946253373294	0.6121430293844087	1260-17-9	Carminic acid	Cc1c(C(=O)O)c(O)cc2c(O)c3c(c(O)c12)C(=O)C(C1OC(CO)C(O)C(O)C1O)C(=O)C3=O	Organic compounds	Benzenoids	Anthracenes	Anthracenecarboxylic acids and derivatives
1230	-3.096910233894396	-4.039718	4.1792424157889405	-6.657550411475941	-2.4783079956870004	0.7883168092962566	846.9170000000001	1	512	2.8309306165682337	1.8881227035858423	-0.7297095610133111	3.4495328547756294	0.9428079171981332	1.0806526499641946	-3.351856	3.821603628858481	2.5759848667472496	0.6296961196410842	126-13-6	Sucrose acetate isobutanoate	CC(=O)OCC1OC(OC2(COC(=O)C(C)C)OC(COC(C)=O)C(OC(=O)C(C)C)C2OC(=O)C(C)C)C(OC(=O)C(C)C)C(OC(=O)C(C)C)C1OC(=O)C(C)C	Organic compounds	Organic oxygen compounds	Organooxygen compounds	Carbohydrates and carbohydrate conjugates
1255	-3.755438988343651	-3.8300173	2.727444459842808	-5.446985877470193	-2.719541417627385	0.41812564499484006	210.295	1	512	1.567389958625961	1.4928116230044883	-0.12415693050058114	2.603287529342227	0.0745783399186779	0.6980439293140646	-3.8656952	2.890217429363576	1.4571336974049345	0.32400799793601653	126-92-1	Sodium ethasulfate	CCCCC(CC)COS(=O)(=O)[O-].[Na+]	Organic compounds	Organic acids and derivatives	Organic sulfuric acids and derivatives	Sulfuric acid esters
1278	-4.691731445736303	-4.3940516	2.602012313026721	-5.813618991632064	-3.211606678605343	0.5263157894736843	218.277	1	512	0.6472765304706499	0.9449564199588365	-0.4746110154251117	2.1274012976016095	-0.2976798939174552	0.6623846402462323	-4.2490253	2.541621725700078	1.0899826376000945	0.4	127-63-9	Diphenylsulfone	O=S(=O)(c1ccccc1)c1ccccc1	Organic compounds	Benzenoids	Benzene and substituted derivatives	Benzenesulfonyl compounds
1281	-3.2679057097736512	-4.486487	3.3212063766822024	-6.423499830184931	-3.1022934535027287	0.5332548804962598	203.17499999999995	1	512	2.0399645586512167	0.8213833663851592	-1.115629561760063	2.2055768149221393	1.2185812020000304	0.8483649975602979	-3.5302043	2.9914503207869507	1.7776659838056283	0.41182630906768836	127-68-4	Sodium 3-nitrobenzenesulfonate	O=[N+]([O-])c1cccc(S(=O)(=O)[O-])c1.[Na+]	Organic compounds	Benzenoids	Benzene and substituted derivatives	Benzenesulfonic acids and derivatives
1293	-4.265198164694968	-4.384737	2.6602916548056905	-6.0155678710317595	-3.355276216226069	0.4513188405797101	220.356	1	512	1.077926715571507	0.9583878716353982	-0.6724429907652848	1.9878486640404056	0.1195388500755401	0.6846205280024361	-4.372598	2.157919567216092	0.9705267220121966	0.3389855072463768	128-37-0	Butylated hydroxytoluene	Cc1cc(C(C)(C)C)c(O)c(C(C)(C)C)c1	Organic compounds	Benzenoids	Benzene and substituted derivatives	Phenylpropanes
1462	-4.388968839777212	-4.5838437	3.4777580156793566	-6.776965086895518	-3.2992070712161614	0.6592307692307692	296.562	1	512	1.0831466621154675	0.8882718030139831	-1.304849585002838	2.1729084306765185	0.19487486826111766	0.900791913483178	-4.426277	2.8372206264309603	1.0458383579856176	0.5173545966228893	133-07-3	Folpet	O=C1c2ccccc2C(=O)N1SC(Cl)(Cl)Cl	Organic compounds	Organoheterocyclic compounds	Isoindoles and derivatives	Isoindolines
1661	-5.1099422467203945	-4.7357745	2.8459941039211096	-6.210957322363779	-3.364963218442669	0.7217443870432273	255.665	1	512	0.29772903137530293	0.6718967737465685	-0.8032860442680814	2.042708059653028	-0.37416772966106837	0.7251693020496447	-4.90165	2.52645603834379	0.5060213249735765	0.5617443870432274	138261-41-3	Imidacloprid	O=[N+]([O-])NC1=NCCN1Cc1ccc(Cl)nc1	Organic compounds	Organic nitrogen compounds	Organonitrogen compounds	Guanidines
1688	-4.753736606766973	-4.4565096	3.7060765077655287	-6.975797091916829	-3.2697205841513	0.6893618010418494	332.469	1	512	0.7680145503711506	1.065241559011149	-1.4540459347787056	2.2520305729868233	-0.29722701661804685	0.9866664236113459	-4.619577	3.7455109441158676	0.9021742409668394	0.5371576456669624	139340-56-0	Darbufelone mesylate	CC(C)(C)c1cc(C=C2SC(=N)NC2=O)cc(C(C)(C)C)c1O.CS(=O)(=O)O	Organic compounds	Benzenoids	Benzene and substituted derivatives	Phenylpropanes
1729	-3.9577309323151817	-4.2029705	2.41073081982677	-5.54727535144993	-3.1365445316231595	0.5125586546276202	148.205	1	512	1.2131319233914175	0.9678923361508118	-0.37641249574333024	2.03431832408344	0.2452395724455605	0.6139414991995366	-3.9628255	1.93820778186348	1.208037330660777	0.3953172753172753	140-67-0	Estragole	C=CCc1ccc(OC)cc1	Organic compounds	Benzenoids	Phenol ethers	Anisoles
1748	-3.936836196591345	-3.6877415	2.1711311272172633	-4.935415065902457	-2.7642839386851934	0.4250928381962865	128.17099999999996	1	512	1.1709535761367773	1.4200482558922718	0.17237470682566547	2.343505834042929	-0.2490946785707151	0.5538441206582211	-3.7608824	2.0256952575504474	1.3469074065586215	0.32854111405835545	141-32-2	Butyl acrylate	C=CC(=O)OCCCC	Organic compounds	Organic acids and derivatives	Carboxylic acids and derivatives	Acrylic acids and derivatives
1772	-4.099263459905487	-4.521928	3.1723685372069412	-6.329656346890474	-3.1572878096835324	0.7114149650217433	147.243	1	512	1.068771197484823	0.646106834341844	-1.1616216895001639	2.0107468477067774	0.4226643736516422	0.8087628095475747	-4.2502456	2.5657681907591336	0.9177890950977396	0.5647482983550767	141-98-0	Carbamothioic acid, ethyl-, O-(1-methylethyl) ester	CCNC(=S)OC(C)C	Organic compounds	Organosulfur compounds	Thiocarbonyl compounds	Thiocarbamic acid derivatives
1833	-3.9341608508214954	-4.24695	2.6950200300146063	-5.859035783291941	-3.1640157532773348	0.7203699293482575	246.39399999999995	1	512	1.4574692771894882	1.144679985397622	-0.46740565528095757	2.227614374733649	0.31278929871463745	0.6906157274772099	-3.9413776	2.3347790338534065	1.4502524898263787	0.5703699293482576	144020-22-4	Acetic acid, anhydride, reaction products with 1,5,10-trimethyl-1,5,9-cyclododecatriene	CC(=O)C1=C(C)CCC=C(C)CCC=C(C)CC1	Organic compounds	Organic oxygen compounds	Organooxygen compounds	Carbonyl compounds
1862	-4.462990011664206	-4.6402364	3.7073152130242235	-7.082490803230837	-3.375175590206614	0.7018432631625402	406.2260000000001	1	512	1.145777704783133	0.9685313312140329	-1.4737230867834983	2.2335921262407252	0.1772463660518584	0.9736369660845119	-4.6757526	3.2605503322909377	0.9330150641559382	0.520634929829207	145701-21-9	Diclosulam	CCOc1nc(F)cc2nc(S(=O)(=O)Nc3c(Cl)cccc3Cl)nn12	Organic compounds	Organoheterocyclic compounds	Triazolopyrimidines
1863	-4.9568374629656855	-4.507622	4.374000020393277	-7.511042644983568	-3.1370426245902907	0.6429821280624927	359.2890000000001	1	512	0.598606458073002	1.0478221636421643	-1.9555987239448802	2.4184012964483967	-0.44921569782896675	1.1705277822853366	-4.622045	4.1133343543271845	0.933398880083677	0.4734306574742573	145701-23-1	Florasulam	COc1ncc(F)c2nc(S(=O)(=O)Nc3c(F)cccc3F)nn12	Organic compounds	Benzenoids	Benzene and substituted derivatives	Sulfanilides
1898	-2.714787337618725	-3.7329726	3.0071623326507297	-5.205598601728461	-2.1984362690777313	0.7010023305107088	115.13200000000002	1	512	2.346408711396855	1.328223415782891	-0.1444025527128809	2.862759779937849	1.0181852842989998	0.7666666498948996	-3.0537367	2.622786149006187	2.0074593544909787	0.5431075936686035	147-85-3	L-Proline	O=C(O)C1CCCN1	Organic compounds	Organic acids and derivatives	Carboxylic acids and derivatives	Amino acids, peptides, and analogues
2087	-3.013900360088665	-4.4567833	3.1446608695589062	-6.318539096367312	-3.1738782268084056	0.6890656370656372	241.472	1	512	2.3689664190962176	0.9260834893833656	-0.9356723171824292	2.208988552376477	1.4428829345890692	0.8046779808731449	-3.2823021	3.028533315323579	2.1005646568299605	0.5357323037323038	16079-88-2	1-Bromo-3-chloro-5,5-dimethylhydantoin	CC1(C)C(=O)N(Cl)C(=O)N1Br	Organic compounds	Organoheterocyclic compounds	Azolidines	Imidazolidines
2103	-4.7510380964214285	-4.66345	2.7746081381686443	-6.1997587783483175	-3.425150640179673	0.7231992087615188	311.41	1	512	0.7422944581018996	0.8298827745896027	-0.7064262238249893	2.068181914343655	-0.08758833216971951	0.7064690982408082	-4.6529207	2.937996037862372	0.8404118400994252	0.5721788005982535	161326-34-7	Fenamidone	CSC1=NC(C)(c2ccccc2)C(=O)N1Nc1ccccc1	Organic compounds	Organic acids and derivatives	Carboxylic acids and derivatives	Amino acids, peptides, and analogues
2151	-4.129867925040673	-4.197635	3.025390939405099	-5.6251427131776435	-2.5997517737725446	0.1975990675990676	1077.1279999999997	1	512	1.9023993905048153	1.8346321231886273	0.40712460236784515	3.432515541772944	0.06776724875693407	0.7704425154575607	-4.132127	2.2152861682044036	1.9001405196614292	0.14426573426573425	16470-24-9	C.I. Fluorescent Brightener 220	O=S(=O)([O-])c1ccc(Nc2nc(Nc3ccc(C=Cc4ccc(Nc5nc(Nc6ccc(S(=O)(=O)[O-])cc6)nc(N(CCO)CCO)n5)cc4S(=O)(=O)[O-])c(S(=O)(=O)[O-])c3)nc(N(CCO)CCO)n2)cc1.[Na+].[Na+].[Na+].[Na+]	Organic compounds	Phenylpropanoids and polyketides	Stilbenes	Sulfonated stilbenes
2165	-4.283647501002279	-3.8965893	2.8028568823691526	-5.489187394412883	-2.6863305120437304	0.6628787878787878	144.494	1	512	0.876202312727022	1.2632605556915253	-0.329337580683582	2.4735193016855708	-0.3870582218274743	0.7144305600815191	-3.9953814	3.0361628761574186	1.1644684518698152	0.5253787878787879	16672-87-0	Ethephon	O=P(O)(O)CCCl	Organic compounds	Organic acids and derivatives	Organic phosphonic acids and derivatives	Organic phosphonic acids
2180	-5.30468649919512	-5.2771287	3.382220522854958	-6.8169553502506615	-3.4347348273957037	0.6467738610595752	734.0280000000002	1	512	0.5610261274969177	0.5885839341861351	-0.9512427235586236	2.4309777992963344	-0.02755780275346975	0.86099375580983	-5.142015	3.1538903131044878	0.7236976408863044	0.48486909915481335	168316-95-8	Spinosad	CCC1CCCC(OC2CCC(N(C)C)C(C)O2)C(C)C(=O)C2CC3C4CC(OC5CC(C)C(OC)C(OC)C5OC)CC4CCC3C2CC(=O)O1	Organic compounds	Organic oxygen compounds	Organooxygen compounds	Carbohydrates and carbohydrate conjugates
2222	-4.739458154881583	-4.037992	3.147207822171072	-6.208389576132297	-3.061181753961225	0.7686240375714061	359.39700000000005	1	512	0.8161162927136216	1.51758243053669	-0.6528151285370922	2.4943926936339795	-0.7014661543017491	0.8442097395051088	-4.6097355	2.250845039331411	0.9458389690162907	0.6091645781119466	171866-31-2	CP-283097	Oc1ccc2c(c1)OCC(N1CCC(O)(c3ccc(F)cc3)CC1)C2O	Organic compounds	Organoheterocyclic compounds	Piperidines	Phenylpiperidines
2278	-3.9758374908997247	-4.9376316	4.264986479535939	-7.77312507604343	-3.5081385965074903	0.8230128205128204	174.25500000000002	1	512	1.265347757513109	0.30355363664331014	-2.531939827630596	1.7330466519053433	0.9617941161559393	1.1241554897632557	-4.1934714	3.385065335033922	1.047713806866624	0.6530128205128205	17766-26-6	Trisodium 2,4,6-trithioxo-1,3,5-triazinane-1,3,5-triide	S=c1[n-]c(=S)[n-]c(=S)[n-]1.[Na+].[Na+].[Na+]	Organic compounds	Organoheterocyclic compounds	Triazines	Triazinethiones
2376	-4.05629308000132	-4.804437	3.581569651351862	-6.973005085448039	-3.3914354340961776	0.641989703989704	408.735	1	512	1.5551487479624053	0.8070046646928954	-1.3615632574843137	2.220006393867548	0.748144080490623	0.9195966174664125	-4.303144	2.5860401901850154	1.308297856699601	0.49595795795795794	188489-07-8	Flufenpyr-ethyl	CCOC(=O)COc1cc(-n2ncc(C(F)(F)F)c(C)c2=O)c(F)cc1Cl	Organic compounds	Benzenoids	Benzene and substituted derivatives	Phenoxyacetic acid derivatives
2400	-4.8619808311476	-4.867081	3.5855874587322694	-7.103931723588538	-3.5183442648562684	0.3491695804195804	215.688	1	512	0.4718451522546469	0.46674480704753296	-1.7701057401862912	1.8154817185459782	0.005100334166121101	0.9262425468115156	-4.827296	2.905429176986111	0.5065301976810141	0.26166958041958044	1912-24-9	Atrazine	CCNc1nc(Cl)nc(NC(C)C)n1	Organic compounds	Organoheterocyclic compounds	Triazines	Aminotriazines
2411	-3.4338550171755418	-4.2016287	2.4742348362824322	-5.6270731595885035	-3.1528383233060713	0.4457478005865102	284.311	1	512	2.019938645704784	1.252164992484258	-0.1732794967081776	2.3009553395742546	0.7677736678220168	0.6312929686484782	-3.5301921	2.2048040849405064	1.9236015471521488	0.33607038123167154	19224-26-1	1,2-Propanediol, dibenzoate	CC(COC(=O)c1ccccc1)OC(=O)c1ccccc1	Organic compounds	Benzenoids	Benzene and substituted derivatives	Benzoic acids and derivatives
2427	-4.125508493510634	-4.544727	2.9142806632046208	-6.205903858726338	-3.2916231955217174	0.700681917211329	297.358	1	512	1.3477711335658542	0.9285527844445406	-0.7326242316498499	2.181656431554771	0.41921835509166083	0.742981083847547	-4.2893744	2.3115986110420685	1.183905278897587	0.5477407407407408	194098-25-4	CP-409092	CNCc1ccc(NC(=O)c2c[nH]c3c2C(=O)CCC3)cc1	Organic compounds	Benzenoids	Benzene and substituted derivatives	Anilides
2536	-3.967265900284101	-4.023386	3.0014995516819183	-5.999568360882196	-2.998068809200278	0.6767005659329752	404.48800000000034	1	512	1.6396397415823916	1.5835196484033078	-0.39266271901570365	2.6088368326662144	0.0561201013028132	0.7881046211650878	-3.9774406	2.497140392067932	1.6294650469327252	0.52568015776971	210826-40-7	CP-456773	CC(C)(O)c1coc(S(=O)(=O)NC(=O)Nc2c3c(cc4c2CCC4)CCC3)c1	Organic compounds	Benzenoids	Indanes
2575	-4.477116867473075	-4.6073637	3.3549108033682566	-6.768731676704458	-3.413820873336201	0.5187524366471735	314.04999999999995	1	512	1.0198819302670166	0.889635087941749	-1.2717328789643658	2.083177924403891	0.13024683339362397	0.8743129012834119	-4.561449	2.2603386136705828	0.935549748665964	0.27875243664717353	21615-47-4	Ammonium perfluorohexanoate	O=C([O-])C(F)(F)C(F)(F)C(F)(F)C(F)(F)C(F)(F)F.[NH4+]	Organic compounds	Organohalogen compounds	Alkyl halides	Alkyl fluorides
2663	-5.674089767582796	-4.677308	5.7209899902869585	-9.011095451867376	-3.290105461580418	0.5928673841077934	223.228	1	512	-0.32534109934764155	0.6714405975640878	-3.662346783632222	2.0586432066547364	-0.9967816850022295	1.580428502865261	-5.355998	2.8811985403848213	-0.007249354919724884	0.4236981896352622	22781-23-3	Bendiocarb	CNC(=O)Oc1cccc2c1OC(C)(C)O2	Organic compounds	Organoheterocyclic compounds	Benzodioxoles
2700	-4.567098354545855	-4.631332	3.7524602106446516	-6.840586293149951	-3.088126082505299	0.553437691231751	342.4020000000001	1	512	0.9674379382186851	0.9032043559722263	-1.30605000038541	2.4464102102592418	0.06423356607792385	0.9595359192817786	-4.6058817	2.7733695965342355	0.9286546160173402	0.4238306451612903	23564-05-8	Thiophanate-methyl	COC(=O)NC(=S)Nc1ccccc1NC(=S)NC(=O)OC	Organic compounds	Benzenoids	Benzene and substituted derivatives
2748	-2.994469757988896	-4.5766153	3.4478620317529822	-6.737985266391097	-3.2901232346381146	0.5499285042361428	307.3090000000001	1	512	2.4931055214119704	0.910959956415585	-1.25040998699023	2.197452044762752	1.5821455755682328	0.8917038840968083	-3.481998	2.810149758835132	2.0055772936261342	0.4351744058754871	2425-85-6	C.I. Pigment Red 3	Cc1ccc(N=Nc2c(O)ccc3ccccc23)c([N+](=O)[O-])c1	Organic compounds	Benzenoids	Naphthalenes	Naphthols and derivatives
2756	-4.861538981947342	-3.9971385	3.526297008561742	-6.217757719490293	-2.691460710928551	0.5708502024291497	227.396	1	512	0.49524383903231456	1.3596443284600388	-0.8609748985106367	2.6653221100511053	-0.8644004817337185	0.9130336739393753	-4.6166697	2.5943165569166458	0.7401131674962868	0.45506072874493925	2439-10-3	Dodine	CC(=O)O.CCCCCCCCCCCCN=C(N)N	Organic compounds	Organic nitrogen compounds	Organonitrogen compounds	Guanidines
2806	-5.492511459612715	-4.198749	3.061859728451572	-5.980162134299756	-2.918302405848184	0.6935266761905176	240.284	1	512	-0.11178660659098458	1.181975794556361	-0.5994372812780254	2.4624224471735467	-1.2937623942135454	0.7819243307757324	-5.161644	2.9083326133311727	0.21908085956272885	0.5449832291192183	25057-89-0	Bentazone	CC(C)N1C(=O)c2ccccc2NS1(=O)=O	Organic compounds	Benzenoids
2848	-3.3488317026700027	-3.4848976	2.2493971810567044	-4.887856943444614	-2.63845976238791	0.36638009049773756	140.27	1	512	1.7981330943197447	1.6620672009700252	0.25910785354513327	2.508505034601838	0.13606591085538788	0.5810420678649003	-3.3967886	1.578669337428825	1.750176205378082	0.17407239819004525	25339-53-1	Decene	CC=CCCCCCCC	Organic compounds	Hydrocarbons	Unsaturated hydrocarbons	Unsaturated aliphatic hydrocarbons
2866	-6.718515743310546	-4.3135014	3.0149413065858295	-6.381160508559181	-3.3662192019733514	0.6733333333333335	230.44199999999995	1	512	-1.3559541075094217	1.0490602621797989	-1.018598872758057	1.9963424338277724	-2.405014385278319	0.8062982685105353	-6.2759714	3.4295387147747287	-0.9134097869858269	0.5215686274509804	2550-40-5	Dicyclohexyl disulfide	C1CCC(SSC2CCCCC2)CC1	Organic compounds	Organosulfur compounds	Organic disulfides	Dialkyldisulfides
2892	-3.4092243435218297	-4.0591884	3.399122048697585	-6.166507785233325	-2.76738573653574	0.6670320855614973	74.08699999999999	1	512	1.4605176657588377	0.8105536299771163	-1.2967657759526574	2.1023562727449274	0.6499640224144496	0.8768217351968173	-3.4110522	2.6127702426702433	1.4586897731330777	0.514090909090909	2582-30-1	Carbonic acid, compd. with hydrazinecarboximidamide (1:1)	N=C(N)NN.O=C(O)O	Organic compounds	Organic acids and derivatives	Organic carbonic acids and derivatives	Organic carbonic acids
2896	-4.6823394706070784	-4.19124	2.800733202048017	-5.502885746383595	-2.702152544335578	0.6975336543700388	81.11800000000001	1	512	0.22677776379254427	0.7178773936250031	-0.5937685119839722	2.2069646900640447	-0.49109963677529134	0.7131244192419706	-4.639707	2.3321695537473164	0.2694101402439158	0.5451527019890865	25899-50-7	(2Z)-2-Pentenenitrile	CCC=CC#N	Organic compounds	Organic nitrogen compounds	Organonitrogen compounds	Organic cyanides
2898	-4.878333680694996	-4.8468003	6.125678723758593	-9.597680743398218	-3.472002019639625	0.7779321031494945	247.534	1	512	0.515301179133163	0.5468345286214067	-4.20404588357006	1.921632840188534	-0.031533353393970565	1.7001327162559805	-4.854359	4.294830347316306	0.5392757203140345	0.6211753463927377	2593-15-9	Etridiazole	CCOc1nc(C(Cl)(Cl)Cl)ns1	Organic compounds	Organic oxygen compounds	Organooxygen compounds	Ethers
2931	-5.005745104520755	-4.7323003	2.5821571890310566	-6.010899793403337	-3.4287426043722804	0.7247535271745799	355.48200000000014	1	512	0.5450725103942927	0.8185173436423964	-0.46008217848828953	2.1220750105427673	-0.2734448229960966	0.658561171769381	-4.8374624	2.1004648205208136	0.7133551791042279	0.5747535271745798	263553-33-9	GW473178E methyl benzene sulphonic acid	CCN(C(=O)c1cc(C)cc(OCC(C)Nc2ccncc2)c1)C(C)C.Cc1ccc(S(=O)(=O)O)cc1	Organic compounds	Benzenoids	Benzene and substituted derivatives	Toluenes
2941	-4.250310486399329	-4.872007	2.8371013024662135	-6.25200131840257	-3.4149000159363565	0.683971674257012	621.653	1	512	1.5432375474281366	0.9215411539035864	-0.45845328457510487	2.3786480178911087	0.6216964067586304	0.7231400977901294	-4.819621	2.900039883450769	0.9739269502622289	0.5305736160045849	264618-44-2	SSR146977	CN(C)C(=O)NC1(c2ccccc2)CCN(CCCC2(c3ccc(Cl)c(Cl)c3)CCCN(C(=O)c3ccccc3)C2)CC1	Organic compounds	Benzenoids	Benzene and substituted derivatives	Benzoyl derivatives
2966	-3.200471484231337	-3.6157057	3.68538452655677	-6.583711857441319	-2.8983273308845487	0.3619115731398942	963.563999999999	1	512	2.783409081593298	2.3681748410990924	-0.5998312916166838	3.0855532349400865	0.4152342442995467	1.0307505888728186	-3.3996367	2.93653207014217	2.5842438095510323	0.2597839135654262	26658-19-5	Sorbitan tristearate	CCCCCCCCCCCCCCCCCC(=O)OCC(OC(=O)CCCCCCCCCCCCCCCCC)C1OCC(O)C1OC(=O)CCCCCCCCCCCCCCCCC	Organic compounds	Organic acids and derivatives	Carboxylic acids and derivatives	Tricarboxylic acids and derivatives
3016	-3.552126526689737	-3.4437084	2.199878178466826	-4.793741688365544	-2.5938635098987177	0.36638009049773756	126.243	1	512	1.5490807797393353	1.6574988944046167	0.3074656180635284	2.5073437965303547	-0.10841810688993236	0.566254992090426	-3.4432688	1.6690307812559908	1.6579385420761845	0.17407239819004525	27215-95-8	n-Nonenes	CC=CCCCCCC	Organic compounds	Hydrocarbons	Unsaturated hydrocarbons	Unsaturated aliphatic hydrocarbons
3091	-4.407625731303887	-3.8347669	3.7616101834330493	-6.2382650834762705	-2.476654900043221	0.6287391331686085	876.8380000000006	1	512	1.5352936314977932	2.1081524813037653	-0.2953457206745901	3.4662644627584593	-0.5728588665272758	0.9778555565588	-4.156337	2.2323258570274636	1.7865825701166123	0.49739584958651895	28407-37-6	C.I. Direct Blue 218	Nc1cc(S(=O)(=O)[O-])cc2cc(S(=O)(=O)[O-])c(N=Nc3ccc(-c4ccc(N=Nc5c(S(=O)(=O)[O-])cc6cc(S(=O)(=O)[O-])cc(N)c6c5[O-])c([O-])c4)cc3[O-])c([O-])c12.[Cu+2].[Cu+2].[Na+].[Na+].[Na+].[Na+]	Organic compounds	Benzenoids	Benzene and substituted derivatives	Biphenyls and derivatives
3196	-6.852773530513888	-4.715233	3.4388648566015334	-6.763330238285747	-3.324465381684214	0.7163822458029776	246.29	1	512	-1.4613267517766326	0.6762139158794322	-1.3718834595484921	2.0669813970530413	-2.137540681392794	0.8806730629948408	-6.4227495	3.520033436638142	-1.0313027282706084	0.5709277003484321	301-12-2	Oxydemeton-methyl	CCS(=O)CCSP(=O)(OC)OC	Organic compounds	Organosulfur compounds	Sulfoxides
3227	-4.081100328508275	-4.1681437	3.346066368613011	-6.186499471852435	-2.8404331032394237	0.8105182944908972	267.245	1	512	1.345809260048975	1.2587658229202054	-0.7595898832951847	2.586476485317826	0.08704342072878557	0.858581762728215	-4.0641994	2.503181244365733	1.3627101359761298	0.6435485975212003	30516-87-1	3'-Azido-3'-deoxythymidine	Cc1cn(C2CC(N=[N+]=[N-])C(CO)O2)c(=O)[nH]c1=O	Organic compounds	Nucleosides, nucleotides, and analogues	Pyrimidine nucleosides	Pyrimidine 2',3'-dideoxyribonucleosides
3257	-7.11335225264896	-5.9135127	5.433124369133967	-9.244039621054581	-3.8109152519206138	0.5751149425287356	364.9140000000001	1	512	-1.551161727168355	-0.3513222013287049	-3.681849095573976	1.7512752735599912	-1.1998395458923685	1.3981928404085775	-6.9143047	4.582740961059744	-1.3521142057543327	0.4417816091954023	309-00-2	Aldrin	ClC1=C(Cl)C2(Cl)C3C4C=CC(C4)C3C1(Cl)C2(Cl)Cl	Organic compounds	Organohalogen compounds	Vinyl halides	Vinyl chlorides
3294	-3.333448348131579	-3.479554	2.251853771835757	-5.118275609369908	-2.866421837534151	0.3095713774427633	717.6100000000001	1	512	2.522440133903564	2.3763345606133104	0.7376128726652346	2.989466644500992	0.14610558978040844	0.6172636986244249	-3.3616905	1.889376335430775	2.494197951960353	0.2045518207282913	31775-20-9	Butanamide, 2,2'-[(3,3'-dichloro[1,1'-biphenyl]-4,4'-diyl)bis(2,1-diazenediyl)]bis[N-(4-ethoxyphenyl)-3-oxo-	CCOc1ccc(NC(=O)C(=NNc2ccc(-c3ccc(NN=C(C(C)=O)C(=O)Nc4ccc(OCC)cc4)c(Cl)c3)cc2Cl)C(C)=O)cc1	Organic compounds	Benzenoids	Benzene and substituted derivatives	Biphenyls and derivatives
3362	-4.883557458526092	-4.897605	2.519729444668376	-6.036321882435549	-3.516592437767173	0.4945214699151972	249.097	1	512	0.5128110386158284	0.49876356936580835	-0.6399533852936279	1.879776059374748	0.01404748379568499	0.6414612431718859	-4.8826656	1.998196461928623	0.5137028560113424	0.36408668730650157	330-55-2	Linuron	CON(C)C(=O)Nc1ccc(Cl)c(Cl)c1	Organic compounds	Benzenoids	Benzene and substituted derivatives	N-phenylureas
3366	-3.9398246928600416	-4.129659	2.869507592164329	-5.961184935802908	-3.091677343638579	0.34305435011065366	546.7890000000004	1	512	1.7979950762263917	1.6081605845734384	-0.22336516671647513	2.646142425447854	0.18983448301276118	0.7457153810755829	-3.951261	1.952731799125809	1.7865587228417728	0.25416546122176475	3319-31-1	Tris(2-ethylhexyl) trimellitate	CCCCC(CC)COC(=O)c1ccc(C(=O)OCC(CC)CCCC)c(C(=O)OCC(CC)CCCC)c1	Organic compounds	Benzenoids	Benzene and substituted derivatives	Benzoic acids and derivatives
3393	-4.798007531347176	-4.7338753	3.7310610672865314	-7.0739087182162095	-3.342847650929678	0.49174638867145803	309.366	1	512	0.6924650507254049	0.7565973095270793	-1.5834361361436284	2.1476249311429028	-0.06413225668897304	0.9650617478087133	-4.7835617	2.352502967966176	0.7069108743271878	0.3677463886714581	33820-53-0	Isopropalin	CCCN(CCC)c1c([N+](=O)[O-])cc(C(C)C)cc1[N+](=O)[O-]	Organic compounds	Benzenoids	Benzene and substituted derivatives	Aniline and substituted anilines
3394	-6.092813751989335	-5.8217106	4.9403824975421795	-8.619623932528702	-3.679241434986522	0.5579379737375894	466.4790000000002	1	512	-0.4239816545807791	-0.15287849361763023	-2.9507918351201456	1.989590662422034	-0.2711031654414837	1.2590305722087172	-6.024427	2.847402275661871	-0.355594835824617	0.42635902636916834	3383-96-8	Temephos	COP(=S)(OC)Oc1ccc(Sc2ccc(OP(=S)(OC)OC)cc2)cc1	Organic compounds	Organic acids and derivatives	Organic thiophosphoric acids and derivatives	Thiophosphoric acid esters
3490	-4.454986711747618	-4.589422	3.480168324787775	-6.770518620449522	-3.290350295661747	0.7327092240404933	154.32500000000002	1	512	0.7334495738915292	0.5990140551636474	-1.5820823348103747	1.8980859899774	0.13443551420453037	0.9000057573697845	-4.5115485	2.4445157275400544	0.6768877546063501	0.5680033416875523	3570-55-6	2,2'-Sulfanediyldiethanethiol	SCCSCCS	Organic compounds	Organosulfur compounds	Thiols	Alkylthiols
3521	-5.979104800093481	-4.3038144	3.156711679040454	-6.1914983902862994	-3.0347867112458453	0.7213526853135525	364.345	1	512	-0.4175919861264779	1.2576983949861902	-0.6299855763192965	2.5267261027211574	-1.6752903889301507	0.8088904924756628	-5.608072	3.375553374698624	-0.04655897683795307	0.5713526853135524	365400-11-9	Pyrasulfotole	Cc1[nH]n(C)c(=O)c1C(O)c1ccc(C(F)(F)F)cc1S(C)(=O)=O	Organic compounds	Benzenoids	Benzene and substituted derivatives	Trifluoromethylbenzenes
3536	-3.44417827255398	-3.634626	2.435182889922222	-5.320414471182078	-2.885231581259856	0.12857142857142856	422.73800000000034	1	512	2.181893015844125	1.9914453762767352	0.30565681721602733	2.740839707138249	0.1904476391586667	0.6546207819622647	-3.7572193	2.8682815578438756	1.8688519746569732	0.08571428571428572	3687-46-5	9-Octadecenoic acid (9Z)-, decyl ester	CCCCCCCCC=CCCCCCCCC(=O)OCCCCCCCCCC	Organic compounds	Lipids and lipid-like molecules	Fatty Acyls	Fatty acid esters
3593	-4.784063614596959	-4.7154527	2.673655850700539	-6.085639916075051	-3.411984065374512	0.6037166318641007	292.766	1	512	0.6824570244910096	0.7510679694932599	-0.6191192769870826	2.0545365737134564	-0.06861094354593344	0.6815339203565078	-4.7840204	2.286663036414473	0.6825002138470722	0.46578559738134206	38083-17-9	Climbazole	CC(C)(C)C(=O)C(Oc1ccc(Cl)cc1)n1ccnc1	Organic compounds	Benzenoids	Phenol ethers
3597	-5.899729597570532	-4.5535126	2.6736993501112916	-5.938137044944711	-3.2644376948334197	0.7156136938745634	128.17600000000002	1	512	-0.7919228831781051	0.5542941361602011	-0.830330330552284	1.8433690195590076	-1.346217024328345	0.6812892816988017	-5.383778	2.984035166160665	-0.2759713721071599	0.5677876069180418	3811-73-2	Sodium (2-pyridylthio)-N-oxide	[Na+].[O-][n+]1ccccc1[S-]	Organic compounds	Organoheterocyclic compounds	Pyridines and derivatives
3619	-3.979240889471497	-4.721631	4.934481457746958	-8.188710172383951	-3.2542287146369935	0.5415180375180375	212.336	1	512	1.3477827423577524	0.6053925738354088	-2.861686540554702	2.0727949171922555	0.7423901606383665	1.3385027373499685	-4.10555	3.2561408478821203	1.2214738106099872	0.41424531024531025	38640-62-9	Diisopropylnaphthalene	CC(C)c1cccc2c(C(C)C)cccc12	Organic compounds	Benzenoids	Naphthalenes
3630	-4.835312288588954	-4.3343544	2.440711618368402	-5.696670686827388	-3.255959068458986	0.4601320949432404	182.266	1	512	0.4253933740894503	0.9263512771500534	-0.4359650241489839	2.004746594219418	-0.500957887954188	0.6215966373473096	-4.623672	2.183600360104613	0.6370336601251193	0.34813209494324043	38888-98-1	Diphenylethane	CC(c1ccccc1)c1ccccc1	Organic compounds	Benzenoids	Benzene and substituted derivatives	Diphenylmethanes
3654	-3.493896271676436	-3.7727416	2.4562455434138095	-5.1408261486433595	-2.68458060522955	0.41348768472906394	266.318	1	512	1.9315042490114314	1.652658956457742	0.2845743720445077	2.7408199154583173	0.27884528449116663	0.6255091393625292	-3.7019563	2.1804358719098325	1.7234442603796702	0.3031428571428571	39322-78-6	Potassium lauryl phosphate	CCCCCCCCCCCCOP(=O)([O-])[O-].[K+].[K+]	Organic compounds	Organic acids and derivatives	Organic phosphoric acids and derivatives	Phosphate esters
3676	-4.337350140420828	-4.5673532	3.602246997023869	-6.94798356095939	-3.345736563935521	0.6867549134055654	366.5080000000001	1	512	1.2267333182778375	0.9967302096910472	-1.3839001022607247	2.2183468947631444	0.23000310817536374	0.9472072403503417	-4.4466457	2.4991712621093845	1.1174377144385148	0.5415936230829848	402910-27-4	UK-416244	CSc1ccc(Oc2ccc(S(N)(=O)=O)cc2CN(C)C)cc1C	Organic compounds	Benzenoids	Benzene and substituted derivatives	Diphenylethers
3680	-4.134203203562377	-4.725922	3.735879001207617	-6.998047421270015	-3.262168420062398	0.6594252437458012	281.312	1	512	1.3149850548119473	0.7232661654815297	-1.548859162895691	2.187019838311926	0.5917189041341562	0.9599766907665959	-4.6608553	3.4396163705976326	0.7883329814709041	0.5217010631644777	40487-42-1	Pendimethalin	CCC(CC)Nc1c([N+](=O)[O-])cc(C)c(C)c1[N+](=O)[O-]	Organic compounds	Benzenoids	Benzene and substituted derivatives	Aniline and substituted anilines
3716	-5.883556832571785	-5.854171	4.039974937116619	-7.793841884972015	-3.7538669478553963	0.588278524830249	527.196	1	512	-0.16158472610062294	-0.1321986788564288	-2.0718697785008526	1.968105158615766	-0.029386033316414206	1.0292959265068278	-5.591309	4.555045625842699	0.130663024472667	0.45684995340167756	4151-50-2	N-Ethylperfluorooctanesulfonamide	CCNS(=O)(=O)C(F)(F)C(F)(F)C(F)(F)C(F)(F)C(F)(F)C(F)(F)C(F)(F)C(F)(F)F	Organic compounds	Organohalogen compounds	Alkyl halides	Alkyl fluorides
3793	-3.833707817813917	-4.080012	2.419162205156497	-5.520111173348515	-3.100948968192018	0.6428713804982993	409.4190000000001	1	512	1.7784601753823461	1.5321561315172423	0.09205681984774813	2.5112190250042454	0.24630402682109276	0.619491406750204	-3.8339555	2.099421119608216	1.7782124469872789	0.4994751540832049	4430-18-6	C.I. Acid Violet 43	Cc1ccc(Nc2ccc(O)c3c2C(=O)c2ccccc2C3=O)c(S(=O)(=O)[O-])c1.[Na+]	Organic compounds	Benzenoids	Anthracenes	Anthraquinones
3821	-3.807838755558613	-3.5150802	3.059762730599129	-5.432137650874716	-2.372374920275587	0.7425047438330171	144.12599999999998	1	512	1.3509035780518632	1.6436620999638947	-0.2733953172642397	2.7863674133348892	-0.2927585420118599	0.7912278378751089	-3.5844467	2.802088234767848	1.57429564894911	0.5925047438330171	4511-42-6	L-Dilactide	CC1OC(=O)C(C)OC1=O	Organic compounds	Organoheterocyclic compounds	Dioxanes	1,4-dioxanes
3828	-3.804574104350734	-3.866511	3.5414352480312785	-6.175392294850845	-2.633957046819566	0.7394412319228927	608.6100000000004	1	512	1.9797649795720713	1.9178279961308256	-0.39105321092803946	3.150382037103239	0.06193700214035491	0.9265675041961244	-3.804601	2.461653304233379	1.9797381419755058	0.5821930746747354	4553-89-3	Chocolate Brown HT	O=c1c(CO)cc(=NNc2ccc(S(=O)(=O)[O-])c3ccccc23)c(=O)c1=NNc1ccc(S(=O)(=O)[O-])c2ccccc12.[Na+].[Na+]	Organic compounds	Benzenoids	Naphthalenes	Naphthalene sulfonic acids and derivatives
4074	-4.256254679492932	-4.9016185	2.4846681180119123	-6.001750020702128	-3.517081902690216	0.4060606576106913	391.294	1	512	1.3362485091006449	0.6908846973170315	-0.4092468321085513	2.075421285903361	0.6453638011894407	0.6327562721338432	-4.4877477	2.2969154906422804	1.104755519871123	0.30606065761069134	52645-53-1	Permethrin	CC1(C)C(C=C(Cl)Cl)C1C(=O)OCc1cccc(Oc2ccccc2)c1	Organic compounds	Lipids and lipid-like molecules	Fatty Acyls	Fatty acid esters
3958	-3.4406518453948265	-3.933156	2.228491254484787	-5.251752323821822	-3.0232610693370354	0.6488789324083442	154.25299999999996	1	512	1.7475817737984658	1.2550775938683232	-0.06351870462853015	2.1649725498562566	0.49250416809394304	0.570199771687543	-4.015214	2.773585007362012	1.1730196401614144	0.4694512694512694	507-70-0	dl-Borneol	CC1(C)C2CCC1(C)C(O)C2	Organic compounds	Lipids and lipid-like molecules	Prenol lipids	Monoterpenoids
4063	-3.8189280426689143	-3.759468	2.8165899258501454	-5.483658752727012	-2.667068826876867	0.7389093362777573	196.224	1	512	1.4738240818333292	1.5332840491662525	-0.19090662822476892	2.6256832976253763	-0.05945996405563303	0.7246410373787558	-3.8165536	2.2995487351151933	1.4761985472318022	0.5889093362777573	52556-42-0	Sodium 3-(allyloxy)-2-hydroxypropanesulphonate	C=CCOCC(O)CS(=O)(=O)[O-].[Na+]	Organic compounds	Organic acids and derivatives	Organic sulfonic acids and derivatives	Organosulfonic acids and derivatives
4127	-2.7362770861599954	-3.346054	2.5022095636274146	-4.859714771607854	-2.3575052079804397	0.4803628636809415	104.149	1	512	2.281378018209541	1.671601016704926	0.1579403327616822	2.660149896389097	0.6097769909884421	0.642361865787269	-3.1484458	2.2631971256925296	1.8692092578616541	0.36036286368094145	5343-92-0	1,?2-?Pentanediol	CCCC(O)CO	Organic compounds	Organic oxygen compounds	Organooxygen compounds	Alcohols and polyols
4158	-2.3126939422259767	-3.5364497	2.9053166760626983	-5.431768170367913	-2.5264514943052143	0.5489898989898989	78.542	1	512	2.5824080137599226	1.3586522859780885	-0.5366662143820132	2.368650461680685	1.2237557285656493	0.7602985783361524	-2.8191109	2.580362002059583	2.0759910823779335	0.4217171717171717	540-54-5	1-Chloropropane	CCCCl	Organic compounds	Organohalogen compounds	Organochlorides
4175	-3.782476359808603	-3.7315662	2.6981194239637256	-5.221892815088254	-2.5237733911245286	0.6561128526645768	128.21499999999995	1	512	1.3254624768886232	1.3763726519058348	-0.1139539783910281	2.5841654455726975	-0.05091016908899837	0.6869570146954842	-3.781414	2.098831896165751	1.3265247961785795	0.5181818181818182	541-85-5	5-Methyl-3-heptanone	CCC(=O)CC(C)CC	Organic compounds	Organic oxygen compounds	Organooxygen compounds	Carbonyl compounds
4245	-6.223372029881371	-4.8521214	3.3516852182691697	-6.845246962967773	-3.493561744698603	0.6140130816360324	380.55400000000014	1	512	-0.6429557387141993	0.7282949437998546	-1.2648306718006013	2.0868545464685684	-1.3712506767319566	0.8581632837147549	-5.965316	2.975796777393589	-0.38489953354325973	0.4435212783573439	55285-14-8	Carbosulfan	CCCCN(CCCC)SN(C)C(=O)Oc1cccc2c1OC(C)(C)C2	Organic compounds	Organoheterocyclic compounds	Coumarans
4318	-5.787363737988325	-4.701773	3.5551463945293706	-6.949659454567932	-3.3945130600385616	0.731239596515772	312.29099999999994	1	512	-0.29280426962959216	0.7927863166823977	-1.4550999862091996	2.100046408320171	-1.0855905713318306	0.9214809881359229	-4.6056843	3.39341874562907	0.8888752013847275	0.5828524997415784	56425-91-3	Flurprimidol	CC(C)C(O)(c1ccc(OC(F)(F)F)cc1)c1cncnc1	Organic compounds	Benzenoids	Benzene and substituted derivatives	Phenylpropanes
4321	-2.354959652900278	-3.2103457	2.5288575719038144	-4.856116464410253	-2.327258892506438	0.48434782608695653	105.093	1	512	2.666614136747215	1.811228059175919	0.1654573252372401	2.6943148971410547	0.855386092186392	0.6612318041732235	-2.764971	2.416782905426684	2.256602757477079	0.38	56-45-1	L-Serine	NC(CO)C(=O)O	Organic compounds	Organic acids and derivatives	Carboxylic acids and derivatives	Amino acids, peptides, and analogues
4331	-4.056945352794676	-4.9241705	5.029009839538642	-8.491000354062775	-3.461990514524133	0.5931798806479114	474.8340000000004	1	512	1.619596455810792	0.7523712983296047	-2.8144585454573074	2.2145512940813346	0.8672251412849139	1.3718403742562923	-4.239963	3.522065376622075	1.436578748193258	0.4574655949336256	56706-10-6	3,14-Dioxa-8,9-dithia-4,13-disilahexadecane, 4,4,13,13-tetraethoxy-	CCO[Si](CCCSSCCC[Si](OCC)(OCC)OCC)(OCC)OCC	Organic compounds	Organometallic compounds	Organometalloid compounds	Organosilicon compounds
4336	-2.701089540078348	-3.066079	2.6430371536601207	-4.8660326394090365	-2.222995485748916	0.47463636363636363	146.14600000000002	1	512	2.463697393185408	2.0987080311101547	0.2987542938547193	2.94179144751484	0.36498936121254566	0.7042938093733491	-2.810552	2.5109522523404286	2.3542350589723497	0.36398418972332014	56-85-9	L-Glutamine	NC(=O)CCC(N)C(=O)O	Organic compounds	Organic acids and derivatives	Carboxylic acids and derivatives	Amino acids, peptides, and analogues
4399	-6.404811217514719	-5.0934925	5.780362355262799	-9.514271442562148	-3.7339090872993483	0.7762532017520407	320.42999999999995	1	512	-0.8990780477288264	0.41224064327162047	-4.0085382727762555	1.771824082486544	-1.3113187095801484	1.5998471066778772	-6.162135	4.742319597564688	-0.656401937729372	0.618677444176283	58138-08-2	Tridiphane	Clc1cc(Cl)cc(C2(CC(Cl)(Cl)Cl)CO2)c1	Organic compounds	Benzenoids	Benzene and substituted derivatives	Halobenzenes
4551	-4.818147318554974	-5.0054893	2.964332893427983	-6.201726534592824	-3.237393641164841	0.4411135531135531	182.135	1	512	0.4422460915248905	0.25490406136934896	-0.9413331245129595	2.022999768915023	0.18734203081026024	0.759308696194868	-4.8180327	2.588267792063731	0.4423606808870566	0.3161135531135531	606-20-2	2,6-Dinitrotoluene	Cc1c([N+](=O)[O-])cccc1[N+](=O)[O-]	Organic compounds	Benzenoids	Benzene and substituted derivatives	Toluenes
4578	-4.681775800441622	-4.582915	4.080949913821637	-7.361870584213019	-3.280920670391381	0.7479185440523202	394.6920000000002	1	512	0.914482523341616	1.0133434802871901	-1.7656122604297806	2.3153376533918575	-0.09886097118747195	1.0874092161885078	-4.6816654	3.232622894952752	0.9145929034615767	0.5834024150200621	61260-55-7	1,6-Bis(2,2,6,6-tetramethyl-4-piperidylamino)hexane	CC1(C)CC(NCCCCCCNC2CC(C)(C)NC(C)(C)C2)CC(C)(C)N1	Organic compounds	Organoheterocyclic compounds	Piperidines	Aminopiperidines
4597	-3.2910052239233143	-3.6651816	2.87665915753707	-5.29509091788377	-2.4184317603467	0.6971128909229596	85.10600000000001	1	512	1.6389549551393647	1.2647785424408393	-0.3651307388210908	2.5115284187159794	0.37417641288698844	0.733120560766977	-3.481289	2.575234832722518	1.4486712654286327	0.44989066870073735	616-45-5	2-Pyrrolidinone	O=C1CCCN1	Organic compounds	Organoheterocyclic compounds	Pyrrolidines	Pyrrolidones
4644	-4.156035847385218	-4.4903393	2.7516613689061145	-5.772947356881416	-3.021285987975302	0.7771429568616501	84.082	1	512	0.7686671860183342	0.4343637748171197	-0.8482443234778638	1.9034170454282506	0.33430343178958655	0.700576389600742	-4.1951766	2.372890480426212	0.7295264247085881	0.6181685978872912	61-82-5	Amitrole	Nc1nc[nH]n1	Organic compounds	Organoheterocyclic compounds	Azoles	Triazoles
4698	-6.786886373991411	-4.068941	2.7759883772555325	-5.196797078199823	-2.4208087009442902	0.5771428571428572	78.042	1	512	-1.8945579833633188	0.8233872922735144	-0.30446868757173046	2.471519689683802	-2.7179452576584033	0.7106059862142655	-6.7244205	3.7335163414124697	-1.8320921643965549	0.45054945054945056	62-74-8	Sodium fluoroacetate	O=C([O-])CF.[Na+]	Organic compounds	Organic acids and derivatives	Carboxylic acids and derivatives	Alpha-halocarboxylic acids and derivatives
4742	-5.28742972746885	-4.4433756	3.967312790515808	-6.948874883089774	-2.9815620925739656	0.7090234407160415	286.415	1	512	0.16956603144155066	1.0136201591409124	-1.491879124179373	2.475433666336435	-0.8440541400054711	1.027987311838357	-4.9982834	2.9824386573342854	0.4587123679515629	0.5497641814567823	63-05-8	4-Androstene-3,17-dione	CC12CCC3C(CC=C4CC(=O)CCC43C)C1CCC2=O	Organic compounds	Lipids and lipid-like molecules	Steroids and steroid derivatives	Androstane steroids
4777	-3.314478594644461	-3.4054632	2.2481736606616853	-5.11225369954027	-2.8640800388785848	0.2290729625183407	629.5040000000002	1	512	2.4845198994061057	2.3935352609264613	0.6867447945102968	2.934918455171982	0.0909846240445038	0.6213367972849136	-3.3685052	2.3325242946227265	2.430493260943975	0.17024943310657598	6358-85-6	C.I. Pigment Yellow 12	CC(=O)C(=NNc1ccc(-c2ccc(NN=C(C(C)=O)C(=O)Nc3ccccc3)c(Cl)c2)cc1Cl)C(=O)Nc1ccccc1	Organic compounds	Benzenoids	Benzene and substituted derivatives	Biphenyls and derivatives
4834	-3.200675724356289	-3.817757	2.7337488610915623	-5.795676450551624	-3.0619275894600615	0.4359253545270375	426.4320000000002	1	512	2.4291740628957346	1.8120929004765118	-0.16582666329960005	2.567922197791962	0.6170811668943212	0.7485268620386101	-3.4873235	2.3571394292928227	2.1425262714907247	0.3442586878603709	6448-95-9	C.I. Pigment Red 22	Cc1ccc([N+](=O)[O-])cc1N=Nc1c(O)c(C(=O)Nc2ccccc2)cc2ccccc12	Organic compounds	Benzenoids	Naphthalenes	Naphthalenecarboxylic acids and derivatives
5045	-3.996738227232188	-4.759475	2.710721941170601	-6.186708129292848	-3.475986188122247	0.6116716408330927	323.314	1	512	1.5128862834143368	0.75014927977164	-0.6770836186463232	2.033638322524278	0.7627370039384664	0.6903652026789366	-4.283847	2.3276219840900985	1.2257776457397105	0.4840120663650075	66332-96-5	Flutolanil	CC(C)Oc1cccc(NC(=O)c2ccccc2C(F)(F)F)c1	Organic compounds	Benzenoids	Benzene and substituted derivatives	Anilides
5303	-4.2838616094479045	-3.979676	2.49952954511795	-5.612163196895726	-3.1126336517777764	0.33043131477342	290.44699999999995	1	512	1.1792052856002722	1.4833908987107125	-0.14909630184754954	2.3504332432704	-0.3041856012234172	0.654373466769675	-4.2000775	1.8351509246707676	1.2629893769475862	0.25475563909774435	68411-27-8	Benzoic acid, C12-15-alkyl esters	CCCCCCCCCCCCOC(=O)c1ccccc1	Organic compounds	Benzenoids	Benzene and substituted derivatives	Benzoic acids and derivatives
5405	-3.2904848224899537	-3.450947	1.926409385924238	-4.642379481052025	-2.715970095127787	0.0	126.243	1	512	1.8107224839391187	1.6502602535711781	0.45882782537704736	2.3852372113012854	0.16046222378995356	0.4966663352299646	-3.5356088	2.166392926834362	1.565598520768878	0.0	68526-55-6	Alkenes, C8-10, C9-rich	C=CCCCCCCC	Organic compounds	Hydrocarbons	Unsaturated hydrocarbons	Unsaturated aliphatic hydrocarbons
5553	-4.561800948691671	-4.6484303	3.2202807619361953	-6.626429829942818	-3.406149068006623	0.5172413793103449	452.5310000000001	1	512	1.093847386601578	1.0072180024546193	-0.9707814946495694	2.249499267286626	0.0866293987509561	0.829057881380127	-4.5654225	2.2805785223711386	1.0902258030081142	0.4	68937-41-7	Triphenyl phosphates isopropylated	CC(C)c1ccc(OP(=O)(Oc2ccc(C(C)C)cc2)Oc2ccc(C(C)C)cc2)cc1	Organic compounds	Organic acids and derivatives	Organic phosphoric acids and derivatives	Phosphate esters
5605	-6.575709711332941	-4.60705	3.617455983437668	-7.088865004636547	-3.4714090211988795	0.7678821879382889	230.404	1	512	-1.2132196968124602	0.7554400831555452	-1.7263749901160668	1.891080993321601	-1.9686597693163392	0.967627567128977	-6.3234158	3.1557817939823742	-0.9609257323785766	0.6078821879382889	6911-51-9	2-Thienyl disulfide	c1csc(SSc2cccs2)c1	Organic compounds	Organoheterocyclic compounds	Heteroaromatic compounds
5677	-3.723992828448255	-4.5531073	3.0870022175177856	-6.249822375694386	-3.1628201581766002	0.6070429252782195	310.39300000000003	1	512	1.767919090015303	0.9388046681730612	-0.7579104572308281	2.3290917602869574	0.82911443320946	0.785902246472401	-4.0271535	2.5301195837785344	1.4647584280634192	0.4820429252782194	70356-09-1	1-(4-tert-Butylphenyl)-3-(4-methoxyphenyl)propane-1,3-dione	COc1ccc(C(=O)CC(=O)c2ccc(C(C)(C)C)cc2)cc1	Organic compounds	Phenylpropanoids and polyketides	Linear 1,3-diarylpropanoids	Chalcones and dihydrochalcones
5740	-3.6851513547137857	-3.8575735	3.415486317212886	-6.233492180977894	-2.818005863765008	0.3987522336818111	925.826	1	512	2.281378018209541	2.1089558834725834	-0.2669628080545672	3.148523509158319	0.17242215450252285	0.9207464254646558	-3.6851513	2.2600143655639604	2.2813780245449546	0.3086113886113886	71566-54-6	Benzoic acid, 3,3'-[(2,5-dichloro-1,4-phenylene)bis[iminocarbonyl(2-hydroxy-3,1-naphthalenediyl)-2,1-diazenediyl]]bis[4-methyl-, 1,1'-bis(1-methylethyl) ester	Cc1ccc(C(=O)OC(C)C)cc1N=Nc1c(O)c(C(=O)Nc2cc(Cl)c(NC(=O)c3cc4ccccc4c(N=Nc4cc(C(=O)OC(C)C)ccc4C)c3O)cc2Cl)cc2ccccc12	Organic compounds	Benzenoids	Naphthalenes	Naphthalenecarboxylic acids and derivatives
5746	-4.597647377502787	-4.189604	3.9265949723623557	-6.978484257020426	-3.0518892846580705	0.29333333333333333	326.6330000000001	1	512	0.9164126822423386	1.3244562460752871	-1.4644241972753007	2.462170775087055	-0.40804357196079444	1.0713984107539163	-4.487011	2.287153475378762	1.0270490992334216	0.21333333333333332	7173-51-5	Didecyldimethylammonium chloride	CCCCCCCCCC[N+](C)(C)CCCCCCCCCC.[Cl-]	Organic compounds	Organic nitrogen compounds	Organonitrogen compounds	Quaternary ammonium salts
5818	-4.697131435724747	-4.936724	3.2244745021939756	-6.815269748610291	-3.5907952464163153	0.6862087912087913	347.26400000000007	1	512	0.843528327684718	0.6039355760813824	-1.2746099852008264	1.9498645169931492	0.23959275021885684	0.823563562637003	-4.698999	2.656104102287241	0.841660833978606	0.5426190476190477	731-27-1	Tolylfluanid	Cc1ccc(N(SC(F)(Cl)Cl)S(=O)(=O)N(C)C)cc1	Organic compounds	Benzenoids	Benzene and substituted derivatives	Sulfanilides
5822	-5.889095580583061	-5.2717085	3.4004818791015836	-7.072828975447126	-3.6723470963455425	0.6625730994152047	317.32800000000003	1	512	-0.38758718604650916	0.22979991831486782	-1.5713205809105744	1.8291612981910093	-0.6173870921187055	0.8659035213564201	-5.8298903	3.033921654623721	-0.32838186290045174	0.47426858098368224	732-11-6	Phosmet	COP(=S)(OC)SCN1C(=O)c2ccccc2C1=O	Organic compounds	Organoheterocyclic compounds	Isoindoles and derivatives	Isoindolines
5832	-2.417500268188019	-3.5466278	2.8866457822908296	-5.356191899469993	-2.469546117179163	0.41013878296108264	388.5450000000001	1	512	3.171941056415901	2.042813571275332	0.2332494251339276	3.119895207424757	1.1291274917454528	0.746559772638423	-2.8215482	2.5228966300594244	2.767893108930912	0.308097966634552	73398-61-5	Glycerides, mixed decanoyl and octanoyl	CCCCCCC(CCCCCCCCCC(=O)[O-])C(=O)OCC(O)CO	Organic compounds	Lipids and lipid-like molecules	Fatty Acyls	Fatty acids and conjugates
5954	-3.576902535694573	-4.2982574	3.047764373759489	-5.692376323335182	-2.644611949575693	0.8294117647058824	62.137	1	512	1.216447745813744	0.49509294610897303	-0.899026041826865	2.1487383319326243	0.7213548152270577	0.7758495010442203	-3.8830626	2.4063863449255773	0.9102876828169235	0.6627450980392158	75-18-3	Dimethyl sulfide	CSC	Organic compounds	Organosulfur compounds	Thioethers	Dialkylthioethers
5961	-3.751689984544424	-3.9265058	2.988467494438732	-5.839603983407606	-2.851136488968874	0.76015664160401	117.148	1	512	1.3170448939935235	1.1422290712480025	-0.7708691048696587	2.2175983895690736	0.1748158195174656	0.7773040383710759	-4.0576663	3.080816010984918	1.0110685714712502	0.60015664160401	7529-22-8	4-Methylmorpholine 4-oxide	C[N+]1([O-])CCOCC1	Organic compounds	Organoheterocyclic compounds	Oxazinanes	Morpholines
5965	-4.044464352365275	-4.2117085	2.5867130626194146	-5.57716000787845	-2.9904469452590354	0.5278805989332305	222.32799999999995	1	512	1.302529808848021	1.135285630738321	-0.23016584666515377	2.3565472159542606	0.1672441933195392	0.6587383057945542	-4.044569	2.4141237483737537	1.302425141258953	0.3603999603999604	7534-94-3	Isobornyl methacrylate	C=C(C)C(=O)OC1CC2CCC1(C)C2(C)C	Organic compounds	Lipids and lipid-like molecules	Prenol lipids	Monoterpenoids
6005	-4.417586753130705	-4.583114	2.8414442518815446	-6.243090802092697	-3.401646550211152	0.6072519180215222	348.382	1	512	1.1244689549080755	0.9589415612901648	-0.7010350940539157	2.1404091578276287	0.16552739405557393	0.7259427797461178	-4.611317	2.98465283168328	0.9307385594066234	0.4453480475382003	75980-60-8	Diphenyl(2,4,6-trimethylbenzoyl)phosphine oxide	Cc1cc(C)c(C(=O)P(=O)(c2ccccc2)c2ccccc2)c(C)c1	Organic compounds	Benzenoids	Benzene and substituted derivatives	Benzoic acids and derivatives
6057	-5.001627366166541	-4.8000927	3.2159234821220783	-6.6958912582919705	-3.479967776169892	0.6117534407771023	301.296	1	512	0.4773659998597573	0.678900672398726	-1.2168978922656726	1.9990255898564058	-0.201534669022986	0.8224669891492583	-4.8851233	2.0442356236012458	0.5938701006547535	0.48388458831808584	76674-21-0	Flutriafol	OC(Cn1cncn1)(c1ccc(F)cc1)c1ccccc1F	Organic compounds	Benzenoids	Benzene and substituted derivatives	Diphenylmethanes
6224	-4.010022388206134	-4.3447747	3.423656674828352	-6.54460472783679	-3.1209480530084375	0.5742084942084942	402.4840000000003	1	512	1.5947262322745854	1.2599738953637465	-0.93985610735607	2.483800567472282	0.3347523348468444	0.8914956567713999	-4.0225	2.5501932824438214	1.5822485937224693	0.45528957528957525	77-90-7	Acetyl tributyl citrate	CCCCOC(=O)CC(CC(=O)OCCCC)(OC(C)=O)C(=O)OCCCC	Organic compounds	Organic acids and derivatives	Carboxylic acids and derivatives	Tetracarboxylic acids and derivatives
6263	-4.749134071662136	-4.846964	3.669988744994212	-7.10710821913157	-3.437119474137358	0.7617953579965138	352.88699999999994	1	512	0.7985015880232599	0.7006717765717391	-1.5594725594461738	2.1105161855480383	0.09782981078415265	0.9453419988384991	-4.7496233	2.661495009903213	0.7980123669983384	0.6052392964046682	78587-05-0	Hexythiazox	CC1C(c2ccc(Cl)cc2)SC(=O)N1C(=O)NC1CCCCC1	Organic compounds	Benzenoids	Benzene and substituted derivatives	Halobenzenes
6264	-3.412977004284864	-3.8408084	2.3195474554503424	-5.246340557647168	-2.926793102196825	0.7908178113358502	138.21	1	512	1.727562462687478	1.2997310972356027	-0.10580109067482543	2.213746364775517	0.42783138728618075	0.5956428017264007	-3.5526533	2.081638500876981	1.5878861605933363	0.6299482461184589	78-59-1	Isophorone	CC1=CC(=O)CC(C)(C)C1	Organic compounds	Organic oxygen compounds	Organooxygen compounds	Carbonyl compounds
6298	-3.136855630817407	-3.3637137	2.5456116727726714	-4.895196759121758	-2.3495850863490864	0.541880341880342	76.051	1	512	1.7442492981781403	1.517391194989242	-0.014091830126210587	2.531519842646461	0.2268581104850833	0.6529094972813158	-3.409865	2.6599752340440865	1.471240016305383	0.43076923076923074	79-14-1	Glycolic acid	O=C(O)CO	Organic compounds	Organic acids and derivatives	Hydroxy acids and derivatives	Alpha hydroxy acids and derivatives
6299	-4.117378939318463	-3.6120875	3.2189851871454307	-5.391763658857819	-2.1727784717123884	0.5964535464535464	73.095	1	512	0.7465087311185123	1.2518001644715409	-0.5278759884208433	2.6911091987245874	-0.505291451144025	0.8195883302267193	-3.974308	2.518155330093178	0.889579645864301	0.43235098235098235	79-16-3	N-Methylacetamide	CNC(C)=O	Organic compounds	Organic acids and derivatives	Carboxylic acids and derivatives	Carboxylic acid derivatives
6306	-2.863752633694614	-3.358016	2.779220888091048	-4.94992448611925	-2.170703598028202	0.4887120232708468	88.10599999999998	1	512	2.0812528510870516	1.5869894578648274	-0.00491900133758445	2.7743018867534635	0.4942633804045071	0.7087880850291876	-3.0275245	2.3080267444862836	1.9174810192803915	0.3762120232708468	79-31-2	2-Methylpropanoic acid	CC(C)C(=O)O	Organic compounds	Organic acids and derivatives	Carboxylic acids and derivatives	Carboxylic acids
6407	-3.446231131100137	-3.8202126	3.418926329760463	-6.044576616233677	-2.625650286473214	0.5244623655913978	468.5550000000003	1	512	2.224529445542109	1.8505479643953346	-0.37381603959143095	3.045110290169032	0.37398147151521943	0.8938713397131827	-3.5530093	2.286991372936248	2.1177512927877977	0.4083333333333333	80584-91-4	6,6',6''-(1,3,5-Triazine-2,4,6-triyltriazanediyl)trihexanoic acid	O=C(O)CCCCCNc1nc(NCCCCCC(=O)O)nc(NCCCCCC(=O)O)n1	Organic compounds	Organic acids and derivatives	Carboxylic acids and derivatives	Tricarboxylic acids and derivatives
6422	-3.496893614204086	-3.69134	2.7266274783542563	-5.292784197773743	-2.566156719419487	0.7323060996974041	205.254	1	512	1.8153980152219864	1.6209516677178055	0.019507431652328888	2.7461349100065853	0.19444635543092392	0.6970238499145885	-3.4968772	2.2379072245170972	1.815414452782052	0.5823060996974041	81-13-0	Dexpanthenol	CC(C)(CO)C(O)C(=O)NCCCO	Organic compounds	Lipids and lipid-like molecules	Fatty Acyls	Fatty amides
6428	-3.7811281464915703	-4.181395	4.181188448808969	-7.107737212700666	-2.926548763891697	0.6084242424242424	311.34100000000007	1	512	1.7121081695050466	1.3118412744958612	-1.614500896704049	2.56668755210492	0.40026690737195514	1.131360596333423	-3.816943	2.6387049021382736	1.676293380375348	0.4566204906204906	81335-37-7	Imazaquin	CC(C)C1(C)N=C(c2nc3ccccc3cc2C(=O)O)NC1=O	Organic compounds	Organoheterocyclic compounds	Quinolines and derivatives	Quinoline carboxylic acids
6430	-3.472019132892741	-3.894647	3.7576200858953173	-6.761294861950231	-3.0036747760549134	0.5296188380415457	289.33500000000004	1	512	1.9893818392532079	1.5667540855942448	-1.2998938898042822	2.457726196091035	0.4226277501181235	1.0395028475048298	-4.39987	4.125772497294845	1.061531062252579	0.346515939709217	81335-77-5	Imazethapyr	CCc1cnc(C2=NC(=O)C(C)(C(C)C)N2)c(C(=O)O)c1	Organic compounds	Organic acids and derivatives	Carboxylic acids and derivatives	Amino acids, peptides, and analogues
6661	-3.986297459882573	-3.973983	2.4253735668843617	-5.467561805965929	-3.042188239081567	0.6646612517916866	154.16499999999996	1	512	1.201688327371957	1.2140027330340186	-0.2795760187113987	2.145797548172963	-0.012314410489872696	0.6247385540658709	-3.9751651	1.9860000721938627	1.2128206582891519	0.5122802994107343	85-42-7	Hexahydrophthalic anhydride	Oc1oc(O)c2c1CCCC2	Organic compounds	Organoheterocyclic compounds	Isobenzofurans
6702	-3.9177394559970886	-3.816946	2.6924103884251256	-5.343041970414753	-2.650631581989628	0.5648351648351648	271.40099999999995	1	512	1.5158719875244253	1.6166653982594779	0.09056947310676071	2.7829798615318864	-0.10079342633400268	0.6861793451170226	-3.9205759	2.64427337181384	1.5130355812744523	0.45054945054945056	85702-79-0	6-[(1-Hydroxy-2,4-dimethylheptylidene)amino]hexanoic acid--2,2',2''-nitrilotri(ethan-1-ol) (1/1)	CCCC(C)CC(C)C(=O)NCCCCCC(=O)O.OCCN(CCO)CCO	Organic compounds	Lipids and lipid-like molecules	Fatty Acyls	Fatty acids and conjugates
6744	-5.999774080079101	-5.0136986	3.5667695721514554	-7.105671160403866	-3.538901588252411	0.6863589743589744	317.33200000000005	1	512	-0.4982602111848533	0.487815280085218	-1.6041572915096185	1.962612280641837	-0.9860755021982417	0.9116485180553597	-5.1025705	3.288664389000692	0.398943327989797	0.4907943262411347	86-50-0	Azinphos-methyl	COP(=S)(OC)SCn1nnc2ccccc2c1=O	Organic compounds	Organoheterocyclic compounds	Benzo-1,2,3-triazines	Benzotriazine organothiophosphates
6784	-4.60461083425488	-4.7599015	3.367146397430106	-6.75156438490646	-3.3844179874763536	0.6916861204762803	331.366	1	512	0.9156971110779958	0.7604064385080039	-1.2312564395735837	2.1358899578565227	0.1552906893352075	0.8615076293748287	-4.643597	2.116594177167887	0.8767108102464284	0.5362982821169441	874967-67-6	Sedaxane	Cn1cc(C(=O)Nc2ccccc2C2CC2C2CC2)c(C(F)F)n1	Organic compounds	Benzenoids	Benzene and substituted derivatives	Anilides
6787	-3.784012595437402	-4.0453672	2.057325169858776	-5.195713225055002	-3.1383880551962258	0.49505582137161086	141.60099999999997	1	512	1.3670537249569439	1.1056990852423472	-0.04464690466065573	2.01267826519812	0.2613546454683595	0.5239892351975028	-3.9715405	2.4202423475337946	1.179525860378047	0.3768740031897927	87-60-5	3-Chloro-2-methylaniline	Cc1c(N)cccc1Cl	Organic compounds	Benzenoids	Benzene and substituted derivatives	Toluenes
6798	-4.46025851118972	-4.5235744	2.9129209220223866	-6.19590975337514	-3.2829888313527538	0.7670586667293866	274.40400000000005	1	512	0.9781319266222025	0.9148160766180492	-0.7575193155632175	2.155401606459169	0.06331584107468391	0.7430146829278635	-4.516988	2.1899632516661542	0.9214026417717996	0.6101959216313475	87818-31-3	Cinmethylin	Cc1ccccc1COC1CC2(C(C)C)CCC1(C)O2	Organic compounds	Lipids and lipid-like molecules	Prenol lipids	Monoterpenoids
6834	-4.45834957506473	-4.0710235	2.3281933058465825	-5.531932227507203	-3.2037389216606202	0.5097407407407407	164.24799999999996	1	512	0.7571505149220223	1.1444766246793365	-0.31643213752045024	2.011761168326132	-0.3873261108618493	0.6022751467560108	-4.331187	1.8783198164075858	0.884313317611483	0.395074074074074	88-60-8	2-Tert-Butyl-5-methylphenol	Cc1ccc(C(C)(C)C)c(O)c1	Organic compounds	Benzenoids	Benzene and substituted derivatives	Phenylpropanes
6839	-4.675649415949748	-4.0839567	2.974666143588513	-5.920914696254032	-2.946248552665519	0.4133699633699634	137.138	1	512	0.46150839554027956	1.0532010972539738	-0.7837568847640041	2.190909258824509	-0.5916926975049241	0.7666773180662847	-4.5632067	2.2969837194413127	0.5739511509618502	0.3032051282051282	88-72-2	2-Nitrotoluene	Cc1ccccc1[N+](=O)[O-]	Organic compounds	Benzenoids	Benzene and substituted derivatives	Nitrobenzenes
6847	-2.8106563547447228	-3.546026	2.214779491401587	-4.829456318766007	-2.61467682736442	0.3071111111111111	166.13199999999998	1	512	2.4097969386632556	1.6744273000443388	0.3909969746419713	2.6057764660435585	0.7353696366950966	0.565383244749247	-3.6758642	2.288074528363862	1.544589062522107	0.2	88-99-3	Phthalic acid	O=C(O)c1ccccc1C(=O)O	Organic compounds	Benzenoids	Benzene and substituted derivatives	Benzoic acids and derivatives
7048	-4.836079607352395	-4.0149627	3.3337323991847256	-6.244781292246487	-2.9110488930617615	0.8033755161230408	593.6730000000002	1	512	0.9374676904912099	1.758584611911356	-0.4712339944028824	2.862498404781843	-0.821116934165139	0.8809370956957716	-3.9348602	3.1639734224125884	1.8386870574933873	0.6384992784992785	915972-17-7	Afidopyropen	CC1(COC(=O)C2CC2)C(OC(=O)C2CC2)CCC2(C)C1CC(O)C1(C)Oc3cc(-c4cccnc4)oc(=O)c3C(O)C21	Organic compounds	Lipids and lipid-like molecules	Steroids and steroid derivatives	Steroid lactones
7129	-4.605596205104512	-4.372492	2.7524277796219927	-6.004876012503198	-3.252448232881205	0.7847449892337519	220.268	1	512	0.7373552033814166	0.9704595772017903	-0.661924604017269	2.0905031756047237	-0.23310436855666072	0.7044727336994774	-4.4005175	2.860289765859793	0.9424339603121855	0.621345137053412	92077-08-2	3-[3-(Prop-2-en-1-yl)hexa-2,5-dien-1-yl]oxolane-2,5-dione	C=CCC(=CCc1cc(O)oc1O)CC=C	Organic compounds	Organoheterocyclic compounds	Heteroaromatic compounds
7169	-3.8623622936744826	-4.2130694	3.0719114651293067	-6.15926862696056	-3.087357161831253	0.7314680625617557	403.90600000000006	1	512	1.7439180109625447	1.3932108570205357	-0.5529883223235325	2.5189231428057743	0.3507071452598436	0.7966532133667561	-3.8634748	2.368069033607728	1.7428054526523147	0.5845930625617557	929601-09-2	SR58611	CCOC(=O)COc1ccc2c(c1)CC(NCC(O)c1cccc(Cl)c1)CC2.Cl	Organic compounds	Benzenoids	Benzene and substituted derivatives	Phenoxyacetic acid derivatives
7202	-5.169257124835166	-3.5468698	2.1519563952303478	-5.055577385818666	-2.9036209905883186	0.36487703118137904	136.14999999999998	1	512	-0.03523947915918289	1.5871478771985392	0.07844025985731697	2.230396655087665	-1.6223873700439064	0.5829136539690073	-3.620066	2.326700087675053	1.5139517167010534	0.27598814229249014	93-58-3	Methyl benzoate	COC(=O)c1ccccc1	Organic compounds	Benzenoids	Benzene and substituted derivatives	Benzoic acids and derivatives
7347	-3.585260654878305	-3.9759052	2.383498724892791	-5.367575703278697	-2.984076978385906	0.5253623188405797	141.60099999999997	1	512	1.5658056655160413	1.175161146151386	-0.216509382884351	2.16698934200844	0.3906445250991122	0.6089092332019032	-3.7560403	2.3289711405755154	1.3950259959800333	0.3426877470355731	95-69-2	4-Chloro-2-methylaniline	Cc1cc(Cl)ccc1N	Organic compounds	Benzenoids	Benzene and substituted derivatives	Toluenes
7348	-5.18187760523738	-4.1356792	2.422165540602921	-5.399949992792686	-2.9777844521897645	0.3571428571428571	122.171	1	512	-0.09490947653750449	0.951288865852496	-0.3129818640928099	2.1091836765101113	-1.046198360242263	0.6170337855186768	-3.8398144	2.5714903361165735	1.2471537140091926	0.2393374741200828	95-70-5	2-Methyl-1,4-benzenediamine	Cc1cc(N)ccc1N	Organic compounds	Benzenoids	Benzene and substituted derivatives	Toluenes
7359	-3.7571606845563927	-4.425948	2.3953038066562695	-5.488608203149589	-3.0933043964933193	0.5466696152145069	142.58899999999997	1	512	1.3969253386904092	0.7281378715843815	-0.33452217990278693	2.0607816267534824	0.6687874584489784	0.6099686559716213	-4.190205	3.0137090469985504	0.9638809037008853	0.39084073820915927	95-83-0	4-Chloro-1,2-diaminobenzene	Nc1ccc(Cl)cc1N	Organic compounds	Benzenoids	Benzene and substituted derivatives	Aniline and substituted anilines
7390	-4.106133732055485	-3.801252	2.7891264779785248	-5.4248585109212115	-2.6357320329426868	0.68989898989899	87.12199999999999	1	512	0.8339941046072231	1.1388759384648086	-0.4847306742585031	2.3043958037200216	-0.3048818437803389	0.7123131596364054	-3.9965012	2.058673082303296	0.9436266273695503	0.5432323232323233	96-29-7	2-Butanone oxime	CCC(C)=NO	Organic compounds	Organic nitrogen compounds	Organonitrogen compounds	Oximes
7391	-3.706052548403708	-3.8547425	3.7049526183987695	-6.148505683989126	-2.4435530655903563	0.6801282051282052	88.11	1	512	1.2389726528387548	1.090282679541328	-1.2034804827466632	2.5014721356521066	0.14868997860434874	0.9554228568692592	-3.8661792	4.188461187460392	1.0788459546267646	0.49647435897435893	96-31-1	N,N'-Dimethylurea	CNC(=O)NC	Organic compounds	Organic acids and derivatives	Organic carbonic acids and derivatives	Ureas
7445	-5.135081366973946	-4.9360547	3.2594822870038467	-6.774562500445923	-3.5150802134420767	0.629976878762045	208.377	1	512	0.18376841423545934	0.38279507647752453	-1.455712719236518	1.8037695677673284	-0.19902666040045958	0.8304850475521727	-5.1023226	2.5851078833568666	0.2165272251470114	0.47345513963161023	97-74-5	Tetramethylthiuram monosulfide	CN(C)C(=S)SC(=S)N(C)C	Organic compounds	Organosulfur compounds	Sulfenyl compounds
7456	-6.0268414540329545	-5.255127	3.5425341877557663	-7.280369526459953	-3.737835338704187	0.7961223560805439	401.422	1	512	-0.42324028364735794	0.3484742187396833	-1.6767683560743567	1.8657658316814096	-0.7717145009079545	0.9033322214901115	-5.8272967	3.0055842600244107	-0.2236955508271655	0.582078410311493	97886-45-8	Dithiopyr	CSC(=O)c1c(C(F)F)nc(C(F)(F)F)c(C(=O)SC)c1CC(C)C	Organic compounds	Organoheterocyclic compounds	Pyridines and derivatives	Pyridinecarboxylic acids and derivatives
7520	-4.488802272812833	-4.740457	3.239102042229577	-6.711576086637858	-3.4724740444082807	0.5442615813305468	207.016	1	512	0.8272016400024178	0.5755468748912512	-1.3955721738226063	1.8435298684069705	0.25165478514004747	0.8324111052866804	-4.4938273	2.7030963647417736	0.8221765939494678	0.42702020202020197	99-30-9	Dicloran	Nc1c(Cl)cc([N+](=O)[O-])cc1Cl	Organic compounds	Benzenoids	Benzene and substituted derivatives	Nitrobenzenes
7529	-4.467948533884874	-4.519634	2.672317332449629	-5.918282766312109	-3.24596543386248	0.43711206896551724	152.15300000000002	1	512	0.7143319858760302	0.6626467384753588	-0.7360022465512054	1.936315085898424	0.051685236104139776	0.6807009595465394	-4.292521	2.8096890412443716	0.8897595057658908	0.33711206896551726	99-55-8	2-Methyl-5-nitroaniline	Cc1ccc([N+](=O)[O-])cc1N	Organic compounds	Benzenoids	Benzene and substituted derivatives	Nitrobenzenes
8101	-3.503081579030188	-4.0585093	2.7344820720065375	-5.794406938580529	-3.0599248665739918	0.6549015653851781	214.15700000000004	1	512	1.827650695414231	1.2722229345798426	-0.46367466413611	2.2708074078704277	0.5554277707928099	0.7095352544773722	-3.9454865	2.651057532666476	1.3852457185047014	0.5064442151129457	NOCAS_3-(hydroxyphenylphosphinyl)propanoic ac	3-(hydroxyphenylphosphinyl)propanoic acid	O=C(O)CCP(=O)(O)c1ccccc1	Organic compounds	Benzenoids	Benzene and substituted derivatives
8236	-5.70436514022497	-4.4241033	3.7807843525985385	-6.873418672515611	-3.0926343199170727	0.7940685162293925	343.43500000000006	1	512	-0.1685205875121963	1.1117412727769824	-1.337574119802837	2.4432102327957015	-1.2802618801846872	0.9870635152251732	-5.3557673	3.057203641375426	0.18007728928627187	0.6320431997736963	NOCAS_47267	CP-642931	Cc1nc(C)nc(N2CC(C)N(c3ccnc(C(C)O)n3)C(C)C2)n1	Organic compounds	Organoheterocyclic compounds	Diazinanes	Piperazines
8314	-4.522160898756833	-4.671986	3.277127412836642	-6.756668137131187	-3.479540724294545	0.640820656669184	300.16	1	512	0.9551919179421375	0.8053667317510818	-1.2793153204322163	1.9978120924044256	0.14982520430102841	0.850829238262289	-4.5834618	2.1384357115859745	0.8938910465140241	0.49734239579961875	NOCAS_57882	CP-939689	CC(N)c1cc(F)ccc1Oc1ccc(Cl)c(Cl)c1	Organic compounds	Benzenoids	Benzene and substituted derivatives	Diphenylethers
8316	-5.218556225109184	-4.460852	2.6897877036565254	-5.934849972527472	-3.2450622688709463	0.7396417442348143	481.51800000000014	1	512	0.4640563013556479	1.2217603757201803	-0.25223744606263965	2.4375502575938857	-0.7577040789605025	0.6847528302500677	-4.944864	2.501873746055001	0.7377487176119453	0.577379681972752	NOCAS_57885	CP-395919	CC(=O)NCCN1CCc2cc(NC(=O)c3ccccc3-c3ccc(C(F)(F)F)cc3)ccc2C1	Organic compounds	Benzenoids	Benzene and substituted derivatives	Biphenyls and derivatives
10162	-10.043675195362113	-8.826771	5.980818263594504	-10.220279968453081	-4.239461704858577	0.3467032967032967	374.8650000000001	1	512	-4.4698003017969175	-3.252895894875765	-4.646405074887886	1.3344131887066182	-1.2169044128914095	1.6562617639814283	-8.24397	6.442752256757389	-2.670095036600184	0.2697802197802198	57117-44-9	1,2,3,6,7,8-Hexachlorodibenzofuran	Clc1cc2c(oc3cc(Cl)c(Cl)c(Cl)c32)c(Cl)c1Cl	Organic compounds	Organoheterocyclic compounds	Benzofurans	Dibenzofurans
10169	-8.463873415811728	-8.103805	5.371517433288927	-10.418572451522374	-5.047055018233447	0.5413362000318522	443.7550000000001	1	512	-2.8167301563171945	-2.4566613235103296	-4.771429192027841	0.6000882412610861	-0.3600688274938566	1.3692944523182902	-8.386262	4.298319505861344	-2.739118695208307	0.4127647714604237	39001-02-0	Octachlorodibenzofuran	Clc1c(Cl)c(Cl)c2c(oc3c(Cl)c(Cl)c(Cl)c(Cl)c32)c1Cl	Organic compounds	Organoheterocyclic compounds	Benzofurans	Dibenzofurans
10175	-6.506620791926408	-6.5944686	6.097834477586951	-10.214960908323878	-4.117126430736927	0.44846453546453546	326.437	1	512	-0.9928214139489606	-1.080669214579374	-4.701161530346431	1.3966729472405204	0.08784780167100426	1.5609508480013075	-6.5501866	6.051755286198308	-1.0363872494919104	0.33937362637362634	74472-37-0	2,3,4,4',5-Pentachlorobiphenyl	Clc1ccc(-c2cc(Cl)c(Cl)c(Cl)c2Cl)cc1	Organic compounds	Benzenoids	Benzene and substituted derivatives	Biphenyls and derivatives
20019	-3.538331437561784	-3.5163157	3.988730861938202	-6.611124834035052	-2.62239397209685	0.2805562990385512	939.4979999999993	1	512	2.434564422351196	2.4565801813540165	-0.6382289741220718	3.3505018878161303	-0.022015738938126805	1.1071532149567398	-3.536676	2.9779065052207603	2.4362199159579068	0.20488062336287555	64754-95-6 ,8001-78-3	Castor oil, hydrogenated, lithium salt ,Hydrogenated castor oil		Organic compounds	Lipids and lipid-like molecules	Glycerolipids	Triradylcglycerols
20021	-4.04669572181438	-3.272294	2.1657632385506145	-4.570964349152127	-2.4052011106015123	0.011764705882352941	158.241	1	512	1.1526232969603976	1.927024979022749	0.6283546696226512	2.7941179081732654	-0.7744016773197515	0.555196362280347	-3.7976294	1.941292121146145	1.40168966220881	0.0	112-05-0 ,53988-05-9	Nonanoic acid ,Isononanoic acid, calcium salt (2:1)		Organic compounds	Lipids and lipid-like molecules	Fatty Acyls	Fatty acids and conjugates
20042	-3.891924871899915	-3.5482142	2.574804046199232	-5.078348573279618	-2.5035445270803858	0.6623333333333333	113.16	1	512	1.1617680668850383	1.5054787508960148	-0.024655634494664427	2.5501484117045674	-0.3437106747411014	0.659191272628231	-3.7796757	1.8563807890456219	1.2740172120717712	0.4227777777777778	105-60-2 ,2123-24-2	Caprolactam ,Sodium caprolactamate		Organic compounds	Organoheterocyclic compounds	Lactams	Caprolactams
20044	-5.355534772341287	-5.50982	3.530108531291805	-7.180978891904184	-3.650870360612379	0.5187524366471735	414.064	1	512	0.2615327009020011	0.1072474949656815	-1.5639114186608956	1.9661971126309095	0.15428521209474777	0.8990422515925615	-5.247323	2.5641461109056003	0.36974442783230627	0.27875243664717353	335-67-1 ,3825-26-1	Perfluorooctanoic acid ,Ammonium perfluorooctanoate		Organic compounds	Organohalogen compounds	Alkyl halides	Alkyl fluorides
20047	-2.76233304757124	-3.1859765	2.5793399581813024	-4.712687895351324	-2.1333479371700212	0.5742507492507491	150.08599999999998	1	512	2.4140071356359587	1.9903636697520006	0.46365228785587537	3.0429922460371777	0.4236434577083008	0.6599997977590066	-3.2723153	2.5040277218103126	1.9040249429059095	0.4362637362637362	304-59-6 ,868-14-4 ,868-18-8 ,87-69-4	Potassium sodium tartrate ,Potassium bitartrate ,Butanedioic acid, 2,3-dihydroxy- (2R,3R)-, sodium salt (1:2) ,L-Tartaric acid		Organic compounds	Organic oxygen compounds	Organooxygen compounds	Carbohydrates and carbohydrate conjugates
20048	-3.726274403724066	-3.7068567	2.721015222352655	-5.2083221525695915	-2.4873069302169366	0.7053816987610091	182.175	1	512	1.5342143744727648	1.5536320561967982	0.05216662562723916	2.773181847979894	-0.019417676123968164	0.6927727583084894	-3.7257123	2.271531655623562	1.5347764793884044	0.5520483654276758	68131-04-4 ,68514-28-3	Humic acids, sodium salts ,Humic acids, potassium salts		Organic compounds	Organic acids and derivatives	Carboxylic acids and derivatives	Dicarboxylic acids and derivatives
20049	-2.8184726867665004	-3.5253983	2.01010557845116	-4.8564802323635705	-2.8463746539124104	0.40734183944710256	122.12299999999996	1	512	2.268324777607607	1.5613991919606034	0.23031723201053678	2.240422810461697	0.7069255676280308	0.528970784289585	-3.2965887	2.227972224406741	1.790208817938806	0.2970209838321293	532-32-1 ,65-85-0	Sodium benzoate ,Benzoic acid		Organic compounds	Benzenoids	Benzene and substituted derivatives	Benzoic acids and derivatives
20066	-4.5638868524463945	-4.510325	2.643683965345905	-5.885486762464257	-3.241802797118352	0.5694683694683695	167.25799999999998	1	512	0.6595000469247915	0.7130619517495589	-0.6620998630930712	1.981584102252834	-0.053561897459822205	0.6735395511491779	-4.5637	2.198699112683871	0.6596866937339794	0.4463914463914464	155-04-4 ,2492-26-4	2-Mercaptobenzothiazole, zinc ,Sodium 2-mercaptobenzothiolate		Organic compounds	Organoheterocyclic compounds	Benzothiazoles
64	-4.934499903309247	-4.058514	2.4195623657966245	-5.377241065447311	-2.9576786996506867	0.5486393345216876	107.15599999999998	2	512	0.09551659025747175	0.9715023810461814	-0.3472245718805928	2.0723377939160317	-0.8759857851146666	0.6159362653041202	-4.155228	2.8724068509148593	0.8747883653410468	0.4264171122994653	100-61-8	N-Methylaniline	CNc1ccccc1	Organic compounds	Organic nitrogen compounds	Organonitrogen compounds	Amines
74	-4.528505040466164	-4.6498957	3.6622588101743654	-6.798562238289932	-3.136303428115567	0.4176935483870968	173.60700000000003	2	512	0.7110621918955272	0.5896715769724152	-1.5589950059282414	2.103263804246124	0.1213906275636214	0.9360892109236196	-4.530491	2.3749433679124436	0.7090763446380127	0.3176935483870968	1007-28-9	Deisopropylatrazine	CCNc1nc(N)nc(Cl)n1	Organic compounds	Organoheterocyclic compounds	Triazines	Aminotriazines
206	-3.8834375148835463	-4.88151	4.163361830079406	-7.544148611829059	-3.380786781749653	0.5963995106548299	252.36400000000003	2	512	1.5185898875251511	0.5205176113313464	-2.142121209420362	2.0212406206590443	0.9980722660002428	1.0825849641379628	-4.2093143	3.2550572986388855	1.1927130586418457	0.4378680421233613	102-77-2	N-Oxydiethylenebenzothiazole-2-sulfenamide	c1ccc2sc(SN3CCOCC3)nc2c1	Organic compounds	Organoheterocyclic compounds	Benzothiazoles
279	-3.286247294126029	-4.3865786	2.665959211209901	-5.726407493014684	-3.060448281804783	0.5120699746530452	275.308	2	512	2.15357153733768	1.0532402830570688	-0.2865886615509755	2.3793705496589257	1.1003312657494595	0.6800278824278266	-3.6007514	2.2739610838180684	1.839067415050039	0.35723126497562585	104098-48-8	Imazapic	Cc1cnc(C2=NC(=O)C(C)(C(C)C)N2)c(C(=O)O)c1	Organic compounds	Organic acids and derivatives	Carboxylic acids and derivatives	Amino acids, peptides, and analogues
365	-4.146637705468202	-4.081237	2.8874760893057254	-5.662072651274125	-2.774596561968399	0.6595150433125541	191.19	2	512	1.1348274677313261	1.2002283355388637	-0.3806074780745963	2.506868611231129	-0.06540086617376861	0.7350725504011619	-4.1343203	2.125115163210346	1.1471449087036698	0.5226729380493962	10605-21-7	Carbendazim	COC(=O)Nc1nc2ccccc2[nH]1	Organic compounds	Organoheterocyclic compounds	Benzimidazoles	2-benzimidazolylcarbamic acid esters
4413	-4.658626269898239	-4.5617676	2.441212825277252	-5.845155594029879	-3.4039427687526267	0.5603861247988438	302.41400000000004	2	512	0.8219756226915367	0.9188343248070888	-0.3645537014401032	2.076659123837149	-0.0968586917732388	0.6217526106860329	-4.6579647	1.9695397414556681	0.8226371716773725	0.4289575533702724	584-79-2	Allethrin	C=CCC1=C(C)C(OC(=O)C2C(C=C(C)C)C2(C)C)CC1=O	Organic compounds	Lipids and lipid-like molecules	Fatty Acyls	Fatty acid esters
438	-4.739959351881307	-3.8179407	2.830610433126121	-5.457400104345903	-2.6267896712197825	0.7026764705882353	58.08	2	512	0.02406725581073025	0.946085911238603	-0.693373496653866	2.1372369364722545	-0.9220186399062094	0.7225570230925074	-3.5638876	2.5577660702693343	1.2001389907883597	0.5586764705882353	107-18-6	Allyl alcohol	C=CCO	Organic compounds	Organic oxygen compounds	Organooxygen compounds	Alcohols and polyols
449	-5.602768479385901	-4.8318315	5.175752165168451	-8.605908281563961	-3.4301561163955103	0.7037950107815726	398.24	2	512	-0.0026236001213829	0.7683134278942341	-3.005763402299443	2.1699887628690075	-0.770937024155188	1.4192670594139742	-4.816978	5.868795022924215	0.7831669018863233	0.5461479519580432	1072957-71-1	Benzovindiflupyr	Cn1cc(C(=O)Nc2cccc3c2C2CCC3C2=C(Cl)Cl)c(C(F)F)n1	Organic compounds	Benzenoids	Tetralins
479	-4.181030226515928	-3.5294666	2.9351274770606723	-5.255855654370695	-2.3207281773100226	0.5989021164021164	89.13799999999999	2	512	0.7690326590261523	1.4205962590707675	-0.3057927688286151	2.629334708232057	-0.6515635974876073	0.7504507435111402	-3.736529	3.1581860161526456	1.2135337815784695	0.46890211640211643	108-01-0	Dimethylaminoethanol	CN(C)CCO	Organic compounds	Organic nitrogen compounds	Organonitrogen compounds	Amines
482	-3.1266763185582835	-3.48152	2.4345447818282824	-4.906187266551615	-2.4716424847233323	0.5942810457516339	100.161	2	512	1.8740223332936332	1.5191787061778772	0.09451138530030205	2.5290561671285845	0.35484361895697525	0.6221000463784035	-3.1920588	2.0125092116891574	1.8086398475888603	0.4609477124183006	108-10-1	4-Methyl-2-pentanone	CC(=O)CC(C)C	Organic compounds	Organic oxygen compounds	Organooxygen compounds	Carbonyl compounds
517	-3.132390737596448	-3.7078898	3.142268067322143	-5.4931566451510125	-2.3508885778288695	0.7694747510308151	129.075	2	512	1.9784513961228123	1.4029523269443067	-0.3823145114317523	2.7599535558903905	0.5754990577068968	0.8009392521052973	-3.3344824	2.384422933221161	1.7763597072492003	0.5471794871794872	108-80-5	Cyanuric acid	O=c1[nH]c(=O)[nH]c(=O)[nH]1	Organic compounds	Organoheterocyclic compounds	Triazines	Triazinones
552	-3.995235316558754	-3.8092284	2.8561558820913944	-5.476993337459786	-2.6208374553683913	0.5752657004830918	102.181	2	512	1.014134832055222	1.2001417321190306	-0.4676231888458098	2.3885326932455846	-0.1860068963011856	0.7296639065078308	-3.991032	2.454840959112016	1.0183382549321722	0.4430434782608696	109-55-7	3-(Dimethylamino)propylamine	CN(C)CCCN	Organic compounds	Organic nitrogen compounds	Organonitrogen compounds	Amines
597	-3.078842874816553	-3.319159	2.5156834510291306	-4.938192325729823	-2.422508874700692	0.125	86.178	2	512	1.8565535360422856	1.616237382151861	-0.002795914870984234	2.5128875361581464	0.2403161560977538	0.6553929639985849	-3.2829905	2.3742706027747613	1.6524059678790197	0.1	110-54-3	n-Hexane	CCCCCC	Organic compounds	Hydrocarbons	Saturated hydrocarbons	Alkanes
607	-3.244159195504716	-3.8118296	2.83564864820338	-5.480909215391791	-2.6452605671884113	0.6913636363636364	87.12199999999999	2	512	1.6959686411579922	1.1282982565771436	-0.5407813787290826	2.294867269474297	0.5676703714508502	0.7250783747160934	-3.4437366	2.2629123958045114	1.49639129983756	0.5496969696969697	110-69-0	Butanal oxime	CCCC=NO	Organic compounds	Organic nitrogen compounds	Organonitrogen compounds	Oximes
713	-4.160007425483127	-5.1464458	3.5502871070563304	-6.77199976132976	-3.22171265427343	0.3896435076762946	410.4120000000002	2	512	1.453212625104045	0.4667742932688202	-1.1587797107425881	2.3915073963137425	0.9864383257070584	0.903774514400318	-4.3931313	2.5230481906932996	1.220088798843991	0.2754098360655738	111991-09-4	Nicosulfuron	COc1cc(OC)nc(NC(=O)NS(=O)(=O)c2ncccc2C(=O)N(C)C)n1	Organic compounds	Organic nitrogen compounds	Organonitrogen compounds	Sulfonylureas
716	-4.282248809960188	-3.8201525	2.5105941454307774	-5.378283572422778	-2.867689426992001	0.27999999999999997	185.355	2	512	0.9857554957715733	1.4478518036357417	-0.11027926669101705	2.4003148787397603	-0.462096288826765	0.6477753329726494	-3.8925495	2.3488473328359354	1.375454805051881	0.18666666666666668	1120-24-7	Decyldimethylamine	CCCCCCCCCCN(C)C	Organic compounds	Organic nitrogen compounds	Organonitrogen compounds	Amines
740	-3.598325603326159	-3.6139913	2.433691434939938	-5.110153785989578	-2.67646235104964	0.4228571428571429	184.279	2	512	1.667150243538289	1.651484585635686	0.15532206087487008	2.589013495814808	0.015665657202405647	0.6266627366324016	-3.5986354	1.8060460154382718	1.6668404199437887	0.33	112-38-9	10-Undecenoic acid	C=CCCCCCCCCC(=O)O	Organic compounds	Lipids and lipid-like molecules	Fatty Acyls	Fatty acids and conjugates
746	-2.925488579202959	-3.1350682	1.746738303732874	-4.24042275393918	-2.493684450206306	0.0	172.31199999999998	2	512	2.3108269440507	2.1012473332908184	0.9958927693144787	2.742631073047353	0.20957959897392087	0.45284774650864884	-3.0616543	1.6229809710354397	2.174661187018029	0.0	112-42-5	1-Undecanol	CCCCCCCCCCCO	Organic compounds	Lipids and lipid-like molecules	Fatty Acyls	Fatty alcohols
752	-4.125344375235837	-3.4392107	2.491959808485887	-5.185492695153065	-2.6935328866671777	0.3648351648351648	204.785	2	512	1.1859537672251568	1.8720874940845345	0.12580544730792906	2.6177652557938162	-0.6861337219307835	0.6748176877572785	-3.896713	1.9023846969601874	1.4145851452570763	0.2879120879120879	112-52-7	1-Chlorododecane	CCCCCCCCCCCCCl	Organic compounds	Organohalogen compounds	Organochlorides
806	-4.908316026500776	-4.670007	3.993073287007725	-7.209236789070553	-3.2161635020628276	0.6750672043010753	388.845	2	512	0.6814604924098338	0.919769280870839	-1.619460270159943	2.373613016847782	-0.23830879764945756	1.0366059987732748	-4.7293415	3.8319795098806804	0.8604350257371801	0.5375672043010752	115-28-6	Chlorendic acid	O=C(O)C1C(C(=O)O)C2(Cl)C(Cl)=C(Cl)C1(Cl)C2(Cl)Cl	Organic compounds	Organic acids and derivatives	Carboxylic acids and derivatives	Dicarboxylic acids and derivatives
816	-4.243844140890004	-3.9054587	2.7127962704482735	-5.484240052625432	-2.7714437821771583	0.6117919799498746	160.25699999999998	2	512	0.9609728676283248	1.2993582973040896	-0.27942304410710317	2.4333732263411703	-0.3383854521540419	0.6928020025726132	-4.034438	2.0991203745406812	1.1703788716779862	0.48512531328320796	115-84-4	2-Butyl-2-ethyl-1,3-propanediol	CCCCC(CC)(CO)CO	Organic compounds	Lipids and lipid-like molecules	Fatty Acyls	Fatty alcohols
817	-3.723172467072835	-4.691793	3.136566157791183	-6.651663507025325	-3.515097349234142	0.49643704121965	326.288	2	512	1.7904286348191931	0.8218081197459756	-1.1380624051332968	1.9985037526578862	0.9686204978624677	0.8105578221578759	-4.6059504	3.0062397207457283	0.9076507536989784	0.38643704121964995	115-86-6	Triphenyl phosphate	O=P(Oc1ccccc1)(Oc1ccccc1)Oc1ccccc1	Organic compounds	Organic acids and derivatives	Organic phosphoric acids and derivatives	Phosphate esters
838	-5.854364538724753	-5.0014267	6.813144457407601	-10.260222591290924	-3.447078133883323	0.7639354792516901	403.88800000000015	2	512	-0.24810358877636063	0.6048342695404382	-4.653961641342532	2.1591828160650697	-0.8529378419474094	1.8891149857616587	-5.6152673	3.023006086389751	-0.00900632800489442	0.6086413616046313	117337-19-6	Fluthiacet-methyl	COC(=O)CSc1cc(N=c2sc(=O)n3n2CCCC3)c(F)cc1Cl	Organic compounds	Organosulfur compounds	Thioethers	Aryl thioethers
894	-3.302349991201397	-3.6948638	2.1160574341830998	-4.889238096026947	-2.7731806618438473	0.4083336663336663	152.14899999999997	2	512	1.8799191110996958	1.4874053162901153	0.29303100627414574	2.4090884404572455	0.3925138050327339	0.5391697110727801	-3.4760942	1.8549007428693605	1.7061748743889094	0.3123336663336663	119-36-8	Methyl salicylate	COC(=O)c1ccccc1O	Organic compounds	Benzenoids	Benzene and substituted derivatives	Benzoic acids and derivatives
984	-4.403088726175142	-4.898851	3.3934328847250708	-6.876176253485421	-3.4827433687603504	0.5005555555555554	181.449	2	512	0.8556658528884183	0.3599036658906463	-1.6174216744218612	1.7760112103032095	0.4957621916410204	0.8667327358086774	-4.5222015	2.50339831944085	0.7365530421946382	0.39222222222222214	120-82-1	1,2,4-Trichlorobenzene	Clc1ccc(Cl)c(Cl)c1	Organic compounds	Benzenoids	Benzene and substituted derivatives	Halobenzenes
994	-5.793817893910686	-4.816221	2.4763795597817	-5.895086222737021	-3.4187066629553207	0.423281894638958	182.135	2	512	-0.5334244838308211	0.44417215854162173	-0.6346928126571563	1.841686747124544	-0.9775966567280685	0.6309740754442513	-5.373721	2.885806708674321	-0.11332773357104448	0.3304247517818152	121-14-2	2,4-Dinitrotoluene	Cc1ccc([N+](=O)[O-])cc1[N+](=O)[O-]	Organic compounds	Benzenoids	Benzene and substituted derivatives	Toluenes
1007	-3.391726528267176	-3.6656978	2.562338920075735	-5.395218676365821	-2.832879756290086	0.5074923687423688	152.14899999999997	2	512	1.7905425740339167	1.5165712984397264	-0.2129495740647281	2.349389346011007	0.2739712847668816	0.6798616755217801	-3.4695692	1.9750823698829914	1.71269989490031	0.35193996415770606	121-33-5	4-Hydroxy-3-methoxybenzaldehyde	COc1cc(C=O)ccc1O	Organic compounds	Benzenoids	Phenols	Methoxyphenols
1020	-4.639288876268451	-4.560885	2.634093918888825	-5.909473006790244	-3.275379087901419	0.6280871670702179	225.295	2	512	0.7134626772107936	0.7918665933980472	-0.5567214533109992	2.0773724655778256	-0.0784039237232852	0.6714734001893587	-4.639254	2.0482186196710597	0.7134974474941942	0.48523002421307504	121552-61-2	Cyprodinil	Cc1cc(C2CC2)nc(Nc2ccccc2)n1	Organic compounds	Benzenoids	Benzene and substituted derivatives	Aniline and substituted anilines
1059	-3.439447093539278	-3.9493613	3.662968918511784	-6.2165641753157725	-2.5535952568039884	0.61677993059572	191.271	2	512	1.8422020349056747	1.3322878053243379	-0.9349150468708199	2.7280538716409644	0.5099142307710247	0.9445445535869852	-3.8483992	3.405345098666167	1.433249951667562	0.47087104072398195	122-20-3	Triisopropanolamine	CC(O)CN(CC(C)O)CC(C)O	Organic compounds	Organic nitrogen compounds	Organonitrogen compounds	Amines
1062	-3.676164629930398	-3.72571	2.9167398885267692	-5.570452097028171	-2.6537122085014015	0.3252647201362304	572.5810000000002	2	512	2.0816723027666013	2.0321270199077066	0.18738483566882846	3.104124724195598	0.04954528523073476	0.7560646173063124	-3.6652007	2.553548788039878	2.092636235182741	0.24104050431663984	12225-06-8	C.I. Pigment Red 176	COc1ccc(C(=O)Nc2ccccc2)cc1N=Nc1c(O)c(C(=O)Nc2ccc3[nH]c(=O)[nH]c3c2)cc2ccccc12	Organic compounds	Benzenoids	Benzene and substituted derivatives	Anilides
1063	-3.5396958402877856	-3.7542162	2.9441995297818124	-5.703784370827197	-2.7595848410453847	0.4037831691646508	576.5910000000001	2	512	2.2211720189214588	2.0066516592513137	0.05708348838204713	3.0012830181638597	0.21452035386504642	0.7747725153254703	-3.7930722	2.8452749998779874	1.9677956350566528	0.2541484942420501	12225-08-0	C.I. Pigment Violet 32	CNS(=O)(=O)c1cc(OC)c(N=Nc2c(O)c(C(=O)Nc3ccc4[nH]c(=O)[nH]c4c3)cc3ccccc23)cc1OC	Organic compounds	Benzenoids	Naphthalenes	Naphthalenecarboxylic acids and derivatives
1115	-4.621673996878203	-4.408024	3.5016772452596103	-6.605497945252394	-3.103820699992784	0.4113985637714451	431.4520000000002	2	512	1.013258489628002	1.226908645983719	-0.9705654587461898	2.5311117865134203	-0.21365016264968695	0.9058637103605427	-4.5977993	2.5333799522008644	1.0371331913343822	0.2844632768361582	122931-48-0	Rimsulfuron	CCS(=O)(=O)c1cccnc1S(=O)(=O)NC(=O)Nc1nc(OC)cc(OC)n1	Organic compounds	Organic nitrogen compounds	Organonitrogen compounds	Sulfonylureas
1136	-3.471010131597578	-3.6960335	3.0126605454550135	-5.569371967725875	-2.5567114222708613	0.7011188811188811	112.088	2	512	1.5785489884662354	1.3535256425682074	-0.5198128476620615	2.492847697792952	0.22502334618562525	0.7776562548491934	-3.4709284	2.436964904395651	1.578630700458512	0.5383838383838384	123-33-1	Maleic hydrazide	O=c1ccc(=O)[nH][nH]1	Organic compounds	Organoheterocyclic compounds	Diazines	Pyridazines and derivatives
1260	-4.020967182908902	-3.486528	2.9902323878982857	-5.040287332442819	-2.0500549445445335	0.5519607843137255	94.541	2	512	0.9546530087980507	1.489092265922605	-0.06466714073586659	2.925565247162419	-0.5344392631396149	0.7618580287209681	-3.5080476	2.7413258909794256	1.46757261501401	0.42333333333333334	127-00-4	1-Chloro-2-propanol	CC(O)CCl	Organic compounds	Organohalogen compounds	Halohydrins	Chlorohydrins
1274	-5.0817145650821445	-4.446023	2.4850224789203716	-5.75383164462727	-3.268809165706898	0.5989883489627734	206.329	2	512	0.2328457082368065	0.8685372896211426	-0.4392713713083187	2.0457511076120527	-0.6356915777164218	0.6328919337371872	-4.8313646	2.2182730876626557	0.483195648827306	0.44212560386473426	127-51-5	alpha-Isomethylionone	CC(=O)C(C)=CC1=C(C)CCCC1(C)C	Organic compounds	Lipids and lipid-like molecules	Prenol lipids	Sesquiterpenoids
1279	-3.5342798895579755	-4.529889	2.709002832556789	-5.913313384280777	-3.2043105517239874	0.5299438250799413	205.666	2	512	1.7788826119916303	0.7832734054845735	-0.6001508827311707	2.1088519498256186	0.9956092171925128	0.6906329408224275	-3.83815	2.517110973460663	1.4750124980711756	0.40613430127041744	127-65-1	Chloramine-T	Cc1ccc(S(=O)(=O)[N-]Cl)cc1.[Na+]	Organic compounds	Benzenoids	Benzene and substituted derivatives	Benzenesulfonamides
1350	-7.83448294878671	-6.212465	3.9839550999207978	-7.638717129778841	-3.654762029858043	0.48090642066791	288.44000000000005	2	512	-2.3744274618978234	-0.7524093421354973	-2.178661642889954	1.8052934570308434	-1.6220181393689854	1.0371278512369921	-7.281466	4.398263643850659	-1.8214105297148182	0.34987193790928933	13071-79-9	Terbufos	CCOP(=S)(OCC)SCSC(C)(C)C	Organic compounds	Organic acids and derivatives	Organic dithiophosphoric acids and derivatives	Dithiophosphate O-esters
1381	-4.308455711057291	-4.7387066	3.6824513614430194	-7.05525257418673	-3.37280121274371	0.7967114581594329	248.18799999999996	2	512	1.0863250682820085	0.6560741811454929	-1.6604717948474303	2.021979566595589	0.43025087768782644	0.9532120963386684	-4.519515	2.673459429909304	0.8752657463012375	0.6334461520369838	131341-86-1	Fludioxonil	N#Cc1c[nH]cc1-c1cccc2c1OC(F)(F)O2	Organic compounds	Organoheterocyclic compounds	Benzodioxoles
1455	-3.2824823566371224	-4.3994455	2.8167023487054514	-5.814158024981311	-2.9974556762758597	0.6644638597396993	350.3960000000001	2	512	2.262076783131058	1.145113621807106	-0.26959888521313063	2.547103463492321	1.116963177115319	0.7184914503636567	-3.5800538	2.812161441097272	1.9645053151547085	0.5172416375174771	132-98-9	Penicillin VK	CC1(C)SC2C(NC(=O)COc3ccccc3)C(=O)N2C1C(=O)[O-].[K+]	Organic compounds	Organic acids and derivatives	Carboxylic acids and derivatives	Amino acids, peptides, and analogues
1594	-5.26043361170213	-5.354576	5.998166774948256	-9.63427039597081	-3.6361036210225546	0.6593789612370848	430.907	2	512	0.37394993747252386	0.27980743647508016	-3.9998868467961572	1.998279928152099	0.094142499137714	1.6380263327734905	-5.3128133	5.919653323501766	0.3215702581348609	0.5120105401844532	13674-87-8	Tris(1,3-dichloro-2-propyl) phosphate	O=P(OC(CCl)CCl)(OC(CCl)CCl)OC(CCl)CCl	Organic compounds	Organic acids and derivatives	Organic phosphoric acids and derivatives	Phosphate esters
1734	-3.985362255529703	-4.6696954	2.9177536047770136	-6.080859808443108	-3.1631062036660946	0.6262443064182195	122.214	2	512	1.10175870303219	0.41742558259939927	-0.9937388498812151	1.9240147548957984	0.6843331218201505	0.7435536760726974	-4.5737023	2.6704799148814526	0.5134186300797865	0.47489177489177486	140-90-9	Sodium O-ethyl carbonodithioate	CCOC(=S)[S-].[Na+]	Organic compounds	Organic salts	Organic metal salts	Organic alkali metal salts
1764	-2.51183659925361	-3.386499	2.443099696630721	-4.875933779401947	-2.4328340827712265	0.45598845598845605	88.106	2	512	2.4331688855280555	1.5585065650749588	0.06907170537971828	2.512171402010439	0.8746623288164583	0.6280594341752144	-2.9497507	2.675431500136143	1.9952548161585029	0.36075036075036077	141-78-6	Ethyl acetate	CCOC(C)=O	Organic compounds	Organic acids and derivatives	Carboxylic acids and derivatives	Carboxylic acid derivatives
1776	-2.560468054032956	-3.400219	2.7868253924738955	-5.131414760820973	-2.3445893683470773	0.2741441839893852	274.40099999999995	2	512	2.877917635704712	2.0381667158952097	0.3069709289166951	3.0937963213905904	0.8397509095900908	0.7191999710177892	-2.8447044	2.1381866754160033	2.5936812973555146	0.146203007518797	142-18-7	1-Monolaurin	CCCCCCCCCCCC(=O)OCC(O)CO	Organic compounds	Lipids and lipid-like molecules	Glycerolipids	Monoradylglycerols
1777	-4.250034282979108	-3.61565	2.055005381618618	-4.861650059752806	-2.8066446781341883	0.31834482758620686	170.25199999999998	2	512	0.9810579394198821	1.6154422923904381	0.3694421626461839	2.424447544264802	-0.634384344395734	0.5277672438810016	-3.891324	1.739197263652728	1.3397681824974659	0.2355862068965517	142-19-8	Prop-2-en-1-yl heptanoate	C=CCOC(=O)CCCCCC	Organic compounds	Lipids and lipid-like molecules	Fatty Acyls	Fatty acid esters
1867	-4.382822402867812	-4.9253	3.685486776766537	-7.152218095953989	-3.4667313191874523	0.7404415584415585	268.125	2	512	1.0455149066609875	0.5030371950316834	-1.7238807864251897	1.9616059903413472	0.542477718439561	0.9459467995883855	-4.562188	2.9167361871963187	0.8661491546609763	0.5877142857142857	145783-14-8	4,6-Dichloro-5-nitro-2-(propylsulfanyl)pyrimidine	CCCSc1nc(Cl)c([N+](=O)[O-])c(Cl)n1	Organic compounds	Organosulfur compounds	Thioethers	Aryl thioethers
1908	-3.9757767411161553	-4.7370577	3.0913737469830003	-6.4006760559736025	-3.309302308990602	0.6272793872793873	149.284	2	512	1.1982365221743585	0.43695557060401663	-1.2266627926830886	1.8647109542999116	0.7612809447358955	0.7869851037776356	-4.2355266	2.393579773407121	0.9384867007206392	0.4340548340548341	148-18-5	Sodium diethyldithiocarbamate	CCN(CC)C(=S)[S-].[Na+]	Organic compounds	Organic salts	Organic metal salts	Organic alkali metal salts
1934	-4.69958164331939	-4.6055202	2.55271599023046	-5.90653217365506	-3.3538161834245996	0.6148861469914101	341.8350000000001	2	512	0.834234884136923	0.9282962647996733	-0.3727156461987465	2.1800003440317135	-0.09406139490630405	0.6508364676473154	-4.704298	2.2738341027958384	0.829518509582086	0.46673799884326195	149979-41-9	Tepraloxydim	CCC(=NOCC=CCl)C1C(=O)CC(C2CCOCC2)CC1=O	Organic compounds	Organic oxygen compounds	Organooxygen compounds	Carbonyl compounds
2016	-6.329619560904394	-4.529305	2.5860218431623574	-5.882457855745797	-3.29643601258344	0.49857934180514824	221.25599999999997	2	512	-0.9847245042167475	0.8155900830553631	-0.5375627990581509	2.0484590441042068	-1.8003145796727047	0.6587244013000935	-5.7421803	3.109099735392643	-0.39728529125984746	0.3830237862495927	1563-66-2	Carbofuran	CNC(=O)Oc1cccc2c1OC(C)(C)C2	Organic compounds	Organoheterocyclic compounds	Coumarans
2032	-4.878844436514724	-3.9714785	2.743361120903638	-5.6000099685380285	-2.8566488476343905	0.4277916597256928	164.16	2	512	0.33642290691699833	1.2437888800279397	-0.38474262510630625	2.358618495797332	-0.9073659742954856	0.7022405491239332	-4.61684	2.375291350040809	0.5984274583321273	0.32779165972569274	1571-08-0	Methyl 4-formylbenzoate	COC(=O)c1ccc(C=O)cc1	Organic compounds	Benzenoids	Benzene and substituted derivatives	Benzoic acids and derivatives
2072	-4.4153123023516505	-4.2515063	3.092159412674122	-5.958051010316833	-2.865891597642711	0.7381102729407054	283.353	2	512	1.0370155127432052	1.2008214898142637	-0.5057231952219772	2.586436217452145	-0.16380597376888684	0.7872688539631723	-4.1934543	3.079710910751668	1.2588735414248613	0.5859363598972271	159138-81-5	Cariporide mesylate	CC(C)c1ccc(C(=O)N=C(N)N)cc1S(C)(=O)=O.CS(=O)(=O)O	Organic compounds	Lipids and lipid-like molecules	Prenol lipids	Monoterpenoids
2075	-5.493038157435144	-4.521466	3.17067976692024	-6.320905772400616	-3.150226005480376	0.7373661764966112	127.168	2	512	-0.388660316341442	0.5829120540848355	-1.2165279313069137	1.9541518356133263	-0.9715723790843143	0.8081283272206048	-4.487879	2.813977362037645	0.6164990548934591	0.5849852241156588	15922-78-8	Sodium pyrithione	[Na+].[O-]n1ccccc1=S	Organic compounds	Organoheterocyclic compounds	Pyridines and derivatives	Hydropyridines
2089	-3.7990394430739785	-3.9082053	3.843671548017818	-6.65617384682932	-2.8125022988115025	0.4328103536557374	880.9699999999992	2	512	2.145921676397896	2.0367558681402986	-0.7112127273574459	3.132458820660372	0.10916582769323346	1.0500556876257272	-3.9169772	3.4302275618332208	2.0279839567210303	0.33566749651288025	16090-02-1	4,4'-Bis(2-morpholino-4-anilino-s-triazinyl-6-amino)stilbene-2,2'-disulfonic acid disodium salt	O=S(=O)([O-])c1cc(Nc2nc(Nc3ccccc3)nc(N3CCOCC3)n2)ccc1C=Cc1ccc(Nc2nc(Nc3ccccc3)nc(N3CCOCC3)n2)cc1S(=O)(=O)[O-].[Na+].[Na+]	Organic compounds	Phenylpropanoids and polyketides	Stilbenes	Sulfonated stilbenes
2125	-2.2961334635774007	-4.25038	3.3225651711501665	-5.657939195467061	-2.3353740243168946	0.9161630036630036	12.011	2	512	1.7834457033927302	-0.170800875309143	-1.5783600284969301	1.7442051426532363	1.9542465756376872	0.8477721505295117	-4.277231	2.739758809188112	-0.19765205143097844	0.7286630036630036	16291-96-6	Charcoal	[C]	Organic compounds
2235	-5.915847029347895	-4.6925797	3.0673222728462335	-6.250308810070904	-3.1829865372246706	0.7482778654245863	527.8390000000003	2	512	-0.1933455539241597	1.0299217381228865	-0.5278073346471688	2.5395149381990647	-1.2232672831015572	0.7821396890067575	-4.691515	3.6329896164844095	1.0309865031026277	0.5976605814739689	173584-44-6	Indoxacarb	COC(=O)N(C(=O)N1COC2(C(=O)OC)Cc3cc(Cl)ccc3C2=N1)c1ccc(OC(F)(F)F)cc1	Organic compounds	Organohalogen compounds	Aryl halides	Aryl chlorides
2294	-4.882399077719467	-3.935505	3.34411251149626	-6.00177768751756	-2.6576651760213	0.8011111111111111	318.3690000000001	2	512	0.620531695591206	1.567425873454492	-0.498846914206887	2.845265597289373	-0.9468941643893887	0.8620010920244398	-4.645533	2.5825731411558475	0.8573976863082741	0.6377777777777778	17924-92-4	Zearalenone	CC1CCCC(=O)CCC=CCc2cc(O)cc(O)c2C(=O)O1	Organic compounds	Phenylpropanoids and polyketides	Macrolides and analogues	Zearalenones
2418	-4.502582337734613	-4.6962852	4.43796191109543	-7.766064516980754	-3.328102605885325	0.6448962976215478	230.909	2	512	0.8608585227449869	0.6671556009949904	-2.4026236565011545	2.035338254594275	0.19370291006812135	1.1924590252252378	-4.5048547	3.239119665058482	0.8585861653243847	0.5064347591600094	1929-82-4	Nitrapyrin	Clc1cccc(C(Cl)(Cl)Cl)n1	Organic compounds	Organoheterocyclic compounds	Pyridines and derivatives	Halopyridines
2476	-3.1774222977432545	-4.0810823	3.171606664527767	-5.761824205533593	-2.5902175410058255	0.7717817561807332	327.33700000000005	2	512	2.3375728001025915	1.4339127614370837	-0.2468291076877466	2.9247775568400205	0.9036600463119213	0.8076131190669503	-3.436829	2.890046343528605	2.0781660132374773	0.6128445581131003	203515-86-0	5-Amino-N~1~,N~3~-bis(2,3-dihydroxypropyl)benzene-1,3-dicarboxamide--hydrogen chloride (1/1)	Cl.Nc1cc(C(=O)NCC(O)CO)cc(C(=O)NCC(O)CO)c1	Organic compounds	Benzenoids	Benzene and substituted derivatives	Benzoic acids and derivatives
2502	-3.251945452848238	-4.1624813	5.69683179147044	-8.645770365060107	-2.9489385735896674	0.577021687462864	202.256	2	512	2.053955961135654	1.143420126605755	-3.339868951076215	2.3569628403942247	0.9105358551351603	1.5858096997124973	-3.9860375	3.591204040197175	1.3198639106294485	0.44702168746286397	206-44-0	Fluoranthene	c1ccc2c(c1)-c1cccc3cccc-2c13	Organic compounds	Benzenoids	Naphthalenes
2512	-3.6751370611750023	-4.3429875	2.6370600150694887	-5.7835087177572175	-3.146448702687729	0.7821750851770792	483.6740000000003	2	512	2.0094156812475306	1.3415651974352443	-0.09895597533468459	2.538104039734804	0.6678504762090309	0.6713116101776639	-4.3186026	3.040236604605378	1.3659501850282296	0.6226814142910033	207736-05-8	CI-1029	Cc1cc(SC2C(=O)CC(CCc3ccc(N)cc3)(C(C)C)OC2=O)c(C(C)(C)C)cc1CO	Organic compounds	Benzenoids	Benzene and substituted derivatives	Phenylpropanes
2537	-5.1831735177101645	-4.5130877	3.207893044522507	-6.387899304206622	-3.1800062596841148	0.784705215419501	214.294	2	512	0.14783649372657598	0.8179222585851348	-1.0568892927698812	2.1510037517526257	-0.6700857682289634	0.81959979203614	-4.902025	2.4659995741686034	0.42898479698199055	0.6213718820861678	21087-64-9	Metribuzin	CSc1nnc(C(C)(C)C)c(=O)n1N	Organic compounds	Organosulfur compounds	Thioethers	Aryl thioethers
2564	-5.755149981136878	-4.5221987	2.9954059880086352	-6.179665440479851	-3.1842594524712156	0.5772353431599399	380.4190000000001	2	512	-0.17488778152268414	1.0580635285136244	-0.5994032408656571	2.396002747142978	-1.2329513040738895	0.7626768722431435	-5.316072	2.7678554184981508	0.26419022148312216	0.4387738046984014	214535-77-0	CP-457677	CC(C)(O)c1ccc(CNC(=O)c2cccnc2Oc2ccc(F)cc2)cc1	Organic compounds	Organic oxygen compounds	Organooxygen compounds	Ethers
2571	-4.598310541529127	-4.748245	3.515794022177369	-6.734868957558749	-3.2190749353813803	0.5794368217322182	238.362	2	512	0.7789264792298305	0.6289922713641962	-1.3576319367997918	2.158162085377577	0.1499342208915273	0.8958723331022768	-4.6002307	2.9976430177575386	0.7770063180470238	0.43070596354483826	21564-17-0	2-(Thiocyanomethylthio)benzothiazole	N#CSCSc1nc2ccccc2s1	Organic compounds	Organoheterocyclic compounds	Benzothiazoles
2580	-4.853584329677452	-4.683234	5.0835367507257185	-8.356114289132478	-3.2725775384067597	0.6894171308805456	197.242	2	512	0.4414150678754227	0.6117651984770817	-3.061114891579603	2.022421859146115	-0.17035011489473728	1.3915452599807243	-4.7319207	2.803526327401303	0.563078669589191	0.5417980832614979	2163-68-0	2-Hydroxyatrazine	CCNc1nc(=O)nc(NC(C)C)[nH]1	Organic compounds	Organoheterocyclic compounds	Triazines	Aminotriazines
2583	-3.4806529271572333	-4.2508035	2.7844744225562432	-5.716074694803855	-2.931600272247612	0.759033957281767	234.29899999999995	2	512	1.8891175078528377	1.118966971420531	-0.3463042597937841	2.438170162762459	0.770150543454339	0.7091588701774831	-4.3230505	2.709247154462429	1.0467199357762524	0.6000595983074081	2164-08-1	Lenacil	O=c1[nH]c2c(c(=O)n1C1CCCCC1)CCC2	Organic compounds	Organoheterocyclic compounds	Diazines	Pyrimidines and pyrimidine derivatives
2641	-5.391687721359809	-5.1146283	6.145560812920232	-9.738753917817446	-3.5931931048972143	0.8328170787703124	618.5870000000002	2	512	0.3997130674279626	0.6767724850786507	-3.947353129029674	2.1982076838905575	-0.2770594063878855	1.6954699049847688	-4.86531	6.309877229583364	0.9260906039463876	0.6607102058982484	2234-56-2	4-(2-Chlorophenyl)-3-[3-[4-(2-chlorophenyl)benzo[f]quinolin-3(4H)-ylidene]-1-propenyl]-benzo[f]quinolinium perchlorate	Clc1ccccc1N1C(=CC=Cc2ccc3c4ccccc4ccc3[n+]2-c2ccccc2Cl)C=Cc2c1ccc1ccccc21.[O-][Cl+3]([O-])([O-])[O-]	Organic compounds	Organoheterocyclic compounds	Quinolines and derivatives	Phenylquinolines
2682	-4.849101805523132	-4.6048775	2.597010048583365	-5.912235491793055	-3.31522544320969	0.4928008928429451	311.85300000000007	2	512	0.6448481207610168	0.8890724677648251	-0.41828556550890644	2.1787244830744585	-0.24422433359930373	0.6624081799470107	-4.607186	2.416008204746685	0.8867640936647498	0.3652146859463933	23184-66-9	Butachlor	CCCCOCN(C(=O)CCl)c1c(CC)cccc1CC	Organic compounds	Benzenoids	Benzene and substituted derivatives	Anilides
2757	-4.754110540462346	-3.8193793	2.576938903535236	-5.397879894474546	-2.8209409909393095	0.4691698595146871	143.18599999999998	2	512	0.40179001647611995	1.3365212256146912	-0.24197933753607995	2.334959565999156	-0.9347312107809493	0.6630678654060603	-4.4220076	2.2583096471170414	0.7338929770123133	0.37261813537675603	2439-35-2	2-(Dimethylamino)ethyl acrylate	C=CC(=O)OCCN(C)C	Organic compounds	Organic acids and derivatives	Carboxylic acids and derivatives	Acrylic acids and derivatives
2759	-3.974620964063888	-4.488737	2.443710385186315	-5.747563951569374	-3.303853566383059	0.6201653283718501	225.251	2	512	1.3780457636383463	0.8639296242431289	-0.39489722386713955	2.0488131613191753	0.5141161422593541	0.6228023921463455	-4.0240483	2.0243128504753165	1.328618385876518	0.47084579607359445	2440-22-4	2-(2H-Benzotriazol-2-yl)-4-methylphenol	Cc1ccc(O)c(-n2nc3ccccc3n2)c1	Organic compounds	Organoheterocyclic compounds	Azoles	Triazoles
2795	-4.783738172170701	-4.6024547	3.014402711611719	-6.389963872650216	-3.375561161038497	0.7863983903420524	393.5120000000003	2	512	0.8112198083727182	0.9925033160202794	-0.7950058921067964	2.2193968195049227	-0.18128350984770325	0.7715100707008082	-4.7791996	2.200335322762834	0.815758387715156	0.6263983903420524	249296-43-3	CJ-013610	CS(=O)(=O)O.Cc1nccn1-c1ccc(Sc2cccc(C3(C(N)=O)CCOCC3)c2)cc1	Organic compounds	Organoheterocyclic compounds	Azoles	Imidazoles
2819	-4.780109365152007	-4.6163273	6.470296612172932	-9.671968036980866	-3.2016714248079343	0.6039767989405014	410.45000000000016	2	512	0.8331508948499612	0.9969329595902257	-4.058707776978898	2.4115888351940336	-0.16378207938540523	1.798467176592234	-4.779417	5.668256705560523	0.8338432399699002	0.4283641863278887	25155-23-1	Trixylyl phosphate	Cc1cc(C)cc(OP(=O)(Oc2cc(C)cc(C)c2)Oc2cc(C)cc(C)c2)c1	Organic compounds	Organic acids and derivatives	Organic phosphoric acids and derivatives	Phosphate esters
2821	-4.200276230950534	-4.0814705	2.3229272015592315	-5.417474054885551	-3.094546853326319	0.5151515151515151	326.502	2	512	1.313609614955516	1.4324153616572333	0.09641179102049931	2.4193389925797306	-0.1188057414485808	0.5926052384058563	-4.194377	1.828432776240561	1.31950892305176	0.4121212121212121	25155-30-0	Sodium dodecylbenzenesulfonate	CCCCCCCCCCCCOS(=O)(=O)c1ccccc1.[Na]	Organic compounds	Benzenoids	Benzene and substituted derivatives	Benzenesulfonic acids and derivatives
2829	-2.7898578205708184	-3.6335695	2.8706672617041304	-5.293389695810961	-2.4227224341068307	0.6897142857142857	134.17499999999998	2	512	2.3378137833882544	1.494102135626449	-0.1657180918518882	2.704949169852242	0.843711658417829	0.732668902645802	-3.1232126	2.2595997220474366	2.0044590434638856	0.5457142857142857	25265-71-8	Dipropylene glycol	CCC(O)OC(O)CC	Organic compounds	Organic oxygen compounds	Organooxygen compounds	Ethers
2865	-3.4312578632687463	-3.7313764	2.3191279271568743	-5.092629606169963	-2.7735016790130884	0.5143262867400799	148.20499999999998	2	512	1.739604992437853	1.4394864571888168	0.07823324953663645	2.397361176693511	0.3001185462618934	0.592809497974321	-3.781104	2.1548055876673753	1.3897587751200595	0.3989416713554645	2550-26-7	Benzylacetone	CC(=O)CCc1ccccc1	Organic compounds	Benzenoids	Benzene and substituted derivatives
2877	-4.249499937631043	-4.2806387	2.6797217991362783	-5.785004465831552	-3.1052826666952735	0.5730451605451605	188.271	2	512	1.0252834917328624	0.994144736733928	-0.5102210364676462	2.169500762668632	0.031138757132140427	0.682618781870634	-4.2490797	2.309706369878834	1.025703731338437	0.44179516054516055	25606-41-1	Propamocarb hydrochloride	CCCOC(=O)NCCCN(C)C.Cl	Organic compounds	Organic acids and derivatives	Carboxylic acids and derivatives	Amino acids, peptides, and analogues
2881	-3.983059928571756	-5.6508403	6.727159945038929	-10.377146502390152	-3.6499865573512227	0.8074036829045317	641.7000000000004	2	512	1.8242721107194348	0.15649176324555913	-4.569814463098962	2.157345481939968	1.6677803538684297	1.8246888650384432	-4.190669	6.142736366003717	1.6166629800643442	0.6374036829045318	25637-99-4	Hexabromocyclododecane	BrC1(Br)CCCCCCCCCC(Br)(Br)C1(Br)Br	Organic compounds	Organohalogen compounds	Organobromides
2921	-3.1368364500902137	-3.6519678	3.1739701706518275	-5.64036418050995	-2.4663940098581225	0.7726424287856071	128.067	2	512	1.970600786100798	1.4554694592044146	-0.5329269443189384	2.641043226332889	0.5151313138105431	0.8207390080788675	-3.4695034	2.7625830167327208	1.6379338341801155	0.5526424287856072	2624-17-1	Sodium cyanurate	O=c1[n-]c(=O)[nH]c(=O)[nH]1.[Na+]	Organic compounds	Organoheterocyclic compounds	Triazines	Triazinones
2943	-4.479950621765567	-4.400867	2.749668973478511	-5.9046856352476755	-3.1550166617691646	0.8278424342710057	160.26	2	512	0.7248745166394498	0.8039581688513057	-0.6998604968426592	2.0498084766358518	-0.07908363644452177	0.6999843291529657	-4.4840484	2.1407852410921424	0.7207767518743216	0.6604954954954956	26472-00-4	Methylcyclopentadiene dimer	CC1=CC2C3CC(C=C3C)C2C1	Organic compounds	Hydrocarbons	Unsaturated hydrocarbons	Branched unsaturated hydrocarbons
2969	-4.546105973807062	-4.602347	4.16945142100437	-7.45785024192194	-3.2883988209175707	0.6878207223744981	604.705	2	512	1.2354375857752844	1.1791966692678928	-1.6763066823395931	2.493144738664776	0.05624092331818176	1.1142474558463729	-4.546068	3.003426917356952	1.235475364154228	0.5314140050982156	26741-53-7	Bis(2,4-di-tert-butylphenyl) pentaerythritol diphosphite	CC(C)(C)c1ccc(OP2OCC3(CO2)COP(Oc2ccc(C(C)(C)C)cc2C(C)(C)C)OC3)c(C(C)(C)C)c1	Organic compounds	Benzenoids	Benzene and substituted derivatives	Phenylpropanes
3024	-3.5193540374051318	-3.9376845	2.4057586122378605	-5.343578614025914	-2.937820001788053	0.6395787545787546	172.268	2	512	1.7168505742616236	1.298520066121038	-0.1073740023591582	2.298384609878702	0.41833049857509286	0.6146530208112759	-3.938638	2.5737011903172546	1.2975666333501281	0.5088095238095238	27253-32-3	Manganese neodecanoate	CC(C)(C)CC(C)(C)CC(=O)[O-].CC(C)(C)CC(C)(C)CC(=O)[O-].[Mn+2]	Organic compounds	Lipids and lipid-like molecules	Fatty Acyls	Fatty acids and conjugates
3167	-3.634716509992807	-3.7089727	2.683508104286293	-5.533017669558637	-2.849509565272344	0.1192370607864948	368.6460000000002	2	512	1.9318930159518517	1.8576368347392638	0.033591856386021704	2.7170999606723147	0.07425618249681687	0.7144037799587349	-3.6345682	1.9324890688642058	1.9320413206883151	0.06629588431590656	29806-73-3	2-Ethylhexyl hexadecanoate	CCCCCCCCCCCCCCCC(=O)OCC(CC)CCCC	Organic compounds	Lipids and lipid-like molecules	Fatty Acyls	Fatty acid esters
3238	-3.8500411947605566	-4.508895	3.3115074565598412	-6.55913086666205	-3.247623410102209	0.5294117647058824	234.412	2	512	1.5199386455222983	0.8610849392588007	-1.1891510263791953	2.122356430180646	0.6588537255885645	0.8539675576671598	-4.4468403	3.3460794006261922	0.9231395432021948	0.41764705882352937	3069-40-7	Trimethoxycaprylylsilane	CCCCCCCC[Si](OC)(OC)OC	Organic compounds	Organometallic compounds	Organometalloid compounds	Organosilicon compounds
3276	-3.230396767831232	-3.766631	4.68106847587725	-7.53472994999222	-2.8536614741149697	0.29714285714285715	356.5470000000002	2	512	2.321720018797737	1.785485882359456	-1.9826131633632504	2.6984553125139996	0.5362341201539973	1.309101987636707	-3.4444244	2.1249034490141097	2.107692398659607	0.2257142857142857	31335-74-7	Neopentyl glycol dicaprylate	CCCCCCCC(=O)OCC(C)(C)COC(=O)CCCCCCC	Organic compounds	Lipids and lipid-like molecules	Fatty Acyls	Fatty acid esters
3313	-4.741495471440632	-4.557787	3.1997069447259783	-6.392252675334999	-3.1925457306090204	0.751152445607816	386.4800000000001	2	512	0.8456315530378316	1.0293400860024406	-0.8051256508565352	2.394581293869443	-0.18370852991231157	0.8160815909413881	-4.7355943	2.5407048518028725	0.8515327487378762	0.5976640735147927	319460-85-0	Axitinib	CNC(=O)c1ccccc1Sc1ccc2c(C=Cc3ccccn3)[nH]nc2c1	Organic compounds	Organosulfur compounds	Thioethers	Aryl thioethers
3392	-4.727333601747723	-4.606121	3.444485372471678	-6.6761790267171905	-3.2316936542455124	0.5055807126081047	289.545	2	512	0.7343824679839093	0.8555950160747672	-1.2144629569855578	2.2300224154861206	-0.12121253851530156	0.8833067708851057	-4.681233	2.500026101931147	0.780483131864218	0.3843595578985779	3380-34-5	Triclosan	Oc1cc(Cl)ccc1Oc1ccc(Cl)cc1Cl	Organic compounds	Benzenoids	Benzene and substituted derivatives	Diphenylethers
3450	-4.909074411232231	-4.410519	3.231564694212918	-6.3895817822570224	-3.1580170880441045	0.761374945808908	488.6700000000004	2	512	0.7799412667884187	1.2784965404283473	-0.7005661042363729	2.5309985899765453	-0.4985552881548383	0.8314732891957779	-4.8383703	2.4683856036493017	0.850645367033519	0.578616352201258	351197-46-1	2-[2-(Dimethylamino)ethoxy]ethyl ({5-[({2-[2-(dimethylamino)ethoxy]ethoxy}carbonyl)amino]-1,3,3-trimethylcyclohexyl}methyl)carbamate	CN(C)CCOCCOC(=O)NCC1(C)CC(NC(=O)OCCOCCN(C)C)CC(C)(C)C1	Organic compounds	Organic acids and derivatives	Carboxylic acids and derivatives	Amino acids, peptides, and analogues
3495	-3.967363147958424	-3.3791716	2.7887130397614794	-5.192892570485056	-2.4041795307235767	0.593233082706767	122.12	2	512	1.1194236476682002	1.707615177707896	-0.10610577485843191	2.6826072649030475	-0.5881915380798839	0.7290177159698282	-3.5062957	2.8258501645807557	1.5804910974090391	0.46691729323308273	3586-55-8	1,2-Bis[hydroxymethoxy]ethane	OCOCCOCO	Organic compounds	Organic oxygen compounds	Organooxygen compounds	Ethers
3505	-4.987228091735236	-4.0654006	3.557479285974389	-6.176510569830295	-2.6190312838559064	0.5278054353054353	525.6270000000003	2	512	0.7334495738915291	1.6552770752777741	-0.45583290420352995	3.101646381770859	-0.9218274913018867	0.9105960737523957	-4.043841	3.1995600255496086	1.6768367842746266	0.40558321308321305	36196-44-8	Propanoic acid, 3-mercapto-, (2,4,6-trioxo-1,3,5-triazine-1,3,5(2H,4H,6H)-triyl)tri-2,1-ethanediyl ester	O=C(CCS)OCCn1c(=O)n(CCOC(=O)CCS)c(=O)n(CCOC(=O)CCS)c1=O	Organic compounds	Organic acids and derivatives	Carboxylic acids and derivatives	Tricarboxylic acids and derivatives
3531	-4.720633406012074	-4.563115	3.172203634002785	-6.410722110679812	-3.2385184766770267	0.7542540181691125	330.17100000000005	2	512	0.7981055190834808	0.9556237939532358	-0.8919831855842569	2.280220448418528	-0.157518286077992	0.8101913952899644	-4.7065682	2.2634577084812086	0.8121706729524365	0.599537037037037	36734-19-7	Iprodione	CC(C)NC(=O)n1cc(O)n(-c2cc(Cl)cc(Cl)c2)c1=O	Organic compounds	Organoheterocyclic compounds	Azoles	Imidazoles
3545	-3.214731425556149	-3.723286	2.5631723290687165	-5.484158003622055	-2.920985674553339	0.3862199565798358	440.4590000000002	2	512	2.429174062895734	1.9206195738513916	0.1597474848298277	2.722919813898544	0.5085544879112582	0.6861115571899772	-3.3686426	2.3366939970728113	2.2752629266444373	0.2831896535495328	36968-27-1	2-Naphthalenecarboxamide, 4-[[4-(aminocarbonyl)phenyl]azo]-3-hydroxy-N-(2-methoxyphenyl)-	COc1ccccc1NC(=O)c1cc2ccccc2c(N=Nc2ccc(C(N)=O)cc2)c1O	Organic compounds	Benzenoids	Naphthalenes	Naphthalenecarboxylic acids and derivatives
3552	-3.976241896132312	-4.5780845	2.6547988440256374	-5.8030005689020285	-3.148201724876391	0.7900431235431237	131.16	2	512	1.141559511865016	0.5397169501883751	-0.6851991609047009	1.9695996831209364	0.6018425727092409	0.6758390873468658	-4.157243	2.561334370121526	0.9605586222530426	0.6203461538461539	3715-92-2	N-Nitrosoethylenethiourea	O=NN1CCNC1=S	Organic compounds	Organoheterocyclic compounds	Azolidines	Imidazolidines
3575	-4.515884480225036	-4.4005246	3.3583540256180773	-6.3134068114656055	-2.955052785847528	0.4401045751633987	214.036	2	512	0.8146023458645099	0.9299622257428919	-0.9829199853760592	2.375434040242018	-0.11535986398358133	0.856153854613831	-4.515882	2.399165435346146	0.814604820662654	0.3067712418300654	375-22-4	Perfluorobutanoic acid	O=C(O)C(F)(F)C(F)(F)C(F)(F)F	Organic compounds	Organohalogen compounds	Alkyl halides	Alkyl fluorides
3600	-4.718500079396126	-3.5450149	2.8204046262404607	-5.279827944904804	-2.4594233186643435	0.5573626373626375	96.032	2	512	0.2639158943486327	1.4374011139091014	-0.2974119711600456	2.522992655080415	-1.1734852211502762	0.7263172473849099	-4.414042	2.6299427663421864	0.5683739842701492	0.4373626373626374	381-73-7	Acetic acid, difluoro-	O=C(O)C(F)F	Organic compounds	Organic acids and derivatives	Carboxylic acids and derivatives	Alpha-halocarboxylic acids and derivatives
3634	-3.780635775149384	-4.7079887	3.167563730218838	-6.577116345590183	-3.409552615371345	0.6059943410886807	315.8040000000001	2	512	1.718781851368129	0.7914288991515211	-1.0776987190726706	2.0898650111461676	0.9273529638642879	0.8101974463485945	-4.191222	2.405409739964918	1.3081954545804855	0.46433519645081267	3896-11-5	Bumetrizole	Cc1cc(-n2nc3ccc(Cl)cc3n2)c(O)c(C(C)(C)C)c1	Organic compounds	Organoheterocyclic compounds	Azoles	Triazoles
3661	-4.922901873329215	-4.6175246	2.66970315553469	-5.992871036998913	-3.323167881464223	0.3610582010582011	349.43000000000006	2	512	0.6204583148825277	0.9258355651339819	-0.449510848787171	2.2201923067475193	-0.3053772494583651	0.6803969058223349	-4.8426547	2.32720339452208	0.7007054796537928	0.27534391534391534	39515-41-8	Fenpropathrin	CC1(C)C(C(=O)OC(C#N)c2cccc(Oc3ccccc3)c2)C1(C)C	Organic compounds	Benzenoids	Benzene and substituted derivatives	Diphenylethers
3677	-3.821061343437028	-4.0656123	3.2137433606792514	-5.875715133020765	-2.6619717723415133	0.6862731412731413	246.244	2	512	1.5703043138092212	1.3257533506585433	-0.4843494757745156	2.7293938849047357	0.24455097269456383	0.8187740273805314	-3.8210764	2.5538392951226263	1.5702892809685893	0.5426833976833978	40306-75-0	Benzenesulfonic acid, 3-(acetylamino)-5-amino-4-hydroxy-	CC(=O)Nc1cc(S(=O)(=O)O)cc(N)c1O	Organic compounds	Benzenoids	Benzene and substituted derivatives	Anilides
3685	-4.190374111540606	-3.8874488	4.078065641818126	-6.923222382194218	-2.845156740376092	0.623688566615396	699.9330000000001	2	512	1.6546823582980639	1.9576076723107672	-1.0781659123555474	2.9998997294625784	-0.30292532385139737	1.1227382810103068	-4.1895037	3.008615274655896	1.655552784775414	0.49479967772650707	40601-76-1	Cyanox CY 1790	Cc1cc(C(C)(C)C)c(O)c(C)c1Cn1c(=O)n(Cc2c(C)cc(C(C)(C)C)c(O)c2C)c(=O)n(Cc2c(C)cc(C(C)(C)C)c(O)c2C)c1=O	Organic compounds	Benzenoids	Benzene and substituted derivatives	Xylenes
3702	-6.914352261270266	-6.0121803	3.8760961499639115	-7.727412862238607	-3.8513167122746954	0.6911865999370926	373.63600000000014	2	512	-1.3419035472236558	-0.4397316150726414	-2.154964148191997	1.7211320017719145	-0.9021719329011253	0.9871178105274172	-5.7540116	3.778899280589755	-0.18156292091962467	0.5457320544825472	41198-08-7	Profenofos	CCCSP(=O)(OCC)Oc1ccc(Br)cc1Cl	Organic compounds	Benzenoids	Benzene and substituted derivatives	Phenoxy compounds
3774	-4.658390773371365	-4.6462855	2.8366542596127733	-5.893076813662561	-3.056422554049788	0.514530303030303	293.754	2	512	0.8095930156653642	0.8216982706725628	-0.42509302462583176	2.4115612349869413	-0.012105239466335682	0.7225459636832458	-4.61335	2.8489936394905793	0.8546338761054225	0.37458624708624705	43121-43-3	Triadimefon	CC(C)(C)C(=O)C(Oc1ccc(Cl)cc1)n1cncn1	Organic compounds	Benzenoids	Phenol ethers
3826	-5.959564137720048	-4.509575	3.3647192742341865	-6.317051159864547	-2.95233188563036	0.7228571428571429	122.258	2	512	-0.8722868507654551	0.5777023780265566	-1.2297738729099537	2.134945401324233	-1.4499892475833294	0.8565877427949651	-5.470308	3.093746475970927	-0.3830305532533217	0.5728571428571428	4532-64-3	2,3-Butanedithiol	CC(S)C(C)S	Organic compounds	Organosulfur compounds	Thiols	Alkylthiols
3867	-4.636056680695763	-4.5719957	3.072701036557104	-6.387806596045234	-3.31510555948813	0.7409037745879851	331.44100000000003	2	512	0.8843495499185958	0.9484104874873934	-0.8674003654308753	2.2053006711262286	-0.06406094552730579	0.7860783636674974	-4.637622	2.4097585854462658	0.8827843585314687	0.590903774587985	473798-59-3	Fenpyrazamine	C=CCSC(=O)n1c(N)c(-c2ccccc2C)c(=O)n1C(C)C	Organic compounds	Organoheterocyclic compounds	Azoles	Pyrazoles
3884	-3.403203570572842	-3.9379783	2.5426647873073986	-5.435241165600162	-2.892576378292763	0.5165861344537814	192.21400000000003	2	512	1.8805814459611256	1.345806744126597	-0.15145614906619415	2.3912086382412046	0.5347746970968359	0.6501952694097113	-3.5845282	2.063262310633689	1.699256810289652	0.40482142857142855	48145-04-6	2-Phenoxyethyl acrylate	C=CC(=O)OCCOc1ccccc1	Organic compounds	Benzenoids	Phenol ethers
3924	-6.269959188227593	-4.305523	5.871313171027758	-8.838627567413523	-2.9673143963857647	0.6826094525427596	272.388	2	512	-0.8347712173237677	1.1296650503763899	-3.403439596509698	2.46787357451806	-1.9644362695264208	1.62809510297027	-5.708751	3.455547000039366	-0.2735632454874028	0.5294179631810574	50-28-2	17beta-Estradiol	CC12CCC3c4ccc(O)cc4CCC3C1CCC2O	Organic compounds	Lipids and lipid-like molecules	Steroids and steroid derivatives	Estrane steroids
3927	-6.356155661611317	-4.6391325	5.6142070661466015	-8.935083055414202	-3.3208759892676	0.6099164703362604	252.316	2	512	-0.9542108705016377	0.7628122901212226	-3.5331382643045224	2.0810688018420795	-1.7170231619164928	1.5540212988298614	-4.6493134	6.765889516521396	0.7526313344911693	0.4762364849321371	50-32-8	Benzo(a)pyrene	c1ccc2c(c1)cc1ccc3cccc4ccc2c1c34	Organic compounds	Benzenoids	Pyrenes	Benzopyrenes
4044	-3.6420807541333264	-3.6574905	4.248738355168314	-6.63767849258073	-2.3889401374124164	0.7414615939615941	610.5650000000004	2	512	2.1436511510659217	2.1282414207556246	-0.851946587381482	3.396791767786832	0.015409737733738993	1.1512384580723436	-3.6344225	2.950911143940119	2.1513093770238894	0.5803108003108003	520-26-3	Hesperidin	COc1ccc(C2CC(=O)c3c(O)cc(OC4OC(COC5OC(C)C(O)C(O)C5O)C(O)C(O)C4O)cc3O2)cc1O	Organic compounds	Phenylpropanoids and polyketides	Flavonoids	Flavonoid glycosides
4056	-5.037520248354425	-4.5157046	2.5563174668064423	-5.81808129728854	-3.2617638304820975	0.6710125140953199	235.308	2	512	0.33411644421383613	0.8559320685583945	-0.4464446047202789	2.1098728620861635	-0.5218156165490049	0.6517632298314471	-4.828407	2.139592181112933	0.5432298757304909	0.5313898725858859	5234-68-4	Carboxin	CC1=C(C(=O)Nc2ccccc2)SCCO1	Organic compounds	Benzenoids	Benzene and substituted derivatives	Anilides
4088	-4.03723613365433	-4.663612	4.193166170668846	-7.474086182055452	-3.280920011386606	0.5	247.669	2	512	1.3566355169707722	0.730259765095942	-2.0802145314303497	2.1129516392384966	0.6263757552311677	1.1090401102406242	-4.1931477	3.250123138741817	1.200724015069064	0.4	5283-66-9	Trichloro(octyl)silane	CCCCCCCC[Si](Cl)(Cl)Cl	Organic compounds	Organometallic compounds	Organometalloid compounds	Organosilicon compounds
4248	-5.0598991834210905	-4.616096	3.2754126478526104	-6.365035991438674	-3.0896233435860636	0.5571460247070004	256.472	2	512	0.349140775074469	0.7929439529444363	-0.9559960329431146	2.3194166149094957	-0.4438031636762174	0.833921993800974	-4.861782	2.409664184960249	0.5472578800597624	0.42330291330291325	55335-06-3	Triclopyr	O=C(O)COc1nc(Cl)c(Cl)cc1Cl	Organic compounds	Organoheterocyclic compounds	Pyridines and derivatives	Halopyridines
4309	-4.016040772505675	-4.058153	2.5506294280324004	-5.475238159396898	-2.924608731364498	0.6560268979386628	90.553	2	512	0.940862070458741	0.898749677204279	-0.5183353164324825	2.0322941115999176	0.042112379960145496	0.6494964134166188	-4.015079	2.149867013630851	0.9418238363155654	0.5148504273504274	563-47-3	3-Chloro-2-methylpropene	C=C(C)CCl	Organic compounds	Organohalogen compounds	Organochlorides
4314	-6.828069930937393	-5.0968976	3.533133087097282	-7.012671763678624	-3.4795386765813423	0.5337724999015322	291.2650000000001	2	512	-1.363781630381494	0.367390679039711	-1.5483834631227256	1.9847496239745568	-1.7311723288560943	0.8994074339550353	-6.3701158	3.3483398157728868	-0.9058274437689978	0.41377249990153214	56-38-2	Parathion	CCOP(=S)(OCC)Oc1ccc([N+](=O)[O-])cc1	Organic compounds	Organic acids and derivatives	Organic thiophosphoric acids and derivatives	Thiophosphoric acid esters
6865	-3.328162057095828	-3.7084813	2.6887537149578717	-5.374511766917436	-2.6857580519595645	0.6248418248418248	156.269	2	512	1.865710775918684	1.485391522254582	-0.18063893390292446	2.5081147810549473	0.3803192547022678	0.6934966275835015	-3.5776324	2.6028622845184493	1.6162404062752191	0.470995670995671	89-78-1	dl-Menthol	CC1CCC(C(C)C)C(O)C1	Organic compounds	Lipids and lipid-like molecules	Prenol lipids	Monoterpenoids
4351	-4.690633235909105	-4.328091	3.393530907329954	-6.27851008045372	-2.884979173123766	0.7665217391304348	118.20099999999998	2	512	0.38198791485478484	0.7445299907267292	-1.2058889296898303	2.1876419776401237	-0.36254209134733717	0.8656814960587089	-4.300743	3.252122081144535	0.7718780322247837	0.6065217391304347	57124-87-5	Tetrahydro-2-methyl-3-furanthiol	CC1OCCC1S	Organic compounds	Organoheterocyclic compounds	Tetrahydrofurans
4365	-3.6542519443442383	-3.686169	2.828820527624	-5.444966165103285	-2.616145637479285	0.634418477500731	652.7140000000004	2	512	2.1604709835923397	2.1285540315802316	0.369756762833293	3.198577290457293	0.0319169647286377	0.7301803950330915	-3.6542892	2.2576137664981983	2.160433686416909	0.504418477500731	573-58-0	C.I. Direct Red 28	Nc1c(N=Nc2ccc(-c3ccc(N=Nc4cc(S(=O)(=O)[O-])c5ccccc5c4N)cc3)cc2)cc(S(=O)(=O)[O-])c2ccccc12.[Na+].[Na+]	Organic compounds	Benzenoids	Benzene and substituted derivatives	Biphenyls and derivatives
4367	-4.671448159005455	-4.4448085	2.5113020720580366	-5.712884687750668	-3.2015826156926313	0.6633094384707288	252.273	2	512	0.7304226128023094	0.9570623014874925	-0.3110139159429036	2.200288156115133	-0.22663967588167555	0.6404853024704659	-4.6071534	2.113157406785821	0.7947173598637345	0.49349377026796387	57-41-0	5,5-Diphenylhydantoin	O=C1NC(=O)C(c2ccccc2)(c2ccccc2)N1	Organic compounds	Organoheterocyclic compounds	Azolidines	Imidazolidines
4403	-4.8960510381381415	-4.9051843	3.9569826044503515	-7.5040096470106326	-3.547027042560281	0.6797101449275362	273.409	2	512	0.5407617683116741	0.5316285304385214	-2.067196840560817	1.8897857638895346	0.009133230813274551	1.0380236743451852	-4.8960757	2.871570498806265	0.5407370701084985	0.5213768115942029	58190-57-1	5-ethyl-2,8-dimethyl-5-[(propan-2-ylideneamino)oxy]-4,6-dioxa-3,7-diaza-5-silanona-2,7-diene	CC[Si](ON=C(C)C)(ON=C(C)C)ON=C(C)C	Organic compounds	Organometallic compounds	Organometalloid compounds	Organosilicon compounds
4414	-4.177015093723512	-4.2955422	2.9998465568148722	-6.150501714743713	-3.150655157928841	0.7487893707058791	174.159	2	512	1.0639308286500817	0.9454036693322816	-0.9095557923701193	2.090290764444753	0.11852714641930984	0.7733867041975078	-4.4250855	2.678370154990595	0.8158603701658783	0.5958481942352909	584-84-9	Toluene 2,4-diisocyanate	Cc1ccc(N=C=O)cc1N=C=O	Organic compounds	Benzenoids	Benzene and substituted derivatives	Toluenes
4435	-4.384939616622043	-4.616257	3.9075790735705107	-7.245377702113571	-3.3377986285430605	0.5591111111111111	231.893	2	512	0.9803480224546804	0.7490304420151739	-1.8800900630368476	2.0274890105336634	0.23131757408230236	1.0352741800121201	-4.412873	2.84422598703201	0.9524148537492887	0.407749766573296	58-90-2	2,3,4,6-Tetrachlorophenol	Oc1c(Cl)cc(Cl)c(Cl)c1Cl	Organic compounds	Benzenoids	Phenols	Halophenols
4444	-4.851873976880871	-4.404956	2.81155995916196	-5.875425257770138	-3.0638652986081776	0.7683927753889244	216.668	2	512	0.4839207976155262	0.9308389289843705	-0.5396304832737406	2.2719294758882196	-0.446918112928234	0.7161850029719391	-4.4441056	2.917107358863087	0.8916891635548084	0.6074171656328267	5902-51-2	Terbacil	Cc1[nH]c(=O)n(C(C)(C)C)c(=O)c1Cl	Organic compounds	Organoheterocyclic compounds	Diazines	Pyrimidines and pyrimidine derivatives
4459	-4.13341435745381	-3.545962	2.5568843452620733	-5.058859538574731	-2.5019751933126573	0.5367965367965367	100.161	2	512	0.8672842943981068	1.4547365565071197	-0.058160886722813866	2.4987234585392595	-0.5874522621931897	0.6542245899401282	-3.8917935	2.0778831703096765	1.1089051678283348	0.42770562770562764	591-78-6	2-Hexanone	CCCCC(C)=O	Organic compounds	Organic oxygen compounds	Organooxygen compounds	Carbonyl compounds
4477	-3.693040171837034	-4.3162074	2.381606789192989	-5.585754740402981	-3.2041479512099924	0.5182344993550427	164.204	2	512	1.5223435604638589	0.8991763106320342	-0.3703710081020887	2.0112357810909	0.6231672370679955	0.6063761184524786	-3.7931652	2.0186645955086364	1.4222185284267397	0.3623016564952049	5932-68-3	(E)-Isoeugenol	CC=Cc1ccc(O)c(OC)c1	Organic compounds	Benzenoids	Phenols	Methoxyphenols
4506	-4.867403384871884	-4.601896	4.417772489449851	-7.334221551085799	-2.9164490616359484	0.7116824390080204	198.138	2	512	0.42956439004917013	0.695071962016759	-2.0372537761647447	2.3805187132851056	-0.2655075756983001	1.1389935905405502	-4.818799	2.7603866538064734	0.4781687521663244	0.5672379945635759	59-87-0	Nitrofurazone	NC(=O)NN=Cc1ccc([N+](=O)[O-])o1	Organic compounds	Organoheterocyclic compounds	Furans	Nitrofurans
4531	-2.483359798757418	-3.6050375	2.818265329828574	-5.263315693110971	-2.4450503632823968	0.6162184873949579	74.123	2	512	2.386593189561857	1.264915554269144	-0.39336270479169616	2.4249026250368777	1.1216776520329872	0.7206038589679793	-2.9103878	2.4666925663744452	1.9595652322701649	0.48288515406162463	60-29-7	Diethyl ether	CCOCC	Organic compounds	Organic oxygen compounds	Organooxygen compounds	Ethers
4542	-4.216690336917444	-4.4194756	2.7874904717696225	-5.981003779850437	-3.1935133080808145	0.7162420200402215	286.718	2	512	1.2407646216561288	1.037979401069971	-0.5235488212768643	2.2639416504927583	0.20278521850247788	0.7100089283413351	-4.275962	2.6225075847295685	1.181493082324911	0.5715611689763918	604-75-1	Oxazepam	O=C1N=C(c2ccccc2)c2cc(Cl)ccc2NC1O	Organic compounds	Organoheterocyclic compounds	Benzodiazepines	1,4-benzodiazepines
4607	-4.40688734662185	-4.616744	3.7460408249410726	-7.099192313317146	-3.3531514883760734	0.5765838136020692	406.5690000000001	2	512	1.2022469149349833	0.9923902216660712	-1.4900580517603133	2.2559827731807593	0.20985669482102143	0.986082789245976	-4.4873447	2.360873236538588	1.1217895106167042	0.4455493308434485	61788-44-1	Styrenated phenol	CC(c1ccccc1)c1cc(C(C)c2ccccc2)c(O)c(C(C)c2ccccc2)c1	Organic compounds	Phenylpropanoids and polyketides	Diarylheptanoids	Linear diarylheptanoids
4665	-3.679624316995493	-4.0444865	2.3350579965966793	-5.381665784385929	-3.0466077877892492	0.5776190476190476	118.179	2	512	1.3929159937766085	1.0280537763031545	-0.3091254736138272	2.025932522982852	0.3648622056790676	0.5955023189088086	-4.0068507	2.4099709770196065	1.0656895872291692	0.44761904761904764	622-97-9	4-Methylstyrene	C=Cc1ccc(C)cc1	Organic compounds	Benzenoids	Benzene and substituted derivatives	Styrenes
4682	-4.653022509783526	-3.6026642	2.479908549716627	-5.301682773226287	-2.82177422350966	0.515266106442577	93.129	2	512	0.31606242983183214	1.3664207282478886	-0.33259783361092926	2.1473107161056975	-1.0503582775294973	0.6628597571733342	-4.509309	2.1349416263875223	0.45977610773485517	0.3976190476190476	62-53-3	Aniline	Nc1ccccc1	Organic compounds	Benzenoids	Benzene and substituted derivatives	Aniline and substituted anilines
4691	-3.976498063883961	-3.8153148	2.3610504103816856	-5.240695118867536	-2.8796447084858503	0.27732653342160984	222.284	2	512	1.3704101394277666	1.5315934406398948	0.10621308444419178	2.467263494825877	-0.16118329413908805	0.6059162938349408	-3.822821	1.8248457807979572	1.5240873186863482	0.18392402376910016	6259-76-3	Hexyl salicylate	CCCCCCOC(=O)c1ccccc1O	Organic compounds	Benzenoids	Benzene and substituted derivatives	Benzoic acids and derivatives
4705	-2.808692476099402	-3.4171917	3.3247354728929026	-5.679102926538784	-2.354367453645881	0.2949543574383112	374.562	2	512	2.7648312392051038	2.156331976973292	-0.10557921123427809	3.2191562616586245	0.6084992677513061	0.8855002065177607	-2.9764824	2.2089264490832985	2.597041346809952	0.17456140350877192	6284-43-1	Octadecanoic acid, 12-hydroxy-, 2,3-dihydroxypropyl ester	CCCCCCC(O)CCCCCCCCCCC(=O)OCC(O)CO	Organic compounds	Lipids and lipid-like molecules	Fatty Acyls	Fatty alcohols
4732	-3.552007785164961	-3.5366795	2.2303410835421285	-5.075183634949737	-2.8448425514076088	0.0	224.43199999999996	2	512	1.799076994480711	1.8144052693235166	0.27590114469593485	2.5062422282380634	-0.015328278863081302	0.5983553851229033	-3.5509279	1.6316288000716912	1.8001568884130843	0.0	629-73-2	1-Hexadecene	C=CCCCCCCCCCCCCCC	Organic compounds	Hydrocarbons	Unsaturated hydrocarbons	Unsaturated aliphatic hydrocarbons
4739	-3.9005368885502	-4.658942	3.0489547894304128	-6.341611197124007	-3.2926564076935945	0.6566666666666666	167.85	2	512	1.3243844570338315	0.5659791409486697	-1.116689851539976	1.9322649378904369	0.758405334045015	0.7762686086228736	-4.115818	2.336224931319724	1.1091033396222862	0.5166666666666666	630-20-6	1,1,1,2-Tetrachloroethane	ClCC(Cl)(Cl)Cl	Organic compounds	Organohalogen compounds	Organochlorides
4779	-3.53649470830724	-3.8917677	2.420930551519267	-5.344189397742539	-2.9232588462232725	0.5095095693779904	107.156	2	512	1.4935217852594782	1.138248771969237	-0.3141729041758209	2.106757647343446	0.35527303194239357	0.6206579932983683	-3.8385046	2.52905449006609	1.1915119575255435	0.3860645933014354	636-21-5	2-Methylaniline hydrochloride	Cc1ccccc1N.Cl	Organic compounds	Benzenoids	Benzene and substituted derivatives	Toluenes
4837	-3.799528582310205	-3.7308273	2.783936036262512	-5.4663826694691355	-2.6824466332066237	0.6448391812865497	74.079	2	512	1.0701665288175986	1.1388677843606385	-0.5966875583413319	2.18724847792118	-0.06870125076723621	0.7190413641979368	-3.547191	2.876592706768129	1.3225041984684207	0.4823391812865497	646-06-0	1,3-Dioxolane	C1COCO1	Organic compounds	Organoheterocyclic compounds	Dioxolanes	1,3-dioxolanes
5097	-5.6139603447065	-4.681301	2.511574939911943	-5.923625962285321	-3.412051022373378	0.7225728711392835	303.49	2	512	-0.13181595906908974	0.8008432655407848	-0.4414815766479106	2.070093363264032	-0.9326592277631409	0.640537606824009	-5.2883625	2.3926329585279937	0.19378189881723826	0.568230923079169	67564-91-4	(2R,6S)-Fenpropimorph	CC(Cc1ccc(C(C)(C)C)cc1)CN1CC(C)OC(C)C1	Organic compounds	Benzenoids	Benzene and substituted derivatives	Phenylpropanes
5109	-1.8075256983779413	-3.737774	3.0779757938225654	-5.443832265714598	-2.365856471892033	0.8041491841491842	78.136	2	512	3.0853254763327804	1.1550772744863904	-0.5509810910038766	2.5269947028186888	1.9302481968857306	0.7837320960088429	-3.891605	3.2960009846588134	1.0012462678188636	0.6374825174825176	67-68-5	Dimethyl sulfoxide	CS(C)=O	Organic compounds	Organosulfur compounds	Sulfoxides
5269	-3.6851513547137857	-3.6853583	3.9098391696842034	-6.810208400335037	-2.900369230650834	0.43681075516918566	925.8259999999998	2	512	2.281378018209541	2.28117108583973	-0.8436790274117106	3.066160142272493	0.00020693119014492112	1.09180944020218	-3.6842208	2.864647908844175	2.282308595479186	0.3408107551691857	68259-05-2	Benzoic acid, 3,3'-[(2,5-dimethyl-1,4-phenylene)bis[iminocarbonyl(2-hydroxy-3,1-naphthalenediyl)-2,1-diazenediyl]]bis[4-methyl-, 1,1'-bis(2-chloroethyl) ester	Cc1ccc(C(=O)OCCCl)cc1N=Nc1c(O)c(C(=O)Nc2cc(C)c(NC(=O)c3cc4ccccc4c(N=Nc4cc(C(=O)OCCCl)ccc4C)c3O)cc2C)cc2ccccc12	Organic compounds	Benzenoids	Naphthalenes	Naphthalenecarboxylic acids and derivatives
5311	-3.044702245304433	-4.072064	2.615735170621578	-5.7514027668197745	-3.1356675961981963	0.5629932184489309	196.29	2	512	2.2481959297135923	1.220834246332763	-0.45850459180174935	2.1572305788198287	1.0273616775776473	0.6809486356373471	-3.5285919	2.584900783120906	1.76430629358198	0.4410419989367358	68412-04-4	1,6-Octadiene, 7-methyl-3-methylene-, acetylated	C=CC(CCC=C(C)C)COC(C)=O	Organic compounds	Lipids and lipid-like molecules	Prenol lipids	Monoterpenoids
5406	-3.953718745144368	-3.8077972	2.467287623748038	-5.37705724182184	-2.9097696180738017	0.6527699739873654	136.23799999999997	2	512	1.180579514330587	1.3265010761072416	-0.2427589823468849	2.224528641401153	-0.14592155161714615	0.640543751397232	-3.8913865	1.9716378187932384	1.2429117711680393	0.5066161278335192	68526-56-7	Alkenes, C9-?11, C10-?rich	C=CC=CCCC=CCC	Organic compounds	Hydrocarbons	Unsaturated hydrocarbons	Olefins
5556	-4.407629292466861	-4.4148135	3.458886262673019	-6.661459270249378	-3.202573007576359	0.7527766743060861	206.42	2	512	0.9071224812481827	0.8999382672320365	-1.346707496534334	2.112178766138685	0.007184226057308507	0.9038116317482474	-4.408001	3.016784195335654	0.9067508141033187	0.5998354978354978	68937-96-2	Di-tert-butyl polysulfides	CC(C)(C)CSSCC(C)(C)C	Organic compounds	Organosulfur compounds	Organic disulfides	Dialkyldisulfides
5651	-3.8307943794902175	-4.200114	3.1495890045907995	-6.282823796496714	-3.133234791905915	0.48359395336139527	438.7180000000001	2	512	1.81139107378937	1.4420716684247612	-0.6406383432171271	2.5089506613736723	0.36931939385572976	0.828372571173552	-3.8824856	2.512729553830471	1.7596998031683981	0.3538642236316655	70024-69-0	Benzenesulfonic acid, mono-C16-24-alkyl derivs., calcium salts	CCCCCCCCCCCCCCCCCC(CC)c1ccc(S(=O)(=O)[O-])cc1.CCCCCCCCCCCCCCCCCC(CC)c1ccc(S(=O)(=O)[O-])cc1.[Ca+2]	Organic compounds	Benzenoids	Benzene and substituted derivatives	Benzenesulfonic acids and derivatives
5806	-4.354256343191464	-4.861676	5.130163766630935	-8.628994443731525	-3.4988306771005897	0.4762092074592075	241.364	2	512	1.0284161513716101	0.5209962808152853	-3.246321949168451	1.8838418174624845	0.5074198729340242	1.4086741962799814	-4.5324955	3.185434130089562	0.8501769853881692	0.35745920745920745	7287-19-6	Prometryn	CSc1nc(NC(C)C)nc(NC(C)C)n1	Organic compounds	Organoheterocyclic compounds	Triazines	1,3,5-triazines
5926	-2.893189396088446	-3.676331	3.2449577574408353	-5.633482070655986	-2.3885243132151506	0.5406896551724139	174.204	2	512	2.3478687267874654	1.5647270751861746	-0.39242394778007456	2.852533809660761	0.7831416471549622	0.8326226848512961	-3.1247005	2.4141143837866292	2.1163575902129743	0.41655172413793107	74-79-3	L-Arginine	N=C(N)NCCCC(N)C(=O)O	Organic compounds	Organic acids and derivatives	Carboxylic acids and derivatives	Amino acids, peptides, and analogues
5997	-3.515195254005109	-3.2702978	4.20904058983969	-6.571145931886006	-2.362105342046316	0.6075092023001047	1134.9870000000014	2	512	2.539795633197515	2.7846931001282873	-0.5161550446833821	3.692885545156308	-0.24489748827329727	1.1708203006395614	-3.368919	4.2081023270456095	2.686072000713727	0.4519536467445492	7585-39-9	beta-Cyclodextrin	OCC1OC2OC3C(CO)OC(OC4C(CO)OC(OC5C(CO)OC(OC6C(CO)OC(OC7C(CO)OC(OC8C(CO)OC(OC1C(O)C2O)C(O)C8O)C(O)C7O)C(O)C6O)C(O)C5O)C(O)C4O)C(O)C3O	Organic compounds	Organic oxygen compounds	Organooxygen compounds	Carbohydrates and carbohydrate conjugates
6008	-4.719440554419547	-4.60571	2.714306542233939	-5.930881019766624	-3.216574477532685	0.6025461214802028	189.324	2	512	0.5577651171611974	0.6714956578232185	-0.6536753481858795	2.0606311940480597	-0.11373052481749646	0.691930359308148	-4.696406	2.6969825997504215	0.5807998026690302	0.4634156866975941	759-94-4	EPTC	CCCN(CCC)C(=O)SCC	Organic compounds	Organosulfur compounds	Thiocarbonyl compounds	Thiocarbamic acid derivatives
6059	-4.649987162194547	-4.7842326	2.6942247083066593	-5.992356161655215	-3.2981314533485553	0.5261179602780722	293.798	2	512	0.818061672854244	0.6838161977425782	-0.5243073266064234	2.1699173817002357	0.13424545423001355	0.685946842991233	-4.7283344	2.0235581992506377	0.7397144260813702	0.40084323500334695	76738-62-0	Paclobutrazol	CC(C)(C)C(O)C(Cc1ccc(Cl)cc1)n1cncn1	Organic compounds	Benzenoids	Benzene and substituted derivatives	Phenethylamines
6070	-4.899005848301739	-4.7104764	3.4822299140048223	-6.704959950706634	-3.2227300367018117	0.7597622382286248	287.432	2	512	0.5595292684880734	0.7480587228289716	-1.2464248339168216	2.2358050800880007	-0.18852944983372133	0.8880740249028115	-4.8615875	2.5481353691348523	0.5969475969196772	0.6042066826730692	76855-69-1	3-(1-{[tert-Butyl(dimethyl)silyl]oxy}ethyl)-4-hydroxy-2,3-dihydroazet-2-yl acetate	CC(=O)OC1NC(=O)C1C(C)O[Si](C)(C)C(C)(C)C	Organic compounds	Organoheterocyclic compounds	Lactams	Beta lactams
6112	-5.875449972599685	-4.736697	3.695094481473477	-6.85087805067235	-3.1557835691988725	0.5025227886867232	461.77600000000007	2	512	-0.2110186151281448	0.9277341653374108	-1.1864466932008095	2.508647788272668	-1.1387527756392357	0.9422890376821571	-5.569105	3.401478354061844	0.09532620077937874	0.37109421725815167	77501-63-4	Lactofen	CCOC(=O)C(C)OC(=O)c1cc(Oc2ccc(C(F)(F)F)cc2Cl)ccc1[N+](=O)[O-]	Organic compounds	Benzenoids	Benzene and substituted derivatives	Diphenylethers
6285	-3.096867608689041	-3.0495067	2.806632814578455	-4.797451313178569	-1.990818498600114	0.5741830065359478	75.111	2	512	1.7788359353653365	1.82619689240279	0.07825223087580847	2.8848850454542636	-0.04736094441291794	0.724733745365043	-3.1264718	2.254864771484497	1.7492317692787969	0.4409803921568628	78-96-6	1-Amino-2-propanol	CC(O)CN	Organic compounds	Organic nitrogen compounds	Organonitrogen compounds	Amines
6290	-5.621218441382216	-3.9174562	2.9323339964589428	-5.431525646789835	-2.499191650330892	0.594047619047619	71.079	2	512	-0.769477132231182	0.9342851700045557	-0.5797843376388007	2.352549658820142	-1.7037622913272843	0.7472701561958953	-4.9931474	3.1076044843001487	-0.14140608302153707	0.4654761904761905	79-06-1	Acrylamide	C=CC(N)=O	Organic compounds	Organic acids and derivatives	Carboxylic acids and derivatives	Acrylic acids and derivatives
6357	-3.546619138492942	-4.1510262	3.058189214170646	-5.949954443128421	-2.891765228957775	0.5748692810457516	302.5019999999999	2	512	1.9341091118545288	1.3297020087110438	-0.4692261927809502	2.588963021389696	0.6044071104389426	0.7819231274511499	-3.7154818	2.207735224477899	1.7652464918105042	0.44986928104575163	8007-24-7	Cashew nutshell liquid (CNSL)	CCCCCCC=CCCCCCCCc1cccc(O)c1	Organic compounds	Benzenoids	Phenols	1-hydroxy-4-unsubstituted benzenoids
6389	-4.37251412958861	-4.3992777	2.475963959293827	-5.718243508686387	-3.2422795493925602	0.5443157894736842	270.372	2	512	1.0594475840303403	1.0326840217542197	-0.28628179506743734	2.1896821642263897	0.02676355748414405	0.6304078880081384	-4.4018035	2.248137422960277	1.0301582010577015	0.4109824561403509	80-43-3	Dicumyl peroxide	CC(C)(OOC(C)(C)c1ccccc1)c1ccccc1	Organic compounds	Benzenoids	Benzene and substituted derivatives	Phenylpropanes
6463	-3.8160006413532472	-4.379907	3.0716049041839146	-6.029382091018975	-2.95777718683506	0.5142105263157895	122.17099999999998	2	512	1.2709674873466283	0.7070609991615865	-0.9424139623190989	2.129190941864816	0.5639064898418211	0.7819698253299626	-3.8842418	2.448837669554026	1.2027262852178018	0.3626315789473684	823-40-5	2,6-Toluenediamine	Cc1c(N)cccc1N	Organic compounds	Benzenoids	Benzene and substituted derivatives	Toluenes
6532	-3.945843390403792	-4.480625	3.154827390595165	-6.203566715555895	-3.0487393249607297	0.652860682761015	242.061	2	512	1.4380814327051266	0.9032996578254888	-0.8196418924469763	2.335185498148189	0.5347817621840987	0.8031174677999948	-3.9822712	2.470340965008863	1.401653630920642	0.5133257990400848	84087-01-4	Quinclorac	O=C(O)c1c(Cl)ccc2cc(Cl)cnc12	Organic compounds	Organoheterocyclic compounds	Quinolines and derivatives	Quinoline carboxylic acids
6583	-3.5212431021364066	-3.9541337	2.402154771905398	-5.346887383905659	-2.944732612000261	0.2351785714285714	278.348	2	512	1.923345003003284	1.4904543667477086	0.09770072123403141	2.4998554931394295	0.43289064687177214	0.6132463829472905	-3.6702847	1.928034644109609	1.7743033606003975	0.15714285714285714	84-74-2	Dibutyl phthalate	CCCCOC(=O)c1ccccc1C(=O)OCCCC	Organic compounds	Benzenoids	Benzene and substituted derivatives	Benzoic acids and derivatives
6616	-6.095710544678707	-4.407915	3.025636405596289	-6.185215416813125	-3.159579011216836	0.7408888888888889	184.242	2	512	-0.8303219053051994	0.8574735330672478	-0.9198267774396173	2.105809628156672	-1.6877954293222617	0.773473274319126	-5.679032	3.368199486520249	-0.4136431902509857	0.5888888888888889	85-00-7	Diquat dibromide	[Br-].[Br-].c1cc[n+]2c(c1)-c1cccc[n+]1CC2	Organic compounds	Organoheterocyclic compounds	Pyridines and derivatives	Pyridinium derivatives
6664	-2.7245371357653294	-3.7310941	2.6491679358799645	-5.415108501816776	-2.7659405659368113	0.6248868778280542	148.11699999999996	2	512	2.4460677713884724	1.4395107699721363	-0.24450359466297397	2.4046643412169906	1.006556986167654	0.6876565446193024	-3.2157843	2.6095022589068035	1.9548206037848035	0.4915535444947209	85-44-9	Phthalic anhydride	O=C1OC(=O)c2ccccc21	Organic compounds	Organoheterocyclic compounds	Benzofurans	Benzofuranones
6745	-2.9904702703551678	-4.1990914	3.315992567673787	-6.215727389426342	-2.899734821752555	0.7637573271679858	275.4	2	512	2.449493665565737	1.2408725234387197	-0.7757634535054372	2.54022911416835	1.208621164123592	0.8520729885862404	-4.030429	3.2112910891466124	1.4095350539604112	0.6044566278672865	865318-97-4	Ametoctradin	CCCCCCCCc1c(CC)nc2ncnn2c1N	Organic compounds	Organoheterocyclic compounds	Triazolopyrimidines
6781	-4.775520466257761	-4.832674	3.648960710604242	-6.812244558994294	-3.1632838483900523	0.712582123483181	406.3420000000001	2	512	0.8333712475910094	0.7762176756973851	-1.203352845145524	2.445607865458718	0.0571535602314972	0.9288922710999109	-4.769465	2.4240309368291473	0.8394267418065016	0.5647560365266592	874195-61-6	2?-[(4,6-Dimethoxy-1,3,5-triazin-2-yl)carbonyl]-1,1,6?-trifluoro-N-methylmethanesulfonanilide	COc1nc(OC)nc(C(=O)c2cccc(F)c2N(C)S(=O)(=O)C(F)F)n1	Organic compounds	Organic oxygen compounds	Organooxygen compounds	Carbonyl compounds
6809	-3.335388869734558	-4.9314423	3.2958152449736513	-6.762255471238455	-3.4664402262648037	0.598358395989975	197.448	2	512	1.9600638692832424	0.36401047192185826	-1.4668027322206545	1.8290125127529968	1.5960533910076293	0.8392481049694368	-3.8173304	3.0718013557253077	1.4781223780969823	0.4300250626566416	88-06-2	2,4,6-Trichlorophenol	Oc1c(Cl)cc(Cl)cc1Cl	Organic compounds	Benzenoids	Phenols	Halophenols
6857	-3.592652708719028	-4.344387	2.7148249061445786	-5.692488786308259	-2.9776638801636808	0.6186963725929243	264.284	2	512	1.8294181626153045	1.0776838232465213	-0.2704179149739269	2.4444069911706516	0.7517343457243313	0.6924578507097989	-3.7558622	2.1137934188823584	1.6662086397162583	0.4906963725929243	894-86-0	[2,2'-Bi-1H-indole]-3,3'-diol, disodium salt	[Na+].[Na+].[O-]c1c(-c2[nH]c3ccccc3c2[O-])[nH]c2ccccc12	Organic compounds	Organoheterocyclic compounds	Indoles and derivatives	Indoles
7280	-3.920861695826056	-4.605709	3.311214006702625	-6.384835159464379	-3.0736211527617545	0.7042857142857144	167.218	2	512	1.3024213289510849	0.6175739351261254	-1.1615521346872386	2.149661872015386	0.6848473801016786	0.8429643575249465	-4.0133705	2.6908835510100158	1.209912524025793	0.5585714285714285	94317-64-3	N-Butylphosphorothioic triamide	CCCCNP(N)(N)=S	Organic compounds	Organic acids and derivatives	Organic thiophosphoric acids and derivatives
7307	-4.6874393457595085	-4.2609777	2.8845019853915526	-5.848793188313677	-2.9642912029221247	0.48116194853036953	249.093	2	512	0.7089221774249757	1.1353837848432669	-0.4524316651291931	2.4320703202623593	-0.42646160070335615	0.7343654940786266	-4.6067214	2.4116155576083402	0.7896401238629598	0.3093355767039977	94-82-6	2,4-Dichlorophenoxybutyric acid	O=C(O)CCCOc1ccc(Cl)cc1Cl	Organic compounds	Benzenoids	Benzene and substituted derivatives	Halobenzenes
7316	-6.937653799619807	-5.885648	3.777055484075057	-7.625667775343187	-3.8486122912681298	0.7437636431266272	269.3279999999999	2	512	-1.5073722935407625	-0.4553662524715195	-2.1953862692641426	1.5816692148109146	-1.052006025877131	0.9615247328499429	-5.7101026	3.841260204077581	-0.2798210714179631	0.5917636431266272	950-10-7	Mephosfolan	CCOP(=O)(N=C1SCC(C)S1)OCC	Organic compounds	Organic acids and derivatives	Organic phosphoric acids and derivatives	Phosphate esters
7319	-3.2550852967824326	-4.1564856	2.7008504790544854	-5.6538236069732335	-2.952973127918748	0.7283928885759549	119.127	2	512	1.8209249082106236	0.9195246514100347	-0.5778134019801773	2.1230370770743083	0.9014002607737197	0.6877098430434677	-4.2135525	2.508339537279956	0.8624577177250482	0.5689841314160733	95-14-7	1,2,3-Benzotriazole	c1ccc2[nH]nnc2c1	Organic compounds	Organoheterocyclic compounds	Benzotriazoles
7324	-3.8826365909349647	-4.759979	3.5921815326204127	-6.964643472728727	-3.3724619401083142	0.5623088023088023	238.38100000000003	2	512	1.4946350463581024	0.6172928617794358	-1.5873718354356599	2.004809697184753	0.8773421802747521	0.92465427275238	-4.1041284	2.8426702903954513	1.2731432633698752	0.4032467532467533	95-31-8	N-tert-Butyl-2-benzothiazolesulfenamide	CC(C)(C)NSc1nc2ccccc2s1	Organic compounds	Organoheterocyclic compounds	Benzothiazoles
7369	-3.278796165736668	-4.6915455	3.164202518335744	-6.397505315774957	-3.233302797439213	0.5612698412698413	197.448	2	512	2.016656573281132	0.6039072479104013	-1.1020525767571565	2.0621499415785873	1.412749320713527	0.8055127477961509	-3.7472143	2.6269615526707897	1.5482384239278093	0.41	95-95-4	2,4,5-Trichlorophenol	Oc1cc(Cl)c(Cl)cc1Cl	Organic compounds	Benzenoids	Phenols	Halophenols
7454	-3.964351364322437	-3.8597221	2.4469255642652206	-5.311528863255622	-2.864603298990401	0.41593732193732197	142.19799999999998	2	512	1.1885421238077938	1.2931713280184685	-0.15863537512539103	2.2882901891398295	-0.10462922687126497	0.626315753408428	-3.8417618	1.7142591999783043	1.3111316441783778	0.3196410256410257	97-86-9	Isobutyl methacrylate	C=C(C)C(=O)OCC(C)C	Organic compounds	Organic acids and derivatives	Carboxylic acids and derivatives	Carboxylic acid derivatives
7465	-4.056049808395926	-3.9095504	2.556512661085359	-5.469475677557155	-2.9129630164717963	0.6803571428571429	96.08499999999998	2	512	0.9266057860812487	1.0731051717870859	-0.4868200830799806	2.0696925780053785	-0.14649938000542306	0.6573215744380551	-3.9953184	2.047775906360392	0.9873371953865019	0.5375	98-01-1	Furfural	O=Cc1ccco1	Organic compounds	Organic oxygen compounds	Organooxygen compounds	Carbonyl compounds
7516	-3.4211532677646805	-4.6623673	5.311993750732174	-8.661169914128964	-3.3491761633967894	0.6645749055296912	588.9720000000001	2	512	2.3489413809535917	1.1077273088747772	-2.8910752654106915	2.420918485321483	1.2412140761379074	1.4656382844220393	-4.5982037	4.397958573824171	1.171890984779389	0.5267971277519135	991-84-4	4-{[4,6-Bis(octylsulfanyl)-1,3,5-triazin-2-yl]amino}-2,6-di-tert-butylphenol	CCCCCCCCSc1nc(Nc2cc(C(C)(C)C)c(O)c(C(C)(C)C)c2)nc(SCCCCCCCC)n1	Organic compounds	Benzenoids	Benzene and substituted derivatives	Phenylpropanes
7544	-3.256118130139618	-4.2845745	2.379430244571669	-5.614160321511269	-3.2347300769396004	0.4514285714285714	134.22199999999998	2	512	1.8717055756749756	0.8432491870487832	-0.48633661569667547	1.8930936288749933	1.0284563785273741	0.6060132563150754	-4.3012657	2.3625149034449437	0.8265580008688379	0.3461654135338346	99-87-6	p-Cymene	Cc1ccc(C(C)C)cc1	Organic compounds	Lipids and lipid-like molecules	Prenol lipids	Monoterpenoids
8251	-6.161190891459249	-4.680568	2.8513493519158177	-6.157365926588447	-3.3060165746726295	0.7739839910754454	401.4160000000001	2	512	-0.5575962124626785	0.9230264686058244	-0.5537712475918768	2.297578104323941	-1.4806226732280479	0.7265535717147995	-5.6018496	2.669023727460346	0.0017451150980770298	0.6174622519450106	NOCAS_47366	SAR115740	O=C(Nc1ccc2[nH]ccc2c1)c1cc2cc(F)ccc2n1Cc1cccc(F)c1	Organic compounds	Organoheterocyclic compounds	Indoles and derivatives	Indolecarboxylic acids and derivatives
8253	-4.750971314617458	-4.617011	3.0750918573323367	-6.2946714429229695	-3.219579585590633	0.754157785474616	604.5340000000003	2	512	1.0304494167119125	1.1644096648039557	-0.513250711593599	2.561841145738738	-0.1339602443659933	0.7828147414761216	-4.7506485	2.8794334599033613	1.0307722195129483	0.5965306668305481	NOCAS_47379	SSR126768	CCN(Cc1cccnc1)C(=O)c1cccc(Cl)c1C1(C)C(=O)N(Cc2ccc(OC)cc2OC)c2ccc(Cl)cc21	Organic compounds	Benzenoids	Benzene and substituted derivatives	Methoxybenzenes
8305	-5.254408643416228	-4.4466796	3.503002031975006	-6.570630782068601	-3.0676287500935953	0.6568453388721135	355.202	2	512	0.2960667590352639	1.1037958099651926	-1.02015537961711	2.482846652357896	-0.8077290512836592	0.8996419245457797	-5.082727	3.020331123085879	0.46774843406554084	0.4335097166031182	NOCAS_57871	CP-087421	NC(=O)n1c(O)c(C(=O)c2ccc(Cl)s2)c2cc(Cl)ccc21	Organic compounds	Organoheterocyclic compounds	Indoles and derivatives	Indolecarboxylic acids and derivatives
8306	-5.24629261066117	-4.495594	3.91514774741707	-6.986848218338693	-3.071700470921623	0.7170136741565313	356.737	2	512	0.3060555451097207	1.0567541276511483	-1.4345000625678024	2.480647684849268	-0.7506985860029669	1.0165575984436113	-5.220955	2.75351843260711	0.3313932488221822	0.4821117133722176	NOCAS_57872	CP-449122	NC(=O)n1c(O)c(C(=O)c2ccc(F)s2)c2cc(F)c(Cl)cc21	Organic compounds	Organoheterocyclic compounds	Indoles and derivatives	Indolecarboxylic acids and derivatives
8887	-3.337891684358455	-4.6082587	4.560277224696437	-8.056650388821506	-3.4963731641250697	0.6907867494824017	228.4079999999999	2	512	2.02081962666461	0.750452601372748	-2.697939077798441	1.8623381468979954	1.2703670398541913	1.259342549557055	-3.8404422	3.479294688462464	1.5182691189355082	0.5384057971014493	NOCAS_dicyclopentyldimethoxysilane	dicyclopentyldimethoxysilane	CO[Si](OC)(C1CCCC1)C1CCCC1	Organic compounds	Organometallic compounds	Organometalloid compounds	Organosilicon compounds
10156	-9.843374737943044	-9.840497	5.05898865290689	-10.894712004811907	-5.835723351905018	0.27104272539055146	425.3090000000001	2	512	-4.214670164989235	-4.211792456621136	-5.266007431858098	-0.20701877895120785	-0.0028777210363060135	1.40993943279317	-9.840279	4.4254469700854155	-4.211574061407431	0.17580463015245623	35822-46-9	1,2,3,4,6,7,8-Heptachlorodibenzodioxin	Clc1cc2c(c(Cl)c1Cl)Oc1c(Cl)c(Cl)c(Cl)c(Cl)c1O2	Organic compounds	Organoheterocyclic compounds	Benzodioxins	Benzo-p-dioxins
10167	-10.08957505421841	-7.4187045	5.712690916071262	-10.367781707479834	-4.655090791408572	0.4595421245421246	374.8650000000001	2	512	-4.515700160653214	-1.8448296069599435	-4.793906813914639	0.9187841021566235	-2.670870544483302	1.4558211345446928	-9.824731	5.732374693591684	-4.250855995244408	0.3495421245421245	60851-34-5	2,3,4,6,7,8-Hexachlorodibenzofuran	Clc1cc2c(oc3c(Cl)c(Cl)c(Cl)cc32)c(Cl)c1Cl	Organic compounds	Organoheterocyclic compounds	Benzofurans	Dibenzofurans
10180	-6.550186634895622	-6.521289	6.205268747921834	-10.340433461031274	-4.1351647131094404	0.4464713958810068	360.88200000000006	2	512	-0.9928214139489605	-0.9639236314688617	-4.783068240084613	1.4222005078372215	-0.028897763130485643	1.5981952275830134	-6.5501866	5.281536336698461	-0.9928214065226957	0.3231986686082796	52663-72-6	2,3',4,4',5,5'-Hexachlorobiphenyl	Clc1cc(Cl)c(-c2cc(Cl)c(Cl)c(Cl)c2)cc1Cl	Organic compounds	Benzenoids	Benzene and substituted derivatives	Biphenyls and derivatives
10181	-6.589777890701679	-6.8009715	6.007717625821015	-10.341323755921149	-4.333606130100134	0.39017925247902363	395.3270000000001	2	512	-0.9928214139489605	-1.2040150270391363	-4.74436727916843	1.263350346652585	0.21119361732444375	1.5363989314298674	-6.5501866	4.68604864481854	-0.9532301507166386	0.28395915678524375	39635-31-9	2,3,3',4,4',5,5'-Heptachlorobiphenyl	Clc1cc(-c2cc(Cl)c(Cl)c(Cl)c2Cl)cc(Cl)c1Cl	Organic compounds	Benzenoids	Benzene and substituted derivatives	Biphenyls and derivatives
20010	-2.987599913605883	-3.7059782	3.0118405810676605	-5.340999868936038	-2.3291592878683773	0.7561742424242424	128.131	2	512	2.120054302010573	1.4016760656028322	-0.23334565331958193	2.7784949277480786	0.7183782415302256	0.7667043174349276	-3.2666156	2.387034894496533	1.8410385710706478	0.5756547619047618	77-71-4 ,NOCAS_sodium 4,4-dimethyl-2,5-dioxoimidazolid	5,5-Dimethylhydantoin ,sodium 4,4-dimethyl-2,5-dioxoimidazolidin-1-ide		Organic compounds	Organoheterocyclic compounds	Azolidines	Imidazolidines
20020	-3.694904116545543	-3.6013188	2.6871021293731703	-5.18915419611757	-2.5020520667443993	0.2916666666666667	300.4829999999999	2	512	1.7829157900260357	1.876501047354518	0.28866571045400946	2.9757678398271796	-0.09358528033338498	0.6874261144287594	-3.6191444	2.12128362178533	1.8586754647331314	0.23333333333333334	3159-62-4 ,7620-77-1	Octadecanoic acid, 12-hydroxy-, calcium salt (2:1) ,Octadecanoic acid, 12-hydroxy-, monolithium salt		Organic compounds	Lipids and lipid-like molecules	Fatty Acyls	Fatty acids and conjugates
20032	-4.88968233122719	-4.878115	3.0774753558196033	-6.388226429495261	-3.310751073675658	0.6250668449197861	121.23	2	512	0.19392777393512028	0.20549492939892328	-1.3046163243329507	1.7728590314866528	-0.011567154072649188	0.7846481448980246	-4.796793	2.165876897282586	0.28681709921959747	0.4714052287581699	128-03-0 ,128-04-1 ,137-30-4 ,14484-64-1	Potassium dimethyldithiocarbamate ,Sodium dimethyldithiocarbamate ,Ziram ,Ferbam		Organic compounds	Organosulfur compounds
20033	-4.239430258896326	-4.199062	2.6598171960347328	-5.604556328452045	-2.944739132417312	0.5614891304347827	123.155	2	512	0.8510217896647385	0.8913901711892048	-0.51410427989098	2.145712916143753	-0.040368388321375015	0.6773376670632907	-4.2000384	1.9079111680970184	0.8904135989893434	0.42779347826086955	134-29-2 ,90-04-0	2-Methoxyaniline hydrochloride ,2-Anisidine		Organic compounds	Benzenoids	Phenol ethers	Aminophenyl ethers
20037	-4.145126022417709	-4.208429	2.712600645461641	-5.635661346760753	-2.923060701299112	0.6871212121212121	59.093	2	512	0.6264100161382502	0.563107155132559	-0.8641253082047943	1.848475337256847	0.06330283729298447	0.6908566962243349	-4.1445622	2.4129055314787484	0.6269737885949714	0.5371212121212121	1762-95-4 ,333-20-0 ,540-72-7	Thiocyanic acid, ammonium salt ,Potassium thiocyanate ,Sodium thiocyanate		Organic compounds	Organosulfur compounds	Thiocyanates
20041	-3.215741938667524	-3.622013	2.840036873415435	-5.325140715030676	-2.4851038416152407	0.4836601307189543	116.208	2	512	1.8494940881497959	1.4432229468849798	-0.2599046882133558	2.5801321852020793	0.4062711533734915	0.7280564469842224	-3.2595246	2.2429273710090922	1.805711444852809	0.36058320764203117	124-09-4 ,3323-53-3	1,6-Hexanediamine ,Hexanedioic acid, compd. with 1,6-hexanediamine (1:1)		Organic compounds	Organic nitrogen compounds	Organonitrogen compounds	Amines
20055	-4.831421425193069	-4.1500664	2.693040538463981	-5.621974437543384	-2.9289338990794036	0.40539858886633084	221.039	2	512	0.5130474819331552	1.1944025401474156	-0.2775055304171604	2.4155350080468208	-0.6813550494606471	0.6855650722460025	-4.261345	2.5130774953314927	1.0831239939252058	0.27967986314760507	2008-39-1 ,5742-17-6 ,94-75-7	2,4-D dimethylamine salt ,2,4-D, isopropylamine salt ,2,4-Dichlorophenoxyacetic acid		Organic compounds	Benzenoids	Benzene and substituted derivatives	Phenoxyacetic acid derivatives
20058	-3.690864064118227	-3.2397757	2.796260133229062	-4.818590648256241	-2.022330515027179	0.5507142857142857	62.02400000000001	2	512	1.1016957068432238	1.5527841158627016	-0.026030877294789978	2.770229255934272	-0.4510884064644185	0.7124965460024937	-3.578925	2.30745724222352	1.2136348607813068	0.4257142857142857	11097-59-9 ,1633-05-2 ,298-14-6 ,471-34-1 ,513-78-0 ,513-79-1 ,534-16-7 ,584-08-7 ,83897-84-1	Aluminate (Al(OH)63-), (OC-6-11)-, magnesium carbonate hydroxide (2:6:1:4) ,Carbonic acid, strontium salt (1:1) ,Potassium bicarbonate ,Calcium carbonate ,Carbonic acid, cadmium salt (1:1) ,Cobalt(II) carbonate ,Silver(I) carbonate ,Potassium carbonate ,calcium magnesium(2+) carbonate oxidandiide		Organic compounds	Organic acids and derivatives	Organic carbonic acids and derivatives	Organic carbonic acids
42	-3.540400168990391	-3.5662847	2.4222205299448913	-5.20883132471572	-2.7866107947708287	0.5	106.16799999999996	3	512	1.4855934671748767	1.459708999078138	-0.18283768855045232	2.239382841394439	0.025884487534267198	0.6440991652658473	-3.8169694	2.271106694406816	1.2090242471556054	0.39473684210526316	100-41-4	Ethylbenzene	CCc1ccccc1	Organic compounds	Benzenoids	Benzene and substituted derivatives
76	-4.303861184235002	-4.3184195	3.324851782665158	-6.184252422236652	-2.859400639571494	0.510966810966811	434.81800000000015	3	512	1.3344463298795015	1.3198880610778447	-0.5459449081221485	2.778906874543009	0.014558272246931736	0.8469424429176797	-4.4431567	3.5010828246674133	1.1951507838285804	0.403030303030303	100784-20-1	Halosulfuron-methyl	COC(=O)c1c(Cl)nn(C)c1S(=O)(=O)NC(=O)Nc1nc(OC)cc(OC)n1	Organic compounds	Organic nitrogen compounds	Organonitrogen compounds	Sulfonylureas
100	-5.031211310968855	-4.4938984	3.4965573657497893	-6.787269173238801	-3.290711807489012	0.6525729442970822	267.159	3	512	0.39555849822384653	0.9328714060307458	-1.3604993640460998	2.1360580017036894	-0.5373129192452222	0.916791309410233	-4.9201226	2.39631343290017	0.5066471734298571	0.49077807250221045	101-14-4	4,4'-Methylenebis(2-chloroaniline)	Nc1ccc(Cc2ccc(N)c(Cl)c2)cc1Cl	Organic compounds	Benzenoids	Benzene and substituted derivatives	Diphenylmethanes
158	-5.598512822815968	-4.4939227	4.0136714528564035	-7.219993167367517	-3.2063217145111134	0.6984726867335562	220.36	3	512	-0.25538005911468387	0.8492100719695264	-1.876860403666233	2.1368110491901704	-1.1045901123972666	1.0681124985116972	-5.2487245	2.75116068178007	0.09440829031643616	0.5484726867335562	101-96-2	N,N'-Bis(1-methylpropyl)-1,4-benzenediamine	CCC(C)Nc1ccc(NC(C)CC)cc1	Organic compounds	Organic nitrogen compounds	Organonitrogen compounds	Amines
196	-5.190900313452792	-4.1089134	2.8911669333754224	-5.603942857771182	-2.7127759243957597	0.845	65.095	3	512	-0.37735268211660694	0.7046342141842441	-0.7903952264349973	2.1007717069404253	-1.0819868918219324	0.7367406146695398	-4.861759	2.4995344494594463	-0.04821154826211589	0.67	102-54-5	Ferrocene	[Fe+2].c1cccc1.c1cccc1	Organic compounds	Hydrocarbons	Aromatic hydrocarbons
231	-3.855693291526501	-3.7575119	2.4926834661067545	-5.254585884551576	-2.761902418444821	0.6063203463203463	162.188	3	512	1.3543254268654417	1.4525068684738918	-0.044567166159632694	2.4481162999471215	-0.09818143735474827	0.6391604004322624	-3.8088925	1.906357581099925	1.4011262494533323	0.47904761904761906	103-26-4	Methyl cinnamate	COC(=O)C=Cc1ccccc1	Organic compounds	Phenylpropanoids and polyketides	Cinnamic acids and derivatives	Cinnamic acid esters
233	-4.707148832380966	-4.1915193	2.594175970303592	-5.65422610339566	-3.0600501330920675	0.6287581699346405	182.22600000000003	3	512	0.5534615098001658	1.0690910909879965	-0.3936157612145276	2.200560209089064	-0.5156295719744719	0.6609593954116305	-4.605722	2.1510314332218865	0.6548883785933362	0.4899346405228758	103-33-3	Azobenzene	c1ccc(N=Nc2ccccc2)cc1	Organic compounds	Organoheterocyclic compounds	Azobenzenes
331	-2.982484052937826	-3.4432483	2.7920634041440304	-5.107328227322206	-2.315264823178176	0.5098809523809524	116.116	3	512	2.082408013768411	1.6216437859319495	-0.04243616061596918	2.749627243528061	0.46076421900431264	0.7151042872068635	-3.134722	2.162533729398776	1.9301700605400853	0.3898809523809524	105-45-3	Methyl acetoacetate	COC(=O)CC(C)=O	Organic compounds	Organic acids and derivatives	Keto acids and derivatives	Beta-keto acids and derivatives
403	-3.841610622261903	-3.7109385	2.4162930976878343	-5.0402008504164275	-2.6239077527285932	0.5018186462324393	128.17099999999996	3	512	1.2661791504662192	1.396851308179172	0.06758892231169468	2.483882019999529	-0.13067216858758668	0.6151582785383398	-3.819919	1.889792026916675	1.2878706564065565	0.39515197956577264	106-63-8	Isobutyl acrylate	C=CC(=O)OCC(C)C	Organic compounds	Organic acids and derivatives	Carboxylic acids and derivatives	Acrylic acids and derivatives
419	-3.096260891544424	-3.7807193	2.9211487685792963	-5.493329693316516	-2.57218092473722	0.6323232323232323	122.993	3	512	1.9936195032455233	1.3091611265206011	-0.40344929852656897	2.5176994700527273	0.6844583886984958	0.7465968049404564	-3.1609788	2.397117807599608	1.9289016165125648	0.498989898989899	106-94-5	1-Bromopropane	CCCBr	Organic compounds	Organohalogen compounds	Organobromides
478	-2.638083967104736	-3.6205857	2.890691040038302	-5.270780205180972	-2.38008916514267	0.563137076052677	90.122	3	512	2.316746853977748	1.3342451295342046	-0.31594938409848844	2.5747416559398135	0.9825017129031988	0.73704076138769	-2.9837003	2.1327107055014642	1.9711305408050301	0.44549001722914766	107-98-2	1-Methoxy-2-propanol	COCC(C)O	Organic compounds	Organic oxygen compounds	Organooxygen compounds	Alcohols and polyols
505	-4.399248461207278	-4.3348303	3.2074487348408236	-6.305166869672191	-3.0977181348313674	0.7619613229907347	176.212	3	512	0.846787019238369	0.9112052126141572	-1.0591313892265442	2.1483173456142794	-0.0644181770886254	0.8257728286889592	-4.2322974	3.6492497560800796	1.0137380564915146	0.5994613229907347	108-62-3	Metaldehyde acetaldehyde tetramer	CC1OC(C)OC(C)OC(C)O1	Organic compounds	Organic oxygen compounds	Organooxygen compounds	Ethers
529	-4.953208833608379	-4.3827043	2.6759347493735284	-5.631575560650038	-2.95564081127651	0.625	110.18099999999995	3	512	0.08889787609266539	0.6594024343027243	-0.5894688509489939	2.0864658984245343	-0.5705045756432909	0.681309089388049	-4.7113147	2.2154847705198253	0.33079203799346013	0.4892857142857142	108-98-5	Benzenethiol	Sc1ccccc1	Organic compounds	Benzenoids	Thiophenols
6502	-5.488323655361572	-4.839899	3.36799697609218	-6.808819570832632	-3.4408225947404514	0.6321680007534813	326.22700000000003	3	512	0.025196246976504473	0.673620852517336	-1.2952996684945548	2.0726973075976254	-0.6484245922512208	0.8605308118780919	-5.282087	2.4129505623302316	0.23143306653756449	0.4329740066488387	83657-24-3	Diniconazole	CC(C)(C)C(O)C(=Cc1ccc(Cl)cc1Cl)n1cncn1	Organic compounds	Phenylpropanoids and polyketides	Cinnamyl alcohols
613	-3.4814813512917446	-3.4101453	3.031038749039743	-5.082148305586918	-2.051109556547175	0.37773809523809526	90.122	3	512	1.473349469790739	1.544685526246606	-0.1273174845044341	2.9037212645353088	-0.0713360685463833	0.7717003734741569	-3.3040104	1.9448223287218132	1.6508204301184188	0.28250000000000003	110-80-5	2-Ethoxyethanol	CCOCCO	Organic compounds	Organic oxygen compounds	Organooxygen compounds	Ethers
617	-3.198277713695367	-3.786917	3.047189031201716	-5.611051336575537	-2.563862305373821	0.7152625152625153	90.078	3	512	1.7563410212874109	1.1677017553313493	-0.6564326015927594	2.3907564296089565	0.5886392575112982	0.7809507096200968	-3.3478472	2.3710664064419693	1.6067715065208363	0.5460317460317461	110-88-3	1,3,5-Trioxane	C1OCOCO1	Organic compounds	Organoheterocyclic compounds	Trioxanes
639	-3.2542691517745954	-3.4593897	2.419985394276935	-4.954151547611669	-2.534166153334734	0.4117399267399267	132.159	3	512	1.8668275920627515	1.6617070695501848	0.16694519622567752	2.5869305905026128	0.20512053480987724	0.6237464771846566	-3.2969518	1.6899908169302034	1.8241449755950798	0.3034065934065934	111-15-9	Ethylene glycol monoethyl ether acetate	CCOCCOC(C)=O	Organic compounds	Organic acids and derivatives	Carboxylic acids and derivatives	Carboxylic acid derivatives
640	-3.305668294938008	-3.488378	2.6509404248595594	-5.076900635612137	-2.425960210752578	0.5609548167092925	178.209	3	512	1.9452613382737185	1.762551567986499	0.17402899759958934	2.824969422459149	0.18270975300510717	0.6795014794981943	-3.3628428	2.2450674206862473	1.8880868348985547	0.43921568627450985	111-17-1	3,3'-Thiodipropionic acid	O=C(O)CCSCCC(=O)O	Organic compounds	Organic acids and derivatives	Carboxylic acids and derivatives	Dicarboxylic acids and derivatives
689	-3.804186676088618	-3.133274	2.4194970836647345	-4.735978993671666	-2.3164819100069316	0.46220670995671	146.23	3	512	1.3608498039059473	2.0317623957314632	0.4290574863228993	2.848554569987634	-0.6709125977194774	0.6367875237799425	-3.1433847	2.260027543440199	2.0216517941985925	0.2999567099567099	1117-86-8	1,2-Octanediol	CCCCCCC(O)CO	Organic compounds	Lipids and lipid-like molecules	Fatty Acyls	Fatty alcohols
719	-3.446123319300052	-3.5364103	2.0760591901666876	-4.810283288067909	-2.7342240979012216	0.0	196.378	3	512	1.8469695133679338	1.7566825007296576	0.48280954460007625	2.558868734766764	0.09028701242602244	0.53436900199122	-3.52302	1.4901934712401177	1.7700728160765127	0.0	1120-36-1	1-Tetradecene	C=CCCCCCCCCCCCC	Organic compounds	Hydrocarbons	Unsaturated hydrocarbons	Unsaturated aliphatic hydrocarbons
720	-4.301486489822915	-3.9810874	4.051825029586254	-6.7683074283341895	-2.7164823987479347	0.29333333333333333	312.60599999999994	3	512	1.1935108195668567	1.513909877445423	-1.2733101189444176	2.7785149106418374	-0.3203990436101467	1.0853649370875167	-4.29525	2.9309862228470625	1.1997473859778767	0.21333333333333332	112-03-8	N,N,N-Trimethyloctadecan-1-aminium chloride	CCCCCCCCCCCCCCCCCC[N+](C)(C)C.[Cl-]	Organic compounds	Organic nitrogen compounds	Organonitrogen compounds	Quaternary ammonium salts
737	-3.061650223104024	-3.4393716	2.3127202270484593	-4.915592589139474	-2.602872362091015	0.28808823529411764	164.201	3	512	2.153725574582927	1.7760041958321169	0.2997832085474766	2.612503435595936	0.37772136274192336	0.6010289347470791	-3.4691188	2.3053919132162286	1.7462569676979574	0.20808823529411766	112-35-6	2-[2-(2-Methoxyethoxy)ethoxy]ethanol	COCCOCCOCCO	Organic compounds	Organic oxygen compounds	Organooxygen compounds	Ethers
745	-3.457262139204074	-3.4281762	1.8737226088431465	-4.526331461486098	-2.6526088526429517	0.0	168.32399999999998	3	512	1.768883903833298	1.7979698900590944	0.6998145815512741	2.5735371903944206	-0.029085974576998908	0.4788740109929209	-3.4801462	1.9487127537277713	1.7459998728364128	0.0	112-41-4	1-Dodecene	C=CCCCCCCCCCC	Organic compounds	Hydrocarbons	Unsaturated hydrocarbons	Unsaturated aliphatic hydrocarbons
766	-4.394343128853176	-3.8592036	2.853651574690583	-5.696569085643076	-2.842917510952493	0.27999999999999997	241.46299999999997	3	512	0.9885074632657965	1.5236470154664992	-0.3137184935241032	2.5399330811664798	-0.5351395518115503	0.7435454490426359	-4.2762156	2.166830119740855	1.1066350246889656	0.18666666666666668	112-75-4	N,N-Dimethyltetradecylamine	CCCCCCCCCCCCCCN(C)C	Organic compounds	Organic nitrogen compounds	Organonitrogen compounds	Amines
773	-3.357795322030108	-3.443985	2.5877387410816186	-5.249948119108851	-2.662209378027232	0.0	270.50099999999986	3	512	2.074373552934399	1.9881838759655721	0.18222075585565667	2.7699594969372754	0.08618966332145428	0.6989684163419355	-3.3191643	2.1579130212537794	2.1130046012128667	0.0	112-92-5	1-Octadecanol	CCCCCCCCCCCCCCCCCCO	Organic compounds	Lipids and lipid-like molecules	Fatty Acyls	Fatty alcohols
825	-5.144476269909696	-4.797583	3.7667555314196357	-7.183719727303789	-3.416964195884153	0.561145302784647	377.0690000000001	3	512	0.4319445592810036	0.7788377414527363	-1.6072988981130887	2.1594566333065472	-0.3468931667297648	0.9768194501330929	-5.11118	2.6224363204061247	0.46524098453871665	0.43387257551191977	116255-48-2	Bromuconazole	Clc1ccc(C2(Cn3cncn3)CC(Br)CO2)c(Cl)c1	Organic compounds	Benzenoids	Benzene and substituted derivatives	Halobenzenes
832	-5.442040281217342	-4.848519	2.946505808441965	-6.428744959517431	-3.4822391510754658	0.5380903364509921	492.7060000000001	3	512	0.25054756977489046	0.8440689983247457	-0.7361571085251981	2.210348699916767	-0.5935214327981528	0.7501339352503209	-5.352768	2.4123093442066788	0.3398199050597385	0.4191714175320732	116714-46-6	Novaluron	O=C(NC(=O)c1c(F)cccc1F)Nc1ccc(OC(F)(F)C(F)OC(F)(F)F)c(Cl)c1	Organic compounds	Benzenoids	Benzene and substituted derivatives	N-phenylureas
875	-4.364560278983668	-4.6811333	3.139476478677772	-6.512563369844695	-3.3730868911669236	0.6366310160427808	330.801	3	512	1.1550065347560472	0.8384335513132758	-0.99299655610498	2.1464799225727917	0.3165729912800037	0.8019626376232906	-4.5263596	2.8290397389550157	0.9932072521976617	0.46117647058823535	118-79-6	2,4,6-Tribromophenol	Oc1c(Br)cc(Br)cc1Br	Organic compounds	Benzenoids	Phenols	Halophenols
914	-6.670448247169782	-4.7066045	4.132199703084666	-7.435910563105368	-3.303710860020702	0.7749542928748241	437.152	3	512	-1.0298157775141643	0.934027999415089	-1.7952780934497508	2.3369216096349157	-1.9638437664263737	1.0863167573700652	-6.6019397	3.366192921238109	-0.9613072160524951	0.5159710550887022	120068-37-3	Fipronil	N#Cc1nn(-c2c(Cl)cc(C(F)(F)F)cc2Cl)c(N)c1S(=O)C(F)(F)F	Organic compounds	Organoheterocyclic compounds	Azoles	Pyrazoles
920	-3.9421598394867576	-4.5658865	3.0505024661673557	-6.132211005938511	-3.081708539771155	0.748236490488696	324.79300000000006	3	512	1.5694468211866504	0.9457201558206949	-0.620604345265103	2.4298981209022528	0.623726658010801	0.7775401921392694	-4.143189	2.7192426744696627	1.3684176941056998	0.5967213389735445	120116-88-3	Cyazofamid	Cc1ccc(-c2c(Cl)nc(C#N)n2S(=O)(=O)N(C)C)cc1	Organic compounds	Organoheterocyclic compounds	Azoles	Imidazoles
922	-2.833627620575012	-3.9996293	2.444087250077729	-5.485322103398896	-3.041234853321167	0.5027272727272727	178.23399999999998	3	512	2.4173629332443034	1.251361294588884	-0.23433154957958025	2.2097557004981487	1.166001638534485	0.6279765519887653	-3.4326637	2.5508593733827207	1.8183268586014192	0.38272727272727275	120-12-7	Anthracene	c1ccc2cc3ccccc3cc2c1	Organic compounds	Benzenoids	Anthracenes
1075	-4.583879748928157	-4.114801	2.1894263423922813	-5.302090118112738	-3.1126637757204567	0.4718720665523734	169.227	3	512	0.6445899065569379	1.1136687095846776	-0.07362046262764282	2.1158058797646384	-0.46907881890496395	0.5573483825677709	-4.5638466	1.8234888580840503	0.6646230796875826	0.36417975886006576	122-39-4	Diphenylamine	c1ccc(Nc2ccccc2)cc1	Organic compounds	Benzenoids	Benzene and substituted derivatives	Aniline and substituted anilines
1107	-4.391705712679555	-4.8806734	3.516243916972772	-6.938438923195844	-3.4221950062230717	0.7142455506270751	387.1950000000001	3	512	1.1962240277790375	0.7072563370861041	-1.350509182737251	2.165734734235521	0.48896769582874544	0.8985117960600059	-4.560702	2.715720355989303	1.0272279071292674	0.560191496573021	122836-35-5	Sulfentrazone	Cc1nn(-c2cc(NS(C)(=O)=O)c(Cl)cc2Cl)c(=O)n1C(F)F	Organic compounds	Organoheterocyclic compounds	Azoles	Triazoles
1124	-4.089389146194419	-3.957555	2.691266258051042	-5.598650270170002	-2.90738401211896	0.5073478260869565	136.14999999999998	3	512	1.0446284994815644	1.1764626005370182	-0.4646326244940187	2.2266336335570234	-0.13183409057613282	0.6918856118714016	-4.0039525	2.24438681059511	1.1300651435894429	0.39901449275362316	123-11-5	4-Methoxybenzaldehyde	COc1ccc(C=O)cc1	Organic compounds	Benzenoids	Benzene and substituted derivatives	Benzoyl derivatives
1234	-3.0608125033255207	-3.5721972	2.873513991201136	-5.175772741777462	-2.302258750576326	0.6149914921081969	104.149	3	512	1.9568426010440159	1.4454578923706904	-0.15811763740792542	2.7153963537932104	0.5113846955422772	0.7318171422476412	-3.2099028	2.1828376731808237	1.8077523218137117	0.478149386845039	126-30-7	2,2-Dimethylpropane-1,3-diol	CC(C)(CO)CO	Organic compounds	Organic oxygen compounds	Organooxygen compounds	Alcohols and polyols
1241	-5.139130400279803	-4.285346	3.3970700345778693	-6.295554205311052	-2.8984841707331825	0.5579968374102592	492.43600000000026	3	512	0.5532193946493449	1.4070037640590034	-0.6032044103819041	2.793865624195965	-0.853784369090838	0.8692109990494172	-4.8785563	2.5227320010269616	0.8137935502524634	0.4310779184913402	126535-15-7	Triflusulfuron-methyl	COC(=O)c1cccc(C)c1S(=O)(=O)NC(=O)Nc1nc(OCC(F)(F)F)nc(N(C)C)n1	Organic compounds	Organic nitrogen compounds	Organonitrogen compounds	Sulfonylureas
1248	-4.199098937241788	-4.2532644	3.4707006954592656	-6.586162773832433	-3.115462078373167	0.442197628458498	266.3179999999999	3	512	1.2263015834460786	1.1721360964645517	-1.1607622531445654	2.3099384423147002	0.054165489943270195	0.9191226288174245	-4.19907	2.749191756157856	1.2263305475972686	0.34219762845849805	126-73-8	Tributyl phosphate	CCCCOP(=O)(OCCCC)OCCCC	Organic compounds	Organic acids and derivatives	Organic phosphoric acids and derivatives	Phosphate esters
1312	-4.858056097904024	-4.3924584	3.4604764908673817	-6.673926641047379	-3.2134501501799977	0.5403814884302689	737.1639999999998	3	512	1.0095080200386897	1.4751056893936565	-0.8063625231046658	2.654113967762716	-0.4655976590307329	0.9090876005765428	-4.826745	2.882506242496498	1.0408190862899476	0.4275609756097561	129757-67-1	Decanedioic acid, bis(2,2,6,6-tetramethyl-4-piperidinyl) ester, reaction products with tert-Bu hydroperoxide and octane	CCCCCCCCON1C(C)(C)CC(OC(=O)CCCCCCCCC(=O)OC2CC(C)(C)N(OCCCCCCCC)C(C)(C)C2)CC1(C)C	Organic compounds	Lipids and lipid-like molecules	Fatty Acyls	Fatty acid esters
1402	-3.882024046035748	-3.8199291	3.235846966841775	-5.911904353654721	-2.6760573868129462	0.23076923076923078	398.5620000000001	3	512	1.7184718434691697	1.7805667538267245	-0.31140846414980367	2.9244385026919715	-0.062094923110943334	0.8442265826650969	-3.835191	2.1300223301063625	1.7653048914874854	0.18461538461538463	13150-00-0	Sodium lauryltrioxyethylene sulfate	CCCCCCCCCCCCOCCOCCOCCOS(=O)(=O)[O-].[Na+]	Organic compounds	Organic acids and derivatives	Organic sulfuric acids and derivatives	Sulfuric acid esters
1453	-4.94080795999386	-3.7893302	3.9147219650471636	-6.633359417187902	-2.718637452140738	0.8325996233626446	822.9530000000001	3	512	0.9745670727597067	2.1260447940837643	-0.7179843844343349	3.1967375806128286	-1.1514777159295289	1.0727210908193017	-4.6893744	3.1553436055817663	1.22600056812033	0.6651258083904316	13292-46-1	Rifampicin	COC1C=COC2(C)Oc3c(C)c(O)c4c(O)c(c(C=NN5CCN(C)CC5)c(O)c4c3C2=O)NC(=O)C(C)=CC=CC(C)C(O)C(C)C(O)C(C)C(OC(C)=O)C1C	Organic compounds	Phenylpropanoids and polyketides	Macrolactams
1499	-3.062728867397242	-3.4274163	3.17581304067466	-5.6717463001352195	-2.4959332594605597	0.2718816649466804	430.6260000000001	3	512	2.5713713803745812	2.206683910569388	-0.0376460523633962	3.138166988311264	0.3646874572182366	0.8647160885476486	-3.0967863	2.202366662320721	2.5373139797672035	0.1696594427244582	1338-41-6	Anhydrosorbitol stearate	CCCCCCCCCCCCCCCCCC(=O)OCC(O)C1OCC(O)C1O	Organic compounds	Lipids and lipid-like molecules	Fatty Acyls	Fatty acid esters
1525	-5.481853182505012	-4.5337167	2.874815637302662	-6.002338266965705	-3.1275226296630425	0.7542935200033272	474.8190000000002	3	512	0.19467490652661318	1.1428113981516128	-0.3258101779340793	2.549005459368583	-0.9481365038856273	0.7328957596239322	-5.264503	2.6645032165367306	0.41202508896920986	0.6000766525334477	134605-64-4	Butafenacil	C=CCOC(=O)C(C)(C)OC(=O)c1cc(-n2c(=O)cc(C(F)(F)F)n(C)c2=O)ccc1Cl	Organic compounds	Benzenoids	Benzene and substituted derivatives	Benzoic acids and derivatives
1557	-4.448039819175796	-4.675981	3.2998355631515555	-6.419812384678483	-3.1199768215269277	0.7401533547902371	222.67900000000003	3	512	0.8996394431471905	0.6716982244195403	-1.0721331223554966	2.227702440796059	0.22794122559349095	0.8403203481330885	-4.522201	2.2814246901154	0.8254781987015184	0.576874666265647	135410-20-7	Acetamiprid	CC(=NC#N)N(C)Cc1ccc(Cl)nc1	Organic compounds	Organoheterocyclic compounds	Pyridines and derivatives	Halopyridines
1575	-3.874231471569389	-4.14148	3.9578578485141156	-6.658076631871758	-2.7002187833576423	0.7416194278694278	359.4260000000001	3	512	1.6813780181432274	1.4141295113673469	-1.1024671421591417	2.855390706354974	0.26724849745526935	1.0274366701493665	-3.8917203	2.7369386164616776	1.6638892004779942	0.5909700772200772	1359963-68-0	4-Amino-5-(3-(isopropylamino)-2, 2-dimethyl-3-oxopropoxy)-2-methylquinoline-3-carboxylic acid	Cc1nc2cccc(OCC(C)(C)C(=O)NC(C)C)c2c(N)c1C(=O)O	Organic compounds	Organoheterocyclic compounds	Quinolines and derivatives	Quinoline carboxylic acids
1593	-4.2194513982720405	-4.981061	7.0909715962922455	-10.585630261947315	-3.49465866565507	0.577004329004329	327.572	3	512	1.2958553740434726	0.5342457727272418	-5.070323489631803	2.020648106660443	0.7616095834784478	1.9755917874526159	-4.424094	6.294699764712645	1.0912125538146575	0.4436709956709957	13674-84-5	Tris(2-chloroisopropyl)phosphate	CC(CCl)OP(=O)(OC(C)CCl)OC(C)CCl	Organic compounds	Organic acids and derivatives	Organic phosphoric acids and derivatives	Phosphate esters
1711	-3.296625459085079	-3.6658263	2.3681306565086895	-5.193534934593059	-2.825404278084369	0.5057846044885131	150.177	3	512	1.8799779653410726	1.5107771123045606	-0.016931510166906923	2.3511991463417825	0.3692008615631144	0.6174149380848909	-3.4267337	1.9831289348511048	1.749869678650457	0.38871143375680584	140-11-4	Benzyl acetate	CC(=O)OCc1ccccc1	Organic compounds	Benzenoids	Benzene and substituted derivatives	Benzyloxycarbonyls
1742	-5.3604274383297215	-4.5672584	3.1797301539902283	-6.089141461508368	-2.90941130751814	0.7229689020485155	359.32500000000005	3	512	0.19505999592012396	0.9882290717249936	-0.5336540272585226	2.6460761267317054	-0.7931690803280125	0.8100480829273045	-4.573396	2.921854547738951	0.9820912275506	0.5707300960783663	141112-29-0	Isoxaflutole	CS(=O)(=O)c1cc(C(F)(F)F)ccc1C(=O)c1cnoc1C1CC1	Organic compounds	Organic oxygen compounds	Organooxygen compounds	Carbonyl compounds
1791	-2.6401046283072733	-3.5397136	2.432906789573745	-4.922414457717847	-2.4895076681441015	0.058823529411764705	116.15999999999998	3	512	2.424951975048745	1.5253429666309308	0.14264214563817182	2.5755489352119167	0.899608992832253	0.6201410996443175	-2.954796	2.0414835762589134	2.110260530221436	0.047058823529411764	142-62-1	Hexanoic acid	CCCCCC(=O)O	Organic compounds	Lipids and lipid-like molecules	Fatty Acyls	Fatty acids and conjugates
1865	-5.535892941390072	-3.6207027	3.128327413010423	-5.544141450605881	-2.4158140375954584	0.6783831417624521	186.163	3	512	-0.2659995724384951	1.6491906358125186	-0.27424808165430414	2.8540793313561186	-1.9151901978597987	0.8055478460975947	-3.774514	3.170434659413	1.4953794156415847	0.5335555555555556	145-73-3	Endothal	O=C(O)C1C2CCC(O2)C1C(=O)O	Organic compounds	Organic acids and derivatives	Carboxylic acids and derivatives	Dicarboxylic acids and derivatives
1970	-4.419380696387976	-4.206157	3.4160283318334392	-6.258164363793439	-2.8421360319599995	0.6605771506208226	271.36	3	512	1.0141651341886437	1.227388644939679	-0.8246185332168189	2.5914097986166205	-0.21322348889896237	0.8759452747783578	-4.3188543	3.2257620707753207	1.1146914855718144	0.5194228337015117	15299-99-7	Napropamide	CCN(CC)C(=O)C(C)Oc1cccc2ccccc12	Organic compounds	Benzenoids	Naphthalenes
2170	-5.068745641885275	-4.662946	3.1611022349999787	-6.404781975071934	-3.2436797400719555	0.5695479461116133	162.214	3	512	0.14134269171590574	0.5471421037597015	-1.194693641470753	1.9664085935292257	-0.40579941767262895	0.8047986396922412	-4.8384404	3.287118622877709	0.3716479146940222	0.4335479461116133	16752-77-5	Methomyl	CNC(=O)ON=C(C)SC	Organic compounds	Organic acids and derivatives	Organic carbonic acids and derivatives
2210	-3.6594588913586503	-4.270852	2.751407962529883	-5.6862283904488	-2.9348204279189174	0.5832711339107334	192.00100000000003	3	512	1.6238445992894355	1.012451395367222	-0.4029248998007144	2.3484830627291684	0.6113931975695723	0.7012569245419606	-3.8507009	2.38120259071842	1.432602637086657	0.45599840663800617	1702-17-6	Clopyralid	O=C(O)c1nc(Cl)ccc1Cl	Organic compounds	Organoheterocyclic compounds	Pyridines and derivatives	Pyridinecarboxylic acids and derivatives
2262	-4.490833998717485	-3.9085798	3.1245473713727665	-5.746241890651824	-2.6216945192790573	0.694866782295127	210.36499999999995	3	512	0.8321394859500959	1.4143936497489238	-0.42326840598424276	2.7012789653885236	-0.5822541723625045	0.7988742211379185	-3.9168081	3.3429434081018554	1.4061653691440008	0.5337556711840159	1761-71-3	4,4'-Diaminodicyclohexylmethane	NC1CCC(CC2CCC(N)CC2)CC1	Organic compounds	Organic nitrogen compounds	Organonitrogen compounds	Cyclohexylamines
2288	-5.605255005648072	-4.869994	3.3109596540259605	-6.726425044185845	-3.4154653901598846	0.5643160562575854	248.30699999999996	3	512	-0.21026604276478475	0.5249947971088539	-1.331436081302558	1.9795235727234024	-0.7352608421348883	0.8433734440401746	-5.488549	3.1267309586526872	-0.09356025691971755	0.4332815734989648	17865-07-5	Propylsilanetriyl triacetate	CCC[Si](OC(C)=O)(OC(C)=O)OC(C)=O	Organic compounds	Organic acids and derivatives	Carboxylic acids and derivatives	Tricarboxylic acids and derivatives
2312	-3.818017808214782	-4.077482	3.075295442627394	-5.93962041802907	-2.8643249754016757	0.6351428571428571	194.211	3	512	1.4702560162449916	1.2107916149239843	-0.6513465935692961	2.423948849058098	0.2594644152959602	0.7896146668337354	-3.8836558	2.278931637086872	1.404618039273819	0.49466666666666664	1809-19-4	Dibutyl phosphite	CCCCO[PH](=O)OCCCC	Organic compounds	Organic acids and derivatives	Organic phosphonic acids and derivatives	Phosphonic acid diesters
2323	-4.623251564934944	-5.6802735	6.0635047944179865	-10.189910694977886	-4.1264059005599	0.6897345090708935	280.365	3	512	0.82447223160786	-0.232549734471523	-4.742186898435082	1.3213178959829044	1.0570219679324877	1.6690440867648761	-4.8212376	3.4216493920852873	0.6264862309442413	0.5312549769071507	1825-21-4	Pentachloroanisole	COc1c(Cl)c(Cl)c(Cl)c(Cl)c1Cl	Organic compounds	Benzenoids	Phenol ethers	Anisoles
2373	-5.791085946471824	-4.4500194	2.7558851809866107	-5.756318925113825	-3.000433744127214	0.7081907836404377	156.25	3	512	-0.5972659204557115	0.7438006474375146	-0.5624988990977121	2.1933862818888987	-1.3410665868832012	0.7018861922534819	-5.3830123	3.0134503245306443	-0.18919228784948117	0.5533520739630184	1883-78-9	Furfuryl isopropyl sulfide	CC(C)SCc1ccco1	Organic compounds	Organoheterocyclic compounds	Heteroaromatic compounds
2447	-4.318880154089646	-4.835482	7.283660725660277	-10.59859491959518	-3.3149341939349037	0.40616710876094525	437.35600000000017	3	512	1.3219549348122572	0.8053529761782765	-4.957759830693278	2.3259008949669995	0.51660196642427	2.0297190266220357	-4.400055	2.8422716492779094	1.2407801758456005	0.29892073194935104	199119-58-9	Trifloxysulfuron-sodium	COc1cc(OC)nc(NC(=O)[N-]S(=O)(=O)c2ncccc2OCC(F)(F)F)n1.[Na+]	Organic compounds	Organoheterocyclic compounds	Pyridines and derivatives	Pyridinesulfonamides
2473	-5.292314871461608	-4.6685147	3.5423467865567804	-6.824296719219332	-3.281949932662551	0.6700077996045781	225.313	3	512	0.060471378697138436	0.6842715036353814	-1.4715104690605851	2.070836317496195	-0.6238001429154654	0.910351230990693	-5.0794625	2.7664699894996057	0.2733237018221905	0.5268673355629877	2032-65-7	Methiocarb	CNC(=O)Oc1cc(C)c(SC)c(C)c1	Organic compounds	Benzenoids	Benzene and substituted derivatives	Phenyl methylcarbamates
2493	-7.188599689113097	-4.6800966	3.393928649632614	-6.692337395645768	-3.2984087460131537	0.772756614215743	389.086	3	512	-1.5985540847090773	0.9099489893117968	-1.102291791241748	2.291636858390866	-2.508503062831359	0.8686278400490477	-6.668261	3.4989592373891756	-1.078215450401891	0.5101716225076169	205650-65-3	Fipronil-desulfinyl	N#Cc1nn(-c2c(Cl)cc(C(F)(F)F)cc2Cl)c(N)c1C(F)(F)F	Organic compounds	Organoheterocyclic compounds	Azoles	Pyrazoles
2518	-3.687520299680552	-3.696395	2.747370386844413	-5.508032178858741	-2.760661792014328	0.2629375696767001	226.272	3	512	1.6671105158833401	1.658235901821011	-0.15340136329484902	2.593969023549564	0.008874620668569033	0.7217984422361525	-3.6956155	1.8128115324681477	1.659015294466391	0.1860144927536232	2082-81-7	Butane-1,4-diyl bis(2-methylprop-2-enoate)	C=C(C)C(=O)OCCCCOC(=O)C(=C)C	Organic compounds	Organic acids and derivatives	Carboxylic acids and derivatives	Dicarboxylic acids and derivatives
2554	-5.39602917784672	-4.7028837	3.5093696946374138	-6.854417696201984	-3.34504800156457	0.46112769645608626	424.4390000000002	3	512	0.23178610479684233	0.9249315582418915	-1.2266024135584215	2.2827672810789923	-0.6931454574487708	0.903145222672407	-5.2286167	2.651722400947607	0.3991985565677343	0.35487769645608624	213464-77-8	Orthosulfamuron	COc1cc(OC)nc(NC(=O)NS(=O)(=O)Nc2ccccc2C(=O)N(C)C)n1	Organic compounds	Benzenoids	Benzene and substituted derivatives	Sulfanilides
2577	-5.764682576762841	-4.9710484	5.390408685263519	-8.84937143309807	-3.458962747834552	0.6096946274337578	362.5610000000001	3	512	-0.20530149072571185	0.5883327300546304	-3.289990347060942	2.1004183382025765	-0.7936342216603016	1.4743821190109827	-4.7207613	5.173132694516503	0.8386197752281052	0.4689538866930171	2162-74-5	Bis(2,6-diisopropylphenyl)carbodiimide	CC(C)c1cccc(C(C)C)c1N=C=Nc1c(C(C)C)cccc1C(C)C	Organic compounds	Benzenoids	Benzene and substituted derivatives	Cumenes
2607	-3.7799682324490314	-4.2254615	2.6071381468317862	-5.677217854255123	-3.070079707423337	0.7529541756291809	406.4170000000001	3	512	1.829003633292822	1.3835103803637223	-0.06824598851327002	2.5388921583185162	0.44549325055267763	0.6639302195938231	-3.8169384	2.0830689433543084	1.792033449425472	0.5979541756291809	219790-72-4	SB281832	OCC(CO)n1cnc(-c2ccc(F)cc2)c1-c1ccnc(Oc2ccccc2)n1	Organic compounds	Organoheterocyclic compounds	Azoles	Imidazoles
2621	-5.444368289585085	-4.4584394	2.654032487628556	-5.776434615407502	-3.1224021277789458	0.6631668546507254	187.30799999999996	3	512	-0.1718119629217609	0.8141169938724597	-0.5038782887441782	2.150154198884378	-0.9859289394569108	0.6769530515374401	-5.159789	2.6249691311208068	0.11276723658806208	0.5191668546507255	2212-67-1	Molinate	CCSC(=O)N1CCCCCC1	Organic compounds	Organoheterocyclic compounds	Azepanes
2642	-3.896608661983721	-3.8043013	2.6502466434547087	-5.484357121517112	-2.8341104780624033	0.5741556245686681	139.198	3	512	1.2470243333827498	1.3393317419448187	-0.34072412615064157	2.309522517304067	-0.09230740008186533	0.6874123371885851	-3.9188497	2.3110133156776875	1.224783280687718	0.4297111801242236	2235-00-9	1-Ethenylazepan-2-one	C=CN1CCCCCC1=O	Organic compounds	Organoheterocyclic compounds	Lactams	Caprolactams
2708	-5.061115387959388	-4.241443	3.3309338841518343	-6.296591922013585	-2.9656580378617505	0.4833623188405797	299.547	3	512	0.41534958647619297	1.235021813985456	-0.8201269475780038	2.5108069365738306	-0.8196722307633433	0.8583391888872889	-4.897564	2.4097987045845928	0.5789010448112095	0.37669565217391304	2372-82-9	1,3-Propanediamine, N-(3-aminopropyl)-N-dodecyl-	CCCCCCCCCCCCN(CCCN)CCCN	Organic compounds	Organic nitrogen compounds	Organonitrogen compounds	Amines
2741	-3.959941683018554	-4.0819135	2.244597805668323	-5.3651239936607915	-3.1205261879924686	0.5694900888585099	136.194	3	512	1.1742162922212898	1.052244509437298	-0.2309660184209477	2.013631787247375	0.12197178820336996	0.5723632362169185	-4.0250654	2.4463558875183944	1.1090925374808807	0.44149008885850993	2416-94-6	2,3,6-Trimethylphenol	Cc1ccc(C)c(O)c1C	Organic compounds	Benzenoids	Phenols	Cresols
2745	-4.732482362409143	-4.930491	6.124244314488977	-9.59804866148745	-3.473804346998473	0.704380733192348	349.0659999999999	3	512	0.8104251869736789	0.6124165952591486	-4.055141112104629	2.069103202384349	0.1980086082024295	1.6938595796038394	-4.73013	4.030115301266868	0.8127773597300642	0.5351499639615787	2425-06-1	Captafol	Oc1c2c(c(O)n1SC(Cl)(Cl)C(Cl)Cl)CC=CC2	Organic compounds	Organoheterocyclic compounds	Isoindoles and derivatives	Isoindoles
2749	-4.06475450702686	-4.0559897	2.749677622959089	-5.431443850224474	-2.681766227265385	0.7174962079077764	127.16799999999998	3	512	1.039623334066842	1.0483881048695425	-0.32706600913077144	2.4226116138283174	-0.008764764747807519	0.7014580362214102	-4.0642967	1.971242678710261	1.0400811166829644	0.5659810563926249	24295-03-2	2-Acetylthiazole	CC(=O)c1nccs1	Organic compounds	Organic oxygen compounds	Organooxygen compounds	Carbonyl compounds
2752	-3.3186649779561304	-3.5257452	2.288530833261613	-4.796505995315965	-2.5079751620543522	0.3379679144385027	201.31	3	512	1.9852003708865738	1.778120207313093	0.5073593535267386	2.795890186788352	0.20708017547099367	0.5827462458996765	-3.3473537	2.0736191248233973	1.95651165198423	0.24705882352941178	2432-99-7	11-Aminoundecanoic acid	NCCCCCCCCCCC(=O)O	Organic compounds	Lipids and lipid-like molecules	Fatty Acyls	Fatty acids and conjugates
2763	-5.906518332807838	-4.925756	3.721579736334677	-7.129913023116196	-3.4083332867815193	0.5957053644553645	557.2220000000001	3	512	-0.16049007808895896	0.8202722785516252	-1.3838847683973168	2.33769496793736	-0.9807623551772231	0.9523517105840433	-5.6836333	3.179358340150947	0.062394921081988027	0.4626689189189189	24448-09-7	N-Methyl-N-(2-hydroxyethyl)perfluorooctanesulfonamide	CN(CCO)S(=O)(=O)C(F)(F)C(F)(F)C(F)(F)C(F)(F)C(F)(F)C(F)(F)C(F)(F)C(F)(F)F	Organic compounds	Organohalogen compounds	Alkyl halides	Alkyl fluorides
2902	-4.945010837147751	-4.5673018	2.729253168009957	-6.01844962345369	-3.289196455443733	0.563423926938203	351.4940000000002	3	512	0.6009070788677463	0.9786161527166803	-0.4725317074381926	2.2567214605717645	-0.37770908696464556	0.6949235053408	-4.837743	2.1793589946562575	0.7081751044010091	0.4249279919788533	25973-55-1	2-(2H-Benzotriazol-2-yl)-4,6-bis(1,1-dimethylpropyl)phenol	CCC(C)(C)c1cc(-n2nc3ccccc3n2)c(O)c(C(C)(C)CC)c1	Organic compounds	Organoheterocyclic compounds	Azoles	Triazoles
2916	-4.933182306768106	-4.708743	3.091783518039398	-6.4204132635121605	-3.3286297454727625	0.7411354785816766	149.602	3	512	0.2417550927974871	0.4661942931060485	-1.2454758639465668	1.8463076540928312	-0.2244392113701572	0.7872253141360108	-4.7537737	2.355301666545432	0.4211637221035451	0.5658558160106149	26172-55-4	5-Chloro-2-methyl-3(2H)-isothiazolone	Cn1sc(Cl)cc1=O	Organic compounds	Organohalogen compounds	Aryl halides	Aryl chlorides
2918	-4.660996346018897	-4.880658	3.7523245173435407	-7.1637270927765515	-3.411402575433011	0.7698957302415659	598.5060000000003	3	512	1.1160721625311016	0.8964103497053625	-1.3866585842265529	2.3656659331169876	0.21966180370034127	0.9642750093704127	-4.714113	2.4871900417260684	1.0629552641222155	0.612844698471433	261947-38-0	CP-532623	CCC1CC(N(Cc2cc(C(F)(F)F)cc(C(F)(F)F)c2)C(C)=O)c2cc(C(F)(F)F)ccc2N1C(=O)OC(C)C	Organic compounds	Organoheterocyclic compounds	Quinolines and derivatives	Hydroquinolines
2972	-4.117184559918122	-4.715693	3.3705326499672967	-6.71664718903512	-3.3461145390678233	0.62969355929246	207.056	3	512	1.198903259943876	0.6003948311212516	-1.4005593691731224	1.9699732807941743	0.5985084370606382	0.8627895992841426	-4.331405	2.3598548322444413	0.9846826584968534	0.49865907653383934	2675-77-6	Chloroneb	COc1cc(Cl)c(OC)cc1Cl	Organic compounds	Benzenoids	Benzene and substituted derivatives	Methoxybenzenes
2980	-4.3504530865568585	-4.6002684	3.062108432232655	-6.029160934941638	-2.967052502708983	0.7817476703908488	115.15699999999998	3	512	0.7108372558213244	0.4610219729147599	-0.9678705925634551	2.0942378396691996	0.24981527739577825	0.7796294889484121	-4.4239726	2.2547969989587084	0.6373177217870798	0.5921638747725704	2682-20-4	2-Methyl-3(2H)-isothiazolone	Cn1sccc1=O	Organic compounds	Organoheterocyclic compounds	Azoles	Thiazoles
2990	-4.24415109874437	-5.2031407	3.589014154468893	-6.719218426157065	-3.130204271688172	0.5975848712690818	296.156	3	512	1.2273694369511319	0.26837979877036433	-1.2476978904615634	2.3413162640073293	0.9589896368818511	0.9159228785536966	-4.501091	2.442528069142476	0.9704295513528355	0.4452039188881294	2691-41-0	Cyclotetramethylenetetranitramine	O=[N+]([O-])N1CN([N+](=O)[O-])CN([N+](=O)[O-])CN([N+](=O)[O-])C1	Organic compounds	Organic 1,3-dipolar compounds	Allyl-type 1,3-dipolar organic compounds	Organic nitro compounds
3059	-3.4003756256025266	-3.7099981	2.6151543583892085	-5.278707837206878	-2.6635534788176694	0.4363076923076923	144.17	3	512	1.7584992728534703	1.4488767763587915	-0.11983293875088105	2.4953214196383273	0.30962250519581325	0.6704358961226208	-3.4733684	1.7281974434065335	1.685506478375126	0.33260398860398854	27813-02-1	Hydroxypropyl methacrylate	C=C(C)C(=O)OCC(C)O	Organic compounds	Organic acids and derivatives	Carboxylic acids and derivatives	Carboxylic acid derivatives
3134	-4.166070158080869	-3.987027	2.8405799591931107	-5.7346836328886654	-2.8941036736955548	0.7412157721796275	341.363	3	512	1.3671462884967773	1.5461895197187618	-0.2014671863110194	2.639112772882091	-0.1790432282255221	0.7315501023245522	-4.1336064	2.0944655468677276	1.3996100023299847	0.5912157721796276	290352-28-2	CP-634384	Cc1cc(NC(=O)C(=O)O)cc(C)c1Oc1ccc(O)c2c1CCC2	Organic compounds	Organic oxygen compounds	Organooxygen compounds	Ethers
3135	-4.201892831388158	-4.7119184	2.9600265219145445	-6.313832106019347	-3.3538055841048022	0.5102827397883718	350.297	3	512	1.3425435865774795	0.832518060177689	-0.769395688053709	2.1906308338608356	0.5100255226462656	0.753519306696043	-4.866973	3.1589715553619455	0.6774634816421183	0.38528273978837185	29091-21-2	Prodiamine	CCCN(CCC)c1c([N+](=O)[O-])cc(C(F)(F)F)c(N)c1[N+](=O)[O-]	Organic compounds	Benzenoids	Benzene and substituted derivatives	Aniline and substituted anilines
3153	-4.206207397332588	-3.7109797	2.5747629262921885	-5.278430157513427	-2.703667231221239	0.7151515151515152	168.32399999999998	3	512	1.0199386457047839	1.5151663568580531	-0.05228411447605516	2.5224788118161334	-0.4952276972440872	0.6617307831580201	-3.9689906	2.0233359774220228	1.2571554848801632	0.5696969696969697	294-62-2	Cyclododecane	C1CCCCCCCCCCC1	Organic compounds	Hydrocarbons	Saturated hydrocarbons	Cycloalkanes
3168	-4.213855163024512	-4.0669026	2.6295107891775795	-5.801824745024978	-3.172313955847398	0.4276858435681965	322.4260000000001	3	512	1.2945748924449099	1.441527401809492	-0.2933946895555558	2.3361160996220236	-0.14695252554282234	0.6909872513665537	-4.166226	2.1529206915359334	1.3422041613780828	0.33054298642533936	298-07-7	Bis(2-ethylhexyl) phosphate	CCCCC(CC)COP(=O)(O)OCC(CC)CCCC	Organic compounds	Organic acids and derivatives	Organic phosphoric acids and derivatives	Phosphate esters
3188	-3.708289463964812	-3.8805287	2.8630686233008205	-5.488071110199114	-2.625002486898294	0.6542341214185534	162.22899999999998	3	512	1.5018390271816586	1.329599799189718	-0.2779426190526436	2.5851260042481767	0.17223922446597406	0.7293284315284149	-3.7082317	2.3527355480351546	1.5018968103024837	0.5006806097128678	30025-38-8	Dipropylene glycol monoethyl ether	CCOCCCOC(O)CC	Organic compounds	Organic oxygen compounds	Organooxygen compounds	Ethers
3285	-2.2685451845451907	-3.3681965	3.308203919682995	-5.697635189861965	-2.3894312701789704	0.22267359575409112	358.56300000000005	3	512	3.286020288285898	2.1863689968528073	-0.14306971703087637	3.1651342026521183	1.099651302881567	0.8986226756045789	-2.7721238	2.5351558444929503	2.782441662923469	0.146203007518797	31566-31-1	Glyceryl monostearate	CCCCCCCCCCCCCCCCCC(=O)OCC(O)CO	Organic compounds	Lipids and lipid-like molecules	Glycerolipids	Monoradylglycerols
3297	-4.821199464272123	-3.7799478	3.686658210394998	-6.32124863242417	-2.634590422029172	0.25729252826027016	358.632	3	512	0.7334495738915289	1.7747012669246012	-0.7665995942605178	2.92005861613448	-1.0412517065511757	0.9886721904324116	-4.4842453	2.6999872358564683	1.0704037260186983	0.18632478632478633	31778-15-1	Propanoic acid, 3-mercapto-, octadecyl ester	CCCCCCCCCCCCCCCCCCOC(=O)CCS	Organic compounds	Organic acids and derivatives	Carboxylic acids and derivatives	Carboxylic acid derivatives
3304	-2.461179449861518	-3.395593	3.229460103669421	-5.508546966756647	-2.279086863087226	0.4964096103835411	381.34800000000007	3	512	3.120142023188529	2.1857285362484196	0.07277450629339975	3.302234609962821	0.9344134780712214	0.8460009271629378	-3.4152684	2.869180170252621	2.1660530465634316	0.3398687850982031	31837-42-0	2-?[2-?[1-?[[(2,?3-?Dihydro-?2-?oxo-?1H-?benzimidazol-?5-?yl)?amino]?carbonyl]?-?2-?oxopropyl]?diazenyl]?-benzoic acid	CC(=O)C(=NNc1ccccc1C(=O)O)C(=O)Nc1ccc2[nH]c(=O)[nH]c2c1	Organic compounds	Organoheterocyclic compounds	Benzimidazoles
3375	-6.947397192612425	-5.677072	3.749848870257062	-7.533654765691621	-3.7838058954345586	0.5943731695576782	304.3520000000001	3	512	-1.4640210326179932	-0.19369586890546917	-2.050278605697189	1.6995702645598734	-1.2703251444251693	0.9563691663390717	-6.5763917	3.5546802727421065	-1.0930155292181867	0.4678425573127802	333-41-5	Diazinon	CCOP(=S)(OCC)Oc1cc(C)nc(C(C)C)n1	Organic compounds	Organic acids and derivatives	Organic thiophosphoric acids and derivatives	Thiophosphoric acid esters
3377	-3.793754279211595	-4.117871	2.9323028036575898	-5.766105978754504	-2.833803175096914	0.5947279244053437	230.245	3	512	1.5684359286215166	1.2443193847806313	-0.40391577092139214	2.5283870327361977	0.32411652843611005	0.7470009419531292	-3.8100033	2.5991291225615103	1.552186912428768	0.46695014662756595	3337-71-1	Asulam	COC(=O)NS(=O)(=O)c1ccc(N)cc1	Organic compounds	Benzenoids	Benzene and substituted derivatives	Benzenesulfonamides
3416	-3.939864848661456	-3.6344376	2.5564175381986796	-5.1215316886389965	-2.565114150440317	0.5862795807978364	174.19599999999997	3	512	1.301173329576936	1.6066006160961148	0.1195064895993954	2.675924027798075	-0.30542728762629956	0.6528358605835785	-3.8159163	1.882743457871653	1.4251218645012624	0.45294624746450307	3437-84-1	Peroxide, bis(2-methyl-1-oxopropyl)	CC(C)C(=O)OOC(=O)C(C)C	Organic compounds	Organic acids and derivatives	Carboxylic acids and derivatives	Dicarboxylic acids and derivatives
3432	-3.517518025228896	-4.5322285	2.3970150870269347	-5.792871817861002	-3.3958567308340672	0.5603048564338888	208.301	3	512	1.80117332966095	0.7864628853252894	-0.474180462971156	1.9228346240557785	1.014710444619737	0.6104892774995494	-3.9426966	2.5322633713494533	1.3759947899428195	0.4182069543359866	3457-61-2	Peroxide, 1,1-dimethylethyl 1-methyl-1-phenylethyl	CC(C)(C)OOC(C)(C)c1ccccc1	Organic compounds	Benzenoids	Benzene and substituted derivatives	Phenylpropanes
3447	-4.789989054797237	-4.2561526	2.5401922302805486	-5.698493841899746	-3.1583016116191978	0.2377309552952148	638.9300000000002	3	512	1.0154642254597699	1.5493006632875153	0.10695943835726075	2.6471516686378096	-0.5338364249449423	0.647451698207148	-4.763908	2.2893556467280365	1.0415453681806541	0.15401002506265665	35074-77-2	Benzenepropanoic acid, 3,5-bis(1,1-dimethylethyl)-4-hydroxy-, 1,6-hexanediyl ester	CC(C)(C)c1cc(CCC(=O)OCCCCCCOC(=O)CCc2cc(C(C)(C)C)c(O)c(C(C)(C)C)c2)cc(C(C)(C)C)c1O	Organic compounds	Benzenoids	Benzene and substituted derivatives	Phenylpropanes
3475	-6.052601431125351	-5.259834	3.5222269146091714	-7.141379349302012	-3.6191524346928405	0.34859879584017517	400.1119999999999	3	512	-0.45041985436362186	0.34234777227166774	-1.5391977725402832	1.9830291420688881	-0.7927676184117276	0.8967546704227344	-5.895659	2.817474885149651	-0.29347737372202526	0.22859879584017512	355-46-4	Perfluorohexanesulfonic acid	O=S(=O)(O)C(F)(F)C(F)(F)C(F)(F)C(F)(F)C(F)(F)C(F)(F)F	Organic compounds	Organohalogen compounds	Alkyl halides	Alkyl fluorides
3489	-5.464101052738353	-4.6072674	3.192059538966172	-6.30717023856045	-3.1151106995942777	0.7743937930024887	265.936	3	512	-0.03932392058517753	0.8175097575517031	-0.8823931064072748	2.3096664325588976	-0.8568336729776105	0.812738521146847	-5.2469645	2.8257270277709035	0.1778126838949168	0.6114308300395257	35691-65-7	1,2-Dibromo-2,4-dicyanobutane	N#CCCC(Br)(C#N)CBr	Organic compounds	Organic nitrogen compounds	Organonitrogen compounds	Organic cyanides
3496	-3.648056746191153	-3.6760926	3.90271866096189	-6.436937714155242	-2.534219053193352	0.3256337390208358	850.0310000000001	3	512	2.281378018209541	2.253342134169578	-0.5075029497545481	3.395215711207342	0.028035878473153808	1.0633482236326464	-3.6445446	2.4503494989623698	2.2848901768685392	0.2456337390208358	35869-64-8	2-Naphthalenecarboxamide, N,N'-(2-chloro-1,4-phenylene)bis[4-[(4-chloro-2-nitrophenyl)azo]-3-hydroxy-	O=C(Nc1ccc(NC(=O)c2cc3ccccc3c(N=Nc3ccc(Cl)cc3[N+](=O)[O-])c2O)c(Cl)c1)c1cc2ccccc2c(N=Nc2ccc(Cl)cc2[N+](=O)[O-])c1O	Organic compounds	Benzenoids	Naphthalenes	Naphthalenecarboxylic acids and derivatives
3687	-4.324352592785801	-4.058494	2.636776651320831	-5.621163240941888	-2.984386589621057	0.6257076599107229	308.311	3	512	1.164636427088544	1.430494937694389	-0.13217422106754273	2.504602430253288	-0.26585850175186554	0.6748077186562614	-4.1785035	3.2324012767610037	1.310485503733524	0.48779363595018727	4065-45-6	Sulisobenzone	COc1cc(O)c(C(=O)c2ccccc2)cc1S(=O)(=O)O	Organic compounds	Benzenoids	Benzene and substituted derivatives	Benzophenones
3700	-4.774545724744449	-4.1342444	3.2163925379576455	-5.819051573508838	-2.6026590355511923	0.2899992897741314	1173.2600000000002	3	512	1.2948485397606337	1.9351498082097007	0.25034269099624523	3.4667352289538904	-0.6403012827583652	0.8192689714704766	-4.1561327	3.4199186954039784	1.9132615500972103	0.20745960723444887	41098-56-0	1,4-Benzenedisulfonic acid, 2,2'-[1,2-ethenediylbis[(3-sulfo-4,1-phenylene)imino[6-(diethylamino)-1,3,5-triazine-4,2-diyl]imino]]bis-, hexasodium salt	CCN(CC)c1nc(Nc2ccc(C=Cc3ccc(Nc4nc(Nc5cc(S(=O)(=O)[O-])ccc5S(=O)(=O)[O-])nc(N(CC)CC)n4)cc3S(=O)(=O)[O-])c(S(=O)(=O)[O-])c2)nc(Nc2cc(S(=O)(=O)[O-])ccc2S(=O)(=O)[O-])n1.[Na+].[Na+].[Na+].[Na+].[Na+].[Na+]	Organic compounds	Phenylpropanoids and polyketides	Stilbenes	Sulfonated stilbenes
3711	-4.73363201552972	-4.455183	2.65874455654971	-5.765080482637525	-3.106335926087815	0.7379384848970103	202.21700000000004	3	512	0.5721856475741547	0.850634648284765	-0.4592628195336504	2.1994817370160593	-0.2784489863549151	0.6779806434565148	-4.6661854	2.4347170072816176	0.63963228505005	0.5843789743297132	41394-05-2	Metamitron	Cc1nnc(-c2ccccc2)c(=O)n1N	Organic compounds	Organoheterocyclic compounds	Triazines	1,2,4-triazines
3904	-4.314535466654573	-4.8637924	5.7304848573679745	-9.201158669142348	-3.470673811774373	0.5701377742219556	346.5650000000002	3	512	1.2252492340361094	0.6759922785161776	-3.6613739684516657	2.0691108889163092	0.5492569527790208	1.582788334985724	-4.4954147	4.139856303530616	1.044369971069007	0.41146740010668753	4979-32-2	N,N-Dicyclohexyl-2-benzothiazolesulfenamide	c1ccc2sc(SN(C3CCCCC3)C3CCCCC3)nc2c1	Organic compounds	Organoheterocyclic compounds	Benzothiazoles
3915	-3.623695029642988	-4.5340934	2.48871591536818	-5.783658034155594	-3.294942118787414	0.7165975355779243	390.43900000000014	3	512	1.9678581621355904	1.0574598238515645	-0.19210484237701525	2.2966110729911646	0.9103983503313771	0.6348335115925454	-3.9400406	2.3355101844889727	1.6515126170161227	0.5607835820895521	501027-49-2	PD-0333941	Cc1oc(-c2ccccc2)nc1CCOc1cccc2c1ccn2CCC(=O)O	Organic compounds	Organoheterocyclic compounds	Indoles and derivatives	Indolyl carboxylic acids and derivatives
3932	-2.3151656568162817	-3.3782296	2.546975277563648	-4.860809426393049	-2.3138341488294007	0.5428165469086186	102.13299999999998	3	512	2.6940004320121202	1.6309364611149952	0.14835666243535325	2.6953319399990012	1.063063961256228	0.6504674297514739	-2.7535162	2.3223227353810616	2.255649891025381	0.42516948808508914	503-74-2	Isovaleric acid	CC(C)CC(=O)O	Organic compounds	Lipids and lipid-like molecules	Fatty Acyls	Fatty acids and conjugates
3959	-3.905467091018884	-3.664565	2.4242231593686623	-5.075015303654334	-2.650792144285672	0.5262857142857142	180.159	3	512	1.350188871541316	1.5910908686280203	0.18064065890586548	2.604863818274528	-0.2409020046541377	0.6190883219125826	-3.8429968	1.9313160756318069	1.4126591204104921	0.40628571428571425	50-78-2	Aspirin	CC(=O)Oc1ccccc1C(=O)O	Organic compounds	Benzenoids	Benzene and substituted derivatives	Benzoic acids and derivatives
3990	-4.413785798489456	-4.620874	2.7273802288096847	-5.90084293421129	-3.173462705401605	0.7645740380641927	252.31799999999996	3	512	0.988162435071441	0.7810743204336611	-0.4988947006503929	2.228485528159292	0.20708812958061262	0.6944739384808873	-4.616896	2.772737578984252	0.7850520802163173	0.6053903645948049	51235-04-2	Hexazinone	CN(C)c1nc(=O)n(C2CCCCC2)c(=O)n1C	Organic compounds	Organic nitrogen compounds	Organonitrogen compounds	Amines
4062	-4.806593994798198	-4.2697945	3.285588202768912	-6.029502593600567	-2.743914390831655	0.7006153846153846	199.988	3	512	0.4944099424151077	1.0312094877088582	-0.7284986563872612	2.557089546381651	-0.5367995306868698	0.8364739419704259	-4.699632	2.7517387456537326	0.6013717720832502	0.5469253065774805	52-51-7	Bronopol	O=[N+]([O-])C(Br)(CO)CO	Organic compounds	Organic 1,3-dipolar compounds	Allyl-type 1,3-dipolar organic compounds	Organic nitro compounds
4099	-3.2814016062210145	-4.4669785	2.923178435868142	-6.032423457560795	-3.109245021692653	0.5215811965811966	153.141	3	512	1.9036898724587017	0.7181129486954938	-0.8473319788810788	2.075846456987063	1.1855769437362609	0.744209554454523	-3.6421962	2.647650422786788	1.5428952890274268	0.4061965811965812	5307-14-2	2-Nitro-1,4-phenylenediamine	Nc1ccc(N)c([N+](=O)[O-])c1	Organic compounds	Benzenoids	Benzene and substituted derivatives	Nitrobenzenes
4119	-3.501689526639832	-5.260495	3.927108532200957	-7.65183262019716	-3.724724087996203	0.6304061815246224	242.346	3	512	1.8827463293056228	0.12394068473775224	-2.267396764251705	1.659711767949252	1.7588056592122188	1.0093399911371246	-3.9583066	3.6227211842505227	1.4261292923268651	0.48425233537077617	53378-51-1	Sodium diisobutyldithiophosphate	CC(C)COP(=S)([S-])OCC(C)C.[Na+]	Organic compounds	Organic acids and derivatives	Organic dithiophosphoric acids and derivatives	Dithiophosphate O-esters
4239	-5.66320172979543	-4.739347	2.6484283430101545	-5.996369072985605	-3.3479407299754502	0.5675946341575416	337.423	3	512	-0.13502704741475963	0.7888277109402543	-0.4681943906049341	2.1802339524052203	-0.9238547487468463	0.6745408524060055	-5.28643	2.333730547946646	0.24174481825559896	0.4144776191722146	55179-31-2	Bitertanol	CC(C)(C)C(O)C(Oc1ccc(-c2ccccc2)cc1)n1cncn1	Organic compounds	Benzenoids	Benzene and substituted derivatives	Biphenyls and derivatives
4244	-4.507719118047055	-4.8011713	2.8620211240900995	-6.275193966091008	-3.4131728420009084	0.4909982472308053	333.266	3	512	1.0150718908862693	0.7216197140185481	-0.7524029571576841	2.109618166932415	0.29345218474835555	0.7294179228518135	-4.6604204	2.688155768708004	0.8623705799530961	0.3600751703077284	55283-68-6	Ethalfluralin	C=C(C)CN(CC)c1c([N+](=O)[O-])cc(C(F)(F)F)cc1[N+](=O)[O-]	Organic compounds	Benzenoids	Benzene and substituted derivatives	Aniline and substituted anilines
4254	-4.706848967734326	-4.202663	3.2588126870360647	-6.2172950845051425	-2.9584823974690777	0.6630415222587656	281.093	3	512	0.7420010628634166	1.2461870947963314	-0.7684450539073995	2.4903676331286655	-0.5041860229406252	0.8401091026278853	-4.6449866	2.3351874176737564	0.8038633995005311	0.5215781076246192	55406-53-6	3-Iodo-2-propynyl-N-butylcarbamate	CCCCNC(=O)OCC#CI	Organic compounds	Organic acids and derivatives	Carboxylic acids and derivatives	Amino acids, peptides, and analogues
4261	-3.198206255002697	-3.6852913	3.3656089321205287	-6.330831108436539	-2.96522217631601	0.2833657803297272	891.500999999999	3	512	2.7519155796586907	2.2648305478506816	-0.3807092737751509	2.9848996583453777	0.48708503528050606	0.9366601005209821	-3.4048479	2.9695983417226204	2.545273990139977	0.21063850760245448	555-43-1	Glyceryl tristearate	CCCCCCCCCCCCCCCCCC(=O)OCC(COC(=O)CCCCCCCCCCCCCCCCC)OC(=O)CCCCCCCCCCCCCCCCC	Organic compounds	Lipids and lipid-like molecules	Glycerolipids	Triradylcglycerols
4268	-4.175003549172604	-3.82009	3.271164697801814	-5.6044869126492065	-2.3333222148473927	0.640345282257047	74.07900000000001	3	512	0.6946915619552	1.049605049613652	-0.7347918015214029	2.536372896280411	-0.3549134937069054	0.8327277280793184	-4.0560083	2.519058021726038	0.8136867898403898	0.48010504201680676	556-52-5	Glycidol	OCC1CO1	Organic compounds	Organoheterocyclic compounds	Epoxides
4307	-6.605217748618587	-6.314152	3.9654449322131295	-8.072861672616058	-4.107416740402929	0.388248023715415	384.4870000000002	3	512	-1.0203360882879253	-0.7292700909925747	-2.4879800122853966	1.477464919927733	-0.2910659847025716	1.009815398472882	-6.0737643	4.158274558463678	-0.4888826683591229	0.2752045454545454	563-12-2	Ethion	CCOP(=S)(OCC)SCSP(=S)(OCC)OCC	Organic compounds	Organic acids and derivatives	Organic dithiophosphoric acids and derivatives	Dithiophosphate O-esters
4324	-3.676345014213365	-3.7022083	2.8003928244001592	-5.296496158944356	-2.4961033345441965	0.6551754385964912	118.176	3	512	1.3961842717575197	1.3703209928530193	-0.223966872973471	2.576425951426688	0.025863266349989367	0.7138887807196442	-3.6763434	2.198308459469782	1.3961858505503042	0.5135087719298246	56539-66-3	3-Methoxy-3-methylbutan-1-ol	COC(C)(C)CCO	Organic compounds	Organic oxygen compounds	Organooxygen compounds	Ethers
4326	-3.271945186199648	-4.0580955	2.7614979796331562	-5.942564321305859	-3.181066341672703	0.5058908515455005	512.7720000000004	3	512	2.4379791162364386	1.6518288632187732	-0.2326400188697729	2.5288579607633834	0.7861502689700299	0.7366181066785416	-3.6239724	3.013557690487828	2.085951899018803	0.3823614397807946	56554-53-1	Propane-1,2,3-triyl tris(3,5,5-trimethylhexanoate)	CC(CC(=O)OCC(COC(=O)CC(C)CC(C)(C)C)OC(=O)CC(C)CC(C)(C)C)CC(C)(C)C	Organic compounds	Lipids and lipid-like molecules	Glycerolipids	Triradylcglycerols
4354	-5.717194903465859	-3.8111992	3.528371518481374	-5.851593371176123	-2.323221852694749	0.718131868131868	60.1	3	512	-0.9383204314631192	0.9676752662411694	-1.0727188991733836	2.455652619307991	-1.9059957152334368	0.9005435009172917	-5.2506375	3.791136128595055	-0.4717630554946015	0.5642857142857143	57-14-7	1,1-Dimethylhydrazine	CN(C)N	Organic compounds	Organic nitrogen compounds	Organonitrogen compounds	Hydrazines and derivatives
4418	-4.495475278115791	-3.8628695	3.298733687181049	-6.040665273878182	-2.741931586697133	0.7258823529411764	180.167	3	512	0.7601999689581871	1.3928057485191454	-0.7849900268042043	2.5137436603768446	-0.6326057770018991	0.867050752268074	-4.3092966	2.434022309229661	0.9463786331838313	0.5593326453388373	58-55-9	Theophylline	Cn1c(=O)c2[nH]cnc2n(C)c1=O	Organic compounds	Organoheterocyclic compounds	Imidazopyrimidines	Purines and purine derivatives
4486	-3.488028678727838	-3.609296	2.2631862722553295	-5.202144615152395	-2.938958342897066	0.36331085978759525	654.0790000000002	3	512	2.3276015270766153	2.2063341085309283	0.613485590652058	2.8766718629073873	0.12126740472247954	0.6145707402729447	-3.4901607	1.887784252457244	2.325469506254336	0.2403109288643252	59487-23-9	C.I. Pigment Red 187	COc1cc(OC)c(NC(=O)c2cc3ccccc3c(N=Nc3cc(C(=O)Nc4ccc(C(N)=O)cc4)ccc3OC)c2O)cc1Cl	Organic compounds	Benzenoids	Naphthalenes	Naphthalenecarboxylic acids and derivatives
4502	-4.27426096079278	-5.1339912	4.991286699238004	-8.732213226906564	-3.7409265276685604	0.573423197492163	342.35600000000005	3	512	1.2602169827558398	0.4004867148891636	-3.1977352833579444	1.7935514158800598	0.8597302806622977	1.3657250952979252	-4.5537705	3.4281830809153315	0.9807074147463385	0.44542319749216297	597-82-0	Phosphorothioic acid, O,O,O-triphenyl ester	S=P(Oc1ccccc1)(Oc1ccccc1)Oc1ccccc1	Organic compounds	Organic acids and derivatives	Organic thiophosphoric acids and derivatives	Thiophosphoric acid esters
4504	-3.0969615166838693	-3.7555695	3.4049941967289663	-5.537561518635287	-2.1325673219063206	0.5710308009843613	75.067	3	512	1.778487543254985	1.1198795877263532	-0.6621124586964326	2.7428817380325334	0.6586079413239432	0.8673325845267181	-3.6763036	3.1262694302604177	1.19914542597109	0.4460308009843613	598-55-0	Methyl carbamate	COC(N)=O	Organic compounds	Organic acids and derivatives	Carboxylic acids and derivatives	Amino acids, peptides, and analogues
4583	-4.678166825161006	-4.4092927	2.69381591487288	-5.983329231260038	-3.289513316387158	0.5728735632183908	234.298	3	512	0.6916017562542622	0.9604758758168438	-0.6135606498447698	2.0802552650281103	-0.2688741272545121	0.688240365681391	-4.581094	2.0027261108805825	0.7886747990873734	0.43954022988505753	613-62-7	Benzyl 2-naphthyl ether	c1ccc(COc2ccc3ccccc3c2)cc1	Organic compounds	Benzenoids	Naphthalenes
4589	-5.287095968448748	-4.621978	2.8644152671131247	-6.22960598480596	-3.365190717692835	0.6878164642375169	314.802	3	512	0.21094151440665482	0.876059669810483	-0.7315685019505571	2.1328467651625678	-0.6651181623574391	0.72965852432036	-5.0879836	2.3719843444251723	0.4100538743214098	0.501970310391363	615-54-3	1,2,4-Tribromobenzene	Brc1ccc(Br)c(Br)c1	Organic compounds	Benzenoids	Benzene and substituted derivatives	Halobenzenes
4634	-3.495037552590326	-3.6851513	3.7147027599726226	-6.323941419048783	-2.6092386590761603	0.5491062526705598	1113.605999999999	3	512	2.5516940096185743	2.361580213830528	-0.2772098568398828	3.4374929031327395	0.19011378598694462	1.0136178872279056	-3.702269	3.9994364413807206	2.3444624907169653	0.43046218487394955	61791-12-6	Cremophor EL	CCCCCCC(O)CC=CCCCCCCCOC(=O)OCCOCC(COCCOC(=O)OCCCCCCCC=CCC(O)CCCCCC)OCCOC(=O)OCCCCCCCC=CCC(O)CCCCCC	Organic compounds	Lipids and lipid-like molecules	Fatty Acyls	Fatty alcohols
4676	-5.490016130478068	-4.590225	2.9329876003867725	-6.208503748643003	-3.2755161482562305	0.47555216043307597	361.659	3	512	0.06828314664676514	0.968074055981613	-0.6502044715181698	2.2827831288686027	-0.8997909107515056	0.7467397581859094	-5.2710786	2.7312807545334468	0.28722068091582587	0.34347668873496273	62476-59-9	Acifluorfen-sodium	O=C([O-])c1cc(Oc2ccc(C(F)(F)F)cc2Cl)ccc1[N+](=O)[O-].[Na+]	Organic compounds	Benzenoids	Benzene and substituted derivatives	Diphenylethers
4709	-4.223123019097642	-5.150644	3.4150172690889304	-6.2523756083096105	-2.83735833922068	0.5249026304232254	152.062	3	512	0.9588976791618111	0.03137688088655647	-1.0703549100501575	2.344662359038773	0.927520806433364	0.9076261490708846	-4.2233734	2.7439020101549287	0.9586472947364155	0.3804581859787809	628-96-6	Ethylene glycol dinitrate	O=[N+]([O-])OCCO[N+](=O)[O-]	Organic compounds	Organic oxygen compounds	Organic oxoanionic compounds	Organic nitrates
4711	-2.940378771168051	-3.2560487	2.132957271142514	-4.606384719088213	-2.4734274479456992	0.29743589743589743	118.176	3	512	2.1321505148028335	1.8164805960328159	0.4661445668826715	2.5991018380251854	0.3156699081837555	0.5530399954628461	-3.0664945	1.6215637798125804	2.00603481811688	0.22051282051282053	629-11-8	1,6-Hexanediol	OCCCCCCO	Organic compounds	Lipids and lipid-like molecules	Fatty Acyls	Fatty alcohols
4774	-3.253756684375237	-3.4489436	2.816052124748402	-5.6047666100649955	-2.7887144853165937	0.2310283600619735	657.5580000000001	3	512	2.5641773814846793	2.3689904642050426	0.21316745579492083	3.0292195805433226	0.19518693058447978	0.7795698928827021	-3.3288891	1.675397020291185	2.48904493775779	0.17718220621581965	6358-37-8	Butanamide, 2,2'-[(3,3'-dichloro[1,1'-biphenyl]-4,4'-diyl)bis(2,1-diazenediyl)]bis[N-(4-methylphenyl)-3-oxo-	CC(=O)C(=NNc1ccc(-c2ccc(NN=C(C(C)=O)C(=O)Nc3ccc(C)cc3)c(Cl)c2)cc1Cl)C(=O)Nc1ccc(C)cc1	Organic compounds	Benzenoids	Benzene and substituted derivatives	Biphenyls and derivatives
4976	-4.171846749575562	-4.417982	3.3664105645418565	-6.469851130585429	-3.1034405660435724	0.4879176201372998	328.38900000000007	3	512	1.3445418516144987	1.0984065051496723	-0.9534625293953682	2.412948035146488	0.24613535186486768	0.8653831160936788	-4.249593	2.396559186897504	1.266795812161115	0.3705263157894737	65140-91-2	Calcium (3,5-di-tert-butyl-4-hydroxybenzyl monoethyl phosphonate)	CCOP(=O)([O-])Cc1cc(C(C)(C)C)c(O)c(C(C)(C)C)c1.CCOP(=O)([O-])Cc1cc(C(C)(C)C)c(O)c(C(C)(C)C)c1.[Ca+2]	Organic compounds	Benzenoids	Benzene and substituted derivatives	Phenylpropanes
4983	-4.73389472751006	-4.860364	4.784473748599796	-8.216146291802051	-3.431672543202256	0.670525124527814	531.4400000000003	3	512	0.9915595119234337	0.8650902693813126	-2.490692052368558	2.2937816962312376	0.1264692327560537	1.296355703766965	-4.734278	2.3112135268517364	0.9911760321846401	0.5188882586500283	65277-42-1	Ketoconazole	CC(=O)N1CCN(c2ccc(OCC3COC(Cn4ccnc4)(c4ccc(Cl)cc4Cl)O3)cc2)CC1	Organic compounds	Organoheterocyclic compounds	Diazinanes	Piperazines
5145	-4.446865012117938	-4.9933743	4.652878874436119	-8.407734179184505	-3.754855304748386	0.460841618147121	464.115	3	512	1.2197605927414195	0.6732512467733607	-2.741108574325148	1.911770300110971	0.54650933556883	1.2774408136855746	-4.5638366	3.2302329619071424	1.1027890413225347	0.33007238737789024	678-39-7	8:2 Fluorotelomer alcohol	OCCC(F)(F)C(F)(F)C(F)(F)C(F)(F)C(F)(F)C(F)(F)C(F)(F)C(F)(F)F	Organic compounds	Organohalogen compounds	Alkyl halides	Alkyl fluorides
5172	-3.335022998844829	-3.7993488	2.7238633509210404	-5.722982165565809	-2.9991188146447687	0.3174767698055369	581.0280000000002	3	512	2.4291740628957337	1.9648482127971576	0.0412148961747537	2.765078247095794	0.4643258323319288	0.7413271014422761	-3.6643598	2.7165345377440104	2.0998372585085447	0.2007290105225664	67990-05-0	2-Naphthalenecarboxamide, N-(5-chloro-2-methoxyphenyl)-3-hydroxy-4-[[2-methoxy-5-[(phenylamino)carbonyl]phenyl]azo]-	COc1ccc(C(=O)Nc2ccccc2)cc1N=Nc1c(O)c(C(=O)Nc2cc(Cl)ccc2OC)cc2ccccc12	Organic compounds	Benzenoids	Naphthalenes	Naphthalenecarboxylic acids and derivatives
5426	-2.844511169932268	-3.6138883	2.16978244756844	-4.8405938801317845	-2.6708114325633443	0.4633333333333334	184.367	3	512	2.4211720190171797	1.6517949136471939	0.42508930881766316	2.5948717563861035	0.7693770937701245	0.5529057562407373	-3.1934998	2.0068002534854052	2.0721833695865164	0.3433333333333334	68551-19-9	Alkanes, C12-14-iso-	CCCCCCCCCCC(C)C	Organic compounds	Hydrocarbons	Saturated hydrocarbons	Alkanes
5484	-2.8706694379045072	-3.8110707	2.906381440750113	-5.733528821545211	-2.827147380795098	0.4666666666666667	282.556	3	512	2.580435095952821	1.640033870252134	-0.28242428768788286	2.6239571530622303	0.9404012427137789	0.764496005077087	-3.9524689	2.8086020010770394	1.4986356519393984	0.3466666666666667	68649-11-6	1-Decene, dimer, hydrogenated	CCCCCCCCC(C)C(C)CCCCCCCC	Organic compounds	Hydrocarbons	Saturated hydrocarbons	Alkanes
5609	-3.115783034075438	-3.1351683	2.5081961634606635	-4.668511698056842	-2.1603155345961786	0.4998161538425833	118.17599999999996	3	512	1.9567462518954466	1.9373609623406094	0.40401758791404246	2.912213751374706	0.019385279904664543	0.6451308738870164	-3.1174498	1.9295892493641036	1.955079526930865	0.31057477453223853	6920-22-5	1,2-Hexanediol	CCCCC(O)CO	Organic compounds	Lipids and lipid-like molecules	Fatty Acyls	Fatty alcohols
5639	-8.293497934949725	-5.1109223	3.3474476436894447	-6.66432807895843	-3.3168804352689856	0.5778747082145073	375.73	3	512	-2.718622062446089	0.4639535146255288	-1.0894522064547942	2.2579954372346505	-3.182575598371356	0.8522148824755841	-8.209487	4.459175803744343	-2.634611080955589	0.40517993542680697	69806-40-2	Haloxyfop-methyl	COC(=O)C(C)Oc1ccc(Oc2ncc(C(F)(F)F)cc2Cl)cc1	Organic compounds	Benzenoids	Benzene and substituted derivatives	2-phenoxypropionic acid esters
5640	-5.731381196324476	-4.8509207	3.1961509925231257	-6.268087457778469	-3.071936465255343	0.6114612194945821	383.366	3	512	-0.14776760282455526	0.7326929263103391	-0.6844738642785485	2.5116771282445773	-0.880460519139417	0.8139167444829245	-5.4591217	3.225924350447595	0.12449188083459663	0.4252910251522984	69806-50-4	Fluazifop-butyl	CCCCOC(=O)C(C)Oc1ccc(Oc2ccc(C(F)(F)F)cn2)cc1	Organic compounds	Benzenoids	Benzene and substituted derivatives	2-phenoxypropionic acid esters
5714	-4.918833559718499	-4.569547	2.6316873750191996	-5.95638133948455	-3.3246939644653506	0.5244665718349929	218.083	3	512	0.4197882530681568	0.7690746279134901	-0.617759526697894	2.0139278483213054	-0.34928638335741535	0.6702210410156241	-4.5631766	2.9693947300756176	0.7754451730181646	0.39473684210526316	709-98-8	Propanil	CCC(=O)Nc1ccc(Cl)c(Cl)c1	Organic compounds	Benzenoids	Benzene and substituted derivatives	Anilides
5731	-2.7684200475392187	-3.4032094	2.693039401112983	-5.12947990470012	-2.436440503587137	0.07692307692307693	88.14999999999999	3	512	2.176802269096122	1.5420128785727696	-0.18425758806477927	2.508781813048204	0.6347894003214991	0.7007414379181529	-2.969307	1.881873961697199	1.9759153796350644	0.06153846153846154	71-41-0	1-Pentanol	CCCCCO	Organic compounds	Organic oxygen compounds	Organooxygen compounds	Alcohols and polyols
5783	-4.04649620596774	-4.1455817	4.332382471982045	-6.89194793306027	-2.559565461078224	0.6195194589463693	378.3330000000002	3	512	1.5313780182032606	1.4322924978955502	-1.3140737088892693	3.0183087630927767	0.09908551629178142	1.1237151733634143	-4.0465436	3.0321239715110777	1.5313306163984828	0.4844031798766018	7237-83-4	tris(oxiran-2-ylmethyl) benzene-1,2,4-tricarboxylate	O=C(OCC1CO1)c1ccc(C(=O)OCC2CO2)c(C(=O)OCC2CO2)c1	Organic compounds	Benzenoids	Benzene and substituted derivatives	Benzoic acids and derivatives
5794	-4.444262169656483	-5.336791	5.081445740023819	-8.776672518202162	-3.695226778178343	0.605482752541576	318.0300000000001	3	512	1.058205919573007	0.16567704783715986	-3.274204428972672	1.8072413110511467	0.8925288688567008	1.3501051484805446	-5.347346	5.888500650822352	0.15512227249364666	0.47471352177234527	72-55-9	p,p'-DDE	ClC(Cl)=C(c1ccc(Cl)cc1)c1ccc(Cl)cc1	Organic compounds	Benzenoids	Benzene and substituted derivatives	Diphenylmethanes
5864	-5.3234271163162745	-4.7409797	2.836318222371975	-6.238696146363328	-3.4023779239913527	0.7389599317988065	396.84	3	512	0.2751883246450531	0.8576357648409976	-0.640080705402	2.196237516969975	-0.582447444838003	0.7222971811159498	-5.180876	2.3297160488672297	0.4177396634226808	0.5882352941176471	742693-38-5	SSR504734	O=C(NC(c1ccccc1)C1CCCCN1)c1cccc(C(F)(F)F)c1Cl	Organic compounds	Benzenoids	Benzene and substituted derivatives	Benzoic acids and derivatives
5984	-3.126829800090701	-3.621494	2.781781241714776	-5.147014929013702	-2.365233687298926	0.6327380952380952	74.12299999999999	3	512	1.7431231882285736	1.248458922481882	-0.2770619406944274	2.5047193010203483	0.4946642547036104	0.708177666295084	-3.2388785	2.175371411268487	1.631074492820072	0.47857142857142854	75-65-0	tert-Butyl alcohol	CC(C)(C)O	Organic compounds	Organic oxygen compounds	Organooxygen compounds	Alcohols and polyols
5999	-4.697350831243575	-3.7393038	3.0847231627592313	-5.4045764890099885	-2.3198533262507572	0.6076470588235294	85.10600000000001	3	512	0.23260934781910378	1.1906563359846725	-0.47461630994730936	2.610106852811922	-0.9580470039578088	0.7852725235915496	-4.477124	2.455114070861509	0.45283594304783464	0.46598039215686277	75-86-5	2-Hydroxy-2-methylpropanenitrile	CC(C)(O)C#N	Organic compounds	Organic oxygen compounds	Organooxygen compounds	Alcohols and polyols
6046	-3.7657357285128414	-4.081816	2.9413871956226423	-5.675881946370349	-2.7344947507477064	0.6825382855131139	158.197	3	512	1.4334625148978721	1.1173820319826488	-0.4766837029596352	2.4647034926630074	0.31608046792880895	0.748771201447837	-3.8343456	2.3020081846735776	1.364852647880592	0.5281464530892448	764-99-8	{2-[2-(Ethenyloxy)ethoxy]ethoxy}ethene	C=COCCOCCOC=C	Organic compounds	Organic oxygen compounds	Organooxygen compounds	Ethers
6050	-5.715983287625536	-4.6567655	3.204823577935898	-6.274620895878483	-3.069797317942585	0.5381775333857031	372.8080000000001	3	512	-0.14449806441951185	0.9147197472734022	-0.7031356726724585	2.5016879052634393	-1.0592178266575187	0.8173686249653644	-4.641485	3.062665787885742	0.9300000194748502	0.3904438515643949	76578-14-8	Quizalofop-ethyl	CCOC(=O)C(C)Oc1ccc(Oc2cnc3cc(Cl)ccc3n2)cc1	Organic compounds	Benzenoids	Benzene and substituted derivatives	2-phenoxypropionic acid esters
6165	-2.559328968321597	-3.6196394	3.834060010408894	-6.286560053811274	-2.45250004340238	0.5634358099878266	732.7139999999999	3	512	3.305605521381268	2.2452951057466173	-0.42162556410840946	3.4124344463004848	1.0603104283458835	1.0335460818739852	-3.6503186	3.4203640888310347	2.214615872016658	0.3910907939002759	77804-81-0	C.I. Pigment Yellow 180	CC(=O)C(=NNc1cccc(OCCOc2ccccc2N=NC(C(C)=O)C(=O)Nc2ccc3[nH]c(=O)[nH]c3c2)c1)C(=O)Nc1ccc2[nH]c(=O)[nH]c2c1	Organic compounds	Organic acids and derivatives	Carboxylic acids and derivatives	Amino acids, peptides, and analogues
6232	-3.0667906318724256	-3.610266	3.1907030828702254	-5.680401016403734	-2.4896979335335088	0.5782604323780794	276.285	3	512	2.3745666750706333	1.8310913440941532	-0.23904370946067532	2.95165937340955	0.5434753383576769	0.8334221005779573	-3.303285	2.791056780992343	2.138072442623126	0.4582604323780794	77-93-0	Triethyl citrate	CCOC(=O)CC(O)(CC(=O)OCC)C(=O)OCC	Organic compounds	Organic acids and derivatives	Carboxylic acids and derivatives	Tricarboxylic acids and derivatives
6270	-3.8693454038344	-3.9828165	2.3788578117806636	-5.26353785012709	-2.8846800383464264	0.6451461973201102	158.28499999999997	3	512	1.3300943567266879	1.2166233165436213	-0.06409808956600188	2.314759722214662	0.11347105391401291	0.6055943041244921	-3.9527538	2.6642326855317737	1.2466859664297558	0.5013780813780814	78-69-3	3,7-Dimethyl-3-octanol	CCC(C)(O)CCCC(C)C	Organic compounds	Organic oxygen compounds	Organooxygen compounds	Alcohols and polyols
6288	-5.170027629704754	-4.4491625	2.434004477741526	-5.741502476120601	-3.307497998379075	0.7209090909090909	131.389	3	512	-0.051468622466324415	0.6693965416101094	-0.6229434688821714	1.8110610088593548	-0.7208651464894222	0.6197651817671636	-4.876922	2.1289724684654048	0.24163689106823155	0.5709090909090909	79-01-6	Trichloroethylene	ClC=C(Cl)Cl	Organic compounds	Organohalogen compounds	Vinyl halides	Vinyl chlorides
6346	-3.74629561542175	-4.3501096	2.507972253717658	-5.677450191417044	-3.1694779376993862	0.6895514232107987	341.4510000000001	3	512	1.7870327735431908	1.1832188287806784	-0.14412180245210357	2.3638504512655545	0.6038139617572051	0.6386453200296996	-3.884959	2.1702784907823243	1.6483694187975797	0.547615939339831	8002-74-2	Hydrocarbon waxes	CCCNCC(O)COc1ccccc1C(=O)CCc1ccccc1	Organic compounds	Phenylpropanoids and polyketides	Linear 1,3-diarylpropanoids
6390	-4.398609600935975	-3.9861717	2.5182533460426773	-5.521270783230996	-3.0030174371883187	0.48684233640755376	164.248	3	512	0.8168904890507773	1.2293283572117562	-0.30577069324424344	2.2124826527984336	-0.4124378785238658	0.6473675008503478	-4.283739	1.9747796947389555	0.931761006387641	0.3668423364075538	80-46-6	4-(2-Methylbutan-2-yl)phenol	CCC(C)(C)c1ccc(O)cc1	Organic compounds	Benzenoids	Benzene and substituted derivatives	Phenylpropanes
6427	-2.945050076652844	-4.136997	2.62899236414774	-5.742388255576127	-3.1133958914283872	0.5831157059314954	261.281	3	512	2.4720577529169185	1.2801106157629678	-0.3252804260063651	2.303711938141375	1.1919471462475468	0.6760561012906819	-3.369466	3.0948971959183074	2.0476417732940284	0.4456157059314954	81334-34-1	Imazapyr	CC(C)C1(C)N=C(c2ncccc2C(=O)O)NC1=O	Organic compounds	Organic acids and derivatives	Carboxylic acids and derivatives	Amino acids, peptides, and analogues
6468	-5.500076449991258	-4.7297745	3.340154169009974	-6.7069867180631855	-3.3668325490532114	0.6103515463985408	410.5360000000002	3	512	0.11327479652102845	0.8835767878081718	-1.0936354715508987	2.2465186974590754	-0.7703019748936022	0.8546862634782805	-5.402744	3.0659410288966416	0.21060742964371915	0.4610182130652075	82560-54-1	Benfuracarb	CCOC(=O)CCN(SN(C)C(=O)Oc1cccc2c1OC(C)(C)C2)C(C)C	Organic compounds	Organoheterocyclic compounds	Coumarans
6494	-4.569018901186926	-4.561226	6.115208468951758	-9.112934341480322	-2.9977258725285645	0.6905230218769167	414.7180000000003	3	512	1.0487339842639618	1.0565269827084955	-3.4951814560294348	2.620027012922323	-0.007793010073644524	1.6835324153291662	-4.5612044	5.934046813717066	1.056548439682848	0.5289230218769168	83-46-5	beta-Sitosterol	CCC(CCC(C)C1CCC2C3CC=C4CC(O)CCC4(C)C3CCC12C)C(C)C	Organic compounds	Lipids and lipid-like molecules	Steroids and steroid derivatives	Stigmastanes and derivatives
6500	-4.648535886333468	-4.7838964	2.427718379722586	-5.859809149372873	-3.4320907696502867	0.5989181406828465	291.782	3	512	0.8165226104707315	0.6811620542140691	-0.3947506525686732	2.032967727153913	0.13536055989455953	0.6182388202320698	-4.733868	1.9803551721032622	0.73119037255671	0.4058483119608439	83657-17-4	Uniconazole-P	CC(C)(C)C(O)C(=Cc1ccc(Cl)cc1)n1cncn1	Organic compounds	Phenylpropanoids and polyketides	Cinnamyl alcohols
6574	-4.880000692187986	-3.7211215	2.7145717486611955	-5.493734565211384	-2.7791628165501887	0.5509820302389962	208.216	3	512	0.4385134068804926	1.59739256231456	-0.1752204661429057	2.53935128251829	-1.1588791425816627	0.7106256638591184	-4.6559343	2.536651452543506	0.6625797682942773	0.4246662407653119	84-65-1	Anthraquinone	O=C1c2ccccc2C(=O)c2ccccc21	Organic compounds	Benzenoids	Anthracenes	Anthraquinones
6800	-5.858099632380695	-5.784785	5.167314114615619	-9.154477956376669	-3.9871638417610495	0.70601829543006	551.49	3	512	-0.11656199046249693	-0.04324714951775825	-3.4129403144584707	1.7543738001571483	-0.07331483852693488	1.3520681052347516	-5.855427	4.0195098904958995	-0.11388913320122751	0.5441135335252982	87-82-1	Hexabromobenzene	Brc1c(Br)c(Br)c(Br)c(Br)c1Br	Organic compounds	Benzenoids	Benzene and substituted derivatives	Halobenzenes
6868	-4.320778129334347	-3.6805274	2.8093722165155164	-5.502110627475154	-2.6927384109596373	0.7161204227607558	152.237	3	512	0.86174208777145	1.5019927650737384	-0.3195904103693571	2.4897818061461594	-0.6402506806801718	0.7336639185497631	-4.081117	2.0569297504200352	1.1014030693836119	0.5634888438133874	89-82-7	R-(+)-Pulegone	CC(C)=C1CCC(C)CC1=O	Organic compounds	Lipids and lipid-like molecules	Prenol lipids	Monoterpenoids
6913	-4.645565748754339	-3.9208608	2.211355290067697	-5.21987526614382	-3.0085199760761228	0.4969467787114846	144.17299999999997	3	512	0.5133181867405022	1.238023168092094	-0.06099133064897877	2.1503639594187183	-0.724704981389837	0.5653122869360607	-4.3725047	1.8165933660038025	0.7863792152217745	0.38361344537815123	90-15-3	1-Naphthol	Oc1cccc2ccccc12	Organic compounds	Benzenoids	Naphthalenes	Naphthols and derivatives
7150	-3.5616314222584973	-3.9154325	2.207956502637015	-5.178405554541413	-2.9704490519043985	0.5496615312791784	154.212	3	512	1.6264867473773872	1.2726857129537943	0.00971261509447128	2.2176691177314862	0.3538010308970203	0.5630422957562675	-3.7854626	2.0122729084681343	1.402655545498329	0.43537581699346406	92-52-4	Biphenyl	c1ccc(-c2ccccc2)cc1	Organic compounds	Benzenoids	Benzene and substituted derivatives	Biphenyls and derivatives
7163	-5.916238115460075	-4.412842	2.2907978236588287	-5.537306903030127	-3.2465090793712985	0.4670944741532977	184.242	3	512	-0.6508494760865676	0.8525468404354347	-0.2719182636566196	2.018879560002209	-1.5033963185850752	0.5840797819949414	-5.3396325	2.713374428347671	-0.07424389285717241	0.36042780748663106	92-87-5	Benzidine	Nc1ccc(-c2ccc(N)cc2)cc1	Organic compounds	Benzenoids	Benzene and substituted derivatives	Biphenyls and derivatives
7262	-5.063884605609816	-4.552246	2.72941245840781	-6.047699324463044	-3.318286866055234	0.39898872679045094	419.38500000000016	3	512	0.5587282875349436	1.0703668130656037	-0.42508643131828366	2.3043260270895263	-0.5116385118598163	0.6948390693069305	-4.522003	2.9167882621733154	1.1006097069308762	0.30668103448275863	94125-34-5	Prosulfuron	COc1nc(C)nc(NC(=O)NS(=O)(=O)c2ccccc2CCC(F)(F)F)n1	Organic compounds	Organic nitrogen compounds	Organonitrogen compounds	Sulfonylureas
7325	-3.954392242338749	-4.5706234	6.4810267716391134	-9.935865089127319	-3.4548383174882047	0.5427690318532132	264.419	3	512	1.467900416109828	0.8516692463486454	-4.5135724306787415	1.9674543409603722	0.6162311554883995	1.8231003296962978	-4.545708	3.7502872958866655	0.8765844681410794	0.39114993978922724	95-33-0	N-Cyclohexyl-2-benzothiazolesulfenamide	c1ccc2sc(SNC3CCCCC3)nc2c1	Organic compounds	Organoheterocyclic compounds	Benzothiazoles
7337	-3.9703685440635423	-3.9346194	2.3631463660464482	-5.269511306229048	-2.9063649401825997	0.5135714285714286	126.586	3	512	1.1320171327160944	1.1677662610800241	-0.16712562944941114	2.196020736597037	-0.035749117336247416	0.6021520926534936	-3.966827	1.8993590897644732	1.1355587623920855	0.3992857142857143	95-49-8	2-Chlorotoluene	Cc1ccccc1Cl	Organic compounds	Benzenoids	Benzene and substituted derivatives	Halobenzenes
7377	-4.548692889004761	-4.5096703	2.6126892531171344	-5.713968633206135	-3.1012793800890006	0.6288611388611388	280.785	3	512	0.8996810143417852	0.9387036245053837	-0.2655947298595886	2.347094523257546	-0.039022631436401944	0.6651145321370162	-4.5492163	2.2509362633800984	0.8991576271618432	0.4788611388611388	96-11-7	Propane, 1,2,3-tribromo-	BrCC(Br)CBr	Organic compounds	Organohalogen compounds	Organobromides
7382	-5.383806817015756	-4.3163514	2.6587020813201554	-5.605888548850023	-2.947186467529868	0.6119347319347319	147.43200000000002	3	512	-0.21521505998458684	0.8522403306928777	-0.43729679181885406	2.2214052895013014	-1.0674554032889496	0.6776023454479322	-4.965763	2.307420690532784	0.20282866196617208	0.4719347319347319	96-18-4	1,2,3-Trichloropropane	ClCC(Cl)CCl	Organic compounds	Organohalogen compounds	Organochlorides
7407	-4.907400541800659	-4.9316864	5.131567418642249	-8.741150687230961	-3.609583268588712	0.5846390168970814	358.54700000000014	3	512	0.6471455512652285	0.6228596812273283	-3.186604594165073	1.9449628244771762	0.024285859566528067	1.4120117726413894	-4.894611	2.9545739548541787	0.6599352162134493	0.45892473118279575	96-69-5	4,4'-Thiobis(6-tert-butyl-m-cresol)	Cc1cc(O)c(C(C)(C)C)cc1Sc1cc(C(C)(C)C)c(O)cc1C	Organic compounds	Organosulfur compounds	Thioethers	Aryl thioethers
7418	-4.032623702173133	-4.4163933	3.539126095812935	-6.554033825733504	-3.0149077299205693	0.76223711823421	441.54900000000015	3	512	1.6123552033594657	1.2285856425336599	-0.9090549202009056	2.6300711756120294	0.38376957785616383	0.9083205297039134	-4.487319	3.556905897254506	1.1576599220081956	0.5962421208750464	97322-87-7	Troglitazone	Cc1c(C)c2c(c(C)c1O)CCC(C)(COc1ccc(Cc3sc(=O)[nH]c3O)cc1)O2	Organic compounds	Organoheterocyclic compounds	Benzopyrans	1-benzopyrans
7422	-5.129683859593563	-4.178464	2.6879525427837123	-5.7623540563831845	-3.0744015135994722	0.6815528293545535	239.322	3	512	0.24929876396527387	1.2005186655978999	-0.3833714328243472	2.304581109959365	-0.9512199237415127	0.6874039076909968	-4.2838564	3.202262558115225	1.0951262213451292	0.5400143678160919	97-39-2	1,3-Bis(2-methylphenyl)guanidine	Cc1ccccc1N=C(N)Nc1ccccc1C	Organic compounds	Benzenoids	Benzene and substituted derivatives	Toluenes
7521	-3.2378693422815314	-3.7058864	3.374278590816892	-5.483383035353019	-2.109104444536127	0.667247899159664	96.022	3	512	1.7445014051745484	1.27648439917363	-0.5010122878969392	2.8732663029199528	0.46801702170162285	0.8593478788000702	-3.3955414	2.2536134446883493	1.5868293193556064	0.5260714285714286	993-13-5	Methyl phosphonic acid	CP(=O)(O)O	Organic compounds	Organic acids and derivatives	Organic phosphonic acids and derivatives	Organic phosphonic acids
7533	-5.226294004768732	-4.3276243	3.216886738838862	-6.299046058094197	-3.082159319255335	0.7137933817594835	335.8310000000001	3	512	0.29982677788362655	1.1984964681081394	-0.772925275441838	2.4439614633970237	-0.8986696837848456	0.8278079492884919	-5.001305	2.6747837159612753	0.524815666455745	0.5680306698950768	99607-70-2	Cloquintocet-mexyl	CCCCCC(C)OC(=O)COc1ccc(Cl)c2cccnc12	Organic compounds	Benzenoids	Benzene and substituted derivatives	Phenoxyacetic acid derivatives
7540	-3.7168150845349857	-3.6346145	2.609509677594714	-5.270547283557252	-2.661037605962538	0.6439756158873806	140.26999999999998	3	512	1.4301497124547617	1.5123503287655788	-0.12358248656750463	2.48592719102721	-0.08220061691413605	0.6748953321417553	-3.6874585	2.0647458717150515	1.4595062948375555	0.5027991452991454	99-82-1	p-Menthane	CC1CCC(C(C)C)CC1	Organic compounds	Lipids and lipid-like molecules	Prenol lipids	Monoterpenoids
7549	-4.33126699963181	-4.415681	2.4878861740007037	-5.745254460159445	-3.257368286158741	0.4953484044559559	135.21	3	512	0.7997418131588303	0.7153279146819731	-0.6142456473688048	1.8736405266318987	0.0844138856831318	0.6334084701275694	-4.3856144	2.0761112828038315	0.745394398964894	0.38765609676364826	99-97-8	N,N,4-Trimethylaniline	Cc1ccc(N(C)C)cc1	Organic compounds	Benzenoids	Benzene and substituted derivatives	Toluenes
7696	-3.2566060170035764	-4.2032857	2.690718573937022	-5.699895476166409	-3.0091769022293873	0.6563260869565217	386.4440000000001	3	512	2.33048055174739	1.3838008801273858	-0.11280890741544242	2.5779096665215797	0.946679677118738	0.6851912755150147	-3.5988612	2.608660663341108	1.9882253567236392	0.5000760869565217	NOCAS_1-(2,6-bis(4-tolyl)-1,3-dioxano(5,4-d)-	1-(2,6-bis(4-tolyl)-1,3-dioxano(5,4-d)-1,3-dioxan-4-yl)ethane-1,2-diol	Cc1ccc(C2OC3COC(c4ccc(C)cc4)OC3C(C(O)CO)O2)cc1	Organic compounds	Benzenoids	Benzene and substituted derivatives	Toluenes
7870	-4.394459555938237	-4.7138305	3.315445574645779	-6.687372648391036	-3.371927073745257	0.7572039377136829	354.44600000000014	3	512	1.1550905236700282	0.8357196103778388	-1.1378225687827705	2.1776230058630084	0.31937091510058124	0.8490025196756961	-4.491047	2.463667719525498	1.058503191354212	0.5742040607603174	NOCAS_2,2'-((3,3',5,5'-tetramethyl-(1,1'-biph	2,2'-((3,3',5,5'-tetramethyl-(1,1'-biphenyl)-4,4'-diyl)-bis(oxymethylene))-bis-oxirane	Cc1cc(-c2cc(C)c(OCC3CO3)c(C)c2)cc(C)c1OCC1CO1	Organic compounds	Benzenoids	Benzene and substituted derivatives	Biphenyls and derivatives
7906	-4.902538617687802	-4.8562207	3.7141173823562736	-7.204283378348124	-3.49016599599185	0.6394214251357109	215.989	3	512	0.4318930160513338	0.4782109124678549	-1.869851744608988	1.844265637747286	-0.04631789548931575	0.9626486175690617	-4.902368	2.423853991811202	0.43206358002261425	0.48823094894523467	NOCAS_2,3-dichloro-5-trifluoromethylpyridine	2,3-dichloro-5-trifluoromethylpyridine	FC(F)(F)c1cnc(Cl)c(Cl)c1	Organic compounds	Organoheterocyclic compounds	Pyridines and derivatives	Halopyridines
8304	-4.4912964184472965	-4.2609606	3.2154777947112616	-6.022139757498561	-2.8066619627872993	0.7591273819469307	339.439	3	512	1.039465320865347	1.2698011745138538	-0.4913780181859171	2.7240997765253443	-0.23033583952883951	0.8185762215194512	-4.2851076	3.136461712803871	1.2456541355522057	0.6025967697020328	NOCAS_57870	CJ-011802	NC(=O)N(O)Cc1ccc2c(c1)CCCN2CCCc1ccccc1	Organic compounds	Organoheterocyclic compounds	Quinolines and derivatives	Hydroquinolines
8941	-3.875818006477403	-3.8184834	3.0894721299700696	-5.7808434934997805	-2.691371363529711	0.6673700015805278	698.3010000000004	3	512	1.9682246574942612	2.025559308559999	0.06319917047188338	3.152671300441953	-0.05733465381627001	0.8017724623486102	-3.8619835	2.5746806234510005	1.9820591041738869	0.52953216374269	NOCAS_dodecyl 3-(2-(3-benzyl-4-ethoxy-2,5-dio	dodecyl 3-(2-(3-benzyl-4-ethoxy-2,5-dioxoimidazolidin-1-yl)-4,4-dimethyl-3-oxovaleramido)-4-chlorobenzoate	CCCCCCCCCCCCOC(=O)c1ccc(Cl)c(NC(=O)C(C(=O)C(C)(C)C)n2c(O)c(OCC)n(Cc3ccccc3)c2=O)c1	Organic compounds	Benzenoids	Benzene and substituted derivatives	Benzoic acids and derivatives
10166	-9.04771522803075	-9.895076	6.354342017049262	-10.719443808359554	-4.365101791310291	0.36681444991789824	340.4200000000001	3	512	-3.5157001606532146	-4.363060746941188	-5.187428740982019	1.1669132760672443	0.847360570003918	1.806849292974732	-9.616941	6.028675459677668	-4.084926389860791	0.27348111658456487	57117-41-6	1,2,3,7,8-Pentachlorodibenzofuran	Clc1cc2oc3cc(Cl)c(Cl)c(Cl)c3c2cc1Cl	Organic compounds	Organoheterocyclic compounds	Benzofurans	Dibenzofurans
10173	-9.72846954296668	-6.5501866	6.542704484801372	-10.630935486800812	-4.08823100199944	0.35183838383838384	326.437	3	512	-4.214670164989233	-1.0363872494919104	-5.117136108823365	1.4255683759780071	-3.1782829089029594	1.6900501313698373	-9.476464	5.762731887776539	-3.9626649077162823	0.26383838383838387	57465-28-8	3,3',4,4',5-Pentachlorobiphenyl	Clc1ccc(-c2cc(Cl)c(Cl)c(Cl)c2)cc1Cl	Organic compounds	Benzenoids	Benzene and substituted derivatives	Biphenyls and derivatives
10177	-6.506620791926408	-5.681168	6.111412038235397	-9.70030280345122	-3.588890765215824	0.46061538461538465	326.437	3	512	-0.9928214139489606	-0.16736872465178368	-4.186503425473774	1.924908612761623	-0.8254527125501872	1.603983502426362	-6.506621	4.914982863273994	-0.9928215087679959	0.3606153846153846	65510-44-3	2',3,4,4',5-Pentachlorobiphenyl	Clc1ccc(-c2cc(Cl)c(Cl)c(Cl)c2)c(Cl)c1	Organic compounds	Benzenoids	Benzene and substituted derivatives	Biphenyls and derivatives
20018	-4.286396224814733	-3.9180512	3.3786961218807456	-6.032605369439541	-2.6539092475587958	0.6269658119658119	226.31599999999997	3	512	1.0683190338067035	1.4366640051671107	-0.6778901108181049	2.7008060110626406	-0.3683449819863638	0.8734668964245927	-3.9511101	3.1136532247964093	1.4036051253268251	0.4980769230769231	24851-98-7 ,57374-49-9	Methyl dihydrojasmonate ,methyl [3-(acetyloxy)-2-pentylcyclopent-2-en-1-yl]acetate		Organic compounds	Lipids and lipid-like molecules	Fatty Acyls	Lineolic acids and derivatives
20024	-3.8426905387940833	-4.407809	4.376523095493486	-7.360505416341428	-2.983982320847942	0.48359395336139527	326.50200000000007	3	512	1.6711953071119667	1.1060770626109908	-1.8466195704353778	2.529903525058108	0.5651182418760827	1.1609688085738425	-3.9087768	2.3083584438270597	1.6051090958511325	0.3538642236316655	68584-22-5 ,68584-26-9	(C10-C16) Alkylbenzenesulfonic acid ,C10-C16 alkyl benzene sulfonic acid magnesium salt		Organic compounds	Benzenoids	Benzene and substituted derivatives	Benzenesulfonic acids and derivatives
20040	-5.085400110835289	-4.4420953	2.463278279279326	-5.7095954134024565	-3.2463171341231303	0.555475051264525	198.269	3	512	0.21185470532974085	0.8551595188412154	-0.41234059723742633	2.0509376820418996	-0.6433048311416858	0.6278145762405828	-4.8784223	2.511540035281185	0.41883254835258177	0.4231755860238833	101-77-9 ,13552-44-8	4,4'-Diaminobiphenyl methane ,4,4'-Methylenedianiline dihydrochloride		Organic compounds	Benzenoids	Benzene and substituted derivatives	Diphenylmethanes
20050	-3.854839006721424	-3.7441916	3.1898531759661166	-5.633018943749317	-2.4431657677832	0.6866457680250784	292.244	3	512	1.6109065967954632	1.7215539507097133	-0.16727334023242954	3.022579835733687	-0.11064736014549625	0.8162599284581242	-3.82062	2.301128014581947	1.6451255351341465	0.5177272727272727	NOCAS_l-aspartic acid, N,N'-1,2-ethanediylbis ,NOCAS_N,N'-1,2-ethanediylbis-L-aspartic acid	l-aspartic acid, N,N'-1,2-ethanediylbis-, trisodium salt ,N,N'-1,2-ethanediylbis-L-aspartic acid		Organic compounds	Organic acids and derivatives	Carboxylic acids and derivatives	Amino acids, peptides, and analogues
20051	-4.294535222506434	-4.073277	3.0129906269329623	-5.482100035896723	-2.4691094089637606	0.5505494505494506	94.497	3	512	0.680882798657571	0.9021410372526555	-0.5066820147327176	2.506308612200245	-0.22125822589388555	0.7671486992108254	-4.165849	4.092928496787165	0.8095687985962726	0.4362637362637362	3926-62-3 ,79-11-8	Sodium chloroacetate ,Chloroacetic acid		Organic compounds	Organic acids and derivatives	Carboxylic acids and derivatives	Alpha-halocarboxylic acids and derivatives
15	-4.167436903279334	-4.116296	2.675734319164483	-5.747106514010739	-3.0713721948462562	0.3917086834733894	162.27599999999995	4	512	1.0428173908026361	1.0939584812842538	-0.5368522199287689	2.138882099235714	-0.0511410887651742	0.6878286063648726	-4.3371034	2.502782764135882	0.8731509430940732	0.29647058823529415	100-18-5	1,4-Diisopropylbenzene	CC(C)c1ccc(C(C)C)cc1	Organic compounds	Lipids and lipid-like molecules	Prenol lipids	Monoterpenoids
59	-3.165559585693414	-3.5894926	2.1929421293699005	-5.03906001973074	-2.8461178903608393	0.561971692516315	106.12399999999997	4	512	1.8602540252473767	1.4363210513951234	-0.013246408789949322	2.179695720579951	0.4239329737395696	0.5766800490448879	-3.4011712	2.129349388043295	1.6246424127631232	0.4095447313937016	100-52-7	Benzaldehyde	O=Cc1ccccc1	Organic compounds	Benzenoids	Benzene and substituted derivatives	Benzoyl derivatives
128	-4.563207498840876	-4.8521767	3.8140084351912837	-7.216256579298549	-3.4022481441072654	0.7390336965512281	249.26999999999995	4	512	0.833462514847634	0.5444933339586101	-1.8195865656100387	1.994421869581245	0.28896916741888923	0.9838022138271014	-4.583002	3.0837264710639745	0.8136679295689223	0.5890336965512282	101-37-1	2,4,6-Tris(allyloxy)-1,3,5-triazine	C=CCOc1nc(OCC=C)nc(OCC=C)n1	Organic compounds	Organoheterocyclic compounds	Triazines	1,3,5-triazines
229	-3.912803298378349	-3.6575541	2.009060731719413	-5.050121928118735	-3.0410611963993217	0.1352515300791163	412.65500000000026	4	512	1.7027838132971238	1.9580329487818326	0.5654651835567381	2.5745259152761513	-0.2552491487506634	0.5404660496933749	-3.838177	1.7646211783897492	1.7774101582078836	0.05920069918957571	103-24-2	Bis(2-ethylhexyl) nonanedioate	CCCCC(CC)COC(=O)CCCCCCCC(=O)OCC(CC)CCCC	Organic compounds	Lipids and lipid-like molecules	Fatty Acyls	Fatty acid esters
236	-5.175329974927644	-4.318772	3.0308970447400143	-6.0768615250836024	-3.045964480343588	0.7663824040131197	354.3370000000002	4	512	0.374086528963087	1.230644655977636	-0.5274450211928714	2.5034520235471427	-0.8565581357857983	0.773790986479817	-4.9503703	2.4768976565219707	0.5990462045730648	0.6058190237314296	103361-09-7	Flumioxazin	C#CCN1C(=O)COc2cc(F)c(N3C(=O)C4=C(CCCC4)C3=O)cc21	Organic compounds	Organoheterocyclic compounds	Benzoxazines	Benzoxazinones
238	-4.515554412944737	-3.780678	2.1197833473065018	-5.014897882822304	-2.895114535515802	0.5129652803337014	178.231	4	512	0.7354288308528613	1.4703052069977787	0.23608536097529448	2.3558687082817964	-0.7348763791160016	0.5413811556332904	-3.7852113	2.2841184886461448	1.465771936973112	0.3898883572567783	103-37-7	Benzyl butyrate	CCCC(=O)OCc1ccccc1	Organic compounds	Benzenoids	Benzene and substituted derivatives	Benzyloxycarbonyls
317	-4.1040308976030415	-3.9696255	2.4299701872908295	-5.490604491005033	-3.060634303714204	0.49637681159420294	122.167	4	512	0.9829230116309486	1.117328441659069	-0.4036505817710431	2.0263196055197863	-0.13440542458058058	0.6282189488358305	-4.1222315	2.3783083488540626	0.9647224050222746	0.3920289855072464	104-93-8	1-Methoxy-4-methylbenzene	COc1ccc(C)cc1	Organic compounds	Benzenoids	Phenol ethers	Anisoles
346	-5.174848434795912	-3.9827046	2.951515748238675	-5.923014796071726	-2.971499047833051	0.6425783755892116	185.311	4	512	0.09305276486572946	1.2851965450987635	-0.6551135964100846	2.2964021518285906	-1.1921437953610976	0.7745363020914459	-4.8614855	2.543234375284762	0.4064157070453728	0.5072842579421527	105726-67-8	N-Methylneodecanamide	CCCCCC(C)(CC)C(=O)NC	Organic compounds	Lipids and lipid-like molecules	Fatty Acyls	Fatty amides
1207	-4.857440305166523	-3.990339	2.489851864393048	-5.473338251345249	-2.9834863869522006	0.5078381251949035	196.29	4	512	0.4354578698515024	1.3025591432376071	-0.1804400763272235	2.3094117880658245	-0.8671012644102971	0.6376430426342046	-4.644453	2.4169575288770258	0.6484451195748016	0.36637471056075704	125-12-2	Isobornyl acetate	CC(=O)OC1CC2CCC1(C)C2(C)C	Organic compounds	Lipids and lipid-like molecules	Prenol lipids	Monoterpenoids
415	-4.941909026546771	-4.5741205	2.848159051574101	-6.159589671445979	-3.3114306198718784	0.7558447545139316	361.38000000000005	4	512	0.6160550870074533	0.9838435780231594	-0.6016255578917551	2.246533493682346	-0.36778850500136073	0.7253012485932879	-4.868253	2.2848447133678755	0.6897108694840732	0.6017463938581938	1068967-96-3	SAR102608	Cc1nc(-c2ccccn2)ncc1C(=O)Nn1cc(C)c2cc(F)ccc21	Organic compounds	Organoheterocyclic compounds	Indoles and derivatives	Indoles
448	-4.395541774185543	-3.84342	2.7177539498574226	-5.329767051950461	-2.6120131020930386	0.6702366182204893	109.12799999999996	4	512	0.6423944217311711	1.1945161535449842	-0.29183085603374703	2.4259230938236755	-0.5521217454990195	0.6918596455886323	-4.1691685	2.104876077084674	0.8687677338767472	0.5317750797589508	1072-83-9	2-Acetylpyrrole	CC(=O)c1ccc[nH]1	Organic compounds	Organic oxygen compounds	Organooxygen compounds	Carbonyl compounds
500	-4.802456020196415	-4.065414	2.788517307090972	-5.539028557888988	-2.7505112507980165	0.4808216619981326	108.144	4	512	0.23154640890300346	0.9685884671579719	-0.5050261287895703	2.2834911783014014	-0.7370420683226353	0.7101105503803987	-3.8603003	2.6008685086121877	1.1737021060476631	0.36317460317460315	108-45-2	1,3-Benzenediamine	Nc1cccc(N)c1	Organic compounds	Benzenoids	Benzene and substituted derivatives	Aniline and substituted anilines
516	-3.3968338478339146	-3.9013968	2.8978172849338084	-5.589625515736656	-2.6918082308028475	0.7565425079667958	124.143	4	512	1.697088388363708	1.1925255067400413	-0.49570327953903337	2.402114005394775	0.504562903569894	0.7401315574743867	-3.5425808	2.387976519143694	1.5513413766924937	0.600020768836361	108-79-2	4,6-Dimethylpyrimidin-2-ol	Cc1cc(C)[nH]c(=O)n1	Organic compounds	Organoheterocyclic compounds	Diazines	Pyrimidines and pyrimidine derivatives
528	-3.934318438599744	-3.75578	2.1953019332327126	-5.040957586106163	-2.8456556528734507	0.4990495469442838	94.113	4	512	1.0393311788584645	1.2178696520832786	-0.06730796864795506	2.1279939645847574	-0.17853845698658466	0.5609908304424964	-3.8588068	1.8662307480682818	1.114842756602419	0.3832600732600733	108-95-2	Phenol	Oc1ccccc1	Organic compounds	Benzenoids	Phenols	1-hydroxy-4-unsubstituted benzenoids
560	-3.789331311259189	-3.6614811	3.333288547203307	-5.677078704705498	-2.343790157502191	0.5176190476190476	74.127	4	512	1.0806451128500085	1.208495272766794	-0.8071022805963006	2.5261862666070063	-0.1278501692151215	0.8556561798028646	-3.5135846	2.848453720109808	1.356391817215465	0.39761904761904765	109-76-2	1,3-Diaminopropane	NCCCN	Organic compounds	Organic nitrogen compounds	Organonitrogen compounds	Amines
564	-4.005835868708303	-3.36398	2.527354136284601	-4.768170329202027	-2.240816192917426	0.45895424836601306	76.095	4	512	0.8755202526647825	1.5173760784787478	0.1131857921710584	2.6405399284556594	-0.6418558138529562	0.6435700258114933	-3.26119	2.2777755710932044	1.620166187654329	0.34784313725490196	109-86-4	2-Methoxyethanol	COCCO	Organic compounds	Organic oxygen compounds	Organooxygen compounds	Ethers
602	-3.649875465126116	-3.3921502	3.425916853098357	-5.749253204488906	-2.3233363513905494	0.6815901500112027	348.48	4	512	1.892302392949565	2.1500276812970527	-0.20707534641322523	3.2188415066851315	-0.25772530147560335	0.9177957507722561	-3.5424519	2.2616059430888518	1.9997259793961042	0.5324448508659035	110615-47-9	D-Glucopyranose, oligomeric, C10-16-alkyl glycosides	CCCCCCCCCCCCOC1OC(CO)C(O)C(O)C1O	Organic compounds	Lipids and lipid-like molecules	Fatty Acyls	Fatty acyl glycosides
625	-3.59690998564262	-3.5673878	2.895861932027175	-5.11051213956656	-2.214650207539385	0.6004256965944273	133.191	4	512	1.5275648939785085	1.5570870778009354	0.01396274005456846	2.9098246720817436	-0.029522166352458967	0.7373143847608035	-3.5674427	2.0415929507227184	1.557032226421128	0.47410990712074313	110-97-4	Diisopropanolamine	CC(O)CNCC(C)O	Organic compounds	Organic nitrogen compounds	Organonitrogen compounds	Amines
638	-3.160264176232737	-3.2397025	2.1687559481807117	-4.441204987485982	-2.27244903930527	0.011764705882352941	130.18699999999998	4	512	1.9543034430981971	1.8748651521040742	0.6733626318449525	2.842118580025664	0.07943828691728738	0.5522145553116018	-3.1510673	1.8592022449792798	1.9635003576782797	0.0	111-14-8	Heptanoic acid	CCCCCCC(=O)O	Organic compounds	Lipids and lipid-like molecules	Fatty Acyls	Fatty acids and conjugates
686	-3.812063666949598	-3.2759612	2.2573418627663493	-4.622263127174224	-2.364921264407875	0.23790849673202613	118.176	4	512	1.2604656190212868	1.7965681017029382	0.45026615879666043	2.7076080215630096	-0.5361025062898079	0.5782077262682923	-3.5230143	1.7612348607127788	1.5495149590274708	0.10984126984126985	111-76-2	2-Butoxyethanol	CCCCOCCO	Organic compounds	Organic oxygen compounds	Organooxygen compounds	Ethers
692	-4.486466758368235	-3.2139895	2.1904120343398232	-4.630174530233995	-2.4397624958941715	0.0	128.259	4	512	0.6216210911520549	1.8940983565157365	0.47791331928629516	2.6683253536261184	-1.2724772621371558	0.5714854316145134	-3.977448	2.14719195494333	1.1306398746289725	0.0	111-84-2	Nonane	CCCCCCCCC	Organic compounds	Hydrocarbons	Saturated hydrocarbons	Alkanes
698	-3.062020640016112	-3.2096164	2.071040395007056	-4.531430467989935	-2.460390072982879	0.0	130.23100000000002	4	512	2.0526937353561525	1.9050979704427715	0.5832839073823296	2.6543243023893854	0.14759578263708617	0.5382045684395387	-3.1058319	1.759222449456423	2.00888252786849	0.0	111-87-5	1-Octanol	CCCCCCCCO	Organic compounds	Lipids and lipid-like molecules	Fatty Acyls	Fatty alcohols
699	-3.915403881225243	-3.5484762	2.4366177163966984	-5.010381420601246	-2.5737637042045476	0.4676296296296297	142.15399999999997	4	512	1.2373552033674269	1.6042828687201327	0.1423776639914237	2.5789953803881223	-0.36692766204799687	0.6246845192106025	-3.68497	2.3189816340505387	1.4677891818556528	0.36762962962962964	1118-84-9	Allyl acetoacetate	C=CCOC(=O)CC(C)=O	Organic compounds	Organic acids and derivatives	Keto acids and derivatives	Beta-keto acids and derivatives
743	-5.096840755018386	-4.5025806	2.656519961090211	-5.956577287449241	-3.30005732635903	0.605931778952358	352.4780000000001	4	512	0.4502912605593347	1.044551360519097	-0.4094452718715201	2.2470746892186906	-0.5942601123181905	0.6762757601131505	-4.895916	2.1192757941835945	0.6512160358911582	0.4649481723949808	112410-23-8	Tebufenozide	CCc1ccc(C(=O)NN(C(=O)c2cc(C)cc(C)c2)C(C)(C)C)cc1	Organic compounds	Benzenoids	Benzene and substituted derivatives	Benzoic acids and derivatives
769	-3.0282488125649225	-3.7526999	3.5230814332682674	-6.215296988706269	-2.692215555438002	0.3408521871354971	337.5920000000001	4	512	2.500143333928324	1.7756922994100248	-0.6869048422130226	2.8361765910552448	0.7244510394248236	0.9525310651929159	-3.3570187	2.363833493871727	2.171373428312955	0.2620643083476183	112-84-5	Erucamide	CCCCCCCCC=CCCCCCCCCCCCC(N)=O	Organic compounds	Lipids and lipid-like molecules	Fatty Acyls	Fatty amides
782	-4.072338134897099	-4.6316977	4.8036835607672055	-7.971997959529842	-3.1683143987626368	0.6756256058301405	275.392	4	512	1.3676131851693436	0.8082536573119805	-2.5320466394633994	2.2716369213038057	0.559359519827022	1.2946791554897377	-4.6809897	4.774829163775438	0.7589615591925398	0.5360029643207065	113-48-4	Octylbicycloheptenedicarboximide	CCCCC(CC)Cn1c(O)c2c(c1O)C1C=CC2C1	Organic compounds	Organoheterocyclic compounds	Isoindoles and derivatives
793	-2.959991655073925	-4.2125607	3.5782150928346828	-6.6572013115845765	-3.0789862187498938	0.5184846128580143	305.33400000000006	4	512	2.5247835121144546	1.2722145142508536	-1.1724261443961967	2.405788948438486	1.2525689986125985	0.9550407184848481	-4.375681	4.058050797041602	1.1090942315385222	0.36196287372757957	114311-32-9	Imazamox	COCc1cnc(C2=NC(=O)C(C)(C(C)C)N2)c(C(=O)O)c1	Organic compounds	Organic acids and derivatives	Carboxylic acids and derivatives	Amino acids, peptides, and analogues
4149	-3.757587325321732	-3.8915799	2.7807196283880513	-5.696021301799459	-2.915301673411408	0.5187485937207851	152.237	4	512	1.4249328917840647	1.2909403721504573	-0.5135010846936625	2.267218543694389	0.13399254108756997	0.7263740340406672	-3.757327	2.087822875893447	1.4251931364864099	0.40150721441044024	5392-40-5	3,7-Dimethyl-2,6-octadienal	CC(C)=CCCC(C)=CC=O	Organic compounds	Lipids and lipid-like molecules	Prenol lipids	Monoterpenoids
820	-4.602915116060345	-4.7800546	3.9969503955276173	-7.39953486968985	-3.4025844741622326	0.5517330495591365	285.491	4	512	0.8526773057616416	0.6755378435630173	-1.9439424478678635	2.053007947659754	0.17713945318404	1.0476878253733408	-4.6063166	2.997535381498846	0.8492758657898726	0.4217330495591365	115-96-8	Tris(2-chloroethyl) phosphate	O=P(OCCCl)(OCCCl)OCCCl	Organic compounds	Organic acids and derivatives	Organic phosphoric acids and derivatives	Phosphate esters
866	-3.670335835528895	-4.1860704	2.625299931937377	-5.686790285059451	-3.061490353122074	0.6158438157587094	262.349	4	512	1.748543577601195	1.232808974346224	-0.2679108719293608	2.3573890600080163	0.515734606670812	0.6694365219686024	-4.089081	2.6106039164690054	1.3297985982385634	0.4825104824253761	118-56-9	3,3,5-Trimethylcyclohexyl salicylate	CC1CC(OC(=O)c2ccccc2O)CC(C)(C)C1	Organic compounds	Benzenoids	Benzene and substituted derivatives	Benzoic acids and derivatives
895	-5.477559709869528	-4.817546	3.73621346004669	-7.202787417029536	-3.466573956982846	0.5629688786665531	406.2690000000001	4	512	0.13125397526128438	0.7912677833783502	-1.5939737318987237	2.142239728147966	-0.6600138190614224	0.9710128278226361	-5.175253	2.478595884484564	0.43356077829699974	0.43154030723798165	119446-68-3	Difenoconazole	CC1COC(Cn2cncn2)(c2ccc(Oc3ccc(Cl)cc3)cc2Cl)O1	Organic compounds	Benzenoids	Benzene and substituted derivatives	Diphenylethers
958	-2.940761253577468	-3.664424	2.193428732811338	-5.03499867713885	-2.8415699443275115	0.40554643313264005	166.176	4	512	2.2798070473374943	1.5561443584106915	0.18556962377611247	2.378998356587451	0.7236626889884499	0.5668322797039221	-3.3353114	2.1257601394029857	1.8852568894279145	0.30184272942893636	120-47-8	Ethylparaben	CCOC(=O)c1ccc(O)cc1	Organic compounds	Benzenoids	Benzene and substituted derivatives	Benzoic acids and derivatives
964	-3.3467371720513137	-3.8557155	2.7790369056870574	-5.6558214155174245	-2.876784509830367	0.37602124183006536	314.33700000000005	4	512	2.150658331938185	1.6416799904933366	-0.15842591152792584	2.6206109941591316	0.5089783411780564	0.7255010581870754	-3.4325252	2.009977159673989	2.0648703469239313	0.26244658119658115	120-55-8	Diethylene glycol dibenzoate	O=C(OCCOCCOC(=O)c1ccccc1)c1ccccc1	Organic compounds	Benzenoids	Benzene and substituted derivatives	Benzoic acids and derivatives
985	-5.220362733949501	-4.081639	2.333938441739036	-5.430932911574806	-3.0969944698357703	0.4943915343915345	163.003	4	512	-0.008167136469125128	1.1305567838895278	-0.21873731409443042	2.1152011276446054	-1.138723920930702	0.5956743267313137	-4.7749963	2.2351807084056707	0.4371993293105205	0.3810582010582011	120-83-2	2,4-Dichlorophenol	Oc1ccc(Cl)cc1Cl	Organic compounds	Benzenoids	Benzene and substituted derivatives	Halobenzenes
989	-4.143608299369475	-3.507597	3.1086220958912056	-5.21921170260769	-2.110589606716484	0.6724922600619195	86.09400000000001	4	512	0.7913645866057949	1.4273759005819238	-0.2842388166324195	2.824383279258786	-0.6360113297649832	0.7914274318228732	-3.956962	2.128108483368484	0.9780107774239674	0.5258255933952529	120-93-4	Ethylene urea	O=C1NCCN1	Organic compounds	Organoheterocyclic compounds	Azolidines	Imidazolidines
1016	-5.839754225519884	-4.902558	3.8702545714372083	-7.410164663072725	-3.5399100916355164	0.5436291646122828	529.1420000000002	4	512	-0.1161819910255942	0.8210143865221368	-1.686592428578435	2.1836621428587732	-0.9371963756358506	1.0104656485353385	-5.595718	2.82838826401644	0.1278543221954497	0.4000394210225392	121451-02-3	Noviflumuron	O=C(NC(=O)c1c(F)cccc1F)Nc1cc(Cl)c(OC(F)(F)C(F)C(F)(F)F)c(Cl)c1F	Organic compounds	Benzenoids	Benzene and substituted derivatives	N-phenylureas
1068	-5.8439365993722605	-4.4095716	3.264497048507777	-6.240826696019521	-2.9763296475117444	0.33887179487179486	201.661	4	512	-0.5393146829269292	0.8950502528443369	-0.93620477957419	2.3282922689335868	-1.4343649517282175	0.8315547842041349	-5.3836217	3.1455332497956308	-0.07899978314913768	0.23117948717948716	122-34-9	Simazine	CCNc1nc(Cl)nc(NCC)n1	Organic compounds	Organoheterocyclic compounds	Triazines	Aminotriazines
1079	-5.258845276942755	-4.847921	3.7977201411283175	-7.217864805696377	-3.4201446645680593	0.7592042017268877	407.6170000000001	4	512	0.35140701137552266	0.7623314021015899	-1.607612517378099	2.1901076237502184	-0.4109243823199522	0.9811152003781745	-5.175198	2.2531440688861517	0.4350542248234707	0.6058708683935544	122453-73-0	Chlorfenapyr	CCOCn1c(-c2ccc(Cl)cc2)c(C#N)c(Br)c1C(F)(F)F	Organic compounds	Organoheterocyclic compounds	Pyrroles	Substituted pyrroles
1146	-2.603439771995101	-3.2983475	2.9626630721612135	-4.867971270129897	-1.9053081979686834	0.4980994152046783	88.14999999999999	4	512	2.34178254464024	1.6468748659428953	0.07725104650544391	3.0399141186666574	0.6949077011494302	0.7544123103868053	-2.7685294	2.2921259519789046	2.1766928996983466	0.36059941520467836	123-51-3	Isopentyl alcohol	CC(C)CCO	Organic compounds	Organic oxygen compounds	Organooxygen compounds	Alcohols and polyols
1168	-3.312076549953941	-4.005335	3.6468375921569245	-6.712892312808183	-3.0660547206512585	0.6333125472411186	546.8800000000002	4	512	2.425815491086702	1.7325571977685903	-0.97500027176754	2.6718373203893844	0.6932583041720357	1.0035035479004268	-3.5353212	2.5630054826977364	2.2025708051304265	0.476645880574452	123968-25-2	1-[2-{1-[2-Hydroxy-3,5-bis(2-methylbutan-2-yl)phenyl]ethyl}-4,6-bis(2-methylbutan-2-yl)phenyl]but-3-en-2-one	C=CC(=O)Cc1c(C(C)c2cc(C(C)(C)CC)cc(C(C)(C)CC)c2O)cc(C(C)(C)CC)cc1C(C)(C)CC	Organic compounds	Lipids and lipid-like molecules	Prenol lipids	Sesquiterpenoids
1180	-2.784412901804579	-3.0784001	1.8030653027571724	-4.192022637370201	-2.3889573346130284	0.0	142.286	4	512	2.36874926868126	2.074762028791994	0.9611395331156385	2.764204835872811	0.2939872332357041	0.4647290566041201	-3.0187287	1.9063370907235058	2.1344334479166096	0.0	124-18-5	Decane	CCCCCCCCCC	Organic compounds	Hydrocarbons	Saturated hydrocarbons	Alkanes
1276	-4.687029930849138	-4.108632	2.845742033851959	-5.764336530620842	-2.9185944967688826	0.5817961633265459	191.63900000000004	4	512	0.5954539651315063	1.1738518263584543	-0.48185263464019723	2.3638893992117618	-0.5783978431416186	0.7267344631622622	-4.591809	2.4285564072260297	0.6906751072345209	0.446312292358804	127-52-6	Chloramine B	O=S(=O)([N-]Cl)c1ccccc1.[Na+]	Organic compounds	Benzenoids	Benzene and substituted derivatives	Benzenesulfonamides
1294	-4.521921755041176	-4.279377	2.6913473406098545	-5.930786088312316	-3.2394387477024615	0.5066118808727504	206.32899999999995	4	512	0.7926385182777748	1.035183290439333	-0.6162258149933652	2.075121525616489	-0.24254477139859798	0.6927411472845153	-4.447503	1.8699132642024212	0.8670571710087461	0.391227265488135	128-39-2	2,6-Di-tert-butylphenol	CC(C)(C)c1cccc(C(C)(C)C)c1O	Organic compounds	Benzenoids	Benzene and substituted derivatives	Phenylpropanes
1331	-3.759912083706726	-4.5276184	3.627920283486022	-6.737666978606567	-3.1097466951205455	0.702622740957736	305.502	4	512	1.7251019740342715	0.9573956602147513	-1.25265292086557	2.375267362620452	0.7677063244963991	0.9325128463569271	-3.9294918	2.6203354749681913	1.5555222932822819	0.5555639174283242	130-26-7	Clioquinol	Oc1c(I)cc(Cl)c2cccnc12	Organic compounds	Organoheterocyclic compounds	Quinolines and derivatives	Haloquinolines
1370	-3.2557660992135853	-3.8968027	2.3814567199778294	-5.2203862079963335	-2.838929488018504	0.36662450592885376	194.18599999999995	4	512	2.032451816667787	1.391415230579687	0.06783170788503913	2.4492884278628684	0.6410365645895153	0.6064243224245593	-3.8915	2.791076512284183	1.396717924661132	0.2757154150197628	131-11-3	Dimethyl phthalate	COC(=O)c1ccccc1C(=O)OC	Organic compounds	Benzenoids	Benzene and substituted derivatives	Benzoic acids and derivatives
1461	-4.386024058568465	-4.6271935	3.4506830659635614	-6.681708490035945	-3.2310254240723832	0.667431771947901	300.59399999999994	4	512	1.0919562490433778	0.850786848970339	-1.2037281824241022	2.2469548835394595	0.2411693923592697	0.8836619737842878	-4.487381	2.2422902097690436	0.9905993050070073	0.5037954083115374	133-06-2	Captan	Oc1c2c(c(O)n1SC(Cl)(Cl)Cl)CC=CC2	Organic compounds	Organoheterocyclic compounds	Isoindoles and derivatives	Isoindoles
1496	-4.282271490974089	-4.3998075	3.9345195163841304	-6.899642474688399	-2.9651229583042684	0.6784068105807236	210.226	4	512	1.0404149360285289	0.9228789607033165	-1.5769560476857813	2.3575634686983493	0.11753596218142892	1.0211589811510984	-4.2803636	3.5561294955074407	1.0423228537837053	0.5259288537549407	1338-23-4	2-Butanone peroxide	CCC(C)(OO)OOC(C)(CC)OO	Organic compounds	Organic oxygen compounds	Organic hydroperoxides
1552	-3.985933940183229	-4.692283	3.5061055322747694	-6.745067522717301	-3.2389619904425317	0.7554013605442176	210.283	4	512	1.3368702240645844	0.6305210274128104	-1.4222633584694875	2.083842173805282	0.7063492133507063	0.8959668578987988	-4.2537184	2.422020777494265	1.0690857825272193	0.599738356881214	135158-54-2	Acibenzolar-S-methyl	CSC(=O)c1cccc2nnsc12	Organic compounds	Organoheterocyclic compounds	Benzothiadiazoles
1732	-4.273069811960326	-3.6961927	2.833365562862331	-5.171201908406671	-2.3378363455443396	0.4558306878306878	100.117	4	512	0.7274380155622966	1.3043150989308698	-0.17069408088404808	2.662671481978283	-0.5768770705662831	0.7218462258522496	-4.0286407	2.007241087981133	0.9718670869590029	0.3595343915343915	140-88-5	Ethyl acrylate	C=CC(=O)OCC	Organic compounds	Organic acids and derivatives	Carboxylic acids and derivatives	Acrylic acids and derivatives
1736	-4.861475542739044	-4.4160504	3.217720796780738	-6.329709238192363	-3.111988441411625	0.6812836637047164	320.4330000000001	4	512	0.6442616930748314	1.0896868148136065	-0.8239720023784872	2.393748794402251	-0.44542510862649554	0.8238748728652775	-4.776493	2.3546666266440037	0.7292441425230154	0.5358291182501709	140923-17-7	Iprovalicarb	Cc1ccc(C(C)NC(=O)C(NC(=O)OC(C)C)C(C)C)cc1	Organic compounds	Organic acids and derivatives	Carboxylic acids and derivatives	Amino acids, peptides, and analogues
1756	-4.209594250435433	-4.8647203	3.778340892359752	-7.156296393575347	-3.377955501215595	0.724404761904762	310.69100000000003	4	512	1.2827344224946333	0.627608335880296	-1.66396772064528	2.1143731717144716	0.6551260941080237	0.9704052269952919	-4.209656	2.8210678243157092	1.2826729120021372	0.5577380952380953	141-62-8	Decamethyltetrasiloxane	C[Si](C)(C)O[Si](C)(C)O[Si](C)(C)O[Si](C)(C)C	Organic compounds	Organometallic compounds	Organometalloid compounds	Organosilicon compounds
1969	-7.107383424906601	-4.1341934	3.6075585529847976	-6.2348116167511005	-2.627253063766303	0.8194431188966073	376.4680000000002	4	512	-1.5316553580858143	1.441534658450322	-0.6590835499303138	2.948475003054484	-2.9731900044964448	0.9213578575385432	-4.1450386	4.46458976319117	1.4306894529534655	0.648420523138833	152-97-6	Fluocortolone	CC1CC2C3CC(F)C4=CC(=O)C=CC4(C)C3C(O)CC2(C)C1C(=O)CO	Organic compounds	Lipids and lipid-like molecules	Steroids and steroid derivatives	Hydroxysteroids
2007	-3.693479916322248	-4.467904	2.862608579913923	-5.92315962759633	-3.0605510476824067	0.6060668498168498	198.225	4	512	1.6036785102011626	0.8292543494584612	-0.6260012010729192	2.2366073788410037	0.7744241745590998	0.7299129016458533	-3.954411	2.5099073245958743	1.3427473871102122	0.4650129282482224	156-10-5	4-Nitrosodiphenylamine	O=Nc1ccc(Nc2ccccc2)cc1	Organic compounds	Benzenoids	Benzene and substituted derivatives	Aniline and substituted anilines
2047	-4.486896589308582	-4.400329	2.7695497659574047	-5.795668773513998	-3.026119007556593	0.3825674603174603	420.83000000000015	4	512	1.1372101027925385	1.2237775818202479	-0.17156208141287702	2.5979876845445276	-0.08656747630199035	0.7063997430882067	-4.4866166	2.078796637711618	1.1374900701004955	0.27314285714285713	15782-05-5	2-Naphthalenecarboxylic acid, 4-[2-(5-chloro-4-methyl-2-sulfophenyl)diazenyl]-3-hydroxy-, strontium salt (1:1)	Cc1cc(S(=O)(=O)[O-])c(N=Nc2c(O)c(C(=O)[O-])cc3ccccc23)cc1Cl.[Sr+2]	Organic compounds	Benzenoids	Naphthalenes	Naphthalenecarboxylic acids and derivatives
2080	-5.263676652560593	-4.5206203	2.899085298797768	-6.0758059190365685	-3.1767206202388003	0.4567636272226485	269.772	4	512	0.1673202191039221	0.9103765181617447	-0.644809047372053	2.2542762514257153	-0.7430563064912574	0.7380590852963207	-4.9650555	2.263081092077452	0.4659413890332816	0.33839628028387303	15972-60-8	Alachlor	CCc1cccc(CC)c1N(COC)C(=O)CCl	Organic compounds	Benzenoids	Benzene and substituted derivatives	Anilides
2093	-4.531605289263122	-4.6252007	4.049935281308736	-7.433331146532938	-3.3833958652242018	0.5462092074592075	225.296	4	512	0.8211481918821524	0.7275527297224621	-2.0805776653876635	1.9693576159210724	0.09359545918048173	1.0897022711594306	-4.5520706	2.380959855455102	0.8006828663307708	0.4262092074592075	1610-18-0	Prometon	COc1nc(NC(C)C)nc(NC(C)C)n1	Organic compounds	Organoheterocyclic compounds	Triazines	Aminotriazines
2129	-4.197771412118774	-4.0661416	2.646745950032573	-5.337470029099889	-2.690724079067316	0.3524379876244283	989.0219999999996	4	512	1.7974345401177734	1.929064344633187	0.6577359231366582	3.304481873169231	-0.13162980674157687	0.6743415273419902	-4.1305814	1.877103038196613	1.8646245549747802	0.26989830508474577	16324-27-9	Benzenesulfonic acid, 2,2'-(1,2-ethenediyl)bis[5-[[4-[(2-hydroxyethyl)amino]-6-[(3-sulfophenyl)amino]-1,3,5-triazin-2-yl]amino]-, sodium salt (1:4)	O=S(=O)([O-])c1cccc(Nc2nc(NCCO)nc(Nc3ccc(C=Cc4ccc(Nc5nc(NCCO)nc(Nc6cccc(S(=O)(=O)[O-])c6)n5)cc4S(=O)(=O)[O-])c(S(=O)(=O)[O-])c3)n2)c1.[Na+].[Na+].[Na+].[Na+].[Na+].[Na+].[Na+].[Na+].[Na+].[Na+].[Na+].[Na+].[Na+].[Na+].[Na+].[Na+]	Organic compounds	Phenylpropanoids and polyketides	Stilbenes	Sulfonated stilbenes
2382	-5.161026290520225	-4.5337296	3.2805278314085555	-6.400762325858957	-3.1202344944504015	0.8088272530251039	465.55400000000014	4	512	0.5069437719010401	1.1342405203155934	-0.7327922634376915	2.547735567970864	-0.6272967372975691	0.83626987686595	-4.9518538	2.447767990997942	0.71611630133164	0.6410974078955627	189003-92-7	Trelanserin	NC(=O)Cn1c(=O)cc(CCN2CCN(c3nccc4sccc34)CC2)c2ccc(F)cc21	Organic compounds	Organoheterocyclic compounds	Diazinanes	Piperazines
2496	-3.5583980846887107	-3.8623915	3.574493958550502	-6.059013773357038	-2.484519814806536	0.6989793295058909	460.43900000000025	4	512	2.1047740173399743	1.8007806262601767	-0.39584167132835313	3.1786522872221488	0.3039933871740823	0.9203390775217372	-3.6157742	2.7760606812504993	2.0473979479086712	0.5367571072836688	2058-46-0	Oxytetracycline hydrochloride	CN(C)C1C(=O)C(C(N)=O)C(=O)C2(O)C(=O)C3C(=O)c4c(O)cccc4C(C)(O)C3C(O)C12.Cl	Organic compounds	Phenylpropanoids and polyketides	Tetracyclines
2569	-4.202346644275552	-4.446858	3.2905015234468973	-6.327273779677181	-3.036772256230284	0.8096950163445547	565.7000000000003	4	512	1.550239534464857	1.3057282429632273	-0.5746876009367721	2.7158139225101254	0.24451128495418395	0.8390416923614314	-4.203389	2.481245024249157	1.5491970317187604	0.6413634085213034	215297-27-1	UK-343664	CCCOc1ccc(S(=O)(=O)N2CCN(CC)CC2)cc1-c1nc(=O)c2nn(Cc3ccccn3)c(CC)c2[nH]1	Organic compounds	Benzenoids	Benzene and substituted derivatives	Benzenesulfonamides
2578	-3.94476581370311	-4.0561	2.6647331385243636	-5.4975472208191505	-2.832814082294787	0.49572649572649574	155.068	4	512	1.2457563718779614	1.1344222933852268	-0.3070250352380789	2.3577081032862846	0.11133407795948758	0.6783491728931652	-3.9543014	2.007018049013518	1.2362208363329683	0.3623931623931624	2163-00-0	1,6-Dichlorohexane	ClCCCCCCCl	Organic compounds	Organohalogen compounds	Organochlorides
2626	-3.744934291468141	-4.117186	3.1079669381907227	-5.947902125491397	-2.839935187300674	0.6805184470701712	374.4180000000001	4	512	1.82842242763843	1.4561706401154224	-0.37454540638482586	2.733421531805897	0.37225177802038445	0.79478101991424	-3.8440423	2.182901061571939	1.7293144300238579	0.5387002652519894	221667-31-8	Cyprosulfamide	COc1ccccc1C(=O)NS(=O)(=O)c1ccc(C(=O)NC2CC2)cc1	Organic compounds	Benzenoids	Benzene and substituted derivatives	Benzenesulfonamides
2671	-4.560982421957427	-4.631743	3.0877163619709176	-6.388393285776585	-3.3006769238056677	0.562200429896731	300.398	4	512	0.9167146149237871	0.8459540723358832	-0.9106962488953707	2.177020113075547	0.07076053229672308	0.7871001979035981	-4.6047783	2.2583098877927674	0.8729187342413612	0.4096037296037296	23031-36-9	Prallethrin	C#CCC1=C(C)C(OC(=O)C2C(C=C(C)C)C2(C)C)CC1=O	Organic compounds	Lipids and lipid-like molecules	Fatty Acyls	Fatty acid esters
2681	-5.577513783621854	-4.9137197	3.5960589455189376	-6.912786589472162	-3.3167276439532247	0.6271805713666179	219.266	4	512	-0.23654248964225733	0.42725163860252047	-1.5718152954925653	2.024243650026372	-0.6637941295386023	0.9157213769965712	-5.4900136	2.483902011343129	-0.14904230219618914	0.4817260259120724	23135-22-0	Oxamyl	CNC(=O)ON=C(SC)C(=O)N(C)C	Organic compounds	Organic acids and derivatives	Carboxylic acids and derivatives	Carboxylic acid derivatives
2718	-6.759483231798376	-6.7063217	6.498559442479873	-10.661949066621103	-4.16338962414123	0.7633352573093106	545.5460000000003	4	512	-1.0226518559686102	-0.9694903514322141	-4.925117690791337	1.5734417516885364	-0.05316151548978265	1.6701308059997197	-6.5777493	4.168747971943987	-0.8409178633268743	0.5886044880785415	2385-85-5	Mirex	ClC1(Cl)C2(Cl)C3(Cl)C4(Cl)C(Cl)(Cl)C5(Cl)C3(Cl)C1(Cl)C5(Cl)C24Cl	Organic compounds	Lipids and lipid-like molecules	Prenol lipids	Monoterpenoids
2727	-4.612231212610027	-4.6814375	2.973144894283571	-6.351160914052518	-3.378016019768947	0.72150015417823	256.132	4	512	0.7962326280811417	0.7270263619508684	-0.9426970733613497	2.0304478209222214	0.06920627976057858	0.7573762261035011	-4.763941	2.970320472909646	0.6445230390601667	0.5693262411347517	23950-58-5	Propyzamide	C#CC(C)(C)NC(=O)c1cc(Cl)cc(Cl)c1	Organic compounds	Benzenoids	Benzene and substituted derivatives	Benzoic acids and derivatives
2839	-5.314193323299801	-4.0831404	3.713606008760667	-6.350542410545981	-2.6369364017853143	0.44282310282310283	355.6070000000001	4	512	0.23677697801820644	1.4678299204338896	-0.7995721092279741	2.9140338995326927	-1.2310529500698202	0.9549443875398832	-5.102909	2.9441360677575132	0.44806123437540696	0.33373219373219376	25307-17-9	Ethanol, 2,2'-(9-octadecen-1-ylimino)bis-	CCCCCCCCC=CCCCCCCCCN(CCO)CCO	Organic compounds	Organic nitrogen compounds	Organonitrogen compounds	Amines
2850	-4.152209516439623	-4.5282483	3.5190504633063577	-6.7644070170159445	-3.2453565537095868	0.7566670091747492	402.4910000000001	4	512	1.452546657223179	1.0765078536388621	-1.1596508433531427	2.3593996199532152	0.37603879364948867	0.9133624651725527	-4.649782	2.9040836183694805	0.954973994388174	0.59305323269489	253450-09-8	Besonprodil	O=c1[nH]c2ccc(S(=O)CCN3CCC(Cc4ccc(F)cc4)CC3)cc2o1	Organic compounds	Organoheterocyclic compounds	Piperidines	Benzylpiperidines
2930	-4.688746844843467	-4.175843	2.729560545891137	-5.677553407344298	-2.9479928614531614	0.7222472010433707	151.18999999999997	4	512	0.4907762221918178	1.0036803000863417	-0.4980303403090133	2.2315302055821236	-0.5129040828500591	0.6949130761341732	-4.6074057	2.2709744404235264	0.572117419803289	0.5751883775139589	2634-33-5	1,2-Benzisothiazolin-3-one	O=c1[nH]sc2ccccc12	Organic compounds	Organoheterocyclic compounds	Benzothiazoles
2945	-5.421970469263625	-3.9830627	3.154270710474283	-6.056502472741694	-2.902231762267411	0.7667751781223714	158.22199999999998	4	512	-0.22270359936670092	1.2162041203080018	-0.8572356028447695	2.2970351076295135	-1.4389077251230002	0.8277193354753525	-4.0562496	2.8351244521256715	1.1430172660401632	0.6106776171467617	26486-14-6	4,5-Dihydro-2-methyl-3-thioacetoxyfuran	CC(=O)SC1=C(C)OCC1	Organic compounds	Organoheterocyclic compounds	Dihydrofurans
2975	-3.980067188470496	-3.9973693	2.8097464937458665	-5.681069684509126	-2.8713231907632593	0.5930137684854666	228.332	4	512	1.378499592268691	1.3611974989073636	-0.3225029037699388	2.4872435899759275	0.01730210092769724	0.7202084725602494	-3.9800105	2.255621183982154	1.378556273638502	0.46471188169301375	26761-45-5	Glycidyl neodecanoate	CCCCCCC(C)(C)C(=O)OCC1CO1	Organic compounds	Lipids and lipid-like molecules	Fatty Acyls	Fatty acid esters
3058	-3.6651800570644895	-4.4230504	4.250455536577719	-6.777877858343156	-2.527422321765437	0.6351380471380471	255.25099999999995	4	512	1.7417873951386549	0.9839170528894685	-1.3709104061400115	2.8795451304377075	0.7578703465304812	1.0822631627486774	-3.8169456	2.9902780301028606	1.5900219044851271	0.5018047138047138	2781-11-5	Diethyl (N,N-bis(2-hydroxyethyl)amino)methanephosphonate	CCOP(=O)(CN(CCO)CCO)OCC	Organic compounds	Organic acids and derivatives	Organic phosphonic acids and derivatives	Phosphonic acid diesters
3089	-3.841053349997293	-3.9645636	2.6755409354343693	-5.451878441361019	-2.7763375059266493	0.4980676328502415	123.155	4	512	1.2493986985637717	1.1258884428385607	-0.36142639279995387	2.3141145426344156	0.12351025817226269	0.6813148975016963	-3.8351314	2.020401457925819	1.255320632518182	0.3869565217391304	2835-95-2	5-Amino-2-methylphenol	Cc1ccc(N)cc1O	Organic compounds	Benzenoids	Phenols	Cresols
3166	-7.078967206828133	-6.2269135	4.236901301389707	-7.867941736841712	-3.6310404354520047	0.4686827739323495	274.413	4	512	-1.6405625251048972	-0.788508750755034	-2.4295370551184763	1.807364246271231	-0.8520537546796954	1.0902366239921144	-5.7109604	4.018413988002509	-0.2725556823447959	0.34610212877105917	298-04-4	Disulfoton	CCOP(=S)(OCC)SCCSCC	Organic compounds	Organic acids and derivatives	Organic dithiophosphoric acids and derivatives	Dithiophosphate O-esters
3228	-5.88813782174056	-4.841568	3.8454475464578914	-6.938177696304487	-3.092730149846596	0.6985418719211822	183.169	4	512	-0.6252858473221693	0.4212839833204198	-1.6753257218860964	2.1701218245717953	-1.046569828576498	0.9789183863805325	-5.657704	3.1814773894999195	-0.3948519087464082	0.5537142857142857	30560-19-1	Acephate	COP(=O)(NC(C)=O)SC	Organic compounds	Organic acids and derivatives	Carboxylic acids and derivatives	Carboxylic acid derivatives
3347	-8.772035385935895	-6.506621	6.4607566430388665	-10.418852131192223	-3.9580954881533557	0.3950877192982456	360.88200000000006	4	512	-3.2146701649892337	-0.9492556657987811	-4.861486910245561	1.5992697327933063	-2.265414501994245	1.6588782975181144	-8.760084	4.724523996813314	-3.2027189210893745	0.3017543859649122	32774-16-6	3,3',4,4',5,5'-Hexachlorobiphenyl	Clc1cc(-c2cc(Cl)c(Cl)c(Cl)c2)cc(Cl)c1Cl	Organic compounds	Benzenoids	Benzene and substituted derivatives	Biphenyls and derivatives
3433	-2.61174813514072	-3.5315096	2.2534265224882986	-4.899031861027247	-2.645605338538948	0.5611083768965957	148.202	4	512	2.5591059293872247	1.6393444451364523	0.27182220350069786	2.5252487259889964	0.9197615026919217	0.5788165998440356	-3.04961	2.208963410788017	2.1212441602507877	0.4220780738662926	34590-94-8	Dipropylene glycol monomethyl ether	COC(C)COC(C)CO	Organic compounds	Organic oxygen compounds	Organooxygen compounds	Ethers
3439	-3.954508307085102	-3.8203943	2.6557754590340723	-5.405102025523176	-2.7493265664891036	0.5996034227741545	141.214	4	512	1.1953694478554993	1.3294834667394932	-0.2552242705825747	2.4005511884514976	-0.1341140295124701	0.6803127600578229	-3.9545047	2.2339782866441493	1.195373018871836	0.4560136791844108	3470-98-2	2-Pyrrolidinone, 1-butyl-	CCCCN1CCCC1=O	Organic compounds	Organoheterocyclic compounds	Pyrrolidines	N-alkylpyrrolidines
3535	-3.445298669571128	-3.9361694	2.9443555217993196	-6.009925149449353	-3.0655696276500337	0.12857142857142856	532.9380000000004	4	512	2.2813780182095402	1.790507292745921	-0.28324846166868506	2.6611070601306346	0.4908707163389061	0.7999191994822706	-3.5849216	2.298165621785321	2.141755079024856	0.08571428571428572	3687-45-4	(9Z)-9-Octadecen-1-yl (9Z)-9-octadecenoate	CCCCCCCCC=CCCCCCCCCOC(=O)CCCCCCCC=CCCCCCCCC	Organic compounds	Lipids and lipid-like molecules	Fatty Acyls	Fatty acid esters
3554	-4.3937014487790895	-4.1667876	4.100696784956899	-6.4112693159136125	-2.3105725309567133	0.2756633832005646	1293.3640000000007	4	512	1.7180193196775815	1.9449331277381507	-0.2995485474569417	3.8011482374999574	-0.22691382441995867	1.0439230032769733	-4.199082	2.198420681630566	1.9126388514066923	0.18778459532177671	371756-75-1	Hexasodium 2,2'-{ethene-1,2-diylbis[(3-sulfonato-4,1-phenylene)azanediyl{6-[bis(2-hydroxypropyl)amino]-1,3,5-triazine-4,2-diyl}azanediyl]}di(benzene-1,4-disulfonate)	CC(O)CN(CC(C)O)c1nc(Nc2ccc(C=Cc3ccc(Nc4nc(Nc5cc(S(=O)(=O)[O-])ccc5S(=O)(=O)[O-])nc(N(CC(C)O)CC(C)O)n4)cc3S(=O)(=O)[O-])c(S(=O)(=O)[O-])c2)nc(Nc2cc(S(=O)(=O)[O-])ccc2S(=O)(=O)[O-])n1.[Na+].[Na+].[Na+].[Na+].[Na+].[Na+]	Organic compounds	Phenylpropanoids and polyketides	Stilbenes	Sulfonated stilbenes
3601	-4.515855321052804	-4.109338	2.7830252303863108	-5.74265936086495	-2.9596341304786393	0.7497470732764849	155.22199999999998	4	512	0.6750979538685915	1.0816154824869342	-0.5517060859435545	2.2313191444427565	-0.4065175143511439	0.7113785131684168	-4.4122887	2.3364858722362785	0.7786646074230767	0.5964137399431516	38205-60-6	5-Acetyl-2,4-dimethylthiazole	CC(=O)c1sc(C)nc1C	Organic compounds	Organoheterocyclic compounds	Azoles	Thiazoles
3641	-3.286261618018594	-3.7558868	2.8693123672613616	-5.2299947111161815	-2.36068234385482	0.6655629877369007	110.04899999999998	4	512	1.755324482514979	1.2856993012801459	-0.18840861058260852	2.6809037566787532	0.4696251751180025	0.7313420141797883	-3.4136055	2.3179561600779928	1.6279806568248403	0.5271014492753623	39148-24-8	Fosetyl-Al	CCO[PH](=O)[O-].CCO[PH](=O)[O-].CCO[PH](=O)[O-].[Al+3]	Organic compounds	Organic oxygen compounds	Organooxygen compounds
3689	-4.039413786857145	-4.2508764	3.850625467404117	-6.34443344063726	-2.4938079732331424	0.4884199134199134	232.376	4	512	1.3267774848568492	1.1153148423125598	-0.978242168923265	2.872383298480852	0.21146263983963198	0.9802288113537606	-4.0392065	2.436037647422675	1.326984757316135	0.3448301698301698	4067-16-7	Pentaethylenehexamine	NCCNCCNCCNCCNCCN	Organic compounds	Organic nitrogen compounds	Organonitrogen compounds	Amines
3715	-4.996032551170647	-4.4144983	3.6824794776225875	-6.767683080433467	-3.0852036028108794	0.33593073593073586	642.9430000000002	4	512	0.8121399211583157	1.3936741384750337	-0.9595106081045038	2.7229688695180836	-0.5815342220080497	0.9573144664028721	-4.808824	2.350275154908212	0.9993484150999441	0.24545454545454543	41484-35-9	Thioethylene glycol bis(3,5-di-tert-butyl-4-hydroxyhydrocinnamate)	CC(C)(C)c1cc(CCC(=O)OCCSCCOC(=O)CCc2cc(C(C)(C)C)c(O)c(C(C)(C)C)c2)cc(C(C)(C)C)c1O	Organic compounds	Benzenoids	Benzene and substituted derivatives	Phenylpropanes
3743	-4.199970868681483	-4.2011566	2.9980809020374246	-6.0614960248437315	-3.063415122806307	0.6751193633952254	183.295	4	512	1.0631797495702788	1.061994021866574	-0.7983454065919701	2.1997354954454544	0.0011857475294547726	0.7735237390923669	-4.2001324	2.382438461453872	1.0630182480163501	0.5260734149054505	4223-03-4	N-tert-Octylacrylamide	C=CC(=O)NC(C)(C)CC(C)(C)C	Organic compounds	Organic acids and derivatives	Carboxylic acids and derivatives	Acrylic acids and derivatives
3805	-4.645122902476986	-4.3583226	3.351744098045853	-6.3510329294075305	-2.9992888313616777	0.6544561822716888	454.4100000000002	4	512	1.0123249776578251	1.2991252692959685	-0.6935850492727191	2.6581590487731335	-0.2868002820851405	0.8581515468906995	-4.6444454	2.5449339587932878	1.0130024543981584	0.5082196231319038	445295-04-5	CP-671305	CC(Oc1ccc(CNC(=O)c2cccnc2Oc2ccc3c(c2)OCO3)c(F)c1)C(=O)O	Organic compounds	Benzenoids	Benzene and substituted derivatives	2-phenoxypropionic acids
3848	-3.2709942961006613	-3.988598	2.801099958286937	-5.469323684992649	-2.6682237267057123	0.6118883415435139	157.55599999999998	4	512	1.9264406503955505	1.2088368231524995	-0.27188873849643763	2.5292112197904997	0.7176038121909647	0.7133093469845289	-3.9701102	2.5682976931422146	1.2273247817393675	0.4785550082101806	4684-94-0	6-Chloro-2-picolinic acid	O=C(O)c1cccc(Cl)n1	Organic compounds	Organoheterocyclic compounds	Pyridines and derivatives	Pyridinecarboxylic acids and derivatives
3855	-6.022221403600244	-5.120968	4.117025562051093	-7.790628830989122	-3.673603268938029	0.6499535495428072	359.5730000000001	4	512	-0.46643433008089275	0.4348192115805693	-2.2348417574697708	1.882183804581322	-0.9012535386100096	1.0751828877334686	-5.789731	2.910504317992916	-0.2339439648160284	0.5087770789545718	470-90-6	Chlorfenvinphos	CCOP(=O)(OCC)OC(=CCl)c1ccc(Cl)cc1Cl	Organic compounds	Benzenoids	Benzene and substituted derivatives	Halobenzenes
3863	-4.998151063827358	-3.621533	2.2980702942343387	-4.8507942199645235	-2.552723925730185	0.5333333333333334	194.211	4	512	0.29012276063241593	1.6667408957139516	0.43747960449525003	2.7355498987295888	-1.3766181468046526	0.5850736085797141	-4.6005473	2.5696274803274606	0.6877265186891021	0.4222222222222222	4724-48-5	Octylphosphonic acid	CCCCCCCCP(=O)(O)O	Organic compounds	Organic acids and derivatives	Organic phosphonic acids and derivatives	Organic phosphonic acids
3938	-3.931568725875774	-4.3726654	2.740031755847413	-5.758210892619249	-3.0181791367718356	0.8967179311916154	120.242	4	512	1.1484874654367778	0.7073907735837689	-0.678154701306697	2.0618770545407163	0.4410966793976634	0.6987876858196195	-4.3725376	2.795631445249136	0.7075185763078852	0.7148997493734336	505-29-3	1,4-Dithiane	C1CSCCS1	Organic compounds	Organoheterocyclic compounds	Dithianes
3975	-4.3299724265898725	-4.6161423	6.555331047296814	-9.80982479800788	-3.2544937507110654	0.6866612206791926	338.44400000000013	4	512	1.199514392655965	0.9133445319356139	-4.2803379787620415	2.2749930685347723	0.2861698463593463	1.827249409547831	-4.3727813	2.37775151368355	1.1567055268359638	0.5365853658536586	51-03-6	Piperonyl butoxide	CCCCOCCOCCOCc1cc2c(cc1CCC)OCO2	Organic compounds	Organoheterocyclic compounds	Benzodioxoles
154	-3.4322426204850878	-4.446641	6.932724316929248	-10.008423995831635	-3.075699678902387	0.7218005500072369	430.7170000000002	4	512	2.2019493928156835	1.1875510411631902	-4.374231982530863	2.5584923343983843	1.0143983478376661	1.9374486507184245	-3.650984	3.69945832763708	1.983207958732097	0.5643537414965986	10191-41-0	alpha-Tocopherol	Cc1c(C)c2c(c(C)c1O)CCC(C)(CCCC(C)CCCC(C)CCCC(C)C)O2	Organic compounds	Lipids and lipid-like molecules	Prenol lipids	Quinone and hydroquinone lipids
4093	-5.909954331773799	-5.0604677	3.3250723976819567	-6.901182515606475	-3.5761101179245185	0.3097272096452424	505.2060000000002	4	512	-0.20648583202942478	0.6430007749100253	-1.1977140158621014	2.1273583818198554	-0.8494866117420603	0.8466238211234751	-5.646173	2.49279728228293	0.05729550075065717	0.2097272096452424	52918-63-5	Deltamethrin	CC1(C)C(C=C(Br)Br)C1C(=O)OC(C#N)c1cccc(Oc2ccccc2)c1	Organic compounds	Lipids and lipid-like molecules	Fatty Acyls	Fatty acid esters
4169	-5.3560577638688525	-4.559125	2.839652777082042	-6.069987569365195	-3.2303347922831533	0.7287857866151155	162.23600000000002	4	512	-0.1459105338052485	0.6510222941751317	-0.8598403393015913	1.9798124377804505	-0.7969328172746142	0.7230238768190262	-5.0458674	2.2540146893013926	0.16427980247650908	0.5708910497730103	54-11-5	Nicotine	CN1CCCC1c1cccnc1	Organic compounds	Organoheterocyclic compounds	Pyridines and derivatives	Pyrrolidinylpyridines
4174	-3.990182577771868	-4.081719	2.554250237873166	-5.586675969784182	-3.032425731911016	0.5141549953314659	147.00400000000002	4	512	1.1771465743524507	1.0856102114379287	-0.41934681765986354	2.1349034202133024	0.09153634388950893	0.6532036941985921	-4.1326103	2.3975615918717414	1.0347188199115627	0.39222222222222225	541-73-1	1,3-Dichlorobenzene	Clc1cccc(Cl)c1	Organic compounds	Benzenoids	Benzene and substituted derivatives	Halobenzenes
4218	-3.603673613242083	-3.8665636	2.3844525787572732	-5.1614268309819185	-2.7769742522246452	0.519401441470407	164.204	4	512	1.6117101190588095	1.3488201715283854	0.05395690131897406	2.4384094800762472	0.2628899453364082	0.6069942523948771	-3.8770103	2.455427630491871	1.33837338848196	0.40216006216006217	5471-51-2	4-(4-Hydroxyphenyl)butan-2-one	CC(=O)CCc1ccc(O)cc1	Organic compounds	Benzenoids	Phenols	1-hydroxy-2-unsubstituted benzenoids
4279	-6.32999824395863	-4.0073795	4.1306254799709095	-6.735856009102466	-2.605230529131557	0.8297167603529114	751.0110000000001	4	512	-0.45435194583020744	1.868266765934953	-0.8602097109740439	3.2704157689968656	-2.3226187120982784	1.0859353990170675	-6.028102	3.420640976859363	-0.15245562081917377	0.6604859911221422	55721-31-8	Salinomycin sodium	CCC(C(=O)[O-])C1CCC(C)C(C(C)C(O)C(C)C(=O)C(CC)C2OC3(C=CC(O)C4(CCC(C)(C5CCC(O)(CC)C(C)O5)O4)O3)C(C)CC2C)O1.[Na+]	Organic compounds	Lipids and lipid-like molecules	Prenol lipids	Terpene glycosides
4302	-4.967324400777628	-4.4482975	2.7066341315847438	-5.987145558987299	-3.2805114274025553	0.6385864135864135	153.823	4	512	0.2196968763410575	0.7387237951774354	-0.8001242818686138	1.90650984971613	-0.519026900167276	0.689929381947303	-4.6400156	2.601565512471014	0.5470056864057141	0.4428571428571429	56-23-5	Carbon tetrachloride	ClC(Cl)(Cl)Cl	Organic compounds	Organohalogen compounds	Alkyl halides	Halomethanes
4335	-2.92997500252199	-3.115878	2.7948486543001594	-4.815752809080153	-2.0209041547799935	0.4928138528138527	133.10299999999998	4	512	2.1942128415985365	2.008309748021987	0.3084350350403734	3.103283689340533	0.18590310264158427	0.7181739700377076	-3.3057501	2.549567214573166	1.8184376986996076	0.367056277056277	56-84-8	L-Aspartic acid	NC(CC(=O)O)C(=O)O	Organic compounds	Organic acids and derivatives	Carboxylic acids and derivatives	Amino acids, peptides, and analogues
4372	-3.3591231831676605	-4.2535706	4.300167555003059	-7.371193254271519	-3.071025699268461	0.6441607388227817	514.5520000000002	4	512	2.352306087421364	1.4578587009001018	-1.6597639836824951	2.6404035713205634	0.8944473734729645	1.1778797744053981	-3.4947546	3.2269643782469086	2.216674735666422	0.4993331526158851	574-93-6	Phthalocyanine	c1ccc2c(c1)-c1nc-2nc2[nH]c(nc3nc(nc4[nH]c(n1)c1ccccc41)-c1ccccc1-3)c1ccccc21	Organic compounds	Organoheterocyclic compounds	Tetrapyrroles and derivatives	Phthalocyanines
4376	-5.69183581774236	-3.8394113	2.4324234058319294	-5.344001611401523	-2.9115782055695933	0.4730994152046783	122.167	4	512	-0.6048819085083701	1.247542649436245	-0.25704770216753253	2.175375703664397	-1.8524245590448505	0.6271449550729989	-5.0835705	2.597480583686286	0.0033834430169003985	0.3678362573099415	576-26-1	2,6-Dimethylphenol	Cc1cccc(C)c1O	Organic compounds	Benzenoids	Phenols	Cresols
4396	-5.000186103745943	-4.415781	3.576647558323447	-6.353228992393154	-2.776581434069707	0.7791124151843022	198.182	4	512	0.2968781031355588	0.8812831895334051	-1.0561647855116525	2.5204827728117944	-0.5844050826277787	0.9104866605713938	-4.837586	2.5505007661898227	0.45947827801035335	0.621969558041445	57966-95-7	Cymoxanil	CCNC(=O)NC(=O)C(C#N)=NOC	Organic compounds	Organic acids and derivatives	Organic carbonic acids and derivatives	Ureas
4427	-3.78327217364413	-4.527152	3.2342433321937922	-6.230879802162958	-2.996636469969166	0.5424543572369659	302.24600000000004	4	512	1.697088388363708	0.9532085094241411	-0.7505192401551203	2.483724092038672	0.7438798878182724	0.8236842729677243	-3.9208589	2.443372641449971	1.5595016907293184	0.39779396016277574	587-90-6	4,4'-Dinitrodiphenylurea	O=C(Nc1ccc([N+](=O)[O-])cc1)Nc1ccc([N+](=O)[O-])cc1	Organic compounds	Benzenoids	Benzene and substituted derivatives	N-phenylureas
4517	-3.675069269011667	-3.819933	3.139431822639619	-5.728530299313316	-2.5890984766736964	0.6825513023354665	398.4000000000001	4	512	1.9252500607399943	1.7803863950069743	-0.1282109695616544	3.011220853077965	0.14486366861040345	0.806653436885248	-3.7454977	2.506825791906454	1.8548216158654203	0.5429286608260325	599-79-1	Sulfasalazine	O=C(O)c1cc(N=Nc2ccc(S(=O)(=O)Nc3ccccn3)cc2)ccc1O	Organic compounds	Organoheterocyclic compounds	Azobenzenes
4540	-3.2106091592798216	-4.4875307	2.776731391711864	-6.008138918101433	-3.2314075263895687	0.23775497898617898	436.2980000000001	4	512	2.429174062895734	1.1522525220200017	-0.3683556959258769	2.408375695785987	1.2769215490331667	0.7068817346668638	-3.5081737	2.574725751052332	2.131609524802534	0.14695967259765225	6041-94-7	C.I. Pigment Red 2	O=C(Nc1ccccc1)c1cc2ccccc2c(N=Nc2cc(Cl)ccc2Cl)c1O	Organic compounds	Benzenoids	Naphthalenes	Naphthalenecarboxylic acids and derivatives
4566	-3.546376976251219	-4.2435646	3.7554154210375024	-6.33734971564655	-2.5819342946090473	0.6699435545385202	174.20399999999998	4	512	1.6946811466246923	0.99749350880809	-1.0962915927706385	2.6591238282668637	0.6971876294616717	0.9563872672062855	-3.6491003	3.0720960998670606	1.59195781227394	0.5331014492753623	6104-30-9	Isobutylidene diurea	CC(C)C(NC(N)=O)NC(N)=O	Organic compounds	Organic acids and derivatives	Organic carbonic acids and derivatives	Ureas
4579	-5.496359066333096	-4.4777203	3.1087822850309412	-6.184982429808679	-3.076200144777738	0.7446632164571515	226.34099999999995	4	512	-0.14159583601539266	0.8770429703061209	-0.8302191994909754	2.278563085539966	-1.0186388057129792	0.7914382016473764	-5.2078385	2.5974552016059196	0.14692470841004804	0.5884842971558509	61295-41-8	3-(2-Methyl-3-furylthio)-4-heptanone	CCCC(=O)C(CC)Sc1ccoc1C	Organic compounds	Organosulfur compounds	Thioethers	Aryl thioethers
4593	-3.318469345434917	-3.8169417	3.437729772600574	-5.948764225274529	-2.511034452673955	0.6064280435012142	228.332	4	512	2.04009743530427	1.5416250475063786	-0.5901974445353425	2.8475323280652316	0.4984723926937451	0.8868332311211011	-3.427264	2.3597648908320408	1.9313028017273421	0.45491289198606266	61597-98-6	Propanoic acid, 2-hydroxy-, (1R,2S,5R)-5-methyl-2-(1-methylethyl)cyclohexyl ester, (2S)-	CC1CCC(C(C)C)C(OC(=O)C(C)O)C1	Organic compounds	Lipids and lipid-like molecules	Prenol lipids	Monoterpenoids
4604	-3.1178701688332917	-4.283915	2.67330737388937	-5.730282766118961	-3.056975392229591	0.6446267696267697	167.208	4	512	2.1053868834128835	0.9393420244055678	-0.5070257138727857	2.166281660016584	1.1660448740439056	0.6805313272783478	-3.517275	2.4606263163992588	1.7059819506985292	0.5094916344916345	61-76-7	Phenylephrine hydrochloride	CNCC(O)c1cccc(O)c1.Cl	Organic compounds	Benzenoids	Phenols	1-hydroxy-4-unsubstituted benzenoids
4646	-2.476145741096813	-3.210508	2.560075526492794	-4.83097085606007	-2.2708953295672756	0.5447759197324414	131.17499999999998	4	512	2.6417053317735633	1.9073429530906312	0.28688021681030684	2.8469557433031007	0.734362367042225	0.6637543595776791	-2.7414722	2.37181862585021	2.376378825707952	0.4072569169960475	61-90-5	L-Leucine	CC(C)CC(N)C(=O)O	Organic compounds	Organic acids and derivatives	Carboxylic acids and derivatives	Amino acids, peptides, and analogues
4659	-3.6717452928366985	-4.3376727	3.3488526005719352	-6.314257784378817	-2.9654051838068813	0.4662525879917184	167.11999999999998	4	512	1.5512831341355537	0.8853557235400247	-1.0912293574065646	2.2576232431653707	0.6659274175820027	0.8565934182143158	-4.2466855	3.0038862754266593	0.976342913077361	0.3501231527093596	62-23-7	4-Nitrobenzoic acid	O=C(O)c1ccc([N+](=O)[O-])cc1	Organic compounds	Benzenoids	Benzene and substituted derivatives	Benzoic acids and derivatives
4716	-4.736628038677387	-4.758813	3.395352052698143	-6.789188312950541	-3.393836260252398	0.5377460784540811	421.7340000000001	4	512	0.8884105763691439	0.8662257251226305	-1.1641496979040102	2.231202354794133	0.022184865680523025	0.8700399657829384	-4.739248	2.239528922182927	0.8857908107687585	0.407587348295351	62924-70-3	Flumetralin	CCN(Cc1c(F)cccc1Cl)c1c([N+](=O)[O-])cc(C(F)(F)F)cc1[N+](=O)[O-]	Organic compounds	Benzenoids	Benzene and substituted derivatives	Phenylmethylamines
[truncated: 993 more rows]
