# Supplementary material for: Uncertainty-aware machine learning to predict non-cancer human toxicity for the global chemicals market
Source: Nat Commun. 2026 Jan 7;17:647. doi: 10.1038/s41467-025-67374-4 (PMC12816579; doi:10.1038/s41467-025-67374-4)
Supplement: Supplementary file 4 — Source Data [file 41467_2025_67374_MOESM4_ESM.zip › Source Data/Figure S1-11b,d,h,j.csv]

ID	y	yhat	uhat_std	uhat	yhat_lo	yhat_up	dJ	MW	fold	p	y_mg	yhat_mg	yhat_lo_mg	yhat_up_mg	res	yhat_in	uhat_std_in	uhat_in	yhat_in_mg	dJ_in	casrn	name	canonical order SMILES	Kingdom	Superclass	Class	Subclass
73	-4.411329355425512	-4.2360983	0.79556584	3.027939081192016	-5.802146244049072	-2.774207162857056	0.7016053405934605	105.14	0	139	0.610438617256894	0.7856696776155433	-0.7803782713666656	2.2475608098253503	-0.17523106593576632	-4.4968586	0.7079599	2.6681876420974726	0.5249093874317184	0.5411064425770308	100-69-6	2-Vinylpyridine	C=Cc1ccccn1	Organic compounds	Organoheterocyclic compounds	Pyridines and derivatives
106	-3.806527293964555	-4.799498	0.7458088	2.903696620464324	-6.250082886219024	-3.3463862657547003	0.5583731173628872	213.664	0	139	1.5232040605888335	0.5302332709937753	-0.9203515316656357	1.9833450887986883	0.9929707872427205	-4.716632	0.7628406	3.0770800352096517	0.6130994535075674	0.4328829212844559	101-21-3	Chlorpropham	CC(C)OC(=O)Nc1cccc(Cl)c1	Organic compounds	Benzenoids	Benzene and substituted derivatives	Phenylcarbamic acid esters
161	-4.851214934334742	-3.916101	0.72672063	2.8400626957416533	-5.3721339225769045	-2.532071226835251	0.5689236450526773	177.203	0	139	0.3972561357694331	1.332370083699718	-0.12366285247272962	2.7163998432689236	-0.9351139554834234	-3.7823026	0.7797625	2.8444489717483505	1.466168469711837	0.44892364505267734	102-01-2	Acetoacetanilide	CC(=O)CC(=O)Nc1ccccc1	Organic compounds	Benzenoids	Benzene and substituted derivatives	Anilides
193	-7.280910192421934	-7.091511	1.837981	7.089247697591782	-10.605453896522523	-3.516206198930741	0.5870833333333334	389.32000000000016	0	139	-1.690603477718593	-1.5012040588955158	-5.015147181819182	2.0741005157726	-0.1893994197168558	-7.626408	2.293142	9.1419536948204	-2.0361013886284156	0.44958333333333333	1024-57-3	Heptachlor epoxide B	ClC1=C(Cl)C2(Cl)C3C4OC4C(Cl)C3C1(Cl)C2(Cl)Cl	Organic compounds	Organoheterocyclic compounds	Oxanes
195	-4.936738070766014	-4.650987	0.710262	2.714826506376266	-6.013015115261078	-3.298188608884812	0.760892420628729	249.26999999999995	0	139	0.4599319429224969	0.7456828821777218	-0.6163451015725678	2.098481404803698	-0.28575092248110145	-4.6045146	0.7056595	2.6964967012405396	0.7921554229098245	0.6067366692593553	1025-15-6	Triallyl isocyanurate	C=CCn1c(=O)n(CC=C)c(=O)n(CC=C)c1=O	Organic compounds	Organoheterocyclic compounds	Triazines	Triazinones
277	-5.721151247921911	-4.435205	0.78713495	3.096992099285126	-5.966792130470276	-2.86980003118515	0.3916799928926794	407.3300000000001	0	139	-0.1112048507142436	1.1747414137166734	-0.3568457332626085	2.7401463660225174	-1.285946265164343	-4.432111	0.8014721	3.1143469572067244	1.177835623891046	0.28542999289267945	104040-78-0	Flazasulfuron	COc1cc(OC)nc(NC(=O)NS(=O)(=O)c2ncccc2C(F)(F)F)n1	Organic compounds	Organic nitrogen compounds	Organonitrogen compounds	Sulfonylureas
289	-4.162200643568276	-4.02122	0.94975686	3.79292168021202	-5.971513319015503	-2.178591638803483	0.48201748669490607	277.30500000000006	0	139	1.2807570567085858	1.4217375057736008	-0.5285556187386405	3.264366061473379	-0.14098043635392088	-4.0165596	0.8862155	3.561298996210096	1.426398086628557	0.3683811230585424	104-23-4	C.I. Food Yellow 6	Nc1ccc(N=Nc2ccc(S(=O)(=O)O)cc2)cc1	Organic compounds	Organoheterocyclic compounds	Azobenzenes
293	-4.15126988879494	-3.763684	0.66706145	2.609907209873198	-5.050077712535858	-2.4401705026626597	0.49285131627734524	220.356	0	139	1.1918549914715348	1.5794408628819372	0.29304716773061695	2.902954377603815	-0.3875858544474058	-3.8606288	0.64398307	2.599195224046707	1.4824960332625956	0.3698883533143822	104-40-5	4-Nonylphenol	CCCCCCCCCc1ccc(O)cc1	Organic compounds	Benzenoids	Phenols	1-hydroxy-2-unsubstituted benzenoids
4509	-3.49651613388317	-3.9254587	0.72743696	2.9399459183216092	-5.4996192932128904	-2.559673374891281	0.7244031830238726	136.23799999999997	0	139	1.6377821255917848	1.2088395926649727	-0.3653210337379356	2.5746248845836734	0.4289425357793055	-3.9734735	0.70102614	2.621854209899902	1.1608247239273042	0.5654288240495137	5989-27-5	D-Limonene	C=C(C)C1CC=C(C)CC1	Organic compounds	Lipids and lipid-like molecules	Prenol lipids	Monoterpenoids
296	-3.2706740007129134	-3.6964302	0.69520885	2.6794160723686207	-5.049194037914276	-2.3697779655456555	0.5698274672187715	134.22199999999998	0	139	1.8571497051016803	1.4313935146549357	0.07862966790031752	2.7580457402689382	0.42575620558591476	-3.7537408	0.68339616	2.6392960131168355	1.3740829096862355	0.42543752543752544	104-51-8	Butylbenzene	CCCCc1ccccc1	Organic compounds	Benzenoids	Benzene and substituted derivatives
297	-4.105543942367255	-4.416777	0.7183819	2.846652007102966	-5.913061046600342	-3.066409039497376	0.5952790737654723	338.44700000000006	0	139	1.4239467264893635	1.1127135401303268	-0.3835703777437233	2.463081629359243	0.3112331915743951	-4.536853	0.8542026	3.5244822084903715	0.9926378282431988	0.4117679383028108	10453-86-8	Resmethrin	CC(C)=CC1C(C(=O)OCc2coc(Cc3ccccc3)c2)C1(C)C	Organic compounds	Lipids and lipid-like molecules	Prenol lipids	Monoterpenoids
354	-3.0300126578749333	-3.835748	0.7296388	2.8397237896919245	-5.243318033218384	-2.4035942435264595	0.4904642385176311	196.29	0	139	2.2628855171430917	1.4571502222096149	0.049580141799641105	2.8893039314915656	0.8057352993546809	-3.735433	0.66900283	2.620952427387237	1.5574650659481013	0.36900829982031313	105-87-3	Geranyl acetate	CC(=O)OCC=C(C)CCC=C(C)C	Organic compounds	Lipids and lipid-like molecules	Fatty Acyls	Fatty alcohol esters
372	-4.028573405428824	-3.448533	0.74907845	2.903664061427115	-4.936356019973755	-2.03269195854664	0.5294125465178097	158.285	0	139	1.1708663551322647	1.7509066988974245	0.263083740587333	3.166747802014448	-0.5800403472623197	-3.3921444	0.63213456	2.446240639686583	1.807295320977235	0.4044125465178097	106-21-8	3,7-Dimethyloctan-1-ol	CC(C)CCCC(C)CCO	Organic compounds	Lipids and lipid-like molecules	Fatty Acyls	Fatty alcohols
394	-4.206279095317423	-4.1816525	0.74331725	2.758562856912612	-5.623574197292328	-2.865011340379716	0.5245421245421245	128.558	0	139	0.9028200120928112	0.927446571395636	-0.514475089882094	2.244087767030518	-0.024626549388467645	-4.313031	0.8006569	3.0935168981552126	0.796067908430228	0.3760683760683761	106-48-9	4-Chlorophenol	Oc1ccc(Cl)cc1	Organic compounds	Benzenoids	Phenols	Halophenols
416	-5.684881076693603	-4.557129	0.75918174	2.8924454748630515	-6.013885593414306	-3.121440118551255	0.6837703333018175	92.525	0	139	-0.718621982926454	0.4091301944034483	-1.047626499647157	1.8448189752158946	-1.1277521704436033	-4.6778936	0.96377265	3.883363664150238	0.28836544126589214	0.5089580209895053	106-89-8	Epichlorohydrin	ClCC1CO1	Organic compounds	Organoheterocyclic compounds	Epoxides
434	-3.863492519695673	-3.475179	0.8640815	3.5229320228099823	-5.301111900806427	-1.778179877996445	0.6050505050505051	60.09999999999999	0	139	0.9153819523070663	1.3036955054311592	-0.522237428803688	3.000694594006294	-0.38831356271019946	-3.7287421	0.77615595	2.8423498153686526	1.0501323657068526	0.4717171717171717	107-15-3	Ethylenediamine	NCCN	Organic compounds	Organic nitrogen compounds	Organonitrogen compounds	Amines
440	-4.664795539745544	-3.9473848	0.9402359	3.870883780717849	-6.028208148479462	-2.1573243677616127	0.715967365967366	56.064	0	139	0.08388854040642385	0.8012992594145077	-1.279524068327494	2.5913597123903553	-0.7174107054559933	-4.9002514	2.522621	10.215880811214435	-0.1515673158064713	0.5621212121212121	107-19-7	Propargyl alcohol	C#CCO	Organic compounds	Acetylides
443	-3.664164539293081	-3.5633092	0.9424698	3.6425326079130174	-5.488318586349488	-1.8457859784364703	0.63989898989899	58.036	0	139	1.0995329327394718	1.2003882745296024	-0.7246211143169349	2.9179114935960824	-0.10085534663561013	-3.5935757	0.9036527	3.4464116811752317	1.1701217348431205	0.49444444444444446	107-22-2	Glyoxal	O=CC=O	Organic compounds	Organic oxygen compounds	Organooxygen compounds	Carbonyl compounds
515	-3.285971560798804	-4.2082744	0.8130075	3.2236808538436885	-5.924852430820465	-2.7011715769767766	0.5697952573742048	126.12300000000002	0	139	1.81482273166043	0.8925199481805143	-0.8240581383612313	2.399622715482457	0.9223028036726317	-4.1867566	0.72542465	2.9536821126937847	0.9140376623571566	0.39842683632157316	108-78-1	Melamine	Nc1nc(N)nc(N)n1	Organic compounds	Organoheterocyclic compounds	Triazines	Aminotriazines
521	-3.858624827600544	-3.6780336	0.72686744	2.777350038290024	-5.0206560611724855	-2.2433060228824617	0.6310457516339869	98.189	0	139	1.1334380094034604	1.3140292319161109	-0.028593224168481257	2.7487568141215424	-0.18059123728377147	-3.8958097	0.6286761	2.4524414300918576	1.096253211034589	0.5016339869281046	108-87-2	Methylcyclohexane	CC1CCCCC1	Organic compounds	Hydrocarbons	Saturated hydrocarbons	Cycloalkanes
562	-3.567693474578914	-4.105046	0.7161594	2.8695317625999452	-5.592682087421418	-2.7231503248214723	0.6942900237017884	71.079	0	139	1.2840478345721198	0.7466954963830706	-0.7409407782703836	2.1285909843295614	0.5373523208617597	-3.8638175	0.71885985	2.6869806647300716	0.9879238368988065	0.5514328808446456	109-78-4	3-Hydroxypropanenitrile	N#CCCO	Organic compounds	Organic nitrogen compounds	Organonitrogen compounds	Organic cyanides
573	-3.944669969659613	-4.7187753	0.8062886	3.308362758159636	-6.464130437374115	-3.1557676792144784	0.8131318082788672	84.143	0	139	0.9803480224546806	0.20624272965751053	-1.5391124452598213	1.769250312899815	0.774105302709772	-4.6430135	0.7855496	3.027430635690688	0.2820045056716376	0.6427614379084968	110-02-1	Thiophene	c1ccsc1	Organic compounds	Organoheterocyclic compounds	Heteroaromatic compounds
627	-7.41097518868794	-6.9289174	1.8384806	6.830783301591872	-10.463780236244201	-3.632996934652329	0.5434391534391534	326.437	0	139	-1.8971758107104923	-1.415118025653266	-4.949980858266754	1.880802443325118	-0.48205778069843763	-6.6719337	1.8712931	7.284024024009704	-1.158134280188607	0.4175132275132275	11097-69-1	Aroclor 1254	Clc1cccc(-c2ccc(Cl)c(Cl)c2Cl)c1Cl	Organic compounds	Benzenoids	Benzene and substituted derivatives	Biphenyls and derivatives
653	-2.9750410914417387	-3.4756837	0.6872663	2.6537449657917023	-4.84188038110733	-2.188135415315628	0.29743589743589743	104.149	0	139	2.042614012927798	1.541971433242265	0.17577472326220617	2.8295196890539085	0.500642597675693	-3.2537358	0.66580105	2.6763763189315792	1.763919334357815	0.22051282051282053	111-29-5	1,5-Pentanediol	OCCCCCO	Organic compounds	Organic oxygen compounds	Organooxygen compounds	Alcohols and polyols
675	-3.444078573511254	-3.7236927	0.71584415	2.9102371454238867	-5.0397203207015995	-2.129483175277713	0.6573263337371562	204.266	0	139	1.8661175109811292	1.5865034402313758	0.2704757637907836	3.1807129092146704	0.2796140820521007	-3.6510348	0.68337876	2.6671930670738218	1.65916123990537	0.5204842284739983	1115-20-4	3-Hydroxy-2,2-dimethylpropyl 3-hydroxy-2,2-dimethylpropanoate	CC(C)(CO)COC(=O)C(C)(C)CO	Organic compounds	Organic acids and derivatives	Hydroxy acids and derivatives	Beta hydroxy acids and derivatives
681	-3.01867676585042	-3.5324044	0.7156632	2.822915530204773	-4.96774389743805	-2.1448283672332766	0.3035294117647059	112.216	0	139	2.031378018131271	1.5176503483271513	0.08231088654364134	2.9052264167484143	0.5137276569095897	-3.6149669	0.6650861	2.5287685871124266	1.4350879209190024	0.20352941176470588	111-67-1	2-Octene	CC=CCCCCC	Organic compounds	Hydrocarbons	Unsaturated hydrocarbons	Unsaturated aliphatic hydrocarbons
762	-4.456944419682389	-4.232723	0.7915533	3.2176532208919517	-5.908126330375671	-2.6904731094837193	0.27999999999999997	269.51699999999994	0	139	0.9736417441755923	1.1978629388471498	-0.47754016651768927	2.7401130543742624	-0.22422118359840493	-4.3764277	0.784485	3.098205661773681	1.0541585064801262	0.18666666666666668	112-69-6	N,N-Dimethyl-1-hexadecanamine	CCCCCCCCCCCCCCCCN(C)C	Organic compounds	Organic nitrogen compounds	Organonitrogen compounds	Amines
794	-5.470573398320188	-5.304963	0.8799885	3.438087290525436	-7.007663416862488	-3.5695761263370516	0.5346663290069494	336.826	0	139	0.05683220950953191	0.2224424815934453	-1.4802578090327674	1.9578294814926687	-0.1656102864427469	-5.319911	0.7711466	3.024625635147095	0.20749460013088575	0.406797476547933	114369-43-6	Fenbuconazole	N#CC(CCc1ccc(Cl)cc1)(Cn1cncn1)c1ccccc1	Organic compounds	Phenylpropanoids and polyketides	Linear 1,3-diarylpropanoids
877	-5.247461085745017	-4.1732664	0.71371293	2.8217853844165792	-5.602753925323486	-2.780968540906907	0.45115740740740745	424.6690000000002	0	139	0.3805894737615142	1.4547841567328796	0.025296634183044855	2.847082018599624	-1.07419467491738	-4.51568	0.8532982	3.3124633133411403	1.1123707221931467	0.34770913154533845	118-82-1	4,4'-Methylenebis(2,6-di-t-butylphenol)	CC(C)(C)c1cc(Cc2cc(C(C)(C)C)c(O)c(C(C)(C)C)c2)cc(C(C)(C)C)c1O	Organic compounds	Benzenoids	Benzene and substituted derivatives	Diphenylmethanes
897	-4.951388604149304	-5.2101865	0.8593037	3.414267575740813	-7.081796789169311	-3.667529213428498	0.6077394078080578	172.01399999999998	0	139	0.28417519087053134	0.025377325959163404	-1.846232994149476	1.568034581591337	0.2587978773265265	-5.3314877	0.96540534	3.8879839539527885	-0.0959238582738018	0.47440607447472444	1194-65-6	Dichlobenil	N#Cc1c(Cl)cccc1Cl	Organic compounds	Benzenoids	Benzene and substituted derivatives	Halobenzenes
898	-4.764756489920179	-4.1898828	0.7191526	2.8060157120227815	-5.643141531944275	-2.8371258199214937	0.548887202192705	340.50700000000006	0	139	0.7673695544640871	1.3422432840819594	-0.11101548756000874	2.6950002244627727	-0.5748737346406383	-4.411768	0.8831396	3.523787885904312	1.1203580815952414	0.394327815219525	119-47-1	2,2'-Methylenebis(4-methyl-6-tert-butylphenol)	Cc1cc(Cc2cc(C)cc(C(C)(C)C)c2O)c(O)c(C(C)(C)C)c1	Organic compounds	Benzenoids	Benzene and substituted derivatives	Diphenylmethanes
988	-4.827405209210303	-4.1886907	0.77230346	3.100647407770156	-5.749128043651581	-2.648480635881425	0.7212327056948233	306.409	0	139	0.6588963082546142	1.2976108642476432	-0.2628265261866636	2.837820881583492	-0.6387145468262698	-4.2477098	0.70184886	2.582955473661422	1.2385917639825486	0.5729568436258577	120928-09-8	Fenazaquin	CC(C)(C)c1ccc(CCOc2ncnc3ccccc23)cc1	Organic compounds	Organoheterocyclic compounds	Diazanaphthalenes	Benzodiazines
995	-4.413142513250709	-3.8937848	0.716761	2.8448156595230105	-5.355317008495331	-2.5105013489723205	0.637982076403129	234.383	0	139	0.9567835954864115	1.4761413453128591	0.014609100241789586	2.8594247597648	-0.5193577518218762	-3.7908032	0.6547153	2.48908662199974	1.5791229002711897	0.4714639540026536	121158-58-5	Phenol, dodecyl-, branched	CCC(C)C(C)C(C)CCc1ccc(O)cc1	Organic compounds	Benzenoids	Phenols	1-hydroxy-2-unsubstituted benzenoids
1013	-4.234103386527858	-4.0823464	0.84770834	3.302769136428833	-5.8493768811225895	-2.5466077446937563	0.7684414656550879	103.914	0	139	0.7825706760740793	0.9343276288447839	-0.8327028185206524	2.4700663179081808	-0.15175694716628563	-4.1773133	0.81055564	3.278111922740935	0.8393607181765635	0.6112986085122307	121-43-7	Trimethyl borate	COB(OC)OC	Organic compounds	Organic oxygen compounds	Organic oxoanionic compounds
1072	-5.306689494565124	-4.321348	0.8417311	3.279440879821777	-6.035695648193359	-2.756254768371582	0.7198442008403472	477.6690000000003	0	139	0.37243756257379185	1.357778861811564	-0.3565685910544428	2.922872288767334	-0.9853413042575072	-4.622094	0.7706046	3.1303683876991273	1.0570329120591884	0.5693080703042167	12237-63-7	C.I. Pigment Red 169	CCOC(=O)c1ccccc1-c1c2ccc(=[N+](CC)CC)cc-2oc2cc(N(CC)CC)ccc12.CCOC(=O)c1ccccc1-c1c2ccc(=[N+](CC)CC)cc-2oc2cc(N(CC)CC)ccc12.[C-]#N.[C-]#N.[C-]#N.[C-]#N.[C-]#N.[C-]#N.[Cu+2].[Fe+2]	Organic compounds	Organoheterocyclic compounds	Benzopyrans	1-benzopyrans
1131	-3.729447633823877	-3.8931675	0.73019314	2.777130305767059	-5.28142067193985	-2.5042903661727913	0.34346846636318595	514.8570000000005	0	139	1.982238987965412	1.818519113547453	0.4302659498494388	3.2073962556164974	0.16371986190366217	-3.992561	0.74018425	2.8258378744125356	1.7191255171660698	0.2423963133640553	123-28-4	Propanoic acid, 3,3'-thiobis-, didodecyl ester	CCCCCCCCCCCCOC(=O)CCSCCC(=O)OCCCCCCCCCCCC	Organic compounds	Organic acids and derivatives	Carboxylic acids and derivatives	Dicarboxylic acids and derivatives
1134	-5.116870806890606	-4.3415084	0.8516728	3.390284645557404	-6.041949653625489	-2.651665008068085	0.7601808516218942	217.232	0	139	0.22005299376731793	0.9954154195150274	-0.7050258529675643	2.6852587925898397	-0.7753624183713193	-4.526653	0.7557137	2.740536332130432	0.8102709830124241	0.5981118861046528	123312-89-0	Pymetrozine	CC1=NNC(=O)N(N=Cc2cccnc2)C1	Organic compounds	Organoheterocyclic compounds	Triazines	1,2,4-triazines
1135	-4.058184493113095	-3.7274663	0.69419295	2.6665055215358713	-5.037544202804566	-2.3710386812686943	0.43051282051282047	110.11199999999998	0	139	0.983650157827741	1.3143683120596301	0.004290448136270384	2.6707959696721417	-0.330718148279721	-3.671143	0.6953316	2.7266088604927057	1.3706915818450272	0.31410256410256415	123-31-9	Hydroquinone	Oc1ccc(O)cc1	Organic compounds	Benzenoids	Phenols	Benzenediols
1160	-4.589340133115452	-3.9572031	0.8296159	3.4091985344886764	-5.800521886348724	-2.3913233518600476	0.5305929574895092	210.276	0	139	0.7334495738915294	1.365586569521309	-0.47773217934174267	2.9314663551469335	-0.6321369833199197	-4.056479	0.754074	2.817729794979096	1.2663107424847642	0.4064550264550265	123-81-9	Ethane-1,2-diyl bis(sulfanylacetate)	O=C(CS)OCCOC(=O)CS	Organic compounds	Organic acids and derivatives	Carboxylic acids and derivatives	Dicarboxylic acids and derivatives
4021	-3.8212047245422536	-4.4311924	0.8207792	3.3997743010520924	-6.126267850399017	-2.726493549346925	0.5693947339275482	151.253	0	139	1.358499272802251	0.7485115928858923	-0.9465638530545127	2.45321044799758	0.6099876735290355	-4.2809725	0.82977027	3.278883069753645	0.8987315096080584	0.43000079453360873	51566-62-2	3,7-Dimethyloct-6-enenitrile	CC(C)=CCCC(C)CC#N	Organic compounds	Lipids and lipid-like molecules	Prenol lipids	Monoterpenoids
1211	-4.265463757214278	-4.351183	0.7735451	3.1054402530193324	-5.956889951229096	-2.8514496982097635	0.611378083491461	218.256	0	139	1.073502434366417	0.987783266050457	-0.6179237596484004	2.487516493370932	0.08571918040779192	-4.3469234	0.7827108	2.983937221765518	0.9920428497486532	0.46735926628716007	125-33-7	Primidone	CCC1(c2ccccc2)C(=O)NCNC1=O	Organic compounds	Organoheterocyclic compounds	Diazinanes
1219	-3.884046445455125	-4.9400587	1.0766962	4.182575386762618	-7.209770905971527	-3.0271955192089086	0.6945626032582555	183.048	0	139	1.3785185426451951	0.3225062744970077	-1.947205917871207	2.2353694688914114	1.056012262735793	-5.294449	1.0879701	4.426060408353805	-0.03188387047689639	0.5366741953698476	125904-11-2	Benzene, ethenyl-?, ar-?bromo derivs.	C=Cc1ccccc1Br	Organic compounds	Benzenoids	Benzene and substituted derivatives	Styrenes
1551	-3.385815143477118	-4.238182	0.84072894	3.285380059480667	-5.8586696028709415	-2.5732895433902745	0.3883388142025536	390.7830000000001	0	139	2.2061205191264768	1.3537536004533919	-0.26673394026734637	3.0186461192133205	0.8523669243939755	-4.1383133	0.800698	3.2644757509231557	1.4536223518442932	0.2945888142025536	13515-40-7	C.I. Pigment Yellow 73	COc1ccccc1NC(=O)C(=NNc1ccc(Cl)cc1[N+](=O)[O-])C(C)=O	Organic compounds	Benzenoids	Benzene and substituted derivatives	Nitrobenzenes
1562	-3.954504319357269	-5.0559044	0.80803454	3.1788791179656974	-6.642363262176514	-3.4634841442108164	0.7000556022651822	373.2360000000001	0	139	1.6174792070551263	0.516079147243724	-1.0703797357641185	2.108499382201579	1.1014000690704653	-4.7900457	0.7894861	3.149996042251587	0.7819377710615478	0.5466167836997814	135590-91-9	Mefenpyr-diethyl	CCOC(=O)C1=NN(c2ccc(Cl)cc2Cl)C(C)(C(=O)OCC)C1	Organic compounds	Organic acids and derivatives	Carboxylic acids and derivatives	Amino acids, peptides, and analogues
1584	-3.52910135319526	-3.7539644	0.6799347	2.6389895498752582	-5.115742862224579	-2.4767533123493206	0.5367955536119849	251.28199999999995	0	139	1.8710600268391997	1.6461969524876314	0.2844185178098808	2.923408067685139	0.2248630709380408	-3.8325248	0.6681085	2.648207396268845	1.5676365920635318	0.4157429220330376	136-45-8	Dipropyl 2,5-pyridinedicarboxylate	CCCOC(=O)c1ccc(C(=O)OCCC)nc1	Organic compounds	Organoheterocyclic compounds	Pyridines and derivatives	Pyridinecarboxylic acids and derivatives
1710	-4.547571357496754	-3.975665	0.77534306	2.8747422873973845	-5.476847875118255	-2.602105587720871	0.5771482329010933	393.3490000000002	0	139	1.0472066929152632	1.6191129458816587	0.11793017529376136	2.9926724626911456	-0.5719062650284918	-3.9440029	0.70039296	2.69823647737503	1.6507751794304133	0.2612134502923976	140-01-2	Diethylenetriaminepentaacetic acid pentasodium salt	O=C([O-])CN(CCN(CC(=O)[O-])CC(=O)[O-])CCN(CC(=O)[O-])CC(=O)[O-].[Na+].[Na+].[Na+].[Na+].[Na+]	Organic compounds	Organic acids and derivatives	Carboxylic acids and derivatives	Pentacarboxylic acids and derivatives
1759	-7.246147008325514	-4.72746	1.0319952	3.92088713645935	-6.831063091754913	-2.9101759552955633	0.6272483562066988	237.192	0	139	-1.8710469712489974	0.6476401175631488	-1.4559630546783968	2.4649240817809535	-2.518687100793776	-5.0280557	1.1629533	4.63353767991066	0.34704436871797484	0.4855816895400321	141-66-2	Dicrotophos	COP(=O)(OC)OC(C)=CC(=O)N(C)C	Organic compounds	Organic acids and derivatives	Organic phosphoric acids and derivatives	Phosphate esters
1788	-2.445575196176061	-3.1255736	0.76946545	3.0652246296405785	-4.69556633234024	-1.6303417026996618	0.44221212121212117	147.13	0	139	2.7221260387953072	2.042127596113453	0.47213490263112806	3.5373595322717066	0.6799984389252574	-3.3048766	0.7312569	2.8233006715774533	1.8628246689167163	0.3422121212121212	142-47-2	Sodium L-glutamate	NC(CCC(=O)O)C(=O)[O-].[Na+]	Organic compounds	Organic acids and derivatives	Carboxylic acids and derivatives	Amino acids, peptides, and analogues
1845	-4.839456449642431	-4.7126837	0.76746356	3.0058212935924526	-6.130450010299683	-3.12462871670723	0.40418393361851657	507.2660000000001	0	139	0.8657793046378613	0.9925520779752032	-0.4252142560193903	2.5806070375730625	-0.1267727719690912	-4.712053	0.719598	2.824200105667111	0.9931829219384012	0.2930619642388339	144550-36-7	Iodosulfuron-methyl-sodium	COC(=O)c1ccc(I)cc1S(=O)(=O)[N-]C(=O)Nc1nc(C)nc(OC)n1.[Na+]	Organic compounds	Organic nitrogen compounds	Organonitrogen compounds	Sulfonylureas
1915	-4.400618422568786	-4.0260525	0.88221985	3.460366630554199	-5.7309311628341675	-2.2705645322799684	0.706887871853547	201.254	0	139	0.9031260983253511	1.2776920462550168	-0.42718664194003053	3.033179988614169	-0.37456594759319994	-4.4739985	0.7649079	3.040479636192322	0.8297459670890835	0.5618878718535469	148-79-8	Thiabendazole	c1ccc2[nH]c(-c3cscn3)nc2c1	Organic compounds	Organoheterocyclic compounds	Benzimidazoles
1939	-5.241104388481852	-4.647505	1.0061717	3.9300013422966	-6.667660200595855	-2.7376588582992554	0.7562384627469463	258.4049999999999	0	139	0.17119652429088847	0.7647961206793098	-1.2553592878231148	2.6746420544734852	-0.5935995819632973	-4.8634553	1.0058656	3.837739515304565	0.5488456225216755	0.6001409017713366	1506-02-1	6-Acetyl-1,1,2,4,4,7-hexamethyltetraline	CC(=O)c1cc2c(cc1C)C(C)(C)C(C)CC2(C)C	Organic compounds	Benzenoids	Tetralins
1956	-4.914921807363051	-4.508097	0.92237467	3.5771698236465452	-6.370864737033844	-2.7936949133872986	0.4127573836552164	235.066	0	139	0.4562680098511573	0.8630926334870709	-0.9996749198196357	2.5774949038269095	-0.40682463557960347	-4.4144745	0.86716044	3.164116644859314	0.9567153234026111	0.30151998784009726	15165-67-0	Dichlorprop-P	CC(Oc1ccc(Cl)cc1Cl)C(=O)O	Organic compounds	Benzenoids	Benzene and substituted derivatives	2-phenoxypropionic acids
2054	-5.04838621288633	-5.2105227	0.9091543	3.7935823857784268	-7.2265672326087955	-3.4329848468303688	0.36282328939731096	335.28200000000004	0	139	0.4770240255692995	0.3148875983525508	-1.7011569941531663	2.0924253916252606	0.16213643878603357	-5.194551	0.90283483	3.6279652237892144	0.33085924422806356	0.27989646012901825	1582-09-8	Trifluralin	CCCN(CCC)c1c([N+](=O)[O-])cc(C(F)(F)F)cc1[N+](=O)[O-]	Organic compounds	Benzenoids	Benzene and substituted derivatives	Aniline and substituted anilines
2124	-4.691830048950914	-4.671747	0.9837213	3.8695080578327175	-6.684549999237061	-2.8150419414043433	0.5865245181264356	418.4730000000002	0	139	0.929837393475655	0.9499202291417338	-1.0628825568104918	2.806625501022226	-0.02008284130931237	-4.377502	1.0281078	4.078064572811126	1.2441654889379539	0.4453480475382003	162881-26-7	(Phenylphosphoryl)bis[(2,4,6-trimethylphenyl)methanone]	Cc1cc(C)c(C(=O)P(=O)(C(=O)c2c(C)cc(C)cc2C)c2ccccc2)c(C)c1	Organic compounds	Benzenoids	Benzene and substituted derivatives	Benzoic acids and derivatives
2135	-4.760348650627618	-4.452058	0.7958038	3.2247789084911336	-5.98716025352478	-2.7623813450336465	0.6226380621892437	295.338	0	139	0.7099706789265763	1.018261481593244	-0.5168409239705858	2.7079379845205476	-0.3082908121876766	-4.4033585	0.87053514	3.3672598600387573	1.0669608886417534	0.49179325915174965	163520-33-0	Isoxadifen-ethyl	CCOC(=O)C1=NOC(c2ccccc2)(c2ccccc2)C1	Organic compounds	Benzenoids	Benzene and substituted derivatives	Diphenylmethanes
2150	-5.766441479142571	-5.4703684	1.1456106	4.407897323369978	-7.650922060012817	-3.243024736642839	0.6563263246889417	222.266	0	139	-0.41956844533114074	-0.12349535302373169	-2.304049026201387	2.1038482971685917	-0.2960730938276299	-5.2719193	1.0851104	4.31485960483551	0.07495376646506577	0.5052152135778305	1646-88-4	Aldoxycarb	CNC(=O)ON=CC(C)(C)S(C)(=O)=O	Organic compounds	Organic nitrogen compounds	Organonitrogen compounds	Oxime carbamates
2209	-4.019091179866442	-4.4948144	0.7934936	3.050029146671294	-6.137505424022675	-3.0874762773513806	0.6922302340290954	221.647	0	139	1.326570677617488	0.8508474809593615	-0.7918435665387447	2.2581855801325497	0.47572321603809886	-4.4151106	0.68777585	2.644420933723449	0.9305512768061369	0.543843137254902	1698-60-8	Chloridazon	Nc1cnn(-c2ccccc2)c(=O)c1Cl	Organic compounds	Organoheterocyclic compounds	Diazines	Pyridazines and derivatives
2218	-3.2175897446047688	-4.023877	0.7043137	2.771433633565902	-5.455104696750641	-2.6836710631847387	0.49662026971296863	329.418	0	139	2.300157581519479	1.4938701830246635	0.06264262937360665	2.8340762629395084	0.8062873992550945	-3.9041846	0.6971981	2.6540093898773187	1.613562754401788	0.3812356543283532	171118-09-5	Metolachlor ESA	CCc1cccc(C)c1N(C(=O)CS(=O)(=O)O)C(C)COC	Organic compounds	Benzenoids	Benzene and substituted derivatives	Anilides
2231	-3.3368901894028857	-4.2997756	0.7945073	3.0072196543216703	-5.828562009334564	-2.8213423550128938	0.4860820285825772	452.4490000000002	0	139	2.318679443272375	1.3557940342433126	-0.17299237665930334	2.834227277662367	0.9628854110304639	-4.172438	0.7552133	3.0284362494945527	1.4831314823185677	0.37725849917081256	173159-57-4	Foramsulfuron	COc1cc(OC)nc(NC(=O)NS(=O)(=O)c2cc(NC=O)ccc2C(=O)N(C)C)n1	Organic compounds	Organic nitrogen compounds	Organonitrogen compounds	Sulfonylureas
2259	-4.639684631076039	-3.583378	1.0417103	4.265627032518386	-5.730945456027984	-1.4653184235095988	0.6522977022977023	108.122	0	139	0.3942294394405702	1.4505359950637224	-0.6970313855113749	3.568595647007011	-1.0563065545226946	-3.66022	1.0054649	3.9646626561880103	1.37369417214414	0.5094405594405594	1758-73-2	Amino(imino)methanesulfinic acid	N=C(N)S(=O)O	Organic compounds	Organic acids and derivatives	Sulfinic acids and derivatives	Sulfinic acids
2270	-3.5309911272818275	-3.551705	0.7045542	2.616119223833082	-4.903947401046753	-2.2878281772136706	0.11180124223602483	649.1859999999999	0	139	2.2813780182095407	2.260664258644947	0.9084217444446155	3.5245409682776976	0.02071375629361194	-3.6215181	0.7205619	2.8859879612922663	2.1908510220731094	0.06894409937888199	17671-27-1	Behenyl behenate	CCCCCCCCCCCCCCCCCCCCCCOC(=O)CCCCCCCCCCCCCCCCCCCCC	Organic compounds	Lipids and lipid-like molecules	Fatty Acyls	Fatty acid esters
2292	-5.119625489720803	-5.0132823	0.83276755	3.311126315593718	-6.818839848041534	-3.5077135324478164	0.6879157733450889	491.1200000000001	0	139	0.5715621306514383	0.6779053237924788	-1.1276522276692933	2.1834740879244245	-0.10634319067905462	-4.994091	0.8799689	3.533269357681274	0.697096584839265	0.5372308418382395	179101-81-6	Pyridalyl	FC(F)(F)c1ccc(OCCCOc2c(Cl)cc(OCC=C(Cl)Cl)cc2Cl)nc1	Organic compounds	Benzenoids	Benzene and substituted derivatives	Halobenzenes
2316	-3.58401876687227	-4.1599436	0.8646541	3.368427175283431	-5.976712083816528	-2.608284908533097	0.5688476267084674	398.3970000000002	0	139	2.016297292577305	1.4403724884389157	-0.37639602436695285	2.992031150916478	0.5759248137551713	-4.3627996	0.7885978	3.0902790188789355	1.237516416762799	0.4453182149437615	181274-15-7	Propoxycarbazone-sodium	CCCOc1nn(C(=O)[N-]S(=O)(=O)c2ccccc2C(=O)OC)c(=O)n1C.[Na+]	Organic compounds	Benzenoids	Benzene and substituted derivatives	Benzoic acids and derivatives
2319	-4.967525984418001	-4.6534357	0.81497586	3.148075479269027	-6.294774460792541	-3.1466989815235142	0.7142242508485447	576.6880000000002	0	139	0.7934149300794159	1.1075052073378453	-0.5338335462951248	2.6142419329739024	-0.3140902773257155	-4.894174	0.9137641	3.626061815023422	0.8667668125381691	0.5540979882222821	181640-09-5	SR144190	CN(C)C(=O)NC1(c2ccccc2)CCN(CCC2(c3ccc(F)c(F)c3)CN(C(=O)c3ccccc3)CCO2)CC1.Cl	Organic compounds	Organoheterocyclic compounds	Oxazinanes	Morpholines
2328	-4.696124990618542	-4.923708	0.87292695	3.4592272520065306	-6.772995185852051	-3.3137679338455204	0.5435244980401432	284.098	0	139	0.7573431857583144	0.5297602176783486	-1.3195270094751945	2.139700242531336	0.22758297141759076	-4.6996455	0.80048263	3.289535850286482	0.7538226400576826	0.4147621597935635	1836-75-5	Nitrofen	O=[N+]([O-])c1ccc(Oc2ccc(Cl)cc2Cl)cc1	Organic compounds	Benzenoids	Benzene and substituted derivatives	Diphenylethers
2335	-2.951434976424565	-4.8956146	1.1946788	4.782661330699921	-7.404508662223816	-2.6218473315238953	0.7469206593010199	357.3810000000001	0	139	2.6016964832881535	0.6575168338719078	-1.8513772025110973	2.9312841281888233	1.9441796475988724	-4.4257326	1.0926249	4.324955934286116	1.1273988343521688	0.5932974708952228	184653-84-7	Carabersat	CC(=O)c1ccc2c(c1)C(NC(=O)c1ccc(F)cc1)C(O)C(C)(C)O2	Organic compounds	Organoheterocyclic compounds	Benzopyrans	1-benzopyrans
2363	-5.068149180750163	-4.793411	0.9423629	3.5301465630531315	-6.5388198614120485	-3.008673298358917	0.667140964298859	152.12999999999997	0	139	0.11406568451737224	0.38880409570468266	-1.356604996144513	2.1735415669086184	-0.274738402704509	-4.657906	1.0260016	3.996498972177505	0.5243087946270926	0.5286794258373206	18755-43-6	Phosphonic acid, propyl-, dimethyl ester	CCCP(=O)(OC)OC	Organic compounds	Organic acids and derivatives	Organic phosphonic acids and derivatives	Phosphonic acid diesters
2369	-3.8169504235439216	-3.7118282	0.7577347	3.0117303490638725	-5.130832648277282	-2.11910229921341	0.4215961457896942	204.35699999999997	0	139	1.4934390949867145	1.5985612728356757	0.17955687025335373	3.191287219317226	-0.10512219173239812	-3.6513257	0.7252294	2.7931329011917114	1.6590638256242864	0.27642089093701994	18794-84-8	trans-beta-Farnesene	C=CC(=C)CCC=C(C)CCC=C(C)C	Organic compounds	Lipids and lipid-like molecules	Prenol lipids	Sesquiterpenoids
2439	-4.62970714657668	-3.6132693	0.7763022	2.9340625703334804	-5.1013418436050415	-2.167279273271561	0.7093067518067518	546.6230000000003	0	139	1.1079807547699623	2.124418559755591	0.6363460577416012	3.5704086280750817	-1.0164378175056354	-3.662834	0.85696	3.4533050775527947	2.0748539639633305	0.5578781803781804	196808-45-4	Farglitazar	Cc1oc(-c2ccccc2)nc1CCOc1ccc(CC(Nc2ccccc2C(=O)c2ccccc2)C(=O)O)cc1	Organic compounds	Organic acids and derivatives	Carboxylic acids and derivatives	Amino acids, peptides, and analogues
2455	-4.423437328878833	-5.05141	0.90815485	3.5728879213333125	-6.972582447528839	-3.3996945261955265	0.618974358974359	217.378	0	139	0.9137782598039549	0.28580540682627303	-1.6353668588460506	1.9375210624872619	0.6279728693328366	-4.955802	0.8116161	3.297820079326629	0.3814136338784954	0.478974358974359	2008-41-5	Butylate	CCSC(=O)N(CC(C)C)CC(C)C	Organic compounds	Organosulfur compounds	Thiocarbonyl compounds	Thiocarbamic acid derivatives
2456	-4.739285602875383	-4.2126827	0.7481548	3.0768075942993165	-5.726943635940552	-2.6501360416412356	0.6197598605098605	190.029	0	139	0.5395342800717128	1.0661371406358409	-0.4481237529934562	2.62868384130586	-0.5266028788763597	-4.606218	0.82757664	3.191530090570449	0.672602014293289	0.4885098605098605	2008-58-4	2,6-Dichlorobenzamide	NC(=O)c1c(Cl)cccc1Cl	Organic compounds	Benzenoids	Benzene and substituted derivatives	Benzoic acids and derivatives
2472	-4.854334651343393	-4.2395477	0.753651	2.953625762462615	-5.76979444026947	-2.816168677806855	0.5651071428571429	244.294	0	139	0.5335781492408062	1.1483650596366008	-0.38188163968527056	2.5717441227773445	-0.6147869218512056	-4.3041873	0.7350672	2.7951339185237867	1.0837254983019995	0.42939285714285713	20325-40-0	3,3'-Dimethoxybenzidine dihydrochloride	COc1cc(-c2ccc(N)c(OC)c2)ccc1N.Cl.Cl	Organic compounds	Benzenoids	Benzene and substituted derivatives	Biphenyls and derivatives
2517	-4.253741272991138	-3.9962153	0.73516893	3.012752962112426	-5.438279628753662	-2.425526666641236	0.2449726831585734	530.8780000000003	0	139	1.4712534552195395	1.728779390122614	0.28671509945701534	3.2994680615694416	-0.2575259295157961	-4.1585026	0.6774305	2.610958623886107	1.5664921668013374	0.15135566188197766	2082-79-3	Octadecyl 3-(3,5-di-tert-butyl-4-hydroxyphenyl)propionate	CCCCCCCCCCCCCCCCCCOC(=O)CCc1cc(C(C)(C)C)c(O)c(C(C)(C)C)c1	Organic compounds	Lipids and lipid-like molecules	Fatty Acyls	Fatty alcohol esters
2539	-4.572425456094482	-5.47646	1.0205717	3.834627079963684	-7.41268002986908	-3.5780529499053957	0.6977096469081951	249.683	0	139	0.8249635177445406	-0.07907101200756182	-2.015291056030057	1.8193360239336271	0.9040345239165042	-5.3101516	0.9203661	3.4451048374176025	0.08723740739128147	0.5414596469081951	210880-92-5	Clothianidin	CN=C(NCc1cnc(Cl)s1)N[N+](=O)[O-]	Organic compounds	Organoheterocyclic compounds	Azoles	Thiazoles
2637	-3.0294804508239053	-4.2367997	0.8000317	3.101366055011749	-5.7095765471458435	-2.6082104921340945	0.7867520195750571	214.246	0	139	2.301432271513948	1.0941130174455074	-0.37866382480799005	2.722702230203759	1.2073192661255576	-4.229039	0.86254185	3.38473675251007	1.1018735360830654	0.6246830540578158	22252-43-3	7-Aminodeacetoxycephalosporanic acid	CC1=C(C(=O)O)N2C(=O)C(N)C2SC1	Organic compounds	Organic acids and derivatives	Carboxylic acids and derivatives	Amino acids, peptides, and analogues
2726	-3.441989670615259	-3.8349955	0.75837815	2.978942674398421	-5.41152058839798	-2.4325779139995585	0.645410416456928	312.3690000000001	0	139	2.0526782566483646	1.6596724209239795	0.08314733886564399	3.062090013264065	0.3930058375787109	-3.7357807	0.7317863	2.886172610521316	1.7588871976091316	0.5104104164569281	23949-66-8	Ethanediamide, N-(2-ethoxyphenyl)-N'-(2-ethylphenyl)-	CCOc1ccccc1NC(=O)C(=O)Nc1ccccc1CC	Organic compounds	Organic acids and derivatives	Carboxylic acids and derivatives	Amino acids, peptides, and analogues
2847	-2.9930571493518467	-3.4173832	0.74336946	2.943760395050048	-4.899571549892426	-1.9558111548423778	0.4322195035238513	134.175	0	139	2.1346144546072265	1.7102884068124247	0.22810005406664738	3.171860449116695	0.4243260446178798	-3.3281958	0.69133896	2.8307923436164852	1.7994757995471722	0.2998203237562505	25322-69-4	Polypropylene glycol	CC(O)COC(C)CO	Organic compounds	Organic oxygen compounds	Organooxygen compounds	Alcohols and polyols
2904	-4.079291156689891	-4.619612	0.7319677	2.909834957122803	-6.161219501495362	-3.251384544372559	0.45809158405431705	350.4580000000001	0	139	1.4653448215009803	0.92502375925068	-0.6165835233044904	2.2932514338183125	0.540321060259572	-4.6126814	0.77222747	3.024269711971283	0.9319545758182443	0.31253995795349176	26002-80-2	Phenothrin	CC(C)=CC1C(C(=O)OCc2cccc(Oc3ccccc3)c2)C1(C)C	Organic compounds	Lipids and lipid-like molecules	Fatty Acyls	Fatty acid esters
2919	-3.3212682288942488	-4.09434	0.79677933	3.086002570390701	-5.724159383773804	-2.638156813383103	0.7748128964266322	286.349	0	139	2.1356274418963244	1.3625558401800604	-0.2672637129832311	2.81873885740747	0.7730716186704485	-4.2729173	0.88084036	3.4463607609271993	1.183978403565762	0.6192573408710766	26225-79-6	Ethofumesate	CCOC1Oc2ccc(OS(C)(=O)=O)cc2C1(C)C	Organic compounds	Organoheterocyclic compounds	Coumarans
2920	-3.970089339569208	-4.492457	1.1321787	4.453805947303772	-7.043048620223999	-2.589242672920227	0.7508375169626571	301.798	0	139	1.509627017832451	0.9872594325883722	-1.56333226282234	2.890473684481432	0.5223675734251767	-4.645698	0.9530893	3.7414635539054864	0.834018284053509	0.5972143285568601	262376-75-0	HMR1426	OC12N=C(c3ccccc3)SC1Cc1cc(Cl)ccc12	Organic compounds	Benzenoids	Indanes
2923	-3.027296241047294	-3.5370188	0.7874889	3.26309933066368	-5.085719919204712	-1.8226205885410314	0.2718816649466804	402.57200000000006	0	139	2.577547324169095	2.067824768193564	0.5191236460116776	3.782222976675358	0.5097225348926475	-3.633393	0.7788948	3.011457008123398	1.9714505235511415	0.1696594427244582	26266-57-9	Sorbitan monohexadecanoate	CCCCCCCCCCCCCCCC(=O)OCC(O)C1OCC(O)C1O	Organic compounds	Lipids and lipid-like molecules	Fatty Acyls	Fatty acid esters
3006	-3.2531443221947933	-3.7444346	0.7442889	2.8403488039970397	-5.2391674518585205	-2.398818647861481	0.46681846932321314	342.3910000000001	0	139	2.281378018209541	1.7900877470126555	0.29535488854581377	3.1357036925428536	0.4912902729132389	-3.8070931	0.67933047	2.661805045604704	1.7274292000986997	0.3601518026565465	27138-31-4	Di(propylene glycol) dibenzoate	CC(COCC(C)OC(=O)c1ccccc1)OC(=O)c1ccccc1	Organic compounds	Benzenoids	Benzene and substituted derivatives	Benzoic acids and derivatives
3008	-4.199057047821103	-4.0448823	0.8113005	3.255631566047666	-5.6520535230636595	-2.3964219570159937	0.5752074412536544	326.502	0	139	1.3148287980849467	1.469003546498191	-0.13816767715760958	3.117463888890056	-0.1541747503052342	-4.094918	0.749647	2.9275303483009343	1.4189680704554575	0.4524801685263816	27176-87-0	Dodecylbenzenesulfonic acid	CCCCCCCCCCCCc1ccccc1S(=O)(=O)O	Organic compounds	Benzenoids	Benzene and substituted derivatives	Benzenesulfonic acids and derivatives
3052	-3.897184582237192	-4.3188334	0.9588928	3.759737706184386	-6.324484503269195	-2.5647467970848092	0.5996864548494983	182.266	0	139	1.3635210804412121	0.9418723220115639	-1.0637788405907913	2.6959588655935947	0.4216487688980619	-4.6005564	1.0811722	4.3215998709201795	0.6601492879201256	0.457178093645485	27776-01-8	Benzyltoluene	Cc1ccccc1Cc1ccccc1	Organic compounds	Benzenoids	Benzene and substituted derivatives	Diphenylmethanes
3090	-3.2397850165254924	-3.7089581	0.823321	3.2240920603275294	-5.445931601524353	-2.2218395411968235	0.7445863369111423	111.08	0	139	1.8058508545527274	1.3366777305229147	-0.40029573044613287	2.8237963298813966	0.4691731324308064	-3.906042	0.7433061	2.9548148095607756	1.1395937919828916	0.5832960143304972	28382-15-2	Maleic hydrazide, potassium salt	O=c1ccc([O-])n[nH]1.[K+]	Organic compounds	Organoheterocyclic compounds	Diazines	Pyridazines and derivatives
3126	-3.41165952122028	-4.3738036	0.87282586	3.4264370679855345	-6.190933215618133	-2.764496147632599	0.7056090407177363	196.957	0	139	1.8827118993518908	0.920567795382728	-0.8965617950459627	2.529875272939572	0.9621440943497883	-3.959683	0.8130663	3.1213056445121765	1.3346884668275254	0.5456090407177363	2893-78-9	Sodium dichloroisocyanurate	O=c1[n-]c(=O)n(Cl)c(=O)n1Cl.[Na+]	Organic compounds	Organoheterocyclic compounds	Triazines	Triazinones
3190	-4.077559351065838	-4.041726	0.74130946	2.95316908955574	-5.53538966178894	-2.5822205722332003	0.7805914291801388	260.3739999999999	0	139	1.3380382639290778	1.3738714869312347	-0.11979204679402507	2.833377042761715	-0.03583323870011501	-4.2205734	0.7453025	2.785355162620544	1.1950241886330366	0.6194803180690277	3006-86-8	1,1-Bis(tert-butylperoxy)cyclohexane	CC(C)(C)OOC1(OOC(C)(C)C)CCCCC1	Organic compounds	Organic oxygen compounds	Organic oxides	Organic peroxides
3192	-6.502807910225481	-5.2444005	1.0827072	4.3021593451499935	-7.392505073547364	-3.0903457283973697	0.6726351877824529	380.7840000000001	0	139	-0.9221292185637165	0.3362781961379202	-1.8118263818855989	2.4903329632643953	-1.2584074089742607	-5.2411337	1.1207553	4.188179123401643	0.3395450104908066	0.5281907433380084	300-76-5	Naled	COP(=O)(OC)OC(Br)C(Cl)(Cl)Br	Organic compounds	Organic acids and derivatives	Organic phosphoric acids and derivatives	Phosphate esters
294	-3.599392104758879	-3.9979346	0.6669113	2.5700588226318355	-5.257428252696991	-2.687369430065156	0.5258448540706604	148.20499999999996	0	139	1.5714707509477204	1.1729282659006868	-0.08656539699039215	2.4834934256414436	0.39854247509036433	-3.9816954	0.65377796	2.52762342095375	1.1891674365427232	0.41067025089605735	104-46-1	Anethole	CC=Cc1ccc(OC)cc1	Organic compounds	Benzenoids	Phenol ethers	Anisoles
3278	-4.732660092803644	-4.69121	0.7384095	2.875744467973708	-6.081924855709076	-3.206180387735368	0.7835483033965549	261.119	0	139	0.6841783810680953	0.725628687915492	-0.6650863818373366	2.2106580861363714	-0.04145029971282366	-4.5124454	0.77509147	2.9260639429092405	0.9043930093271952	0.6111750315071539	314-40-9	Bromacil	CCC(C)n1c(=O)[nH]c(C)c(Br)c1=O	Organic compounds	Organoheterocyclic compounds	Diazines	Pyrimidines and pyrimidine derivatives
3322	-4.07601108482326	-3.8747876	0.8596534	3.3277438640594483	-5.638502383232117	-2.3107585191726687	0.7604078156053997	213.329	0	139	1.2530388127447056	1.4542623271957364	-0.3094524856641517	3.018291378395297	-0.2012235157772393	-3.8650403	0.73974305	2.826934599876402	1.4640096073707742	0.6004078156053997	32289-58-0	Polihexanide	CN=C(N)NCCCCCCN=C(C)N	Organic compounds	Organic nitrogen compounds	Organonitrogen compounds	Guanidines
3338	-5.646598496206912	-5.626316	1.2554395	4.844238024950027	-8.161359500885009	-3.3171214759349827	0.7142240896358544	801.3789999999999	0	139	0.2572394614260612	0.27752189656914045	-2.257521543252036	2.5867164816979904	-0.020282425650271385	-5.9751525	1.4237671	5.5968284666538235	-0.07131454987564452	0.5622240896358545	32536-52-0	Octabromodiphenyl ether	Brc1cc(Oc2cc(Br)c(Br)c(Br)c2Br)c(Br)c(Br)c1Br	Organic compounds	Benzenoids	Benzene and substituted derivatives	Diphenylethers
3388	-3.7733601897760543	-3.5060098	0.7392715	2.7940166473388666	-4.991162836551666	-2.1971461892127997	0.22819472616632858	398.6280000000002	0	139	1.827207610906553	2.0945579928252527	0.6094049641309409	3.4034216114698075	-0.26735037265264117	-3.4054427	0.7000004	2.7024442672729485	2.1951250795637454	0.15172413793103448	33703-08-1	Hexanedioic acid, diisononyl ester	CC(C)CCCCCCOC(=O)CCCCC(=O)OCCCCCCC(C)C	Organic compounds	Lipids and lipid-like molecules	Fatty Acyls	Fatty alcohol esters
3401	-4.567306143401755	-5.3476405	0.967537	3.641927367448806	-7.22831825017929	-3.5863908827304845	0.7773295064578523	228.321	0	139	0.7912397144953536	0.010905340131348881	-1.869772392282182	1.772154975166624	0.7803343709720245	-5.409082	0.83717686	3.3708585321903226	-0.0505360953145487	0.606241134751773	34014-18-1	Tebuthiuron	CNC(=O)N(C)c1nnc(C(C)(C)C)s1	Organic compounds	Organoheterocyclic compounds	Azoles	Thiadiazoles
3470	-4.033569041978065	-4.3162813	0.7725108	3.0745011925697323	-5.8370157957077025	-2.76251460313797	0.6774734017072728	276.493	0	139	1.4081150987264643	1.1254028244221415	-0.3953316550031726	2.6791695375665596	0.28271227668648535	-4.2434373	0.6711386	2.6304918587207795	1.1982468485802156	0.5269911957411957	35435-21-3	Silane, triethoxy(2,4,4-trimethylpentyl)-	CCO[Si](CC(C)CC(C)(C)C)(OCC)OCC	Organic compounds	Organometallic compounds	Organometalloid compounds	Organosilicon compounds
3477	-4.984972331599694	-4.795262	0.7280704	2.767468440532684	-6.150603842735291	-3.3831354022026066	0.6914480230880492	297.18500000000006	0	139	0.4880545536314112	0.677765028059546	-0.6775769575041851	2.089891483028499	-0.1897104717058955	-4.845593	0.6459972	2.408228075504302	0.6274339200557418	0.5352283944868691	35554-44-0	Imazalil	C=CCOC(Cn1ccnc1)c1ccc(Cl)cc1Cl	Organic compounds	Benzenoids	Benzene and substituted derivatives	Benzylethers
3616	-3.92073630860502	-3.8170176	0.7620078	3.005714344978333	-5.248204135894776	-2.242489790916443	0.4659780642471437	314.46600000000007	0	139	1.5768373878834059	1.6805561233427253	0.24936956059365017	3.255083905571983	-0.10371875336820358	-4.0249486	0.78611976	3.0496702671051015	1.4726251094330265	0.3050368762062311	3851-87-4	Peroxide, bis(3,5,5-trimethyl-1-oxohexyl)	CC(CC(=O)OOC(=O)CC(C)CC(C)(C)C)CC(C)(C)C	Organic compounds	Organic acids and derivatives	Carboxylic acids and derivatives	Dicarboxylic acids and derivatives
3624	-3.212424129885544	-5.0652432	1.15676	4.651005071401595	-7.449098026752472	-2.7980929553508767	0.5959899971504453	381.2180000000001	0	139	2.3687492686812597	0.5159301690075475	-1.8679246281856676	2.783080443215927	1.8528191142855985	-4.6937838	0.90249026	3.475206637382507	0.8873896569374488	0.44951112391100867	38720-66-0	1,2-Dichloro-5,12-dihydroquinolino[2,3-b]acridine-7,14-dione	O=c1c2ccccc2[nH]c2cc3c(=O)c4c(Cl)c(Cl)ccc4[nH]c3cc12	Organic compounds	Organoheterocyclic compounds	Quinolines and derivatives	Benzoquinolines
3662	-3.8652566467164697	-4.009468	0.69375485	2.6124810099601747	-5.374638223648072	-2.762157213687897	0.5908976426799007	198.221	0	139	1.4318930160513337	1.2876815699276716	-0.07748856088026816	2.5349924490799065	0.14421143189681151	-4.0849104	0.743691	2.8151821613311765	1.2122392757815772	0.4562822580645161	39515-51-0	3-Phenoxybenzaldehyde	O=Cc1cccc(Oc2ccccc2)c1	Organic compounds	Benzenoids	Benzene and substituted derivatives	Diphenylethers
3710	-4.10107455724292	-3.8472857	0.7716256	2.8927297413349145	-5.304235756397247	-2.411506015062333	0.6898289229996546	211.217	0	139	1.2236543126277102	1.4774431169053512	0.020493113473382715	2.9132228548082972	-0.25378880971484374	-3.9973946	0.7300536	2.851817703247067	1.327334303660709	0.5260125671890378	41372-08-1	Methyldopa sesquihydrate	CC(N)(Cc1ccc(O)c(O)c1)C(=O)O.CC(N)(Cc1ccc(O)c(O)c1)C(=O)O.O.O.O	Organic compounds	Phenylpropanoids and polyketides	Phenylpropanoic acids
3834	-3.312788131862498	-3.793087	0.7337881	2.7805926144123077	-5.171682131290436	-2.3910895168781283	0.44153439153439156	222.372	0	139	2.034291970242483	1.5539930825957093	0.1753979708145451	2.9559905852268527	0.4802988737527363	-3.5803752	0.72303146	2.7201876282691937	1.7667049222435716	0.2872486772486772	4602-84-0	Farnesol	CC(C)=CCCC(C)=CCCC(C)=CCO	Organic compounds	Lipids and lipid-like molecules	Prenol lipids	Sesquiterpenoids
3910	-3.4435753310172266	-3.7915518	0.79212576	2.925484073162079	-5.25870897769928	-2.333224904537201	0.8080808080808082	30.026	0	139	1.0339221492458885	0.6859456632802575	-0.781211497436165	2.144272575725914	0.34797649736717284	-3.6077201	0.7132282	2.7864194214344016	0.8697773620093614	0.6414141414141414	50-00-0	Formaldehyde	C=O	Organic compounds	Organic oxygen compounds	Organooxygen compounds	Carbonyl compounds
3928	-4.257452095332859	-4.3986816	0.7751036	3.09196125268936	-5.958608591556549	-2.8666473388671894	0.6996317242732599	308.38100000000003	0	139	1.2316355170767028	1.0904059613944774	-0.46952097914698787	2.622440273542372	0.14122954529214127	-4.0934935	0.7324972	2.934000873565674	1.395594155149506	0.5392781889197245	50-33-9	Phenylbutazone	CCCCc1c(O)n(-c2ccccc2)n(-c2ccccc2)c1=O	Organic compounds	Organoheterocyclic compounds	Azoles	Pyrazoles
3960	-3.49398219411604	-4.4520407	0.87872124	3.3952116727828976	-6.216407132148743	-2.8211954593658453	0.6664345458463106	75.11099999999999	0	139	1.3817213499383374	0.42366287616458637	-1.3407035880943654	2.054508084688532	0.958058478186206	-3.978852	0.76876974	2.8293866932392113	0.8968515181485786	0.5235774029891677	5080-22-8	2-Propanamine, N-hydroxy-	CC(C)NO	Organic compounds	Organic nitrogen compounds	Organonitrogen compounds	N-organohydroxylamines
4000	-6.391229265879938	-5.3882127	1.3296671	5.3629394233226755	-8.349459719657897	-2.9865202963352213	0.5302367895263845	341.19000000000005	0	139	-0.8582329720141781	0.14478362029449265	-2.8164634257921377	2.546475997530538	-1.0030165850632873	-5.086475	1.1891583	4.85955238342285	0.44652140288970665	0.3935974969952497	51338-27-3	Methyl (RS)-2-[4-(2,4-dichlorophenoxy)phenoxy]propionate	COC(=O)C(C)Oc1ccc(Oc2ccc(Cl)cc2Cl)cc1	Organic compounds	Benzenoids	Benzene and substituted derivatives	Diphenylethers
4037	-4.446619867637169	-4.8703904	0.8528788	3.2867848992347715	-6.491981589794159	-3.205196690559388	0.6118651105865898	510.3630000000001	0	139	1.2612593139883719	0.8374887576582722	-0.7841024081686181	2.5026824910661536	0.42377054755448107	-4.9083996	0.8303511	3.134390372037888	0.7994795904519123	0.48408733280881194	51851-37-7	Triethoxy((perfluorohexyl)ethyl)silane	CCO[Si](CCC(F)(F)C(F)(F)C(F)(F)C(F)(F)C(F)(F)C(F)(F)F)(OCC)OCC	Organic compounds	Organometallic compounds	Organometalloid compounds	Organosilicon compounds
4086	-6.1206405852864405	-4.6428266	0.94962084	3.6522600352764125	-6.5245402455329895	-2.872280210256577	0.3661904761904762	168.10799999999995	0	139	-0.8950522039517627	0.5827618079135946	-1.2989518641983118	2.3533081710781008	-1.4778140281270167	-4.6866317	0.91929245	3.440815031528473	0.5389567183346791	0.2761904761904762	528-29-0	1,2-Dinitrobenzene	O=[N+]([O-])c1ccccc1[N+](=O)[O-]	Organic compounds	Benzenoids	Benzene and substituted derivatives	Nitrobenzenes
4122	-2.947983340209221	-3.1042862	0.7890465	3.101543775200843	-4.598233020305633	-1.4966892451047902	0.6896825396825397	91.11	0	139	2.0115827064287064	1.8552798440461231	0.3613330263322944	3.4628768015331373	0.1563028536384352	-3.157448	0.67485684	2.687644711136818	1.8021180063353597	0.521626984126984	534-03-2	1,3-Propanediol, 2-amino-	NC(CO)CO	Organic compounds	Organic nitrogen compounds	Organonitrogen compounds	Amines
4230	-3.13333091814522	-3.7733667	0.71611005	2.8246657013893124	-5.3329699516296385	-2.508304250240326	0.5538011695906433	256.3419999999999	0	139	2.2754888502468837	1.635453096828175	0.07584981676246486	2.9005155181517774	0.640035771536787	-3.7851527	0.77602845	3.1561742663383483	1.6236670775003286	0.4121345029239766	54982-83-1	1,4-Dioxacyclohexadecane-5,16-dione	O=C1CCCCCCCCCCC(=O)OCCO1	Organic compounds	Phenylpropanoids and polyketides	Macrolides and analogues
4373	-1.8607412077445065	-2.9574947	0.81032294	3.3339567542076107	-4.611010909080505	-1.2770541548728946	0.4857575757575757	76.095	0	139	3.020614913628579	1.9238613662095698	0.2703452122925801	3.604301966500191	1.096753527973267	-2.9778273	0.76351476	2.9436407387256622	1.903528833843671	0.37666666666666665	57-55-6	1,2-Propylene glycol	CC(O)CO	Organic compounds	Organic oxygen compounds	Organooxygen compounds	Alcohols and polyols
4378	-8.912669910610614	-4.530405	0.96142167	3.769741445779799	-6.548096680641175	-2.7783552348613756	0.680802318405294	296.41	0	139	-3.440777059240033	0.9414878165426985	-1.0762038292705942	2.693537616509205	-4.38226486605495	-5.345886	1.7052424	7.017827194929121	0.1260066423552133	0.5216186449359063	57-63-6	17alpha-Ethinylestradiol	C#CC1(O)CCC2C3CCc4cc(O)ccc4C3CCC21C	Organic compounds	Lipids and lipid-like molecules	Steroids and steroid derivatives	Estrane steroids
4408	-3.80698043263616	-4.0780096	0.8692322	3.4548433005809787	-5.788318955898285	-2.3334756553173066	0.59170747962718	447.6380000000001	0	139	1.843946514053518	1.5729173249175386	-0.13739200920860728	3.3174512913723713	0.2710291727715548	-4.2781744	0.8270996	3.2118713915348036	1.3727525608357707	0.46830322430803095	58353-68-7	Butanoic acid, 4-[(9Z)-9-octadecen-1-ylamino]-4-oxosulfo-, sodium salt (1:2)	CCCCCCCCC=CCCCCCCCCNC(=O)CC(C(=O)[O-])S(=O)(=O)[O-].[Na+].[Na+]	Organic compounds	Lipids and lipid-like molecules	Fatty Acyls	Fatty acids and conjugates
4412	-3.990671611080204	-3.7556875	0.7149105	2.8312138140201566	-5.188176047801972	-2.356962233781815	0.4997970591898485	186.295	0	139	1.2795295878764277	1.5145137104710453	0.08202515115466018	2.9132389651748167	-0.2349841358757363	-3.8565753	0.68112147	2.696104168891906	1.4136259451040083	0.38285612632149635	58430-94-7	3,5,5-Trimethylhexyl acetate	CC(=O)OCCC(C)CC(C)(C)C	Organic compounds	Organic acids and derivatives	Carboxylic acids and derivatives	Carboxylic acid derivatives
5977	-4.144051970395186	-4.133195	0.7720012	2.9609229445457452	-5.561140680313111	-2.6002177357673655	0.7323364217481865	58.08	0	139	0.6199746372968515	0.6308316875795633	-0.7971140726210735	2.163808871924672	-0.010857046994306785	-4.16913	0.934959	3.53640449643135	0.5948967693594881	0.5571380090497737	75-56-9	1,2-Propylene oxide	CC1CO1	Organic compounds	Organoheterocyclic compounds	Epoxides
4526	-5.137217337033409	-4.7205715	0.7428056	2.92114923596382	-6.123942947387695	-3.202793711423875	0.5180216513683127	342.2260000000001	0	139	0.39709566416111475	0.813741488594492	-0.5896299461931714	2.3315192897706485	-0.41664581908907294	-4.8949013	0.78351825	3.061459594964981	0.6394117304801025	0.39680953015619147	60207-90-1	Propiconazole	CCCC1COC(Cn2cncn2)(c2ccc(Cl)cc2Cl)O1	Organic compounds	Benzenoids	Benzene and substituted derivatives	Halobenzenes
4605	-5.431332560988074	-4.268797	0.77703524	3.120193517208099	-5.790003001689911	-2.669809484481812	0.7045448525612356	101.149	0	139	-0.4263709674712525	0.7361646615528924	-0.7850414081730894	2.33515210903501	-1.1625356402117069	-4.4393377	0.7306006	2.9468756973743435	0.5656238486323378	0.5516036760906473	617-84-5	Diethylformamide	CCN(C=O)CC	Organic compounds	Organic acids and derivatives	Carboxylic acids and derivatives	Carboxylic acid derivatives
4606	-4.960462003547867	-4.0136166	0.94051075	3.672525614500045	-6.0078045129776	-2.335278898477555	0.7887932942016426	238.374	0	139	0.4167968806062778	1.3636423141068268	-0.6305456288234557	3.0419799856765892	-0.9468454416582182	-4.4040174	0.86680204	3.326246321201324	0.9732414300365624	0.6227588114430219	61788-32-7	Hydrogenated terphenyl	C1=CC(c2ccc(C3CC=CCC3)cc2)CCC1	Organic compounds	Benzenoids	Benzene and substituted derivatives
4647	-4.7086565957978825	-4.2885704	0.8249917	3.3760013103485096	-5.958635461330414	-2.5826341509819044	0.4565725806451614	187.634	0	139	0.5646549412007861	0.9847411245479281	-0.6853239243317454	2.6906773860167643	-0.42008619174514816	-4.323283	0.7007245	2.7905206918716425	0.9500283437272914	0.3378225806451613	6190-65-4	Deethylatrazine	CC(C)Nc1nc(N)nc(Cl)n1	Organic compounds	Organoheterocyclic compounds	Triazines	Aminotriazines
4660	-3.7632297928002	-4.2378936	0.7353092	2.748970264196395	-5.613988375663757	-2.865018111467362	0.6224002234324815	150.18099999999998	0	139	1.4133851990083934	0.9387213988154609	-0.43737338385516356	2.3115968803412312	0.47466378859018077	-4.3421884	0.69134146	2.7560118079185463	0.8344266166728936	0.4933679653679654	622-51-5	p-Tolylurea	Cc1ccc(NC(N)=O)cc1	Organic compounds	Benzenoids	Benzene and substituted derivatives	N-phenylureas
4719	-2.8844523129599606	-3.4116876	0.6915287	2.6416647553443897	-4.775148606300354	-2.133483850955964	0.0	184.367	0	139	2.381230875989487	1.853995581513586	0.49053458264909394	3.132199337993484	0.5272352995736087	-3.4924147	0.7236413	2.8926523506641386	1.773268490019063	0.0	629-50-5	Tridecane	CCCCCCCCCCCCC	Organic compounds	Hydrocarbons	Saturated hydrocarbons	Alkanes
4766	-6.309011212510737	-4.596044	0.78859025	3.085904538631439	-6.094409370422364	-3.0085048317909244	0.5858692185007974	196.464	0	139	-1.01572823048988	0.6972389167049943	-0.8011263884015069	2.2847781502299322	-1.7129671489426217	-4.8308597	0.7594979	2.8793968081474297	0.46242332257555524	0.4585964912280701	634-93-5	2,4,6-Trichloroaniline	Nc1c(Cl)cc(Cl)cc1Cl	Organic compounds	Benzenoids	Benzene and substituted derivatives	Aniline and substituted anilines
4824	-4.681889731880634	-4.9351	0.8537728	3.30994319319725	-6.6553907752037045	-3.3454475820064546	0.7126050420168067	282.23600000000005	0	139	0.7687226765603288	0.5155123255537769	-1.2047783667627414	2.1051648264345086	0.2532103467021294	-5.024312	0.72838277	2.919726765155792	0.42630040815426506	0.5697478991596638	64359-81-5	4,5-Dichloro-2-octyl-3(2H)-isothiazolone	CCCCCCCCn1sc(Cl)c(Cl)c1=O	Organic compounds	Organohalogen compounds	Aryl halides	Aryl chlorides
5037	-4.582838126113651	-4.1873426	0.84087425	3.2799856007099133	-5.8211752533912655	-2.541189652681352	0.6928743564123483	166.188	0	139	0.6377615352000616	1.033257039761762	-0.600575592077553	2.67941000863236	-0.39549548237585785	-4.203028	0.7625139	3.11427794098854	1.0175714518480645	0.5015242966751918	66215-27-8	Cyromazine	Nc1nc(N)nc(NC2CC2)n1	Organic compounds	Organoheterocyclic compounds	Triazines	Aminotriazines
5060	-3.956615797188312	-4.158378	0.9238014	3.5537728905677786	-6.0225794672966	-2.4688065767288214	0.784525667030738	152.241	0	139	1.2259158307775646	1.0241534931836214	-0.8400478393307234	2.713725051237055	0.20176232704874852	-4.247166	0.7243366	2.8786107718944525	0.9353654625016992	0.6128590003640714	6674-22-2	1,8-Diazabicyclo[5.4.0]undec-7-ene	C1CCC2=NCCCN2CC1	Organic compounds	Organoheterocyclic compounds	Azepanes
5093	-5.709495769194688	-4.8782516	0.90529585	3.8394962370395653	-6.923483121395111	-3.0839868843555456	0.7999231676888456	494.48300000000006	0	139	-0.015344403763213324	0.8158998007530978	-1.2293317559636363	2.610164481075929	-0.8312442166129008	-4.967297	0.79115725	3.222216099500655	0.7268543061023305	0.6349968652037619	67485-29-4	Hydramethylnon	CC1(C)CN=C(NN=C(C=Cc2ccc(C(F)(F)F)cc2)C=Cc2ccc(C(F)(F)F)cc2)NC1	Organic compounds	Benzenoids	Benzene and substituted derivatives	Trifluoromethylbenzenes
5123	-5.670276107954032	-4.5457726	0.8078236	3.05849174261093	-6.130189538002014	-3.071697795391084	0.6083333333333333	236.74	0	139	-0.296004464678052	0.8284990871046887	-0.7559178947260344	2.302573847884896	-1.1245035554637974	-4.407172	0.9664731	3.869667828083038	0.9670994450529671	0.475	67-72-1	Hexachloroethane	ClC(Cl)(Cl)C(Cl)(Cl)Cl	Organic compounds	Organohalogen compounds	Organochlorides
5232	-4.441592195456133	-4.751871	0.75776416	3.0685569107532498	-6.27803795337677	-3.20948104262352	0.6022869674185464	247.68500000000003	0	139	0.9523075107078885	0.6420285787934792	-0.8841382472127484	2.1844186635405016	0.310278913552656	-4.67962	0.7472342	2.9870128989219658	0.7142799170578465	0.47275400038557935	68157-60-8	Forchlorfenuron	O=C(Nc1ccccc1)Nc1ccnc(Cl)c1	Organic compounds	Benzenoids	Benzene and substituted derivatives	N-phenylureas
5478	-5.503485022573681	-4.244168	0.7806406	3.0202265501022336	-5.776472604274749	-2.756246054172516	0.7266149068322981	238.41899999999995	0	139	-0.12614416048888893	1.1331730653333585	-0.3991317421899573	2.6210948079122764	-1.2593172178556635	-4.421426	0.7820141	3.1793872833251937	0.9559150483973692	0.5647101449275362	6864-37-5	Bis(4-amino-3-methylcyclohexyl)methane	CC1CC(CC2CCC(N)C(C)C2)CCC1N	Organic compounds	Organic nitrogen compounds	Organonitrogen compounds	Cyclohexylamines
5492	-5.0133248253757845	-4.8777385	0.7953423	3.1119710445404056	-6.427055084705353	-3.3150840401649475	0.7121443309947362	345.752	0	139	0.5254398755861903	0.6610262146157686	-0.8882903837433783	2.223680660797027	-0.13558634957622395	-4.8275957	0.72389513	2.6154002249240866	0.7111689770265853	0.5544944103767634	68694-11-1	Triflumizole	CCCOCC(=Nc1ccc(Cl)cc1C(F)(F)F)n1ccnc1	Organic compounds	Benzenoids	Benzene and substituted derivatives	Trifluoromethylbenzenes
5582	-3.796080438662554	-4.351884	0.87030715	3.267388284206391	-6.090121531486512	-2.8227332472801208	0.41348768472906394	350.4799999999999	0	139	1.7485828015075646	1.1927793421740407	-0.5454582913163928	2.721929992889998	0.5558034495820747	-4.1290874	0.9539921	3.650208890438079	1.4155757823178536	0.3031428571428571	68987-29-1	Potassium stearyl phosphate	CCCCCCCCCCCCCCCCCCOP(=O)([O-])O.[K+]	Organic compounds	Organic acids and derivatives	Organic phosphoric acids and derivatives	Phosphate esters
5633	-2.6010429005217968	-3.1395571	0.7897768	2.9914134889841075	-4.715093958377838	-1.7236804693937304	0.6370471014492753	182.172	0	139	2.6594387257926484	2.120924497503729	0.5453876679366072	3.5368011569207147	0.5385142226624073	-2.9492674	0.7548983	3.0674560368061057	2.311214223890499	0.4845833333333333	69-65-8	D-Mannitol	OCC(O)C(O)C(O)C(O)CO	Organic compounds	Organic oxygen compounds	Organooxygen compounds	Carbohydrates and carbohydrate conjugates
5635	-3.4734890309504043	-3.7582102	0.69689894	2.703789782524108	-5.135449206829071	-2.4316594243049625	0.2951111111111111	138.122	0	139	1.6667738273360133	1.3820526871664425	0.0048136514573469315	2.7086034339814553	0.2847211512395371	-3.7773576	0.7012622	2.795969480276107	1.3629052785273408	0.1991111111111111	69-72-7	Salicylic acid	O=C(O)c1ccccc1O	Organic compounds	Benzenoids	Benzene and substituted derivatives	Benzoic acids and derivatives
5771	-2.976639923877681	-3.0240533	0.7819288	3.105044886469841	-4.5759176254272464	-1.4708727389574054	0.560112130283082	117.14799999999998	0	139	2.0920949546602663	2.044681533635905	0.4928172531107011	3.5978621395805424	0.047413411312138276	-3.2253034	0.7579972	3.0070438027381887	1.8434314741005298	0.4443226565988715	72-18-4	L-Valine	CC(C)C(N)C(=O)O	Organic compounds	Organic acids and derivatives	Carboxylic acids and derivatives	Amino acids, peptides, and analogues
5839	-4.749665109696616	-3.8197353	0.8202055	3.2623960554599742	-5.585505187511444	-2.32310913205147	0.44827264239028947	386.3850000000001	0	139	0.8373551484617567	1.7672849560051749	0.0015150706469282905	3.2639111261069025	-0.9299298210766205	-3.8572893	0.80710083	3.2525899171829216	1.7297309521376503	0.3339869281045752	73612-29-0	2-Naphthalenecarboxylic acid, 3-hydroxy-4-[2-(4-methyl-2-sulfophenyl)diazenyl]-, strontium salt (1:1)	Cc1ccc(N=Nc2c(O)c(C(=O)[O-])cc3ccccc23)c(S(=O)(=O)[O-])c1.[Sr+2]	Organic compounds	Benzenoids	Naphthalenes	Naphthalenecarboxylic acids and derivatives
5853	-4.5017201263762505	-5.343356	0.90114874	3.5643467128276822	-7.142593717575073	-3.5782470047473907	0.6177120272055724	327.49000000000007	0	139	1.0134779168488801	0.17184189558610347	-1.6273956743499423	1.93695103847774	0.8416360061310737	-4.829475	0.8017292	3.1411752283573144	0.6857231176583687	0.4319027305960155	74051-80-2	Sethoxydim	CCCC(=NOCC)C1C(=O)CC(CC(C)SCC)CC1=O	Organic compounds	Organic oxygen compounds	Organooxygen compounds	Carbonyl compounds
5925	-4.014503241577723	-3.6940322	0.73540574	3.0611427426338187	-5.383827483654022	-2.322684741020203	0.5130346947738251	164.204	0	139	1.2008804907231698	1.5213515250721796	-0.16844375135312936	2.8926989912806893	-0.32047104934749804	-3.934944	0.6937539	2.603381294012069	1.2804398232784797	0.4019235836627141	7473-98-5	2-Hydroxy-2-methylpropiophenone	CC(C)(O)C(=O)c1ccccc1	Organic compounds	Organic oxygen compounds	Organooxygen compounds	Carbonyl compounds
5928	-5.402454612979649	-4.2017884	0.8941371	3.386216384172439	-5.94820362329483	-2.5619872391223915	0.7991919191919192	94.939	0	139	-0.4250099600313621	0.7756562475022187	-0.9707589703465435	2.4154574138258953	-1.2006661875340923	-4.273184	0.85983515	3.3432470798492426	0.7042608271004559	0.6355555555555557	74-83-9	Methyl bromide	CBr	Organic compounds	Organohalogen compounds	Alkyl halides	Halomethanes
5938	-3.3191662570801244	-3.5930777	0.7122822	2.709739881753921	-5.050103664398193	-2.3403637826442725	0.535362558588365	286.412	0	139	2.1378249528706577	1.8639135693966697	0.40688754555258866	3.1166274273065095	0.27391140252680923	-3.5798573	0.6820099	2.704019391536712	1.8771338602737984	0.42322580645161284	7491-02-3	Decanedioic acid, bis(1-methylethyl) ester	CC(C)OC(=O)CCCCCCCCC(=O)OC(C)C	Organic compounds	Lipids and lipid-like molecules	Fatty Acyls	Fatty acid esters
5950	-4.142393001688438	-4.455465	0.9190959	3.5458361148834223	-6.217353630065918	-2.6715175151824955	0.6166666666666666	84.93299999999999	0	139	0.7866834627994268	0.4736116195733491	-1.288277165578053	2.2575589493053694	0.3130718382468647	-4.2005086	0.9250083	3.6243875384330746	0.7285678573738468	0.4833333333333333	75-09-2	Dichloromethane	ClCCl	Organic compounds	Organohalogen compounds	Alkyl halides	Halomethanes
6145	-4.527129651252813	-3.8253365	0.84740037	3.3234724223613736	-5.560236537456513	-2.236764115095139	0.7953045100103925	132.206	0	139	0.5941215142429569	1.2959147296444629	-0.43898537196074294	2.884487050400631	-0.7017931949539848	-3.9191642	0.70703775	2.7065062046051023	1.2020869852999563	0.620019305019305	77-73-6	Dicyclopentadiene	C1=CC2C3C=CC(C3)C2C1	Organic compounds	Hydrocarbons	Polycyclic hydrocarbons
6254	-3.838134181557557	-4.71063	0.966123	3.8384399890899656	-6.684638679027557	-2.8461986899375917	0.40875541125541126	434.64200000000034	0	139	1.799997508873605	0.9275017522306989	-1.0465069885963951	2.7919330004935703	0.8724957584754018	-4.4286904	0.86686784	3.3221609115600566	1.2094412445026745	0.3117857142857143	78-42-2	Tris(2-ethylhexyl) phosphate	CCCCC(CC)COP(=O)(OCC(CC)CCCC)OCC(CC)CCCC	Organic compounds	Organic acids and derivatives	Organic phosphoric acids and derivatives	Phosphate esters
6258	-3.9313393906926266	-4.37169	0.73231375	2.8167593002319324	-5.68279926776886	-2.8660399675369272	0.7852372752435082	278.221	0	139	1.5130505165590789	1.0727001281897623	-0.23840936051715433	2.578349939714778	0.4403504057551273	-4.0368843	0.6868473	2.753932780027389	1.4075056065100306	0.6124468085106383	78491-02-8	Diazolidinyl urea	O=C(NCO)N(CO)c1c(O)n(CO)c(=O)n1CO	Organic compounds	Organoheterocyclic compounds	Azoles	Imidazoles
6280	-5.600132981778416	-6.3098116	1.5123038	6.227790719270705	-9.662048649787902	-3.434257930517197	0.597249312328082	354.491	0	139	-0.05052776821124659	-0.760206372562726	-4.112443436220732	2.115347283049972	0.7096786103236346	-6.224725	1.7381426	6.905271530151362	-0.6751195696666976	0.4623655913978494	789-02-6	o,p'-DDT	Clc1ccc(C(c2ccccc2Cl)C(Cl)(Cl)Cl)cc1	Organic compounds	Benzenoids	Benzene and substituted derivatives	Diphenylmethanes
6287	-4.663553238673459	-4.2631702	0.8419737	3.4532361030578613	-6.0359212279319765	-2.582685124874115	0.5903138528138527	133.405	0	139	0.46161886850613987	0.8620018535993866	-0.9107491207523776	2.542486982305484	-0.40038299636388874	-4.2561817	0.8980715	3.4698910534381855	0.8689903939357478	0.4528138528138528	79-00-5	1,1,2-Trichloroethane	ClCC(Cl)Cl	Organic compounds	Organohalogen compounds	Organochlorides
6291	-4.669733550511973	-3.932281	0.75451297	2.940018135309218	-5.495830154418945	-2.555812019109727	0.5819047619047619	93.513	0	139	0.3011384393531695	1.0385909726075646	-0.5249581645538028	2.415059970755415	-0.737452533208506	-4.132499	0.77608037	3.0950651586055753	0.8383727532035661	0.4519047619047619	79-07-2	Chloroacetamide	NC(=O)CCl	Organic compounds	Organic acids and derivatives	Carboxylic acids and derivatives	Carboxylic acid derivatives
6305	-5.794986400783665	-4.4322248	0.8159182	3.064683341979981	-5.982593500614167	-2.917910158634186	0.42256159761456374	387.39900000000017	0	139	-0.2068279054512757	1.155933740283053	-0.3944350052817776	2.670248336698203	-1.3627616502648658	-4.4279327	0.77771086	3.087597298622131	1.1602257428438683	0.2992656449553001	79277-27-3	hifensulfuron methyl	COC(=O)c1sccc1S(=O)(=O)NC(=O)Nc1nc(C)nc(OC)n1	Organic compounds	Organic nitrogen compounds	Organonitrogen compounds	Sulfonylureas
6310	-3.9174856712611374	-3.765816	0.7481553	2.885395920276641	-5.2747626304626465	-2.3893667101860054	0.5398476885433408	85.10600000000001	0	139	1.0124745078015418	1.164144210891639	-0.34480245139996735	2.540593468876674	-0.1516696979792771	-4.0816193	0.8005126	3.130626183748245	0.8483409278148226	0.4099267399267399	79-39-0	Methacrylamide	C=C(C)C(N)=O	Organic compounds	Organic acids and derivatives	Carboxylic acids and derivatives	Carboxylic acid derivatives
6318	-5.540850340509589	-4.9329653	0.8413267	3.256112939119338	-6.6358823537826535	-3.3797694146633153	0.6640772540359428	465.093	0	139	0.12668946259201364	0.7345745198771788	-0.9683425506810506	2.2877703884382874	-0.607885061884101	-4.987011	0.8767584	3.2912607967853535	0.6805288315623866	0.5152791771128659	79622-59-6	Fluazinam	O=[N+]([O-])c1cc(C(F)(F)F)c(Cl)c([N+](=O)[O-])c1Nc1ncc(C(F)(F)F)cc1Cl	Organic compounds	Benzenoids	Benzene and substituted derivatives	Trifluoromethylbenzenes
6410	-3.305750715788962	-3.7894883	0.7231642	2.8447269916534417	-5.2734090209007265	-2.428682029247285	0.5237922705314009	100.117	0	139	1.6947571117336606	1.2110195173222436	-0.2729011933781038	2.571825798275338	0.4837375997933133	-3.7046123	0.75361496	2.8650833785533907	1.2958955786930806	0.3995859213250518	80-62-6	Methyl methacrylate	C=C(C)C(=O)OC	Organic compounds	Organic acids and derivatives	Carboxylic acids and derivatives	Carboxylic acid derivatives
6539	-4.631740516843184	-3.822645	0.77571535	3.0544938027858723	-5.386378145217895	-2.331884342432023	0.5467004390408645	248.285	0	139	0.7632099658446584	1.5723055282415792	0.008572337469947356	3.0630661402558195	-0.8090955678838334	-3.7434714	0.7895796	3.0276210308074947	1.6514791004523381	0.43336710570753123	842-07-9	C.I. Solvent Yellow 14	Oc1ccc2ccccc2c1N=Nc1ccccc1	Organic compounds	Benzenoids	Naphthalenes	Naphthols and derivatives
6725	-4.058600265241847	-4.7071195	0.70168966	2.7674764394760123	-6.093102753162384	-3.3256263136863717	0.5989210789210789	268.36	0	139	1.3701175179619844	0.7215983355762008	-0.6643849699585523	2.10309146951746	0.6485191996324202	-4.725757	0.6821272	2.772877430915832	0.7029606600856535	0.47034965034965037	85-98-3	N,N'-Diethylcarbanilide	CCN(C(=O)N(CC)c1ccccc1)c1ccccc1	Organic compounds	Benzenoids	Benzene and substituted derivatives	N-phenylureas
6773	-3.4310119012593003	-3.519545	0.71872693	2.7239561319351187	-4.805227208137512	-2.0812710762023934	0.0	140.26999999999998	0	139	1.715952895730447	1.627419714096831	0.3417375888522354	3.065693720787354	0.08853317701828756	-3.6469717	0.6639761	2.7000326693058008	1.4999930861697484	0.0	872-05-9	1-Decene	C=CCCCCCCCC	Organic compounds	Hydrocarbons	Unsaturated hydrocarbons	Unsaturated aliphatic hydrocarbons
6789	-3.835431026701397	-4.180904	0.83204055	3.272045737504959	-5.826291584968567	-2.554245847463608	0.5306599832915622	121.183	0	139	1.2480106729636407	0.9025378019909888	-0.7428498853035298	2.5291958522014295	0.34547288488917927	-4.4430704	0.74169505	2.9507144689559928	0.6403712679835163	0.4052631578947368	87-62-7	2,6-Dimethylaniline	Cc1cccc(C)c1N	Organic compounds	Benzenoids	Benzene and substituted derivatives	Xylenes
6799	-4.987560964980691	-4.4650426	0.8290699	3.235085505247116	-6.166862797737122	-2.931777292490006	0.6621789742566124	329.44000000000005	0	139	0.5302153642932652	1.0527337283295133	-0.6490864684631655	2.5859990367839503	-0.5225183738857204	-4.329756	0.7736722	2.955595970153808	1.1880205603608016	0.4918633384237351	87820-88-0	Tralkoxydim	CCON=C(CC)C1C(=O)CC(c2c(C)cc(C)cc2C)CC1=O	Organic compounds	Organic oxygen compounds	Organooxygen compounds	Carbonyl compounds
6825	-4.571671498718594	-5.274714	0.98081315	3.953492349386213	-7.317869400978088	-3.364377051591875	0.6059643605870021	207.10699999999997	0	139	0.744523279122214	0.0414807819929819	-2.00167462313728	1.951817726248933	0.703042494353916	-5.3211064	1.0234492	3.808554852008819	-0.004911638988226999	0.46553724053724055	88-30-2	3-Trifluoromethyl-4-nitrophenol	O=[N+]([O-])c1ccc(O)cc1C(F)(F)F	Organic compounds	Benzenoids	Phenols	Nitrophenols
6842	-5.773667423954119	-4.4507136	0.8898857	3.4611334323883045	-6.336866199970245	-2.875732767581941	0.5536172261782017	240.215	0	139	-0.3930673009295669	0.9298864836557147	-0.9562660769456938	2.504867355442611	-1.3229537894631518	-4.3723993	0.9081913	3.4993048787116994	1.008200775778539	0.43166600666600663	88-85-7	Dinoseb	CCC(C)c1cc([N+](=O)[O-])cc([N+](=O)[O-])c1O	Organic compounds	Benzenoids	Phenols	Nitrophenols
6848	-4.400699459014315	-3.9330254	0.66366845	2.6587929248809816	-5.20885556936264	-2.5500626444816588	0.36251101088310395	546.7890000000006	0	139	1.3371203100721183	1.8047944127291438	0.5289641997237929	3.1877571246047745	-0.46767409890689304	-3.949421	0.6716305	2.624978816509247	1.7883988527875985	0.2804597288318219	89-04-3	Trioctyl trimellitate	CCCCCCCCOC(=O)c1ccc(C(=O)OCCCCCCCC)c(C(=O)OCCCCCCCC)c1	Organic compounds	Benzenoids	Benzene and substituted derivatives	Benzoic acids and derivatives
6929	-4.745069034962058	-4.6036353	0.9797663	3.9466486811637873	-6.621481883525848	-2.674833202362061	0.597883432780458	219.287	0	139	0.5959438511814366	0.7373775650359411	-1.2804689973823535	2.6661796837814338	-0.14143372383534913	-4.3925834	0.8161844	3.191020214557647	0.9484295116066582	0.47061070550773076	90-30-2	N-Phenyl-1-naphthylamine	c1ccc(Nc2cccc3ccccc23)cc1	Organic compounds	Benzenoids	Naphthalenes
6940	-3.4375347007298163	-4.032464	0.86886585	3.678331631422042	-5.905761349201202	-2.2274297177791604	0.42755417956656344	170.211	0	139	1.793452922497786	1.198523583381772	-0.6747737259735999	3.003557905448442	0.5949293266749689	-4.3566904	0.9692727	3.7443174421787258	0.8742972218759126	0.3117647058823529	90-43-7	2-Phenylphenol	Oc1ccccc1-c1ccccc1	Organic compounds	Benzenoids	Benzene and substituted derivatives	Biphenyls and derivatives
7174	-4.508155627285645	-4.1664705	0.9125449	3.6711179137229917	-6.086327660083771	-2.415209746360779	0.4755244755244755	158.2	0	139	0.6910508518760127	1.0327359650172834	-0.8871211809221129	2.783996732800879	-0.34168509963671934	-4.0855927	0.84929264	3.454449206590651	1.11361375035684	0.37207619966240657	93-04-9	2-Methoxynaphthalene	COc1ccc2ccccc2c1	Organic compounds	Benzenoids	Naphthalenes
4792	-2.5364561783143547	-3.4647892	0.7234773	2.739303356409073	-4.789769470691681	-2.050466114282608	0.7651308717763534	176.124	0	139	2.709362361965075	1.7810293980554979	0.45604906958774855	3.1953524259968216	0.9283329738310311	-3.413061	0.88041383	3.6521653562784198	1.8327576471075968	0.6066403057386175	6381-77-7	Sodium erythorbate (1:1)	O=C1OC(C(O)CO)C([O-])C1=O.[Na+]	Organic compounds	Organoheterocyclic compounds	Lactones	Gamma butyrolactones
7299	-3.746241002602624	-4.105709	0.8310736	3.205156153440475	-5.728662419319153	-2.5235062658786775	0.6190916347381864	204.26900000000003	0	139	1.5639614602095886	1.2044933764047898	-0.4184599565069402	2.786696196933535	0.35946807332511055	-4.1672115	0.79314536	3.1277487993240354	1.142990945011093	0.4878416347381864	947-19-3	(1-Hydroxycyclohexyl)(phenyl)methanone	O=C(c1ccccc1)C1(O)CCCCC1	Organic compounds	Organic oxygen compounds	Organooxygen compounds	Carbonyl compounds
7333	-7.671348873975597	-5.9818144	1.3939074	5.2683093547821045	-8.643809843063355	-3.3755004882812503	0.6107758620689656	270.4	0	139	-2.2393421867059984	-0.5498077163649915	-3.2118031557937567	2.056506198988348	-1.6895344895151476	-6.053203	1.3624226	5.032630783319473	-0.6211964202502754	0.47284482758620694	95465-99-9	Cadusafos	CCOP(=O)(SC(C)CC)SC(C)CC	Organic compounds	Organophosphorus compounds	Organothiophosphorus compounds
7334	-3.401996239281584	-3.7973433	0.7237083	2.941083264350891	-5.257181107997894	-2.3160978436470034	0.46911764705882353	106.168	0	139	1.623997396883684	1.228650399102081	-0.2311874718326263	2.7098957925182643	0.39534701480777157	-4.0779133	0.8142454	3.4165390670299516	0.9480803607601375	0.34911764705882353	95-47-6	o-Xylene	Cc1ccccc1C	Organic compounds	Benzenoids	Benzene and substituted derivatives	Xylenes
7336	-3.5673177704294066	-3.8780546	0.68211466	2.715918052196502	-5.207702934741974	-2.491784882545472	0.4811946532999164	108.14	0	139	1.4666685948101992	1.1559317346934515	-0.17371656950236805	2.542201482694134	0.31073684840604265	-3.9910738	0.733146	2.6654315114021303	1.0429125278680538	0.34643274853801176	95-48-7	o-Cresol	Cc1ccccc1O	Organic compounds	Benzenoids	Phenols	Cresols
7374	-4.786667081609353	-3.8706872	0.69437075	2.7818924725055685	-5.227753818035126	-2.4458613455295573	0.4381981915025393	126.155	0	139	0.3142373863189702	1.2302172360716406	-0.12684935010680295	2.6550431223987654	-0.9159798352867208	-3.778666	0.7149219	2.8310660600662225	1.3222384622508347	0.3278550724637681	96-05-9	Allyl methacrylate	C=CCOC(=O)C(=C)C	Organic compounds	Organic acids and derivatives	Carboxylic acids and derivatives	Carboxylic acid derivatives
7375	-3.995354825803265	-3.8881907	0.81198376	3.033780241012571	-5.371487176418304	-2.337706935405733	0.7036363636363637	120.15099999999995	0	139	1.0843725639240411	1.1915366539360004	-0.29175978669099784	2.7420204543215734	-0.10716407949589213	-4.144974	0.96319765	3.861187344789505	0.9347531536684125	0.5581818181818182	96-09-3	Styrene oxide	c1ccc(C2CO2)cc1	Organic compounds	Benzenoids	Benzene and substituted derivatives
7398	-5.782498534467533	-5.498459	0.89542687	3.373885875940323	-7.360226464271546	-3.9863405883312226	0.7274574021274653	364.9420000000002	0	139	-0.22027468667266503	0.06376497654778372	-1.7980026164766778	1.5758832594636452	-0.2840396721628453	-5.403518	0.8098986	3.272496843338013	0.158705638492254	0.5747858781444659	96489-71-3	Pyridaben	CC(C)(C)c1ccc(CSc2cnn(C(C)(C)C)c(=O)c2Cl)cc1	Organic compounds	Benzenoids	Benzene and substituted derivatives	Phenylpropanes
7446	-4.99229166462556	-5.1907005	1.0225742	4.050442123413086	-7.3531888961792	-3.3027467727661137	0.6418662818662819	296.5520000000001	0	139	0.47980919271373107	0.28140032216238514	-1.881088038839909	2.169354084573177	0.19840886638029964	-5.1604505	0.9325762	3.557372498512268	0.3116503884426231	0.4918662818662819	97-77-8	Disulfiram	CCN(CC)C(=S)SSC(=S)N(CC)CC	Organic compounds	Organic nitrogen compounds	Organonitrogen compounds	Amines
7458	-3.733181629625452	-3.6635873	0.8007791	3.237638008594512	-5.4184549927711485	-2.1808169841766367	0.28182194616977224	198.218	0	139	1.563961460209589	1.6335557442739006	-0.12131190293610764	3.116326105658404	-0.06959429785360127	-3.6093657	0.75851434	3.0377140223979935	1.6877773805745477	0.2151552795031056	97-90-5	Ethylene glycol dimethacrylate	C=C(C)C(=O)OCCOC(=O)C(=C)C	Organic compounds	Organic acids and derivatives	Carboxylic acids and derivatives	Dicarboxylic acids and derivatives
7512	-4.724320944570908	-4.7611876	0.99686235	3.781040674448012	-6.622885990142822	-2.84184531569481	0.4600953716690042	137.13799999999998	0	139	0.4128368669191195	0.37597026560398555	-1.4857281786527943	2.295312495795218	0.03686660883485349	-4.6934958	1.0265267	4.066768980026245	0.4436620545684967	0.34917725752508366	99-08-1	3-Nitrotoluene	Cc1cccc([N+](=O)[O-])c1	Organic compounds	Benzenoids	Benzene and substituted derivatives	Nitrobenzenes
7526	-3.8197911523387615	-3.4265547	0.75289994	2.8658660829067224	-4.898272335529327	-2.032406252622605	0.5372148541114058	154.12099999999998	0	139	1.3680706658913333	1.7613071256987214	0.2895894827007674	3.1554555656074896	-0.3932364724681561	-3.5455818	0.71373355	2.8174233853816983	1.642279983755393	0.40764705882352936	99-50-3	3,4-Dihydroxybenzoic acid	O=C(O)c1ccc(O)c(O)c1	Organic compounds	Benzenoids	Benzene and substituted derivatives	Benzoic acids and derivatives
7534	-4.129562939807614	-3.64499	0.77356845	3.1657759547233564	-5.231000280380249	-2.0652243256568923	0.48618113912231564	162.27599999999995	0	139	1.0806913542743566	1.5652643352312494	-0.020745986298278167	3.1450299684250784	-0.4845729724614225	-3.7326865	0.69587517	2.674337846040726	1.477567761508283	0.3718954248366013	99-62-7	1,3-Diisopropylbenzene	CC(C)c1cccc(C(C)C)c1	Organic compounds	Benzenoids	Benzene and substituted derivatives	Cumenes
7551	-4.179691907948583	-4.764952	1.0296992	4.145166379213332	-6.7998429298400875	-2.654676550626755	0.4297174645000732	137.138	0	139	0.9574659035414449	0.3722056222327101	-1.6626851183500595	2.4824812608632727	0.5852602748211924	-4.7181945	0.89614767	3.434541219472884	0.41896334401061197	0.32572886051146926	99-99-0	4-Nitrotoluene	Cc1ccc([N+](=O)[O-])cc1	Organic compounds	Benzenoids	Benzene and substituted derivatives	Nitrobenzenes
7560	-6.521197287594649	-5.4297414	0.7870024	3.0394203066825867	-7.055603933334351	-4.016183626651764	0.5175567103674314	726.2829999999998	0	139	-0.6600914087817301	0.4313645085426591	-1.1944980545214317	1.844922252161155	-1.0914559049957724	-5.2954664	0.79308134	3.177992558479309	0.5656394407638125	0.38630671036743147	NOCAS_(+/-) 2-(2,4-dichlorophenyl)-3-(1H-1,2,	(+/-) 2-(2,4-dichlorophenyl)-3-(1H-1,2,4-triazole-1-yl)propyl-1,1,2,2-tetrafluoroethylether	FC(F)(CC(Cn1cncn1)c1ccc(Cl)cc1Cl)C(F)(F)OC(F)(F)C(F)(F)CC(Cn1cncn1)c1ccc(Cl)cc1Cl	Organic compounds	Benzenoids	Benzene and substituted derivatives	Halobenzenes
10160	-10.565274721803275	-7.7264285	1.984512	7.652141147851944	-11.519206643104553	-3.8670654952526093	0.399893899204244	374.8650000000001	0	139	-4.99139982823808	-2.152553599688898	-5.945331749539358	1.706809398312586	-2.8388462130447305	-8.313428	2.653046	10.582543909549713	-2.739553015109798	0.3075862068965517	70648-26-9	1,2,3,4,7,8-Hexachlorodibenzofuran	Clc1cc2oc3c(Cl)c(Cl)c(Cl)c(Cl)c3c2cc1Cl	Organic compounds	Organoheterocyclic compounds	Benzofurans	Dibenzofurans
20012	-3.5322959660451563	-4.1990848	0.8598959	3.3535155653953543	-5.963441491127014	-2.60992592573166	0.707303596228601	444.44000000000017	0	139	2.1155171728769475	1.448728373264262	-0.31562835220491037	3.037887213190444	0.6667887927133886	-4.1361437	0.7188962	2.8412417173385616	1.511669453220634	0.5440852054240033	60-54-8 ,64-75-5	Tetracycline ,Tetracycline hydrochloride		Organic compounds	Phenylpropanoids and polyketides	Tetracyclines
20016	-3.1343276770349355	-3.381609	0.6862082	2.734473353624342	-4.712116992473602	-1.9776436388492598	0.554041514041514	74.079	0	139	1.735367434092868	1.488086157028191	0.1575781186542016	2.8920514722785438	0.24728128597775978	-3.3071754	0.7409035	2.9180375933647142	1.5625196985625844	0.4397557997557998	1560-69-6 ,4075-81-4 ,79-09-4 ,84057-80-7	Propanoic acid, cobalt(2+) salt ,Calcium propionate ,Propionic acid ,Zirconium(4+) tetrapropanoate		Organic compounds	Organic acids and derivatives	Carboxylic acids and derivatives	Carboxylic acids
20025	-4.295408215768723	-3.4499652	0.71664244	2.9040593683719633	-4.815022885799408	-1.9109635174274449	0.011764705882352941	284.4839999999999	0	139	1.158649629981305	2.0040926047621648	0.63903495995062	3.543094328322583	-0.845442977197556	-3.3532279	0.69096494	2.8014923095703113	2.100829988016468	0.0	13586-84-0 ,4485-12-5 ,557-05-1	Octadecanoic acid, cobalt salt ,Lithium octadecanoate ,Octadecanoic acid, zinc salt		Organic compounds	Lipids and lipid-like molecules	Fatty Acyls	Fatty acids and conjugates
20029	-3.860085474930947	-3.6226294	0.7984088	3.1204030185937874	-5.001780986785889	-1.881377968192101	0.0	238.349	0	139	1.517127859241101	1.754583938316359	0.3754323473861591	3.495835365979947	-0.23745607086295362	-3.575913	0.782957	3.156511598825454	1.8013003991262382	0.0	142-87-0 ,22397-58-6	Sodium decyl sulfate ,unnamed [22397-58-6]		Organic compounds	Organic acids and derivatives	Organic sulfuric acids and derivatives	Sulfuric acid esters
20039	-5.132069370858578	-4.5250673	0.8351811	3.2669349789619444	-6.207557404041291	-2.9406224250793462	0.4596941070625281	127.574	0	139	-0.026307198096394237	0.5806948358736455	-1.1017952312791068	2.165139747682838	-0.6070020414518398	-4.671867	0.78879327	3.221940171718597	0.433895261750133	0.348582995951417	106-47-8 ,20265-96-7	4-Chloroaniline ,4-Chloroaniline hydrochloride		Organic compounds	Benzenoids	Benzene and substituted derivatives	Aniline and substituted anilines
20045	-3.123152457981069	-3.3125272	0.8537423	3.3018637925386427	-4.906878125667572	-1.6050143331289295	0.5893240962446684	192.123	0	139	2.160426901545679	1.9710521892221242	0.3767012338591763	3.6785650263978193	0.18937472173694836	-3.3970644	0.85226893	3.497718775272369	1.8865149204329785	0.4630083067709842	3344-18-1 ,546-46-3 ,77-92-9 ,813-94-5 ,866-84-2	trimagnesium dicitrate ,1,2,3-Propanetricarboxylic acid, 2-hydroxy-, zinc salt (2:3) ,Citric acid ,Tricalcium citrate ,Tripotassium citrate		Organic compounds	Organic acids and derivatives	Carboxylic acids and derivatives	Tricarboxylic acids and derivatives
20052	-4.260383250178352	-3.9240522	0.6992431	2.7998337030410756	-5.265204775333404	-2.4653710722923288	0.5476262626262627	191.139	0	139	1.020966059360777	1.3572970633390733	0.01614453420572456	2.8159782372468003	-0.3363310117139964	-3.9497526	0.76912874	2.9387897491455073	1.3315967269464783	0.30027777777777775	139-13-9 ,5064-31-3	Nitrilotriacetic acid ,Glycine, N,N-bis(carboxymethyl)-, trisodium salt		Organic compounds	Organic acids and derivatives	Carboxylic acids and derivatives	Amino acids, peptides, and analogues
20053	-3.7397602722166567	-3.9815366	0.7208147	2.746788734197616	-5.361357092857361	-2.614568358659745	0.5548871063576946	292.244	0	139	1.7259853313002305	1.4842089916093184	0.10438851065952645	2.8511772448571424	0.24177635459913915	-4.0095215	0.715833	2.852736389636993	1.4562241228660704	0.23986928104575167	139-33-3 ,14025-21-9 ,14402-88-1 ,15375-84-5 ,15708-41-5 ,15934-01-7 ,22473-78-5 ,60-00-4 ,62-33-9 ,64-02-8 ,67859-51-2 ,68015-77-0	Ethylenediaminetetraacetic acid, disodium salt ,Zincate(2-), [[N,N'-1,2-ethanediylbis[N-[(carboxy-.kappa.O)methyl]glycinato-.kappa.N,.kappa.O]](4-)]-, sodium (1:2), (OC-6-21)- ,Sodium [(ethylenedinitrilo)tetraacetato]magnesate ,Manganate(2-), [[N,N'-1,2-ethanediylbis[N-[(carboxy-.kappa.O)methyl]glycinato-.kappa.N,.kappa.O]](4-)]-, disodium, (OC-6-21)- ,Ethylenediaminetetraacetic acid ferric sodiu…		Organic compounds	Organic acids and derivatives	Carboxylic acids and derivatives	Tetracarboxylic acids and derivatives
20063	-3.775231184711653	-5.1512804	1.2368125	5.002090269327164	-7.670560240745544	-2.668469971418381	0.37249931581828133	300.0979999999999	0	139	1.7020319163717863	0.32598269267268304	-2.1932971396621053	2.8087931296650583	1.3760492184255542	-5.137516	1.2795506	5.096196860074995	0.33974707878833516	0.2537493158182813	29420-49-3 ,375-73-5	Potassium perfluorobutanesulfonate ,Perfluorobutanesulfonic acid		Organic compounds	Organohalogen compounds	Alkyl halides	Alkyl fluorides
156	-4.902599794695014	-4.189337	0.81858957	3.115942674875259	-5.721820724010468	-2.6058780491352085	0.5093117611701061	432.56300000000016	1	137	0.7334495738915289	1.4467125946952561	-0.08577135542392468	3.0301713194513344	-0.7132630179616157	-4.3539777	0.80654836	3.052879291772841	1.2820716955970206	0.38027950310559006	10193-99-4	Acetic acid, mercapto-, 2,2-bis[[(mercaptoacetyl)oxy]methyl]-1,3-propanediyl ester	O=C(CS)OCC(COC(=O)CS)(COC(=O)CS)COC(=O)CS	Organic compounds	Organic acids and derivatives	Carboxylic acids and derivatives	Tetracarboxylic acids and derivatives
184	-4.712480181420342	-4.5486465	0.8486045	3.3549816250801086	-6.152892053127289	-2.7979104280471803	0.733179622310057	241.87	1	137	0.6711018231861423	0.8349355645585661	-0.7693100485208044	2.585671576559304	-0.16383373137761748	-4.29477	0.78355116	3.0290378391742703	1.0888122261688897	0.5831796223100569	10222-01-2	2,2-Dibromo-3-nitrilopropionamide	N#CC(Br)(Br)C(N)=O	Organic compounds	Organic acids and derivatives	Carboxylic acids and derivatives	Carboxylic acid derivatives
205	-3.1805248062843634	-3.5684896	0.7821865	3.030625647306442	-5.15153694152832	-2.1209112942218784	0.5958510410684323	218.205	1	137	2.158339891606505	1.7703751338262343	0.18732775636254775	3.21795340366899	0.38796474525982605	-3.496062	0.65213394	2.4796304464340206	1.8428026517045704	0.47277411799150926	102-76-1	Triacetin	CC(=O)OCC(COC(C)=O)OC(C)=O	Organic compounds	Lipids and lipid-like molecules	Glycerolipids	Triradylcglycerols
330	-4.310577532751864	-4.082821	0.8271607	3.335420835018158	-5.614476251602173	-2.279055416584015	0.6413165266106442	228.248	1	137	1.0478294480097001	1.2755860812839885	-0.2560692708406084	3.0793515641775495	-0.2277566404178799	-4.215785	0.786648	3.1115207910537714	1.1426219503042356	0.5038165266106442	10543-57-4	Tetraacetylethylenediamine	CC(=O)N(CCN(C(C)=O)C(C)=O)C(C)=O	Organic compounds	Organic acids and derivatives	Carboxylic acids and derivatives	Carboxylic acid derivatives
386	-4.840642761330515	-4.631259	0.94614375	3.743001860380172	-6.598941314220428	-2.8559394538402563	0.6235574229691877	235.906	1	137	0.5320962254802767	0.7414800230809073	-1.2262023274096365	2.5167995329705355	-0.20938379679194075	-4.8474936	0.9439105	3.9066108405590056	0.5252453514522737	0.4711764705882353	106-37-6	1,4-Dibromobenzene	Brc1ccc(Br)cc1	Organic compounds	Benzenoids	Benzene and substituted derivatives	Halobenzenes
418	-4.414877030863645	-4.193989	0.8890579	3.3860580325126612	-5.898880982398987	-2.512822949886326	0.7032323232323232	187.862	1	137	0.8589619107094695	1.079850122813727	-0.625042040825873	2.7610159916867882	-0.22088823081481657	-4.077645	0.7728103	2.8839884042739854	1.1961940981092865	0.5532323232323233	106-93-4	1,2-Dibromoethane	BrCCBr	Organic compounds	Organohalogen compounds	Organobromides
441	-2.806300285488609	-3.0019903	0.8422828	3.2033989399671547	-4.49979397058487	-1.296395030617715	0.5444444444444445	62.068000000000005	1	137	1.9865674659712556	1.790877430887596	0.2930737808749947	3.4964727208421493	0.19569003280973085	-2.9665	0.69851124	2.686337491869926	1.8263676957460553	0.4333333333333334	107-21-1	Ethylene glycol	OCCO	Organic compounds	Organic oxygen compounds	Organooxygen compounds	Alcohols and polyols
454	-3.454844448056267	-3.549007	0.76805806	2.968911564350128	-5.061136364936829	-2.092224800586701	0.6415204678362573	118.176	1	137	1.617684837914618	1.5235223646548188	0.011392921034056175	2.980304485384184	0.09416249087805939	-3.580742	0.7103212	2.8460683614015574	1.4917874111509606	0.5021265284423179	107-41-5	2-Methyl-2,4-pentanediol	CC(O)CC(C)(C)O	Organic compounds	Organic oxygen compounds	Organooxygen compounds	Alcohols and polyols
460	-4.931618732656025	-4.6960573	0.8365843	3.2243159413337676	-6.299257802963257	-3.074941861629489	0.5058082029780143	307.825	1	137	0.5566851554877306	0.7922465643715731	-0.810953914819501	2.4133620265142666	-0.23556141301491174	-4.851595	0.71642274	2.9375826239585874	0.6367089555183392	0.39426974143955273	107534-96-3	Tebuconazole	CC(C)(C)C(O)(CCc1ccc(Cl)cc1)Cn1cncn1	Organic compounds	Benzenoids	Benzene and substituted derivatives	Phenylbutylamines
491	-3.7558932717321314	-3.732472	0.83970684	3.470631766319275	-5.516325545310974	-2.045693778991699	0.6903828197945845	100.073	1	137	1.2444236475781785	1.267844966611461	-0.5160086260006645	2.9546231403186107	-0.02342132883052006	-3.757988	0.8603869	3.497052729129791	1.2423289561711912	0.5459383753501401	108-30-5	Succinic anhydride	Oc1ccc(O)o1	Organic compounds	Organoheterocyclic compounds	Heteroaromatic compounds
504	-4.510838260859762	-4.01558	0.77960277	2.9735676407814022	-5.547300982475281	-2.5737333416938784	0.5944187675070028	171.06699999999998	1	137	0.7223279783706582	1.2175860693204021	-0.3141347432448605	2.6594328975365418	-0.495258083552633	-4.0431523	0.6780014	2.6304495811462396	1.1900139241990921	0.45324229691876755	108-60-1	bis(2-Chloro-1-methylethyl) ether	CC(CCl)OC(C)CCl	Organic compounds	Organic oxygen compounds	Organooxygen compounds	Ethers
510	-3.2979356528651533	-3.8057983	0.79067653	3.1048748016357415	-5.316074788570404	-2.2111999869346626	0.5908722856091277	120.19499999999998	1	137	1.7819507489315631	1.2740881088152733	-0.23618838677368756	2.868686414862054	0.5078626392948808	-3.9006832	0.6876712	2.628946447372436	1.1792032160899804	0.4435038645564962	108-67-8	1,3,5-Trimethylbenzene	Cc1cc(C)cc(C)c1	Organic compounds	Benzenoids	Benzene and substituted derivatives
522	-2.881117608027292	-3.7844913	0.7528042	2.988401818275451	-5.235256695747376	-2.246854877471925	0.5085994397759104	92.141	1	137	2.0833353132833907	1.1799616064623644	-0.27080377443669273	2.717598043838758	0.9033736925555935	-3.9176326	0.66520494	2.727602040767669	1.0468203462736725	0.39095238095238094	108-88-3	Toluene	Cc1ccccc1	Organic compounds	Benzenoids	Benzene and substituted derivatives	Toluenes
526	-3.6717902872034	-3.615844	0.75980777	3.0238055408000943	-5.055974364280701	-2.0321688234806063	0.6560421994884911	100.161	1	137	1.328908364648517	1.3848546484546258	-0.055275712428783944	2.9685298283713104	-0.05594627589663714	-3.6343865	0.7018255	2.828888988494873	1.3663120995896236	0.5088235294117647	108-93-0	Cyclohexanol	OC1CCCCC1	Organic compounds	Organic oxygen compounds	Organooxygen compounds	Alcohols and polyols
561	-5.766132789688137	-4.606698	0.8456944	3.1582959473133085	-6.157753372192383	-2.9994574248790746	0.7096969696969697	66.063	1	137	-0.9461744980520495	0.2132602398790088	-1.3377950805562957	1.8205008667570128	-1.1594347534942893	-4.489229	0.8146707	3.3423615336418147	0.33072910903127095	0.5642424242424242	109-77-3	Propanedinitrile	N#CCC#N	Organic compounds	Organic nitrogen compounds	Organonitrogen compounds	Organic cyanides
572	-4.871772568127282	-4.173396	0.9829868	4.003051346540451	-6.31793954372406	-2.3148881971836093	0.8066378066378068	68.075	1	137	-0.03878491811527988	0.6595915383721168	-1.4849518937120583	2.518099452828393	-0.6983764575926141	-4.6262245	1.201663	4.76266621351242	0.20676314244790217	0.6430014430014431	110-00-9	Furan	c1ccoc1	Organic compounds	Organoheterocyclic compounds	Heteroaromatic compounds
592	-2.6091946958144785	-3.505779	0.7793419	2.976730096340177	-5.036499536037445	-2.0597694396972677	0.14779264214046822	186.295	1	137	2.6610065031421533	1.7644221714644703	0.23370166291918706	3.210431759259364	0.8965843321243643	-3.5758047	0.64068854	2.508303624391555	1.6943965029024972	0.07086956521739131	110-42-9	Methyl decanoate	CCCCCCCCCC(=O)OC	Organic compounds	Lipids and lipid-like molecules	Fatty Acyls	Fatty acid esters
595	-4.603509599278537	-4.868379	0.9923506	3.789014381170272	-6.874580824375153	-3.085566443204881	0.6988521555064392	387.86300000000006	1	137	0.9851687529890931	0.7202992500148163	-1.285902472107523	2.503111909062749	0.26486951677981274	-4.859075	0.8918036	3.472663515806197	0.7296032854361594	0.556479274150507	110488-70-5	Dimethomorph	COc1ccc(C(=CC(=O)N2CCOCC2)c2ccc(Cl)cc2)cc1OC	Organic compounds	Benzenoids	Benzene and substituted derivatives	Diphenylmethanes
615	-3.551863992678247	-3.999863	0.82052785	3.1730084657669066	-5.699312508106232	-2.526304042339325	0.7059523809523809	86.138	1	137	1.3833307911745307	0.9353318596654064	-0.7641177242534538	2.408890741513453	0.44799891663876945	-3.92054	0.7255612	2.9716127395629877	1.0146546860851706	0.530952380952381	110-85-0	Piperazine	C1CNCCN1	Organic compounds	Organoheterocyclic compounds	Diazinanes	Piperazines
650	-2.9126596242754403	-3.3412905	0.7532327	3.072143012285231	-4.745112442970276	-1.672969430685045	0.0	102.177	1	137	2.096693523018031	1.6680626637445963	0.2642407043231951	3.3363837166084265	0.42863084966254794	-3.336386	0.67317456	2.637327775359153	1.672967193588181	0.0	111-27-3	1-Hexanol	CCCCCCO	Organic compounds	Lipids and lipid-like molecules	Fatty Acyls	Fatty alcohols
666	-4.421690338066549	-3.4130287	0.7934179	3.048742112517357	-4.88841826915741	-1.8396761566400528	0.6188186813186813	105.137	1	137	0.6000652425478159	1.6087268486831547	0.13333731145695493	3.182079423974312	-1.0086616210255333	-3.3808622	0.72146904	2.771508213877677	1.640893355473964	0.4647727272727272	111-42-2	Diethanolamine	OCCNCCO	Organic compounds	Organic nitrogen compounds	Organonitrogen compounds	Amines
678	-4.902347149533285	-4.792553	1.0352858	4.093086677789686	-6.866089272499084	-2.773002594709398	0.7341671531326703	400.47500000000014	1	137	0.7002282605226003	0.8100224405856714	-1.263513862443199	2.8295728153464874	-0.10979420153523822	-5.0096736	0.92533576	3.526944673061371	0.5929017962881693	0.5456123745778918	111578-32-6	Metobenzuron	CON(C)C(=O)Nc1ccc(Oc2ccc3c(c2)OC(C)(OC)CC3(C)C)cc1	Organic compounds	Organic oxygen compounds	Organooxygen compounds	Ethers
731	-4.578219584488653	-3.8474786	0.7974837	2.989422291517255	-5.402486419677734	-2.413064128160479	0.6444840777502068	121.13899999999995	1	137	0.5050643997612446	1.235805356223597	-0.31920243542783644	2.6702198560894184	-0.7307409563300835	-4.10753	0.71444285	2.8168937981128686	0.9757538716426857	0.5090002067824648	1122-62-9	2-Acetylpyridine	CC(=O)c1ccccn1	Organic compounds	Organic oxygen compounds	Organooxygen compounds	Carbonyl compounds
733	-5.558841560037394	-5.263425	0.8200117	3.381186926364898	-6.905643022060394	-3.524456095695496	0.5296370140076138	372.1490000000001	1	137	0.01187529630120302	0.30729198197413143	-1.3349261657217966	2.0462607606431016	-0.2954166866853436	-5.2230797	0.72466445	2.8805711627006527	0.347637174993926	0.3973293216999215	112281-77-3	Tetraconazole	FC(F)C(F)(F)OCC(Cn1cncn1)c1ccc(Cl)cc1Cl	Organic compounds	Benzenoids	Benzene and substituted derivatives	Halobenzenes
777	-4.926245925711004	-4.4145966	0.83050454	3.4307389855384827	-6.044906783103943	-2.61416779756546	0.6622282022469802	274.103	1	137	0.5116678631167684	1.0233172497453997	-0.6069929942761707	2.823745991262312	-0.5116493680938161	-4.3565207	0.78634226	3.0044514238834372	1.0813931475661258	0.527445593551328	113136-77-9	Cyclanilide	O=C(O)C1(C(=O)Nc2ccc(Cl)cc2Cl)CC1	Organic compounds	Benzenoids	Benzene and substituted derivatives	Anilides
792	-4.96481988046345	-4.461531	0.7812365	3.132915061712265	-5.969910287857056	-2.836995226144791	0.5805695397915077	209.245	1	137	0.3558352086708873	0.8591239159479485	-0.6492551987227188	2.4836598629895463	-0.5032887182014871	-4.6655946	0.76789796	3.016336131095886	0.6550605034348468	0.43712498300013597	114-26-1	Propoxur	CNC(=O)Oc1ccccc1OC(C)C	Organic compounds	Benzenoids	Benzene and substituted derivatives	Phenyl methylcarbamates
819	-4.074221334411726	-4.0225935	0.79145855	3.1269504964351653	-5.653819847106933	-2.526869350671768	0.6010926298398925	196.29	1	137	1.2186768406062989	1.2703046898622188	-0.3609216720889083	2.766028824346257	-0.051627836181745934	-4.056884	0.7126203	2.848435127735138	1.2360143767803775	0.4693853127667218	115-95-7	Linalyl acetate	C=CC(C)(CCC=C(C)C)OC(C)=O	Organic compounds	Lipids and lipid-like molecules	Prenol lipids	Monoterpenoids
851	-4.972581828934165	-5.3948836	0.934052	3.8197891592979403	-7.358850836753845	-3.539061677455905	0.78944473725099	396.3810000000001	1	137	0.6255310000452747	0.20322917467791166	-1.7607380077744057	2.0590511515235344	0.4223018037257473	-5.179092	0.8423544	3.356422728300094	0.41902090652753965	0.5772956991332756	117718-60-2	Thiazopyr	COC(=O)c1c(C(F)F)nc(C(F)(F)F)c(C2=NCCS2)c1CC(C)C	Organic compounds	Organoheterocyclic compounds	Pyridines and derivatives	Pyridinecarboxylic acids and derivatives
903	-4.376626449171964	-4.095535	0.8563813	3.194783520698546	-5.675377702713012	-2.480594182014466	0.49493262140859395	182.222	1	137	0.8839743598086688	1.1650660093660656	-0.4147768937323792	2.780006626966167	-0.2810916476888101	-4.256688	0.80456096	3.162873286008835	1.0039126908658218	0.34479876160990713	119-61-9	Benzophenone	O=C(c1ccccc1)c1ccccc1	Organic compounds	Benzenoids	Benzene and substituted derivatives	Benzophenones
966	-3.618921738047885	-4.8610253	1.4565083	5.647541052103041	-7.772172451019287	-2.1246313989162458	0.6838980463980464	150.133	1	137	1.5575544248329272	0.3154508302401228	-2.595696288138475	3.0518447639645663	1.2421035953566562	-4.061776	0.9628485	3.762052714824676	1.114699995065074	0.5450091575091575	120-57-0	Piperonal	O=Cc1ccc2c(c1)OCO2	Organic compounds	Organoheterocyclic compounds	Benzodioxoles
1034	-4.896137003912295	-5.3384786	1.2371937	4.77889897227287	-7.825143170356751	-3.04624419808388	0.584986128422661	330.36400000000003	1	137	0.6228557119358852	0.1805141506021054	-2.306150454508571	2.4727485177643	0.44234156130376956	-5.6148596	1.1356635	4.571376132965088	-0.095866876303813	0.4534071810542398	121-75-5	Malathion	CCOC(=O)CC(SP(=S)(OC)OC)C(=O)OCC	Organic compounds	Lipids and lipid-like molecules	Fatty Acyls	Fatty acid esters
1037	-5.382606408835068	-4.528136	0.96883065	3.732997250556945	-6.456957495212555	-2.7239602446556095	0.5975848712690818	222.117	1	137	-0.036024609747866525	0.8184460236875982	-1.1103756961253533	2.622621554431592	-0.8544706323152926	-4.5007854	0.9445286	3.715881198644637	0.8457964455746322	0.4452039188881294	121-82-4	Cyclonite	O=[N+]([O-])N1CN([N+](=O)[O-])CN([N+](=O)[O-])C1	Organic compounds	Organoheterocyclic compounds	Triazinanes	1,3,5-triazinanes
1077	-4.122577434798872	-3.9617233	0.7644885	2.958775323629378	-5.448008453845977	-2.4892331302165993	0.6035984848484848	202.297	1	137	1.1834120075710113	1.344266110675856	-0.14201901147609386	2.8167563121532844	-0.16085410716215343	-4.121395	0.6556362	2.6280312418937672	1.184594328717304	0.48238636363636356	122-40-7	2-(Phenylmethylene)-heptanal	CCCCCC(C=O)=Cc1ccccc1	Organic compounds	Phenylpropanoids and polyketides	Cinnamaldehydes
1144	-3.618896837007088	-3.6118345	0.81056994	3.133862167596817	-5.118148851394653	-1.9842866837978363	0.6684494949494949	116.15999999999998	1	137	1.4461597663489305	1.4532220814363932	-0.05309224803863475	3.080769919558182	-0.0070623109450762556	-3.6516778	0.7012355	2.7909496903419493	1.4133787446051538	0.5188282828282829	123-42-2	Diacetone alcohol	CC(=O)CC(C)(C)O	Organic compounds	Organic oxygen compounds	Organooxygen compounds	Carbonyl compounds
1155	-3.50827898307065	-3.382757	0.71425414	2.825224909186363	-4.6932263493537905	-1.8680014401674274	0.6023976608187134	72.107	1	137	1.3496984441148967	1.47522048875502	0.16475107783175616	2.989975987018119	-0.12552203459958067	-3.4981005	0.6851771	2.5730788886547087	1.3598769076072317	0.4623976608187134	123-72-8	Butyraldehyde	CCCC=O	Organic compounds	Organic oxygen compounds	Organooxygen compounds	Carbonyl compounds
1212	-4.569750585066366	-4.093243	0.79980284	3.071703958511352	-5.470331430435181	-2.3986274719238287	0.633518388155019	430.3730000000003	1	137	1.0640944324274109	1.5406019079345832	0.16351358705859625	3.2352175455699483	-0.4765074629655359	-4.055034	0.73665273	2.759623765945434	1.5788108542223511	0.4966762828918611	125401-92-5	Bispyribac-sodium	COc1cc(OC)nc(Oc2cccc(Oc3nc(OC)cc(OC)n3)c2C(=O)[O-])n1.[Na+]	Organic compounds	Organic oxygen compounds	Organooxygen compounds	Ethers
1224	-3.190877513591364	-4.0985594	1.2836386	5.031239056587219	-6.922053813934326	-1.8908147573471072	0.7692858865272658	492.3890000000002	1	137	2.50143082861133	1.5937489569787315	-1.2297454717316323	3.8014935848555864	0.9076818659862727	-3.8439116	1.0069487	3.847553539276123	1.848396706255177	0.6121430293844087	1260-17-9	Carminic acid	Cc1c(C(=O)O)c(O)cc2c(O)c3c(c(O)c12)C(=O)C(C1OC(CO)C(O)C(O)C1O)C(=O)C3=O	Organic compounds	Benzenoids	Anthracenes	Anthracenecarboxylic acids and derivatives
1230	-3.096910233894396	-4.046896	0.8241312	3.059669643640518	-5.646627795696259	-2.5869581520557405	0.7883168092962566	846.9170000000001	1	137	2.8309306165682337	1.8809448703254765	0.2812130547663711	3.3408826984068893	0.9499857469405648	-3.9010437	0.74398315	2.879868441820143	2.0267972150551303	0.6296961196410842	126-13-6	Sucrose acetate isobutanoate	CC(=O)OCC1OC(OC2(COC(=O)C(C)C)OC(COC(C)=O)C(OC(=O)C(C)C)C2OC(=O)C(C)C)C(OC(=O)C(C)C)C(OC(=O)C(C)C)C1OC(=O)C(C)C	Organic compounds	Organic oxygen compounds	Organooxygen compounds	Carbohydrates and carbohydrate conjugates
1255	-3.755438988343651	-3.7402458	0.93222326	3.7213833123445483	-5.555461847782135	-1.834078535437587	0.41812564499484006	210.295	1	137	1.567389958625961	1.5825831252639218	-0.23263290081252339	3.488750411532025	-0.015193169251854322	-3.6174505	0.8047763	3.2211766600608827	1.7053784708830328	0.32400799793601653	126-92-1	Sodium ethasulfate	CCCCC(CC)COS(=O)(=O)[O-].[Na+]	Organic compounds	Organic acids and derivatives	Organic sulfuric acids and derivatives	Sulfuric acid esters
1278	-4.691731445736303	-4.4918547	1.0180845	4.047466272115708	-6.514223468303681	-2.4667571961879733	0.5263157894736843	218.277	1	137	0.6472765304706499	0.8471533146298096	-1.1752154920967277	2.8722507800189794	-0.19987677807272863	-4.853366	0.96340096	3.623253953456879	0.48564206996987713	0.4	127-63-9	Diphenylsulfone	O=S(=O)(c1ccccc1)c1ccccc1	Organic compounds	Benzenoids	Benzene and substituted derivatives	Benzenesulfonyl compounds
1281	-3.2679057097736512	-4.4078326	1.123433	4.3213265359401705	-6.557075035572052	-2.2357484996318817	0.5332548804962598	203.17499999999995	1	137	2.0399645586512167	0.9000376445292549	-1.249204767147184	3.0721217687929863	1.139926912754425	-4.472404	1.004492	4.012352138757706	0.8354662498722839	0.41182630906768836	127-68-4	Sodium 3-nitrobenzenesulfonate	O=[N+]([O-])c1cccc(S(=O)(=O)[O-])c1.[Na+]	Organic compounds	Benzenoids	Benzene and substituted derivatives	Benzenesulfonic acids and derivatives
1293	-4.265198164694968	-3.9967124	0.7967812	3.1335492968559246	-5.459366548061371	-2.325817251205446	0.4513188405797101	220.356	1	137	1.077926715571507	1.3464124447484418	-0.11624166779489596	3.017307629061029	-0.26848571848219915	-4.1934047	0.7422334	2.932933783531189	1.1497201824293453	0.3389855072463768	128-37-0	Butylated hydroxytoluene	Cc1cc(C(C)(C)C)c(O)c(C(C)(C)C)c1	Organic compounds	Benzenoids	Benzene and substituted derivatives	Phenylpropanes
1462	-4.388968839777212	-4.839907	0.9288082	3.5989202022552487	-6.794373631477356	-3.1954534292221073	0.6592307692307692	296.562	1	137	1.0831466621154675	0.6322083379030866	-1.3222581295846763	2.2766620726705726	0.4509383295648286	-4.8639345	0.90057343	3.512736237049101	0.608180981195241	0.5173545966228893	133-07-3	Folpet	O=C1c2ccccc2C(=O)N1SC(Cl)(Cl)Cl	Organic compounds	Organoheterocyclic compounds	Isoindoles and derivatives	Isoindolines
1661	-5.1099422467203945	-4.760543	0.9310872	3.8035106718540184	-6.736755764484405	-2.933245092630387	0.7217443870432273	255.665	1	137	0.29772903137530293	0.6471283884113304	-1.3290844863887077	2.4744261854653105	-0.34939937715252345	-4.618138	0.7337947	2.9357363104820244	0.7895334406815377	0.5617443870432274	138261-41-3	Imidacloprid	O=[N+]([O-])NC1=NCCN1Cc1ccc(Cl)nc1	Organic compounds	Organic nitrogen compounds	Organonitrogen compounds	Guanidines
1688	-4.753736606766973	-4.705527	0.85835665	3.536286509037017	-6.5913419008255	-3.0550553917884833	0.6893618010418494	332.469	1	137	0.7680145503711506	0.8162243393090775	-1.069590743687377	2.46669576534964	-0.04820977800110349	-4.719735	0.76776224	3.0101592540740967	0.8020159934847652	0.5371576456669624	139340-56-0	Darbufelone mesylate	CC(C)(C)c1cc(C=C2SC(=N)NC2=O)cc(C(C)(C)C)c1O.CS(=O)(=O)O	Organic compounds	Benzenoids	Benzene and substituted derivatives	Phenylpropanes
1729	-3.9577309323151817	-3.9728236	0.7785909	3.0004735708236687	-5.40126496553421	-2.4007913947105415	0.5125586546276202	148.205	1	137	1.2131319233914175	1.1980392260626525	-0.23040210982761095	2.770071460996058	0.015092687527347604	-4.015435	0.7306366	2.957371765375137	1.1554276275725213	0.3953172753172753	140-67-0	Estragole	C=CCc1ccc(OC)cc1	Organic compounds	Benzenoids	Phenol ethers	Anisoles
1748	-3.936836196591345	-3.651634	0.75124305	2.8480721116065975	-5.151798117160797	-2.3037260055541995	0.4250928381962865	128.17099999999996	1	137	1.1709535761367773	1.4561558086480701	-0.0440083444326748	2.804063767173923	-0.28520221870133033	-3.5891132	0.68991697	2.706380379199981	1.5186765212314228	0.32854111405835545	141-32-2	Butyl acrylate	C=CC(=O)OCCCC	Organic compounds	Organic acids and derivatives	Carboxylic acids and derivatives	Acrylic acids and derivatives
1772	-4.099263459905487	-4.763168	0.8548376	3.3658167600631708	-6.447759139537811	-3.0819423794746403	0.7114149650217433	147.243	1	137	1.068771197484823	0.4048668123275179	-1.2797244821475013	2.0860922779156694	0.6639043982182926	-4.752099	0.7942259	3.0358862757682803	0.41593561895180287	0.5647482983550767	141-98-0	Carbamothioic acid, ethyl-, O-(1-methylethyl) ester	CCNC(=S)OC(C)C	Organic compounds	Organosulfur compounds	Thiocarbonyl compounds	Thiocarbamic acid derivatives
1833	-3.9341608508214954	-4.0408125	0.9317436	3.770719635486602	-5.834635019302368	-2.063915383815766	0.7203699293482575	246.39399999999995	1	137	1.4574692771894882	1.350817623593799	-0.4430048912913846	3.3277147441952177	0.10665164154911011	-4.2615204	0.7270063	2.8152949690818785	1.1301097480179332	0.5703699293482576	144020-22-4	Acetic acid, anhydride, reaction products with 1,5,10-trimethyl-1,5,9-cyclododecatriene	CC(=O)C1=C(C)CCC=C(C)CCC=C(C)CC1	Organic compounds	Organic oxygen compounds	Organooxygen compounds	Carbonyl compounds
1862	-4.462990011664206	-4.569569	0.98392725	3.982107019424438	-6.542101848125458	-2.5599948287010195	0.7018432631625402	406.2260000000001	1	137	1.145777704783133	1.0391985997765882	-0.9333341316781184	3.0487728877463196	0.10657909920615527	-4.67055	0.7670318	2.8275856494903544	0.9382178522737002	0.520634929829207	145701-21-9	Diclosulam	CCOc1nc(F)cc2nc(S(=O)(=O)Nc3c(Cl)cccc3Cl)nn12	Organic compounds	Organoheterocyclic compounds	Triazolopyrimidines
1863	-4.9568374629656855	-4.5225596	0.9192526	3.378159034252167	-6.167087817192078	-2.788928782939911	0.6429821280624927	359.2890000000001	1	137	0.598606458073002	1.0328842772573734	-0.6116438961533905	2.7665151380987765	-0.43427782017393746	-4.6259103	0.83391464	3.3061057686805717	0.9295336273361834	0.4734306574742573	145701-23-1	Florasulam	COc1ncc(F)c2nc(S(=O)(=O)Nc3c(F)cccc3F)nn12	Organic compounds	Benzenoids	Benzene and substituted derivatives	Sulfanilides
1898	-2.714787337618725	-3.642285	0.77488244	3.1234203219413756	-5.162027204036713	-2.0386068820953374	0.7010023305107088	115.13200000000002	1	137	2.346408711396855	1.4189109302256764	-0.1008311550211329	3.022589166920243	0.9274977709475594	-3.6248047	0.7006376	2.7335068881511666	1.4363913256899918	0.5431075936686035	147-85-3	L-Proline	O=C(O)C1CCCN1	Organic compounds	Organic acids and derivatives	Carboxylic acids and derivatives	Amino acids, peptides, and analogues
2087	-3.013900360088665	-3.9844942	0.91645455	3.7216416716575624	-6.011285674571991	-2.2896440029144287	0.6890656370656372	241.472	1	137	2.3689664190962176	1.3983725618633929	-0.6284188953871084	3.093222776270454	0.9705938492008856	-3.7592435	0.79996365	3.214530420303345	1.6236232987768804	0.5357323037323038	16079-88-2	1-Bromo-3-chloro-5,5-dimethylhydantoin	CC1(C)C(=O)N(Cl)C(=O)N1Br	Organic compounds	Organoheterocyclic compounds	Azolidines	Imidazolidines
2103	-4.7510380964214285	-4.671207	0.83917034	3.33640204668045	-6.312157201766968	-2.975755155086518	0.7231992087615188	311.41	1	137	0.7422944581018996	0.8221256110401463	-0.8188246472436396	2.51757739943681	-0.07983114528007107	-4.8677444	0.81558865	3.114429718255996	0.6255881172597754	0.5721788005982535	161326-34-7	Fenamidone	CSC1=NC(C)(c2ccccc2)C(=O)N1Nc1ccccc1	Organic compounds	Organic acids and derivatives	Carboxylic acids and derivatives	Amino acids, peptides, and analogues
2151	-4.129867925040673	-4.3074155	0.84522897	3.18405269384384	-5.844455587863922	-2.660402894020082	0.1975990675990676	1077.1279999999997	1	137	1.9023993905048153	1.7248518186830468	0.1878117276815667	3.3718644215254066	0.17754756034140673	-4.3603816	0.7611903	2.8688049972057343	1.6718856985326356	0.14426573426573425	16470-24-9	C.I. Fluorescent Brightener 220	O=S(=O)([O-])c1ccc(Nc2nc(Nc3ccc(C=Cc4ccc(Nc5nc(Nc6ccc(S(=O)(=O)[O-])cc6)nc(N(CCO)CCO)n5)cc4S(=O)(=O)[O-])c(S(=O)(=O)[O-])c3)nc(N(CCO)CCO)n2)cc1.[Na+].[Na+].[Na+].[Na+]	Organic compounds	Phenylpropanoids and polyketides	Stilbenes	Sulfonated stilbenes
2165	-4.283647501002279	-4.613805	1.0001729	4.205543327331543	-6.849104595184326	-2.6435612678527836	0.6628787878787878	144.494	1	137	0.876202312727022	0.5460450082152242	-1.6892547814550254	2.5162885458765176	0.33015731619742805	-4.497717	0.97551763	3.860615456104278	0.6621329034332135	0.5253787878787879	16672-87-0	Ethephon	O=P(O)(O)CCCl	Organic compounds	Organic acids and derivatives	Organic phosphonic acids and derivatives	Organic phosphonic acids
2180	-5.30468649919512	-4.4737754	0.9846173	3.8885001540184017	-6.420934891700744	-2.5324347376823426	0.6467738610595752	734.0280000000002	1	137	0.5610261274969177	1.3919372165602497	-0.5552222650087064	3.333277889009695	-0.8309111123848174	-4.4696426	0.88198364	3.348577952384949	1.3960700099234844	0.48486909915481335	168316-95-8	Spinosad	CCC1CCCC(OC2CCC(N(C)C)C(C)O2)C(C)C(=O)C2CC3C4CC(OC5CC(C)C(OC)C(OC)C5OC)CC4CCC3C2CC(=O)O1	Organic compounds	Organic oxygen compounds	Organooxygen compounds	Carbohydrates and carbohydrate conjugates
2222	-4.739458154881583	-4.9814153	1.0783778	4.109695947170257	-7.145065343379974	-3.035369396209717	0.7686240375714061	359.39700000000005	1	137	0.8161162927136216	0.5741591812616682	-1.5894908957847693	2.5202050513854877	0.24195711687745014	-5.192065	0.96523875	3.4608699142932884	0.36350968466284106	0.6091645781119466	171866-31-2	CP-283097	Oc1ccc2c(c1)OCC(N1CCC(O)(c3ccc(F)cc3)CC1)C2O	Organic compounds	Organoheterocyclic compounds	Piperidines	Phenylpiperidines
2278	-3.9758374908997247	-4.638384	0.89735943	3.5616307139396657	-6.475613713264465	-2.9139829993247996	0.8230128205128204	174.25500000000002	1	137	1.265347757513109	0.6028013838168425	-1.2344284648516317	2.327202249088034	0.6625463744567206	-4.7093506	0.83126944	3.40697082877159	0.5318346597226458	0.6530128205128205	17766-26-6	Trisodium 2,4,6-trithioxo-1,3,5-triazinane-1,3,5-triide	S=c1[n-]c(=S)[n-]c(=S)[n-]1.[Na+].[Na+].[Na+]	Organic compounds	Organoheterocyclic compounds	Triazines	Triazinethiones
2376	-4.05629308000132	-4.8297873	0.8646292	3.328282243013381	-6.571759521961212	-3.243477278947831	0.641989703989704	408.735	1	137	1.5551487479624053	0.7816545649259833	-0.9603176939974863	2.3679645490158947	0.7734941743321757	-4.784543	0.7609946	2.991621398925781	0.8268988072141831	0.49595795795795794	188489-07-8	Flufenpyr-ethyl	CCOC(=O)COc1cc(-n2ncc(C(F)(F)F)c(C)c2=O)c(F)cc1Cl	Organic compounds	Benzenoids	Benzene and substituted derivatives	Phenoxyacetic acid derivatives
2400	-4.8619808311476	-4.6047277	0.78042066	2.947388756275177	-6.140919733047485	-3.1935309767723083	0.3491695804195804	215.688	1	137	0.4718451522546469	0.7290982358223274	-0.8070937496452387	2.1402950066299384	-0.25725308609144726	-4.4964385	0.7254622	2.836115384101867	0.8373874764166522	0.26166958041958044	1912-24-9	Atrazine	CCNc1nc(Cl)nc(NC(C)C)n1	Organic compounds	Organoheterocyclic compounds	Triazines	Aminotriazines
2411	-3.4338550171755418	-3.9100451	0.80497825	3.0041301965713494	-5.398239529132843	-2.3941093325614933	0.4457478005865102	284.311	1	137	2.019938645704784	1.5437485264844315	0.05555413374748324	3.0596843303188326	0.4761901297665969	-3.8232477	0.72979903	2.8566890954971296	1.630545997559134	0.33607038123167154	19224-26-1	1,2-Propanediol, dibenzoate	CC(COC(=O)c1ccccc1)OC(=O)c1ccccc1	Organic compounds	Benzenoids	Benzene and substituted derivatives	Benzoic acids and derivatives
2427	-4.125508493510634	-4.0151796	0.83969843	3.43841136097908	-5.8027145028114315	-2.3643031418323517	0.700681917211329	297.358	1	137	1.3477711335658542	1.458100008631209	-0.3294348757349432	3.1089764852441366	-0.11032885941639581	-3.9156914	0.7134996	2.830801224708556	1.557588261635011	0.5477407407407408	194098-25-4	CP-409092	CNCc1ccc(NC(=O)c2c[nH]c3c2C(=O)CCC3)cc1	Organic compounds	Benzenoids	Benzene and substituted derivatives	Anilides
2536	-3.967265900284101	-3.940057	0.89208	3.6842380285263054	-5.796492946147919	-2.1122549176216134	0.6767005659329752	404.48800000000034	1	137	1.6396397415823916	1.666848607307581	-0.18958730428142642	3.494650724244879	-0.027208861023236608	-4.100584	0.84827334	3.2748928189277633	1.506321618803804	0.52568015776971	210826-40-7	CP-456773	CC(C)(O)c1coc(S(=O)(=O)NC(=O)Nc2c3c(cc4c2CCC4)CCC3)c1	Organic compounds	Benzenoids	Indanes
2575	-4.477116867473075	-4.442161	0.9477928	3.6502256631851187	-6.192243909835815	-2.5420182466506964	0.5187524366471735	314.04999999999995	1	137	1.0198819302670166	1.054837731529084	-0.6952451120957233	2.9549805510893954	-0.0349557842516397	-4.8863564	1.1052381	4.486211585998534	0.6106424581642901	0.27875243664717353	21615-47-4	Ammonium perfluorohexanoate	O=C([O-])C(F)(F)C(F)(F)C(F)(F)C(F)(F)C(F)(F)F.[NH4+]	Organic compounds	Organohalogen compounds	Alkyl halides	Alkyl fluorides
2663	-5.674089767582796	-4.5999765	0.949843	3.8086578309535972	-6.636404860019684	-2.8277470290660864	0.5928673841077934	223.228	1	137	-0.32534109934764155	0.7487721385444388	-1.2876561917845293	2.521001639169068	-1.0741132279709795	-4.683473	0.91043967	3.49054003357887	0.66527555842116	0.4236981896352622	22781-23-3	Bendiocarb	CNC(=O)Oc1cccc2c1OC(C)(C)O2	Organic compounds	Organoheterocyclic compounds	Benzodioxoles
2700	-4.567098354545855	-4.537292	0.8101434	3.0828722953796377	-6.137969648838043	-3.055097353458405	0.553437691231751	342.4020000000001	1	137	0.9674379382186851	0.9972442976713867	-0.6034333560735023	2.4794389393061356	-0.029806350914263646	-4.779554	0.8418093	3.1741737544536583	0.7549823922259059	0.4238306451612903	23564-05-8	Thiophanate-methyl	COC(=O)NC(=S)Nc1ccccc1NC(=S)NC(=O)OC	Organic compounds	Benzenoids	Benzene and substituted derivatives
2748	-2.994469757988896	-4.193309	0.8949506	3.482964551448822	-5.854005527496338	-2.371040976047516	0.5499285042361428	307.3090000000001	1	137	2.4931055214119704	1.2942664614453983	-0.3664302480954714	3.1165343033533506	1.1988390722723343	-3.9363954	0.73802966	2.9135596036911	1.551179865582866	0.4351744058754871	2425-85-6	C.I. Pigment Red 3	Cc1ccc(N=Nc2c(O)ccc3ccccc23)c([N+](=O)[O-])c1	Organic compounds	Benzenoids	Naphthalenes	Naphthols and derivatives
2756	-4.861538981947342	-3.927631	0.7771639	2.996881502866745	-5.398429298400879	-2.4015477955341344	0.5708502024291497	227.396	1	137	0.49524383903231456	1.4291519170621487	-0.04164647742122314	2.9552350254455217	-0.9339080806106717	-4.035784	0.76696444	3.1147578895092005	1.3209990606632964	0.45506072874493925	2439-10-3	Dodine	CC(=O)O.CCCCCCCCCCCCN=C(N)N	Organic compounds	Organic nitrogen compounds	Organonitrogen compounds	Guanidines
2806	-5.492511459612715	-4.5350585	0.8717654	3.261724525690079	-6.174541556835175	-2.912817031145096	0.6935266761905176	240.284	1	137	-0.11178660659098458	0.8456663439491787	-0.793816703813444	2.467907821876635	-0.957452961230147	-4.4924326	0.74149203	3.0502554416656484	0.8882922822420117	0.5449832291192183	25057-89-0	Bentazone	CC(C)N1C(=O)c2ccccc2NS1(=O)=O	Organic compounds	Benzenoids
2848	-3.3488317026700027	-3.6299243	0.7224896	2.816534805297851	-4.997689473628998	-2.1811546683311467	0.36638009049773756	140.27	1	137	1.7981330943197447	1.5170404980204302	0.1492753233607498	2.965810128658601	0.28109259466276093	-3.6194222	0.67494684	2.766584247350691	1.5275426066691484	0.17407239819004525	25339-53-1	Decene	CC=CCCCCCCC	Organic compounds	Hydrocarbons	Unsaturated hydrocarbons	Unsaturated aliphatic hydrocarbons
2866	-6.718515743310546	-4.5885916	0.9339453	3.7067483782768247	-6.5504065990448	-2.8436582207679755	0.6733333333333335	230.44199999999995	1	137	-1.3559541075094217	0.7739700481094116	-1.1878449632436763	2.5189034150331486	-2.129924167687987	-5.589788	1.3955579	5.67469811439514	-0.22722632306204352	0.5215686274509804	2550-40-5	Dicyclohexyl disulfide	C1CCC(SSC2CCCCC2)CC1	Organic compounds	Organosulfur compounds	Organic disulfides	Dialkyldisulfides
2892	-3.4092243435218297	-3.540203	0.9175772	3.706954610347746	-5.531463301181793	-1.8245086908340469	0.6670320855614973	74.08699999999999	1	137	1.4605176657588377	1.3295389239539621	-0.6617212919011256	3.0452333184466203	0.1309787509605922	-3.7364974	0.93126005	3.382286417484283	1.1332446013967816	0.514090909090909	2582-30-1	Carbonic acid, compd. with hydrazinecarboximidamide (1:1)	N=C(N)NN.O=C(O)O	Organic compounds	Organic acids and derivatives	Organic carbonic acids and derivatives	Organic carbonic acids
2896	-4.6823394706070784	-4.4449124	0.8631933	3.5460900425910946	-6.285251677036285	-2.739161634445191	0.6975336543700388	81.11800000000001	1	137	0.22677776379254427	0.4642047795670568	-1.3761344426366626	2.1699555999544318	-0.23742703698281087	-4.6339736	0.8581972	3.5729739487171175	0.2751436401424401	0.5451527019890865	25899-50-7	(2Z)-2-Pentenenitrile	CCC=CC#N	Organic compounds	Organic nitrogen compounds	Organonitrogen compounds	Organic cyanides
2898	-4.878333680694996	-4.6771903	0.9233723	3.5545549750328056	-6.596454358100891	-3.041899383068085	0.7779321031494945	247.534	1	137	0.515301179133163	0.7164445396317977	-1.2028194982727318	2.3517354767600738	-0.20114337689250572	-4.462217	0.7940056	3.1927975833415987	0.9314180133704087	0.6211753463927377	2593-15-9	Etridiazole	CCOc1nc(C(Cl)(Cl)Cl)ns1	Organic compounds	Organic oxygen compounds	Organooxygen compounds	Ethers
2931	-5.005745104520755	-4.3001513	0.8274373	3.3265235841274228	-5.899377608299255	-2.572854024171832	0.7247535271745799	355.48200000000014	1	137	0.5450725103942927	1.2506662792915095	-0.34855999338420735	2.9779635907432156	-0.7055937564067412	-4.140102	0.6763005	2.6075168907642348	1.4107157083483473	0.5747535271745798	263553-33-9	GW473178E methyl benzene sulphonic acid	CCN(C(=O)c1cc(C)cc(OCC(C)Nc2ccncc2)c1)C(C)C.Cc1ccc(S(=O)(=O)O)cc1	Organic compounds	Benzenoids	Benzene and substituted derivatives	Toluenes
2941	-4.250310486399329	-4.885242	0.8002448	3.2963056206703176	-6.457216513156891	-3.1609108924865734	0.683971674257012	621.653	1	137	1.5432375474281366	0.9083060552942247	-0.6636684793294259	2.6326371413408918	0.6349314989217163	-4.8205185	0.7106131	2.674197202920913	0.9730295517891155	0.5305736160045849	264618-44-2	SSR146977	CN(C)C(=O)NC1(c2ccccc2)CCN(CCCC2(c3ccc(Cl)c(Cl)c3)CCCN(C(=O)c3ccccc3)C2)CC1	Organic compounds	Benzenoids	Benzene and substituted derivatives	Benzoyl derivatives
2966	-3.200471484231337	-3.9131832	0.809533	3.0712728202342987	-5.426000547409058	-2.354727727174759	0.3619115731398942	963.563999999999	1	137	2.783409081593298	2.0706973500978965	0.5578800184155774	3.629152838649876	0.7127117280489363	-3.7954469	0.7315975	2.848223078250884	2.188433702844353	0.2597839135654262	26658-19-5	Sorbitan tristearate	CCCCCCCCCCCCCCCCCC(=O)OCC(OC(=O)CCCCCCCCCCCCCCCCC)C1OCC(O)C1OC(=O)CCCCCCCCCCCCCCCCC	Organic compounds	Organic acids and derivatives	Carboxylic acids and derivatives	Tricarboxylic acids and derivatives
3016	-3.552126526689737	-3.5769825	0.74125713	2.985559499263763	-5.0359465956687925	-2.0503870964050295	0.36638009049773756	126.243	1	137	1.5490807797393353	1.5242248119544188	0.06526071076027974	3.050820210024043	0.02485597147920826	-3.6234965	0.7265619	2.9566336333751675	1.4777107704635533	0.17407239819004525	27215-95-8	n-Nonenes	CC=CCCCCCC	Organic compounds	Hydrocarbons	Unsaturated hydrocarbons	Unsaturated aliphatic hydrocarbons
3091	-4.407625731303887	-3.8586254	0.9881763	3.8196074306964873	-5.86717563867569	-2.0475682079792024	0.6287391331686085	876.8380000000006	1	137	1.5352936314977932	2.084293952263586	0.07574372412599065	3.895351154822478	-0.5490003193165824	-3.741968	0.81263393	3.489304041862488	2.2009514489665754	0.49739584958651895	28407-37-6	C.I. Direct Blue 218	Nc1cc(S(=O)(=O)[O-])cc2cc(S(=O)(=O)[O-])c(N=Nc3ccc(-c4ccc(N=Nc5c(S(=O)(=O)[O-])cc6cc(S(=O)(=O)[O-])cc(N)c6c5[O-])c([O-])c4)cc3[O-])c([O-])c12.[Cu+2].[Cu+2].[Na+].[Na+].[Na+].[Na+]	Organic compounds	Benzenoids	Benzene and substituted derivatives	Biphenyls and derivatives
3196	-6.852773530513888	-5.231487	1.0881896	4.380698806047438	-7.418495070934295	-3.0377962648868566	0.7163822458029776	246.29	1	137	-1.4613267517766326	0.15995998946391704	-2.0270482921970396	2.3536505138503987	-1.6212867331811243	-5.486339	1.3336371	5.589287883043287	-0.09489232223253638	0.5709277003484321	301-12-2	Oxydemeton-methyl	CCS(=O)CCSP(=O)(OC)OC	Organic compounds	Organosulfur compounds	Sulfoxides
3227	-4.081100328508275	-3.8309321	0.877999	3.384902036190033	-5.513536107540131	-2.1286340713500977	0.8105182944908972	267.245	1	137	1.345809260048975	1.595977458636146	-0.08662651898288073	3.2982755172071525	-0.2501681881579332	-4.0101943	0.91348124	3.6226503849029528	1.4167152726477183	0.6435485975212003	30516-87-1	3'-Azido-3'-deoxythymidine	Cc1cn(C2CC(N=[N+]=[N-])C(CO)O2)c(=O)[nH]c1=O	Organic compounds	Nucleosides, nucleotides, and analogues	Pyrimidine nucleosides	Pyrimidine 2',3'-dideoxyribonucleosides
3257	-7.11335225264896	-6.3948345	1.7356724	7.0121533274650565	-9.960312581062317	-2.94815925359726	0.5751149425287356	364.9140000000001	1	137	-1.551161727168355	-0.832643993970235	-4.3981220555817115	2.614031271883345	-0.7185177342163431	-6.6918006	2.0127416	7.5404490172862975	-1.12961007040632	0.4417816091954023	309-00-2	Aldrin	ClC1=C(Cl)C2(Cl)C3C4C=CC(C4)C3C1(Cl)C2(Cl)Cl	Organic compounds	Organohalogen compounds	Vinyl halides	Vinyl chlorides
3294	-3.333448348131579	-4.1312084	0.82637197	3.137711822986602	-5.676078820228577	-2.538366997241975	0.3095713774427633	717.6100000000001	1	137	2.522440133903564	1.7246800445411594	0.17980966180656563	3.3175214847931676	0.7977600716682258	-3.941443	0.7373543	2.680397254228591	1.9144455158277889	0.2045518207282913	31775-20-9	Butanamide, 2,2'-[(3,3'-dichloro[1,1'-biphenyl]-4,4'-diyl)bis(2,1-diazenediyl)]bis[N-(4-ethoxyphenyl)-3-oxo-	CCOc1ccc(NC(=O)C(=NNc2ccc(-c3ccc(NN=C(C(C)=O)C(=O)Nc4ccc(OCC)cc4)c(Cl)c3)cc2Cl)C(C)=O)cc1	Organic compounds	Benzenoids	Benzene and substituted derivatives	Biphenyls and derivatives
3362	-4.883557458526092	-4.950331	1.0163027	3.9625585317611667	-7.039947748184204	-3.0773892164230374	0.4945214699151972	249.097	1	137	0.5128110386158284	0.44603726992787324	-1.6435792510422833	2.3189792807188834	0.06677375256399554	-4.834805	0.81381315	3.2292575836181636	0.5615634910589896	0.36408668730650157	330-55-2	Linuron	CON(C)C(=O)Nc1ccc(Cl)c(Cl)c1	Organic compounds	Benzenoids	Benzene and substituted derivatives	N-phenylureas
3366	-3.9398246928600416	-3.923468	0.71362454	2.7547033965587606	-5.30270961523056	-2.5480062186717993	0.34305435011065366	546.7890000000004	1	137	1.7979950762263917	1.814351651197047	0.4351101538558733	3.189813550414634	-0.016356579914484914	-3.9597106	0.66876626	2.5537538051605213	1.7781091686938713	0.25416546122176475	3319-31-1	Tris(2-ethylhexyl) trimellitate	CCCCC(CC)COC(=O)c1ccc(C(=O)OCC(CC)CCCC)c(C(=O)OCC(CC)CCCC)c1	Organic compounds	Benzenoids	Benzene and substituted derivatives	Benzoic acids and derivatives
3393	-4.798007531347176	-4.7043624	0.90487117	3.473556852340697	-6.6065795660018924	-3.1330227136611954	0.49174638867145803	309.366	1	137	0.6924650507254049	0.7861101812938113	-1.1161069839293114	2.357449868411386	-0.09364513892163906	-4.4624844	0.780421	2.9796151459217066	1.0279882296046765	0.3677463886714581	33820-53-0	Isopropalin	CCCN(CCC)c1c([N+](=O)[O-])cc(C(C)C)cc1[N+](=O)[O-]	Organic compounds	Benzenoids	Benzene and substituted derivatives	Aniline and substituted anilines
3394	-6.092813751989335	-5.1672297	0.98216325	4.0752008020877835	-7.333395779132843	-3.258194977045059	0.5579379737375894	466.4790000000002	1	137	-0.4239816545807791	0.5016024330582816	-1.6645636817242866	2.4106371203634973	-0.9255840995845501	-5.3948054	1.0884025	4.185462909936904	0.2740266836596986	0.42635902636916834	3383-96-8	Temephos	COP(=S)(OC)Oc1ccc(Sc2ccc(OP(=S)(OC)OC)cc2)cc1	Organic compounds	Organic acids and derivatives	Organic thiophosphoric acids and derivatives	Thiophosphoric acid esters
3490	-4.454986711747618	-3.981187	0.80863667	3.1643823862075795	-5.529208147525788	-2.364825761318208	0.7327092240404933	154.32500000000002	1	137	0.7334495738915292	1.2072491903796507	-0.3407718618866405	2.823610524320939	-0.47379960656878506	-4.0454082	0.75259924	3.009713625907897	1.143028041719147	0.5680033416875523	3570-55-6	2,2'-Sulfanediyldiethanethiol	SCCSCCS	Organic compounds	Organosulfur compounds	Thiols	Alkylthiols
3521	-5.979104800093481	-4.694542	0.9327849	3.682489383220672	-6.451136565208435	-2.7686471819877627	0.7213526853135525	364.345	1	137	-0.4175919861264779	0.8669708781967822	-0.8896237512414318	2.7928656319792404	-1.284562868941137	-5.1295595	0.88811547	3.489011895656583	0.43195330055831327	0.5713526853135524	365400-11-9	Pyrasulfotole	Cc1[nH]n(C)c(=O)c1C(O)c1ccc(C(F)(F)F)cc1S(C)(=O)=O	Organic compounds	Benzenoids	Benzene and substituted derivatives	Trifluoromethylbenzenes
3536	-3.44417827255398	-3.5963109	0.7572199	2.927001184225082	-5.0807267189025875	-2.1537255346775055	0.12857142857142856	422.73800000000034	1	137	2.181893015844125	2.029760430121388	0.5453445694955176	3.4723457537205995	0.1521325814041501	-3.667687	0.6870043	2.634965884685516	1.9583843480432406	0.08571428571428572	3687-46-5	9-Octadecenoic acid (9Z)-, decyl ester	CCCCCCCCC=CCCCCCCCC(=O)OCCCCCCCCCC	Organic compounds	Lipids and lipid-like molecules	Fatty Acyls	Fatty acid esters
3593	-4.784063614596959	-4.5793934	0.8249868	3.2521600365638728	-6.256276953220367	-3.0041169166564945	0.6037166318641007	292.766	1	137	0.6824570244910096	0.8871272580656717	-0.7897563141323988	2.462403722431474	-0.20467022775613852	-4.4905477	0.77157956	3.079448050260542	0.9759729769439967	0.46578559738134206	38083-17-9	Climbazole	CC(C)(C)C(=O)C(Oc1ccc(Cl)cc1)n1ccnc1	Organic compounds	Benzenoids	Phenol ethers
3597	-5.899729597570532	-4.6585574	0.9461478	3.6921720385551446	-6.530583643913269	-2.8384116053581248	0.7156136938745634	128.17600000000002	1	137	-0.7919228831781051	0.4492492964875907	-1.4227769295208421	2.2693951090343027	-1.2411721825619875	-5.0448337	0.9259179	3.5905478596687317	0.0629730557199989	0.5677876069180418	3811-73-2	Sodium (2-pyridylthio)-N-oxide	[Na+].[O-][n+]1ccccc1[S-]	Organic compounds	Organoheterocyclic compounds	Pyridines and derivatives
3619	-3.979240889471497	-4.220102	1.1867114	4.445466893911361	-6.542441999912262	-2.0969751060009014	0.5415180375180375	212.336	1	137	1.3477827423577524	1.1069218105624834	-1.2154183680830124	3.2300485258283476	0.24086094387200907	-3.848026	0.8862517	3.6213543951511364	1.4789975763388419	0.41424531024531025	38640-62-9	Diisopropylnaphthalene	CC(C)c1cccc2c(C(C)C)cccc12	Organic compounds	Benzenoids	Naphthalenes
3630	-4.835312288588954	-4.1091475	1.0417315	3.9644521415233607	-6.2035908699035645	-2.239138728380204	0.4601320949432404	182.266	1	137	0.4253933740894503	1.151558130702805	-0.9428852072251604	3.0215669342982	-0.7261647399134166	-4.2219334	0.8943771	3.643181580305099	1.038772287303188	0.34813209494324043	38888-98-1	Diphenylethane	CC(c1ccccc1)c1ccccc1	Organic compounds	Benzenoids	Benzene and substituted derivatives	Diphenylmethanes
3654	-3.493896271676436	-4.2219825	0.94546115	3.643283939361572	-5.987968742847443	-2.3446848034858707	0.41348768472906394	266.318	1	137	1.9315042490114314	1.2034180490642756	-0.5625682221595755	3.0807157172019966	0.7280862074190231	-4.1290092	0.92216957	3.4722067415714264	1.2963912804470101	0.3031428571428571	39322-78-6	Potassium lauryl phosphate	CCCCCCCCCCCCOP(=O)([O-])[O-].[K+].[K+]	Organic compounds	Organic acids and derivatives	Organic phosphoric acids and derivatives	Phosphate esters
3676	-4.337350140420828	-4.646259	0.8995946	3.362122571468352	-6.373101210594177	-3.010978639125825	0.6867549134055654	366.5080000000001	1	137	1.2267333182778375	0.9178246341829014	-0.8090177518955117	2.5531048195728405	0.30890869060334225	-4.4090886	0.7356193	2.8268699526786802	1.1549948491525497	0.5415936230829848	402910-27-4	UK-416244	CSc1ccc(Oc2ccc(S(N)(=O)=O)cc2CN(C)C)cc1C	Organic compounds	Benzenoids	Benzene and substituted derivatives	Diphenylethers
3680	-4.134203203562377	-4.769385	0.98388654	3.8163255274295804	-6.784693622589112	-2.9683680951595313	0.6594252437458012	281.312	1	137	1.3149850548119473	0.679803376032348	-1.3355053642147874	2.480820163214793	0.6351816574300546	-4.713143	0.90086263	3.3831799924373605	0.7360453957145271	0.5217010631644777	40487-42-1	Pendimethalin	CCC(CC)Nc1c([N+](=O)[O-])cc(C)c(C)c1[N+](=O)[O-]	Organic compounds	Benzenoids	Benzene and substituted derivatives	Aniline and substituted anilines
3716	-5.883556832571785	-5.235546	1.0865648	4.3507734358310675	-7.483252155780792	-3.132478719949724	0.588278524830249	527.196	1	137	-0.16158472610062294	0.4864259977758192	-1.7612800493096297	2.5894933865214385	-0.6480107205112384	-5.1857553	1.0076468	3.8485173344612114	0.536216866206495	0.45684995340167756	4151-50-2	N-Ethylperfluorooctanesulfonamide	CCNS(=O)(=O)C(F)(F)C(F)(F)C(F)(F)C(F)(F)C(F)(F)C(F)(F)C(F)(F)C(F)(F)F	Organic compounds	Organohalogen compounds	Alkyl halides	Alkyl fluorides
3793	-3.833707817813917	-4.1072874	0.9635442	3.6429086983203876	-5.9167484998703	-2.2738398015499124	0.6428713804982993	409.4190000000001	1	137	1.7784601753823461	1.5048805917147627	-0.30458050667403685	3.3383281916463505	0.2735795891074697	-4.241222	0.76754755	3.034820008277892	1.3709460957620452	0.4994751540832049	4430-18-6	C.I. Acid Violet 43	Cc1ccc(Nc2ccc(O)c3c2C(=O)c2ccccc2C3=O)c(S(=O)(=O)[O-])c1.[Na+]	Organic compounds	Benzenoids	Anthracenes	Anthraquinones
3821	-3.807838755558613	-3.9437597	0.933285	3.758049517869947	-5.8913254737854	-2.1332759559154533	0.7425047438330171	144.12599999999998	1	137	1.3509035780518632	1.2149826610094498	-0.7325831401749242	3.025466377695023	0.13592092423569868	-3.9753125	0.92790234	3.5577059149742123	1.1834298755863775	0.5925047438330171	4511-42-6	L-Dilactide	CC1OC(=O)C(C)OC1=O	Organic compounds	Organoheterocyclic compounds	Dioxanes	1,4-dioxanes
3828	-3.804574104350734	-3.9723344	0.89520824	3.504355072975158	-5.561137223243714	-2.056782150268556	0.7394412319228927	608.6100000000004	1	137	1.9797649795720713	1.8120046997135713	0.22320186067909142	3.7275569336542493	0.16776028056747894	-4.00621	0.78806686	3.16248105764389	1.778129242951608	0.5821930746747354	4553-89-3	Chocolate Brown HT	O=c1c(CO)cc(=NNc2ccc(S(=O)(=O)[O-])c3ccccc23)c(=O)c1=NNc1ccc(S(=O)(=O)[O-])c2ccccc12.[Na+].[Na+]	Organic compounds	Benzenoids	Naphthalenes	Naphthalene sulfonic acids and derivatives
4074	-4.256254679492932	-4.8561597	0.8889307	3.462409663200378	-6.759979963302612	-3.2975703001022345	0.4060606576106913	391.294	1	137	1.3362485091006449	0.7363435076634862	-1.167476774709035	2.2949328884913425	0.599905007549304	-5.0482187	0.9690165	3.9486351609230033	0.5442844692493718	0.30606065761069134	52645-53-1	Permethrin	CC1(C)C(C=C(Cl)Cl)C1C(=O)OCc1cccc(Oc2ccccc2)c1	Organic compounds	Lipids and lipid-like molecules	Fatty Acyls	Fatty acid esters
3958	-3.4406518453948265	-3.970629	0.7904642	3.167811661958694	-5.65726500749588	-2.489453345537186	0.6488789324083442	154.25299999999996	1	137	1.7475817737984658	1.2176046382956611	-0.4690313883025879	2.698780273656106	0.5299771314270729	-4.0277977	0.68947595	2.5368969440460205	1.160435924104273	0.4694512694512694	507-70-0	dl-Borneol	CC1(C)C2CCC1(C)C(O)C2	Organic compounds	Lipids and lipid-like molecules	Prenol lipids	Monoterpenoids
4063	-3.8189280426689143	-3.7662866	0.9846078	3.9650043100118637	-5.847789704799652	-1.8827853947877884	0.7389093362777573	196.224	1	137	1.4738240818333292	1.5264654950049894	-0.5550375802974086	3.409966729714455	-0.052641431111907444	-3.8462832	0.84776956	3.3957619786262505	1.4464689459016482	0.5889093362777573	52556-42-0	Sodium 3-(allyloxy)-2-hydroxypropanesulphonate	C=CCOCC(O)CS(=O)(=O)[O-].[Na+]	Organic compounds	Organic acids and derivatives	Organic sulfonic acids and derivatives	Organosulfonic acids and derivatives
4127	-2.7362770861599954	-3.1055415	0.79556054	3.056110507249832	-4.557290029525757	-1.501179522275925	0.4803628636809415	104.149	1	137	2.281378018209541	1.9121136477942307	0.46036507484377953	3.5164755820936113	0.36926438150663055	-3.1166391	0.72754157	2.9826168090105054	1.9010159616901656	0.36036286368094145	5343-92-0	1,?2-?Pentanediol	CCCC(O)CO	Organic compounds	Organic oxygen compounds	Organooxygen compounds	Alcohols and polyols
4158	-2.3126939422259767	-3.9855156	0.83792764	3.2143116474151605	-5.618388342857361	-2.4040766954422	0.5489898989898989	78.542	1	137	2.5824080137599226	0.9095863471590154	-0.7232863868714613	2.491025260543699	1.6728216522564452	-3.8493886	0.71884966	2.675086110830307	1.0457133526914382	0.4217171717171717	540-54-5	1-Chloropropane	CCCCl	Organic compounds	Organohalogen compounds	Organochlorides
4175	-3.782476359808603	-3.5380867	0.76999646	3.0589213818311682	-5.045072162151336	-1.9861507803201677	0.6561128526645768	128.21499999999995	1	137	1.3254624768886232	1.5698521993156294	0.06286667454588993	3.1217880563770586	-0.24438970705286556	-3.6217978	0.70501345	2.7326036810874927	1.4861410452681965	0.5181818181818182	541-85-5	5-Methyl-3-heptanone	CCC(=O)CC(C)CC	Organic compounds	Organic oxygen compounds	Organooxygen compounds	Carbonyl compounds
4245	-6.223372029881371	-5.016461	0.9373101	3.5707151234149928	-6.789311802387237	-3.2185966789722444	0.6140130816360324	380.55400000000014	1	137	-0.6429557387141993	0.5639554105681079	-1.2088955112200659	2.361819612194927	-1.2069111343430405	-5.416685	0.87519056	3.434360074996948	0.16373117063390247	0.4435212783573439	55285-14-8	Carbosulfan	CCCCN(CCCC)SN(C)C(=O)Oc1cccc2c1OC(C)(C)C2	Organic compounds	Organoheterocyclic compounds	Coumarans
4318	-5.787363737988325	-5.00103	0.82615346	3.352206224203109	-6.7089074611663815	-3.3567012369632723	0.731239596515772	312.29099999999994	1	137	-0.29280426962959216	0.4935294893688867	-1.214347992807649	2.13785823139546	-0.786333769726606	-4.885348	0.7934978	3.098804640769958	0.6092116364245691	0.5828524997415784	56425-91-3	Flurprimidol	CC(C)C(O)(c1ccc(OC(F)(F)F)cc1)c1cncnc1	Organic compounds	Benzenoids	Benzene and substituted derivatives	Phenylpropanes
4321	-2.354959652900278	-3.3916633	0.84200305	3.249133214354515	-5.0097153902053835	-1.7605821758508684	0.48434782608695653	105.093	1	137	2.666614136747215	1.6299104745776174	0.011858399442109254	3.2609916137966244	1.0367036600117094	-3.210681	0.72922873	2.8309529513120637	1.8108928311280599	0.38	56-45-1	L-Serine	NC(CO)C(=O)O	Organic compounds	Organic acids and derivatives	Carboxylic acids and derivatives	Amino acids, peptides, and analogues
4331	-4.056945352794676	-4.6773467	0.9357797	3.5682592868804917	-6.517344355583191	-2.9490850687026993	0.5931798806479114	474.8340000000004	1	137	1.619596455810792	0.9991951070206274	-0.840802546977723	2.7274567399027685	0.6204013535957049	-4.6952877	0.8815032	3.466354417800902	0.9812540999799004	0.4574655949336256	56706-10-6	3,14-Dioxa-8,9-dithia-4,13-disilahexadecane, 4,4,13,13-tetraethoxy-	CCO[Si](CCCSSCCC[Si](OCC)(OCC)OCC)(OCC)OCC	Organic compounds	Organometallic compounds	Organometalloid compounds	Organosilicon compounds
4336	-2.701089540078348	-3.1788037	0.85357183	3.39074116051197	-4.878571045398712	-1.4878298848867422	0.47463636363636363	146.14600000000002	1	137	2.463697393185408	1.985983258110053	0.28621588786504343	3.6769570483770138	0.4777141422489226	-3.0490966	0.7894921	3.035692334175108	2.1156903578548683	0.36398418972332014	56-85-9	L-Glutamine	NC(=O)CCC(N)C(=O)O	Organic compounds	Organic acids and derivatives	Carboxylic acids and derivatives	Amino acids, peptides, and analogues
4399	-6.404811217514719	-4.6639028	0.9749854	3.8036318898200983	-6.542770183086395	-2.7391382932662967	0.7762532017520407	320.42999999999995	1	137	-0.8990780477288264	0.8418304128043809	-1.0370370133005027	2.7665948765195956	-1.7409084579627168	-5.159869	1.1455239	4.596687102317809	0.3458639809049457	0.618677444176283	58138-08-2	Tridiphane	Clc1cc(Cl)cc(C2(CC(Cl)(Cl)Cl)CO2)c1	Organic compounds	Benzenoids	Benzene and substituted derivatives	Halobenzenes
4551	-4.818147318554974	-4.8675838	1.0086329	3.9107250928878763	-6.921515619754791	-3.0107905268669146	0.4411135531135531	182.135	1	137	0.4422460915248905	0.392809649021228	-1.6611222096749263	2.24960288321295	0.04943643312349266	-4.8635683	0.9178343	3.6795782148838025	0.39682509842007796	0.3161135531135531	606-20-2	2,6-Dinitrotoluene	Cc1c([N+](=O)[O-])cccc1[N+](=O)[O-]	Organic compounds	Benzenoids	Benzene and substituted derivatives	Toluenes
4578	-4.681775800441622	-4.627878	0.7826606	2.9244288802146894	-6.217081940174102	-3.292653059959413	0.7479185440523202	394.6920000000002	1	137	0.914482523341616	0.9683801263920564	-0.6208236163908641	2.303605263823825	-0.053897611354708275	-4.601198	0.7222843	2.892256093025207	0.9950601208273797	0.5834024150200621	61260-55-7	1,6-Bis(2,2,6,6-tetramethyl-4-piperidylamino)hexane	CC1(C)CC(NCCCCCCNC2CC(C)(C)NC(C)(C)C2)CC(C)(C)N1	Organic compounds	Organoheterocyclic compounds	Piperidines	Aminopiperidines
4597	-3.2910052239233143	-4.066678	0.80489737	3.0251008629798863	-5.5975436806678776	-2.572442817687991	0.6971128909229596	85.10600000000001	1	137	1.6389549551393647	0.8632821402825435	-0.6675835016051983	2.357517361374688	0.7756728232568615	-4.047132	0.72441524	2.8652585804462434	0.8828281741037693	0.44989066870073735	616-45-5	2-Pyrrolidinone	O=C1CCCN1	Organic compounds	Organoheterocyclic compounds	Pyrrolidines	Pyrrolidones
4644	-4.156035847385218	-4.006966	0.8213179	3.265758061408995	-5.591121470928192	-2.3253634095191966	0.7771429568616501	84.082	1	137	0.7686671860183342	0.9177369217769417	-0.6664184375246394	2.599339623884356	-0.1490697333410287	-4.104346	0.8216057	3.1947674691677093	0.8203572545787323	0.6181685978872912	61-82-5	Amitrole	Nc1nc[nH]n1	Organic compounds	Organoheterocyclic compounds	Azoles	Triazoles
4698	-6.786886373991411	-4.222714	0.92300344	3.610346418619155	-6.1065305233001705	-2.4961841046810154	0.5771428571428572	78.042	1	137	-1.8945579833633188	0.6696144549139638	-1.2142021326720782	2.3961442859470767	-2.5641724266952686	-4.542471	1.125907	4.519442826509474	0.3498574658837287	0.45054945054945056	62-74-8	Sodium fluoroacetate	O=C([O-])CF.[Na+]	Organic compounds	Organic acids and derivatives	Carboxylic acids and derivatives	Alpha-halocarboxylic acids and derivatives
4742	-5.28742972746885	-4.5168605	1.1214021	4.440290248394011	-6.811807346343994	-2.371517097949983	0.7090234407160415	286.415	1	137	0.16956603144155066	0.9401352613825582	-1.3548115874335935	3.0854786609604177	-0.7705692423919457	-5.0834136	1.1508824	4.460819298028946	0.3735821674093202	0.5497641814567823	63-05-8	4-Androstene-3,17-dione	CC12CCC3C(CC=C4CC(=O)CCC43C)C1CCC2=O	Organic compounds	Lipids and lipid-like molecules	Steroids and steroid derivatives	Androstane steroids
4777	-3.314478594644461	-4.105032	0.8385498	3.3094324231147763	-5.783420741558075	-2.4739883184432987	0.2290729625183407	629.5040000000002	1	137	2.4845198994061057	1.6939665256082075	0.015577752492491853	3.325010175607268	0.7905533725186249	-3.8510416	0.7168812	2.770682370662689	1.9479569270542718	0.17024943310657598	6358-85-6	C.I. Pigment Yellow 12	CC(=O)C(=NNc1ccc(-c2ccc(NN=C(C(C)=O)C(=O)Nc3ccccc3)c(Cl)c2)cc1Cl)C(=O)Nc1ccccc1	Organic compounds	Benzenoids	Benzene and substituted derivatives	Biphenyls and derivatives
4834	-3.200675724356289	-3.8562007	0.8723223	3.5224483847618098	-5.692330944538116	-2.1698825597763065	0.4359253545270375	426.4320000000002	1	137	2.4291740628957346	1.773649069550628	-0.062481157286092534	3.459967227475717	0.6555249706815527	-3.7293916	0.77081066	3.0377232253551476	1.9004582216695785	0.3442586878603709	6448-95-9	C.I. Pigment Red 22	Cc1ccc([N+](=O)[O-])cc1N=Nc1c(O)c(C(=O)Nc2ccccc2)cc2ccccc12	Organic compounds	Benzenoids	Naphthalenes	Naphthalenecarboxylic acids and derivatives
5045	-3.996738227232188	-4.8721094	0.91315824	3.7846691906452175	-6.757646048069001	-2.972976857423783	0.6116716408330927	323.314	1	137	1.5128862834143368	0.6375151020321813	-1.248021537422476	2.5366476532227415	0.8753711859147848	-4.747082	0.9187847	3.781714022159576	0.762542276586988	0.4840120663650075	66332-96-5	Flutolanil	CC(C)Oc1cccc(NC(=O)c2ccccc2C(F)(F)F)c1	Organic compounds	Benzenoids	Benzene and substituted derivatives	Anilides
5303	-4.2838616094479045	-3.7529316	0.7301272	2.78293309211731	-5.067261123657227	-2.284328031539917	0.33043131477342	290.44699999999995	1	137	1.1792052856002722	1.71013529346982	0.39580577139094975	3.1787388635082596	-0.5309300145992717	-3.830937	0.68054354	2.716153556108474	1.6321299693717457	0.25475563909774435	68411-27-8	Benzoic acid, C12-15-alkyl esters	CCCCCCCCCCCCOC(=O)c1ccccc1	Organic compounds	Benzenoids	Benzene and substituted derivatives	Benzoic acids and derivatives
5405	-3.2904848224899537	-3.5568974	0.81716514	3.2315793186426163	-5.227742254734039	-1.9961629360914233	0.0	126.243	1	137	1.8107224839391187	1.5443099164322376	-0.126534948304967	3.105044370337649	0.2664125793197387	-3.663921	0.726315	2.868203860521316	1.4372861858842936	0.0	68526-55-6	Alkenes, C8-10, C9-rich	C=CCCCCCCC	Organic compounds	Hydrocarbons	Unsaturated hydrocarbons	Unsaturated aliphatic hydrocarbons
5553	-4.561800948691671	-4.6471987	0.8820055	3.420236420631407	-6.303319978713989	-2.883083558082582	0.5172413793103449	452.5310000000001	1	137	1.093847386601578	1.0084496556156972	-0.64767164342074	2.772564777210667	0.08539772837131743	-4.3815837	0.8222314	3.3479649066925043	1.2740646473784352	0.4	68937-41-7	Triphenyl phosphates isopropylated	CC(C)c1ccc(OP(=O)(Oc2ccc(C(C)C)cc2)Oc2ccc(C(C)C)cc2)cc1	Organic compounds	Organic acids and derivatives	Organic phosphoric acids and derivatives	Phosphate esters
5605	-6.575709711332941	-4.4372783	0.8934983	3.4940633416175833	-6.234307277202606	-2.7402439355850228	0.7678821879382889	230.404	1	137	-1.2132196968124602	0.9252117392635011	-0.8718172626821256	2.622246078935458	-2.1384314406115053	-5.0478096	1.2119987	4.90574304461479	0.31468042930875406	0.6078821879382889	6911-51-9	2-Thienyl disulfide	c1csc(SSc2cccs2)c1	Organic compounds	Organoheterocyclic compounds	Heteroaromatic compounds
5677	-3.723992828448255	-4.159208	0.78214806	3.0239103019237517	-5.696154820919037	-2.672244518995285	0.6070429252782195	310.39300000000003	1	137	1.767919090015303	1.3327040849855054	-0.2042429024554789	2.8196673994682726	0.43521499244407913	-4.142923	0.7031507	2.6933077454566954	1.3489890609467212	0.4820429252782194	70356-09-1	1-(4-tert-Butylphenyl)-3-(4-methoxyphenyl)propane-1,3-dione	COc1ccc(C(=O)CC(=O)c2ccc(C(C)(C)C)cc2)cc1	Organic compounds	Phenylpropanoids and polyketides	Linear 1,3-diarylpropanoids	Chalcones and dihydrochalcones
5740	-3.6851513547137857	-3.9038744	0.8946376	3.455805510282515	-5.595336782932281	-2.139531272649766	0.3987522336818111	925.826	1	137	2.281378018209541	2.0626549908205747	0.37119258999104543	3.8269981002735607	0.2187230425640463	-3.7109854	0.7609108	3.133697271347046	2.2555439368439654	0.3086113886113886	71566-54-6	Benzoic acid, 3,3'-[(2,5-dichloro-1,4-phenylene)bis[iminocarbonyl(2-hydroxy-3,1-naphthalenediyl)-2,1-diazenediyl]]bis[4-methyl-, 1,1'-bis(1-methylethyl) ester	Cc1ccc(C(=O)OC(C)C)cc1N=Nc1c(O)c(C(=O)Nc2cc(Cl)c(NC(=O)c3cc4ccccc4c(N=Nc4cc(C(=O)OC(C)C)ccc4C)c3O)cc2Cl)cc2ccccc12	Organic compounds	Benzenoids	Naphthalenes	Naphthalenecarboxylic acids and derivatives
5746	-4.597647377502787	-4.178654	0.90402025	3.6224969267845153	-5.931118083000183	-2.308621156215668	0.29333333333333333	326.6330000000001	1	137	0.9164126822423386	1.3354058558969308	-0.417058023255058	3.2054389035294575	-0.4189931836246128	-4.1484246	0.7666637	2.9611051261425008	1.365635454191117	0.21333333333333332	7173-51-5	Didecyldimethylammonium chloride	CCCCCCCCCC[N+](C)(C)CCCCCCCCCC.[Cl-]	Organic compounds	Organic nitrogen compounds	Organonitrogen compounds	Quaternary ammonium salts
5818	-4.697131435724747	-5.257732	1.0360594	4.104512268304825	-7.309621226787567	-3.2051089584827426	0.6862087912087913	347.26400000000007	1	137	0.843528327684718	0.28292786032318745	-1.7689614633781028	2.335550804926722	0.560600478795517	-5.138535	0.95555145	3.880796116590499	0.40212473147561384	0.5426190476190477	731-27-1	Tolylfluanid	Cc1ccc(N(SC(F)(Cl)Cl)S(=O)(=O)N(C)C)cc1	Organic compounds	Benzenoids	Benzene and substituted derivatives	Sulfanilides
5822	-5.889095580583061	-5.286716	1.0902315	4.451783007383345	-7.620412158966064	-3.168629151582719	0.6625730994152047	317.32800000000003	1	137	-0.38758718604650916	0.21479240842148284	-2.1189037644295126	2.3328792429538328	-0.6023795962385785	-5.4291234	0.97918385	3.760991376638412	0.07238498158372567	0.47426858098368224	732-11-6	Phosmet	COP(=S)(OC)SCN1C(=O)c2ccccc2C1=O	Organic compounds	Organoheterocyclic compounds	Isoindoles and derivatives	Isoindolines
5832	-2.417500268188019	-3.15077	0.7962719	3.074941653013229	-4.779576194286347	-1.7046345412731176	0.41013878296108264	388.5450000000001	1	137	3.171941056415901	2.438671388211885	0.8098651303175737	3.8848067833308026	0.7332696807713317	-3.1064305	0.71613693	2.85343926846981	2.483010799929307	0.308097966634552	73398-61-5	Glycerides, mixed decanoyl and octanoyl	CCCCCCC(CCCCCCCCCC(=O)[O-])C(=O)OCC(O)CO	Organic compounds	Lipids and lipid-like molecules	Fatty Acyls	Fatty acids and conjugates
5954	-3.576902535694573	-4.2829585	0.92501724	3.440541648864746	-6.059592425823212	-2.6190507769584657	0.8294117647058824	62.137	1	137	1.216447745813744	0.5103917755721864	-1.2662421443148946	2.1742995045498517	0.7060559718432686	-4.136697	0.85329175	3.43160831928253	0.6566534630294155	0.6627450980392158	75-18-3	Dimethyl sulfide	CSC	Organic compounds	Organosulfur compounds	Thioethers	Dialkylthioethers
5961	-3.751689984544424	-4.286264	0.97587645	3.908101153373718	-6.39719990491867	-2.4890987515449523	0.76015664160401	117.148	1	137	1.3170448939935235	0.7824709391579449	-1.3284650263807227	2.5796361269929955	0.5345739581740818	-4.252001	0.86260486	3.478692018985748	0.816734065933942	0.60015664160401	7529-22-8	4-Methylmorpholine 4-oxide	C[N+]1([O-])CCOCC1	Organic compounds	Organoheterocyclic compounds	Oxazinanes	Morpholines
5965	-4.044464352365275	-4.2354913	0.7414411	2.907930195331573	-5.7402859926223755	-2.8323557972908024	0.5278805989332305	222.32799999999995	1	137	1.302529808848021	1.1115028976546246	-0.3932918314090792	2.5146383639224936	0.19102692342207828	-4.3528132	0.6986292	2.7539013862609854	0.9941809069375858	0.3603999603999604	7534-94-3	Isobornyl methacrylate	C=C(C)C(=O)OC1CC2CCC1(C)C2(C)C	Organic compounds	Lipids and lipid-like molecules	Prenol lipids	Monoterpenoids
6005	-4.417586753130705	-5.053056	1.3230313	4.983244198560714	-7.893841528892517	-2.910597330331803	0.6072519180215222	348.382	1	137	1.1244689549080755	0.4889999648313778	-2.3517858208537357	2.631458377706978	0.6354690101139235	-4.5066853	1.102566	4.21898113489151	1.035370459103936	0.4453480475382003	75980-60-8	Diphenyl(2,4,6-trimethylbenzoyl)phosphine oxide	Cc1cc(C)c(C(=O)P(=O)(c2ccccc2)c2ccccc2)c(C)c1	Organic compounds	Benzenoids	Benzene and substituted derivatives	Benzoic acids and derivatives
6057	-5.001627366166541	-5.1420126	0.8376942	3.226219618320465	-6.781355023384094	-3.5551354050636292	0.6117534407771023	301.296	1	137	0.4773659998597573	0.3369807630202609	-1.3023616573577963	1.9238579609626687	0.1403852299638304	-5.134539	0.770267	2.9495762228965754	0.3444542338915885	0.48388458831808584	76674-21-0	Flutriafol	OC(Cn1cncn1)(c1ccc(F)cc1)c1ccccc1F	Organic compounds	Benzenoids	Benzene and substituted derivatives	Diphenylmethanes
6224	-4.010022388206134	-3.8708398	0.7889232	2.9380222082138063	-5.385169875621796	-2.4471476674079895	0.5742084942084942	402.4840000000003	1	137	1.5947262322745854	1.7339087661303476	0.21957874485892373	3.15760095307273	-0.13918255399287727	-3.7896914	0.7177512	2.8770461678504944	1.8150571688906678	0.45528957528957525	77-90-7	Acetyl tributyl citrate	CCCCOC(=O)CC(CC(=O)OCCCC)(OC(C)=O)C(=O)OCCCC	Organic compounds	Organic acids and derivatives	Carboxylic acids and derivatives	Tetracarboxylic acids and derivatives
6263	-4.749134071662136	-5.1065707	0.83511364	3.150880718231201	-6.730440306663513	-3.579559588432312	0.7617953579965138	352.88699999999994	1	137	0.7985015880232599	0.4410649570484602	-1.1828046469781168	1.9680760712530843	0.357436649010471	-5.0191965	0.73988515	2.9035598039627075	0.5284391466597226	0.6052392964046682	78587-05-0	Hexythiazox	CC1C(c2ccc(Cl)cc2)SC(=O)N1C(=O)NC1CCCCC1	Organic compounds	Benzenoids	Benzene and substituted derivatives	Halobenzenes
6264	-3.412977004284864	-4.250154	0.7717591	3.1087751269340513	-5.933844220638275	-2.825069093704224	0.7908178113358502	138.21	1	137	1.727562462687478	0.8903854554538595	-0.7933047536659332	2.315470373268118	0.8371770141172354	-4.306969	0.6779427	2.542271947860718	0.8335703074037971	0.6299482461184589	78-59-1	Isophorone	CC1=CC(=O)CC(C)(C)C1	Organic compounds	Organic oxygen compounds	Organooxygen compounds	Carbonyl compounds
6298	-3.136855630817407	-3.1238203	0.843537	3.367239767313003	-4.843484258651733	-1.4762444913387303	0.541880341880342	76.051	1	137	1.7442492981781403	1.7572846262610131	0.03762067034381419	3.404860437656817	-0.013035325946801457	-2.9687324	0.75728905	3.0710892081260677	1.9123725737781676	0.43076923076923074	79-14-1	Glycolic acid	O=C(O)CO	Organic compounds	Organic acids and derivatives	Hydroxy acids and derivatives	Alpha hydroxy acids and derivatives
6299	-4.117378939318463	-3.69765	0.79504436	3.1014711618423463	-5.227607309818268	-2.1261361479759215	0.5964535464535464	73.095	1	137	0.7465087311185123	1.166237720926356	-0.363719639381292	2.7377515224610542	-0.4197289835689517	-3.8347719	0.7454617	2.994449257850647	1.0291157778532047	0.43235098235098235	79-16-3	N-Methylacetamide	CNC(C)=O	Organic compounds	Organic acids and derivatives	Carboxylic acids and derivatives	Carboxylic acid derivatives
6306	-2.863752633694614	-3.1921358	0.773871	3.0588164150714867	-4.792635595798492	-1.7338191807270054	0.4887120232708468	88.10599999999998	1	137	2.0812528510870516	1.7528696872805825	0.15236988898317344	3.21118630405466	0.3283831771574368	-3.0571353	0.6701039	2.6800233572721472	1.8878701496636632	0.3762120232708468	79-31-2	2-Methylpropanoic acid	CC(C)C(=O)O	Organic compounds	Organic acids and derivatives	Carboxylic acids and derivatives	Carboxylic acids
6407	-3.446231131100137	-4.138132	0.767884	2.9400521934032438	-5.592242085933686	-2.652189892530442	0.5244623655913978	468.5550000000003	1	137	2.224529445542109	1.5326285006282103	0.07851849070856007	3.018570684111804	0.691900964236777	-4.12963	0.7167338	2.839085781574248	1.5411304818676017	0.4083333333333333	80584-91-4	6,6',6''-(1,3,5-Triazine-2,4,6-triyltriazanediyl)trihexanoic acid	O=C(O)CCCCCNc1nc(NCCCCCC(=O)O)nc(NCCCCCC(=O)O)n1	Organic compounds	Organic acids and derivatives	Carboxylic acids and derivatives	Tricarboxylic acids and derivatives
6422	-3.496893614204086	-3.3671384	0.7752798	3.0476190716028206	-4.965676355361938	-1.9180572837591177	0.7323060996974041	205.254	1	137	1.8153980152219864	1.945153238141384	0.34661527406413395	3.3942343456669546	-0.12975522843138076	-3.3348281	0.7777625	3.0069651752710334	1.9774634861304445	0.5823060996974041	81-13-0	Dexpanthenol	CC(C)(CO)C(O)C(=O)NCCCO	Organic compounds	Lipids and lipid-like molecules	Fatty Acyls	Fatty amides
6428	-3.7811281464915703	-3.6575701	0.84474623	3.3635019183158867	-5.353703963756561	-1.9902020454406741	0.6084242424242424	311.34100000000007	1	137	1.7121081695050466	1.835666181761049	0.1395323522400559	3.503034270555943	-0.1235580228190849	-3.7801301	0.79404837	3.043361508846283	1.713106160115667	0.4566204906204906	81335-37-7	Imazaquin	CC(C)C1(C)N=C(c2nc3ccccc3cc2C(=O)O)NC1=O	Organic compounds	Organoheterocyclic compounds	Quinolines and derivatives	Quinoline carboxylic acids
6430	-3.472019132892741	-3.6754868	0.7945378	3.070274180173873	-5.227822661399841	-2.157548481225968	0.5296188380415457	289.33500000000004	1	137	1.9893818392532079	1.7859141565168541	0.23357831074610724	3.3038524909199802	0.2034676701620688	-3.8113797	0.764548	2.9591695070266724	1.6500212849639906	0.346515939709217	81335-77-5	Imazethapyr	CCc1cnc(C2=NC(=O)C(C)(C(C)C)N2)c(C(=O)O)c1	Organic compounds	Organic acids and derivatives	Carboxylic acids and derivatives	Amino acids, peptides, and analogues
6661	-3.986297459882573	-3.7568624	1.0185184	4.055786761641501	-5.891425955295563	-1.8356391936540613	0.6646612517916866	154.16499999999996	1	137	1.201688327371957	1.4311233732425286	-0.7034401680410327	3.3523465936004686	-0.22943505792029262	-3.7470825	0.85016173	3.339922440052032	1.4409033060880974	0.5122802994107343	85-42-7	Hexahydrophthalic anhydride	Oc1oc(O)c2c1CCCC2	Organic compounds	Organoheterocyclic compounds	Isobenzofurans
6702	-3.9177394559970886	-3.5977995	0.75043803	2.909693557024002	-5.070090520381927	-2.1603969633579254	0.5648351648351648	271.40099999999995	1	137	1.5158719875244253	1.8358119042830081	0.36352092313958667	3.2732144801635887	-0.3199399164310486	-3.7122724	0.7110188	2.8289986014366146	1.721339040017193	0.45054945054945056	85702-79-0	6-[(1-Hydroxy-2,4-dimethylheptylidene)amino]hexanoic acid--2,2',2''-nitrilotri(ethan-1-ol) (1/1)	CCCC(C)CC(C)C(=O)NCCCCCC(=O)O.OCCN(CCO)CCO	Organic compounds	Lipids and lipid-like molecules	Fatty Acyls	Fatty acids and conjugates
6744	-5.999774080079101	-5.0233974	0.9193709	3.663094323873519	-6.896844065189361	-3.233749741315842	0.6863589743589744	317.33200000000005	1	137	-0.4982602111848533	0.47811640381393966	-1.3953301962951135	2.2677641275784057	-0.9763766344003901	-5.072932	0.9754247	3.737823355197906	0.42858212542139956	0.4907943262411347	86-50-0	Azinphos-methyl	COP(=S)(OC)SCn1nnc2ccccc2c1=O	Organic compounds	Organoheterocyclic compounds	Benzo-1,2,3-triazines	Benzotriazine organothiophosphates
6784	-4.60461083425488	-4.850063	0.8099937	3.058918887376785	-6.370994877815247	-3.3120759904384616	0.6916861204762803	331.366	1	137	0.9156971110779958	0.6702450924445785	-0.8506869324823707	2.2082319548944147	0.2454520128825708	-5.0465994	0.8633721	3.3240282237529732	0.47370854848587307	0.5362982821169441	874967-67-6	Sedaxane	Cn1cc(C(=O)Nc2ccccc2C2CC2C2CC2)c(C(F)F)n1	Organic compounds	Benzenoids	Benzene and substituted derivatives	Anilides
6787	-3.784012595437402	-4.897669	0.9106662	3.4567205727100365	-6.598923325538635	-3.1422027528285987	0.49505582137161086	141.60099999999997	1	137	1.3670537249569439	0.2533974851933632	-1.4478570051442892	2.008863567565747	1.1136562430635744	-4.7900577	0.8394579	3.332226949930191	0.36100867848846724	0.3768740031897927	87-60-5	3-Chloro-2-methylaniline	Cc1c(N)cccc1Cl	Organic compounds	Benzenoids	Benzene and substituted derivatives	Toluenes
6798	-4.46025851118972	-5.053537	1.1514419	4.602939754724503	-7.734898567199707	-3.131958812475205	0.7670586667293866	274.40400000000005	1	137	0.9781319266222025	0.38485352512835225	-2.2965081293877843	2.306431625336718	0.5932783807475355	-4.944492	1.1642387	4.722376084327696	0.49389857821983807	0.6101959216313475	87818-31-3	Cinmethylin	Cc1ccccc1COC1CC2(C(C)C)CCC1(C)O2	Organic compounds	Lipids and lipid-like molecules	Prenol lipids	Monoterpenoids
6834	-4.45834957506473	-4.0512476	0.7895181	3.15111483335495	-5.527662658691407	-2.3765478253364565	0.5097407407407407	164.24799999999996	1	137	0.7571505149220223	1.1642525040244545	-0.31216256870465414	2.838952264650296	-0.4071019783240075	-4.2082257	0.737874	2.9121315598487842	1.0072743883768807	0.395074074074074	88-60-8	2-Tert-Butyl-5-methylphenol	Cc1ccc(C(C)(C)C)c(O)c1	Organic compounds	Benzenoids	Benzene and substituted derivatives	Phenylpropanes
6839	-4.675649415949748	-4.8868995	1.1635566	4.64501723051071	-7.336837089061737	-2.691819858551026	0.4133699633699634	137.138	1	137	0.46150839554027956	0.25025834761137644	-2.199679277571709	2.445337952939002	0.21125005533321062	-4.7318287	0.91420084	3.7943801224231715	0.40532911639142266	0.3032051282051282	88-72-2	2-Nitrotoluene	Cc1ccccc1[N+](=O)[O-]	Organic compounds	Benzenoids	Benzene and substituted derivatives	Nitrobenzenes
6847	-2.8106563547447228	-3.6669385	0.79550797	3.0143886208534236	-5.265160667896271	-2.250772047042847	0.3071111111111111	166.13199999999998	1	137	2.4097969386632556	1.5535147488655479	-0.0447073744882923	2.9696812463651314	0.8562821885749794	-3.7226698	0.72962123	2.842003411054611	1.497783450989846	0.2	88-99-3	Phthalic acid	O=C(O)c1ccccc1C(=O)O	Organic compounds	Benzenoids	Benzene and substituted derivatives	Benzoic acids and derivatives
7048	-4.836079607352395	-4.6190233	1.0317243	4.313747400045394	-6.717431759834289	-2.403684359788895	0.8033755161230408	593.6730000000002	1	137	0.9374676904912099	1.1545239602681994	-0.9438844619906844	3.36986293805471	-0.2170562842933128	-4.6873837	0.95634925	3.8398395836353303	1.0861636433801567	0.6384992784992785	915972-17-7	Afidopyropen	CC1(COC(=O)C2CC2)C(OC(=O)C2CC2)CCC2(C)C1CC(O)C1(C)Oc3cc(-c4cccnc4)oc(=O)c3C(O)C21	Organic compounds	Lipids and lipid-like molecules	Steroids and steroid derivatives	Steroid lactones
7129	-4.605596205104512	-4.056205	0.8157399	3.336590498685837	-5.523009490966797	-2.1864189922809603	0.7847449892337519	220.268	1	137	0.7373552033814166	1.286746619248361	-0.1800580824808682	3.1565324162049686	-0.5493914092671099	-4.1578774	0.867597	3.6335405230522153	1.1850739420328085	0.621345137053412	92077-08-2	3-[3-(Prop-2-en-1-yl)hexa-2,5-dien-1-yl]oxolane-2,5-dione	C=CCC(=CCc1cc(O)oc1O)CC=C	Organic compounds	Organoheterocyclic compounds	Heteroaromatic compounds
7169	-3.8623622936744826	-4.155231	0.9528584	3.917098355293273	-6.293714928627014	-2.3766165733337408	0.7314680625617557	403.90600000000006	1	137	1.7439180109625447	1.451049285172182	-0.6874346239899866	3.2296637313032868	0.29286870531843734	-4.2158666	0.78614277	3.0522896409034725	1.3904137286934548	0.5845930625617557	929601-09-2	SR58611	CCOC(=O)COc1ccc2c(c1)CC(NCC(O)c1cccc(Cl)c1)CC2.Cl	Organic compounds	Benzenoids	Benzene and substituted derivatives	Phenoxyacetic acid derivatives
7202	-5.169257124835166	-3.7266724	0.72352666	2.7240626156330103	-5.134323596954346	-2.4102609813213354	0.36487703118137904	136.14999999999998	1	137	-0.03523947915918289	1.4073452384758987	-0.00030595127836235714	2.723756664354648	-1.4425847138702004	-3.8106158	0.6450106	2.4873721897602077	1.32340185148139	0.27598814229249014	93-58-3	Methyl benzoate	COC(=O)c1ccccc1	Organic compounds	Benzenoids	Benzene and substituted derivatives	Benzoic acids and derivatives
7347	-3.585260654878305	-4.8013864	0.9040567	3.289570069313049	-6.512732493877411	-3.2231624245643617	0.5253623188405797	141.60099999999997	1	137	1.5658056655160413	0.3496799634658679	-1.3616661734830646	1.9279038958299843	1.216125701475455	-4.883458	0.8304298	3.2819688439369195	0.2676081950106595	0.3426877470355731	95-69-2	4-Chloro-2-methylaniline	Cc1cc(Cl)ccc1N	Organic compounds	Benzenoids	Benzene and substituted derivatives	Toluenes
7348	-5.18187760523738	-4.477951	0.825767	3.338178873062133	-6.177613544464111	-2.8394346714019782	0.3571428571428571	122.171	1	137	-0.09490947653750449	0.6090170846629518	-1.0906454157642353	2.2475334572978976	-0.7039265554326928	-4.450826	0.7254103	2.799105542898178	0.6361419429232438	0.2393374741200828	95-70-5	2-Methyl-1,4-benzenediamine	Cc1cc(N)ccc1N	Organic compounds	Benzenoids	Benzene and substituted derivatives	Toluenes
7359	-3.7571606845563927	-4.4989715	0.89107025	3.4490135788917535	-6.297275352478027	-2.8482617735862736	0.5466696152145069	142.58899999999997	1	137	1.3969253386904092	0.6551145500266433	-1.1431893292312252	2.305824249660528	0.7418107776933631	-4.4033604	0.78869	2.945755356550216	0.7507256625824251	0.39084073820915927	95-83-0	4-Chloro-1,2-diaminobenzene	Nc1ccc(Cl)cc1N	Organic compounds	Benzenoids	Benzene and substituted derivatives	Aniline and substituted anilines
7390	-4.106133732055485	-4.019463	1.0115236	3.9333222687244405	-6.011982309818268	-2.078660041093827	0.68989898989899	87.12199999999999	1	137	0.8339941046072231	0.9206647871445937	-1.0718544731555593	2.861467795568881	-0.08667066976910842	-3.9765196	0.9012415	3.471339017152786	0.963608241328653	0.5432323232323233	96-29-7	2-Butanone oxime	CCC(C)=NO	Organic compounds	Organic nitrogen compounds	Organonitrogen compounds	Oximes
7391	-3.706052548403708	-3.9634278	0.81045794	3.1496586084365834	-5.59260493516922	-2.4429463267326366	0.6801282051282052	88.11	1	137	1.2389726528387548	0.9815974254783253	-0.6475797339267573	2.5020788745098264	0.2573752336550079	-4.062157	0.7557777	3.0185744166374198	0.8828680346153439	0.49647435897435893	96-31-1	N,N'-Dimethylurea	CNC(=O)NC	Organic compounds	Organic acids and derivatives	Organic carbonic acids and derivatives	Ureas
7445	-5.135081366973946	-5.383915	0.98773754	3.941683423519134	-7.365413033962249	-3.4237296104431154	0.629976878762045	208.377	1	137	0.18376841423545934	-0.06506514821350014	-2.046563252752844	1.8951201707662897	0.24883358053581972	-5.163817	0.9140054	3.7573581874370565	0.1550328489132869	0.47345513963161023	97-74-5	Tetramethylthiuram monosulfide	CN(C)C(=S)SC(=S)N(C)C	Organic compounds	Organosulfur compounds	Sulfenyl compounds
7456	-6.0268414540329545	-5.497151	0.96190864	4.015125191211698	-7.619452083110809	-3.60432689189911	0.7961223560805439	401.422	1	137	-0.42324028364735794	0.1064502787990112	-2.015850912725212	1.9992742784864865	-0.5296905560532181	-5.590396	0.9326169	3.566108721494675	0.013205247641103281	0.582078410311493	97886-45-8	Dithiopyr	CSC(=O)c1c(C(F)F)nc(C(F)(F)F)c(C(=O)SC)c1CC(C)C	Organic compounds	Organoheterocyclic compounds	Pyridines and derivatives	Pyridinecarboxylic acids and derivatives
7520	-4.488802272812833	-5.0307317	1.0615026	4.250251585245133	-7.237604856491089	-2.9873532712459565	0.5442615813305468	207.016	1	137	0.8272016400024178	0.28527221461966523	-1.9216009436758377	2.3286506415692947	0.5419294051961998	-4.8502016	0.8774126	3.4373340010643	0.46580229300782905	0.42702020202020197	99-30-9	Dicloran	Nc1c(Cl)cc([N+](=O)[O-])cc1Cl	Organic compounds	Benzenoids	Benzene and substituted derivatives	Nitrobenzenes
7529	-4.467948533884874	-4.8089843	0.99458975	3.9512334644794462	-6.812546145915985	-2.861312681436539	0.43711206896551724	152.15300000000002	1	137	0.7143319858760302	0.3732962519118792	-1.6302656261550812	2.320967838324365	0.34103574574769446	-4.707263	0.88549364	3.2943870782852174	0.47501752747450726	0.33711206896551726	99-55-8	2-Methyl-5-nitroaniline	Cc1ccc([N+](=O)[O-])cc1N	Organic compounds	Benzenoids	Benzene and substituted derivatives	Nitrobenzenes
8101	-3.503081579030188	-4.2969246	0.8595765	3.445455336570739	-6.008936989307403	-2.563481652736664	0.6549015653851781	214.15700000000004	1	137	1.827650695414231	1.033807683259901	-0.6782047148629842	2.7672506217077553	0.793843012034265	-4.304862	0.9219346	3.5720300257205966	1.025870264645306	0.5064442151129457	NOCAS_3-(hydroxyphenylphosphinyl)propanoic ac	3-(hydroxyphenylphosphinyl)propanoic acid	O=C(O)CCP(=O)(O)c1ccccc1	Organic compounds	Benzenoids	Benzene and substituted derivatives
8236	-5.70436514022497	-4.361903	0.8479271	3.315336489677428	-5.923079466819763	-2.607742977142335	0.7940685162293925	343.43500000000006	1	137	-0.1685205875121963	1.1739413696808305	-0.38723491410698874	2.928101575570439	-1.3424619496121775	-4.4148993	0.639311	2.4013311147689813	1.1209452146346275	0.6320431997736963	NOCAS_47267	CP-642931	Cc1nc(C)nc(N2CC(C)N(c3ccnc(C(C)O)n3)C(C)C2)n1	Organic compounds	Organoheterocyclic compounds	Diazinanes	Piperazines
8314	-4.522160898756833	-5.3764267	1.0654534	4.150672256946564	-7.622528338432312	-3.4718560814857486	0.640820656669184	300.16	1	137	0.9551919179421375	0.10092612726210788	-2.145175521733342	2.005496735213222	0.8542657980205108	-5.286502	0.96760404	3.9130620837211603	0.19085091450536026	0.49734239579961875	NOCAS_57882	CP-939689	CC(N)c1cc(F)ccc1Oc1ccc(Cl)c(Cl)c1	Organic compounds	Benzenoids	Benzene and substituted derivatives	Diphenylethers
8316	-5.218556225109184	-4.9683776	0.95527935	4.05680618882179	-6.762196505069733	-2.7053903162479433	0.7396417442348143	481.51800000000014	1	137	0.4640563013556479	0.7142349299904869	-1.079583978604901	2.9772222102168886	-0.2501786349297408	-4.878155	0.77950835	3.0297284781932827	0.8044572828821054	0.577379681972752	NOCAS_57885	CP-395919	CC(=O)NCCN1CCc2cc(NC(=O)c3ccccc3-c3ccc(C(F)(F)F)cc3)ccc2C1	Organic compounds	Benzenoids	Benzene and substituted derivatives	Biphenyls and derivatives
10162	-10.043675195362113	-8.233226	2.309397	8.75697349309921	-12.457435178756715	-3.700461685657504	0.3467032967032967	374.8650000000001	1	137	-4.4698003017969175	-2.6593509160780746	-6.883560285191519	1.8734132079076915	-1.8104493729133821	-8.170534	2.586641	10.266881477832786	-2.596659235192721	0.2697802197802198	57117-44-9	1,2,3,6,7,8-Hexachlorodibenzofuran	Clc1cc2c(oc3cc(Cl)c(Cl)c(Cl)c32)c(Cl)c1Cl	Organic compounds	Organoheterocyclic compounds	Benzofurans	Dibenzofurans
10169	-8.463873415811728	-8.150229	2.281261	9.192116022109984	-12.897631454467772	-3.7055154323577892	0.5413362000318522	443.7550000000001	1	137	-2.8167301563171945	-2.503086182968906	-7.250488194973239	1.9416278271367438	-0.31364396177120035	-8.240928	2.538217	10.370159679651255	-2.5937844341612473	0.4127647714604237	39001-02-0	Octachlorodibenzofuran	Clc1c(Cl)c(Cl)c2c(oc3c(Cl)c(Cl)c(Cl)c(Cl)c32)c1Cl	Organic compounds	Organoheterocyclic compounds	Benzofurans	Dibenzofurans
10175	-6.506620791926408	-6.9301066	1.689066	6.737966483831405	-10.456129956245423	-3.7181634724140173	0.44846453546453546	326.437	1	137	-0.9928214139489606	-1.416307272820678	-4.942330578267976	1.79563590556343	0.4234858479356527	-6.5635657	1.7835299	7.141170156002044	-1.0497663507068553	0.33937362637362634	74472-37-0	2,3,4,4',5-Pentachlorobiphenyl	Clc1ccc(-c2cc(Cl)c(Cl)c(Cl)c2Cl)cc1	Organic compounds	Benzenoids	Benzene and substituted derivatives	Biphenyls and derivatives
20019	-3.538331437561784	-3.420343	0.7506757	2.801791739463806	-4.8659716725349424	-2.0641799330711366	0.2805562990385512	939.4979999999993	1	137	2.434564422351196	2.552552922695431	1.1069241873780378	3.9087159268418437	-0.11798851535109067	-3.339312	0.73378587	2.80992428958416	2.633583790056933	0.20488062336287555	64754-95-6 ,8001-78-3	Castor oil, hydrogenated, lithium salt ,Hydrogenated castor oil		Organic compounds	Lipids and lipid-like molecules	Glycerolipids	Triradylcglycerols
20021	-4.04669572181438	-3.3003862	0.7352822	2.9089318126440036	-4.792615747451782	-1.8836839348077783	0.011764705882352941	158.241	1	137	1.1526232969603976	1.8989328336729152	0.40670327132299605	3.3156350839669995	-0.7463095313999517	-3.3924444	0.73209304	2.8000109016895296	1.8068746468377626	0.0	112-05-0 ,53988-05-9	Nonanoic acid ,Isononanoic acid, calcium salt (2:1)		Organic compounds	Lipids and lipid-like molecules	Fatty Acyls	Fatty acids and conjugates
20042	-3.891924871899915	-3.9847345	0.8030817	3.149754321575164	-5.616725027561188	-2.4669707059860237	0.6623333333333333	113.16	1	137	1.1617680668850383	1.0689584180523333	-0.5630320887762346	2.5867222327989294	0.09280966331737028	-4.065902	0.7017143	2.8494122147560117	0.9877907053009171	0.4227777777777778	105-60-2 ,2123-24-2	Caprolactam ,Sodium caprolactamate		Organic compounds	Organoheterocyclic compounds	Lactams	Caprolactams
20044	-5.355534772341287	-4.498867	0.9935937	4.023790484666824	-6.480959093570709	-2.4571686089038853	0.5187524366471735	414.064	1	137	0.2615327009020011	1.1182004612196326	-0.8638916203274205	3.1598988643394033	-0.856667737429178	-4.830003	1.0869312	4.334841740131376	0.7870646768638151	0.27875243664717353	335-67-1 ,3825-26-1	Perfluorooctanoic acid ,Ammonium perfluorooctanoate		Organic compounds	Organohalogen compounds	Alkyl halides	Alkyl fluorides
20047	-2.76233304757124	-2.9290354	0.8350808	3.396957331895828	-4.701058864593506	-1.3041015326976777	0.5742507492507491	150.08599999999998	1	137	2.4140071356359587	2.247304749422701	0.47528131861369316	3.872238650509521	0.16670237761491702	-3.0982807	0.866333	3.3088179528713226	2.0780595054816438	0.4362637362637362	304-59-6 ,868-14-4 ,868-18-8 ,87-69-4	Potassium sodium tartrate ,Potassium bitartrate ,Butanedioic acid, 2,3-dihydroxy- (2R,3R)-, sodium salt (1:2) ,L-Tartaric acid		Organic compounds	Organic oxygen compounds	Organooxygen compounds	Carbohydrates and carbohydrate conjugates
20048	-3.726274403724066	-3.6562462	0.7685735	3.0747446894645685	-5.2803056836128235	-2.205560994148255	0.7053816987610091	182.175	1	137	1.5342143744727648	1.6042425856396787	-0.019816905415992812	3.0549277840485756	-0.07002821842133145	-3.7779417	0.7351885	2.899301397800445	1.4825470882671525	0.5520483654276758	68131-04-4 ,68514-28-3	Humic acids, sodium salts ,Humic acids, potassium salts		Organic compounds	Organic acids and derivatives	Carboxylic acids and derivatives	Dicarboxylic acids and derivatives
20049	-2.8184726867665004	-3.542152	0.76869905	2.974723255634308	-5.01541759967804	-2.040694344043732	0.40734183944710256	122.12299999999996	1	137	2.268324777607607	1.5446455405543893	0.07137986469606741	3.0461031203303754	0.7236792411814976	-3.628601	0.70629597	2.861083292961119	1.4581963848229207	0.2970209838321293	532-32-1 ,65-85-0	Sodium benzoate ,Benzoic acid		Organic compounds	Benzenoids	Benzene and substituted derivatives	Benzoic acids and derivatives
20066	-4.5638868524463945	-4.4666505	0.94250214	3.570483529567718	-6.233391129970551	-2.662907600402833	0.5694683694683695	167.25799999999998	1	137	0.6595000469247915	0.7567364053136694	-1.0100042305993648	2.560479298968353	-0.09723636645396283	-4.610465	0.8065281	3.3137037098407736	0.6129218449936463	0.4463914463914464	155-04-4 ,2492-26-4	2-Mercaptobenzothiazole, zinc ,Sodium 2-mercaptobenzothiolate		Organic compounds	Organoheterocyclic compounds	Benzothiazoles
64	-4.934499903309247	-4.459562	0.7921655	3.172667664289474	-5.99497435092926	-2.8223066866397857	0.5486393345216876	107.15599999999998	2	138	0.09551659025747175	0.5704546678468341	-0.9649578573625415	2.2077098069269327	-0.4749380785106627	-4.455543	0.71664125	2.736826515197754	0.574473450316023	0.4264171122994653	100-61-8	N-Methylaniline	CNc1ccccc1	Organic compounds	Organic nitrogen compounds	Organonitrogen compounds	Amines
74	-4.528505040466164	-4.6772385	0.8210328	3.1849159359931947	-6.369604301452637	-3.1846883654594422	0.4176935483870968	173.60700000000003	2	138	0.7110621918955272	0.5623287863618802	-1.1300370690909458	2.0548788669022486	0.148733423889305	-4.4447637	0.6790943	2.6924632072448733	0.7948035517595473	0.3176935483870968	1007-28-9	Deisopropylatrazine	CCNc1nc(N)nc(Cl)n1	Organic compounds	Organoheterocyclic compounds	Triazines	Aminotriazines
206	-3.8834375148835463	-4.44139	0.96949446	3.8459587574005116	-6.44590173959732	-2.5999429821968087	0.5963995106548299	252.36400000000003	2	138	1.5185898875251511	0.9606373572734546	-1.0438743371886228	2.8020844202118886	0.5579525226530748	-4.4233117	0.8741962	3.211165785789489	0.9787156971526619	0.4378680421233613	102-77-2	N-Oxydiethylenebenzothiazole-2-sulfenamide	c1ccc2sc(SN3CCOCC3)nc2c1	Organic compounds	Organoheterocyclic compounds	Benzothiazoles
279	-3.286247294126029	-3.6542213	0.8233371	3.182639056444168	-5.345971834659577	-2.1633327782154086	0.5120699746530452	275.308	2	138	2.15357153733768	1.7855975234117611	0.0938469968041321	3.2764860532483002	0.367974002184396	-3.7281356	0.7663914	3.179722613096236	1.711683244516236	0.35723126497562585	104098-48-8	Imazapic	Cc1cnc(C2=NC(=O)C(C)(C(C)C)N2)c(C(=O)O)c1	Organic compounds	Organic acids and derivatives	Carboxylic acids and derivatives	Amino acids, peptides, and analogues
365	-4.146637705468202	-4.41562	0.8267849	3.3769354224204995	-6.107562780380249	-2.7306273579597495	0.6595150433125541	191.19	2	138	1.1348274677313261	0.8658453311468216	-0.8260976071807208	2.550837815239779	0.2689821446904892	-4.2944756	0.718929	2.754519599676132	0.9869896328809995	0.5226729380493962	10605-21-7	Carbendazim	COC(=O)Nc1nc2ccccc2[nH]1	Organic compounds	Organoheterocyclic compounds	Benzimidazoles	2-benzimidazolylcarbamic acid esters
4413	-4.658626269898239	-4.3775673	0.70987064	2.61965024471283	-5.74703528881073	-3.1273850440979003	0.5603861247988438	302.41400000000004	2	138	0.8219756226915367	1.103034591718743	-0.26643339622095485	2.353216848491875	-0.2810589786384732	-4.348682	0.7097768	2.790953910350799	1.1319199597134026	0.4289575533702724	584-79-2	Allethrin	C=CCC1=C(C)C(OC(=O)C2C(C=C(C)C)C2(C)C)CC1=O	Organic compounds	Lipids and lipid-like molecules	Fatty Acyls	Fatty acid esters
438	-4.739959351881307	-3.6841044	0.7577379	2.906909644603728	-5.206287777423858	-2.2993781328201304	0.7026764705882353	58.08	2	138	0.02406725581073025	1.0799221565849573	-0.442261169731821	2.464648474871907	-1.0558549092848715	-3.621838	0.744181	2.867204070091247	1.1421885239398786	0.5586764705882353	107-18-6	Allyl alcohol	C=CCO	Organic compounds	Organic oxygen compounds	Organooxygen compounds	Alcohols and polyols
449	-5.602768479385901	-4.714043	0.96902454	3.9620639860630034	-6.745199072360992	-2.783135086297989	0.7037950107815726	398.24	2	138	-0.0026236001213829	0.8861017324923011	-1.1450541930964742	2.817009792966529	-0.888725338974524	-5.009885	0.8052484	3.22562346458435	0.590260062889904	0.5461479519580432	1072957-71-1	Benzovindiflupyr	Cn1cc(C(=O)Nc2cccc3c2C2CCC3C2=C(Cl)Cl)c(C(F)F)n1	Organic compounds	Benzenoids	Tetralins
479	-4.181030226515928	-3.8869662	0.7492104	2.930941057205199	-5.329317891597748	-2.398376834392549	0.5989021164021164	89.13799999999999	2	138	0.7690326590261523	1.0630966433914748	-0.37925500605566836	2.5516860511495305	-0.2940639980308202	-3.8444395	0.67887056	2.658305478096008	1.1056233655108565	0.46890211640211643	108-01-0	Dimethylaminoethanol	CN(C)CCO	Organic compounds	Organic nitrogen compounds	Organonitrogen compounds	Amines
482	-3.1266763185582835	-3.498083	0.66078025	2.5869264721870415	-4.835841119289398	-2.2489146471023567	0.5942810457516339	100.161	2	138	1.8740223332936332	1.5026155225996431	0.1648575325625185	2.75178400474956	0.3714067960657399	-3.4153428	0.6978473	2.839447355270386	1.5853558322601982	0.4609477124183006	108-10-1	4-Methyl-2-pentanone	CC(=O)CC(C)C	Organic compounds	Organic oxygen compounds	Organooxygen compounds	Carbonyl compounds
517	-3.132390737596448	-4.216858	0.86366093	3.357856178283691	-6.009989833831787	-2.652133655548096	0.7694747510308151	129.075	2	138	1.9784513961228123	0.8939842318298503	-0.8991477001125264	2.4587084781711646	1.084467172559802	-4.0621977	0.7057901	2.723060691356659	1.0486444567461604	0.5471794871794872	108-80-5	Cyanuric acid	O=c1[nH]c(=O)[nH]c(=O)[nH]1	Organic compounds	Organoheterocyclic compounds	Triazines	Triazinones
552	-3.995235316558754	-4.33453	0.85804415	3.4007914185523984	-6.134874534606934	-2.7340831160545354	0.5752657004830918	102.181	2	138	1.014134832055222	0.6748402867045673	-1.1255043859929579	2.2752870325594405	0.3392945601502304	-4.1166863	0.7459745	3.145165044069289	0.8926838158050804	0.4430434782608696	109-55-7	3-(Dimethylamino)propylamine	CN(C)CCCN	Organic compounds	Organic nitrogen compounds	Organonitrogen compounds	Amines
597	-3.078842874816553	-3.3447835	0.7191141	2.842511561512947	-4.710700917243957	-1.8681893557310105	0.125	86.178	2	138	1.8565535360422856	1.590612864840574	0.2246954936148811	3.067207055127828	0.26594066972385244	-3.4401035	0.64684707	2.4015858232975	1.4952928673971808	0.1	110-54-3	n-Hexane	CCCCCC	Organic compounds	Hydrocarbons	Saturated hydrocarbons	Alkanes
607	-3.244159195504716	-4.247962	0.91133654	3.4011316537857055	-6.06773955821991	-2.6666079044342044	0.6913636363636364	87.12199999999999	2	138	1.6959686411579922	0.6921658331042841	-1.1276117215572015	2.273519932228504	1.0038028024811236	-3.924314	0.91540694	3.4854940414428714	1.0158138260174132	0.5496969696969697	110-69-0	Butanal oxime	CCCC=NO	Organic compounds	Organic nitrogen compounds	Organonitrogen compounds	Oximes
713	-4.160007425483127	-4.267725	0.8780483	3.334733223915099	-5.916328823566436	-2.5815955996513376	0.3896435076762946	410.4120000000002	2	138	1.453212625104045	1.3454950642834504	-0.3031087729792642	3.0316244509358343	0.10771756536159938	-4.0105085	0.8255982	3.2717239141464227	1.6027115065033115	0.2754098360655738	111991-09-4	Nicosulfuron	COc1cc(OC)nc(NC(=O)NS(=O)(=O)c2ncccc2C(=O)N(C)C)n1	Organic compounds	Organic nitrogen compounds	Organonitrogen compounds	Sulfonylureas
716	-4.282248809960188	-4.40264	0.81512356	3.194017797708508	-5.995584833621979	-2.801567035913471	0.27999999999999997	185.355	2	138	0.9857554957715733	0.8653644554749362	-0.7275805278902174	2.4664372698182904	0.12039105591505628	-4.474499	0.7426111	2.9371605813503265	0.7935050847120317	0.18666666666666668	1120-24-7	Decyldimethylamine	CCCCCCCCCCN(C)C	Organic compounds	Organic nitrogen compounds	Organonitrogen compounds	Amines
740	-3.598325603326159	-3.4984043	0.697614	2.7361956417560567	-4.771951115131378	-2.035755473375321	0.4228571428571429	184.279	2	138	1.667150243538289	1.7670715807143274	0.4935247317330701	3.2297203734891267	-0.09992133887608556	-3.475556	0.7343857	2.9103933483362163	1.7899199370667491	0.33	112-38-9	10-Undecenoic acid	C=CCCCCCCCCC(=O)O	Organic compounds	Lipids and lipid-like molecules	Fatty Acyls	Fatty acids and conjugates
746	-2.925488579202959	-3.424058	0.6634028	2.5653451919555663	-4.789529573917389	-2.2241843819618228	0.0	172.31199999999998	2	138	2.3108269440507	1.8122575737703117	0.44678594933626975	3.012131141291836	0.4985693813072949	-3.3435934	0.6950546	2.6841613650321956	1.892722171171648	0.0	112-42-5	1-Undecanol	CCCCCCCCCCCO	Organic compounds	Lipids and lipid-like molecules	Fatty Acyls	Fatty alcohols
752	-4.125344375235837	-3.7379494	0.76555234	2.993154501914978	-5.150527679920197	-2.1573731780052188	0.3648351648351648	204.785	2	138	1.1859537672251568	1.5733487842033531	0.16077046254079702	3.153924964455775	-0.38739500389794657	-3.9500527	0.72096896	2.7803624451160425	1.3612454126492	0.2879120879120879	112-52-7	1-Chlorododecane	CCCCCCCCCCCCCl	Organic compounds	Organohalogen compounds	Organochlorides
806	-4.908316026500776	-4.253248	0.9022407	3.5735951304435734	-6.066240394115448	-2.492645263671875	0.6750672043010753	388.845	2	138	0.6814604924098338	1.3365283148576868	-0.47646387520483874	3.0971312552387347	-0.6550678117790962	-4.8052187	0.9420889	3.6477550864219648	0.7845578319868568	0.5375672043010752	115-28-6	Chlorendic acid	O=C(O)C1C(C(=O)O)C2(Cl)C(Cl)=C(Cl)C1(Cl)C2(Cl)Cl	Organic compounds	Organic acids and derivatives	Carboxylic acids and derivatives	Dicarboxylic acids and derivatives
816	-4.243844140890004	-3.4549732	0.70074457	2.9281286507844917	-4.918529903888702	-1.9904012531042103	0.6117919799498746	160.25699999999998	2	138	0.9609728676283248	1.7498437959638984	0.28628710462962664	3.214415755414118	-0.7888709200648085	-3.6666756	0.7433143	2.8307891368865965	1.5381414401827047	0.48512531328320796	115-84-4	2-Butyl-2-ethyl-1,3-propanediol	CCCCC(CC)(CO)CO	Organic compounds	Lipids and lipid-like molecules	Fatty Acyls	Fatty alcohols
817	-3.723172467072835	-4.5914764	0.9350758	3.711528217792511	-6.566381585597992	-2.854853367805481	0.49643704121965	326.288	2	138	1.7904286348191931	0.922124661662085	-1.052780483705964	2.658747734086547	0.8683039733568525	-4.637471	0.89988506	3.438686615228652	0.8761298978249229	0.38643704121964995	115-86-6	Triphenyl phosphate	O=P(Oc1ccccc1)(Oc1ccccc1)Oc1ccccc1	Organic compounds	Organic acids and derivatives	Organic phosphoric acids and derivatives	Phosphate esters
838	-5.854364538724753	-5.0984983	0.79252565	3.1569335103034954	-6.7457416415214535	-3.588808131217958	0.7639354792516901	403.88800000000015	2	138	-0.24810358877636063	0.507762600298271	-1.1394806915730609	2.0174528187304346	-0.7558661943033664	-5.2629733	0.80347365	3.1285704493522632	0.34328764495967057	0.6086413616046313	117337-19-6	Fluthiacet-methyl	COC(=O)CSc1cc(N=c2sc(=O)n3n2CCCC3)c(F)cc1Cl	Organic compounds	Organosulfur compounds	Thioethers	Aryl thioethers
894	-3.302349991201397	-3.650829	0.7126871	2.7639737427234636	-4.959742939472198	-2.1957691967487345	0.4083336663336663	152.14899999999997	2	138	1.8799191110996958	1.5314400125342331	0.22252616282889465	2.9864999055523582	0.34847908556557083	-3.8748574	0.70426583	2.4942995846271514	1.3074116573835475	0.3123336663336663	119-36-8	Methyl salicylate	COC(=O)c1ccccc1O	Organic compounds	Benzenoids	Benzene and substituted derivatives	Benzoic acids and derivatives
984	-4.403088726175142	-5.0556154	1.2313261	4.6332071185112	-7.487963747978211	-2.8547566294670106	0.5005555555555554	181.449	2	138	0.8556658528884183	0.20313915171640848	-2.2292091689146507	2.4039979495965493	0.6525266989347216	-5.3823347	1.2570858	4.764999556541443	-0.12358013257950437	0.39222222222222214	120-82-1	1,2,4-Trichlorobenzene	Clc1ccc(Cl)c(Cl)c1	Organic compounds	Benzenoids	Benzene and substituted derivatives	Halobenzenes
994	-5.793817893910686	-4.8294454	0.9744217	3.8563109099864956	-6.7592198014259335	-2.902908891439438	0.423281894638958	182.135	2	138	-0.5334244838308211	0.43094803634411805	-1.4988263913460689	2.3574845186404265	-0.9643725318196212	-4.843024	0.95051277	3.6707996189594265	0.4173696291771742	0.3304247517818152	121-14-2	2,4-Dinitrotoluene	Cc1ccc([N+](=O)[O-])cc1[N+](=O)[O-]	Organic compounds	Benzenoids	Benzene and substituted derivatives	Toluenes
1007	-3.391726528267176	-3.81198	0.7565199	2.985609644651413	-5.393654870986938	-2.4080452263355254	0.5074923687423688	152.14899999999997	2	138	1.7905425740339167	1.3702891126993304	-0.21138576868584558	2.7742238759655673	0.42025348081180347	-3.8770692	0.70096564	2.774943315982817	1.3051998586631295	0.35193996415770606	121-33-5	4-Hydroxy-3-methoxybenzaldehyde	COc1cc(C=O)ccc1O	Organic compounds	Benzenoids	Phenols	Methoxyphenols
1020	-4.639288876268451	-4.834898	0.92986006	3.7193684995174405	-6.805051696300507	-3.0856831967830662	0.6280871670702179	225.295	2	138	0.7134626772107936	0.5178535709375637	-1.452300142821262	2.2670683566961785	0.19560911872666598	-4.3544765	0.7892492	3.0510412096977224	0.9982750965546479	0.48523002421307504	121552-61-2	Cyprodinil	Cc1cc(C2CC2)nc(Nc2ccccc2)n1	Organic compounds	Benzenoids	Benzene and substituted derivatives	Aniline and substituted anilines
1059	-3.439447093539278	-4.14616	0.74712336	2.924293655157089	-5.625826835632324	-2.701533180475235	0.61677993059572	191.271	2	138	1.8422020349056747	1.1354890138619538	-0.3441777071873716	2.5801159479697175	0.7067130321931439	-4.0526648	0.69031197	2.7422400951385497	1.2289843585335585	0.47087104072398195	122-20-3	Triisopropanolamine	CC(O)CN(CC(C)O)CC(C)O	Organic compounds	Organic nitrogen compounds	Organonitrogen compounds	Amines
1062	-3.676164629930398	-3.3046508	0.8659447	3.404658994078634	-5.050744450092315	-1.6460854560136813	0.3252647201362304	572.5810000000002	2	138	2.0816723027666013	2.45318617277308	0.7070924826046839	4.111751476683318	-0.3715138463915797	-3.3279195	0.7577005	2.932738187909124	2.429917443520596	0.24104050431663984	12225-06-8	C.I. Pigment Red 176	COc1ccc(C(=O)Nc2ccccc2)cc1N=Nc1c(O)c(C(=O)Nc2ccc3[nH]c(=O)[nH]c3c2)cc2ccccc12	Organic compounds	Benzenoids	Benzene and substituted derivatives	Anilides
1063	-3.5396958402877856	-3.5834274	0.9122772	3.6668443322181687	-5.427869963645935	-1.7610256314277661	0.4037831691646508	576.5910000000001	2	138	2.2211720189214588	2.177440431001638	0.33299789556330944	3.9998422277814782	0.04373158891143314	-3.398376	0.7782427	2.9276919215917583	2.362491869455473	0.2541484942420501	12225-08-0	C.I. Pigment Violet 32	CNS(=O)(=O)c1cc(OC)c(N=Nc2c(O)c(C(=O)Nc3ccc4[nH]c(=O)[nH]c4c3)cc3ccccc23)cc1OC	Organic compounds	Benzenoids	Naphthalenes	Naphthalenecarboxylic acids and derivatives
1115	-4.621673996878203	-4.4562836	0.8794491	3.323648703098296	-6.20970618724823	-2.886057484149934	0.4113985637714451	431.4520000000002	2	138	1.013258489628002	1.1786489280868315	-0.5747737007420256	2.7488750023562702	-0.16539042754226507	-4.1448755	0.8003132	3.221982836723327	1.4900569386743536	0.2844632768361582	122931-48-0	Rimsulfuron	CCS(=O)(=O)c1cccnc1S(=O)(=O)NC(=O)Nc1nc(OC)cc(OC)n1	Organic compounds	Organic nitrogen compounds	Organonitrogen compounds	Sulfonylureas
1136	-3.471010131597578	-3.5311728	0.8470457	3.165745070576667	-5.155046153068542	-1.9893010824918753	0.7011188811188811	112.088	2	138	1.5785489884662354	1.5183863588511184	-0.10548703300472889	3.060258037571938	0.06016262078279322	-3.9090283	0.80962116	3.2733435988426196	1.1405308340893527	0.5383838383838384	123-33-1	Maleic hydrazide	O=c1ccc(=O)[nH][nH]1	Organic compounds	Organoheterocyclic compounds	Diazines	Pyridazines and derivatives
1260	-4.020967182908902	-3.8254614	0.73668444	2.9236869692802427	-5.316105306148529	-2.3924183368682863	0.5519607843137255	94.541	2	138	0.9546530087980507	1.1501587852666277	-0.3404851144415765	2.5832018548386664	-0.19550579527462464	-3.8382292	0.7143411	2.7424757361412047	1.1373910314834805	0.42333333333333334	127-00-4	1-Chloro-2-propanol	CC(O)CCl	Organic compounds	Organohalogen compounds	Halohydrins	Chlorohydrins
1274	-5.0817145650821445	-4.215702	0.7151606	2.6461714208126064	-5.481133711338043	-2.834962290525437	0.5989883489627734	206.329	2	138	0.2328457082368065	1.0988582269417948	-0.1665734380190924	2.4795979827935137	-0.8660125081973788	-4.4058385	0.68008006	2.6059890627861018	0.9087217696171217	0.44212560386473426	127-51-5	alpha-Isomethylionone	CC(=O)C(C)=CC1=C(C)CCCC1(C)C	Organic compounds	Lipids and lipid-like molecules	Prenol lipids	Sesquiterpenoids
1279	-3.5342798895579755	-4.0655203	1.074411	4.1633992135524736	-6.219683122634888	-2.0562839090824143	0.5299438250799413	205.666	2	138	1.7788826119916303	1.2476422134498826	-0.906520621085282	3.2568785924671917	0.5312403970020831	-3.8624017	1.071761	4.378444430232047	1.450760759670485	0.40613430127041744	127-65-1	Chloramine-T	Cc1ccc(S(=O)(=O)[N-]Cl)cc1.[Na+]	Organic compounds	Benzenoids	Benzene and substituted derivatives	Benzenesulfonamides
1350	-7.83448294878671	-5.7240705	1.1920686	4.826140695810317	-8.29067084789276	-3.464530152082444	0.48090642066791	288.44000000000005	2	138	-2.3744274618978234	-0.26401506300116706	-2.8306153610038742	1.9955253348064426	-2.1104123997754796	-5.748626	1.2504927	5.029559075832365	-0.28857075117759345	0.34987193790928933	13071-79-9	Terbufos	CCOP(=S)(OCC)SCSC(C)(C)C	Organic compounds	Organic acids and derivatives	Organic dithiophosphoric acids and derivatives	Dithiophosphate O-esters
1381	-4.308455711057291	-5.8488855	1.273862	5.0403481841087325	-8.616710877418518	-3.576362693309785	0.7967114581594329	248.18799999999996	2	138	1.0863250682820085	-0.45410477382206044	-3.2219300980792185	1.818418086029514	1.540429825136557	-5.514461	1.2432945	4.921621930599211	-0.11968026699526992	0.6334461520369838	131341-86-1	Fludioxonil	N#Cc1c[nH]cc1-c1cccc2c1OC(F)(F)O2	Organic compounds	Organoheterocyclic compounds	Benzodioxoles
1455	-3.2824823566371224	-4.514571	0.73644257	2.8984934329986562	-6.0300707697868345	-3.1315773367881783	0.6644638597396993	350.3960000000001	2	138	2.262076783131058	1.0299879721190837	-0.48551163001865405	2.4129818029800023	1.2320888332432487	-4.5866218	0.8140807	3.0934951663017256	0.9579373887650907	0.5172416375174771	132-98-9	Penicillin VK	CC1(C)SC2C(NC(=O)COc3ccccc3)C(=O)N2C1C(=O)[O-].[K+]	Organic compounds	Organic acids and derivatives	Carboxylic acids and derivatives	Amino acids, peptides, and analogues
1594	-5.26043361170213	-4.9876056	1.0114362	4.218700700998305	-7.035349524021148	-2.816648823022843	0.6593789612370848	430.907	2	138	0.37394993747252386	0.6467779782990066	-1.4009659748464947	2.8177347261518104	-0.2728280399553036	-5.0573473	1.0765277	4.23072335720062	0.5770362529502477	0.5120105401844532	13674-87-8	Tris(1,3-dichloro-2-propyl) phosphate	O=P(OC(CCl)CCl)(OC(CCl)CCl)OC(CCl)CCl	Organic compounds	Organic acids and derivatives	Organic phosphoric acids and derivatives	Phosphate esters
1734	-3.985362255529703	-4.5968146	0.91142756	3.696746325492858	-6.626151669025421	-2.929405343532563	0.6262443064182195	122.214	2	138	1.10175870303219	0.49030632510102024	-1.539030710463528	2.15771561502933	0.6114523768860685	-4.8257504	0.9900642	4.0458964049816135	0.2613706102270166	0.47489177489177486	140-90-9	Sodium O-ethyl carbonodithioate	CCOC(=S)[S-].[Na+]	Organic compounds	Organic salts	Organic metal salts	Organic alkali metal salts
1764	-2.51183659925361	-3.4326646	0.6888478	2.750849878787993	-4.7957531094551085	-2.0449032306671153	0.45598845598845605	88.106	2	138	2.4331688855280555	1.512340865371387	0.14925237532655705	2.9001022541145502	0.9208280335436312	-3.458225	0.6946774	2.85469318628311	1.4867804553858053	0.36075036075036077	141-78-6	Ethyl acetate	CCOC(C)=O	Organic compounds	Organic acids and derivatives	Carboxylic acids and derivatives	Carboxylic acid derivatives
1776	-2.560468054032956	-3.1198602	0.7391607	2.9375247061252585	-4.586587047576904	-1.6490623414516454	0.2741441839893852	274.40099999999995	2	138	2.877917635704712	2.3185255135900436	0.851798642160764	3.7893233482860222	0.5593921182387724	-3.1535985	0.6933001	2.58826168179512	2.2847871415776297	0.146203007518797	142-18-7	1-Monolaurin	CCCCCCCCCCCC(=O)OCC(O)CO	Organic compounds	Lipids and lipid-like molecules	Glycerolipids	Monoradylglycerols
1777	-4.250034282979108	-3.6330905	0.6955154	2.6795598089694965	-4.969443929195404	-2.2898841202259077	0.31834482758620686	170.25199999999998	2	138	0.9810579394198821	1.5980017274411304	0.2616482932035859	2.9412081021730825	-0.6169437869158756	-3.7077203	0.6910117	2.6923065483570103	1.5233719459836481	0.2355862068965517	142-19-8	Prop-2-en-1-yl heptanoate	C=CCOC(=O)CCCCCC	Organic compounds	Lipids and lipid-like molecules	Fatty Acyls	Fatty acid esters
1867	-4.382822402867812	-5.509494	0.9801231	3.9136701285839077	-7.572900414466858	-3.65923028588295	0.7404415584415585	268.125	2	138	1.0455149066609875	-0.08115651696617916	-2.1445631049380585	1.7691070236458493	1.1266714249520122	-5.39039	0.9653566	3.709705424308774	0.037947408827239036	0.5877142857142857	145783-14-8	4,6-Dichloro-5-nitro-2-(propylsulfanyl)pyrimidine	CCCSc1nc(Cl)c([N+](=O)[O-])c(Cl)n1	Organic compounds	Organosulfur compounds	Thioethers	Aryl thioethers
1908	-3.9757767411161553	-4.892278	0.83127195	3.1110947847366304	-6.477010524272918	-3.365915739536288	0.6272793872793873	149.284	2	138	1.1982365221743585	0.2817350636065514	-1.3029972609824045	1.8080975237542258	0.9165014533113349	-4.945246	0.8526751	3.295157152414321	0.22876705380296147	0.4340548340548341	148-18-5	Sodium diethyldithiocarbamate	CCN(CC)C(=S)[S-].[Na+]	Organic compounds	Organic salts	Organic metal salts	Organic alkali metal salts
1934	-4.69958164331939	-4.5713096	0.82132524	3.3906090795993804	-6.3670827627182005	-2.97647368311882	0.6148861469914101	341.8350000000001	2	138	0.834234884136923	0.9625069619948913	-0.8332662352618875	2.557342844337493	-0.12827207682158726	-4.5885353	0.7859195	3.268613374233245	0.9452812110827328	0.46673799884326195	149979-41-9	Tepraloxydim	CCC(=NOCC=CCl)C1C(=O)CC(C2CCOCC2)CC1=O	Organic compounds	Organic oxygen compounds	Organooxygen compounds	Carbonyl compounds
2016	-6.329619560904394	-4.7010374	1.0184984	3.882678443193434	-6.739164924621582	-2.856486481428148	0.49857934180514824	221.25599999999997	2	138	-0.9847245042167475	0.6438576562996231	-1.3942698679339351	2.488408575259499	-1.6285821539830074	-4.898004	0.9706052	3.9642233669757827	0.44689099036950564	0.3830237862495927	1563-66-2	Carbofuran	CNC(=O)Oc1cccc2c1OC(C)(C)C2	Organic compounds	Organoheterocyclic compounds	Coumarans
2032	-4.878844436514724	-3.5107872	0.64574325	2.529130339622498	-4.8217345714569095	-2.2926042318344115	0.4277916597256928	164.16	2	138	0.33642290691699833	1.7044800927384125	0.39353277197481273	2.9226631115973105	-1.3680571879032737	-3.704925	0.63952154	2.4412676215171816	1.5103422859463171	0.32779165972569274	1571-08-0	Methyl 4-formylbenzoate	COC(=O)c1ccc(C=O)cc1	Organic compounds	Benzenoids	Benzene and substituted derivatives	Benzoic acids and derivatives
2072	-4.4153123023516505	-4.549525	0.86535776	3.3785596549510952	-6.328721582889557	-2.9501619279384617	0.7381102729407054	283.353	2	138	1.0370155127432052	0.9028030178497383	-0.8763937677947011	2.502165887156394	0.13421248173648426	-4.6518197	0.9499773	3.618023157119751	0.8005081184608533	0.5859363598972271	159138-81-5	Cariporide mesylate	CC(C)c1ccc(C(=O)N=C(N)N)cc1S(C)(=O)=O.CS(=O)(=O)O	Organic compounds	Lipids and lipid-like molecules	Prenol lipids	Monoterpenoids
2075	-5.493038157435144	-5.4346204	0.98009247	3.902359926700592	-7.287984549999237	-3.385624623298645	0.7373661764966112	127.168	2	138	-0.388660316341442	-0.3302425455484831	-2.183606708905535	1.7187532177950573	-0.058417777033533014	-5.334552	0.91423357	3.708382922410964	-0.23017396034941204	0.5849852241156588	15922-78-8	Sodium pyrithione	[Na+].[O-]n1ccccc1=S	Organic compounds	Organoheterocyclic compounds	Pyridines and derivatives	Hydropyridines
2089	-3.7990394430739785	-4.323837	0.9222884	3.8771924257278445	-6.389236176013947	-2.5120437502861024	0.4328103536557374	880.9699999999992	2	138	2.145921676397896	1.6211243197518752	-0.44427505654207244	3.432917369185772	0.5247973603623008	-4.378605	0.78773946	3.1139030635356892	1.5663562147300674	0.33566749651288025	16090-02-1	4,4'-Bis(2-morpholino-4-anilino-s-triazinyl-6-amino)stilbene-2,2'-disulfonic acid disodium salt	O=S(=O)([O-])c1cc(Nc2nc(Nc3ccccc3)nc(N3CCOCC3)n2)ccc1C=Cc1ccc(Nc2nc(Nc3ccccc3)nc(N3CCOCC3)n2)cc1S(=O)(=O)[O-].[Na+].[Na+]	Organic compounds	Phenylpropanoids and polyketides	Stilbenes	Sulfonated stilbenes
2125	-2.2961334635774007	-2.7344794	0.7328734	2.8777169823646536	-4.153496789932251	-1.2757798075675972	0.9161630036630036	12.011	2	138	1.7834457033927302	1.3450997438712977	-0.07391762296211993	2.8037993594025337	0.4383459637602458	-3.1495917	0.6879945	2.6512029498815535	0.9299874747347707	0.7286630036630036	16291-96-6	Charcoal	[C]	Organic compounds
2235	-5.915847029347895	-4.5826454	0.9825235	4.116752296686172	-6.648077893257141	-2.5313255965709693	0.7482778654245863	527.8390000000003	2	138	-0.1933455539241597	1.139856044908483	-0.9255764178334055	3.191175878852766	-1.3332016130881295	-5.396206	0.9263502	3.673843264579772	0.32629555358512846	0.5976605814739689	173584-44-6	Indoxacarb	COC(=O)N(C(=O)N1COC2(C(=O)OC)Cc3cc(Cl)ccc3C2=N1)c1ccc(OC(F)(F)F)cc1	Organic compounds	Organohalogen compounds	Aryl halides	Aryl chlorides
2294	-4.882399077719467	-3.6144705	0.8440133	3.2934265285730353	-5.18989530801773	-1.8964687794446948	0.8011111111111111	318.3690000000001	2	138	0.620531695591206	1.8884602960511179	0.3130354652929425	3.606461993865978	-1.2679285958469082	-3.673488	0.7373232	2.6215010344982135	1.8294428656713408	0.6377777777777778	17924-92-4	Zearalenone	CC1CCCC(=O)CCC=CCc2cc(O)cc(O)c2C(=O)O1	Organic compounds	Phenylpropanoids and polyketides	Macrolides and analogues	Zearalenones
2418	-4.502582337734613	-4.720963	0.85294175	3.4410352885723117	-6.465512537956238	-3.0244772493839265	0.6448962976215478	230.909	2	138	0.8608585227449869	0.6424778682636736	-1.1020716774766384	2.3389636110956733	0.21838066351660768	-4.8109694	0.8063861	3.0347450792789457	0.5524715268943575	0.5064347591600094	1929-82-4	Nitrapyrin	Clc1cccc(C(Cl)(Cl)Cl)n1	Organic compounds	Organoheterocyclic compounds	Pyridines and derivatives	Halopyridines
2476	-3.1774222977432545	-3.2643638	0.739842	2.923714414238929	-4.7347603917121885	-1.8110459774732597	0.7717817561807332	327.33700000000005	2	138	2.3375728001025915	2.2506313183557083	0.7802347061336575	3.7039491203725863	0.08694146797329827	-3.2739356	0.74261475	2.8426970809698107	2.2410595474957553	0.6128445581131003	203515-86-0	5-Amino-N~1~,N~3~-bis(2,3-dihydroxypropyl)benzene-1,3-dicarboxamide--hydrogen chloride (1/1)	Cl.Nc1cc(C(=O)NCC(O)CO)cc(C(=O)NCC(O)CO)c1	Organic compounds	Benzenoids	Benzene and substituted derivatives	Benzoic acids and derivatives
2502	-3.251945452848238	-4.5838065	1.3086958	4.956547439098356	-7.3704896688461305	-2.4139422297477737	0.577021687462864	202.256	2	138	2.053955961135654	0.7220948929451029	-2.0645882548622385	2.8919591842361183	1.3318610618917521	-4.3244786	1.1010494	4.157503652572631	0.9814227941419545	0.44702168746286397	206-44-0	Fluoranthene	c1ccc2c(c1)-c1cccc3cccc-2c13	Organic compounds	Benzenoids	Naphthalenes
2512	-3.6751370611750023	-4.7513	0.83307505	3.276673251390457	-6.3853609442710875	-3.1086876928806304	0.7821750851770792	483.6740000000003	2	138	2.0094156812475306	0.9332528973426671	-0.7008082018485545	2.5758650495419024	1.0761627969182594	-5.0494795	0.93298453	3.641584163904189	0.6350732740909505	0.6226814142910033	207736-05-8	CI-1029	Cc1cc(SC2C(=O)CC(CCc3ccc(N)cc3)(C(C)C)OC2=O)c(C(C)(C)C)cc1CO	Organic compounds	Benzenoids	Benzene and substituted derivatives	Phenylpropanes
2537	-5.1831735177101645	-4.903249	0.8733485	3.238901597261429	-6.576070499420166	-3.337168902158737	0.784705215419501	214.294	2	138	0.14783649372657598	0.4277612306566557	-1.2450604879834257	1.9938411092780033	-0.279924730783895	-4.8901963	0.8440863	3.45814208984375	0.44081368795943165	0.6213718820861678	21087-64-9	Metribuzin	CSc1nnc(C(C)(C)C)c(=O)n1N	Organic compounds	Organosulfur compounds	Thioethers	Aryl thioethers
2564	-5.755149981136878	-4.6888595	0.81322205	3.084567749500274	-6.2284705400466915	-3.1439027905464174	0.5772353431599399	380.4190000000001	2	138	-0.17488778152268414	0.8914027526439812	-0.648208340432498	2.4363594090677765	-1.0662905183988407	-4.854877	0.87200356	3.3841911196708674	0.7253852159169647	0.4387738046984014	214535-77-0	CP-457677	CC(C)(O)c1ccc(CNC(=O)c2cccnc2Oc2ccc(F)cc2)cc1	Organic compounds	Organic oxygen compounds	Organooxygen compounds	Ethers
2571	-4.598310541529127	-4.8624134	0.92758894	3.6728714346885663	-6.757962596416474	-3.0850911617279073	0.5794368217322182	238.362	2	138	0.7789264792298305	0.5148236141199537	-1.380725575657516	2.29214585903105	0.2641028648429433	-4.717909	0.7962684	3.2943858325481403	0.6593281625039701	0.43070596354483826	21564-17-0	2-(Thiocyanomethylthio)benzothiazole	N#CSCSc1nc2ccccc2s1	Organic compounds	Organoheterocyclic compounds	Benzothiazoles
2580	-4.853584329677452	-4.586714	0.8251601	3.2219081938266734	-6.25171080827713	-3.0298026144504564	0.6894171308805456	197.242	2	138	0.4414150678754227	0.7082856012770982	-0.956711410724255	2.2651967831024185	-0.26687053878389744	-4.251028	0.77099836	3.0228309512138356	1.0439713390974512	0.5417980832614979	2163-68-0	2-Hydroxyatrazine	CCNc1nc(=O)nc(NC(C)C)[nH]1	Organic compounds	Organoheterocyclic compounds	Triazines	Aminotriazines
2583	-3.4806529271572333	-4.1229005	0.87023515	3.1985893368721006	-5.767057967185974	-2.5684686303138737	0.759033957281767	234.29899999999995	2	138	1.8891175078528377	1.2468699566382575	-0.39728753217590324	2.8013018046961973	0.6422475588351984	-4.137544	0.72907513	2.757138270139694	1.232226286289788	0.6000595983074081	2164-08-1	Lenacil	O=c1[nH]c2c(c(=O)n1C1CCCCC1)CCC2	Organic compounds	Organoheterocyclic compounds	Diazines	Pyrimidines and pyrimidine derivatives
2641	-5.391687721359809	-4.5009923	0.94812495	3.78293969631195	-6.407551491260529	-2.6246117949485788	0.8328170787703124	618.5870000000002	2	138	0.3997130674279626	1.2904084669992992	-0.616150702472757	3.166788993839193	-0.8906954232335886	-4.8879547	0.9383441	3.6601896226406097	0.90344608533604	0.6607102058982484	2234-56-2	4-(2-Chlorophenyl)-3-[3-[4-(2-chlorophenyl)benzo[f]quinolin-3(4H)-ylidene]-1-propenyl]-benzo[f]quinolinium perchlorate	Clc1ccccc1N1C(=CC=Cc2ccc3c4ccccc4ccc3[n+]2-c2ccccc2Cl)C=Cc2c1ccc1ccccc21.[O-][Cl+3]([O-])([O-])[O-]	Organic compounds	Organoheterocyclic compounds	Quinolines and derivatives	Phenylquinolines
2682	-4.849101805523132	-4.7473993	0.7431499	2.905391430854797	-6.293751847743988	-3.388360416889191	0.4928008928429451	311.85300000000007	2	138	0.6448481207610168	0.7465506178763633	-0.7998019214598395	2.1055895093949575	-0.1017024753839717	-4.697545	0.6718398	2.5977495372295376	0.7964048618262682	0.3652146859463933	23184-66-9	Butachlor	CCCCOCN(C(=O)CCl)c1c(CC)cccc1CC	Organic compounds	Benzenoids	Benzene and substituted derivatives	Anilides
2757	-4.754110540462346	-4.1186447	0.73117673	2.7414941132068633	-5.524552893638611	-2.7830587804317477	0.4691698595146871	143.18599999999998	2	138	0.40179001647611995	1.0372558409650896	-0.3686523367001453	2.372841776506718	-0.6354658261068771	-4.079285	0.72700465	2.855771911144256	1.0766153960254359	0.37261813537675603	2439-35-2	2-(Dimethylamino)ethyl acrylate	C=CC(=O)OCCN(C)C	Organic compounds	Organic acids and derivatives	Carboxylic acids and derivatives	Acrylic acids and derivatives
2759	-3.974620964063888	-4.5961747	0.8645696	3.4537791371345503	-6.3967529177665705	-2.94297378063202	0.6201653283718501	225.251	2	138	1.3780457636383463	0.7564920016358609	-1.0440861900643361	2.409692947070214	0.6215537528855748	-4.23754	0.7313141	2.7984034717082973	1.1151269678908946	0.47084579607359445	2440-22-4	2-(2H-Benzotriazol-2-yl)-4-methylphenol	Cc1ccc(O)c(-n2nc3ccccc3n2)c1	Organic compounds	Organoheterocyclic compounds	Azoles	Triazoles
2795	-4.783738172170701	-4.768496	0.8624632	3.25305745601654	-6.510848033428192	-3.257790577411652	0.7863983903420524	393.5120000000003	2	138	0.8112198083727182	0.8264619656652513	-0.9158900528847724	2.337167403131768	-0.015242135641160282	-5.1223702	0.8483988	3.3609441637992856	0.472587737900556	0.6263983903420524	249296-43-3	CJ-013610	CS(=O)(=O)O.Cc1nccn1-c1ccc(Sc2cccc(C3(C(N)=O)CCOCC3)c2)cc1	Organic compounds	Organoheterocyclic compounds	Azoles	Imidazoles
2819	-4.780109365152007	-4.5447655	0.91050154	3.571617591381073	-6.365609061717987	-2.7939914703369144	0.6039767989405014	410.45000000000016	2	138	0.8331508948499612	1.0684947864682632	-0.7523488017160193	2.8192687896650535	-0.23534389273989742	-4.5074778	0.82248247	3.3268056929111474	1.105782477739949	0.4283641863278887	25155-23-1	Trixylyl phosphate	Cc1cc(C)cc(OP(=O)(Oc2cc(C)cc(C)c2)Oc2cc(C)cc(C)c2)c1	Organic compounds	Organic acids and derivatives	Organic phosphoric acids and derivatives	Phosphate esters
2821	-4.200276230950534	-4.0847135	0.8476751	3.2621215045452097	-5.791907012462616	-2.5297855079174063	0.5151515151515151	326.502	2	138	1.313609614955516	1.4291724060690525	-0.27802116655656606	2.9841003379886435	-0.11556277193564135	-4.216041	0.8206569	3.2242785036563872	1.297844752734037	0.4121212121212121	25155-30-0	Sodium dodecylbenzenesulfonate	CCCCCCCCCCCCOS(=O)(=O)c1ccccc1.[Na]	Organic compounds	Benzenoids	Benzene and substituted derivatives	Benzenesulfonic acids and derivatives
2829	-2.7898578205708184	-3.379206	0.7276918	2.8969562947750074	-4.87129955291748	-1.9743432581424731	0.6897142857142857	134.17499999999998	2	138	2.3378137833882544	1.7484656669083563	0.2563720510415927	3.1533283458166	0.5893481215831122	-3.3755043	0.69539404	2.620386320352554	1.7521673545151721	0.5457142857142857	25265-71-8	Dipropylene glycol	CCC(O)OC(O)CC	Organic compounds	Organic oxygen compounds	Organooxygen compounds	Ethers
2865	-3.4312578632687463	-3.8335562	0.6318487	2.5593827486038205	-5.139282691478729	-2.5798999428749085	0.5143262867400799	148.20499999999998	2	138	1.739604992437853	1.3373067015930418	0.03158016422787021	2.590962912831691	0.4022983119631873	-3.8554752	0.6784206	2.6367874920368193	1.3153876796520192	0.3989416713554645	2550-26-7	Benzylacetone	CC(=O)CCc1ccccc1	Organic compounds	Benzenoids	Benzene and substituted derivatives
2877	-4.249499937631043	-4.792187	0.76115483	2.970511251688003	-6.219362962245941	-3.248851710557938	0.5730451605451605	188.271	2	138	1.0252834917328624	0.4825962137126271	-0.9445795328820354	2.0259317188059676	0.5426872762666619	-4.520085	0.7230958	2.788423776626587	0.7546985584035908	0.44179516054516055	25606-41-1	Propamocarb hydrochloride	CCCOC(=O)NCCCN(C)C.Cl	Organic compounds	Organic acids and derivatives	Carboxylic acids and derivatives	Amino acids, peptides, and analogues
2881	-3.983059928571756	-5.786965	1.4927536	5.8930066347122185	-8.82278914451599	-2.9297825098037724	0.8074036829045317	641.7000000000004	2	138	1.8242721107194348	0.02036714417980632	-3.0154571052247996	2.8775495294874185	1.8039049647693086	-5.344259	1.2532445	5.030003422498702	0.46307323827085434	0.6374036829045318	25637-99-4	Hexabromocyclododecane	BrC1(Br)CCCCCCCCCC(Br)(Br)C1(Br)Br	Organic compounds	Organohalogen compounds	Organobromides
2921	-3.1368364500902137	-3.996088	0.92519933	3.6961166203021993	-5.800665426254272	-2.104548805952073	0.7726424287856071	128.067	2	138	1.970600786100798	1.1113492151917648	-0.6932281900632606	3.0028884302389387	0.8592515778638878	-4.0483522	0.7434364	2.9073587894439687	1.0590849994338272	0.5526424287856072	2624-17-1	Sodium cyanurate	O=c1[n-]c(=O)[nH]c(=O)[nH]1.[Na+]	Organic compounds	Organoheterocyclic compounds	Triazines	Triazinones
2943	-4.479950621765567	-3.9008496	0.9380598	3.5674744606018063	-5.721622657775879	-2.154148197174073	0.8278424342710057	160.26	2	138	0.7248745166394498	1.3039755472197592	-0.5167975193708626	3.0506769412309436	-0.5791010410007962	-3.8488877	0.6950914	2.7294532418251034	1.3559374431802165	0.6604954954954956	26472-00-4	Methylcyclopentadiene dimer	CC1=CC2C3CC(C=C3C)C2C1	Organic compounds	Hydrocarbons	Unsaturated hydrocarbons	Branched unsaturated hydrocarbons
2969	-4.546105973807062	-4.581365	0.96775514	3.6559650182723993	-6.5535264134407045	-2.8975613951683052	0.6878207223744981	604.705	2	138	1.2354375857752844	1.2001784632007544	-0.7719828538583577	2.8839821644140415	0.03525913468292785	-4.7915497	0.94856125	3.653045910596847	0.9899938641577672	0.5314140050982156	26741-53-7	Bis(2,4-di-tert-butylphenyl) pentaerythritol diphosphite	CC(C)(C)c1ccc(OP2OCC3(CO2)COP(Oc2ccc(C(C)(C)C)cc2C(C)(C)C)OC3)c(C(C)(C)C)c1	Organic compounds	Benzenoids	Benzene and substituted derivatives	Phenylpropanes
3024	-3.5193540374051318	-3.6765819	0.7134452	2.8928195118904103	-5.111364340782165	-2.218544828891755	0.6395787545787546	172.268	2	138	1.7168505742616236	1.559622741069444	0.12484027088459022	3.0176597827750005	0.1572278221834913	-3.6633534	0.7374108	2.8913959383964536	1.5728511781682921	0.5088095238095238	27253-32-3	Manganese neodecanoate	CC(C)(C)CC(C)(C)CC(=O)[O-].CC(C)(C)CC(C)(C)CC(=O)[O-].[Mn+2]	Organic compounds	Lipids and lipid-like molecules	Fatty Acyls	Fatty acids and conjugates
3167	-3.634716509992807	-3.5782895	0.7044275	2.888841414451598	-5.083745157718658	-2.19490374326706	0.1192370607864948	368.6460000000002	2	138	1.9318930159518517	1.9883200182182315	0.4828643682260007	3.3717057826775987	-0.056427001173227076	-3.6296127	0.6572971	2.6463474631309496	1.936996842141613	0.06629588431590656	29806-73-3	2-Ethylhexyl hexadecanoate	CCCCCCCCCCCCCCCC(=O)OCC(CC)CCCC	Organic compounds	Lipids and lipid-like molecules	Fatty Acyls	Fatty acid esters
3238	-3.8500411947605566	-4.2700357	0.8313212	3.3254844784736615	-5.9541116714477536	-2.628627192974092	0.5294117647058824	234.412	2	138	1.5199386455222983	1.0999441046946468	-0.5841318311648986	2.741352647308763	0.4199945489528223	-4.202129	0.70197374	2.770648884773254	1.167850953385994	0.41764705882352937	3069-40-7	Trimethoxycaprylylsilane	CCCCCCCC[Si](OC)(OC)OC	Organic compounds	Organometallic compounds	Organometalloid compounds	Organosilicon compounds
3276	-3.230396767831232	-3.6686952	0.70498425	2.6842091560363763	-5.006002926826477	-2.321793770790101	0.29714285714285715	356.5470000000002	2	138	2.321720018797737	1.8834215657328757	0.5461138598024917	3.2303230158388683	0.43829844357929026	-3.762536	0.70204985	2.752848714590073	1.7895807304909082	0.2257142857142857	31335-74-7	Neopentyl glycol dicaprylate	CCCCCCCC(=O)OCC(C)(C)COC(=O)CCCCCCC	Organic compounds	Lipids and lipid-like molecules	Fatty Acyls	Fatty acid esters
3313	-4.741495471440632	-4.6213975	0.8544538	3.355217659473419	-6.304834496974945	-2.949616837501526	0.751152445607816	386.4800000000001	2	138	0.8456315530378316	0.965729545664376	-0.7177074724964818	2.6375101869769373	-0.12009797617085649	-4.8068967	0.80492455	3.110781359672546	0.7802303184190292	0.5976640735147927	319460-85-0	Axitinib	CNC(=O)c1ccccc1Sc1ccc2c(C=Cc3ccccn3)[nH]nc2c1	Organic compounds	Organosulfur compounds	Thioethers	Aryl thioethers
3392	-4.727333601747723	-6.0914173	1.2370625	4.616550862789154	-8.592372035980224	-3.9758211731910706	0.5055807126081047	289.545	2	138	0.7343824679839093	-0.6297012326895828	-3.1306559662485913	1.485894896540562	1.3640837108743469	-5.3995595	1.3742789	5.558698678016661	0.062156553537389324	0.3843595578985779	3380-34-5	Triclosan	Oc1cc(Cl)ccc1Oc1ccc(Cl)cc1Cl	Organic compounds	Benzenoids	Benzene and substituted derivatives	Diphenylethers
3450	-4.909074411232231	-4.838505	0.77777576	2.973401886224747	-6.423799157142639	-3.4503972709178923	0.761374945808908	488.6700000000004	2	138	0.7799412667884187	0.8505108859930101	-0.7347834791219896	2.2386184071027575	-0.07056961997246525	-4.8855076	0.79925984	3.0768390178680414	0.8035081072344036	0.578616352201258	351197-46-1	2-[2-(Dimethylamino)ethoxy]ethyl ({5-[({2-[2-(dimethylamino)ethoxy]ethoxy}carbonyl)amino]-1,3,3-trimethylcyclohexyl}methyl)carbamate	CN(C)CCOCCOC(=O)NCC1(C)CC(NC(=O)OCCOCCN(C)C)CC(C)(C)C1	Organic compounds	Organic acids and derivatives	Carboxylic acids and derivatives	Amino acids, peptides, and analogues
3495	-3.967363147958424	-3.4174073	0.72802776	2.943645033240318	-4.889887797832489	-1.946242764592171	0.593233082706767	122.12	2	138	1.1194236476682002	1.6693795073464879	0.1968989977941354	3.1405440310344535	-0.5499558737122081	-3.3508081	0.69834316	2.7597827017307264	1.7359786467298863	0.46691729323308273	3586-55-8	1,2-Bis[hydroxymethoxy]ethane	OCOCCOCO	Organic compounds	Organic oxygen compounds	Organooxygen compounds	Ethers
3505	-4.987228091735236	-4.6974206	0.7545849	2.849240309000016	-6.212269449234009	-3.3630291402339934	0.5278054353054353	525.6270000000003	2	138	0.7334495738915291	1.0232570695883423	-0.4915917836072437	2.357648525392772	-0.2898074946588203	-4.668004	0.65157455	2.619021338224411	1.0526736233135239	0.40558321308321305	36196-44-8	Propanoic acid, 3-mercapto-, (2,4,6-trioxo-1,3,5-triazine-1,3,5(2H,4H,6H)-triyl)tri-2,1-ethanediyl ester	O=C(CCS)OCCn1c(=O)n(CCOC(=O)CCS)c(=O)n(CCOC(=O)CCS)c1=O	Organic compounds	Organic acids and derivatives	Carboxylic acids and derivatives	Tricarboxylic acids and derivatives
3531	-4.720633406012074	-4.2490606	0.88066936	3.4507038772106164	-6.008188652992248	-2.557484775781632	0.7542540181691125	330.17100000000005	2	138	0.7981055190834808	1.2696782914882145	-0.4894497278966935	2.961254149313923	-0.4715727752137342	-4.096214	0.704956	2.7032535910606383	1.4225251025756087	0.599537037037037	36734-19-7	Iprodione	CC(C)NC(=O)n1cc(O)n(-c2cc(Cl)cc(Cl)c2)c1=O	Organic compounds	Organoheterocyclic compounds	Azoles	Imidazoles
3545	-3.214731425556149	-3.3769252	0.869602	3.272943589091301	-5.09196537733078	-1.8190217882394795	0.3862199565798358	440.4590000000002	2	138	2.429174062895734	2.266980253215715	0.5519401111211031	3.8248837002124034	0.16219380447009613	-3.453054	0.79939264	3.0266874194145204	2.1908515384787006	0.2831896535495328	36968-27-1	2-Naphthalenecarboxamide, 4-[[4-(aminocarbonyl)phenyl]azo]-3-hydroxy-N-(2-methoxyphenyl)-	COc1ccccc1NC(=O)c1cc2ccccc2c(N=Nc2ccc(C(N)=O)cc2)c1O	Organic compounds	Benzenoids	Naphthalenes	Naphthalenecarboxylic acids and derivatives
3552	-3.976241896132312	-5.0900164	0.8848774	3.362427556514738	-6.771661567687988	-3.40923401117325	0.7900431235431237	131.16	2	138	1.141559511865016	0.027785029529784844	-1.6538601596906606	1.7085673968240778	1.1137744689189577	-4.98331	0.88975227	3.229514300823212	0.1344912020106268	0.6203461538461539	3715-92-2	N-Nitrosoethylenethiourea	O=NN1CCNC1=S	Organic compounds	Organoheterocyclic compounds	Azolidines	Imidazolidines
3575	-4.515884480225036	-4.088044	0.9382412	3.7303254365921017	-6.047189843654633	-2.316864407062531	0.4401045751633987	214.036	2	138	0.8146023458645099	1.2424426455325814	-0.7167030175650865	3.013622419027015	-0.427840313660095	-4.8275123	1.1318287	4.581362444162368	0.5029745630147576	0.3067712418300654	375-22-4	Perfluorobutanoic acid	O=C(O)C(F)(F)C(F)(F)C(F)(F)F	Organic compounds	Organohalogen compounds	Alkyl halides	Alkyl fluorides
3600	-4.718500079396126	-3.9088151	0.9990957	4.042211019992828	-6.084111988544464	-2.0419009685516363	0.5573626373626375	96.032	2	138	0.2639158943486327	1.0736008033067517	-1.1016960147997055	2.9405150051931224	-0.8096849339035721	-4.8313446	1.2907318	5.106697916984558	0.1510713598344507	0.4373626373626374	381-73-7	Acetic acid, difluoro-	O=C(O)C(F)F	Organic compounds	Organic acids and derivatives	Carboxylic acids and derivatives	Alpha-halocarboxylic acids and derivatives
3634	-3.780635775149384	-4.86528	0.83910656	3.244292473793029	-6.500299608707428	-3.2560071349143986	0.6059943410886807	315.8040000000001	2	138	1.718781851368129	0.6341374788042717	-1.0008819821899149	2.243410491603114	1.0846443762178035	-4.7494903	0.79442525	3.301725047826766	0.749927380153542	0.46433519645081267	3896-11-5	Bumetrizole	Cc1cc(-n2nc3ccc(Cl)cc3n2)c(O)c(C(C)(C)C)c1	Organic compounds	Organoheterocyclic compounds	Azoles	Triazoles
3661	-4.922901873329215	-4.7413034	0.7689294	3.0348088860511764	-6.264747798442841	-3.229938912391664	0.3610582010582011	349.43000000000006	2	138	0.6204583148825277	0.8020567602879074	-0.7213876102310983	2.3134212758200783	-0.1815984294205233	-4.7192707	0.8303529	3.2036931753158564	0.8240894921220443	0.27534391534391534	39515-41-8	Fenpropathrin	CC1(C)C(C(=O)OC(C#N)c2cccc(Oc3ccccc3)c2)C1(C)C	Organic compounds	Benzenoids	Benzene and substituted derivatives	Diphenylethers
3677	-3.821061343437028	-3.8126092	0.96613336	3.7638115227222437	-5.719743478298187	-1.9559319555759431	0.6862731412731413	246.244	2	138	1.5703043138092212	1.5787564569844563	-0.328377821051938	3.435433701670306	-0.008452147727799453	-3.8248143	0.8203204	3.1602836728096007	1.5665513327682086	0.5426833976833978	40306-75-0	Benzenesulfonic acid, 3-(acetylamino)-5-amino-4-hydroxy-	CC(=O)Nc1cc(S(=O)(=O)O)cc(N)c1O	Organic compounds	Benzenoids	Benzene and substituted derivatives	Anilides
3685	-4.190374111540606	-4.739236	0.8114958	3.111001724004745	-6.492667961120605	-3.3816662371158603	0.623688566615396	699.9330000000001	2	138	1.6546823582980639	1.105820583166796	-0.6476114912819351	2.46339023272281	0.5488617664501163	-4.7151814	0.678761	2.7260123372077945	1.1298751074555533	0.49479967772650707	40601-76-1	Cyanox CY 1790	Cc1cc(C(C)(C)C)c(O)c(C)c1Cn1c(=O)n(Cc2c(C)cc(C(C)(C)C)c(O)c2C)c(=O)n(Cc2c(C)cc(C(C)(C)C)c(O)c2C)c1=O	Organic compounds	Benzenoids	Benzene and substituted derivatives	Xylenes
3702	-6.914352261270266	-6.1288157	1.0039498	4.2372300028800955	-8.469979405403137	-4.232749402523042	0.6911865999370926	373.63600000000014	2	138	-1.3419035472236558	-0.5563669235057359	-2.8975306913565273	1.3396993115235682	-0.7855366103303245	-5.9682317	1.1769452	4.773767352104185	-0.39578298005813006	0.5457320544825472	41198-08-7	Profenofos	CCCSP(=O)(OCC)Oc1ccc(Br)cc1Cl	Organic compounds	Benzenoids	Benzene and substituted derivatives	Phenoxy compounds
3774	-4.658390773371365	-4.801897	0.8422389	3.478352612257003	-6.575650787353515	-3.0972981750965123	0.514530303030303	293.754	2	138	0.8095930156653642	0.666086745734261	-1.107666998316786	2.3706856139402173	0.14350627557883033	-4.668124	0.81988776	3.3110519111156456	0.7998596047469009	0.37458624708624705	43121-43-3	Triadimefon	CC(C)(C)C(=O)C(Oc1ccc(Cl)cc1)n1cncn1	Organic compounds	Benzenoids	Phenol ethers
3826	-5.959564137720048	-4.1634927	1.4841093	5.84796169400215	-7.111179316043853	-1.2632176220417037	0.7228571428571429	122.258	2	138	-0.8722868507654551	0.9237845922588432	-2.02390202908926	3.8240596649128893	-1.7960714581241009	-4.9620633	1.4797951	5.879730933904646	0.12521397180746077	0.5728571428571428	4532-64-3	2,3-Butanedithiol	CC(S)C(C)S	Organic compounds	Organosulfur compounds	Thiols	Alkylthiols
3867	-4.636056680695763	-4.988074	0.8649278	3.3651705384254442	-6.769737231731415	-3.4045666933059704	0.7409037745879851	331.44100000000003	2	138	0.8843495499185958	0.5323323867307128	-1.2493310011170562	2.1158395373083883	0.3520171451404188	-4.985465	0.8284909	3.1298179984092713	0.5349411999199213	0.590903774587985	473798-59-3	Fenpyrazamine	C=CCSC(=O)n1c(N)c(-c2ccccc2C)c(=O)n1C(C)C	Organic compounds	Organoheterocyclic compounds	Azoles	Pyrazoles
3884	-3.403203570572842	-3.9133785	0.67241204	2.680826902389526	-5.251631498336792	-2.570804595947266	0.5165861344537814	192.21400000000003	2	138	1.8805814459611256	1.3704065143494968	0.03215351819717549	2.7129804205867014	0.5101749065237158	-3.8263562	0.6618607	2.5301167070865627	1.457428826171399	0.40482142857142855	48145-04-6	2-Phenoxyethyl acrylate	C=CC(=O)OCCOc1ccccc1	Organic compounds	Benzenoids	Phenol ethers
3924	-6.269959188227593	-4.707529	1.0584716	3.9934353053569787	-6.916612648963928	-2.923177343606949	0.6826094525427596	272.388	2	138	-0.8347712173237677	0.7276588970357358	-1.4814246780601028	2.512010627296876	-1.5624301202344286	-4.489899	0.9224644	3.5757712006568907	0.9452887974157198	0.5294179631810574	50-28-2	17beta-Estradiol	CC12CCC3c4ccc(O)cc4CCC3C1CCC2O	Organic compounds	Lipids and lipid-like molecules	Steroids and steroid derivatives	Estrane steroids
3927	-6.356155661611317	-4.239886	1.2551545	5.015532466769217	-6.772063040733337	-1.756530573964119	0.6099164703362604	252.316	2	138	-0.9542108705016377	1.1620589797220817	-1.3701182496236575	3.6454142171455604	-2.1162698545739635	-4.4014473	1.1662632	4.546599972248076	1.0004974872609125	0.4762364849321371	50-32-8	Benzo(a)pyrene	c1ccc2c(c1)cc1ccc3cccc4ccc2c1c34	Organic compounds	Benzenoids	Pyrenes	Benzopyrenes
4044	-3.6420807541333264	-3.804817	1.0462883	4.262317189574238	-6.072845876216888	-1.81052868664265	0.7414615939615941	610.5650000000004	2	138	2.1436511510659217	1.9809149416547929	-0.2871139710176404	3.975203218556598	0.1627362071551257	-3.9156988	1.0153313	4.061309844255447	1.870033149018653	0.5803108003108003	520-26-3	Hesperidin	COc1ccc(C2CC(=O)c3c(O)cc(OC4OC(COC5OC(C)C(O)C(O)C5O)C(O)C(O)C4O)cc3O2)cc1O	Organic compounds	Phenylpropanoids and polyketides	Flavonoids	Flavonoid glycosides
4056	-5.037520248354425	-4.5936046	0.896329	3.6547855854034412	-6.328233766555786	-2.6734481811523447	0.6710125140953199	235.308	2	138	0.33411644421383613	0.778032135803574	-0.956597073987525	2.6981885114159163	-0.44391568368767675	-4.670691	0.86483663	3.343454158306121	0.7009456626030129	0.5313898725858859	5234-68-4	Carboxin	CC1=C(C(=O)Nc2ccccc2)SCCO1	Organic compounds	Benzenoids	Benzene and substituted derivatives	Anilides
4088	-4.03723613365433	-3.874307	1.1096463	4.528345710039137	-6.190835261344909	-1.662489551305773	0.5	247.669	2	138	1.3566355169707722	1.5195647492013291	-0.7969636107198068	3.7313820993193296	-0.16292921646377856	-3.5341487	1.105873	4.03141747713089	1.8597229717743253	0.4	5283-66-9	Trichloro(octyl)silane	CCCCCCCC[Si](Cl)(Cl)Cl	Organic compounds	Organometallic compounds	Organometalloid compounds	Organosilicon compounds
4248	-5.0598991834210905	-4.260363	0.81476444	3.1395995140075676	-5.870114183425903	-2.7305146694183353	0.5571460247070004	256.472	2	138	0.349140775074469	1.1486768462906862	-0.46107422493034356	2.678525289077224	-0.799536081461862	-4.2843847	0.7541833	3.0099410295486444	1.1246552451797063	0.42330291330291325	55335-06-3	Triclopyr	O=C(O)COc1nc(Cl)c(Cl)cc1Cl	Organic compounds	Organoheterocyclic compounds	Pyridines and derivatives	Halopyridines
4309	-4.016040772505675	-4.1137557	0.80672073	3.097245061397551	-5.7102410912513735	-2.6129960298538224	0.6560268979386628	90.553	2	138	0.940862070458741	0.8431471313744174	-0.7533382482869577	2.3439068131105936	0.0977149304667373	-4.130057	0.7880843	3.2202148616313933	0.8268460027632997	0.5148504273504274	563-47-3	3-Chloro-2-methylpropene	C=C(C)CCl	Organic compounds	Organohalogen compounds	Organochlorides
4314	-6.828069930937393	-5.433518	1.1141075	4.3730290055274965	-7.783333265781403	-3.4103042602539064	0.5337724999015322	291.2650000000001	2	138	-1.363781630381494	0.03077037021335261	-2.319044965225504	2.0539840403019927	-1.3945519980455474	-5.799294	1.1327783	4.295825070142746	-0.33500569963447424	0.41377249990153214	56-38-2	Parathion	CCOP(=S)(OCC)Oc1ccc([N+](=O)[O-])cc1	Organic compounds	Organic acids and derivatives	Organic thiophosphoric acids and derivatives	Thiophosphoric acid esters
6865	-3.328162057095828	-3.8048086	0.6914167	2.6823000967502586	-5.115302348136902	-2.4330022513866436	0.6248418248418248	156.269	2	138	1.865710775918684	1.389064215647299	0.07857048487760965	2.7608705816278682	0.4766465595423557	-3.7955039	0.7024324	2.751745724678038	1.3983689868105214	0.470995670995671	89-78-1	dl-Menthol	CC1CCC(C(C)C)C(O)C1	Organic compounds	Lipids and lipid-like molecules	Prenol lipids	Monoterpenoids
4351	-4.690633235909105	-5.102867	1.1208308	4.391530883312225	-7.488736581802368	-3.0972056984901437	0.7665217391304348	118.20099999999998	2	138	0.38198791485478484	-0.03024596766325569	-2.4161154310384787	1.975415452273746	0.412233890555739	-5.142355	1.1543946	4.448718774318693	-0.0697338055417462	0.6065217391304347	57124-87-5	Tetrahydro-2-methyl-3-furanthiol	CC1OCCC1S	Organic compounds	Organoheterocyclic compounds	Tetrahydrofurans
4365	-3.6542519443442383	-4.0047812	0.9757519	3.838072699308394	-5.932927227020263	-2.0948545277118695	0.634418477500731	652.7140000000004	2	138	2.1604709835923397	1.8099416962075738	-0.11820429908368546	3.7198684002247084	0.35052930184106446	-3.9747632	0.7543058	2.9999013662338254	1.8399597744857001	0.504418477500731	573-58-0	C.I. Direct Red 28	Nc1c(N=Nc2ccc(-c3ccc(N=Nc4cc(S(=O)(=O)[O-])c5ccccc5c4N)cc3)cc2)cc(S(=O)(=O)[O-])c2ccccc12.[Na+].[Na+]	Organic compounds	Benzenoids	Benzene and substituted derivatives	Biphenyls and derivatives
4367	-4.671448159005455	-3.4840903	0.8271466	3.319810992479322	-5.211083948612213	-1.8912729561328907	0.6633094384707288	252.273	2	138	0.7304226128023094	1.9177804449075067	0.19078682319555107	3.5105978156748736	-1.1873578307889021	-3.7978187	0.77232313	3.097004097700118	1.6040521247058832	0.49349377026796387	57-41-0	5,5-Diphenylhydantoin	O=C1NC(=O)C(c2ccccc2)(c2ccccc2)N1	Organic compounds	Organoheterocyclic compounds	Azolidines	Imidazolidines
4403	-4.8960510381381415	-5.0624485	0.98167425	3.966906929016113	-6.887407147884369	-2.920500218868256	0.6797101449275362	273.409	2	138	0.5407617683116741	0.374364326080931	-1.450594341434554	2.5163125875815595	0.1663974634487726	-4.4571652	0.8878392	3.602681988477707	0.9796475612698744	0.5213768115942029	58190-57-1	5-ethyl-2,8-dimethyl-5-[(propan-2-ylideneamino)oxy]-4,6-dioxa-3,7-diaza-5-silanona-2,7-diene	CC[Si](ON=C(C)C)(ON=C(C)C)ON=C(C)C	Organic compounds	Organometallic compounds	Organometalloid compounds	Organosilicon compounds
4414	-4.177015093723512	-4.3463545	0.7972387	3.0468396782875042	-5.894744110107422	-2.847904431819918	0.7487893707058791	174.159	2	138	1.0639308286500817	0.8945914502123435	-0.653798187733828	2.393041490553676	0.16933939083459304	-4.189745	0.7323976	2.959467589855194	1.0512009703071183	0.5958481942352909	584-84-9	Toluene 2,4-diisocyanate	Cc1ccc(N=C=O)cc1N=C=O	Organic compounds	Benzenoids	Benzene and substituted derivatives	Toluenes
4435	-4.384939616622043	-4.817994	1.0162437	4.05583392381668	-6.999295043945312	-2.9434611201286325	0.5591111111111111	231.893	2	138	0.9803480224546804	0.5472935124986019	-1.6340074048685886	2.4218265189480914	0.43305450111477306	-4.6872463	0.9346994	3.601816856861114	0.6780413000383171	0.407749766573296	58-90-2	2,3,4,6-Tetrachlorophenol	Oc1c(Cl)cc(Cl)c(Cl)c1Cl	Organic compounds	Benzenoids	Phenols	Halophenols
4444	-4.851873976880871	-4.5824223	0.8441962	3.05241977572441	-6.1038764953613285	-3.0514567196369184	0.7683927753889244	216.668	2	138	0.4839207976155262	0.7533725040183503	-0.7680817208649315	2.2843380548594787	-0.2694517204111442	-4.6541514	0.721267	2.964890360832212	0.6816433273411585	0.6074171656328267	5902-51-2	Terbacil	Cc1[nH]c(=O)n(C(C)(C)C)c(=O)c1Cl	Organic compounds	Organoheterocyclic compounds	Diazines	Pyrimidines and pyrimidine derivatives
4459	-4.13341435745381	-3.4766622	0.71290183	2.8529984861612316	-4.798637199401855	-1.9456387132406237	0.5367965367965367	100.161	2	138	0.8672842943981068	1.5240364992732915	0.20206145245006144	3.055059938611293	-0.6567521984877454	-3.4971793	0.674602	2.6005009353160857	1.5035193775651263	0.42770562770562764	591-78-6	2-Hexanone	CCCCC(C)=O	Organic compounds	Organic oxygen compounds	Organooxygen compounds	Carbonyl compounds
4477	-3.693040171837034	-3.9575007	0.7376885	2.8146513104438777	-5.400440812110901	-2.585789501667023	0.5182344993550427	164.204	2	138	1.5223435604638589	1.2578830459377965	-0.18505707981000835	2.6295942306338693	0.26446052434521716	-4.0314074	0.71261	2.7131512284278863	1.183976391483673	0.3623016564952049	5932-68-3	(E)-Isoeugenol	CC=Cc1ccc(O)c(OC)c1	Organic compounds	Benzenoids	Phenols	Methoxyphenols
4506	-4.867403384871884	-3.9117813	0.9814083	3.7462118625640866	-5.860197710990906	-2.113985848426819	0.7116824390080204	198.138	2	138	0.42956439004917013	1.385186457050325	-0.5632299360698515	3.182981926494235	-0.9556220738367278	-4.27486	1.0051458	4.157407033443452	1.0221078814239446	0.5672379945635759	59-87-0	Nitrofurazone	NC(=O)NN=Cc1ccc([N+](=O)[O-])o1	Organic compounds	Organoheterocyclic compounds	Furans	Nitrofurans
4531	-2.483359798757418	-3.4789233	0.6835774	2.7417913258075703	-4.760098731517791	-2.018307405710221	0.6162184873949579	74.123	2	138	2.386593189561857	1.3910296536008433	0.10985425680148331	2.8516455826090534	0.9955635220128456	-3.4668252	0.7005191	2.782362228631973	1.403127726896157	0.48288515406162463	60-29-7	Diethyl ether	CCOCC	Organic compounds	Organic oxygen compounds	Organooxygen compounds	Ethers
4542	-4.216690336917444	-4.3197656	1.0648597	4.15927529335022	-6.642578685283661	-2.4833033919334415	0.7162420200402215	286.718	2	138	1.2407646216561288	1.1376894044299362	-1.1851237267100885	2.9741515666401313	0.10307523086209702	-4.104156	0.90439737	3.667710268497462	1.3532989531097899	0.5715611689763918	604-75-1	Oxazepam	O=C1N=C(c2ccccc2)c2cc(Cl)ccc2NC1O	Organic compounds	Organoheterocyclic compounds	Benzodiazepines	1,4-benzodiazepines
4607	-4.40688734662185	-4.201582	0.84290004	3.339608681201934	-5.930486369132995	-2.5908776879310613	0.5765838136020692	406.5690000000001	2	138	1.2022469149349833	1.4075522888625132	-0.32135210757616267	3.0182565736257714	-0.20530539166579498	-4.2515655	0.8909339	3.370153349637985	1.3575688102360168	0.4455493308434485	61788-44-1	Styrenated phenol	CC(c1ccccc1)c1cc(C(C)c2ccccc2)c(O)c(C(C)c2ccccc2)c1	Organic compounds	Phenylpropanoids and polyketides	Diarylheptanoids	Linear diarylheptanoids
4665	-3.679624316995493	-3.7425692	0.7417671	2.8881830692291257	-5.279804623126983	-2.3916215538978576	0.5776190476190476	118.179	2	138	1.3929159937766085	1.3299711099685039	-0.20726431235488188	2.680918756874244	0.06294489114964863	-4.0448995	0.6488658	2.37773271203041	1.0276408417144907	0.44761904761904764	622-97-9	4-Methylstyrene	C=Cc1ccc(C)cc1	Organic compounds	Benzenoids	Benzene and substituted derivatives	Styrenes
4682	-4.653022509783526	-4.261406	0.8666579	3.2491744160652156	-5.932657444477082	-2.683483028411866	0.515266106442577	93.129	2	138	0.31606242983183214	0.7076789975108919	-0.9635725048617239	2.2856019112034915	-0.39161656495930686	-4.336407	0.76029223	3.064391535520553	0.6326777391543328	0.3976190476190476	62-53-3	Aniline	Nc1ccccc1	Organic compounds	Benzenoids	Benzene and substituted derivatives	Aniline and substituted anilines
4691	-3.976498063883961	-3.9589212	0.661873	2.4593833088874817	-5.196934294700623	-2.737550985813141	0.27732653342160984	222.284	2	138	1.3704101394277666	1.3879869995682945	0.1499739086111049	2.609357217498587	-0.017576869807423012	-3.8762622	0.70899683	2.749959170818329	1.47064600585941	0.18392402376910016	6259-76-3	Hexyl salicylate	CCCCCCOC(=O)c1ccccc1O	Organic compounds	Benzenoids	Benzene and substituted derivatives	Benzoic acids and derivatives
4705	-2.808692476099402	-3.1857138	0.7558486	2.8689832955598824	-4.654498064517975	-1.7855147689580928	0.2949543574383112	374.562	2	138	2.7648312392051038	2.3878099374340316	0.9190256507865304	3.788008946346413	0.3770212919059692	-3.1037676	0.72002375	2.928669920563698	2.469756076878253	0.17456140350877192	6284-43-1	Octadecanoic acid, 12-hydroxy-, 2,3-dihydroxypropyl ester	CCCCCCC(O)CCCCCCCCCCC(=O)OCC(O)CO	Organic compounds	Lipids and lipid-like molecules	Fatty Acyls	Fatty alcohols
4732	-3.552007785164961	-3.620327	0.74031514	3.092221230268477	-5.189978516101837	-2.0977572858333597	0.0	224.43199999999996	2	138	1.799076994480711	1.7307577816114772	0.16110626354383537	3.2533274938123125	0.06831921068464819	-3.6420312	0.68884146	2.624143493175506	1.7090535889042533	0.0	629-73-2	1-Hexadecene	C=CCCCCCCCCCCCCCC	Organic compounds	Hydrocarbons	Unsaturated hydrocarbons	Unsaturated aliphatic hydrocarbons
4739	-3.9005368885502	-4.5040255	0.88452667	3.540190982818604	-6.293954336643219	-2.7537633538246156	0.6566666666666666	167.85	2	138	1.3243844570338315	0.7208958693245818	-1.069032991059188	2.4711579917594158	0.6034885707393509	-4.2152386	0.8792894	3.4190975487232196	1.009682768043647	0.5166666666666666	630-20-6	1,1,1,2-Tetrachloroethane	ClCC(Cl)(Cl)Cl	Organic compounds	Organohalogen compounds	Organochlorides
4779	-3.53649470830724	-4.327113	0.8691948	3.221858239173889	-5.9181484341621395	-2.6962901949882507	0.5095095693779904	107.156	2	138	1.4935217852594782	0.7029033550502484	-0.888131940595421	2.3337262985784677	0.7906184432430527	-4.4916034	0.69187593	2.70698527097702	0.5384131086173999	0.3860645933014354	636-21-5	2-Methylaniline hydrochloride	Cc1ccccc1N.Cl	Organic compounds	Benzenoids	Benzene and substituted derivatives	Toluenes
4837	-3.799528582310205	-3.919714	0.9300791	3.7001812517642967	-5.815179777145386	-2.1149985253810892	0.6448391812865497	74.079	2	138	1.0701665288175986	0.9499811446735134	-0.9454846660175823	2.7546965857467143	0.12018539168881848	-3.9651725	0.79193956	2.921350216865538	0.904522579998469	0.4823391812865497	646-06-0	1,3-Dioxolane	C1COCO1	Organic compounds	Organoheterocyclic compounds	Dioxolanes	1,3-dioxolanes
5097	-5.6139603447065	-4.505949	0.7544589	2.956204855442047	-6.034021556377411	-3.077816700935364	0.7225728711392835	303.49	2	138	-0.13181595906908974	0.9761953741302372	-0.5518771707400003	2.4043276847020465	-1.108011324320758	-4.8697467	0.8184253	3.0345951855182647	0.6123976867838843	0.568230923079169	67564-91-4	(2R,6S)-Fenpropimorph	CC(Cc1ccc(C(C)(C)C)cc1)CN1CC(C)OC(C)C1	Organic compounds	Benzenoids	Benzene and substituted derivatives	Phenylpropanes
5109	-1.8075256983779413	-5.29428	1.1326104	4.502502691745757	-7.642761743068695	-3.1402590513229374	0.8041491841491842	78.136	2	138	3.0853254763327804	-0.4014288697860661	-2.749910568357973	1.7525921233877844	3.4867543538071173	-5.010706	0.9126455	3.6026028394699092	-0.1178547843541986	0.6374825174825176	67-68-5	Dimethyl sulfoxide	CS(C)=O	Organic compounds	Organosulfur compounds	Sulfoxides
5269	-3.6851513547137857	-3.930394	0.7818934	3.2060773015022277	-5.586755561828613	-2.3806782603263854	0.43681075516918566	925.8259999999998	2	138	2.281378018209541	2.036135447830321	0.37977381109471364	3.5858511125969414	0.2452425795360922	-3.7629437	0.749994	2.9323202967643733	2.203585627269498	0.3408107551691857	68259-05-2	Benzoic acid, 3,3'-[(2,5-dimethyl-1,4-phenylene)bis[iminocarbonyl(2-hydroxy-3,1-naphthalenediyl)-2,1-diazenediyl]]bis[4-methyl-, 1,1'-bis(2-chloroethyl) ester	Cc1ccc(C(=O)OCCCl)cc1N=Nc1c(O)c(C(=O)Nc2cc(C)c(NC(=O)c3cc4ccccc4c(N=Nc4cc(C(=O)OCCCl)ccc4C)c3O)cc2C)cc2ccccc12	Organic compounds	Benzenoids	Naphthalenes	Naphthalenecarboxylic acids and derivatives
5311	-3.044702245304433	-3.746782	0.6850622	2.591479259729383	-5.0412557721138	-2.449776512384417	0.5629932184489309	196.29	2	138	2.2481959297135923	1.5461161072972591	0.25164240290422507	2.843121662633608	0.7020798191334334	-3.6328564	0.67898697	2.7820969939231874	1.6600417992438943	0.4410419989367358	68412-04-4	1,6-Octadiene, 7-methyl-3-methylene-, acetylated	C=CC(CCC=C(C)C)COC(C)=O	Organic compounds	Lipids and lipid-like molecules	Prenol lipids	Monoterpenoids
5406	-3.953718745144368	-3.6631694	0.7446124	2.9151963770389546	-5.225978302955627	-2.3107819259166726	0.6527699739873654	136.23799999999997	2	138	1.180579514330587	1.4711288852609141	-0.09168004348067248	2.823516333558282	-0.2905493611416823	-3.6759183	0.6797176	2.8718429327011106	1.4583799141076301	0.5066161278335192	68526-56-7	Alkenes, C9-?11, C10-?rich	C=CC=CCCC=CCC	Organic compounds	Hydrocarbons	Unsaturated hydrocarbons	Olefins
5556	-4.407629292466861	-4.763577	1.0415595	4.182432442903515	-6.914766347408294	-2.7323339045047788	0.7527766743060861	206.42	2	138	0.9071224812481827	0.5511747744878137	-1.6000145736932503	2.5824178692102655	0.35594769193865616	-4.630153	1.0217022	4.030043572187423	0.6845985787944293	0.5998354978354978	68937-96-2	Di-tert-butyl polysulfides	CC(C)(C)CSSCC(C)(C)C	Organic compounds	Organosulfur compounds	Organic disulfides	Dialkyldisulfides
5651	-3.8307943794902175	-3.9910872	0.8589872	3.367564481496811	-5.821889781951905	-2.4543253004550936	0.48359395336139527	438.7180000000001	2	138	1.81139107378937	1.6510982426032494	-0.17970432867231728	3.1878601528244936	0.16029281876722878	-4.0382614	0.8170371	3.122454047203063	1.6039240368333463	0.3538642236316655	70024-69-0	Benzenesulfonic acid, mono-C16-24-alkyl derivs., calcium salts	CCCCCCCCCCCCCCCCCC(CC)c1ccc(S(=O)(=O)[O-])cc1.CCCCCCCCCCCCCCCCCC(CC)c1ccc(S(=O)(=O)[O-])cc1.[Ca+2]	Organic compounds	Benzenoids	Benzene and substituted derivatives	Benzenesulfonic acids and derivatives
5806	-4.354256343191464	-5.044971	0.8737633	3.416381740570068	-6.758862960338592	-3.3424812197685245	0.4762092074592075	241.364	2	138	1.0284161513716101	0.3377015188784524	-1.3761904657755182	2.0401912747945494	0.6907146460358309	-4.578845	0.81478393	3.1855806469917276	0.8038274739176209	0.35745920745920745	7287-19-6	Prometryn	CSc1nc(NC(C)C)nc(NC(C)C)n1	Organic compounds	Organoheterocyclic compounds	Triazines	1,3,5-triazines
5926	-2.893189396088446	-3.5406437	0.8663976	3.4958743125200265	-5.4021369338035585	-1.9062626212835319	0.5406896551724139	174.204	2	138	2.3478687267874654	1.700414417206455	-0.16107881092764728	3.3347955015923794	0.6474542959281555	-3.2661223	0.8137042	3.156142514944075	1.9749357954938764	0.41655172413793107	74-79-3	L-Arginine	N=C(N)NCCCC(N)C(=O)O	Organic compounds	Organic acids and derivatives	Carboxylic acids and derivatives	Amino acids, peptides, and analogues
5997	-3.515195254005109	-3.6143878	0.8997413	3.63039823770523	-5.342060017585754	-1.711661779880524	0.6075092023001047	1134.9870000000014	2	138	2.539795633197515	2.4406031464620908	0.7129308696168699	4.3433291073221	0.09919249662050156	-3.9841285	1.0236086	4.061123183369634	2.0708624053285054	0.4519536467445492	7585-39-9	beta-Cyclodextrin	OCC1OC2OC3C(CO)OC(OC4C(CO)OC(OC5C(CO)OC(OC6C(CO)OC(OC7C(CO)OC(OC8C(CO)OC(OC1C(O)C2O)C(O)C8O)C(O)C7O)C(O)C6O)C(O)C5O)C(O)C4O)C(O)C3O	Organic compounds	Organic oxygen compounds	Organooxygen compounds	Carbohydrates and carbohydrate conjugates
6008	-4.719440554419547	-5.0379357	0.8065122	3.0317783355712877	-6.568488216400146	-3.5367098808288584	0.6025461214802028	189.324	2	138	0.5577651171611974	0.23926995233592724	-1.2912825448194014	1.7404957907518863	0.3184951793756188	-5.056747	0.80846506	3.2601934909820547	0.22045871436114242	0.4634156866975941	759-94-4	EPTC	CCCN(CCC)C(=O)SCC	Organic compounds	Organosulfur compounds	Thiocarbonyl compounds	Thiocarbamic acid derivatives
6059	-4.649987162194547	-5.0257177	0.82376087	3.160106635093688	-6.489734697341919	-3.3296280622482306	0.5261179602780722	293.798	2	138	0.818061672854244	0.4423311120680535	-1.0216858622931277	2.1384207728005604	0.37573057309598035	-4.6633325	0.7355184	2.8827931463718404	0.804716382834275	0.40084323500334695	76738-62-0	Paclobutrazol	CC(C)(C)C(O)C(Cc1ccc(Cl)cc1)n1cncn1	Organic compounds	Benzenoids	Benzene and substituted derivatives	Phenethylamines
6070	-4.899005848301739	-4.3575025	0.87471116	3.3783374786376945	-5.9804933905601505	-2.602155911922456	0.7597622382286248	287.432	2	138	0.5595292684880734	1.1010326703186388	-0.5219582737703382	2.8563792048673564	-0.5415033878220026	-4.328058	0.84924364	3.2199954330921168	1.1304773507330195	0.6042066826730692	76855-69-1	3-(1-{[tert-Butyl(dimethyl)silyl]oxy}ethyl)-4-hydroxy-2,3-dihydroazet-2-yl acetate	CC(=O)OC1NC(=O)C1C(C)O[Si](C)(C)C(C)(C)C	Organic compounds	Organoheterocyclic compounds	Lactams	Beta lactams
6112	-5.875449972599685	-4.8698363	0.85946107	3.3573843121528615	-6.705355620384216	-3.3479713082313545	0.5025227886867232	461.77600000000007	2	138	-0.2110186151281448	0.7945950142516534	-1.0409242629126758	2.316460049240186	-1.0056136421858666	-4.9385343	0.8922119	3.7595471382141112	0.7258971071484064	0.37109421725815167	77501-63-4	Lactofen	CCOC(=O)C(C)OC(=O)c1cc(Oc2ccc(C(F)(F)F)cc2Cl)ccc1[N+](=O)[O-]	Organic compounds	Benzenoids	Benzene and substituted derivatives	Diphenylethers
6285	-3.096867608689041	-3.291297	0.789839	3.036723163723945	-4.789684998989105	-1.75296183526516	0.5741830065359478	75.111	2	138	1.7788359353653365	1.584406572381573	0.08601854506527241	3.1227417087892175	0.19442935023429886	-3.3972762	0.78131413	3.1539579868316627	1.4784273874863014	0.4409803921568628	78-96-6	1-Amino-2-propanol	CC(O)CN	Organic compounds	Organic nitrogen compounds	Organonitrogen compounds	Amines
6290	-5.621218441382216	-3.7485044	0.9382213	3.7798914194107054	-5.768495762348175	-1.9886043429374698	0.594047619047619	71.079	2	138	-0.769477132231182	1.103236908557362	-0.9167544531971414	2.863136966213564	-1.87271404112892	-4.0088096	0.86643773	3.3785586655139905	0.8429317396075275	0.4654761904761905	79-06-1	Acrylamide	C=CC(N)=O	Organic compounds	Organic acids and derivatives	Carboxylic acids and derivatives	Acrylic acids and derivatives
6357	-3.546619138492942	-3.997929	0.6473943	2.5546846151351925	-5.306622791290283	-2.7519381761550905	0.5748692810457516	302.5019999999999	2	138	1.9341091118545288	1.4827991641098324	0.1741054590571878	2.7287900741923803	0.45130995772898164	-3.9378862	0.6896573	2.6662066817283616	1.542842011453994	0.44986928104575163	8007-24-7	Cashew nutshell liquid (CNSL)	CCCCCCC=CCCCCCCCc1cccc(O)c1	Organic compounds	Benzenoids	Phenols	1-hydroxy-4-unsubstituted benzenoids
6389	-4.37251412958861	-4.063668	0.6993596	2.5988199710845943	-5.411952340602875	-2.813132369518281	0.5443157894736842	270.372	2	138	1.0594475840303403	1.3682939216650603	0.02000937301607509	2.618829344100669	-0.3088463553881704	-4.3015985	0.74353284	2.9065818667411802	1.1303631518697215	0.4109824561403509	80-43-3	Dicumyl peroxide	CC(C)(OOC(C)(C)c1ccccc1)c1ccccc1	Organic compounds	Benzenoids	Benzene and substituted derivatives	Phenylpropanes
6463	-3.8160006413532472	-4.676006	0.916925	3.625239658355709	-6.607743859291077	-2.9825042009353675	0.5142105263157895	122.17099999999998	2	138	1.2709674873466283	0.4109622899839805	-1.520775730591201	2.1044639277645083	0.8600051989482664	-4.423845	0.73243916	2.8711052536964417	0.6631233190850728	0.3626315789473684	823-40-5	2,6-Toluenediamine	Cc1c(N)cccc1N	Organic compounds	Benzenoids	Benzene and substituted derivatives	Toluenes
6532	-3.945843390403792	-4.6099234	0.95511454	3.6843093156814564	-6.590534818172454	-2.9062255024909978	0.652860682761015	242.061	2	138	1.4380814327051266	0.7740014748318683	-1.2066099950635356	2.4776993206179205	0.6640799723281416	-4.7880545	1.0058323	3.8998442828655233	0.5958703379111916	0.5133257990400848	84087-01-4	Quinclorac	O=C(O)c1c(Cl)ccc2cc(Cl)cnc12	Organic compounds	Organoheterocyclic compounds	Quinolines and derivatives	Quinoline carboxylic acids
6583	-3.5212431021364066	-3.7688277	0.66957134	2.5225639581680297	-5.027636575698852	-2.5050726175308227	0.2351785714285714	278.348	2	138	1.923345003003284	1.675760412790169	0.416951529440838	2.9395154876088676	0.24758457463666472	-3.8348682	0.676916	2.6522840738296503	1.609719910717383	0.15714285714285714	84-74-2	Dibutyl phthalate	CCCCOC(=O)c1ccccc1C(=O)OCCCC	Organic compounds	Benzenoids	Benzene and substituted derivatives	Benzoic acids and derivatives
6616	-6.095710544678707	-3.889681	0.85671437	3.331603223085403	-5.396672677993775	-2.0650694549083717	0.7408888888888889	184.242	2	138	-0.8303219053051994	1.3757075174977322	-0.1312840386202671	3.200319184465136	-2.20602944383337	-4.4009905	0.7070783	2.8469266533851627	0.8643981391884992	0.5888888888888889	85-00-7	Diquat dibromide	[Br-].[Br-].c1cc[n+]2c(c1)-c1cccc[n+]1CC2	Organic compounds	Organoheterocyclic compounds	Pyridines and derivatives	Pyridinium derivatives
6664	-2.7245371357653294	-3.6164324	1.0210513	4.030584132671356	-5.6173470377922055	-1.5867629051208498	0.6248868778280542	148.11699999999996	2	138	2.4460677713884724	1.5541724664232333	-0.4467421306384036	3.583842002032952	0.8918952925946559	-3.7302685	0.8361018	3.2794178426265703	1.4403364187638228	0.4915535444947209	85-44-9	Phthalic anhydride	O=C1OC(=O)c2ccccc21	Organic compounds	Organoheterocyclic compounds	Benzofurans	Benzofuranones
6745	-2.9904702703551678	-4.78738	0.87292224	3.4233395934104918	-6.460845649242401	-3.0375060558319094	0.7637573271679858	275.4	2	138	2.449493665565737	0.6525837399134998	-1.0208817133214965	2.4024578800889955	1.7969099481506916	-4.572783	0.74704057	2.8364117264747613	0.8671809508716575	0.6044566278672865	865318-97-4	Ametoctradin	CCCCCCCCc1c(CC)nc2ncnn2c1N	Organic compounds	Organoheterocyclic compounds	Triazolopyrimidines
6781	-4.775520466257761	-4.6874514	0.9163202	3.5996093630790695	-6.4975870728492735	-2.897977709770204	0.712582123483181	406.3420000000001	2	138	0.8333712475910094	0.9214403662470126	-0.8886953590005034	2.710914004078566	-0.08806910364789733	-4.8373218	0.81271976	3.3316839158535005	0.7715699548413469	0.5647560365266592	874195-61-6	2?-[(4,6-Dimethoxy-1,3,5-triazin-2-yl)carbonyl]-1,1,6?-trifluoro-N-methylmethanesulfonanilide	COc1nc(OC)nc(C(=O)c2cccc(F)c2N(C)S(=O)(=O)C(F)F)n1	Organic compounds	Organic oxygen compounds	Organooxygen compounds	Carbonyl compounds
6809	-3.335388869734558	-4.922381	1.0078028	3.989789474010466	-7.08954758644104	-3.099758112430574	0.598358395989975	197.448	2	138	1.9600638692832424	0.37307181239531095	-1.7940948474232397	2.195694626587226	1.5869920544902953	-4.7106676	0.9647695	3.9531763434410085	0.5847851468083701	0.4300250626566416	88-06-2	2,4,6-Trichlorophenol	Oc1c(Cl)cc(Cl)cc1Cl	Organic compounds	Benzenoids	Phenols	Halophenols
6857	-3.592652708719028	-3.7408671	0.90135443	3.612678456306457	-5.716011655330658	-2.1033331990242012	0.6186963725929243	264.284	2	138	1.8294181626153045	1.6812037336145333	-0.29394078399632556	3.318737672310131	0.14821442918990746	-3.7163973	0.82936436	3.161945950984954	1.705673584473637	0.4906963725929243	894-86-0	[2,2'-Bi-1H-indole]-3,3'-diol, disodium salt	[Na+].[Na+].[O-]c1c(-c2[nH]c3ccccc3c2[O-])[nH]c2ccccc12	Organic compounds	Organoheterocyclic compounds	Indoles and derivatives	Indoles
7280	-3.920861695826056	-5.807754	1.1588948	4.577556359767911	-8.059230995178222	-3.481674635410311	0.7042857142857144	167.218	2	138	1.3024213289510849	-0.584471010431755	-2.8359479704010813	1.7416083893668297	1.8868923439383485	-5.588473	1.2186484	4.685099089145659	-0.36518982580121473	0.5585714285714285	94317-64-3	N-Butylphosphorothioic triamide	CCCCNP(N)(N)=S	Organic compounds	Organic acids and derivatives	Organic thiophosphoric acids and derivatives
7307	-4.6874393457595085	-4.323292	0.8044194	3.1422501325607297	-5.879044783115387	-2.7367946505546574	0.48116194853036953	249.093	2	138	0.7089221774249757	1.0730697486411478	-0.482683259930903	2.659566872629827	-0.36414756719505537	-4.217003	0.75900763	3.066277980804443	1.179358652647662	0.3093355767039977	94-82-6	2,4-Dichlorophenoxybutyric acid	O=C(O)CCCOc1ccc(Cl)cc1Cl	Organic compounds	Benzenoids	Benzene and substituted derivatives	Halobenzenes
7316	-6.937653799619807	-5.195375	0.8710129	3.3950973272323592	-6.868059432506561	-3.4729621052742017	0.7437636431266272	269.3279999999999	2	138	-1.5073722935407625	0.23490655423697088	-1.4377779264275166	1.9573194008048427	-1.7422788339520823	-5.841292	1.0908911	4.289177101850507	-0.41101038562543524	0.5917636431266272	950-10-7	Mephosfolan	CCOP(=O)(N=C1SCC(C)S1)OCC	Organic compounds	Organic acids and derivatives	Organic phosphoric acids and derivatives	Phosphate esters
7319	-3.2550852967824326	-4.0112367	0.9091208	3.5272763609886164	-5.93496344089508	-2.407687079906464	0.7283928885759549	119.127	2	138	1.8209249082106236	1.064773532324129	-0.858953235902024	2.6683231250865926	0.756151370850624	-4.160211	0.8327675	3.2846106469631193	0.9157991160723581	0.5689841314160733	95-14-7	1,2,3-Benzotriazole	c1ccc2[nH]nnc2c1	Organic compounds	Organoheterocyclic compounds	Benzotriazoles
7324	-3.8826365909349647	-4.1763964	0.9649657	3.89032402038574	-6.16923257112503	-2.27890855073929	0.5623088023088023	238.38100000000003	2	138	1.4946350463581024	1.2008752657697341	-0.7919609338319628	3.098363086553777	0.2937597789991173	-4.305156	0.7620508	3.0980055391788484	1.072115410986312	0.4032467532467533	95-31-8	N-tert-Butyl-2-benzothiazolesulfenamide	CC(C)(C)NSc1nc2ccccc2s1	Organic compounds	Organoheterocyclic compounds	Benzothiazoles
7369	-3.278796165736668	-4.8089323	0.9603205	3.5929441094398498	-6.786070239543915	-3.193126130104065	0.5612698412698413	197.448	2	138	2.016656573281132	0.48652042271935364	-1.4906175005261146	2.102326608913735	1.530136138645656	-4.672765	0.95676726	3.7291437864303587	0.6226879715850633	0.41	95-95-4	2,4,5-Trichlorophenol	Oc1cc(Cl)c(Cl)cc1Cl	Organic compounds	Benzenoids	Phenols	Halophenols
7454	-3.964351364322437	-3.7008657	0.63572085	2.473563474416733	-5.0175989985466005	-2.5440355241298676	0.41593732193732197	142.19799999999998	2	138	1.1885421238077938	1.4520277570726292	0.13529448958363008	2.608857964000363	-0.26348561877800325	-3.6198683	0.72504264	2.915975314378738	1.5330252135667781	0.3196410256410257	97-86-9	Isobutyl methacrylate	C=C(C)C(=O)OCC(C)C	Organic compounds	Organic acids and derivatives	Carboxylic acids and derivatives	Carboxylic acid derivatives
7465	-4.056049808395926	-4.6062856	1.2169124	4.613046091794967	-6.999245512485504	-2.3861994206905366	0.6803571428571429	96.08499999999998	2	138	0.9266057860812487	0.37637002225174765	-2.016589918008329	2.5964561737866383	0.550235763656076	-4.3264422	1.0696006	4.287430852651595	0.6562133400829127	0.5375	98-01-1	Furfural	O=Cc1ccco1	Organic compounds	Organic oxygen compounds	Organooxygen compounds	Carbonyl compounds
7516	-3.4211532677646805	-5.3705907	0.76902485	2.9834847688674926	-6.97472312450409	-3.991238355636597	0.6645749055296912	588.9720000000001	2	138	2.3489413809535917	0.39950396647726805	-1.2046284757858174	1.7788562930816751	1.9494374190334152	-5.044114	0.7635193	2.94864073395729	0.7259805480075038	0.5267971277519135	991-84-4	4-{[4,6-Bis(octylsulfanyl)-1,3,5-triazin-2-yl]amino}-2,6-di-tert-butylphenol	CCCCCCCCSc1nc(Nc2cc(C(C)(C)C)c(O)c(C(C)(C)C)c2)nc(SCCCCCCCC)n1	Organic compounds	Benzenoids	Benzene and substituted derivatives	Phenylpropanes
7544	-3.256118130139618	-3.5431566	0.7189753	2.854909116029739	-5.045595788955689	-2.19068667292595	0.4514285714285714	134.22199999999998	2	138	1.8717055756749756	1.5846670790518338	0.08222791685890483	2.9371370328886437	0.287038493700714	-3.7671862	0.6443943	2.580363261699676	1.3606375557844035	0.3461654135338346	99-87-6	p-Cymene	Cc1ccc(C(C)C)cc1	Organic compounds	Lipids and lipid-like molecules	Prenol lipids	Monoterpenoids
8251	-6.161190891459249	-4.532511	0.8373388	3.367298936843872	-6.274712526798249	-2.9074135899543765	0.7739839910754454	401.4160000000001	2	138	-0.5575962124626785	1.0710834469924129	-0.671117847801678	2.6961810890421942	-1.6286796571758018	-4.843066	0.862271	3.282712620496749	0.7605284641052011	0.6174622519450106	NOCAS_47366	SAR115740	O=C(Nc1ccc2[nH]ccc2c1)c1cc2cc(F)ccc2n1Cc1cccc(F)c1	Organic compounds	Organoheterocyclic compounds	Indoles and derivatives	Indolecarboxylic acids and derivatives
8253	-4.750971314617458	-4.8651395	0.79849917	3.101892131567001	-6.399713981151581	-3.2978218495845795	0.754157785474616	604.5340000000003	2	138	1.0304494167119125	0.9162812409578253	-0.6182932498222101	2.483598881744791	0.11416816978805944	-4.8449793	0.77638555	3.182300442457199	0.9364414569036332	0.5965306668305481	NOCAS_47379	SSR126768	CCN(Cc1cccnc1)C(=O)c1cccc(Cl)c1C1(C)C(=O)N(Cc2ccc(OC)cc2OC)c2ccc(Cl)cc21	Organic compounds	Benzenoids	Benzene and substituted derivatives	Methoxybenzenes
8305	-5.254408643416228	-4.234866	0.8467447	3.200278437137604	-5.8087197065353395	-2.6084412693977357	0.6568453388721135	355.202	2	138	0.2960667590352639	1.3156092629171212	-0.258244304083848	2.942034133053756	-1.0195425011432784	-4.8325887	0.8163427	3.197928607463836	0.7178867201044268	0.4335097166031182	NOCAS_57871	CP-087421	NC(=O)n1c(O)c(C(=O)c2ccc(Cl)s2)c2cc(Cl)ccc21	Organic compounds	Organoheterocyclic compounds	Indoles and derivatives	Indolecarboxylic acids and derivatives
8306	-5.24629261066117	-4.410562	0.99075866	4.054616117477417	-6.525235140323639	-2.4706190228462224	0.7170136741565313	356.737	2	138	0.3060555451097207	1.1417861201314465	-0.9728869845527486	3.0817291329246683	-0.8357305722395392	-5.2266397	0.9236197	3.5707558631896976	0.3257084112690755	0.4821117133722176	NOCAS_57872	CP-449122	NC(=O)n1c(O)c(C(=O)c2ccc(F)s2)c2cc(F)c(Cl)cc21	Organic compounds	Organoheterocyclic compounds	Indoles and derivatives	Indolecarboxylic acids and derivatives
8887	-3.337891684358455	-4.3228884	0.7769314	3.203596174716949	-5.932404696941376	-2.7288085222244267	0.6907867494824017	228.4079999999999	2	138	2.02081962666461	1.0358229389231182	-0.5736933859183106	2.6299027887986384	0.9849966899701581	-4.3754296	0.7021818	2.7369963347911836	0.9832816853490778	0.5384057971014493	NOCAS_dicyclopentyldimethoxysilane	dicyclopentyldimethoxysilane	CO[Si](OC)(C1CCCC1)C1CCCC1	Organic compounds	Organometallic compounds	Organometalloid compounds	Organosilicon compounds
10156	-9.843374737943044	-8.176942	2.0647392	8.136926853656767	-12.156745719909669	-4.019818866252901	0.27104272539055146	425.3090000000001	2	138	-4.214670164989235	-2.5482372962079016	-6.528041146955859	1.6088857067009086	-1.6664328662999779	-7.58396	2.3025775	8.939354002475739	-1.9552554725812223	0.17580463015245623	35822-46-9	1,2,3,4,6,7,8-Heptachlorodibenzodioxin	Clc1cc2c(c(Cl)c1Cl)Oc1c(Cl)c(Cl)c(Cl)c(Cl)c1O2	Organic compounds	Organoheterocyclic compounds	Benzodioxins	Benzo-p-dioxins
10167	-10.08957505421841	-8.309837	2.4369335	9.008571982383728	-13.003092098236085	-3.9945201158523576	0.4595421245421246	374.8650000000001	2	138	-4.515700160653214	-2.7359624480176135	-7.4292172046708895	1.5793547777128378	-1.7797377129098155	-8.30442	2.5786889	9.776026332378382	-2.730545572459778	0.3495421245421245	60851-34-5	2,3,4,6,7,8-Hexachlorodibenzofuran	Clc1cc2c(oc3c(Cl)c(Cl)c(Cl)cc32)c(Cl)c1Cl	Organic compounds	Organoheterocyclic compounds	Benzofurans	Dibenzofurans
10180	-6.550186634895622	-6.328463	1.6621035	6.623363536596296	-10.005434226989745	-3.3820706903934497	0.4464713958810068	360.88200000000006	2	138	-0.9928214139489605	-0.7710978539204487	-4.448069006043084	2.175294530553212	-0.22172355735045635	-6.8011193	1.8159587	6.966423529386519	-1.24375410694045	0.3231986686082796	52663-72-6	2,3',4,4',5,5'-Hexachlorobiphenyl	Clc1cc(Cl)c(-c2cc(Cl)c(Cl)c(Cl)c2)cc1Cl	Organic compounds	Benzenoids	Benzene and substituted derivatives	Biphenyls and derivatives
10181	-6.589777890701679	-6.3702674	1.5225794	6.021316063404082	-9.700790953636169	-3.679474890232087	0.39017925247902363	395.3270000000001	2	138	-0.9928214139489605	-0.7733109287685538	-4.10383447688345	1.9174815865206316	-0.2195104994968453	-6.6137533	1.9210941	7.690748453140257	-1.0167968520077835	0.28395915678524375	39635-31-9	2,3,3',4,4',5,5'-Heptachlorobiphenyl	Clc1cc(-c2cc(Cl)c(Cl)c(Cl)c2Cl)cc(Cl)c1Cl	Organic compounds	Benzenoids	Benzene and substituted derivatives	Biphenyls and derivatives
20010	-2.987599913605883	-3.5057092	0.8295389	3.4233010381460183	-5.149595904350281	-1.7262948662042623	0.7561742424242424	128.131	2	138	2.120054302010573	1.6019450544101348	-0.04194168873382475	3.3813593494121936	0.5181092576892832	-3.6624906	0.81582946	3.176787668466566	1.4451636202282545	0.5756547619047618	77-71-4 ,NOCAS_sodium 4,4-dimethyl-2,5-dioxoimidazolid	5,5-Dimethylhydantoin ,sodium 4,4-dimethyl-2,5-dioxoimidazolidin-1-ide		Organic compounds	Organoheterocyclic compounds	Azolidines	Imidazolidines
20020	-3.694904116545543	-3.405395	0.68415016	2.6869470477104183	-4.786395716667175	-2.099448668956757	0.2916666666666667	300.4829999999999	2	138	1.7829157900260357	2.0724248608693796	0.6914241899044039	3.378371237614822	-0.2895090855702014	-3.391978	0.65957725	2.543802309036255	2.0858418750124144	0.23333333333333334	3159-62-4 ,7620-77-1	Octadecanoic acid, 12-hydroxy-, calcium salt (2:1) ,Octadecanoic acid, 12-hydroxy-, monolithium salt		Organic compounds	Lipids and lipid-like molecules	Fatty Acyls	Fatty acids and conjugates
20032	-4.88968233122719	-4.9769588	1.1031928	4.35699992775917	-7.198470211029052	-2.8414702832698824	0.6250668449197861	121.23	2	138	0.19392777393512028	0.10665136594728102	-2.114860105866742	2.242139821892428	0.08727642045127659	-5.0905123	1.0364074	4.184359741210937	-0.006902187327507345	0.4714052287581699	128-03-0 ,128-04-1 ,137-30-4 ,14484-64-1	Potassium dimethyldithiocarbamate ,Sodium dimethyldithiocarbamate ,Ziram ,Ferbam		Organic compounds	Organosulfur compounds
20033	-4.239430258896326	-4.169646	0.7309461	2.9094051480293266	-5.654989647865295	-2.7455844998359686	0.5614891304347827	123.155	2	138	0.8510217896647385	0.9208062443116602	-0.5645375993042304	2.3448675487250963	-0.0697844726109258	-4.221773	0.73540753	2.7589210391044614	0.8686789085286734	0.42779347826086955	134-29-2 ,90-04-0	2-Methoxyaniline hydrochloride ,2-Anisidine		Organic compounds	Benzenoids	Phenol ethers	Aminophenyl ethers
20037	-4.145126022417709	-5.774299	1.4602468	5.802373445034025	-8.671397018432618	-2.8690235733985934	0.6871212121212121	59.093	2	138	0.6264100161382502	-1.0027631087090454	-3.899860979876659	1.9025124651573657	1.6291731223271642	-5.7513876	1.1816528	4.648942649364471	-0.9798515589344092	0.5371212121212121	1762-95-4 ,333-20-0 ,540-72-7	Thiocyanic acid, ammonium salt ,Potassium thiocyanate ,Sodium thiocyanate		Organic compounds	Organosulfur compounds	Thiocyanates
20041	-3.215741938667524	-4.036085	0.72864306	2.8129754185676576	-5.391121637821198	-2.57814621925354	0.4836601307189543	116.208	2	138	1.8494940881497959	1.0291508941365124	-0.3258856110038776	2.48708980756378	0.8203431901166556	-3.945522	0.6924608	2.7053792357444766	1.1197139610788944	0.36058320764203117	124-09-4 ,3323-53-3	1,6-Hexanediamine ,Hexanedioic acid, compd. with 1,6-hexanediamine (1:1)		Organic compounds	Organic nitrogen compounds	Organonitrogen compounds	Amines
20055	-4.831421425193069	-4.5602384	0.91707623	3.638583195209503	-6.471770656108856	-2.8331874608993535	0.40539858886633084	221.039	2	138	0.5130474819331552	0.7842305367229223	-1.1273017489826322	2.5112814462268704	-0.27118306383442636	-4.2675447	0.81657755	3.1188159823417663	1.0769241645041079	0.27967986314760507	2008-39-1 ,5742-17-6 ,94-75-7	2,4-D dimethylamine salt ,2,4-D, isopropylamine salt ,2,4-Dichlorophenoxyacetic acid		Organic compounds	Benzenoids	Benzene and substituted derivatives	Phenoxyacetic acid derivatives
20058	-3.690864064118227	-3.3340247	0.8346254	3.1102177768945687	-4.908020853996277	-1.797803077101708	0.5507142857142857	62.02400000000001	2	138	1.1016957068432238	1.458535090572706	-0.11546108303482579	2.994756693859743	-0.35683939637835893	-3.233214	0.70173645	2.8017211169004437	1.5593458634134723	0.4257142857142857	11097-59-9 ,1633-05-2 ,298-14-6 ,471-34-1 ,513-78-0 ,513-79-1 ,534-16-7 ,584-08-7 ,83897-84-1	Aluminate (Al(OH)63-), (OC-6-11)-, magnesium carbonate hydroxide (2:6:1:4) ,Carbonic acid, strontium salt (1:1) ,Potassium bicarbonate ,Calcium carbonate ,Carbonic acid, cadmium salt (1:1) ,Cobalt(II) carbonate ,Silver(I) carbonate ,Potassium carbonate ,calcium magnesium(2+) carbonate oxidandiide		Organic compounds	Organic acids and derivatives	Organic carbonic acids and derivatives	Organic carbonic acids
42	-3.540400168990391	-3.599838	0.76507807	2.8903612613677976	-5.13979434967041	-2.2494330883026126	0.5	106.16799999999996	3	138	1.4855934671748767	1.4261556310441443	-0.11380071350514236	2.776560547862655	0.05943784942696739	-3.8498638	0.67039645	2.5441621780395507	1.1761298465756191	0.39473684210526316	100-41-4	Ethylbenzene	CCc1ccccc1	Organic compounds	Benzenoids	Benzene and substituted derivatives
76	-4.303861184235002	-4.343034	0.87151957	3.3083921313285813	-5.9049154877662655	-2.596523356437684	0.510966810966811	434.81800000000015	3	138	1.3344463298795015	1.2952737118431203	-0.2666079736517622	3.041784157676819	0.03917260635337705	-4.2795153	0.79184866	3.0042149484157563	1.3587922529431102	0.403030303030303	100784-20-1	Halosulfuron-methyl	COC(=O)c1c(Cl)nn(C)c1S(=O)(=O)NC(=O)Nc1nc(OC)cc(OC)n1	Organic compounds	Organic nitrogen compounds	Organonitrogen compounds	Sulfonylureas
100	-5.031211310968855	-4.785444	0.8939379	3.469899070262908	-6.641744017601013	-3.1718449473381054	0.6525729442970822	267.159	3	138	0.39555849822384653	0.6413260225107085	-1.2149742084083117	2.254924861854596	-0.2457675281624585	-5.0701113	0.9040204	3.6685680747032157	0.35665852468982656	0.49077807250221045	101-14-4	4,4'-Methylenebis(2-chloroaniline)	Nc1ccc(Cc2ccc(N)c(Cl)c2)cc1Cl	Organic compounds	Benzenoids	Benzene and substituted derivatives	Diphenylmethanes
158	-5.598512822815968	-4.3317986	0.75153387	2.9201152980327603	-5.712028551101684	-2.791913253068924	0.6984726867335562	220.36	3	138	-0.25538005911468387	1.0113342184133218	-0.36889578740040063	2.5512195106323596	-1.2667142693491709	-4.344887	0.7597083	2.877816802263259	0.9982459816474866	0.5484726867335562	101-96-2	N,N'-Bis(1-methylpropyl)-1,4-benzenediamine	CCC(C)Nc1ccc(NC(C)CC)cc1	Organic compounds	Organic nitrogen compounds	Organonitrogen compounds	Amines
196	-5.190900313452792	-3.7435572	0.7597641	2.906745958328247	-5.2250868558883665	-2.3183408975601196	0.845	65.095	3	138	-0.37735268211660694	1.069990399310184	-0.4115392245521817	2.4952067337760653	-1.4473430987158533	-3.9782848	0.6917951	2.639082741737365	0.8352628084009686	0.67	102-54-5	Ferrocene	[Fe+2].c1cccc1.c1cccc1	Organic compounds	Hydrocarbons	Aromatic hydrocarbons
231	-3.855693291526501	-3.74816	0.73936063	2.862568181753158	-5.142107045650482	-2.279538863897324	0.6063203463203463	162.188	3	138	1.3543254268654417	1.461858821646297	0.06791167274146101	2.930479854494619	-0.10753340612000706	-3.8979557	0.66289383	2.56756249666214	1.3120630389860488	0.47904761904761906	103-26-4	Methyl cinnamate	COC(=O)C=Cc1ccccc1	Organic compounds	Phenylpropanoids and polyketides	Cinnamic acids and derivatives	Cinnamic acid esters
233	-4.707148832380966	-4.259964	0.954292	4.001997423171996	-6.317270457744598	-2.315273034572602	0.6287581699346405	182.22600000000003	3	138	0.5534615098001658	1.0006463500776244	-1.0566601155634665	2.94533730760853	-0.44718484312315354	-4.149821	0.8677601	3.418868267536162	1.1107895244706292	0.4899346405228758	103-33-3	Azobenzene	c1ccc(N=Nc2ccccc2)cc1	Organic compounds	Organoheterocyclic compounds	Azobenzenes
331	-2.982484052937826	-3.4415245	0.7181204	2.6918961048126215	-4.841353344917297	-2.1494572401046756	0.5098809523809524	116.116	3	138	2.082408013768411	1.6233675693901408	0.22353872178894	2.9154348266015613	0.45904045267740834	-3.4968977	0.7316795	2.884795045852661	1.5679943731291697	0.3898809523809524	105-45-3	Methyl acetoacetate	COC(=O)CC(C)=O	Organic compounds	Organic acids and derivatives	Keto acids and derivatives	Beta-keto acids and derivatives
403	-3.841610622261903	-3.5919785	0.689817	2.72472755908966	-5.06115243434906	-2.3364248752593997	0.5018186462324393	128.17099999999996	3	138	1.2661791504662192	1.515811203939428	0.04663733837906251	2.7713648974687226	-0.2496320723046277	-3.5345693	0.6966065	2.835116392374039	1.5732205134752473	0.39515197956577264	106-63-8	Isobutyl acrylate	C=CC(=O)OCC(C)C	Organic compounds	Organic acids and derivatives	Carboxylic acids and derivatives	Acrylic acids and derivatives
419	-3.096260891544424	-3.8882372	0.7841054	3.1025768697261804	-5.473853850364685	-2.371276980638505	0.6323232323232323	122.993	3	138	1.9936195032455233	1.2016431480275809	-0.38397345557473805	2.7186034141514424	0.7919763463858738	-3.9366207	0.754574	2.900097608566284	1.1532596910601767	0.498989898989899	106-94-5	1-Bromopropane	CCCBr	Organic compounds	Organohalogen compounds	Organobromides
478	-2.638083967104736	-3.4971313	0.7598173	3.023995053768158	-5.03921629190445	-2.0152212381362915	0.563137076052677	90.122	3	138	2.316746853977748	1.4576994756494563	-0.08438547082196617	2.939609582946192	0.8590473805515142	-3.2570436	0.6687745	2.5730426520109173	1.6977872139713621	0.44549001722914766	107-98-2	1-Methoxy-2-propanol	COCC(C)O	Organic compounds	Organic oxygen compounds	Organooxygen compounds	Alcohols and polyols
505	-4.399248461207278	-3.8479602	1.0627921	4.003314703702926	-5.987067198753357	-1.983752495050431	0.7619613229907347	176.212	3	138	0.846787019238369	1.398075247102446	-0.7410317183077098	3.2622829853952156	-0.5512882275189233	-4.0494294	0.9567004	3.731618845462799	1.1966060467891984	0.5994613229907347	108-62-3	Metaldehyde acetaldehyde tetramer	CC1OC(C)OC(C)OC(C)O1	Organic compounds	Organic oxygen compounds	Organooxygen compounds	Ethers
529	-4.953208833608379	-5.0548	1.2810473	4.942876082658767	-7.593782365322113	-2.6509062826633456	0.625	110.18099999999995	3	138	0.08889787609266539	-0.012693333719716288	-2.551675655621069	2.3912004270376985	0.10159119996095711	-5.3003106	1.1558533	4.666148126125334	-0.25820390796951076	0.4892857142857142	108-98-5	Benzenethiol	Sc1ccccc1	Organic compounds	Benzenoids	Thiophenols
6502	-5.488323655361572	-4.8702254	0.8490101	3.433873414993285	-6.569899177551269	-3.1360257625579844	0.6321680007534813	326.22700000000003	3	138	0.025196246976504473	0.6432944760876039	-1.0563792752131922	2.3774941397800924	-0.6180982258266603	-4.7309084	0.75129694	3.0060322344303123	0.7826115276424159	0.4329740066488387	83657-24-3	Diniconazole	CC(C)(C)C(O)C(=Cc1ccc(Cl)cc1Cl)n1cncn1	Organic compounds	Phenylpropanoids and polyketides	Cinnamyl alcohols
613	-3.4814813512917446	-3.4411793	0.72254586	2.825835439562796	-4.847672986984253	-2.0218375474214567	0.37773809523809526	90.122	3	138	1.473349469790739	1.5136515525044023	0.1071578340982308	2.932993273661027	-0.04030207577904932	-3.3374496	0.6707307	2.6384370088577263	1.6173812679578896	0.28250000000000003	110-80-5	2-Ethoxyethanol	CCOCCO	Organic compounds	Organic oxygen compounds	Organooxygen compounds	Ethers
617	-3.198277713695367	-3.9006426	0.7827788	3.168310791254043	-5.422051572799683	-2.25374078154564	0.7152625152625153	90.078	3	138	1.7563410212874109	1.053976122629183	-0.4674328378169053	2.700877953437138	0.7023649197427435	-3.826366	0.78039825	3.0225539028644555	1.128252799361646	0.5460317460317461	110-88-3	1,3,5-Trioxane	C1OCOCO1	Organic compounds	Organoheterocyclic compounds	Trioxanes
639	-3.2542691517745954	-3.5473626	0.7447961	3.013390338420866	-5.092140972614288	-2.0787506341934225	0.4117399267399267	132.159	3	138	1.8668275920627515	1.5737341599605568	0.028955771223058466	3.0423461096439244	0.2930934142196673	-3.4869459	0.65837485	2.506950426101685	1.6341508622147896	0.3034065934065934	111-15-9	Ethylene glycol monoethyl ether acetate	CCOCCOC(C)=O	Organic compounds	Organic acids and derivatives	Carboxylic acids and derivatives	Carboxylic acid derivatives
640	-3.305668294938008	-3.7562327	0.740452	2.7853600859642027	-5.135901093482971	-2.3505410075187685	0.5609548167092925	178.209	3	138	1.9452613382737185	1.4946969023765586	0.11502853972875544	2.9003886256929583	0.450564443556865	-3.8157465	0.78317636	2.8907449841499324	1.4351830848261538	0.43921568627450985	111-17-1	3,3'-Thiodipropionic acid	O=C(O)CCSCCC(=O)O	Organic compounds	Organic acids and derivatives	Carboxylic acids and derivatives	Dicarboxylic acids and derivatives
689	-3.804186676088618	-3.2494009	0.7583867	3.054646191000938	-4.810437381267548	-1.7557911902666095	0.46220670995671	146.23	3	138	1.3608498039059473	1.91563563945128	0.3545990987270178	3.409245289727956	-0.5547858219779003	-3.0280488	0.73175615	2.718188834190368	2.136987738529402	0.2999567099567099	1117-86-8	1,2-Octanediol	CCCCCCC(O)CO	Organic compounds	Lipids and lipid-like molecules	Fatty Acyls	Fatty alcohols
719	-3.446123319300052	-3.6319425	0.71557426	2.7729473948478702	-5.038248801231385	-2.2653014063835144	0.0	196.378	3	138	1.8469695133679338	1.6611503351455326	0.25484403143660084	3.027791426284471	0.18581919130480662	-3.6275878	0.7439342	2.891024887561798	1.6655050279853179	0.0	1120-36-1	1-Tetradecene	C=CCCCCCCCCCCCC	Organic compounds	Hydrocarbons	Unsaturated hydrocarbons	Unsaturated aliphatic hydrocarbons
720	-4.301486489822915	-4.1292424	0.8072655	3.201280099153518	-5.8183312773704525	-2.6170511782169346	0.29333333333333333	312.60599999999994	3	138	1.1935108195668567	1.36575490590415	-0.3233339679806806	2.877946131172837	-0.17224406962638206	-4.175255	0.81151724	3.0432457745075223	1.319742498436395	0.21333333333333332	112-03-8	N,N,N-Trimethyloctadecan-1-aminium chloride	CCCCCCCCCCCCCCCCCC[N+](C)(C)C.[Cl-]	Organic compounds	Organic nitrogen compounds	Organonitrogen compounds	Quaternary ammonium salts
737	-3.061650223104024	-3.5537493	0.7313032	2.8182153224945052	-4.899729466438293	-2.081514143943788	0.28808823529411764	164.201	3	138	2.153725574582927	1.6616264963753733	0.31564633124865776	3.133861653743163	0.49209909978721145	-3.389771	0.6788991	2.73978259563446	1.825604814221974	0.20808823529411766	112-35-6	2-[2-(2-Methoxyethoxy)ethoxy]ethanol	COCCOCCOCCO	Organic compounds	Organic oxygen compounds	Organooxygen compounds	Ethers
745	-3.457262139204074	-3.6253161	0.7207494	2.8818441927433	-5.057410895824432	-2.1755667030811323	0.0	168.32399999999998	3	138	1.768883903833298	1.6008299064947615	0.16873514721293986	3.05057933995624	0.16805400383181457	-3.6544576	0.7078361	2.745124566555023	1.571688475731229	0.0	112-41-4	1-Dodecene	C=CCCCCCCCCCC	Organic compounds	Hydrocarbons	Unsaturated hydrocarbons	Unsaturated aliphatic hydrocarbons
766	-4.394343128853176	-4.318271	0.68272537	2.579668706655501	-5.5443482279777525	-2.9646795213222514	0.27999999999999997	241.46299999999997	3	138	0.9885074632657965	1.0645794476752448	-0.16149763585877974	2.4181710707967214	-0.07607196872744382	-4.422249	0.7483997	3.0018823921680444	0.9606017579026206	0.18666666666666668	112-75-4	N,N-Dimethyltetradecylamine	CCCCCCCCCCCCCCN(C)C	Organic compounds	Organic nitrogen compounds	Organonitrogen compounds	Amines
773	-3.357795322030108	-3.4128938	0.6823273	2.5449744462966915	-4.701846635341644	-2.1568721890449525	0.0	270.50099999999986	3	138	2.074373552934399	2.01927510920638	0.7303222396228634	3.275296685919555	0.05509845009513592	-3.3847065	0.7063149	2.765710362792014	2.0474623648912256	0.0	112-92-5	1-Octadecanol	CCCCCCCCCCCCCCCCCCO	Organic compounds	Lipids and lipid-like molecules	Fatty Acyls	Fatty alcohols
825	-5.144476269909696	-5.0488815	0.81030434	3.2234929621219632	-6.7878669738769535	-3.5643740117549902	0.561145302784647	377.0690000000001	3	138	0.4319445592810036	0.5275392838749947	-1.2114461446862534	2.01204681743571	-0.09559473914797767	-4.9866834	0.7753003	3.019510412216186	0.5897374599663848	0.43387257551191977	116255-48-2	Bromuconazole	Clc1ccc(C2(Cn3cncn3)CC(Br)CO2)c(Cl)c1	Organic compounds	Benzenoids	Benzene and substituted derivatives	Halobenzenes
832	-5.442040281217342	-4.599495	0.8347944	3.36573486328125	-6.292635202407837	-2.926900339126587	0.5380903364509921	492.7060000000001	3	138	0.25054756977489046	1.0930929296263032	-0.6000473514156043	2.7656875118656457	-0.842545347135311	-4.730151	0.85224843	3.2242967247962953	0.9624366545166589	0.4191714175320732	116714-46-6	Novaluron	O=C(NC(=O)c1c(F)cccc1F)Nc1ccc(OC(F)(F)C(F)OC(F)(F)F)c(Cl)c1	Organic compounds	Benzenoids	Benzene and substituted derivatives	N-phenylureas
875	-4.364560278983668	-4.6643515	1.053973	3.8849204659461973	-6.663592159748077	-2.77867169380188	0.6366310160427808	330.801	3	138	1.1550065347560472	0.85521534820916	-1.144025346008362	2.7408951199378353	0.29979118433420293	-4.729575	0.9635829	3.7522912144660947	0.7899916422987057	0.46117647058823535	118-79-6	2,4,6-Tribromophenol	Oc1c(Br)cc(Br)cc1Br	Organic compounds	Benzenoids	Phenols	Halophenols
914	-6.670448247169782	-5.356872	0.86271703	3.284582936763762	-6.95885864496231	-3.6742757081985484	0.7749542928748241	437.152	3	138	-1.0298157775141643	0.2837604014399449	-1.3182261753066928	1.9663567614570692	-1.3135761654131901	-5.9911942	0.9459088	3.790781319141388	-0.35056177518675885	0.5159710550887022	120068-37-3	Fipronil	N#Cc1nn(-c2c(Cl)cc(C(F)(F)F)cc2Cl)c(N)c1S(=O)C(F)(F)F	Organic compounds	Organoheterocyclic compounds	Azoles	Pyrazoles
920	-3.9421598394867576	-5.2952127	0.8367246	3.5053484976291647	-7.0734656810760494	-3.5681171834468848	0.748236490488696	324.79300000000006	3	138	1.5694468211866504	0.2163938960016251	-1.5618590204026417	1.943489477226523	1.3530529061797463	-5.1363225	0.7720671	3.1173978507518765	0.3752841685669727	0.5967213389735445	120116-88-3	Cyazofamid	Cc1ccc(-c2c(Cl)nc(C#N)n2S(=O)(=O)N(C)C)cc1	Organic compounds	Organoheterocyclic compounds	Azoles	Imidazoles
922	-2.833627620575012	-4.878816	1.5617669	6.057229179143903	-7.991258990764618	-1.9340298116207157	0.5027272727272727	178.23399999999998	3	138	2.4173629332443034	0.37217441893226105	-2.7402684369453025	3.3169607421986	2.0451885072020874	-4.372129	1.1633326	4.639923161268234	0.8788615805407541	0.38272727272727275	120-12-7	Anthracene	c1ccc2cc3ccccc3cc2c1	Organic compounds	Benzenoids	Anthracenes
1075	-4.583879748928157	-4.5613117	0.8518156	3.331898647546768	-6.294977235794067	-2.963078588247299	0.4718720665523734	169.227	3	138	0.6445899065569379	0.6671579430116756	-1.066507580308972	2.265391067237796	-0.022568027126399492	-4.639241	0.85438854	3.337394630908965	0.5892284241002348	0.36417975886006576	122-39-4	Diphenylamine	c1ccc(Nc2ccccc2)cc1	Organic compounds	Benzenoids	Benzene and substituted derivatives	Aniline and substituted anilines
1107	-4.391705712679555	-4.4428787	0.8884326	3.5895625114440888	-6.1256576657295225	-2.5360951542854338	0.7142455506270751	387.1950000000001	3	138	1.1962240277790375	1.1450509977441137	-0.5377279252709297	3.0518345861731593	0.05117301046497591	-4.531204	0.73371416	2.9077315449714662	1.0567255159155446	0.560191496573021	122836-35-5	Sulfentrazone	Cc1nn(-c2cc(NS(C)(=O)=O)c(Cl)cc2Cl)c(=O)n1C(F)F	Organic compounds	Organoheterocyclic compounds	Azoles	Triazoles
1124	-4.089389146194419	-3.772606	0.73614264	2.854841560125351	-5.238264095783234	-2.383422535657883	0.5073478260869565	136.14999999999998	3	138	1.0446284994815644	1.3614117397971837	-0.1042464501072505	2.7505951100181005	-0.3167832501983252	-3.8231788	0.66551894	2.6384044408798215	1.3108388823152022	0.39901449275362316	123-11-5	4-Methoxybenzaldehyde	COc1ccc(C=O)cc1	Organic compounds	Benzenoids	Benzene and substituted derivatives	Benzoyl derivatives
1234	-3.0608125033255207	-3.6604795	0.718347	2.7565866947174067	-5.071217334270477	-2.3146306395530702	0.6149914921081969	104.149	3	138	1.9568426010440159	1.3571755616462822	-0.05356222990094043	2.7030244648164663	0.599667042267741	-3.4944234	0.6990904	2.8810876488685606	1.5232317261906416	0.478149386845039	126-30-7	2,2-Dimethylpropane-1,3-diol	CC(C)(CO)CO	Organic compounds	Organic oxygen compounds	Organooxygen compounds	Alcohols and polyols
1241	-5.139130400279803	-4.859265	0.8853961	3.5465255379676823	-6.706248605251313	-3.1597230672836303	0.5579968374102592	492.43600000000026	3	138	0.5532193946493449	0.833084948543019	-1.013898810322165	2.5326267276455177	-0.27986554966334776	-4.786782	0.76060677	2.9949597120285034	0.9055680035120965	0.4310779184913402	126535-15-7	Triflusulfuron-methyl	COC(=O)c1cccc(C)c1S(=O)(=O)NC(=O)Nc1nc(OCC(F)(F)F)nc(N(C)C)n1	Organic compounds	Organic nitrogen compounds	Organonitrogen compounds	Sulfonylureas
1248	-4.199098937241788	-4.721956	0.9865959	3.8456516385078423	-6.664487600326538	-2.818835961818696	0.442197628458498	266.3179999999999	3	138	1.2263015834460786	0.7034447475912338	-1.239087079638671	2.6065645588691715	0.5228568389728112	-4.581588	0.9598454	3.672271382808684	0.8438127165388345	0.34219762845849805	126-73-8	Tributyl phosphate	CCCCOP(=O)(OCCCC)OCCCC	Organic compounds	Organic acids and derivatives	Organic phosphoric acids and derivatives	Phosphate esters
1312	-4.858056097904024	-5.2631555	0.841863	3.316575634479522	-7.0041923999786375	-3.6876167654991154	0.5403814884302689	737.1639999999998	3	138	1.0095080200386897	0.6044086559814097	-1.136628282035924	2.179947352443598	0.4050993624536421	-4.8628736	0.79709053	3.1667413353919978	1.0046905752764543	0.4275609756097561	129757-67-1	Decanedioic acid, bis(2,2,6,6-tetramethyl-4-piperidinyl) ester, reaction products with tert-Bu hydroperoxide and octane	CCCCCCCCON1C(C)(C)CC(OC(=O)CCCCCCCCC(=O)OC2CC(C)(C)N(OCCCCCCCC)C(C)(C)C2)CC1(C)C	Organic compounds	Lipids and lipid-like molecules	Fatty Acyls	Fatty acid esters
1402	-3.882024046035748	-3.594122	0.9432727	3.7403956532478326	-5.4766106605529785	-1.7362150073051459	0.23076923076923078	398.5620000000001	3	138	1.7184718434691697	2.006373978179377	0.1238852289519391	3.864280882199772	-0.2879021130523496	-3.6206012	0.7590909	3.0269723474979404	1.979894712072591	0.18461538461538463	13150-00-0	Sodium lauryltrioxyethylene sulfate	CCCCCCCCCCCCOCCOCCOCCOS(=O)(=O)[O-].[Na+]	Organic compounds	Organic acids and derivatives	Organic sulfuric acids and derivatives	Sulfuric acid esters
1453	-4.94080795999386	-3.9079552	0.93228436	3.809678247570989	-5.807999444007874	-1.9983211964368848	0.8325996233626446	822.9530000000001	3	138	0.9745670727597067	2.007419869810244	0.10737558874569292	3.917053836316682	-1.0328527903161255	-4.2090135	0.8322849	3.280443090200423	1.7063615482566774	0.6651258083904316	13292-46-1	Rifampicin	COC1C=COC2(C)Oc3c(C)c(O)c4c(O)c(c(C=NN5CCN(C)CC5)c(O)c4c3C2=O)NC(=O)C(C)=CC=CC(C)C(O)C(C)C(O)C(C)C(OC(C)=O)C1C	Organic compounds	Phenylpropanoids and polyketides	Macrolactams
1499	-3.062728867397242	-3.475687	0.8361415	3.530813220143316	-5.363847136497498	-1.8330339163541818	0.2718816649466804	430.6260000000001	3	138	2.5713713803745812	2.158413213002118	0.27025311127432583	3.8010663314176414	0.41295815958029713	-3.5943189	0.7407357	2.919300574064254	2.0397813587472524	0.1696594427244582	1338-41-6	Anhydrosorbitol stearate	CCCCCCCCCCCCCCCCCC(=O)OCC(O)C1OCC(O)C1O	Organic compounds	Lipids and lipid-like molecules	Fatty Acyls	Fatty acid esters
1525	-5.481853182505012	-5.059065	0.7919722	3.15449885725975	-6.770064973831177	-3.615566116571427	0.7542935200033272	474.8190000000002	3	138	0.19467490652661318	0.6174632142380058	-1.093536884799552	2.0609619724601984	-0.4227883173927074	-5.081037	0.84333843	3.3676428496837616	0.5954910241038651	0.6000766525334477	134605-64-4	Butafenacil	C=CCOC(=O)C(C)(C)OC(=O)c1cc(-n2c(=O)cc(C(F)(F)F)n(C)c2=O)ccc1Cl	Organic compounds	Benzenoids	Benzene and substituted derivatives	Benzoic acids and derivatives
1557	-4.448039819175796	-4.566517	0.8871329	3.4190693557262417	-6.229501128196716	-2.8104317724704746	0.7401533547902371	222.67900000000003	3	138	0.8996394431471905	0.7811623884369021	-0.8818218658737297	2.537247489852512	0.11847705704490696	-4.674735	0.75560385	2.9875423491001123	0.6729441953240959	0.576874666265647	135410-20-7	Acetamiprid	CC(=NC#N)N(C)Cc1ccc(Cl)nc1	Organic compounds	Organoheterocyclic compounds	Pyridines and derivatives	Halopyridines
1575	-3.874231471569389	-4.0337296	0.8157257	3.1225471019744857	-5.6308827757835385	-2.5083356738090528	0.7416194278694278	359.4260000000001	3	138	1.6813780181432274	1.5218799501212943	-0.07527328607092226	3.0472738159035635	0.1594980816532674	-4.0860276	0.8065691	3.121125954389571	1.469581879482567	0.5909700772200772	1359963-68-0	4-Amino-5-(3-(isopropylamino)-2, 2-dimethyl-3-oxopropoxy)-2-methylquinoline-3-carboxylic acid	Cc1nc2cccc(OCC(C)(C)C(=O)NC(C)C)c2c(N)c1C(=O)O	Organic compounds	Organoheterocyclic compounds	Quinolines and derivatives	Quinoline carboxylic acids
1593	-4.2194513982720405	-4.938988	0.9827543	3.6366386234760277	-6.808171784877777	-3.171533161401749	0.577004329004329	327.572	3	138	1.2958553740434726	0.5763185761940304	-1.2928650125622638	2.343773610913764	0.7195368104987114	-4.927462	1.0208144	3.9128436326980576	0.5878446610602848	0.4436709956709957	13674-84-5	Tris(2-chloroisopropyl)phosphate	CC(CCl)OP(=O)(OC(C)CCl)OC(C)CCl	Organic compounds	Organic acids and derivatives	Organic phosphoric acids and derivatives	Phosphate esters
1711	-3.296625459085079	-3.69748	0.7270208	2.7636484384536746	-5.1187621593475345	-2.35511372089386	0.5057846044885131	150.177	3	138	1.8799779653410726	1.479123464314164	0.05784126507861717	2.8214897035322917	0.4008545042175333	-3.8502705	0.6773569	2.5744839906692496	1.3263329221674165	0.38871143375680584	140-11-4	Benzyl acetate	CC(=O)OCc1ccccc1	Organic compounds	Benzenoids	Benzene and substituted derivatives	Benzyloxycarbonyls
1742	-5.3604274383297215	-5.2897706	0.83978003	3.2315132379531852	-6.8980538725852965	-3.666540634632111	0.7229689020485155	359.32500000000005	3	138	0.19505999592012396	0.26571684072931506	-1.342566438335451	1.8889467996177343	-0.07065683514978982	-5.7670684	1.082255	4.535864156484601	-0.2115809653555144	0.5707300960783663	141112-29-0	Isoxaflutole	CS(=O)(=O)c1cc(C(F)(F)F)ccc1C(=O)c1cnoc1C1CC1	Organic compounds	Organic oxygen compounds	Organooxygen compounds	Carbonyl compounds
1791	-2.6401046283072733	-3.3347738	0.71408284	2.696778598427773	-4.581812691688538	-1.885034093260765	0.058823529411764705	116.15999999999998	3	138	2.424951975048745	1.7302828337114315	0.4832439116674807	3.1800225100952533	0.694669150608132	-3.3225157	0.66923577	2.6329617351293555	1.7425408742145936	0.047058823529411764	142-62-1	Hexanoic acid	CCCCCC(=O)O	Organic compounds	Lipids and lipid-like molecules	Fatty Acyls	Fatty acids and conjugates
1865	-5.535892941390072	-3.5761719	0.79130137	3.1286229014396665	-5.236068654060364	-2.107445752620697	0.6783831417624521	186.163	3	138	-0.2659995724384951	1.6937214838135763	0.033824714891213484	3.16244761633088	-1.9597210663900722	-3.7843964	0.83294415	3.22576465010643	1.4854969653056362	0.5335555555555556	145-73-3	Endothal	O=C(O)C1C2CCC(O2)C1C(=O)O	Organic compounds	Organic acids and derivatives	Carboxylic acids and derivatives	Dicarboxylic acids and derivatives
1970	-4.419380696387976	-3.9657109	0.8313218	3.079636400938033	-5.51558780670166	-2.4359514057636273	0.6605771506208226	271.36	3	138	1.0141651341886437	1.4678349485509734	-0.08204197612504031	2.9975944248129927	-0.45366981801578365	-4.2212267	0.76141614	2.887275284528732	1.2123191262185622	0.5194228337015117	15299-99-7	Napropamide	CCN(CC)C(=O)C(C)Oc1cccc2ccccc12	Organic compounds	Benzenoids	Naphthalenes
2170	-5.068745641885275	-5.409613	0.95856047	3.7433907449245445	-7.35167429447174	-3.608283549547196	0.5695479461116133	162.214	3	138	0.14134269171590574	-0.19952477529461365	-2.141585960870559	1.6018047840539853	0.3408674905915312	-5.132021	1.0225741	4.010666590929031	0.07806738677359724	0.4335479461116133	16752-77-5	Methomyl	CNC(=O)ON=C(C)SC	Organic compounds	Organic acids and derivatives	Organic carbonic acids and derivatives
2210	-3.6594588913586503	-4.3758564	0.8692852	3.3696304500102996	-6.176101160049439	-2.806470710039139	0.5832711339107334	192.00100000000003	3	138	1.6238445992894355	0.9074470882784533	-0.892797669401353	2.4768327806089467	0.7163975081774825	-4.3995023	0.74811155	2.881070911884308	0.8838012102029534	0.45599840663800617	1702-17-6	Clopyralid	O=C(O)c1nc(Cl)ccc1Cl	Organic compounds	Organoheterocyclic compounds	Pyridines and derivatives	Pyridinecarboxylic acids and derivatives
2262	-4.490833998717485	-4.2446713	0.8461218	3.3860510110855073	-5.961916971206665	-2.5758659601211575	0.694866782295127	210.36499999999995	3	138	0.8321394859500959	1.0783021451619772	-0.6389434865390838	2.7471075245464234	-0.24616265396040493	-4.459973	0.8071179	3.1747582554817195	0.8630006426865836	0.5337556711840159	1761-71-3	4,4'-Diaminodicyclohexylmethane	NC1CCC(CC2CCC(N)CC2)CC1	Organic compounds	Organic nitrogen compounds	Organonitrogen compounds	Cyclohexylamines
2288	-5.605255005648072	-3.9797122	0.7685205	3.042981702089309	-5.586061120033264	-2.543079417943955	0.5643160562575854	248.30699999999996	3	138	-0.21026604276478475	1.4152767194630833	-0.1910721571499771	2.851909544939332	-1.6255427577995611	-4.301331	0.8453357	3.4038088083267204	1.0936579338789174	0.4332815734989648	17865-07-5	Propylsilanetriyl triacetate	CCC[Si](OC(C)=O)(OC(C)=O)OC(C)=O	Organic compounds	Organic acids and derivatives	Carboxylic acids and derivatives	Tricarboxylic acids and derivatives
2312	-3.818017808214782	-4.5896645	0.9883693	3.9188828527927386	-6.553682041168213	-2.6347991883754744	0.6351428571428571	194.211	3	138	1.4702560162449916	0.6986093601378482	-1.2654082167084395	2.653474636084299	0.7716466510137336	-4.1576915	0.9298992	3.7076389789581277	1.1305823527551138	0.49466666666666664	1809-19-4	Dibutyl phosphite	CCCCO[PH](=O)OCCCC	Organic compounds	Organic acids and derivatives	Organic phosphonic acids and derivatives	Phosphonic acid diesters
2323	-4.623251564934944	-4.7885027	0.98996955	3.89566113948822	-6.759755277633667	-2.864094138145447	0.6897345090708935	280.365	3	138	0.82447223160786	0.6592211122206368	-1.3120314810908633	2.583629658397357	0.1652511282413256	-4.7258015	0.92760324	3.4528727114200595	0.7219223486817127	0.5312549769071507	1825-21-4	Pentachloroanisole	COc1c(Cl)c(Cl)c(Cl)c(Cl)c1Cl	Organic compounds	Benzenoids	Phenol ethers	Anisoles
2373	-5.791085946471824	-4.7325926	1.0021875	3.9533284902572614	-6.753184592723846	-2.7998561024665847	0.7081907836404377	156.25	3	138	-0.5972659204557115	0.46122746413839105	-1.5593645667077334	2.3939639235495282	-1.0584933637691876	-4.997083	1.1020448	4.403961068391794	0.19673682621783484	0.5533520739630184	1883-78-9	Furfuryl isopropyl sulfide	CC(C)SCc1ccco1	Organic compounds	Organoheterocyclic compounds	Heteroaromatic compounds
2447	-4.318880154089646	-4.5477586	0.86236334	3.3971248984336846	-6.276461207866669	-2.8793363094329845	0.40616710876094525	437.35600000000017	3	138	1.3219549348122572	1.0930764989145905	-0.635626118964766	2.7614987794689188	0.2288784251645044	-4.5174127	0.7886699	2.858438688516616	1.1234224261014842	0.29892073194935104	199119-58-9	Trifloxysulfuron-sodium	COc1cc(OC)nc(NC(=O)[N-]S(=O)(=O)c2ncccc2OCC(F)(F)F)n1.[Na+]	Organic compounds	Organoheterocyclic compounds	Pyridines and derivatives	Pyridinesulfonamides
2473	-5.292314871461608	-5.34008	0.9157447	3.495392823219299	-7.128308308124542	-3.6329154849052436	0.6700077996045781	225.313	3	138	0.060471378697138436	0.01270645723164441	-1.7755220579657962	1.7198707652535028	0.0477649129317026	-5.2629476	0.7513082	2.9641522109508505	0.08983870807942092	0.5268673355629877	2032-65-7	Methiocarb	CNC(=O)Oc1cc(C)c(SC)c(C)c1	Organic compounds	Benzenoids	Benzene and substituted derivatives	Phenyl methylcarbamates
2493	-7.188599689113097	-5.000557	0.8090544	3.3565800786018367	-6.714832735061646	-3.358252656459809	0.772756614215743	389.086	3	138	-1.5985540847090773	0.5894886581289214	-1.1247871306576258	2.2317929479442107	-2.188042743312316	-5.2452993	0.85236305	3.272691333293914	0.34474625866271885	0.5101716225076169	205650-65-3	Fipronil-desulfinyl	N#Cc1nn(-c2c(Cl)cc(C(F)(F)F)cc2Cl)c(N)c1C(F)(F)F	Organic compounds	Organoheterocyclic compounds	Azoles	Pyrazoles
2518	-3.687520299680552	-3.6075904	0.7122609	2.819076466560364	-5.000139796733857	-2.1810633301734925	0.2629375696767001	226.272	3	138	1.6671105158833401	1.7470403714703038	0.35449101883003564	3.1735674853903997	-0.07992986274512726	-3.7125506	0.7049625	2.748566174507141	1.6420801709699269	0.1860144927536232	2082-81-7	Butane-1,4-diyl bis(2-methylprop-2-enoate)	C=C(C)C(=O)OCCCCOC(=O)C(=C)C	Organic compounds	Organic acids and derivatives	Carboxylic acids and derivatives	Dicarboxylic acids and derivatives
2554	-5.39602917784672	-4.690214	0.8210022	3.2956763505935656	-6.286582493782044	-2.9909061431884783	0.46112769645608626	424.4390000000002	3	138	0.23178610479684233	0.9376011094820236	-0.6587672111384815	2.636909139455084	-0.7058150207422278	-4.615959	0.784197	3.080790638923645	1.011856102557776	0.35487769645608624	213464-77-8	Orthosulfamuron	COc1cc(OC)nc(NC(=O)NS(=O)(=O)Nc2ccccc2C(=O)N(C)C)n1	Organic compounds	Benzenoids	Benzene and substituted derivatives	Sulfanilides
2577	-5.764682576762841	-4.3772097	0.8053701	3.129029816389084	-5.931603872776032	-2.802574056386948	0.6096946274337578	362.5610000000001	3	138	-0.20530149072571185	1.1821714172139346	-0.372222786738903	2.7568070296501808	-1.3874729133717274	-4.313407	0.79617405	3.233405894041061	1.2459741392104113	0.4689538866930171	2162-74-5	Bis(2,6-diisopropylphenyl)carbodiimide	CC(C)c1cccc(C(C)C)c1N=C=Nc1c(C(C)C)cccc1C(C)C	Organic compounds	Benzenoids	Benzene and substituted derivatives	Cumenes
2607	-3.7799682324490314	-4.6792316	0.75498843	2.915073680877686	-6.138233315944672	-3.223159635066986	0.7529541756291809	406.4170000000001	3	138	1.829003633292822	0.9297402190026361	-0.5292614502028186	2.3858122306748673	0.8992634112277265	-4.68233	0.7327962	2.7905943751335114	0.9266417457867071	0.5979541756291809	219790-72-4	SB281832	OCC(CO)n1cnc(-c2ccc(F)cc2)c1-c1ccnc(Oc2ccccc2)n1	Organic compounds	Organoheterocyclic compounds	Azoles	Imidazoles
2621	-5.444368289585085	-5.0401134	0.84371924	3.307557320594787	-6.6886446356773375	-3.3810873150825507	0.6631668546507254	187.30799999999996	3	138	-0.1718119629217609	0.23244287416440904	-1.4160883090140137	1.891469011580773	-0.404254840488405	-5.183273	0.7175536	2.7094820618629454	0.0892834824295136	0.5191668546507255	2212-67-1	Molinate	CCSC(=O)N1CCCCCC1	Organic compounds	Organoheterocyclic compounds	Azepanes
2642	-3.896608661983721	-4.410354	0.9113346	3.6062042176723472	-6.219768691062927	-2.61356447339058	0.5741556245686681	139.198	3	138	1.2470243333827498	0.7332788639348196	-1.0761356956964565	2.530068521975891	0.5137454754369335	-4.463545	0.7964477	3.2154739975929254	0.6800881316103244	0.4297111801242236	2235-00-9	1-Ethenylazepan-2-one	C=CN1CCCCCC1=O	Organic compounds	Organoheterocyclic compounds	Lactams	Caprolactams
2708	-5.061115387959388	-4.3046613	0.74826217	2.9645518243312834	-5.733854079246521	-2.769302254915238	0.4833623188405797	299.547	3	138	0.41534958647619297	1.171803693013936	-0.2573891048109403	2.707162719520343	-0.7564541140030894	-4.302118	0.69094455	2.654946947097778	1.1743471352425956	0.37669565217391304	2372-82-9	1,3-Propanediamine, N-(3-aminopropyl)-N-dodecyl-	CCCCCCCCCCCCN(CCCN)CCCN	Organic compounds	Organic nitrogen compounds	Organonitrogen compounds	Amines
2741	-3.959941683018554	-3.8901377	0.70903426	2.8729865431785577	-5.238726377487183	-2.365739834308625	0.5694900888585099	136.194	3	138	1.1742162922212898	1.2440203224309023	-0.10456840224733881	2.7684181409312187	-0.06980401059423746	-4.0051913	0.6865455	2.5402215421199785	1.1289666457551353	0.44149008885850993	2416-94-6	2,3,6-Trimethylphenol	Cc1ccc(C)c(O)c1C	Organic compounds	Benzenoids	Phenols	Cresols
2745	-4.732482362409143	-4.2843056	0.9765659	3.803471791744231	-6.198102402687073	-2.3946306109428415	0.704380733192348	349.0659999999999	3	138	0.8104251869736789	1.258601988411011	-0.6551948533042509	3.1482769384399805	-0.44817678989937715	-4.69569	0.8595011	3.506214576959609	0.8472173868671188	0.5351499639615787	2425-06-1	Captafol	Oc1c2c(c(O)n1SC(Cl)(Cl)C(Cl)Cl)CC=CC2	Organic compounds	Organoheterocyclic compounds	Isoindoles and derivatives	Isoindoles
2749	-4.06475450702686	-4.7976017	0.82462925	3.206232666969298	-6.422678518295288	-3.21644585132599	0.7174962079077764	127.16799999999998	3	138	1.039623334066842	0.30677616512178346	-1.3183006772015857	1.8879319897677123	0.7328471928022413	-4.621186	0.7404168	2.8283740699291227	0.48319205034916635	0.5659810563926249	24295-03-2	2-Acetylthiazole	CC(=O)c1nccs1	Organic compounds	Organic oxygen compounds	Organooxygen compounds	Carbonyl compounds
2752	-3.3186649779561304	-4.0060925	0.7969558	3.289282882213592	-5.63724992275238	-2.347967040538788	0.3379679144385027	201.31	3	138	1.9852003708865738	1.2977728102303854	-0.333384573909676	2.955898308303916	0.687427570414231	-3.926002	0.72220576	2.8712870955467213	1.3778633347154567	0.24705882352941178	2432-99-7	11-Aminoundecanoic acid	NCCCCCCCCCCC(=O)O	Organic compounds	Lipids and lipid-like molecules	Fatty Acyls	Fatty acids and conjugates
2763	-5.906518332807838	-4.61387	0.86445373	3.3442813873290995	-6.379917562007904	-3.0356361746788045	0.5957053644553645	557.2220000000001	3	138	-0.16049007808895896	1.1321581241286869	-0.6338893072890247	2.710392080040075	-1.2926481889174575	-4.682842	0.9390843	3.633411604166031	1.0631864679295224	0.4626689189189189	24448-09-7	N-Methyl-N-(2-hydroxyethyl)perfluorooctanesulfonamide	CN(CCO)S(=O)(=O)C(F)(F)C(F)(F)C(F)(F)C(F)(F)C(F)(F)C(F)(F)C(F)(F)C(F)(F)F	Organic compounds	Organohalogen compounds	Alkyl halides	Alkyl fluorides
2902	-4.945010837147751	-4.5156345	0.8114128	3.2969464719295503	-6.289798974990845	-2.9928525030612945	0.563423926938203	351.4940000000002	3	138	0.6009070788677463	1.030283374871795	-0.7438810589753474	2.553065412954203	-0.42937630040458696	-4.568122	0.75213164	2.8720920383930197	0.977796002405381	0.4249279919788533	25973-55-1	2-(2H-Benzotriazol-2-yl)-4,6-bis(1,1-dimethylpropyl)phenol	CCC(C)(C)c1cc(-n2nc3ccccc3n2)c(O)c(C(C)(C)CC)c1	Organic compounds	Organoheterocyclic compounds	Azoles	Triazoles
2916	-4.933182306768106	-4.8368945	0.93392855	3.5427026093006124	-6.491793406009674	-2.949090796709062	0.7411354785816766	149.602	3	138	0.2417550927974871	0.33804287842960373	-1.3168560064440809	2.2258466028565316	-0.09628779459159276	-4.9575915	0.87561584	3.4751290738582603	0.21734585114026664	0.5658558160106149	26172-55-4	5-Chloro-2-methyl-3(2H)-isothiazolone	Cn1sc(Cl)cc1=O	Organic compounds	Organohalogen compounds	Aryl halides	Aryl chlorides
2918	-4.660996346018897	-4.995175	0.880655	3.3846425771713244	-6.629354953765869	-3.2447123765945447	0.7698957302415659	598.5060000000003	3	138	1.1160721625311016	0.7818936329493619	-0.8522864452158705	2.532356131955454	0.33417853877724557	-5.150371	0.77190965	3.006034183502196	0.6266974219740493	0.612844698471433	261947-38-0	CP-532623	CCC1CC(N(Cc2cc(C(F)(F)F)cc(C(F)(F)F)c2)C(C)=O)c2cc(C(F)(F)F)ccc2N1C(=O)OC(C)C	Organic compounds	Organoheterocyclic compounds	Quinolines and derivatives	Hydroquinolines
2972	-4.117184559918122	-4.683389	0.9038582	3.5772447586059566	-6.493178951740265	-2.915934193134308	0.62969355929246	207.056	3	138	1.198903259943876	0.6326986295589783	-1.177091131878267	2.4001536267276893	0.5662046269410093	-4.636683	0.92188144	3.6596911609172813	0.6794048329478809	0.49865907653383934	2675-77-6	Chloroneb	COc1cc(Cl)c(OC)cc1Cl	Organic compounds	Benzenoids	Benzene and substituted derivatives	Methoxybenzenes
2980	-4.3504530865568585	-4.5608144	0.90164024	3.6238366603851286	-6.4082765817642215	-2.784439921379093	0.7817476703908488	115.15699999999998	3	138	0.7108372558213244	0.5004759640615414	-1.3469862393860386	2.27685042099909	0.21036129408889348	-4.621666	0.79135424	2.9839507937431335	0.4396243809867063	0.5921638747725704	2682-20-4	2-Methyl-3(2H)-isothiazolone	Cn1sccc1=O	Organic compounds	Organoheterocyclic compounds	Azoles	Thiazoles
2990	-4.24415109874437	-4.436683	0.99035823	3.8359592497348785	-6.213883459568024	-2.3779242098331452	0.5975848712690818	296.156	3	138	1.2273694369511319	1.0348373613907196	-0.7423629238725222	3.093596325862356	0.19253207920362847	-4.4241395	0.8523923	3.3623221933841707	1.0473810500842282	0.4452039188881294	2691-41-0	Cyclotetramethylenetetranitramine	O=[N+]([O-])N1CN([N+](=O)[O-])CN([N+](=O)[O-])CN([N+](=O)[O-])C1	Organic compounds	Organic 1,3-dipolar compounds	Allyl-type 1,3-dipolar organic compounds	Organic nitro compounds
3059	-3.4003756256025266	-3.6018364	0.70715106	2.7393759191036224	-5.028148126602173	-2.2887722074985506	0.4363076923076923	144.17	3	138	1.7584992728534703	1.5570384400474153	0.13072677185382378	2.870102690957446	0.2014608173448611	-3.5231743	0.70577115	2.7756038904190055	1.635700600772818	0.33260398860398854	27813-02-1	Hydroxypropyl methacrylate	C=C(C)C(=O)OCC(C)O	Organic compounds	Organic acids and derivatives	Carboxylic acids and derivatives	Carboxylic acid derivatives
3134	-4.166070158080869	-3.3396602	0.8644281	3.3893539518117892	-5.0142560482025145	-1.624902096390725	0.7412157721796275	341.363	3	138	1.3671462884967773	2.1935562843517187	0.5189603983751316	3.908314350186921	-0.826409990386777	-3.5266318	0.7748008	3.0883182704448693	2.0065846020960616	0.5912157721796276	290352-28-2	CP-634384	Cc1cc(NC(=O)C(=O)O)cc(C)c1Oc1ccc(O)c2c1CCC2	Organic compounds	Organic oxygen compounds	Organooxygen compounds	Ethers
3135	-4.201892831388158	-5.0376315	0.86507225	3.388508009910583	-6.752008938789368	-3.363500928878785	0.5102827397883718	350.297	3	138	1.3425435865774795	0.5068049082342116	-1.2075725208237302	2.1809354890868526	0.8357386803000741	-5.085668	0.88178515	3.482006692886352	0.4587683428303991	0.38528273978837185	29091-21-2	Prodiamine	CCCN(CCC)c1c([N+](=O)[O-])cc(C(F)(F)F)c(N)c1[N+](=O)[O-]	Organic compounds	Benzenoids	Benzene and substituted derivatives	Aniline and substituted anilines
3153	-4.206207397332588	-4.0040145	1.2269394	4.909012481570244	-6.570445942878723	-1.6614334613084794	0.7151515151515152	168.32399999999998	3	138	1.0199386457047839	1.2221315462981341	-1.3442998998413507	3.5647125817288927	-0.20219290529767608	-3.8796089	0.752625	2.948819267749786	1.3465371911496584	0.5696969696969697	294-62-2	Cyclododecane	C1CCCCCCCCCCC1	Organic compounds	Hydrocarbons	Saturated hydrocarbons	Cycloalkanes
3168	-4.213855163024512	-4.465876	0.92705095	3.5079106450080855	-6.305428051948547	-2.7975174069404614	0.4276858435681965	322.4260000000001	3	138	1.2945748924449099	1.0425539313169063	-0.7969979964791251	2.7109126485289603	0.25202093942299797	-4.124454	0.8243323	3.306054842472076	1.3839760515909783	0.33054298642533936	298-07-7	Bis(2-ethylhexyl) phosphate	CCCCC(CC)COP(=O)(O)OCC(CC)CCCC	Organic compounds	Organic acids and derivatives	Organic phosphoric acids and derivatives	Phosphate esters
3188	-3.708289463964812	-3.4519942	0.7010742	2.624996334314346	-4.798741722106934	-2.173745387792588	0.6542341214185534	162.22899999999998	3	138	1.5018390271816586	1.7581343134162397	0.4113867690395368	3.0363831033538826	-0.2562952832854908	-3.3537924	0.7042789	2.639353716373443	1.856336070545189	0.5006806097128678	30025-38-8	Dipropylene glycol monoethyl ether	CCOCCCOC(O)CC	Organic compounds	Organic oxygen compounds	Organooxygen compounds	Ethers
3285	-2.2685451845451907	-3.2316248	0.7750934	3.1171960741281506	-4.79601776599884	-1.6788216918706895	0.22267359575409112	358.56300000000005	3	138	3.286020288285898	2.322940615485371	0.7585477068322485	3.8757437809603994	0.9630796571448728	-3.1413276	0.7096647	2.900994059443473	2.4132378496375275	0.146203007518797	31566-31-1	Glyceryl monostearate	CCCCCCCCCCCCCCCCCC(=O)OCC(O)CO	Organic compounds	Lipids and lipid-like molecules	Glycerolipids	Monoradylglycerols
3297	-4.821199464272123	-3.9903438	0.7105133	2.741771465539932	-5.381292462348938	-2.639520996809006	0.25729252826027016	358.632	3	138	0.7334495738915289	1.5643052162499602	0.1733565758147138	2.9151280413546456	-0.8308556551443154	-4.063224	0.7107929	2.817882525920867	1.491425201212281	0.18632478632478633	31778-15-1	Propanoic acid, 3-mercapto-, octadecyl ester	CCCCCCCCCCCCCCCCCCOC(=O)CCS	Organic compounds	Organic acids and derivatives	Carboxylic acids and derivatives	Carboxylic acid derivatives
3304	-2.461179449861518	-3.3478973	0.85786384	3.4484287768602364	-5.149692273139953	-1.7012634962797166	0.4964096103835411	381.34800000000007	3	138	3.120142023188529	2.233424179096996	0.4316291999100936	3.8800579767703303	0.8867178413219539	-3.262182	0.7762599	2.9418246895074844	2.319139462597127	0.3398687850982031	31837-42-0	2-?[2-?[1-?[[(2,?3-?Dihydro-?2-?oxo-?1H-?benzimidazol-?5-?yl)?amino]?carbonyl]?-?2-?oxopropyl]?diazenyl]?-benzoic acid	CC(=O)C(=NNc1ccccc1C(=O)O)C(=O)Nc1ccc2[nH]c(=O)[nH]c2c1	Organic compounds	Organoheterocyclic compounds	Benzimidazoles
3375	-6.947397192612425	-5.3115177	0.86428267	3.3024870514869678	-6.926348578929901	-3.6238615274429335	0.5943731695576782	304.3520000000001	3	138	-1.4640210326179932	0.1718584436829012	-1.4429724189354693	1.8595146325514984	-1.6358794771583236	-5.3108263	1.0148324	3.8010457992553706	0.1725498732574832	0.4678425573127802	333-41-5	Diazinon	CCOP(=S)(OCC)Oc1cc(C)nc(C(C)C)n1	Organic compounds	Organic acids and derivatives	Organic thiophosphoric acids and derivatives	Thiophosphoric acid esters
3377	-3.793754279211595	-4.5251617	0.9495625	3.7007637858390803	-6.326388299465179	-2.625624513626099	0.5947279244053437	230.245	3	138	1.5684359286215166	0.8370284578718266	-0.9641980916320679	2.7365656942070125	0.7314074639524675	-4.649957	0.83501816	3.164392042160034	0.7122330223778177	0.46695014662756595	3337-71-1	Asulam	COC(=O)NS(=O)(=O)c1ccc(N)cc1	Organic compounds	Benzenoids	Benzene and substituted derivatives	Benzenesulfonamides
3416	-3.939864848661456	-3.6862402	0.755688	3.0055889964103675	-5.200219738483429	-2.1946307420730613	0.5862795807978364	174.19599999999997	3	138	1.301173329576936	1.5547979727514485	0.04081843975496317	3.046407436165331	-0.25362465243342847	-3.6944888	0.7869599	3.104794526100158	1.5465494127226802	0.45294624746450307	3437-84-1	Peroxide, bis(2-methyl-1-oxopropyl)	CC(C)C(=O)OOC(=O)C(C)C	Organic compounds	Organic acids and derivatives	Carboxylic acids and derivatives	Dicarboxylic acids and derivatives
3432	-3.517518025228896	-4.0862484	0.7312573	2.868328601121901	-5.519184398651123	-2.6508557975292217	0.5603048564338888	208.301	3	138	1.80117332966095	1.2324429609171237	-0.20049304376127702	2.667835557360624	0.5687303725982527	-4.2465014	0.68752134	2.652760636806487	1.0721899094002618	0.4182069543359866	3457-61-2	Peroxide, 1,1-dimethylethyl 1-methyl-1-phenylethyl	CC(C)(C)OOC(C)(C)c1ccccc1	Organic compounds	Benzenoids	Benzene and substituted derivatives	Phenylpropanes
3447	-4.789989054797237	-4.166043	0.7283154	2.795444792509079	-5.616277647018433	-2.8208328545093537	0.2377309552952148	638.9300000000002	3	138	1.0154642254597699	1.6394104597825427	0.18917563323857445	2.9846204257476536	-0.6239462500792197	-4.124751	0.70306456	2.766597032546997	1.6807021801541546	0.15401002506265665	35074-77-2	Benzenepropanoic acid, 3,5-bis(1,1-dimethylethyl)-4-hydroxy-, 1,6-hexanediyl ester	CC(C)(C)c1cc(CCC(=O)OCCCCCCOC(=O)CCc2cc(C(C)(C)C)c(O)c(C(C)(C)C)c2)cc(C(C)(C)C)c1O	Organic compounds	Benzenoids	Benzene and substituted derivatives	Phenylpropanes
3475	-6.052601431125351	-4.399517	1.2226816	4.867822957038879	-6.823195827007294	-1.9553728699684148	0.34859879584017517	400.1119999999999	3	138	-0.45041985436362186	1.2026645098985171	-1.2210142502455652	3.646808706793314	-1.6530843717991788	-5.1956067	1.3118349	5.196276545524595	0.40657488280715226	0.22859879584017512	355-46-4	Perfluorohexanesulfonic acid	O=S(=O)(O)C(F)(F)C(F)(F)C(F)(F)C(F)(F)C(F)(F)C(F)(F)F	Organic compounds	Organohalogen compounds	Alkyl halides	Alkyl fluorides
3489	-5.464101052738353	-4.926387	0.8300802	3.316009861230849	-6.521008980274201	-3.2049991190433516	0.7743937930024887	265.936	3	138	-0.03932392058517753	0.49839031318171245	-1.0962318481210254	2.2197780131098237	-0.5377142195474347	-5.0553803	0.86314106	3.197616255283355	0.3693968022200907	0.6114308300395257	35691-65-7	1,2-Dibromo-2,4-dicyanobutane	N#CCCC(Br)(C#N)CBr	Organic compounds	Organic nitrogen compounds	Organonitrogen compounds	Organic cyanides
3496	-3.648056746191153	-4.084695	0.93017346	3.545240843296051	-5.824441814422608	-2.279200971126557	0.3256337390208358	850.0310000000001	3	138	2.281378018209541	1.8447399121920023	0.10499294997808599	3.650233793274137	0.4366381161745698	-3.9309905	0.8205184	3.1963689446449273	1.9984442955312616	0.2456337390208358	35869-64-8	2-Naphthalenecarboxamide, N,N'-(2-chloro-1,4-phenylene)bis[4-[(4-chloro-2-nitrophenyl)azo]-3-hydroxy-	O=C(Nc1ccc(NC(=O)c2cc3ccccc3c(N=Nc3ccc(Cl)cc3[N+](=O)[O-])c2O)c(Cl)c1)c1cc2ccccc2c(N=Nc2ccc(Cl)cc2[N+](=O)[O-])c1O	Organic compounds	Benzenoids	Naphthalenes	Naphthalenecarboxylic acids and derivatives
3687	-4.324352592785801	-3.977447	1.0010532	3.979260647296903	-6.106435143947601	-2.1271744966506976	0.6257076599107229	308.311	3	138	1.164636427088544	1.5115419749845844	-0.6174461240732556	3.361814523223648	-0.3469055598573343	-4.0708036	0.83743304	3.1819605231285077	1.4181853921818257	0.48779363595018727	4065-45-6	Sulisobenzone	COc1cc(O)c(C(=O)c2ccccc2)cc1S(=O)(=O)O	Organic compounds	Benzenoids	Benzene and substituted derivatives	Benzophenones
3700	-4.774545724744449	-4.410251	0.846144	3.3638475835323325	-6.1023925065994264	-2.738544923067094	0.2899992897741314	1173.2600000000002	3	138	1.2948485397606337	1.6591431132724803	-0.032998242094343495	3.3308493414379887	-0.36429458414996674	-4.4677186	0.7201592	2.861244344711303	1.6016756680859146	0.20745960723444887	41098-56-0	1,4-Benzenedisulfonic acid, 2,2'-[1,2-ethenediylbis[(3-sulfo-4,1-phenylene)imino[6-(diethylamino)-1,3,5-triazine-4,2-diyl]imino]]bis-, hexasodium salt	CCN(CC)c1nc(Nc2ccc(C=Cc3ccc(Nc4nc(Nc5cc(S(=O)(=O)[O-])ccc5S(=O)(=O)[O-])nc(N(CC)CC)n4)cc3S(=O)(=O)[O-])c(S(=O)(=O)[O-])c2)nc(Nc2cc(S(=O)(=O)[O-])ccc2S(=O)(=O)[O-])n1.[Na+].[Na+].[Na+].[Na+].[Na+].[Na+]	Organic compounds	Phenylpropanoids and polyketides	Stilbenes	Sulfonated stilbenes
3711	-4.73363201552972	-3.967589	0.8109806	3.3713260769844045	-5.685692846775055	-2.3143667697906505	0.7379384848970103	202.21700000000004	3	138	0.5721856475741547	1.3382287471054668	-0.3798751836711805	2.9914508933132242	-0.7660431140099444	-4.2709312	0.7443944	2.8994134902954105	1.0348864124429513	0.5843789743297132	41394-05-2	Metamitron	Cc1nnc(-c2ccccc2)c(=O)n1N	Organic compounds	Organoheterocyclic compounds	Triazines	1,2,4-triazines
3904	-4.314535466654573	-4.406288	0.98255956	3.899798858165739	-6.300636208057403	-2.400837349891664	0.5701377742219556	346.5650000000002	3	138	1.2252492340361094	1.1334965438952607	-0.7608515073667207	3.138947350799018	0.09175268031808326	-4.4632387	0.79666954	3.184899801015853	1.0765459638930817	0.41146740010668753	4979-32-2	N,N-Dicyclohexyl-2-benzothiazolesulfenamide	c1ccc2sc(SN(C3CCCCC3)C3CCCCC3)nc2c1	Organic compounds	Organoheterocyclic compounds	Benzothiazoles
3915	-3.623695029642988	-4.0984144	0.83684385	3.2535276293754576	-5.806559944152832	-2.553032314777375	0.7165975355779243	390.43900000000014	3	138	1.9678581621355904	1.4931387792885127	-0.21500675237425382	3.0385208770012038	0.4747193914385548	-4.1004443	0.759272	2.96844880580902	1.4911088853836854	0.5607835820895521	501027-49-2	PD-0333941	Cc1oc(-c2ccccc2)nc1CCOc1cccc2c1ccn2CCC(=O)O	Organic compounds	Organoheterocyclic compounds	Indoles and derivatives	Indolyl carboxylic acids and derivatives
3932	-2.3151656568162817	-3.336448	0.718467	2.718373325467107	-4.642627263069153	-1.924253937602046	0.5428165469086186	102.13299999999998	3	138	2.6940004320121202	1.6727181265149902	0.36653882575924857	3.084912151226356	1.0212822973615747	-3.22067	0.6502131	2.5654829144477844	1.7884960897837188	0.42516948808508914	503-74-2	Isovaleric acid	CC(C)CC(=O)O	Organic compounds	Lipids and lipid-like molecules	Fatty Acyls	Fatty acids and conjugates
3959	-3.905467091018884	-3.7185855	0.79089296	3.242306810617446	-5.406881380081177	-2.1645745694637304	0.5262857142857142	180.159	3	138	1.350188871541316	1.537070467267544	-0.1512254175209769	3.0910813930964696	-0.18688159983846386	-3.71821	0.6972292	2.844786179065703	1.5374459875630953	0.40628571428571425	50-78-2	Aspirin	CC(=O)Oc1ccccc1C(=O)O	Organic compounds	Benzenoids	Benzene and substituted derivatives	Benzoic acids and derivatives
3990	-4.413785798489456	-4.555555	0.7294955	2.920043855905533	-6.05639123916626	-3.136347383260727	0.7645740380641927	252.31799999999996	3	138	0.988162435071441	0.846393356858962	-0.6544430056053631	2.26560085030017	0.14176906830131575	-4.438883	0.7262872	2.8242779612541185	0.963065424590629	0.6053903645948049	51235-04-2	Hexazinone	CN(C)c1nc(=O)n(C2CCCCC2)c(=O)n1C	Organic compounds	Organic nitrogen compounds	Organonitrogen compounds	Amines
4062	-4.806593994798198	-4.3273115	0.89987993	3.4494645237922663	-5.991226339340209	-2.541761815547943	0.7006153846153846	199.988	3	138	0.4944099424151077	0.9736924096162658	-0.6902224021269038	2.7592421216653626	-0.47928247899009246	-4.3485065	0.9190586	3.6376500964164733	0.9524974757247805	0.5469253065774805	52-51-7	Bronopol	O=[N+]([O-])C(Br)(CO)CO	Organic compounds	Organic 1,3-dipolar compounds	Allyl-type 1,3-dipolar organic compounds	Organic nitro compounds
4099	-3.2814016062210145	-4.683033	0.896684	3.5474456906318657	-6.422686612606048	-2.8752409219741826	0.5215811965811966	153.141	3	138	1.9036898724587017	0.5020584799327298	-1.237595133926332	2.3098505567055336	1.4016313832809386	-4.525451	0.8351075	3.28325883746147	0.6596403003486293	0.4061965811965812	5307-14-2	2-Nitro-1,4-phenylenediamine	Nc1ccc(N)c([N+](=O)[O-])c1	Organic compounds	Benzenoids	Benzene and substituted derivatives	Nitrobenzenes
4119	-3.501689526639832	-5.568992	1.105782	4.213191467523572	-7.875984573364257	-3.6627931058406853	0.6304061815246224	242.346	3	138	1.8827463293056228	-0.18455629259438466	-2.4915487174188025	1.7216427501047695	2.0673026112691035	-5.3584485	1.2340615	5.0548084378242475	0.025987340365564483	0.48425233537077617	53378-51-1	Sodium diisobutyldithiophosphate	CC(C)COP(=S)([S-])OCC(C)C.[Na+]	Organic compounds	Organic acids and derivatives	Organic dithiophosphoric acids and derivatives	Dithiophosphate O-esters
4239	-5.66320172979543	-4.3131385	0.79637873	3.2240370273590084	-5.793192160129547	-2.569155132770539	0.5675946341575416	337.423	3	138	-0.13502704741475963	1.21503620645961	-0.26501747774887663	2.9590195496101317	-1.3500632448405963	-4.3952937	0.76485145	2.885562688112258	1.13288098579349	0.4144776191722146	55179-31-2	Bitertanol	CC(C)(C)C(O)C(Oc1ccc(-c2ccccc2)cc1)n1cncn1	Organic compounds	Benzenoids	Benzene and substituted derivatives	Biphenyls and derivatives
4244	-4.507719118047055	-5.162864	0.81035066	3.1221453726291655	-6.760319018363953	-3.6381736457347875	0.4909982472308053	333.266	3	138	1.0150718908862693	0.35992681177316627	-1.2375280094306293	1.8846173631985361	0.6551450901743809	-5.38705	0.89860946	3.6513437271118154	0.13574085686656193	0.3600751703077284	55283-68-6	Ethalfluralin	C=C(C)CN(CC)c1c([N+](=O)[O-])cc(C(F)(F)F)cc1[N+](=O)[O-]	Organic compounds	Benzenoids	Benzene and substituted derivatives	Aniline and substituted anilines
4254	-4.706848967734326	-5.129291	1.3572346	5.450626039505005	-7.967257106304169	-2.5166310667991643	0.6630415222587656	281.093	3	138	0.7420010628634166	0.31955897184124565	-2.518407075706426	2.932218963798579	0.42244208985234355	-4.7057705	1.0484734	4.195155608654022	0.743079538645593	0.5215781076246192	55406-53-6	3-Iodo-2-propynyl-N-butylcarbamate	CCCCNC(=O)OCC#CI	Organic compounds	Organic acids and derivatives	Carboxylic acids and derivatives	Amino acids, peptides, and analogues
4261	-3.198206255002697	-3.7171261	0.71789104	2.891278868913651	-5.222246789932251	-2.3309679210186003	0.2833657803297272	891.500999999999	3	138	2.7519155796586907	2.2329956884169144	0.7278750447291364	3.6191539136427875	0.5189198760550422	-3.503612	0.67716926	2.5566410779953004	2.4465097803982236	0.21063850760245448	555-43-1	Glyceryl tristearate	CCCCCCCCCCCCCCCCCC(=O)OCC(COC(=O)CCCCCCCCCCCCCCCCC)OC(=O)CCCCCCCCCCCCCCCCC	Organic compounds	Lipids and lipid-like molecules	Glycerolipids	Triradylcglycerols
4268	-4.175003549172604	-4.105627	0.96701247	3.704779303073882	-5.831965065002441	-2.1271857619285592	0.640345282257047	74.07900000000001	3	138	0.6946915619552	0.7640680423025266	-0.9622699538746373	2.7425093491992443	-0.0693764892360802	-3.7796383	0.819627	3.218547111749648	1.0900568262018973	0.48010504201680676	556-52-5	Glycidol	OCC1CO1	Organic compounds	Organoheterocyclic compounds	Epoxides
4307	-6.605217748618587	-5.726596	1.0896484	4.194855749607086	-8.010955774784088	-3.816100025177002	0.388248023715415	384.4870000000002	3	138	-1.0203360882879253	-0.14171421917791457	-2.4260741144534266	1.76878163515366	-0.878621870017513	-5.828706	1.2471611	4.728111565113066	-0.2438241326535985	0.2752045454545454	563-12-2	Ethion	CCOP(=S)(OCC)SCSP(=S)(OCC)OCC	Organic compounds	Organic acids and derivatives	Organic dithiophosphoric acids and derivatives	Dithiophosphate O-esters
4324	-3.676345014213365	-3.7408671	0.6886474	2.6987316668033583	-5.06093966960907	-2.3622080028057115	0.6551754385964912	118.176	3	138	1.3961842717575197	1.3316621482510855	0.011589616361814924	2.710321283165173	0.06452212369557042	-3.5411277	0.696731	2.7420320928096764	1.5314015849992038	0.5135087719298246	56539-66-3	3-Methoxy-3-methylbutan-1-ol	COC(C)(C)CCO	Organic compounds	Organic oxygen compounds	Organooxygen compounds	Ethers
4326	-3.271945186199648	-3.9425814	0.73459	2.7369735777378077	-5.253689813613891	-2.5167162358760837	0.5058908515455005	512.7720000000004	3	138	2.4379791162364386	1.7673428976798393	0.45623448882219486	3.1932080665600027	0.6706362289767438	-3.7832599	0.70701635	2.8007142305374146	1.9266644509322957	0.3823614397807946	56554-53-1	Propane-1,2,3-triyl tris(3,5,5-trimethylhexanoate)	CC(CC(=O)OCC(COC(=O)CC(C)CC(C)(C)C)OC(=O)CC(C)CC(C)(C)C)CC(C)(C)C	Organic compounds	Lipids and lipid-like molecules	Glycerolipids	Triradylcglycerols
4354	-5.717194903465859	-4.173492	0.8686901	3.3818106889724726	-5.892302072048187	-2.5104913830757143	0.718131868131868	60.1	3	138	-0.9383204314631192	0.6053825374336715	-1.1134276000454473	2.2683830889270253	-1.5437029486623919	-4.4982443	0.84287024	3.206757557392119	0.2806301670445613	0.5642857142857143	57-14-7	1,1-Dimethylhydrazine	CN(C)N	Organic compounds	Organic nitrogen compounds	Organonitrogen compounds	Hydrazines and derivatives
4418	-4.495475278115791	-4.012537	0.8461308	3.299023705720901	-5.5551804304122925	-2.2561567246913916	0.7258823529411764	180.167	3	138	0.7601999689581871	1.243138239506258	-0.2995051833383146	2.999518522382586	-0.48293827555231417	-3.8976176	0.74278814	2.948957830667495	1.3580576446568133	0.5593326453388373	58-55-9	Theophylline	Cn1c(=O)c2[nH]cnc2n(C)c1=O	Organic compounds	Organoheterocyclic compounds	Imidazopyrimidines	Purines and purine derivatives
4486	-3.488028678727838	-3.7018394	0.88247454	3.532186475396156	-5.45839741230011	-1.9262109369039542	0.36331085978759525	654.0790000000002	3	138	2.3276015270766153	2.1137907622116	0.3572327935043431	3.889419268900499	0.21381076829364654	-3.75238	0.74819046	2.9568499147891996	2.06325029785926	0.2403109288643252	59487-23-9	C.I. Pigment Red 187	COc1cc(OC)c(NC(=O)c2cc3ccccc3c(N=Nc3cc(C(=O)Nc4ccc(C(N)=O)cc4)ccc3OC)c2O)cc1Cl	Organic compounds	Benzenoids	Naphthalenes	Naphthalenecarboxylic acids and derivatives
4502	-4.27426096079278	-5.642351	1.1108272	4.526795822381972	-7.92445763349533	-3.3976618111133576	0.573423197492163	342.35600000000005	3	138	1.2602169827558398	-0.10787319582796898	-2.3899796899467103	2.1368161324352624	1.368090189719915	-5.589283	1.2151172	4.731868183612821	-0.054805063619933266	0.44542319749216297	597-82-0	Phosphorothioic acid, O,O,O-triphenyl ester	S=P(Oc1ccccc1)(Oc1ccccc1)Oc1ccccc1	Organic compounds	Organic acids and derivatives	Organic thiophosphoric acids and derivatives	Thiophosphoric acid esters
4504	-3.0969615166838693	-4.787874	1.0316771	4.067446357011795	-6.862161886692047	-2.794715529680252	0.5710308009843613	75.067	3	138	1.778487543254985	0.08757483011467769	-1.986712826753193	2.0807335302586023	1.6909127051178885	-4.439867	0.7822025	3.1025164425373073	0.435582041580906	0.4460308009843613	598-55-0	Methyl carbamate	COC(N)=O	Organic compounds	Organic acids and derivatives	Carboxylic acids and derivatives	Amino acids, peptides, and analogues
4583	-4.678166825161006	-3.9808202	1.0070235	3.864445459842681	-6.069840967655182	-2.2053955078125007	0.5728735632183908	234.298	3	138	0.6916017562542622	1.3889484089527657	-0.7000723862399135	3.1643730736027678	-0.6973466461754105	-4.087812	0.86620754	3.36093270778656	1.2819566202742838	0.43954022988505753	613-62-7	Benzyl 2-naphthyl ether	c1ccc(COc2ccc3ccccc3c2)cc1	Organic compounds	Benzenoids	Naphthalenes
4589	-5.287095968448748	-5.642365	1.3613813	5.224294835329055	-8.54146649837494	-3.317171663045884	0.6878164642375169	314.802	3	138	0.21094151440665482	-0.14432748177867147	-3.043429015519537	2.1808658198095188	0.35526901034153546	-5.4762	1.3580046	5.318539816141129	0.021837389654926063	0.501970310391363	615-54-3	1,2,4-Tribromobenzene	Brc1ccc(Br)c(Br)c1	Organic compounds	Benzenoids	Benzene and substituted derivatives	Halobenzenes
4634	-3.495037552590326	-3.6571136	0.7862529	3.019522356986999	-5.14012463092804	-2.120602273941041	0.5491062526705598	1113.605999999999	3	138	2.5516940096185743	2.389618016870024	0.9066069312808603	3.9261292882678593	0.16207599950317997	-3.5735738	0.68901813	2.7694413602352133	2.473157739420017	0.43046218487394955	61791-12-6	Cremophor EL	CCCCCCC(O)CC=CCCCCCCCOC(=O)OCCOCC(COCCOC(=O)OCCCCCCCC=CCC(O)CCCCCC)OCCOC(=O)OCCCCCCCC=CCC(O)CCCCCC	Organic compounds	Lipids and lipid-like molecules	Fatty Acyls	Fatty alcohols
4676	-5.490016130478068	-4.8795304	0.92157125	3.327491223812102	-6.495464611053467	-3.1679733872413647	0.47555216043307597	361.659	3	138	0.06828314664676514	0.6787688384251419	-0.9371653339286333	2.3903258898834685	-0.6104857006379802	-4.8768363	0.9724001	3.7197119355201718	0.6814629851035962	0.34347668873496273	62476-59-9	Acifluorfen-sodium	O=C([O-])c1cc(Oc2ccc(C(F)(F)F)cc2Cl)ccc1[N+](=O)[O-].[Na+]	Organic compounds	Benzenoids	Benzene and substituted derivatives	Diphenylethers
4709	-4.223123019097642	-4.4122534	0.9376688	3.8325297713279722	-6.37028204202652	-2.5377522706985474	0.5249026304232254	152.062	3	138	0.9588976791618111	0.7697673026932486	-1.1882613437670666	2.6442684275609056	0.18913036072413547	-4.5743337	1.059204	4.208079439401626	0.6076870394628333	0.3804581859787809	628-96-6	Ethylene glycol dinitrate	O=[N+]([O-])OCCO[N+](=O)[O-]	Organic compounds	Organic oxygen compounds	Organic oxoanionic compounds	Organic nitrates
4711	-2.940378771168051	-3.5327115	0.6917615	2.625134992599487	-4.82047153711319	-2.1953365445137027	0.29743589743589743	118.176	3	138	2.1321505148028335	1.5398177642412136	0.25205774885769483	2.877192741457182	0.5923327347218414	-3.2766783	0.6753959	2.6506381779909125	1.795850952525247	0.22051282051282053	629-11-8	1,6-Hexanediol	OCCCCCCO	Organic compounds	Lipids and lipid-like molecules	Fatty Acyls	Fatty alcohols
4774	-3.253756684375237	-3.9775321	0.770009	3.024275720119475	-5.522298359870911	-2.498022639751436	0.2310283600619735	657.5580000000001	3	138	2.5641773814846793	1.8404019025780982	0.29563570598900535	3.3199114261084803	0.723775463985969	-3.8936157	0.78550327	3.1407142221927637	1.9243183658654066	0.17718220621581965	6358-37-8	Butanamide, 2,2'-[(3,3'-dichloro[1,1'-biphenyl]-4,4'-diyl)bis(2,1-diazenediyl)]bis[N-(4-methylphenyl)-3-oxo-	CC(=O)C(=NNc1ccc(-c2ccc(NN=C(C(C)=O)C(=O)Nc3ccc(C)cc3)c(Cl)c2)cc1Cl)C(=O)Nc1ccc(C)cc1	Organic compounds	Benzenoids	Benzene and substituted derivatives	Biphenyls and derivatives
4976	-4.171846749575562	-4.8123136	0.8729227	3.4603861451148985	-6.448598515987396	-2.988212370872498	0.4879176201372998	328.38900000000007	3	138	1.3445418516144987	0.7040750556012305	-0.9322099147973357	2.5281762303175626	0.6404668070955806	-4.2581444	0.76115936	2.9942361950874328	1.2582442234688103	0.3705263157894737	65140-91-2	Calcium (3,5-di-tert-butyl-4-hydroxybenzyl monoethyl phosphonate)	CCOP(=O)([O-])Cc1cc(C(C)(C)C)c(O)c(C(C)(C)C)c1.CCOP(=O)([O-])Cc1cc(C(C)(C)C)c(O)c(C(C)(C)C)c1.[Ca+2]	Organic compounds	Benzenoids	Benzene and substituted derivatives	Phenylpropanes
4983	-4.73389472751006	-4.7411084	0.8890806	3.5056758522987366	-6.530017447471619	-3.0243415951728823	0.670525124527814	531.4400000000003	3	138	0.9915595119234337	0.9843458401550772	-0.8045632080381254	2.701112644260611	0.0072136900009267535	-4.9426904	0.8586745	3.2379938900470733	0.7827638499962205	0.5188882586500283	65277-42-1	Ketoconazole	CC(=O)N1CCN(c2ccc(OCC3COC(Cn4ccnc4)(c4ccc(Cl)cc4Cl)O3)cc2)CC1	Organic compounds	Organoheterocyclic compounds	Diazinanes	Piperazines
5145	-4.446865012117938	-4.1703625	0.8188606	3.104751271009445	-5.659223663806915	-2.55447239279747	0.460841618147121	464.115	3	138	1.2197605927414195	1.496263152951498	0.007401941052441976	3.112153212061887	-0.2765025395837579	-4.5311904	0.94425064	3.734818267822265	1.1354352038483086	0.33007238737789024	678-39-7	8:2 Fluorotelomer alcohol	OCCC(F)(F)C(F)(F)C(F)(F)C(F)(F)C(F)(F)C(F)(F)C(F)(F)C(F)(F)F	Organic compounds	Organohalogen compounds	Alkyl halides	Alkyl fluorides
5172	-3.335022998844829	-3.7669127	0.8563263	3.2277541995048518	-5.421076011657715	-2.1933218121528633	0.3174767698055369	581.0280000000002	3	138	2.4291740628957337	1.9972843555950948	0.34312105008284777	3.5708752495876994	0.43188969990089854	-3.7530136	0.7592459	2.8756136298179626	2.0111834454644084	0.2007290105225664	67990-05-0	2-Naphthalenecarboxamide, N-(5-chloro-2-methoxyphenyl)-3-hydroxy-4-[[2-methoxy-5-[(phenylamino)carbonyl]phenyl]azo]-	COc1ccc(C(=O)Nc2ccccc2)cc1N=Nc1c(O)c(C(=O)Nc2cc(Cl)ccc2OC)cc2ccccc12	Organic compounds	Benzenoids	Naphthalenes	Naphthalenecarboxylic acids and derivatives
5426	-2.844511169932268	-3.6023834	0.7166893	2.8363953948020932	-5.003391826152802	-2.1669964313507086	0.4633333333333334	184.367	3	138	2.4211720190171797	1.6632998266371377	0.2622913627966458	3.098686757598739	0.7578722052355786	-3.4809794	0.69910145	2.789696037769317	1.7847037337863043	0.3433333333333334	68551-19-9	Alkanes, C12-14-iso-	CCCCCCCCCCC(C)C	Organic compounds	Hydrocarbons	Saturated hydrocarbons	Alkanes
5484	-2.8706694379045072	-3.5397964	0.7226339	2.9311391651630396	-5.016684865951538	-2.085545700788498	0.4666666666666667	282.556	3	138	2.580435095952821	1.9113081998118029	0.4344196679057906	3.36555883306883	0.6691269144819674	-3.4742172	0.69032866	2.631129944324493	1.9768873452162163	0.3466666666666667	68649-11-6	1-Decene, dimer, hydrogenated	CCCCCCCCC(C)C(C)CCCCCCCC	Organic compounds	Hydrocarbons	Saturated hydrocarbons	Alkanes
5609	-3.115783034075438	-3.1972904	0.74932957	2.921408689022064	-4.581842756271362	-1.6604340672492983	0.4998161538425833	118.17599999999996	3	138	1.9567462518954466	1.8752388755440812	0.49068652969952264	3.4120952187215865	0.08150738645678857	-2.9817398	0.73106146	2.8572926670312864	2.090789512771028	0.31057477453223853	6920-22-5	1,2-Hexanediol	CCCCC(O)CO	Organic compounds	Lipids and lipid-like molecules	Fatty Acyls	Fatty alcohols
5639	-8.293497934949725	-4.63346	0.8002252	3.107663857936858	-6.257493948936462	-3.149830090999604	0.5778747082145073	375.73	3	138	-2.718622062446089	0.9414158436160794	-0.6826180764328261	2.425045781504032	-3.6600378900888852	-4.9432063	0.885899	3.578883856534957	0.6316695738208936	0.40517993542680697	69806-40-2	Haloxyfop-methyl	COC(=O)C(C)Oc1ccc(Oc2ncc(C(F)(F)F)cc2Cl)cc1	Organic compounds	Benzenoids	Benzene and substituted derivatives	2-phenoxypropionic acid esters
5640	-5.731381196324476	-4.417958	0.7796749	3.1235110521316525	-5.9985951542854306	-2.875084102153778	0.6114612194945821	383.366	3	138	-0.14776760282455526	1.1656558190368886	-0.41498156078551013	2.7085294913461424	-1.3134234135791143	-4.700469	0.8096696	3.1765792012214655	0.8831445801328273	0.4252910251522984	69806-50-4	Fluazifop-butyl	CCCCOC(=O)C(C)Oc1ccc(Oc2ccc(C(F)(F)F)cn2)cc1	Organic compounds	Benzenoids	Benzene and substituted derivatives	2-phenoxypropionic acid esters
5714	-4.918833559718499	-4.4290037	0.7906739	3.0621625244617454	-5.973466849327087	-2.9113043248653416	0.5244665718349929	218.083	3	138	0.4197882530681568	0.9096181098149212	-0.6348450365404309	2.4273174879213144	-0.4898298442033626	-4.5109534	0.76266086	2.949995338916778	0.8276683653756497	0.39473684210526316	709-98-8	Propanil	CCC(=O)Nc1ccc(Cl)c(Cl)c1	Organic compounds	Benzenoids	Benzene and substituted derivatives	Anilides
5731	-2.7684200475392187	-3.383666	0.7144075	2.806977441906928	-4.724515843391418	-1.91753840148449	0.07692307692307693	88.14999999999999	3	138	2.176802269096122	1.5615562859019019	0.22070647324392254	3.027683915150851	0.6152459909739649	-3.2457821	0.70840204	2.8127460002899163	1.6994401999098356	0.06153846153846154	71-41-0	1-Pentanol	CCCCCO	Organic compounds	Organic oxygen compounds	Organooxygen compounds	Alcohols and polyols
5783	-4.04649620596774	-4.360182	0.9313771	3.6143578171730035	-6.120966923236847	-2.5066091060638436	0.6195194589463693	378.3330000000002	3	138	1.5313780182032606	1.2176924226541745	-0.5430926990658465	3.0712651181071573	0.3136856025039396	-4.0452213	0.8273834	3.1934409022331236	1.5326528913009192	0.4844031798766018	7237-83-4	tris(oxiran-2-ylmethyl) benzene-1,2,4-tricarboxylate	O=C(OCC1CO1)c1ccc(C(=O)OCC2CO2)c(C(=O)OCC2CO2)c1	Organic compounds	Benzenoids	Benzene and substituted derivatives	Benzoic acids and derivatives
5794	-4.444262169656483	-5.4631844	1.4411774	5.757181620597839	-8.51077618598938	-2.7535945653915417	0.605482752541576	318.0300000000001	3	138	1.058205919573007	0.03928374362096382	-3.0083080967598907	2.748873523837948	1.0189221870329703	-5.4395547	1.2722713	5.138038420677185	0.06291338610614396	0.47471352177234527	72-55-9	p,p'-DDE	ClC(Cl)=C(c1ccc(Cl)cc1)c1ccc(Cl)cc1	Organic compounds	Benzenoids	Benzene and substituted derivatives	Diphenylmethanes
5864	-5.3234271163162745	-4.47213	0.87805593	3.3123802900314328	-6.141403210163117	-2.829022920131684	0.7389599317988065	396.84	3	138	0.2751883246450531	1.1264856222844264	-0.542787769201789	2.7695925208296437	-0.8512972945389308	-4.6850333	0.8334432	3.2391265392303468	0.9135821066649972	0.5882352941176471	742693-38-5	SSR504734	O=C(NC(c1ccccc1)C1CCCCN1)c1cccc(C(F)(F)F)c1Cl	Organic compounds	Benzenoids	Benzene and substituted derivatives	Benzoic acids and derivatives
5984	-3.126829800090701	-3.9195173	0.7778565	3.280234682559966	-5.491753566265106	-2.21151888370514	0.6327380952380952	74.12299999999999	3	138	1.7431231882285736	0.9504357071681495	-0.6218005779458314	2.6584341046141344	0.7926874785805635	-3.7310731	0.75550634	2.9148439109325395	1.1388798440779757	0.47857142857142854	75-65-0	tert-Butyl alcohol	CC(C)(C)O	Organic compounds	Organic oxygen compounds	Organooxygen compounds	Alcohols and polyols
5999	-4.697350831243575	-4.1631985	0.8963219	3.614660483598708	-5.942829883098602	-2.328169399499894	0.6076470588235294	85.10600000000001	3	138	0.23260934781910378	0.7667616939534297	-1.0128697040359227	2.6017907795627853	-0.5341523601742395	-4.0648947	0.7932083	3.197386902570724	0.8650654964273728	0.46598039215686277	75-86-5	2-Hydroxy-2-methylpropanenitrile	CC(C)(O)C#N	Organic compounds	Organic oxygen compounds	Organooxygen compounds	Alcohols and polyols
6046	-3.7657357285128414	-3.8434067	0.7525704	2.8655580759048456	-5.233064889907837	-2.3675068140029913	0.6825382855131139	158.197	3	138	1.4334625148978721	1.3557915534736622	-0.03386664649712335	2.831691429407722	0.07767094873325231	-3.66366	0.70588845	2.857410728931427	1.5355381914319544	0.5281464530892448	764-99-8	{2-[2-(Ethenyloxy)ethoxy]ethoxy}ethene	C=COCCOCCOC=C	Organic compounds	Organic oxygen compounds	Organooxygen compounds	Ethers
6050	-5.715983287625536	-4.0371985	0.9156431	3.6494223833084103	-6.0404213786125185	-2.390998995304108	0.5381775333857031	372.8080000000001	3	138	-0.14449806441951185	1.5342866677560658	-0.46893615540649397	3.180486227901916	-1.6787847440769523	-4.2042046	0.831484	3.1612854301929465	1.3672806685201453	0.3904438515643949	76578-14-8	Quizalofop-ethyl	CCOC(=O)C(C)Oc1ccc(Oc2cnc3cc(Cl)ccc3n2)cc1	Organic compounds	Benzenoids	Benzene and substituted derivatives	2-phenoxypropionic acid esters
6165	-2.559328968321597	-3.5339515	0.83734894	3.2248360097408293	-5.086697125434876	-1.8618611156940463	0.5634358099878266	732.7139999999999	3	138	3.305605521381268	2.330982982571906	0.7782373642679888	4.003073374008818	0.9746225525982029	-3.491185	0.75117815	2.960042709112167	2.3737495306302896	0.3910907939002759	77804-81-0	C.I. Pigment Yellow 180	CC(=O)C(=NNc1cccc(OCCOc2ccccc2N=NC(C(C)=O)C(=O)Nc2ccc3[nH]c(=O)[nH]c3c2)c1)C(=O)Nc1ccc2[nH]c(=O)[nH]c2c1	Organic compounds	Organic acids and derivatives	Carboxylic acids and derivatives	Amino acids, peptides, and analogues
6232	-3.0667906318724256	-3.8253498	0.7172518	2.680544924736023	-5.194072151184082	-2.5135272264480593	0.5782604323780794	276.285	3	138	2.3745666750706333	1.6160075133001164	0.24728515575897642	2.9278300804949997	0.7585591758668322	-3.6519403	0.6932472	2.688779515027999	1.7894169510650029	0.4582604323780794	77-93-0	Triethyl citrate	CCOC(=O)CC(O)(CC(=O)OCC)C(=O)OCC	Organic compounds	Organic acids and derivatives	Carboxylic acids and derivatives	Tricarboxylic acids and derivatives
6270	-3.8693454038344	-3.732976	0.7296512	2.767083346843719	-5.15457546710968	-2.387492120265961	0.6451461973201102	158.28499999999997	3	138	1.3300943567266879	1.4664638125805896	0.044864293451407876	2.811947640295127	-0.13636944405656815	-3.650244	0.6984871	2.786880260705948	1.5491957737582858	0.5013780813780814	78-69-3	3,7-Dimethyl-3-octanol	CCC(C)(O)CCCC(C)C	Organic compounds	Organic oxygen compounds	Organooxygen compounds	Alcohols and polyols
6288	-5.170027629704754	-5.2320733	1.3243144	5.171948051452635	-7.7578922510147095	-2.5859441995620744	0.7209090909090909	131.389	3	138	-0.051468622466324415	-0.11351430216394164	-2.6393332437762798	2.5326148076763553	0.06204567733259925	-4.888493	1.1540465	4.609844750165939	0.2300659588345918	0.5709090909090909	79-01-6	Trichloroethylene	ClC=C(Cl)Cl	Organic compounds	Organohalogen compounds	Vinyl halides	Vinyl chlorides
6346	-3.74629561542175	-3.9147136	0.78183556	3.139821922779083	-5.446388638019561	-2.3065667152404785	0.6895514232107987	341.4510000000001	3	138	1.7870327735431908	1.618614770298782	0.08693975094537927	3.226761673724462	0.16841800571777643	-3.8924801	0.6852985	2.870172464847564	1.640848263541373	0.547615939339831	8002-74-2	Hydrocarbon waxes	CCCNCC(O)COc1ccccc1C(=O)CCc1ccccc1	Organic compounds	Phenylpropanoids and polyketides	Linear 1,3-diarylpropanoids
6390	-4.398609600935975	-4.0258164	0.7281495	2.9932556927204117	-5.551543712615967	-2.558288019895555	0.48684233640755376	164.248	3	138	0.8168904890507773	1.1896836612518438	-0.3360436226292143	2.6572120700911976	-0.3727931603536998	-3.9343238	0.6941794	2.6683486223220827	1.2811762951262453	0.3668423364075538	80-46-6	4-(2-Methylbutan-2-yl)phenol	CCC(C)(C)c1ccc(O)cc1	Organic compounds	Benzenoids	Benzene and substituted derivatives	Phenylpropanes
6427	-2.945050076652844	-3.954013	0.7749507	3.1143865644931785	-5.546009159088134	-2.431622594594956	0.5831157059314954	261.281	3	138	2.4720577529169185	1.4630947116238666	-0.12890132951837205	2.9854852349748064	1.0089630325543095	-3.7603736	0.74247724	2.778811717033386	1.6567342419880928	0.4456157059314954	81334-34-1	Imazapyr	CC(C)C1(C)N=C(c2ncccc2C(=O)O)NC1=O	Organic compounds	Organic acids and derivatives	Carboxylic acids and derivatives	Amino acids, peptides, and analogues
6468	-5.500076449991258	-5.633822	0.8461276	3.6368056774139386	-7.422820913791656	-3.7860152363777178	0.6103515463985408	410.5360000000002	3	138	0.11327479652102845	-0.020470721604460305	-1.8094696672793693	1.827336010134569	0.13374551427265757	-5.365086	0.88704836	3.6054507791996	0.24826515664052146	0.4610182130652075	82560-54-1	Benfuracarb	CCOC(=O)CCN(SN(C)C(=O)Oc1cccc2c1OC(C)(C)C2)C(C)C	Organic compounds	Organoheterocyclic compounds	Coumarans
6494	-4.569018901186926	-4.9286623	1.146123	4.603014117479324	-7.346948862075806	-2.7439347445964812	0.6905230218769167	414.7180000000003	3	138	1.0487339842639618	0.6890905987985941	-1.729195976624918	2.8738181408544063	0.3596433989229375	-4.947491	1.0755842	4.252601683139801	0.6702617038717658	0.5289230218769168	83-46-5	beta-Sitosterol	CCC(CCC(C)C1CCC2C3CC=C4CC(O)CCC4(C)C3CCC12C)C(C)C	Organic compounds	Lipids and lipid-like molecules	Steroids and steroid derivatives	Stigmastanes and derivatives
6500	-4.648535886333468	-4.713607	0.892642	3.417278409004212	-6.476054513454438	-3.0587761044502257	0.5989181406828465	291.782	3	138	0.8165226104707315	0.751451672253201	-1.0109960166502383	2.406282392353974	0.06507094807815328	-4.6926026	0.8096206	3.3078284800052637	0.7724558728133536	0.4058483119608439	83657-17-4	Uniconazole-P	CC(C)(C)C(O)C(=Cc1ccc(Cl)cc1)n1cncn1	Organic compounds	Phenylpropanoids and polyketides	Cinnamyl alcohols
6574	-4.880000692187986	-4.099119	1.1744913	4.957944804430007	-6.644033265113831	-1.6860884606838236	0.5509820302389962	208.216	3	138	0.4385134068804926	1.2193949037238456	-1.3255191660453522	3.632425638384655	-0.7808815057866187	-3.9174714	0.87285423	3.4959719419479316	1.4010427000430734	0.4246662407653119	84-65-1	Anthraquinone	O=C1c2ccccc2C(=O)c2ccccc21	Organic compounds	Benzenoids	Anthracenes	Anthraquinones
6800	-5.858099632380695	-5.525849	1.2835026	5.362823164463043	-8.375917291641235	-3.013094127178192	0.70601829543006	551.49	3	138	-0.11656199046249693	0.21568876766381742	-2.634379649723037	2.7284435147400057	-0.33225076687166144	-5.3899727	1.3177677	5.410351091623305	0.3515649324901993	0.5441135335252982	87-82-1	Hexabromobenzene	Brc1c(Br)c(Br)c(Br)c(Br)c1Br	Organic compounds	Benzenoids	Benzene and substituted derivatives	Halobenzenes
6868	-4.320778129334347	-3.959063	0.7372622	2.953575646877288	-5.505168557167053	-2.551592910289765	0.7161204227607558	152.237	3	138	0.86174208777145	1.2234571514697277	-0.3226483400612566	2.6309273068160315	-0.36171507620324306	-4.162705	0.66284734	2.5492776811122893	1.019815254359135	0.5634888438133874	89-82-7	R-(+)-Pulegone	CC(C)=C1CCC(C)CC1=O	Organic compounds	Lipids and lipid-like molecules	Prenol lipids	Monoterpenoids
6913	-4.645565748754339	-3.9880824	1.070088	4.155577963590622	-6.222537612915039	-2.0669596493244176	0.4969467787114846	144.17299999999997	3	138	0.5133181867405022	1.1708015372464142	-1.0636536774201975	3.0919242861704235	-0.6574833398493096	-3.9640088	0.8858115	3.5026716709136965	1.1948751204026797	0.38361344537815123	90-15-3	1-Naphthol	Oc1cccc2ccccc12	Organic compounds	Benzenoids	Naphthalenes	Naphthols and derivatives
7150	-3.5616314222584973	-3.8518784	0.83142984	3.094993156194687	-5.463028383255005	-2.368035227060318	0.5496615312791784	154.212	3	138	1.6264867473773872	1.3362397796840804	-0.2749102136191205	2.8200829425755667	0.2902469823588123	-4.25692	0.9741791	3.851317071914672	0.9311983096606261	0.43537581699346406	92-52-4	Biphenyl	c1ccc(-c2ccccc2)cc1	Organic compounds	Benzenoids	Benzene and substituted derivatives	Biphenyls and derivatives
7163	-5.916238115460075	-4.281018	0.8136953	3.179023295640945	-5.798226225376129	-2.619202929735184	0.4670944741532977	184.242	3	138	-0.6508494760865676	0.9843708597618791	-0.5328375860026215	2.6461857096383237	-1.63522033515612	-4.399617	0.8170933	3.150420939922332	0.8657714635435517	0.36042780748663106	92-87-5	Benzidine	Nc1ccc(-c2ccc(N)cc2)cc1	Organic compounds	Benzenoids	Benzene and substituted derivatives	Biphenyls and derivatives
7262	-5.063884605609816	-4.7949677	0.8693778	3.4089964687824246	-6.518679916858673	-3.1096834480762485	0.39898872679045094	419.38500000000016	3	138	0.5587282875349436	0.8276452279416694	-0.896067023713913	2.5129294450685116	-0.26891695424262885	-4.864286	0.76413876	3.0208098173141473	0.7583269394616134	0.30668103448275863	94125-34-5	Prosulfuron	COc1nc(C)nc(NC(=O)NS(=O)(=O)c2ccccc2CCC(F)(F)F)n1	Organic compounds	Organic nitrogen compounds	Organonitrogen compounds	Sulfonylureas
7325	-3.954392242338749	-4.3366785	0.889087	3.6046654462814307	-6.155569219589234	-2.550903773307803	0.5427690318532132	264.419	3	138	1.467900416109828	1.0856141431121606	-0.733276561140657	2.8713888851407736	0.3822862626050987	-4.152467	0.7898172	3.0933388054370874	1.2698258921562988	0.39114993978922724	95-33-0	N-Cyclohexyl-2-benzothiazolesulfenamide	c1ccc2sc(SNC3CCCCC3)nc2c1	Organic compounds	Organoheterocyclic compounds	Benzothiazoles
7337	-3.9703685440635423	-5.3612146	1.218098	4.679245018959044	-7.821871185302735	-3.1426261663436903	0.5135714285714286	126.586	3	138	1.1320171327160944	-0.2588289785624774	-2.719485508523098	1.9597595104359464	1.3908460936928053	-5.1501164	1.1519026	4.417192089557647	-0.04773076434575288	0.3992857142857143	95-49-8	2-Chlorotoluene	Cc1ccccc1Cl	Organic compounds	Benzenoids	Benzene and substituted derivatives	Halobenzenes
7377	-4.548692889004761	-4.0617666	0.87611586	3.345304214954375	-5.658663427829742	-2.3133592128753673	0.6288611388611388	280.785	3	138	0.8996810143417852	1.3866072798984281	-0.21028952448319557	3.1350146904711793	-0.4869262645540777	-4.209512	0.8798723	3.3619302272796623	1.238861652223359	0.4788611388611388	96-11-7	Propane, 1,2,3-tribromo-	BrCC(Br)CBr	Organic compounds	Organohalogen compounds	Organobromides
7382	-5.383806817015756	-4.063574	0.81762385	3.0560833990573877	-5.534274470806122	-2.4781910717487343	0.6119347319347319	147.43200000000002	3	138	-0.21521505998458684	1.1050179136762428	-0.3656827137749526	2.690400685282435	-1.3202329797354828	-4.1260242	0.8063332	3.060339242219925	1.0425674999653813	0.4719347319347319	96-18-4	1,2,3-Trichloropropane	ClCC(Cl)CCl	Organic compounds	Organohalogen compounds	Organochlorides
7407	-4.907400541800659	-4.792268	0.9490906	3.6596976280212385	-6.6474899530410765	-2.987792325019838	0.5846390168970814	358.54700000000014	3	138	0.6471455512652285	0.7622782891469043	-1.0929438599751884	2.56675376804605	-0.11513274242321803	-5.218492	0.99192095	3.984502720832821	0.3360540660198354	0.45892473118279575	96-69-5	4,4'-Thiobis(6-tert-butyl-m-cresol)	Cc1cc(O)c(C(C)(C)C)cc1Sc1cc(C(C)(C)C)c(O)cc1C	Organic compounds	Organosulfur compounds	Thioethers	Aryl thioethers
7418	-4.032623702173133	-4.787908	0.92632854	3.468996852636337	-6.529957342147827	-3.06096048951149	0.76223711823421	441.54900000000015	3	138	1.6123552033594657	0.8570708411081481	-0.8849784366152282	2.5840184160211086	0.7552843750668572	-5.109588	1.0285344	4.006321007013318	0.5353907562418685	0.5962421208750464	97322-87-7	Troglitazone	Cc1c(C)c2c(c(C)c1O)CCC(C)(COc1ccc(Cc3sc(=O)[nH]c3O)cc1)O2	Organic compounds	Organoheterocyclic compounds	Benzopyrans	1-benzopyrans
7422	-5.129683859593563	-4.235949	0.82810897	3.2746660411357857	-6.045352184772492	-2.770686143636706	0.6815528293545535	239.322	3	138	0.24929876396527387	1.1430335817931532	-0.6663695612136545	2.608296479922131	-0.8937348201343349	-4.2997284	0.7618579	2.9753627717494955	1.0792542214634526	0.5400143678160919	97-39-2	1,3-Bis(2-methylphenyl)guanidine	Cc1ccccc1N=C(N)Nc1ccccc1C	Organic compounds	Benzenoids	Benzene and substituted derivatives	Toluenes
7521	-3.2378693422815314	-4.625161	1.0485003	4.003689295053482	-6.597682988643646	-2.5939936935901646	0.667247899159664	96.022	3	138	1.7445014051745484	0.3572095884376109	-1.615312241187566	2.388377053865915	1.3872918286779412	-4.5637207	1.0949802	4.126791256666183	0.4186500315583753	0.5260714285714286	993-13-5	Methyl phosphonic acid	CP(=O)(O)O	Organic compounds	Organic acids and derivatives	Organic phosphonic acids and derivatives	Organic phosphonic acids
7533	-5.226294004768732	-4.3108473	0.9407409	3.6763010144233683	-6.150294399261474	-2.473993384838106	0.7137933817594835	335.8310000000001	3	138	0.29982677788362655	1.2152735035965534	-0.6241736166091154	3.0521273978142527	-0.9154467223590643	-4.50442	0.83124626	3.21686383485794	1.0217009838104343	0.5680306698950768	99607-70-2	Cloquintocet-mexyl	CCCCCC(C)OC(=O)COc1ccc(Cl)c2cccnc12	Organic compounds	Benzenoids	Benzene and substituted derivatives	Phenoxyacetic acid derivatives
7540	-3.7168150845349857	-3.5712526	0.7306883	2.9814921796321867	-5.045051383972168	-2.063559204339981	0.6439756158873806	140.26999999999998	3	138	1.4301497124547617	1.5757122335971911	0.10191341301757956	3.083405592649766	-0.1455625000775882	-3.8285425	0.7095318	2.6982419312000276	1.3184223179187307	0.5027991452991454	99-82-1	p-Menthane	CC1CCC(C(C)C)CC1	Organic compounds	Lipids and lipid-like molecules	Prenol lipids	Monoterpenoids
7549	-4.33126699963181	-4.4205585	0.8088453	3.1822592914104457	-6.051153326034546	-2.8688940346241005	0.4953484044559559	135.21	3	138	0.7997418131588303	0.7104503617024251	-0.9201445132439062	2.2621147781665396	0.08929145297439156	-4.5473223	0.7246056	2.745741993188858	0.5836865456586471	0.38765609676364826	99-97-8	N,N,4-Trimethylaniline	Cc1ccc(N(C)C)cc1	Organic compounds	Benzenoids	Benzene and substituted derivatives	Toluenes
7696	-3.2566060170035764	-3.3654487	0.9456479	3.6433887004852297	-5.284348559379578	-1.6409598588943484	0.6563260869565217	386.4440000000001	3	138	2.33048055174739	2.221637845234502	0.3027380093713889	3.9461267098566184	0.10884269629903587	-3.5769184	0.92070246	3.6979990720748894	2.0101682076607688	0.5000760869565217	NOCAS_1-(2,6-bis(4-tolyl)-1,3-dioxano(5,4-d)-	1-(2,6-bis(4-tolyl)-1,3-dioxano(5,4-d)-1,3-dioxan-4-yl)ethane-1,2-diol	Cc1ccc(C2OC3COC(c4ccc(C)cc4)OC3C(C(O)CO)O2)cc1	Organic compounds	Benzenoids	Benzene and substituted derivatives	Toluenes
7870	-4.394459555938237	-4.65602	0.98152846	3.754661589860915	-6.601259303092957	-2.846597713232042	0.7572039377136829	354.44600000000014	3	138	1.1550905236700282	0.8935299222215444	-1.0517092234846914	2.7029523663762234	0.261560608551509	-4.8089924	0.99039257	3.727107506990432	0.7405576699147737	0.5742040607603174	NOCAS_2,2'-((3,3',5,5'-tetramethyl-(1,1'-biph	2,2'-((3,3',5,5'-tetramethyl-(1,1'-biphenyl)-4,4'-diyl)-bis(oxymethylene))-bis-oxirane	Cc1cc(-c2cc(C)c(OCC3CO3)c(C)c2)cc(C)c1OCC1CO1	Organic compounds	Benzenoids	Benzene and substituted derivatives	Biphenyls and derivatives
7906	-4.902538617687802	-5.127682	0.885937	3.505723857879637	-6.981457018852233	-3.4757331609725965	0.6394214251357109	215.989	3	138	0.4318930160513338	0.206749417379604	-1.6470253851130974	1.8586984727665392	0.2251435913270905	-5.3186893	1.0042241	3.825607991218567	0.015742291932700662	0.48823094894523467	NOCAS_2,3-dichloro-5-trifluoromethylpyridine	2,3-dichloro-5-trifluoromethylpyridine	FC(F)(F)c1cnc(Cl)c(Cl)c1	Organic compounds	Organoheterocyclic compounds	Pyridines and derivatives	Halopyridines
8304	-4.4912964184472965	-4.376518	0.9661831	3.8388368129730215	-6.197823560237884	-2.3589867472648627	0.7591273819469307	339.439	3	138	1.039465320865347	1.1542439693965187	-0.6670618209252404	3.171774992047781	-0.114778645772736	-4.0797915	0.73622537	2.879982459545135	1.450970210369867	0.6025967697020328	NOCAS_57870	CJ-011802	NC(=O)N(O)Cc1ccc2c(c1)CCCN2CCCc1ccccc1	Organic compounds	Organoheterocyclic compounds	Quinolines and derivatives	Hydroquinolines
8941	-3.875818006477403	-4.882231	0.8722589	3.3843215942382803	-6.557922291755676	-3.173600697517396	0.6673700015805278	698.3010000000004	3	138	1.9682246574942612	0.9618114408264751	-0.7138796277840121	2.670441966454268	1.0064132290267476	-4.7513456	0.72736347	2.966822040081023	1.0926970120506905	0.52953216374269	NOCAS_dodecyl 3-(2-(3-benzyl-4-ethoxy-2,5-dio	dodecyl 3-(2-(3-benzyl-4-ethoxy-2,5-dioxoimidazolidin-1-yl)-4,4-dimethyl-3-oxovaleramido)-4-chlorobenzoate	CCCCCCCCCCCCOC(=O)c1ccc(Cl)c(NC(=O)C(C(=O)C(C)(C)C)n2c(O)c(OCC)n(Cc3ccccc3)c2=O)c1	Organic compounds	Benzenoids	Benzene and substituted derivatives	Benzoic acids and derivatives
10166	-9.04771522803075	-8.400674	2.1673899	8.368311452865601	-13.063501358032227	-4.695189905166626	0.36681444991789824	340.4200000000001	3	138	-3.5157001606532146	-2.8686587777889994	-7.531486290654691	0.8368251622109092	-0.6470413617587774	-8.177942	2.5459962	10.664932298660277	-2.6459272061702537	0.27348111658456487	57117-41-6	1,2,3,7,8-Pentachlorodibenzofuran	Clc1cc2oc3cc(Cl)c(Cl)c(Cl)c3c2cc1Cl	Organic compounds	Organoheterocyclic compounds	Benzofurans	Dibenzofurans
10173	-9.72846954296668	-6.28407	1.4936641	5.808198773860929	-9.429527544975281	-3.621328771114352	0.35183838383838384	326.437	3	138	-4.214670164989233	-0.7702706206145941	-3.915728166997834	1.8924706068630952	-3.444399528013067	-6.772838	1.9189659	7.776662039756774	-1.2590387198501751	0.26383838383838387	57465-28-8	3,3',4,4',5-Pentachlorobiphenyl	Clc1ccc(-c2cc(Cl)c(Cl)c(Cl)c2)cc1Cl	Organic compounds	Benzenoids	Benzene and substituted derivatives	Biphenyls and derivatives
10177	-6.506620791926408	-6.2800136	1.571628	6.310843724012372	-9.638281106948853	-3.3274373829364805	0.46061538461538465	326.437	3	138	-0.9928214139489606	-0.7662141921617944	-4.124481728971405	2.1863619950409667	-0.22660723067762856	-6.6090555	1.8236096	7.028433507680891	-1.0952561588221035	0.3606153846153846	65510-44-3	2',3,4,4',5-Pentachlorobiphenyl	Clc1ccc(-c2cc(Cl)c(Cl)c(Cl)c2)c(Cl)c1	Organic compounds	Benzenoids	Benzene and substituted derivatives	Biphenyls and derivatives
20018	-4.286396224814733	-3.6723008	0.7100843	2.939163142442701	-5.072763001918792	-2.1335998594760914	0.6269658119658119	226.31599999999997	3	138	1.0683190338067035	1.6824144433260109	0.2819522567026441	3.221115399145345	-0.6140954092324575	-3.9178658	0.6817016	2.8342429518699648	1.4368495036909772	0.4980769230769231	24851-98-7 ,57374-49-9	Methyl dihydrojasmonate ,methyl [3-(acetyloxy)-2-pentylcyclopent-2-en-1-yl]acetate		Organic compounds	Lipids and lipid-like molecules	Fatty Acyls	Lineolic acids and derivatives
20024	-3.8426905387940833	-3.676792	0.9372086	3.7284381955862043	-5.434896397590637	-1.7064582020044328	0.48359395336139527	326.50200000000007	3	138	1.6711953071119667	1.8370939347194994	0.07898944831541295	3.807427643901617	-0.16589863243727176	-3.994584	0.77078724	2.867587375640869	1.5193017548736838	0.3538642236316655	68584-22-5 ,68584-26-9	(C10-C16) Alkylbenzenesulfonic acid ,C10-C16 alkyl benzene sulfonic acid magnesium salt		Organic compounds	Benzenoids	Benzene and substituted derivatives	Benzenesulfonic acids and derivatives
20040	-5.085400110835289	-4.309724	0.8045302	3.195923787355422	-5.979579663276672	-2.78365587592125	0.555475051264525	198.269	3	138	0.21185470532974085	0.9875309686166297	-0.6823248471116419	2.51359894024378	-0.7756762567703479	-4.5199103	0.7288752	2.9246856987476346	0.777344474414151	0.4231755860238833	101-77-9 ,13552-44-8	4,4'-Diaminobiphenyl methane ,4,4'-Methylenedianiline dihydrochloride		Organic compounds	Benzenoids	Benzene and substituted derivatives	Diphenylmethanes
20050	-3.854839006721424	-3.6976328	0.79383904	3.30866181850433	-5.368574070930481	-2.059912252426151	0.6866457680250784	292.244	3	138	1.6109065967954632	1.7681128229008756	0.09717153258640657	3.4058333510907364	-0.15720621710960758	-3.3097782	0.72520304	2.808048272132872	2.155967379924611	0.5177272727272727	NOCAS_l-aspartic acid, N,N'-1,2-ethanediylbis ,NOCAS_N,N'-1,2-ethanediylbis-L-aspartic acid	l-aspartic acid, N,N'-1,2-ethanediylbis-, trisodium salt ,N,N'-1,2-ethanediylbis-L-aspartic acid		Organic compounds	Organic acids and derivatives	Carboxylic acids and derivatives	Amino acids, peptides, and analogues
20051	-4.294535222506434	-3.6906817	0.7924537	3.1501844048500054	-5.259403538703919	-2.1092191338539132	0.5505494505494506	94.497	3	138	0.680882798657571	1.2847363221341896	-0.28398551753991325	2.8661988873100923	-0.603853526568324	-3.827607	0.75709647	3.0260318517684928	1.147811084687621	0.4362637362637362	3926-62-3 ,79-11-8	Sodium chloroacetate ,Chloroacetic acid		Organic compounds	Organic acids and derivatives	Carboxylic acids and derivatives	Alpha-halocarboxylic acids and derivatives
15	-4.167436903279334	-3.6857653	0.742622	2.9931158065795893	-5.2516419887542725	-2.258526182174683	0.3917086834733894	162.27599999999995	4	138	1.0428173908026361	1.524489036998309	-0.04138769467230198	2.951728111907287	-0.48167163686087733	-3.735421	0.6676819	2.5712151288986207	1.474833350646298	0.29647058823529415	100-18-5	1,4-Diisopropylbenzene	CC(C)c1ccc(C(C)C)cc1	Organic compounds	Lipids and lipid-like molecules	Prenol lipids	Monoterpenoids
59	-3.165559585693414	-4.0358195	0.69963294	2.7557710886001585	-5.445244073867798	-2.6894729852676393	0.561971692516315	106.12399999999997	4	138	1.8602540252473767	0.9899940950443116	-0.41943046292700736	2.3363406256731514	0.8702599447936468	-4.0117006	0.6846557	2.68210870027542	1.0141129797667368	0.4095447313937016	100-52-7	Benzaldehyde	O=Cc1ccccc1	Organic compounds	Benzenoids	Benzene and substituted derivatives	Benzoyl derivatives
128	-4.563207498840876	-4.2361445	0.80208224	3.1990101337432857	-5.858752655982971	-2.6597425222396853	0.7390336965512281	249.26999999999995	4	138	0.833462514847634	1.1605254576422754	-0.4620826422944606	2.736927491448825	-0.3270629561467846	-4.1796002	0.68863297	2.7470024466514573	1.217069779085513	0.5890336965512282	101-37-1	2,4,6-Tris(allyloxy)-1,3,5-triazine	C=CCOc1nc(OCC=C)nc(OCC=C)n1	Organic compounds	Organoheterocyclic compounds	Triazines	1,3,5-triazines
229	-3.912803298378349	-3.500469	0.64337665	2.425062358379363	-4.776063764095306	-2.3510014057159427	0.1352515300791163	412.65500000000026	4	138	1.7027838132971238	2.1151181578249387	0.8395233475801669	3.2645857059595302	-0.4123343290332562	-3.5441904	0.679191	2.6934298753738397	2.0713967253953407	0.05920069918957571	103-24-2	Bis(2-ethylhexyl) nonanedioate	CCCCC(CC)COC(=O)CCCCCCCC(=O)OCC(CC)CCCC	Organic compounds	Lipids and lipid-like molecules	Fatty Acyls	Fatty acid esters
236	-5.175329974927644	-5.4124746	1.2436203	4.898937368392942	-8.047349572181702	-3.1484122037887596	0.7663824040131197	354.3370000000002	4	138	0.374086528963087	0.13694187655986215	-2.497933068290971	2.4010043001019716	0.23714465733553958	-5.803161	1.6220678	6.263608068227763	-0.25374462520240926	0.6058190237314296	103361-09-7	Flumioxazin	C#CCN1C(=O)COc2cc(F)c(N3C(=O)C4=C(CCCC4)C3=O)cc21	Organic compounds	Organoheterocyclic compounds	Benzoxazines	Benzoxazinones
238	-4.515554412944737	-3.7062333	0.62447304	2.4809416353702543	-4.9814657926559445	-2.50052415728569	0.5129652803337014	178.231	4	138	0.7354288308528613	1.5447499764001924	0.2695174511416536	2.750459086511908	-0.8093211499289898	-3.888808	0.66059387	2.5661509275436396	1.362175245948043	0.3898883572567783	103-37-7	Benzyl butyrate	CCCC(=O)OCc1ccccc1	Organic compounds	Benzenoids	Benzene and substituted derivatives	Benzyloxycarbonyls
317	-4.1040308976030415	-3.8074334	0.62263757	2.4111316561698914	-4.965457570552826	-2.5543259143829347	0.49637681159420294	122.167	4	138	0.9829230116309486	1.279520532010016	0.12149633868116418	2.5326279948510555	-0.2965975308275288	-3.9277077	0.663551	2.5674489200115196	1.1592462292850085	0.3920289855072464	104-93-8	1-Methoxy-4-methylbenzene	COc1ccc(C)cc1	Organic compounds	Benzenoids	Phenol ethers	Anisoles
346	-5.174848434795912	-4.2776027	0.6946334	2.605487447977066	-5.5445879101753235	-2.9391004621982573	0.6425783755892116	185.311	4	138	0.09305276486572946	0.9902985288557229	-0.27668671051368204	2.3288007374633843	-0.8972457622190078	-4.1463156	0.77977234	2.9531128168106076	1.12158563517444	0.5072842579421527	105726-67-8	N-Methylneodecanamide	CCCCCC(C)(CC)C(=O)NC	Organic compounds	Lipids and lipid-like molecules	Fatty Acyls	Fatty amides
1207	-4.857440305166523	-4.1674814	0.65932024	2.517090344429016	-5.491820216178894	-2.974729871749878	0.5078381251949035	196.29	4	138	0.4354578698515024	1.125416760834712	-0.19892204116086895	2.318168303268147	-0.6899588827422063	-4.3017235	0.73551846	2.9842411100864408	0.9911747103422728	0.36637471056075704	125-12-2	Isobornyl acetate	CC(=O)OC1CC2CCC1(C)C2(C)C	Organic compounds	Lipids and lipid-like molecules	Prenol lipids	Monoterpenoids
415	-4.941909026546771	-4.494755	0.99580395	3.8028881311416622	-6.520685791969299	-2.717797660827637	0.7558447545139316	361.38000000000005	4	138	0.6160550870074533	1.0632093219454442	-0.9627216784150752	2.840166452726587	-0.44715423528700526	-4.597353	0.8091077	3.1179221272468562	0.9606111370000524	0.6017463938581938	1068967-96-3	SAR102608	Cc1nc(-c2ccccn2)ncc1C(=O)Nn1cc(C)c2cc(F)ccc21	Organic compounds	Organoheterocyclic compounds	Indoles and derivatives	Indoles
448	-4.395541774185543	-4.2148056	0.7103131	2.8470044434070587	-5.658512902259827	-2.811508458852768	0.6702366182204893	109.12799999999996	4	138	0.6423944217311711	0.8231305915910143	-0.6205767063431128	2.226427737063946	-0.18073617115819918	-4.130207	0.7041875	2.799156755208969	0.9077291387235332	0.5317750797589508	1072-83-9	2-Acetylpyrrole	CC(=O)c1ccc[nH]1	Organic compounds	Organic oxygen compounds	Organooxygen compounds	Carbonyl compounds
500	-4.802456020196415	-4.2762523	0.8203749	3.0706035137176513	-5.788591647148133	-2.7179881334304814	0.4808216619981326	108.144	4	138	0.23154640890300346	0.75775015174335	-0.7545892180487146	2.316014295668937	-0.5262037504515416	-4.3147097	0.714617	2.8472001552581787	0.7192927671366233	0.36317460317460315	108-45-2	1,3-Benzenediamine	Nc1cccc(N)c1	Organic compounds	Benzenoids	Benzene and substituted derivatives	Aniline and substituted anilines
516	-3.3968338478339146	-4.297212	0.7305319	2.8132649123668667	-5.714428806304932	-2.9011638939380653	0.7565425079667958	124.143	4	138	1.697088388363708	0.7967101055792181	-0.6205065701073095	2.192758342259557	0.900378276036935	-4.2926006	0.7336697	2.8432525396347024	0.8013216118772418	0.600020768836361	108-79-2	4,6-Dimethylpyrimidin-2-ol	Cc1cc(C)[nH]c(=O)n1	Organic compounds	Organoheterocyclic compounds	Diazines	Pyrimidines and pyrimidine derivatives
528	-3.934318438599744	-3.8017168	0.70358086	2.7307159960269916	-5.199788975715637	-2.4690729796886455	0.4990495469442838	94.113	4	138	1.0393311788584645	1.1719328214019844	-0.22613935825742876	2.5045766377695626	-0.1326016340953493	-3.7051497	0.67760813	2.7294797360897056	1.2684999661139857	0.3832600732600733	108-95-2	Phenol	Oc1ccccc1	Organic compounds	Benzenoids	Phenols	1-hydroxy-4-unsubstituted benzenoids
560	-3.789331311259189	-4.017523	0.92278445	3.5726527929306027	-6.000172364711761	-2.4275195717811586	0.5176190476190476	74.127	4	138	1.0806451128500085	0.8524536101869868	-1.1301959406025637	2.4424568523280388	0.22819150063045957	-3.923941	0.6962032	2.675661540031431	0.9460355338708556	0.39761904761904765	109-76-2	1,3-Diaminopropane	NCCCN	Organic compounds	Organic nitrogen compounds	Organonitrogen compounds	Amines
564	-4.005835868708303	-3.1712582	0.61231923	2.3745072007179258	-4.385041153430938	-2.0105339527130126	0.45895424836601306	76.095	4	138	0.8755202526647825	1.7100978928825261	0.496314967942147	2.870822168660073	-0.8345776575724386	-3.2857559	0.6972154	2.6777723580598822	1.5956002629659805	0.34784313725490196	109-86-4	2-Methoxyethanol	COCCO	Organic compounds	Organic oxygen compounds	Organooxygen compounds	Ethers
602	-3.649875465126116	-3.5039752	0.6802301	2.6717465937137597	-4.91828099489212	-2.2465344011783603	0.6815901500112027	348.48	4	138	1.892302392949565	2.0382027159212104	0.6238968631835609	3.2956434568973205	-0.1459003121567557	-3.5622396	0.79283935	3.175685912370681	1.9799382320543732	0.5324448508659035	110615-47-9	D-Glucopyranose, oligomeric, C10-16-alkyl glycosides	CCCCCCCCCCCCOC1OC(CO)C(O)C(O)C1O	Organic compounds	Lipids and lipid-like molecules	Fatty Acyls	Fatty acyl glycosides
625	-3.59690998564262	-3.520567	0.756908	3.157306018471717	-5.152637767791748	-1.9953317493200307	0.6004256965944273	133.191	4	138	1.5275648939785085	1.6039079312212339	-0.028162888170619318	3.129143130301098	-0.07634304533500291	-3.4557233	0.71850234	2.7862516820430754	1.6687515928578114	0.47410990712074313	110-97-4	Diisopropanolamine	CC(O)CNCC(C)O	Organic compounds	Organic nitrogen compounds	Organonitrogen compounds	Amines
638	-3.160264176232737	-3.4883327	0.6816497	2.7104749202728273	-4.8996278762817385	-2.189152956008911	0.011764705882352941	130.18699999999998	4	138	1.9543034430981971	1.6262348872441799	0.21493974304919583	2.925414663322023	0.3280685721803489	-3.3729746	0.66789573	2.634018051624297	1.7415929944978197	0.0	111-14-8	Heptanoic acid	CCCCCCC(=O)O	Organic compounds	Lipids and lipid-like molecules	Fatty Acyls	Fatty acids and conjugates
686	-3.812063666949598	-3.249911	0.6018265	2.468350508809089	-4.454332971572876	-1.9859824627637874	0.23790849673202613	118.176	4	138	1.2604656190212868	1.8226182218946734	0.6181963143980085	3.0865468232070974	-0.5621525970796029	-3.348767	0.6803033	2.754789558053016	1.7237622466831752	0.10984126984126985	111-76-2	2-Butoxyethanol	CCCCOCCO	Organic compounds	Organic oxygen compounds	Organooxygen compounds	Ethers
692	-4.486466758368235	-3.4985294	0.65434015	2.5933321774005873	-4.784754681587219	-2.1914225041866318	0.0	128.259	4	138	0.6216210911520549	1.6095584002706953	0.3233331679330708	2.916665345333658	-0.9879373241641334	-3.463368	0.69873315	2.696193212270736	1.6447199191127875	0.0	111-84-2	Nonane	CCCCCCCCC	Organic compounds	Hydrocarbons	Saturated hydrocarbons	Alkanes
698	-3.062020640016112	-3.3755615	0.6367718	2.446205168962478	-4.5640103101730345	-2.1178051412105563	0.0	130.23100000000002	4	138	2.0526937353561525	1.73915289668292	0.5507040651992302	2.9969092341617083	0.3135408357376721	-3.3374774	0.7254152	2.898456785082815	1.777236918405277	0.0	111-87-5	1-Octanol	CCCCCCCCO	Organic compounds	Lipids and lipid-like molecules	Fatty Acyls	Fatty alcohols
699	-3.915403881225243	-3.3626368	0.72392464	2.935648652911185	-4.7912917852401735	-1.8556431323289886	0.4676296296296297	142.15399999999997	4	138	1.2373552033674269	1.7901222696912817	0.36146729935249616	3.297115952263681	-0.5527670766445545	-3.6263313	0.73704714	2.993048107624053	1.526427747977175	0.36762962962962964	1118-84-9	Allyl acetoacetate	C=CCOC(=O)CC(C)=O	Organic compounds	Organic acids and derivatives	Keto acids and derivatives	Beta-keto acids and derivatives
743	-5.096840755018386	-4.433082	0.76814234	2.9512109875679	-5.9060175776481625	-2.9548065900802625	0.605931778952358	352.4780000000001	4	138	0.4502912605593347	1.1140499222747082	-0.3588855620704419	2.592325425497458	-0.6637586512891378	-4.5426073	0.7383932	2.9557713866233803	1.0045247082873745	0.4649481723949808	112410-23-8	Tebufenozide	CCc1ccc(C(=O)NN(C(=O)c2cc(C)cc(C)c2)C(C)(C)C)cc1	Organic compounds	Benzenoids	Benzene and substituted derivatives	Benzoic acids and derivatives
769	-3.0282488125649225	-3.8578038	0.73128253	2.8388244271278373	-5.218871092796325	-2.380046665668488	0.3408521871354971	337.5920000000001	4	138	2.500143333928324	1.6705883156715	0.3095210536969213	3.1483454808247586	0.8295550089987982	-3.863886	0.71856934	2.792169016599655	1.6645060345897373	0.2620643083476183	112-84-5	Erucamide	CCCCCCCCC=CCCCCCCCCCCCC(N)=O	Organic compounds	Lipids and lipid-like molecules	Fatty Acyls	Fatty amides
782	-4.072338134897099	-4.495752	0.7331866	2.8992488801479332	-6.082483768463135	-3.1832348883152015	0.6756256058301405	275.392	4	138	1.3676131851693436	0.944199442075839	-0.6425324483966921	2.256716431751241	0.4234137228604693	-4.3656287	0.701263	2.8090271949768053	1.0743226071236525	0.5360029643207065	113-48-4	Octylbicycloheptenedicarboximide	CCCCC(CC)Cn1c(O)c2c(c1O)C1C=CC2C1	Organic compounds	Organoheterocyclic compounds	Isoindoles and derivatives
793	-2.959991655073925	-3.872081	0.7531552	2.9392462491989138	-5.369867038726807	-2.430620789527893	0.5184846128580143	305.33400000000006	4	138	2.5247835121144546	1.6126941336418057	0.11490812846157285	3.0541543776604865	0.9120893862621346	-3.8189032	0.76488703	3.0503570914268487	1.665871939977995	0.36196287372757957	114311-32-9	Imazamox	COCc1cnc(C2=NC(=O)C(C)(C(C)C)N2)c(C(=O)O)c1	Organic compounds	Organic acids and derivatives	Carboxylic acids and derivatives	Amino acids, peptides, and analogues
4149	-3.757587325321732	-3.9839225	0.71532214	2.807443964481353	-5.269553399085998	-2.462109434604645	0.5187485937207851	152.237	4	138	1.4249328917840647	1.198597722009231	-0.0870331819802016	2.7204107825011516	0.22633515621513345	-3.7833178	0.7182091	2.901786524057385	1.3992024267033827	0.40150721441044024	5392-40-5	3,7-Dimethyl-2,6-octadienal	CC(C)=CCCC(C)=CC=O	Organic compounds	Lipids and lipid-like molecules	Prenol lipids	Monoterpenoids
820	-4.602915116060345	-5.1444216	1.0187411	3.928377288579941	-7.172169935703278	-3.2437926471233367	0.5517330495591365	285.491	4	138	0.8526773057616416	0.31117085636605923	-1.7165775138812915	2.2117997746986497	0.5415064613932685	-5.0252123	1.0521948	3.9140012264251705	0.4303801146105461	0.4217330495591365	115-96-8	Tris(2-chloroethyl) phosphate	O=P(OCCCl)(OCCCl)OCCCl	Organic compounds	Organic acids and derivatives	Organic phosphoric acids and derivatives	Phosphate esters
866	-3.670335835528895	-4.375997	0.7978923	3.195812320709228	-6.0871193408966064	-2.8913070201873783	0.6158438157587094	262.349	4	138	1.748543577601195	1.0428823610072522	-0.6682399277665163	2.527572392942712	0.7056612309689076	-4.328534	0.8241732	3.199954849481583	1.0903452793671253	0.4825104824253761	118-56-9	3,3,5-Trimethylcyclohexyl salicylate	CC1CC(OC(=O)c2ccccc2O)CC(C)(C)C1	Organic compounds	Benzenoids	Benzene and substituted derivatives	Benzoic acids and derivatives
895	-5.477559709869528	-5.044088	0.80273265	3.172408986091613	-6.670451056957245	-3.498042070865632	0.5629688786665531	406.2690000000001	4	138	0.13125397526128438	0.5647258167411365	-1.0616373718264327	2.1107716142651802	-0.43347182305922516	-5.085872	0.8549051	3.370837956666947	0.5229415194561211	0.43154030723798165	119446-68-3	Difenoconazole	CC1COC(Cn2cncn2)(c2ccc(Oc3ccc(Cl)cc3)cc2Cl)O1	Organic compounds	Benzenoids	Benzene and substituted derivatives	Diphenylethers
958	-2.940761253577468	-3.5696924	0.6508806	2.53884544968605	-4.866793990135193	-2.327948540449143	0.40554643313264005	166.176	4	138	2.2798070473374943	1.6508759174933076	0.35377431077976934	2.8926197604658195	0.6289311196982887	-3.7152388	0.6827221	2.6735162734985343	1.5053295003486253	0.30184272942893636	120-47-8	Ethylparaben	CCOC(=O)c1ccc(O)cc1	Organic compounds	Benzenoids	Benzene and substituted derivatives	Benzoic acids and derivatives
964	-3.3467371720513137	-3.644064	0.65573	2.624365711212158	-4.871376812458038	-2.24701110124588	0.37602124183006536	314.33700000000005	4	138	2.150658331938185	1.8533315598607762	0.6260186915314602	3.2503844027436184	0.2973267775336472	-3.8610606	0.74143714	2.841018724441527	1.6363348623401277	0.26244658119658115	120-55-8	Diethylene glycol dibenzoate	O=C(OCCOCCOC(=O)c1ccccc1)c1ccccc1	Organic compounds	Benzenoids	Benzene and substituted derivatives	Benzoic acids and derivatives
985	-5.220362733949501	-4.45087	0.9397987	3.630487924814224	-6.4149291753768924	-2.7844412505626686	0.4943915343915345	163.003	4	138	-0.008167136469125128	0.7613255539779084	-1.2027335778965167	2.427754346917707	-0.7694926968706435	-4.7417717	0.9830542	3.9131796538829797	0.47042391752413193	0.3810582010582011	120-83-2	2,4-Dichlorophenol	Oc1ccc(Cl)cc1Cl	Organic compounds	Benzenoids	Benzene and substituted derivatives	Halobenzenes
989	-4.143608299369475	-3.713405	0.8113125	3.208622831106184	-5.41829549074173	-2.2096726596355456	0.6724922600619195	86.09400000000001	4	138	0.7913645866057949	1.2215679904726497	-0.4833226047664593	2.7253002263397246	-0.4302034054943533	-3.9785967	0.6910631	2.702726817131042	0.956376190074514	0.5258255933952529	120-93-4	Ethylene urea	O=C1NCCN1	Organic compounds	Organoheterocyclic compounds	Azolidines	Imidazolidines
1016	-5.839754225519884	-4.5387278	0.8775478	3.3812363505363447	-6.4352845549583435	-3.0540482044219988	0.5436291646122828	529.1420000000002	4	138	-0.1161819910255942	1.1848444846313284	-0.7117123204640539	2.669524030072291	-1.3010264652049424	-4.712352	0.8834497	3.5981247782707215	1.0112204297022742	0.4000394210225392	121451-02-3	Noviflumuron	O=C(NC(=O)c1c(F)cccc1F)Nc1cc(Cl)c(OC(F)(F)C(F)C(F)(F)F)c(Cl)c1F	Organic compounds	Benzenoids	Benzene and substituted derivatives	N-phenylureas
1068	-5.8439365993722605	-4.525162	0.85721004	3.2567118108272544	-6.254401421546936	-2.9976896107196813	0.33887179487179486	201.661	4	138	-0.5393146829269292	0.7794596899993311	-0.9497795051016044	2.30693230572565	-1.3187743793710398	-4.4835267	0.64685565	2.496065247058868	0.8210952303540967	0.23117948717948716	122-34-9	Simazine	CCNc1nc(Cl)nc(NCC)n1	Organic compounds	Organoheterocyclic compounds	Triazines	Aminotriazines
1079	-5.258845276942755	-5.7599072	0.9289362	3.7898744881153106	-7.7838513374328615	-3.993976849317551	0.7592042017268877	407.6170000000001	4	138	0.35140701137552266	-0.14965495068940657	-2.173599049114584	1.6162754390007268	0.5010619686932314	-5.2653623	0.7304254	2.9448450267314916	0.3448900085986234	0.6058708683935544	122453-73-0	Chlorfenapyr	CCOCn1c(-c2ccc(Cl)cc2)c(C#N)c(Br)c1C(F)(F)F	Organic compounds	Organoheterocyclic compounds	Pyrroles	Substituted pyrroles
1146	-2.603439771995101	-3.2017045	0.6571382	2.7667980611324303	-4.57586555480957	-1.8090674936771396	0.4980994152046783	88.14999999999999	4	138	2.34178254464024	1.7435178334649808	0.36935676182577065	3.136154822958201	0.5982647301106119	-3.2095704	0.69057304	2.721038138866424	1.735651909565181	0.36059941520467836	123-51-3	Isopentyl alcohol	CC(C)CCO	Organic compounds	Organic oxygen compounds	Organooxygen compounds	Alcohols and polyols
1168	-3.312076549953941	-4.5164294	0.7119961	2.6971136152744295	-5.865064287185669	-3.16795067191124	0.6333125472411186	546.8800000000002	4	138	2.425815491086702	1.2214626163018227	-0.12717224614502626	2.569941369129403	1.2043528743319478	-4.474422	0.8220391	3.366380637884139	1.2634700789911184	0.476645880574452	123968-25-2	1-[2-{1-[2-Hydroxy-3,5-bis(2-methylbutan-2-yl)phenyl]ethyl}-4,6-bis(2-methylbutan-2-yl)phenyl]but-3-en-2-one	C=CC(=O)Cc1c(C(C)c2cc(C(C)(C)CC)cc(C(C)(C)CC)c2O)cc(C(C)(C)CC)cc1C(C)(C)CC	Organic compounds	Lipids and lipid-like molecules	Prenol lipids	Sesquiterpenoids
1180	-2.784412901804579	-3.4740534	0.719146	2.7397738873958586	-4.912145519256592	-2.1723716318607336	0.0	142.286	4	138	2.36874926868126	1.6791087988557392	0.24101665122924706	2.9807905386251057	0.689640481068956	-3.499071	0.6786618	2.689838242530823	1.6540913062255518	0.0	124-18-5	Decane	CCCCCCCCCC	Organic compounds	Hydrocarbons	Saturated hydrocarbons	Alkanes
1276	-4.687029930849138	-3.972207	1.0460168	4.203343078494072	-6.197867345809937	-1.9945242673158647	0.5817961633265459	191.63900000000004	4	138	0.5954539651315063	1.3102768352105436	-0.9153834498292923	3.2879596286647796	-0.7148228614521654	-3.881409	1.089597	4.327595058083532	1.401074968945142	0.446312292358804	127-52-6	Chloramine B	O=S(=O)([N-]Cl)c1ccccc1.[Na+]	Organic compounds	Benzenoids	Benzene and substituted derivatives	Benzenesulfonamides
1294	-4.521921755041176	-4.1882753	0.7330005	2.711985218524931	-5.54654358625412	-2.834558367729189	0.5066118808727504	206.32899999999995	4	138	0.7926385182777748	1.1262849499048495	-0.23198331293516886	2.480001905589762	-0.3336464178219378	-4.2331276	0.74517775	2.9459746301174157	1.0814326664377352	0.391227265488135	128-39-2	2,6-Di-tert-butylphenol	CC(C)(C)c1cccc(C(C)(C)C)c1O	Organic compounds	Benzenoids	Benzene and substituted derivatives	Phenylpropanes
1331	-3.759912083706726	-5.2246	1.1945099	4.786567330360411	-7.804829072952271	-3.0182617425918594	0.702622740957736	305.502	4	138	1.7251019740342715	0.2604142229673762	-2.3198150152112733	2.466752315149138	1.46468775455011	-4.802344	0.99901175	3.8437216281890856	0.6826702282369372	0.5555639174283242	130-26-7	Clioquinol	Oc1c(I)cc(Cl)c2cccnc12	Organic compounds	Organoheterocyclic compounds	Quinolines and derivatives	Haloquinolines
1370	-3.2557660992135853	-3.680277	0.7119263	2.7135614573955533	-5.092099189758301	-2.3785377323627475	0.36662450592885376	194.18599999999995	4	138	2.032451816667787	1.6079408208424193	0.19611872612307182	2.909680183518625	0.4245110099325329	-3.9056149	0.677565	2.585673820972442	1.3826030621903687	0.2757154150197628	131-11-3	Dimethyl phthalate	COC(=O)c1ccccc1C(=O)OC	Organic compounds	Benzenoids	Benzene and substituted derivatives	Benzoic acids and derivatives
1461	-4.386024058568465	-4.7557297	0.82809174	3.1299691855907437	-6.3568831324577335	-3.22691394686699	0.667431771947901	300.59399999999994	4	138	1.0919562490433778	0.7222506523951825	-0.8789028248458909	2.251066360744853	0.3697056167245041	-4.7151337	0.7770613	3.119257843494415	0.7628466269271336	0.5037954083115374	133-06-2	Captan	Oc1c2c(c(O)n1SC(Cl)(Cl)Cl)CC=CC2	Organic compounds	Organoheterocyclic compounds	Isoindoles and derivatives	Isoindoles
1496	-4.282271490974089	-3.703306	0.76823896	3.2219054162502285	-5.386913096904754	-2.1650076806545258	0.6784068105807236	210.226	4	138	1.0404149360285289	1.619380457851019	-0.06422666990213674	3.157678746348092	-0.5789655312725506	-3.5413754	0.7576156	2.9434292674064637	1.7813110083523906	0.5259288537549407	1338-23-4	2-Butanone peroxide	CCC(C)(OO)OOC(C)(CC)OO	Organic compounds	Organic oxygen compounds	Organic hydroperoxides
1552	-3.985933940183229	-4.3423324	0.9008542	3.4667356252670287	-6.078032755851746	-2.6112971305847172	0.7554013605442176	210.283	4	138	1.3368702240645844	0.9804718016789582	-0.7552285916039323	2.7115070336630964	0.3563984229454329	-4.1878524	0.8452888	3.264602768421173	1.134951760658151	0.599738356881214	135158-54-2	Acibenzolar-S-methyl	CSC(=O)c1cccc2nnsc12	Organic compounds	Organoheterocyclic compounds	Benzothiadiazoles
1732	-4.273069811960326	-3.7159288	0.73908985	2.8965212821960433	-5.16020405292511	-2.2636827707290665	0.4558306878306878	100.117	4	138	0.7274380155622966	1.2845790441423646	-0.1596962254024872	2.736825056793556	-0.5571410190068349	-3.6902363	0.71207374	2.7561922729015333	1.310271488169615	0.3595343915343915	140-88-5	Ethyl acrylate	C=CC(=O)OCC	Organic compounds	Organic acids and derivatives	Carboxylic acids and derivatives	Acrylic acids and derivatives
1736	-4.861475542739044	-3.85704	0.78087354	3.1087465107440946	-5.323371958732605	-2.2146254479885106	0.6812836637047164	320.4330000000001	4	138	0.6442616930748314	1.6486973245483423	0.1823652770812706	3.2911117878253653	-1.004435614302765	-3.8463356	0.77963257	3.042498236894607	1.659401576632729	0.5358291182501709	140923-17-7	Iprovalicarb	Cc1ccc(C(C)NC(=O)C(NC(=O)OC(C)C)C(C)C)cc1	Organic compounds	Organic acids and derivatives	Carboxylic acids and derivatives	Amino acids, peptides, and analogues
1756	-4.209594250435433	-3.822448	0.9075784	3.5094706237316133	-5.629714095592499	-2.120243471860886	0.724404761904762	310.69100000000003	4	138	1.2827344224946333	1.6698806572358103	-0.13738542266243245	3.372085201069181	-0.38714623522242064	-3.8050199	0.8447139	3.2126366853713986	1.6873088116532908	0.5577380952380953	141-62-8	Decamethyltetrasiloxane	C[Si](C)(C)O[Si](C)(C)O[Si](C)(C)O[Si](C)(C)C	Organic compounds	Organometallic compounds	Organometalloid compounds	Organosilicon compounds
1969	-7.107383424906601	-5.561407	1.3443828	5.45224130153656	-8.486988806724549	-3.034747505187989	0.8194431188966073	376.4680000000002	4	138	-1.5316553580858143	0.014320967132285348	-2.9112607399037618	2.540980561632798	-1.5459763356732026	-5.479618	1.2642487	5.076477926969528	0.09611000519925375	0.648420523138833	152-97-6	Fluocortolone	CC1CC2C3CC(F)C4=CC(=O)C=CC4(C)C3C(O)CC2(C)C1C(=O)CO	Organic compounds	Lipids and lipid-like molecules	Steroids and steroid derivatives	Hydroxysteroids
2007	-3.693479916322248	-4.7095103	0.8320728	3.286848163604736	-6.318168604373932	-3.0313204407691963	0.6060668498168498	198.225	4	138	1.6036785102011626	0.587648094742777	-1.0210101778505218	2.265837985754214	1.0160304100632502	-4.174044	0.75320154	3.0703309774398795	1.1231142738645006	0.4650129282482224	156-10-5	4-Nitrosodiphenylamine	O=Nc1ccc(Nc2ccccc2)cc1	Organic compounds	Benzenoids	Benzene and substituted derivatives	Aniline and substituted anilines
2047	-4.486896589308582	-4.311912	0.9419177	3.827901053428649	-6.333540904521942	-2.505639851093293	0.3825674603174603	420.83000000000015	4	138	1.1372101027925385	1.3121946339076134	-0.7094342124208213	3.1184668410078276	-0.1749845295246466	-4.102257	0.8307669	3.1507678210735315	1.5218499115200375	0.27314285714285713	15782-05-5	2-Naphthalenecarboxylic acid, 4-[2-(5-chloro-4-methyl-2-sulfophenyl)diazenyl]-3-hydroxy-, strontium salt (1:1)	Cc1cc(S(=O)(=O)[O-])c(N=Nc2c(O)c(C(=O)[O-])cc3ccccc23)cc1Cl.[Sr+2]	Organic compounds	Benzenoids	Naphthalenes	Naphthalenecarboxylic acids and derivatives
2080	-5.263676652560593	-4.671416	0.7097926	2.843398892879484	-6.116554141044617	-3.2731552481651325	0.4567636272226485	269.772	4	138	0.1673202191039221	0.7595810481883936	-0.6855572693801012	2.157841623499383	-0.592260846743943	-4.7060366	0.67234886	2.7844907701015464	0.7249602878826293	0.33839628028387303	15972-60-8	Alachlor	CCc1cccc(CC)c1N(COC)C(=O)CCl	Organic compounds	Benzenoids	Benzene and substituted derivatives	Anilides
2093	-4.531605289263122	-4.3100085	0.7686243	3.0136832177638997	-5.7770666718482975	-2.763383454084398	0.5462092074592075	225.296	4	138	0.8211481918821524	1.0427449430900453	-0.4243131907030233	2.5893700270608764	-0.2215967634147331	-4.167571	0.7156961	2.833770233392714	1.1851824205450245	0.4262092074592075	1610-18-0	Prometon	COc1nc(NC(C)C)nc(NC(C)C)n1	Organic compounds	Organoheterocyclic compounds	Triazines	Aminotriazines
2129	-4.197771412118774	-4.127839	0.907105	3.6212997913360594	-5.959664595127106	-2.3383648037910465	0.3524379876244283	989.0219999999996	4	138	1.7974345401177734	1.8673668467538487	0.03554135710944162	3.6568411484455012	-0.06993232367883273	-4.2059703	0.7276912	2.827770936489105	1.7892356565839742	0.26989830508474577	16324-27-9	Benzenesulfonic acid, 2,2'-(1,2-ethenediyl)bis[5-[[4-[(2-hydroxyethyl)amino]-6-[(3-sulfophenyl)amino]-1,3,5-triazin-2-yl]amino]-, sodium salt (1:4)	O=S(=O)([O-])c1cccc(Nc2nc(NCCO)nc(Nc3ccc(C=Cc4ccc(Nc5nc(NCCO)nc(Nc6cccc(S(=O)(=O)[O-])c6)n5)cc4S(=O)(=O)[O-])c(S(=O)(=O)[O-])c3)n2)c1.[Na+].[Na+].[Na+].[Na+].[Na+].[Na+].[Na+].[Na+].[Na+].[Na+].[Na+].[Na+].[Na+].[Na+].[Na+].[Na+]	Organic compounds	Phenylpropanoids and polyketides	Stilbenes	Sulfonated stilbenes
2382	-5.161026290520225	-5.0046406	1.0587462	3.9412023186683642	-7.011125755310059	-3.0699234366416945	0.8088272530251039	465.55400000000014	4	138	0.5069437719010401	0.6633294708702077	-1.3431556928887933	2.598046625779571	-0.1563857112965925	-5.097454	0.82147306	3.20012782216072	0.5705160059836969	0.6410974078955627	189003-92-7	Trelanserin	NC(=O)Cn1c(=O)cc(CCN2CCN(c3nccc4sccc34)CC2)c2ccc(F)cc21	Organic compounds	Organoheterocyclic compounds	Diazinanes	Piperazines
2496	-3.5583980846887107	-4.403788	0.90716225	3.4688070178031913	-6.2210283279418945	-2.752221310138703	0.6989793295058909	460.43900000000025	4	138	2.1047740173399743	1.259384025110481	-0.5578562259132095	2.9109507918899817	0.8453900050634866	-4.1384234	0.7618591	3.0871547222137448	1.5247486755171953	0.5367571072836688	2058-46-0	Oxytetracycline hydrochloride	CN(C)C1C(=O)C(C(N)=O)C(=O)C2(O)C(=O)C3C(=O)c4c(O)cccc4C(C)(O)C3C(O)C12.Cl	Organic compounds	Phenylpropanoids and polyketides	Tetracyclines
2569	-4.202346644275552	-4.37096	0.7990788	3.0164634823799132	-5.881366002559662	-2.8649025201797484	0.8096950163445547	565.7000000000003	4	138	1.550239534464857	1.3816259320674629	-0.1287798238192523	2.887683658560661	0.16861359132015075	-4.1953454	0.7431423	2.9540868043899526	1.5572407952467489	0.6413634085213034	215297-27-1	UK-343664	CCCOc1ccc(S(=O)(=O)N2CCN(CC)CC2)cc1-c1nc(=O)c2nn(Cc3ccccn3)c(CC)c2[nH]1	Organic compounds	Benzenoids	Benzene and substituted derivatives	Benzenesulfonamides
2578	-3.94476581370311	-3.8415194	0.78972405	3.0448055684566495	-5.289327669143677	-2.244522100687027	0.49572649572649574	155.068	4	138	1.2457563718779614	1.349002822424455	-0.09880548356260505	2.9460000848940444	-0.1032464579291843	-4.074239	0.7775092	3.2168920814990978	1.1162834166439306	0.3623931623931624	2163-00-0	1,6-Dichlorohexane	ClCCCCCCCl	Organic compounds	Organohalogen compounds	Organochlorides
2626	-3.744934291468141	-4.4183116	0.8119785	3.1890302419662455	-6.044360089302063	-2.8553298473358173	0.6805184470701712	374.4180000000001	4	138	1.82842242763843	1.1550451134963302	-0.4710033701954919	2.718026871770754	0.6733773044486071	-4.1986437	0.741548	2.8694070816040016	1.3747130151937994	0.5387002652519894	221667-31-8	Cyprosulfamide	COc1ccccc1C(=O)NS(=O)(=O)c1ccc(C(=O)NC2CC2)cc1	Organic compounds	Benzenoids	Benzene and substituted derivatives	Benzenesulfonamides
2671	-4.560982421957427	-4.738414	0.89068687	3.4609617710113523	-6.619443416595459	-3.1584816455841067	0.562200429896731	300.398	4	138	0.9167146149237871	0.7392832385354083	-1.1417463797142444	2.319215391297108	0.17743138877255316	-4.7670302	1.1161644	4.712395399808884	0.710666794618419	0.4096037296037296	23031-36-9	Prallethrin	C#CCC1=C(C)C(OC(=O)C2C(C=C(C)C)C2(C)C)CC1=O	Organic compounds	Lipids and lipid-like molecules	Fatty Acyls	Fatty acid esters
2681	-5.577513783621854	-4.674625	0.8821404	3.4454693198204036	-6.482969331741333	-3.037500011920929	0.6271805713666179	219.266	4	138	-0.23654248964225733	0.6663463731114596	-1.1419980377617358	2.3034712820586676	-0.9028888637304968	-5.049175	1.0827641	3.9733307838439926	0.2917965299671869	0.4817260259120724	23135-22-0	Oxamyl	CNC(=O)ON=C(SC)C(=O)N(C)C	Organic compounds	Organic acids and derivatives	Carboxylic acids and derivatives	Carboxylic acid derivatives
2718	-6.759483231798376	-6.133923	2.1125112	8.213568496704099	-10.348150849342346	-2.1345823526382484	0.7633352573093106	545.5460000000003	4	138	-1.0226518559686102	-0.39709168566216896	-4.61131947351258	3.6022490231915176	-0.6255601780569213	-6.5438137	1.8379844	7.099641788005828	-0.806982315955898	0.5886044880785415	2385-85-5	Mirex	ClC1(Cl)C2(Cl)C3(Cl)C4(Cl)C(Cl)(Cl)C5(Cl)C3(Cl)C1(Cl)C5(Cl)C24Cl	Organic compounds	Lipids and lipid-like molecules	Prenol lipids	Monoterpenoids
2727	-4.612231212610027	-4.905632	0.9134062	3.704324483871459	-6.775254476070404	-3.070929992198945	0.72150015417823	256.132	4	138	0.7962326280811417	0.5028318236651402	-1.3667906353792354	2.3375338484922237	0.29340080643294186	-5.20988	1.4337031	5.618095737695693	0.19858395244588536	0.5693262411347517	23950-58-5	Propyzamide	C#CC(C)(C)NC(=O)c1cc(Cl)cc(Cl)c1	Organic compounds	Benzenoids	Benzene and substituted derivatives	Benzoic acids and derivatives
2839	-5.314193323299801	-3.971274	0.7005445	2.6700271129608133	-5.3609800100326535	-2.69095289707184	0.44282310282310283	355.6070000000001	4	138	0.23677697801820644	1.5796964083311869	0.18999029128535355	2.860017404246167	-1.3429194242214315	-4.091729	0.6612266	2.61866933107376	1.4592411258168416	0.33373219373219376	25307-17-9	Ethanol, 2,2'-(9-octadecen-1-ylimino)bis-	CCCCCCCCC=CCCCCCCCCN(CCO)CCO	Organic compounds	Organic nitrogen compounds	Organonitrogen compounds	Amines
2850	-4.152209516439623	-5.4323564	0.9732407	3.9320474386215207	-7.558810460567474	-3.6267630219459535	0.7566670091747492	402.4910000000001	4	138	1.452546657223179	0.17239982910145166	-1.9540542869046724	1.9779931517168483	1.2801468411348402	-5.4920907	0.91450936	3.707190471887588	0.11266547084132185	0.59305323269489	253450-09-8	Besonprodil	O=c1[nH]c2ccc(S(=O)CCN3CCC(Cc4ccc(F)cc4)CC3)cc2o1	Organic compounds	Organoheterocyclic compounds	Piperidines	Benzylpiperidines
2930	-4.688746844843467	-3.9506161	0.9058066	3.502404958009719	-5.637455260753631	-2.1350503027439123	0.7222472010433707	151.18999999999997	4	138	0.4907762221918178	1.2289069591658972	-0.4579321937183462	3.0444727642913727	-0.738130723551353	-4.029435	0.83496594	3.286178267002105	1.15008789333383	0.5751883775139589	2634-33-5	1,2-Benzisothiazolin-3-one	O=c1[nH]sc2ccccc12	Organic compounds	Organoheterocyclic compounds	Benzothiazoles
2945	-5.421970469263625	-4.7861476	0.88005024	3.4599364876747107	-6.613830173015595	-3.153893685340884	0.7667751781223714	158.22199999999998	4	138	-0.22270359936670092	0.4131192570228802	-1.4145633031186704	2.0453731845560403	-0.635822874811721	-5.3034883	1.1248728	4.437660253047942	-0.10422137972428137	0.6106776171467617	26486-14-6	4,5-Dihydro-2-methyl-3-thioacetoxyfuran	CC(=O)SC1=C(C)OCC1	Organic compounds	Organoheterocyclic compounds	Dihydrofurans
2975	-3.980067188470496	-4.3467617	0.70650876	2.9043319284915925	-6.006864440441132	-3.1025325119495393	0.5930137684854666	228.332	4	138	1.378499592268691	1.0118050711406228	-0.6482976597019448	2.2560342687896475	0.3666945150207148	-4.327237	0.8094578	3.0791760802268966	1.031329638690079	0.46471188169301375	26761-45-5	Glycidyl neodecanoate	CCCCCCC(C)(C)C(=O)OCC1CO1	Organic compounds	Lipids and lipid-like molecules	Fatty Acyls	Fatty acid esters
3058	-3.6651800570644895	-4.6397862	0.8644993	3.3186054766178117	-6.381484723091125	-3.0628792464733134	0.6351380471380471	255.25099999999995	4	138	1.7417873951386549	0.7671811950644691	-0.9745172708879808	2.3440882057298307	0.9746061863742312	-4.4428997	0.8663576	3.360461294651031	0.9640677264092802	0.5018047138047138	2781-11-5	Diethyl (N,N-bis(2-hydroxyethyl)amino)methanephosphonate	CCOP(=O)(CN(CCO)CCO)OCC	Organic compounds	Organic acids and derivatives	Organic phosphonic acids and derivatives	Phosphonic acid diesters
3089	-3.841053349997293	-4.078243	0.72498	2.8905447602272027	-5.480975544452667	-2.590430784225464	0.4980676328502415	123.155	4	138	1.2493986985637717	1.0122092618205778	-0.3905234958916022	2.500021264335601	0.2371894287807832	-4.0748844	0.74632996	2.9405148565769186	1.0155676377993146	0.3869565217391304	2835-95-2	5-Amino-2-methylphenol	Cc1ccc(N)cc1O	Organic compounds	Benzenoids	Phenols	Cresols
3166	-7.078967206828133	-5.6522546	1.0837021	4.16756453514099	-7.918842434883118	-3.7512778997421274	0.4686827739323495	274.413	4	138	-1.6405625251048972	-0.21384989774302116	-2.4804377531598822	1.6871267819811082	-1.4267126253767168	-5.58546	1.171515	4.71794839501381	-0.1470554939232212	0.34610212877105917	298-04-4	Disulfoton	CCOP(=S)(OCC)SCCSCC	Organic compounds	Organic acids and derivatives	Organic dithiophosphoric acids and derivatives	Dithiophosphate O-esters
3228	-5.88813782174056	-5.5625668	1.177242	4.521524369716644	-8.042406487464905	-3.520882117748261	0.6985418719211822	183.169	4	138	-0.6252858473221693	-0.29971477464003127	-2.7795545130465142	1.74196985667013	-0.325571064538412	-5.8886423	1.265728	5.052606254816055	-0.6257903362572261	0.5537142857142857	30560-19-1	Acephate	COP(=O)(NC(C)=O)SC	Organic compounds	Organic acids and derivatives	Carboxylic acids and derivatives	Carboxylic acid derivatives
3347	-8.772035385935895	-6.257693	1.5801781	6.411056125164031	-9.865788865089415	-3.454732739925385	0.3950877192982456	360.88200000000006	4	138	-3.2146701649892337	-0.7003275992796464	-4.308423644142754	2.102632481021277	-2.5143425720626045	-6.8289666	1.9021639	7.642994630336757	-1.271601376040874	0.3017543859649122	32774-16-6	3,3',4,4',5,5'-Hexachlorobiphenyl	Clc1cc(-c2cc(Cl)c(Cl)c(Cl)c2)cc(Cl)c1Cl	Organic compounds	Benzenoids	Benzene and substituted derivatives	Biphenyls and derivatives
3433	-2.61174813514072	-3.3060396	0.6558791	2.6296789407730103	-4.685474646091461	-2.055795705318451	0.5611083768965957	148.202	4	138	2.5591059293872247	1.8648144831594413	0.4853794184364832	3.1150583592094936	0.694291436621365	-3.3725245	0.64811647	2.5716353595256787	1.7983295779119763	0.4220780738662926	34590-94-8	Dipropylene glycol monomethyl ether	COC(C)COC(C)CO	Organic compounds	Organic oxygen compounds	Organooxygen compounds	Ethers
3439	-3.954508307085102	-4.252736	0.7054456	2.826007455587386	-5.644246077537536	-2.81823862195015	0.5996034227741545	141.214	4	138	1.1953694478554993	0.897141660774674	-0.4943683225969351	2.331639132990451	0.2982277845286676	-4.427889	0.6741996	2.6792914628982536	0.7219888892648009	0.4560136791844108	3470-98-2	2-Pyrrolidinone, 1-butyl-	CCCCN1CCCC1=O	Organic compounds	Organoheterocyclic compounds	Pyrrolidines	N-alkylpyrrolidines
3535	-3.445298669571128	-3.597785	0.6008614	2.514682167768478	-4.888937175273895	-2.3742550075054174	0.12857142857142856	532.9380000000004	4	138	2.2813780182095402	2.128891667142184	0.837739512506773	3.352421680275251	0.15248632646158677	-3.723065	0.656333	2.525831764936445	2.0036117820589943	0.08571428571428572	3687-45-4	(9Z)-9-Octadecen-1-yl (9Z)-9-octadecenoate	CCCCCCCCC=CCCCCCCCCOC(=O)CCCCCCCC=CCCCCCCCC	Organic compounds	Lipids and lipid-like molecules	Fatty Acyls	Fatty acid esters
3554	-4.3937014487790895	-4.5147557	0.749152	2.8928254246711718	-5.970644748210907	-3.077819323539735	0.2756633832005646	1293.3640000000007	4	138	1.7180193196775815	1.5969650577286238	0.14107602024576424	3.033901444916936	0.12105427708150618	-4.4100504	0.68463844	2.7423525869846337	1.70167038683607	0.18778459532177671	371756-75-1	Hexasodium 2,2'-{ethene-1,2-diylbis[(3-sulfonato-4,1-phenylene)azanediyl{6-[bis(2-hydroxypropyl)amino]-1,3,5-triazine-4,2-diyl}azanediyl]}di(benzene-1,4-disulfonate)	CC(O)CN(CC(C)O)c1nc(Nc2ccc(C=Cc3ccc(Nc4nc(Nc5cc(S(=O)(=O)[O-])ccc5S(=O)(=O)[O-])nc(N(CC(C)O)CC(C)O)n4)cc3S(=O)(=O)[O-])c(S(=O)(=O)[O-])c2)nc(Nc2cc(S(=O)(=O)[O-])ccc2S(=O)(=O)[O-])n1.[Na+].[Na+].[Na+].[Na+].[Na+].[Na+]	Organic compounds	Phenylpropanoids and polyketides	Stilbenes	Sulfonated stilbenes
3601	-4.515855321052804	-4.9234204	0.75730765	3.076647293567657	-6.598535251617432	-3.5218879580497746	0.7497470732764849	155.22199999999998	4	138	0.6750979538685915	0.26753283644851567	-1.4075819766960362	1.669065316871621	0.40756510817693226	-4.773485	0.7614552	2.9488264799118045	0.41746810444045956	0.5964137399431516	38205-60-6	5-Acetyl-2,4-dimethylthiazole	CC(=O)c1sc(C)nc1C	Organic compounds	Organoheterocyclic compounds	Azoles	Thiazoles
3641	-3.286261618018594	-3.7898564	0.8921935	3.606840723752975	-5.596099936962128	-1.9892592132091529	0.6655629877369007	110.04899999999998	4	138	1.755324482514979	1.2517296677814154	-0.554513836428555	3.05232688732442	0.503594815849814	-4.1393194	0.94843423	3.8152480900287626	0.9022666748319649	0.5271014492753623	39148-24-8	Fosetyl-Al	CCO[PH](=O)[O-].CCO[PH](=O)[O-].CCO[PH](=O)[O-].[Al+3]	Organic compounds	Organic oxygen compounds	Organooxygen compounds
3689	-4.039413786857145	-3.7906928	0.891052	3.611202263832092	-5.737391531467438	-2.1261892676353455	0.4884199134199134	232.376	4	138	1.3267774848568492	1.5754984537948626	-0.37120025975344323	3.240002004078649	-0.24872098061324888	-3.688354	0.7362234	2.775604772567749	1.677837259192669	0.3448301698301698	4067-16-7	Pentaethylenehexamine	NCCNCCNCCNCCNCCN	Organic compounds	Organic nitrogen compounds	Organonitrogen compounds	Amines
3715	-4.996032551170647	-4.2798953	0.6369132	2.4462166249752033	-5.559247529506683	-3.1130309045314797	0.33593073593073586	642.9430000000002	4	138	0.8121399211583157	1.5282771776788275	0.24892494282227995	2.6951415677974833	-0.7161372455371025	-4.5110874	0.73931855	2.869984626770019	1.2970850663536748	0.24545454545454543	41484-35-9	Thioethylene glycol bis(3,5-di-tert-butyl-4-hydroxyhydrocinnamate)	CC(C)(C)c1cc(CCC(=O)OCCSCCOC(=O)CCc2cc(C(C)(C)C)c(O)c(C(C)(C)C)c2)cc(C(C)(C)C)c1O	Organic compounds	Benzenoids	Benzene and substituted derivatives	Phenylpropanes
3743	-4.199970868681483	-4.1886425	0.74103934	2.9852582693099965	-5.639849698543548	-2.6545914292335517	0.6751193633952254	183.295	4	138	1.0631797495702788	1.074508121898629	-0.3766990802917867	2.6085591890182096	-0.01132836685042804	-4.2229543	0.7910683	3.055095440149306	1.0401963535169654	0.5260734149054505	4223-03-4	N-tert-Octylacrylamide	C=CC(=O)NC(C)(C)CC(C)(C)C	Organic compounds	Organic acids and derivatives	Carboxylic acids and derivatives	Acrylic acids and derivatives
3805	-4.645122902476986	-4.82165	0.9559726	3.776371467113495	-6.97602345943451	-3.1996519923210145	0.6544561822716888	454.4100000000002	4	138	1.0123249776578251	0.8357978453198385	-1.3185755792996983	2.4577958878137967	0.17652712575177354	-4.653889	0.9844195	3.8159699320793137	1.0035587029491115	0.5082196231319038	445295-04-5	CP-671305	CC(Oc1ccc(CNC(=O)c2cccnc2Oc2ccc3c(c2)OCO3)c(F)c1)C(=O)O	Organic compounds	Benzenoids	Benzene and substituted derivatives	2-phenoxypropionic acids
3848	-3.2709942961006613	-4.303862	0.7675147	2.972942548990249	-5.850999188423157	-2.878056639432908	0.6118883415435139	157.55599999999998	4	138	1.9264406503955505	0.8935728532110303	-0.6535642419269451	2.319378307063304	1.032867798778489	-4.217883	0.7029983	2.71330172419548	0.9795518268447911	0.4785550082101806	4684-94-0	6-Chloro-2-picolinic acid	O=C(O)c1cccc(Cl)n1	Organic compounds	Organoheterocyclic compounds	Pyridines and derivatives	Pyridinecarboxylic acids and derivatives
3855	-6.022221403600244	-5.1678495	0.85222024	3.2782554090023037	-6.907037615776062	-3.6287822067737583	0.6499535495428072	359.5730000000001	4	138	-0.46643433008089275	0.3879375274579136	-1.3512505422567107	1.9270048667455928	-0.8543718628897947	-5.1229405	0.9407651	3.947646087408065	0.4328465245631108	0.5087770789545718	470-90-6	Chlorfenvinphos	CCOP(=O)(OCC)OC(=CCl)c1ccc(Cl)cc1Cl	Organic compounds	Benzenoids	Benzene and substituted derivatives	Halobenzenes
3863	-4.998151063827358	-4.0041046	0.7452297	2.7516277194023124	-5.3570064306259155	-2.605378711223603	0.5333333333333334	194.211	4	138	0.29012276063241593	1.2841692219774177	-0.06873260616614196	2.6828951132361705	-0.9940464495695451	-4.1725044	0.89307314	3.4433078944683073	1.1157693967931415	0.4222222222222222	4724-48-5	Octylphosphonic acid	CCCCCCCCP(=O)(O)O	Organic compounds	Organic acids and derivatives	Organic phosphonic acids and derivatives	Organic phosphonic acids
3938	-3.931568725875774	-3.776923	0.7601495	2.8390604734420775	-5.246521902084351	-2.4074614286422733	0.8967179311916154	120.242	4	138	1.1484874654367778	1.303133248799116	-0.16646571077179895	2.6725947626702786	-0.15464578466788836	-4.265878	0.73462045	3.0209074795246127	0.8141779928211762	0.7148997493734336	505-29-3	1,4-Dithiane	C1CSCCS1	Organic compounds	Organoheterocyclic compounds	Dithianes
3975	-4.3299724265898725	-4.22711	0.7891559	3.2431535363197326	-6.043314290046692	-2.8001607537269595	0.6866612206791926	338.44400000000013	4	138	1.199514392655965	1.302376908236027	-0.5138274708008546	2.729326065518878	-0.10286251753225528	-4.1208763	0.83606696	3.495308542251587	1.4086105076432052	0.5365853658536586	51-03-6	Piperonyl butoxide	CCCCOCCOCCOCc1cc2c(cc1CCC)OCO2	Organic compounds	Organoheterocyclic compounds	Benzodioxoles
154	-3.4322426204850878	-4.733826	0.88814676	3.6621132850646965	-6.7258606314659115	-3.063747346401215	0.7218005500072369	430.7170000000002	4	138	2.2019493928156835	0.9003658347784815	-1.0916686181651403	2.570444666899556	1.3015835399458204	-4.783188	1.2580552	5.213045454025268	0.851004152579088	0.5643537414965986	10191-41-0	alpha-Tocopherol	Cc1c(C)c2c(c(C)c1O)CCC(C)(CCCC(C)CCCC(C)CCCC(C)C)O2	Organic compounds	Lipids and lipid-like molecules	Prenol lipids	Quinone and hydroquinone lipids
4093	-5.909954331773799	-5.1866727	0.834648	3.162992739677429	-6.903072500228882	-3.740079760551453	0.3097272096452424	505.2060000000002	4	138	-0.20648583202942478	0.5167958148086592	-1.1996040004845085	1.9633887391929208	-0.723281644243281	-5.251993	0.8394127	3.276068818569182	0.4514753150787702	0.2097272096452424	52918-63-5	Deltamethrin	CC1(C)C(C=C(Br)Br)C1C(=O)OC(C#N)c1cccc(Oc2ccccc2)c1	Organic compounds	Lipids and lipid-like molecules	Fatty Acyls	Fatty acid esters
4169	-5.3560577638688525	-4.560228	0.75164825	2.961460411548614	-6.126504945755005	-3.1650445342063906	0.7287857866151155	162.23600000000002	4	138	-0.1459105338052485	0.6499193630307848	-0.9163577156914008	2.045102695857213	-0.7958298929276904	-4.636619	0.74381435	2.888723158836364	0.5735281297591478	0.5708910497730103	54-11-5	Nicotine	CN1CCCC1c1cccnc1	Organic compounds	Organoheterocyclic compounds	Pyridines and derivatives	Pyrrolidinylpyridines
4174	-3.990182577771868	-4.5923724	1.1580346	4.5886524438858025	-7.06447046995163	-2.475818026065827	0.5141549953314659	147.00400000000002	4	138	1.1771465743524507	0.5749567364718483	-1.8971413178273109	2.691511126058492	0.6021898396780831	-4.6991386	0.94275326	3.687618303298949	0.4681905229803755	0.39222222222222225	541-73-1	1,3-Dichlorobenzene	Clc1cccc(Cl)c1	Organic compounds	Benzenoids	Benzene and substituted derivatives	Halobenzenes
4218	-3.603673613242083	-3.7182107	0.6567119	2.5119093775749195	-4.9790911197662355	-2.467181742191316	0.519401441470407	164.204	4	138	1.6117101190588095	1.4971730306333606	0.236292612534657	2.7482019901095764	0.11453708393198925	-3.6690583	0.64651054	2.504708659648894	1.5463254202766572	0.40216006216006217	5471-51-2	4-(4-Hydroxyphenyl)butan-2-one	CC(=O)CCc1ccc(O)cc1	Organic compounds	Benzenoids	Phenols	1-hydroxy-2-unsubstituted benzenoids
4279	-6.32999824395863	-4.3666425	0.81217694	3.234973323345184	-6.104342758655548	-2.869369435310364	0.8297167603529114	751.0110000000001	4	138	-0.45435194583020744	1.5090038121142424	-0.2286964605271255	3.0062768628180585	-1.9633557688304561	-4.5710793	1.001164	4.063662081956863	1.3045670322953868	0.6604859911221422	55721-31-8	Salinomycin sodium	CCC(C(=O)[O-])C1CCC(C)C(C(C)C(O)C(C)C(=O)C(CC)C2OC3(C=CC(O)C4(CCC(C)(C5CCC(O)(CC)C(C)O5)O4)O3)C(C)CC2C)O1.[Na+]	Organic compounds	Lipids and lipid-like molecules	Prenol lipids	Terpene glycosides
4302	-4.967324400777628	-4.659956	1.075311	4.237805199623107	-6.741837882995606	-2.5040326833724986	0.6385864135864135	153.823	4	138	0.2196968763410575	0.527065301708882	-1.5548166058769206	2.6829885937461864	-0.3073684223840729	-4.466988	0.9958754	4.098203241825104	0.7200332083069465	0.4428571428571429	56-23-5	Carbon tetrachloride	ClC(Cl)(Cl)Cl	Organic compounds	Organohalogen compounds	Alkyl halides	Halomethanes
4335	-2.92997500252199	-3.0317242	0.79813063	3.262060832977295	-4.6393778920173645	-1.3773170590400696	0.4928138528138527	133.10299999999998	4	138	2.1942128415985365	2.0924636342960814	0.48480995210316175	3.7468707850804566	0.10174921203184306	-3.162178	0.7780028	3.1929778039455394	1.9620097956264277	0.367056277056277	56-84-8	L-Aspartic acid	NC(CC(=O)O)C(=O)O	Organic compounds	Organic acids and derivatives	Carboxylic acids and derivatives	Amino acids, peptides, and analogues
4372	-3.3591231831676605	-4.42497	0.9517774	3.7356237351894377	-6.258619606494904	-2.522995871305466	0.6441607388227817	514.5520000000002	4	138	2.352306087421364	1.2864591207371348	-0.5471903359058793	3.1884333992835585	1.065846966826236	-4.243298	0.7761697	2.9130165815353397	1.4681312148629888	0.4993331526158851	574-93-6	Phthalocyanine	c1ccc2c(c1)-c1nc-2nc2[nH]c(nc3nc(nc4[nH]c(n1)c1ccccc41)-c1ccccc1-3)c1ccccc21	Organic compounds	Organoheterocyclic compounds	Tetrapyrroles and derivatives	Phthalocyanines
4376	-5.69183581774236	-3.8599777	0.68905646	2.643904739618301	-5.202187597751617	-2.5582828581333166	0.4730994152046783	122.167	4	138	-0.6048819085083701	1.2269761850422234	-0.11523368851762725	2.5286710511006736	-1.8318580955743915	-3.9435663	0.7694507	3.09830628633499	1.143387576288743	0.3678362573099415	576-26-1	2,6-Dimethylphenol	Cc1cccc(C)c1O	Organic compounds	Benzenoids	Phenols	Cresols
4396	-5.000186103745943	-3.5930033	0.780768	2.9542848825454704	-5.078487598896027	-2.1242027163505566	0.7791124151843022	198.182	4	138	0.2968781031355588	1.70406094438743	0.21857660798547446	3.172861490530945	-1.4071828307356888	-3.8188841	0.87526685	3.3740995168685917	1.478180054631081	0.621969558041445	57966-95-7	Cymoxanil	CCNC(=O)NC(=O)C(C#N)=NOC	Organic compounds	Organic acids and derivatives	Organic carbonic acids and derivatives	Ureas
4427	-3.78327217364413	-4.4379597	0.94144213	3.4728621542453766	-6.191130530834198	-2.7182683765888216	0.5424543572369659	302.24600000000004	4	138	1.697088388363708	1.0424008805602327	-0.7107699688263602	2.762092185419016	0.6546874973763779	-4.401168	0.8018248	2.9679898679256436	1.0791926985398146	0.39779396016277574	587-90-6	4,4'-Dinitrodiphenylurea	O=C(Nc1ccc([N+](=O)[O-])cc1)Nc1ccc([N+](=O)[O-])cc1	Organic compounds	Benzenoids	Benzene and substituted derivatives	N-phenylureas
4517	-3.675069269011667	-4.3925986	0.93525743	3.7452424228191377	-6.409399104118347	-2.6641566812992097	0.6825513023354665	398.4000000000001	4	138	1.9252500607399943	1.2077207002139991	-0.8090797743666861	2.9361626484524517	0.7175293599861359	-3.9392416	0.7599185	2.962546616792678	1.6610776808999268	0.5429286608260325	599-79-1	Sulfasalazine	O=C(O)c1cc(N=Nc2ccc(S(=O)(=O)Nc3ccccn3)cc2)ccc1O	Organic compounds	Organoheterocyclic compounds	Azobenzenes
4540	-3.2106091592798216	-4.1274576	0.89229214	3.372077167034149	-5.930369627475739	-2.5582924604415895	0.23775497898617898	436.2980000000001	4	138	2.429174062895734	1.512325594092323	-0.2905864053001828	3.081490761733966	0.9168484594335573	-3.846401	0.75200564	2.9197068035602562	1.793382252857941	0.14695967259765225	6041-94-7	C.I. Pigment Red 2	O=C(Nc1ccccc1)c1cc2ccccc2c(N=Nc2cc(Cl)ccc2Cl)c1O	Organic compounds	Benzenoids	Naphthalenes	Naphthalenecarboxylic acids and derivatives
4566	-3.546376976251219	-3.9311278	0.94361603	3.7644532024860378	-5.909725224971771	-2.145272022485733	0.6699435545385202	174.20399999999998	4	138	1.6946811466246923	1.3099303423928654	-0.6686671020958597	3.095786100390178	0.3847508103851336	-3.7535617	0.7638777	2.901888298988342	1.4874963783302997	0.5331014492753623	6104-30-9	Isobutylidene diurea	CC(C)C(NC(N)=O)NC(N)=O	Organic compounds	Organic acids and derivatives	Organic carbonic acids and derivatives	Ureas
4579	-5.496359066333096	-4.9022737	0.8271967	3.255478703975677	-6.600647127628326	-3.345168423652649	0.7446632164571515	226.34099999999995	4	138	-0.14159583601539266	0.452489585308272	-1.2458838973106223	2.0095948066650546	-0.5940854113953522	-5.2101684	1.1226213	4.263410449028015	0.14459486549934852	0.5884842971558509	61295-41-8	3-(2-Methyl-3-furylthio)-4-heptanone	CCCC(=O)C(CC)Sc1ccoc1C	Organic compounds	Organosulfur compounds	Thioethers	Aryl thioethers
4593	-3.318469345434917	-3.953188	0.76406056	2.893357229232786	-5.370974159240722	-2.4776169300079363	0.6064280435012142	228.332	4	138	2.04009743530427	1.405378827532329	-0.012407378501535364	2.8809498507312505	0.6347185970699658	-3.7343578	0.66542816	2.597067099809646	1.6242089444102836	0.45491289198606266	61597-98-6	Propanoic acid, 2-hydroxy-, (1R,2S,5R)-5-methyl-2-(1-methylethyl)cyclohexyl ester, (2S)-	CC1CCC(C(C)C)C(OC(=O)C(C)O)C1	Organic compounds	Lipids and lipid-like molecules	Prenol lipids	Monoterpenoids
4604	-3.1178701688332917	-3.7142875	0.702226	2.784210872650146	-5.122242200374603	-2.338031327724457	0.6446267696267697	167.208	4	138	2.1053868834128835	1.5089695452693592	0.10101485187157216	2.8852257245217183	0.5964173506216643	-3.7371416	0.7434013	2.9098653376102437	1.4861154498291578	0.5094916344916345	61-76-7	Phenylephrine hydrochloride	CNCC(O)c1cccc(O)c1.Cl	Organic compounds	Benzenoids	Phenols	1-hydroxy-4-unsubstituted benzenoids
[truncated: 996 more rows]
