# Supplementary material for: Uncertainty-aware machine learning to predict non-cancer human toxicity for the global chemicals market
Source: Nat Commun. 2026 Jan 7;17:647. doi: 10.1038/s41467-025-67374-4 (PMC12816579; doi:10.1038/s41467-025-67374-4)
Supplement: Supplementary file 4 — Source Data [file 41467_2025_67374_MOESM4_ESM.zip › Source Data/Figure S1-12b,d,h,j.csv]

ID	y	yhat	uhat_std	uhat	yhat_lo	yhat_up	dJ	MW	fold	p	y_mg	yhat_mg	yhat_lo_mg	yhat_up_mg	res	yhat_in	uhat_std_in	uhat_in	yhat_in_mg	dJ_in	casrn	name	canonical order SMILES	Kingdom	Superclass	Class	Subclass
73	-4.411329355425512	-4.5841	1.4593672	5.860758143663406	-7.61448050737381	-1.7537223637104036	0.7016053405934605	105.14	0	512	0.610438617256894	0.43766821476679163	-2.5927125346914037	3.268045608972003	0.17277041416677275	-3.8896015	1.1224735	4.411847972869872	1.132166503254634	0.5411064425770308	100-69-6	2-Vinylpyridine	C=Cc1ccccn1	Organic compounds	Organoheterocyclic compounds	Pyridines and derivatives
106	-3.806527293964555	-3.8378584	1.1410352	4.360922628641126	-6.030136704444885	-1.6692140758037592	0.5583731173628872	213.664	0	512	1.5232040605888335	1.491872904846363	-0.7004053498914967	3.660517278749629	0.031331144527266375	-4.1361427	1.0010256	3.863060158491134	1.1935886199829757	0.4328829212844559	101-21-3	Chlorpropham	CC(C)OC(=O)Nc1cccc(Cl)c1	Organic compounds	Benzenoids	Benzene and substituted derivatives	Phenylcarbamic acid esters
161	-4.851214934334742	-3.773357	1.1046811	4.46210654079914	-6.065647864341735	-1.6035413235425953	0.5689236450526773	177.203	0	512	0.3972561357694331	1.4751141493259419	-0.8171767942375605	3.6449297465615795	-1.077858019814478	-3.9233437	0.9854046	3.88637813925743	1.3251274017777481	0.44892364505267734	102-01-2	Acetoacetanilide	CC(=O)CC(=O)Nc1ccccc1	Organic compounds	Benzenoids	Benzene and substituted derivatives	Anilides
193	-7.280910192421934	-5.060955	1.4426844	5.925678622722623	-8.265119624137878	-2.339441001415254	0.5870833333333334	389.32000000000016	0	512	-1.690603477718593	0.5293516694467382	-2.6748129094345368	3.250865713288087	-2.219955144814512	-5.447383	1.4234092	5.555893862247467	0.14292378274593168	0.44958333333333333	1024-57-3	Heptachlor epoxide B	ClC1=C(Cl)C2(Cl)C3C4OC4C(Cl)C3C1(Cl)C2(Cl)Cl	Organic compounds	Organoheterocyclic compounds	Oxanes
195	-4.936738070766014	-4.1207337	1.1544614	4.621437749266623	-6.427103543281555	-1.8056657940149317	0.760892420628729	249.26999999999995	0	512	0.4599319429224969	1.2759362619797736	-1.0304335295930442	3.5910042196735787	-0.8160043328204569	-3.975497	1.0446846	3.8735325157642366	1.4211729955077497	0.6067366692593553	1025-15-6	Triallyl isocyanurate	C=CCn1c(=O)n(CC=C)c(=O)n(CC=C)c1=O	Organic compounds	Organoheterocyclic compounds	Triazines	Triazinones
277	-5.721151247921911	-3.7415605	1.2389973	4.914513155817984	-6.2882947564125065	-1.373781600594523	0.3916799928926794	407.3300000000001	0	512	-0.1112048507142436	1.8683859549740676	-0.6783483592048387	4.236164796613145	-1.9795907887849484	-4.39063	1.1633482	4.338966751098632	1.2193166119893768	0.28542999289267945	104040-78-0	Flazasulfuron	COc1cc(OC)nc(NC(=O)NS(=O)(=O)c2ncccc2C(F)(F)F)n1	Organic compounds	Organic nitrogen compounds	Organonitrogen compounds	Sulfonylureas
289	-4.162200643568276	-4.0358357	1.1294798	4.388971576094625	-6.286001110076904	-1.8970295339822787	0.48201748669490607	277.30500000000006	0	512	1.2807570567085858	1.4071219527089054	-0.8430434098000416	3.5459281662945834	-0.1263649006178369	-4.0204496	1.0736825	3.9497634440660474	1.4225080569997715	0.3683811230585424	104-23-4	C.I. Food Yellow 6	Nc1ccc(N=Nc2ccc(S(=O)(=O)O)cc2)cc1	Organic compounds	Organoheterocyclic compounds	Azobenzenes
293	-4.15126988879494	-3.788756	1.1160903	4.21180408000946	-6.031266474723816	-1.8194623947143558	0.49285131627734524	220.356	0	512	1.1918549914715348	1.5543690050416172	-0.6881415944573416	3.523662485552119	-0.3625139950876646	-3.9259717	0.95215166	3.709937787055967	1.4171531380393054	0.3698883533143822	104-40-5	4-Nonylphenol	CCCCCCCCCc1ccc(O)cc1	Organic compounds	Benzenoids	Phenols	1-hydroxy-2-unsubstituted benzenoids
4509	-3.49651613388317	-4.3765993	1.1823101	4.757262814044951	-6.789010429382324	-2.031747615337372	0.7244031830238726	136.23799999999997	0	512	1.6377821255917848	0.7576989323083686	-1.6547121699073688	3.1025506441375827	0.8800831779454432	-5.072205	1.2774036	4.747330784797666	0.06209317369361389	0.5654288240495137	5989-27-5	D-Limonene	C=C(C)C1CC=C(C)CC1	Organic compounds	Lipids and lipid-like molecules	Prenol lipids	Monoterpenoids
296	-3.2706740007129134	-3.9629066	1.1114476	4.318354055285454	-6.15795007944107	-1.8395960241556168	0.5698274672187715	134.22199999999998	0	512	1.8571497051016803	1.1649170991614815	-1.0301263736264765	3.288227681658977	0.6922325983318864	-4.053456	0.98810744	3.851687651872635	1.0743678812977973	0.42543752543752544	104-51-8	Butylbenzene	CCCCc1ccccc1	Organic compounds	Benzenoids	Benzene and substituted derivatives
297	-4.105543942367255	-4.5508356	1.174509	4.680990731716156	-6.6807547330856325	-1.9997640013694764	0.5952790737654723	338.44700000000006	0	512	1.4239467264893635	0.9786550639492342	-1.1512640642290137	3.5297266674871426	0.4452916670687799	-4.4487314	1.0369854	4.14859892129898	1.0807592676500786	0.4117679383028108	10453-86-8	Resmethrin	CC(C)=CC1C(C(=O)OCc2coc(Cc3ccccc3)c2)C1(C)C	Organic compounds	Lipids and lipid-like molecules	Prenol lipids	Monoterpenoids
354	-3.0300126578749333	-3.6581218	1.1943145	4.629089671373364	-5.963398706912995	-1.334309035539631	0.4904642385176311	196.29	0	512	2.2628855171430917	1.6347763531101522	-0.6705005318949695	3.958589139478394	0.628109166389593	-3.7429698	0.9832034	3.962311726808547	1.5499284225448746	0.36900829982031313	105-87-3	Geranyl acetate	CC(=O)OCC=C(C)CCC=C(C)C	Organic compounds	Lipids and lipid-like molecules	Fatty Acyls	Fatty alcohol esters
372	-4.028573405428824	-3.5305767	1.1989127	4.768560057878494	-6.021439301967621	-1.2528792440891268	0.5294125465178097	158.285	0	512	1.1708663551322647	1.6688630458521196	-0.8219995414065325	3.9465605164719615	-0.4979966994962064	-3.602026	1.1571331	4.515099644660948	1.5974137638639205	0.4044125465178097	106-21-8	3,7-Dimethyloctan-1-ol	CC(C)CCCC(C)CCO	Organic compounds	Lipids and lipid-like molecules	Fatty Acyls	Fatty alcohols
394	-4.206279095317423	-3.899103	1.1976888	4.698281913995739	-6.208947229385376	-1.510665315389636	0.5245421245421245	128.558	0	512	0.9028200120928112	1.209996181777643	-1.099848121975142	3.5984337920205975	-0.30717616906315026	-4.414357	1.1841613	4.627903580665588	0.6947419072421599	0.3760683760683761	106-48-9	4-Chlorophenol	Oc1ccc(Cl)cc1	Organic compounds	Benzenoids	Phenols	Halophenols
416	-5.684881076693603	-5.22643	1.7841512	7.061303234100341	-8.69118275642395	-1.6298795223236087	0.6837703333018175	92.525	0	512	-0.718621982926454	-0.2601708324720157	-3.724923662656801	3.336379571443541	-0.4584511374235838	-5.3348484	2.0764961	8.727972346544265	-0.3685893116022725	0.5089580209895053	106-89-8	Epichlorohydrin	ClCC1CO1	Organic compounds	Organoheterocyclic compounds	Epoxides
434	-3.863492519695673	-4.000967	1.175581	4.633711847662925	-6.458569669723511	-1.8248578220605864	0.6050505050505051	60.09999999999999	0	512	0.9153819523070663	0.7779074328313774	-1.6796951977207717	2.954016649942153	0.13747450606116285	-3.9740582	1.0446644	4.230632674694061	0.8048163225571104	0.4717171717171717	107-15-3	Ethylenediamine	NCCN	Organic compounds	Organic nitrogen compounds	Organonitrogen compounds	Amines
440	-4.664795539745544	-4.1899433	1.4440528	5.3525517016649236	-6.974082040786743	-1.6215303391218194	0.715967365967366	56.064	0	512	0.08388854040642385	0.558740742793413	-2.225397960634775	3.1271537410301486	-0.47485222614691125	-4.349256	1.2021306	4.616464030742644	0.3994280295057851	0.5621212121212121	107-19-7	Propargyl alcohol	C#CCO	Organic compounds	Acetylides
443	-3.664164539293081	-4.1074386	1.2542844	4.9500054031610485	-6.619111585617065	-1.6691061824560167	0.63989898989899	58.036	0	512	1.0995329327394718	0.656258907962646	-1.8554141135845126	3.094591289576536	0.4432740250074563	-3.9861953	1.0626187	4.177601844072341	0.7775021392369315	0.49444444444444446	107-22-2	Glyoxal	O=CC=O	Organic compounds	Organic oxygen compounds	Organooxygen compounds	Carbonyl compounds
515	-3.285971560798804	-4.361023	1.2748477	5.331526041030882	-7.003055429458618	-1.6715293884277354	0.5697952573742048	126.12300000000002	0	512	1.81482273166043	0.7397713557971548	-1.902261136999384	3.4292649040314984	1.0750513884199462	-4.2660575	1.1088414	4.345564359426497	0.8347368031518191	0.39842683632157316	108-78-1	Melamine	Nc1nc(N)nc(N)n1	Organic compounds	Organoheterocyclic compounds	Triazines	Aminotriazines
521	-3.858624827600544	-4.0658097	1.3181456	5.037168133258818	-6.745722985267639	-1.7085548520088214	0.6310457516339869	98.189	0	512	1.1334380094034604	0.9262531246823996	-1.7536601482636345	3.283507984995183	0.20718489911454396	-4.283885	1.0664065	4.05437992811203	0.7081778216128884	0.5016339869281046	108-87-2	Methylcyclohexane	CC1CCCCC1	Organic compounds	Hydrocarbons	Saturated hydrocarbons	Cycloalkanes
562	-3.567693474578914	-4.159164	1.2641797	5.120770674943923	-6.839202785491944	-1.7184321105480207	0.6942900237017884	71.079	0	512	1.2840478345721198	0.6925773779090851	-1.9874614763409097	3.1333091986030133	0.5914704772948651	-4.3517766	1.1908957	4.679895269870757	0.4999647175104805	0.5514328808446456	109-78-4	3-Hydroxypropanenitrile	N#CCCO	Organic compounds	Organic nitrogen compounds	Organonitrogen compounds	Organic cyanides
573	-3.944669969659613	-4.25026	1.2363143	4.827502071857451	-6.7014686346054075	-1.873966562747957	0.8131318082788672	84.143	0	512	0.9803480224546806	0.6747581206341972	-1.7764506424911142	3.0510514293663364	0.3055899065916079	-4.303496	1.1785834	4.3059745073318485	0.6215221155978529	0.6427614379084968	110-02-1	Thiophene	c1ccsc1	Organic compounds	Organoheterocyclic compounds	Heteroaromatic compounds
627	-7.41097518868794	-5.639582	1.6937928	7.03338999152183	-9.270629501342773	-2.2372395098209434	0.5434391534391534	326.437	0	512	-1.8971758107104923	-0.12578277176479	-3.756830123365326	3.276559868156504	-1.7713930315529298	-6.1479053	1.8708255	7.564720571041107	-0.634105956906833	0.4175132275132275	11097-69-1	Aroclor 1254	Clc1cccc(-c2ccc(Cl)c(Cl)c2Cl)c1Cl	Organic compounds	Benzenoids	Benzene and substituted derivatives	Biphenyls and derivatives
653	-2.9750410914417387	-3.1983023	1.2154137	4.6279277056455586	-5.6197723031044005	-0.9918445974588417	0.29743589743589743	104.149	0	512	2.042614012927798	1.8193528331684679	-0.602117198734864	4.025810506910695	0.22326117754019492	-3.3189232	1.2154403	4.595330396294592	1.6987318790788484	0.22051282051282053	111-29-5	1,5-Pentanediol	OCCCCCO	Organic compounds	Organic oxygen compounds	Organooxygen compounds	Alcohols and polyols
675	-3.444078573511254	-3.8928475	1.0774056	4.404461699724197	-6.003722596168518	-1.599260896444321	0.6573263337371562	204.266	0	512	1.8661175109811292	1.41734852902942	-0.6935265116761348	3.710935188048062	0.44876896448313097	-3.96024	1.034945	3.999971705675124	1.3499562011393345	0.5204842284739983	1115-20-4	3-Hydroxy-2,2-dimethylpropyl 3-hydroxy-2,2-dimethylpropanoate	CC(C)(CO)COC(=O)C(C)(C)CO	Organic compounds	Organic acids and derivatives	Hydroxy acids and derivatives	Beta hydroxy acids and derivatives
681	-3.01867676585042	-4.005244	1.1206449	4.539939481019973	-6.292389917373657	-1.7524504363536844	0.3035294117647059	112.216	0	512	2.031378018131271	1.0448110056586752	-1.242335133391966	3.2976043476280066	0.9865670123783397	-3.9756923	0.9336045	3.7002921342849726	1.0743625202472196	0.20352941176470588	111-67-1	2-Octene	CC=CCCCCC	Organic compounds	Hydrocarbons	Unsaturated hydrocarbons	Unsaturated aliphatic hydrocarbons
762	-4.456944419682389	-5.0137744	1.6049691	6.742462670803069	-8.626911735534668	-1.8844490647315988	0.27999999999999997	269.51699999999994	0	512	0.9736417441755923	0.4168117870646023	-3.196325571676686	3.546137099126383	0.5568299753066244	-4.8913436	1.4093281	5.482787996530533	0.5392425636605541	0.18666666666666668	112-69-6	N,N-Dimethyl-1-hexadecanamine	CCCCCCCCCCCCCCCCN(C)C	Organic compounds	Organic nitrogen compounds	Organonitrogen compounds	Amines
794	-5.470573398320188	-4.8521237	1.3151798	5.477654469013212	-7.606876718997955	-2.129222249984743	0.5346663290069494	336.826	0	512	0.05683220950953191	0.6752818719585182	-2.079471111168235	3.398183357844977	-0.6184496609849832	-5.063421	1.2942249	4.957649540901182	0.4639848355674718	0.406797476547933	114369-43-6	Fenbuconazole	N#CC(CCc1ccc(Cl)cc1)(Cn1cncn1)c1ccccc1	Organic compounds	Phenylpropanoids and polyketides	Linear 1,3-diarylpropanoids
877	-5.247461085745017	-4.438451	1.1394027	4.571850723028182	-6.710901474952697	-2.1390507519245157	0.45115740740740745	424.6690000000002	0	512	0.3805894737615142	1.1895997501805895	-1.0828509154461665	3.4889998075820152	-0.8090102724515598	-4.515766	1.1035292	4.1824966132640835	1.1122844159002359	0.34770913154533845	118-82-1	4,4'-Methylenebis(2,6-di-t-butylphenol)	CC(C)(C)c1cc(Cc2cc(C(C)(C)C)c(O)c(C(C)(C)C)c2)cc(C(C)(C)C)c1O	Organic compounds	Benzenoids	Benzene and substituted derivatives	Diphenylmethanes
897	-4.951388604149304	-5.2693195	1.5050029	5.490256428718566	-8.15320987701416	-2.6629534482955934	0.6077394078080578	172.01399999999998	0	512	0.28417519087053134	-0.033755739440274955	-2.9176460819943246	2.5726103467242414	0.3179309301524542	-5.3269076	1.4125116	5.555338138341903	-0.09134383402235606	0.47440607447472444	1194-65-6	Dichlobenil	N#Cc1c(Cl)cccc1Cl	Organic compounds	Benzenoids	Benzene and substituted derivatives	Halobenzenes
898	-4.764756489920179	-4.4143496	1.1964103	4.659655565023423	-6.831712770462036	-2.172057205438614	0.548887202192705	340.50700000000006	0	512	0.7673695544640871	1.1177764739749358	-1.2995867260777696	3.3600688389456526	-0.350406933950941	-4.349958	1.0754391	4.164739382266998	1.1821680950893487	0.394327815219525	119-47-1	2,2'-Methylenebis(4-methyl-6-tert-butylphenol)	Cc1cc(Cc2cc(C)cc(C(C)(C)C)c2O)c(O)c(C(C)(C)C)c1	Organic compounds	Benzenoids	Benzene and substituted derivatives	Diphenylmethanes
988	-4.827405209210303	-4.3385067	1.1352395	4.445614892244338	-6.526601767539978	-2.08098687529564	0.7212327056948233	306.409	0	512	0.6588963082546142	1.1477948271695135	-1.0403002500750602	3.405314642169277	-0.4888985106019046	-4.1854434	1.0547956	4.300569814443588	1.300858123375075	0.5729568436258577	120928-09-8	Fenazaquin	CC(C)(C)c1ccc(CCOc2ncnc3ccccc23)cc1	Organic compounds	Organoheterocyclic compounds	Diazanaphthalenes	Benzodiazines
995	-4.413142513250709	-3.8849535	1.1200923	4.378879228234289	-6.167966115474701	-1.7890868872404122	0.637982076403129	234.383	0	512	0.9567835954864115	1.4849726180471756	-0.7980400067375801	3.580839221496708	-0.5281890144103771	-3.7706888	1.0511665	4.126168119907378	1.5992373481192488	0.4714639540026536	121158-58-5	Phenol, dodecyl-, branched	CCC(C)C(C)C(C)CCc1ccc(O)cc1	Organic compounds	Benzenoids	Phenols	1-hydroxy-2-unsubstituted benzenoids
1013	-4.234103386527858	-4.0847726	1.2919159	5.155755710601807	-7.0399564743042	-1.8842007637023925	0.7684414656550879	103.914	0	512	0.7825706760740793	0.9319014750180215	-2.0232824117022625	3.1324732988995447	-0.14933079970534813	-4.00331	0.9967485	3.9728979170322414	1.0133638512907288	0.6112986085122307	121-43-7	Trimethyl borate	COB(OC)OC	Organic compounds	Organic oxygen compounds	Organic oxoanionic compounds
1072	-5.306689494565124	-4.9123964	1.3951344	5.2756852269172665	-7.592695617675782	-2.317010390758515	0.7198442008403472	477.6690000000003	0	512	0.37243756257379185	0.76673061870065	-1.9135685605368653	3.362116666380401	-0.3942930635958861	-4.928215	1.319665	5.426271265745161	0.7509120401483874	0.5693080703042167	12237-63-7	C.I. Pigment Red 169	CCOC(=O)c1ccccc1-c1c2ccc(=[N+](CC)CC)cc-2oc2cc(N(CC)CC)ccc12.CCOC(=O)c1ccccc1-c1c2ccc(=[N+](CC)CC)cc-2oc2cc(N(CC)CC)ccc12.[C-]#N.[C-]#N.[C-]#N.[C-]#N.[C-]#N.[C-]#N.[Cu+2].[Fe+2]	Organic compounds	Organoheterocyclic compounds	Benzopyrans	1-benzopyrans
1131	-3.729447633823877	-3.7360775	1.1362213	4.5254733890295	-5.953969323635102	-1.4284959346056012	0.34346846636318595	514.8570000000005	0	512	1.982238987965412	1.9756090719735226	-0.24228270184581271	4.283190687183688	0.0066299132494873625	-3.9763284	1.0282995	4.152780398726463	1.7353582455870813	0.2423963133640553	123-28-4	Propanoic acid, 3,3'-thiobis-, didodecyl ester	CCCCCCCCCCCCOC(=O)CCSCCC(=O)OCCCCCCCCCCCC	Organic compounds	Organic acids and derivatives	Carboxylic acids and derivatives	Dicarboxylic acids and derivatives
1134	-5.116870806890606	-4.9199944	1.3354615	5.605938225984573	-7.963196194171905	-2.3572579681873322	0.7601808516218942	217.232	0	512	0.22005299376731793	0.4169294430748623	-2.6262723935139807	2.9796658324705922	-0.19687645264255949	-4.2956123	1.1623954	4.643370059132575	1.041311461576385	0.5981118861046528	123312-89-0	Pymetrozine	CC1=NNC(=O)N(N=Cc2cccnc2)C1	Organic compounds	Organoheterocyclic compounds	Triazines	1,2,4-triazines
1135	-4.058184493113095	-3.9760034	1.2192323	4.790860888361929	-6.5033845663070675	-1.712523677945138	0.43051282051282047	110.11199999999998	0	512	0.983650157827741	1.0658312348947143	-1.4615499153662315	3.329310972995698	-0.0821810846810882	-4.0842285	1.072826	4.064777636528015	0.9576061491881745	0.31410256410256415	123-31-9	Hydroquinone	Oc1ccc(O)cc1	Organic compounds	Benzenoids	Phenols	Benzenediols
1160	-4.589340133115452	-3.824835	1.1662534	4.292608097195622	-5.898245811462402	-1.6056377142667801	0.5305929574895092	210.276	0	512	0.7334495738915294	1.4979546519873057	-0.575456104455421	3.7171519927402015	-0.7645050710884744	-3.8862014	1.0400988	4.11842770576477	1.436588312579847	0.4064550264550265	123-81-9	Ethane-1,2-diyl bis(sulfanylacetate)	O=C(CS)OCCOC(=O)CS	Organic compounds	Organic acids and derivatives	Carboxylic acids and derivatives	Dicarboxylic acids and derivatives
4021	-3.8212047245422536	-4.054432	1.2197648	4.986731994152069	-6.520948600769043	-1.5342166066169745	0.5693947339275482	151.253	0	512	1.358499272802251	1.1252720724977199	-1.3412446034245384	3.64548739072753	0.23322719074094955	-3.9208255	1.0565277	4.201705169677734	1.2588785175638324	0.43000079453360873	51566-62-2	3,7-Dimethyloct-6-enenitrile	CC(C)=CCCC(C)CC#N	Organic compounds	Lipids and lipid-like molecules	Prenol lipids	Monoterpenoids
1211	-4.265463757214278	-4.5011163	1.2704419	5.067454880475998	-7.166235494613647	-2.0987806141376497	0.611378083491461	218.256	0	512	1.073502434366417	0.8378499119583196	-1.8272693030329519	3.2401855774430457	0.23565251857307512	-4.415792	1.1602226	4.421230328083038	0.9231741856355263	0.46735926628716007	125-33-7	Primidone	CCC1(c2ccccc2)C(=O)NCNC1=O	Organic compounds	Organoheterocyclic compounds	Diazinanes
1219	-3.884046445455125	-4.0558987	1.1777979	4.6822364568710295	-6.4359034419059755	-1.753666985034946	0.6945626032582555	183.048	0	512	1.3785185426451951	1.2066663323491897	-1.1733384538056555	3.508898003065374	0.17185222092671104	-4.0060816	1.1029366	4.306248167157172	1.2564834089096637	0.5366741953698476	125904-11-2	Benzene, ethenyl-?, ar-?bromo derivs.	C=Cc1ccccc1Br	Organic compounds	Benzenoids	Benzene and substituted derivatives	Styrenes
1551	-3.385815143477118	-3.367238	1.2083726	4.949159327149391	-5.801597595214844	-0.852438268065453	0.3883388142025536	390.7830000000001	0	512	2.2061205191264768	2.224697620389885	-0.20966193261124866	4.739497394538142	-0.018577098738348674	-3.6790504	1.0915748	4.2225737959146485	1.9128852239931335	0.2945888142025536	13515-40-7	C.I. Pigment Yellow 73	COc1ccccc1NC(=O)C(=NNc1ccc(Cl)cc1[N+](=O)[O-])C(C)=O	Organic compounds	Benzenoids	Benzene and substituted derivatives	Nitrobenzenes
1562	-3.954504319357269	-4.9566092	1.2873873	5.259923428297041	-7.81073203086853	-2.550808602571489	0.7000556022651822	373.2360000000001	0	512	1.6174792070551263	0.6153742753128508	-2.2387485044561344	3.0211749238409062	1.0021049297577211	-4.5324707	1.0784718	4.238116139173508	1.0395128118441135	0.5466167836997814	135590-91-9	Mefenpyr-diethyl	CCOC(=O)C1=NN(c2ccc(Cl)cc2Cl)C(C)(C(=O)OCC)C1	Organic compounds	Organic acids and derivatives	Carboxylic acids and derivatives	Amino acids, peptides, and analogues
1584	-3.52910135319526	-4.604629	1.2153049	4.799983692169189	-7.135093474388122	-2.3351097822189333	0.5367955536119849	251.28199999999995	0	512	1.8710600268391997	0.7955323409374975	-1.7349320943536626	3.0650515978155264	1.0755276865691443	-4.2378597	1.0587485	4.157671076059341	1.1623016669954938	0.4157429220330376	136-45-8	Dipropyl 2,5-pyridinedicarboxylate	CCCOC(=O)c1ccc(C(=O)OCCC)nc1	Organic compounds	Organoheterocyclic compounds	Pyridines and derivatives	Pyridinecarboxylic acids and derivatives
1710	-4.547571357496754	-4.2684608	1.2518265	4.79497377872467	-6.949091303348541	-2.154117524623871	0.5771482329010933	393.3490000000002	0	512	1.0472066929152632	1.3263172982366491	-1.3543132529365243	3.4406605257881457	-0.2791106069169196	-4.3410287	1.1171112	4.314585071802139	1.2537493529394805	0.2612134502923976	140-01-2	Diethylenetriaminepentaacetic acid pentasodium salt	O=C([O-])CN(CCN(CC(=O)[O-])CC(=O)[O-])CCN(CC(=O)[O-])CC(=O)[O-].[Na+].[Na+].[Na+].[Na+].[Na+]	Organic compounds	Organic acids and derivatives	Carboxylic acids and derivatives	Pentacarboxylic acids and derivatives
1759	-7.246147008325514	-4.9961433	1.2556148	4.803229182958602	-7.591423654556274	-2.788194471597672	0.6272483562066988	237.192	0	512	-1.8710469712489974	0.37895670115266733	-2.216323617479757	2.586905565478845	-2.250003667261061	-5.5066133	1.3586947	5.409438955783843	-0.13151320852109144	0.4855816895400321	141-66-2	Dicrotophos	COP(=O)(OC)OC(C)=CC(=O)N(C)C	Organic compounds	Organic acids and derivatives	Organic phosphoric acids and derivatives	Phosphate esters
1788	-2.445575196176061	-3.2059698	1.2832026	5.000913265347481	-5.860104990005493	-0.8591917246580127	0.44221212121212117	147.13	0	512	2.7221260387953072	1.9617314369075924	-0.6924037550341251	4.308509510313355	0.7603946143097788	-3.3069892	1.0345613	4.040490713715553	1.8607120279491693	0.3422121212121212	142-47-2	Sodium L-glutamate	NC(CCC(=O)O)C(=O)[O-].[Na+]	Organic compounds	Organic acids and derivatives	Carboxylic acids and derivatives	Amino acids, peptides, and analogues
1845	-4.839456449642431	-4.109773	1.1690532	4.293691784143448	-6.291689026355743	-1.9979972422122958	0.40418393361851657	507.2660000000001	0	512	0.8657793046378613	1.5954625931796076	-0.5864532720754508	3.7072385120679967	-0.7296832906153314	-4.290956	1.0664798	4.478205710649489	1.4142797466301882	0.2930619642388339	144550-36-7	Iodosulfuron-methyl-sodium	COC(=O)c1ccc(I)cc1S(=O)(=O)[N-]C(=O)Nc1nc(C)nc(OC)n1.[Na+]	Organic compounds	Organic nitrogen compounds	Organonitrogen compounds	Sulfonylureas
1915	-4.400618422568786	-3.936876	1.5061378	5.76377446949482	-6.871191346645356	-1.1074168771505364	0.706887871853547	201.254	0	512	0.9031260983253511	1.366868463820347	-1.5674468257512186	4.196327643743601	-0.46374236399029467	-4.145971	1.2289084	4.920309817790983	1.1577737207308891	0.5618878718535469	148-79-8	Thiabendazole	c1ccc2[nH]c(-c3cscn3)nc2c1	Organic compounds	Organoheterocyclic compounds	Benzimidazoles
1939	-5.241104388481852	-4.5513883	1.205494	4.904762780666351	-7.019612717628479	-2.114849936962128	0.7562384627469463	258.4049999999999	0	512	0.17119652429088847	0.8609126396252693	-1.6073118048557384	3.2974509758106127	-0.6897161247794594	-4.4705753	1.1301087	4.335479509830473	0.9417256004187176	0.6001409017713366	1506-02-1	6-Acetyl-1,1,2,4,4,7-hexamethyltetraline	CC(=O)c1cc2c(cc1C)C(C)(C)C(C)CC2(C)C	Organic compounds	Benzenoids	Tetralins
1956	-4.914921807363051	-4.4087987	1.1969042	4.482285010814666	-6.699852979183197	-2.217567968368531	0.4127573836552164	235.066	0	512	0.4562680098511573	0.962391114504022	-1.3286631619689886	3.153621848845677	-0.506123112752455	-4.421464	1.0964966	4.07859878540039	0.9497258521285444	0.30151998784009726	15165-67-0	Dichlorprop-P	CC(Oc1ccc(Cl)cc1Cl)C(=O)O	Organic compounds	Benzenoids	Benzene and substituted derivatives	2-phenoxypropionic acids
2054	-5.04838621288633	-5.336966	1.5280316	6.319624441862105	-8.47861623764038	-2.1589917957782756	0.36282328939731096	335.28200000000004	0	512	0.4770240255692995	0.1884442177440833	-2.953205999184752	3.366418442677354	0.2885798248639144	-5.6178837	1.4332405	5.396854895353314	-0.09247345428093935	0.27989646012901825	1582-09-8	Trifluralin	CCCN(CCC)c1c([N+](=O)[O-])cc(C(F)(F)F)cc1[N+](=O)[O-]	Organic compounds	Benzenoids	Benzene and substituted derivatives	Aniline and substituted anilines
2124	-4.691830048950914	-4.3970623	1.1595877	4.488295620679855	-6.790142941474914	-2.30184732079506	0.5865245181264356	418.4730000000002	0	512	0.929837393475655	1.2246051477374604	-1.1684754990483455	3.3198201216315093	-0.29476774731517175	-4.269393	1.0216122	3.913699436187743	1.352274466601596	0.4453480475382003	162881-26-7	(Phenylphosphoryl)bis[(2,4,6-trimethylphenyl)methanone]	Cc1cc(C)c(C(=O)P(=O)(C(=O)c2c(C)cc(C)cc2C)c2ccccc2)c(C)c1	Organic compounds	Benzenoids	Benzene and substituted derivatives	Benzoic acids and derivatives
2135	-4.760348650627618	-4.081274	1.202077	4.633840379118919	-6.303423881530762	-1.6695835024118435	0.6226380621892437	295.338	0	512	0.7099706789265763	1.3890453058716974	-0.8331045519765674	3.8007358271423506	-0.6790746180348446	-4.160613	1.0812218	4.354821723699569	1.3097062886273498	0.49179325915174965	163520-33-0	Isoxadifen-ethyl	CCOC(=O)C1=NOC(c2ccccc2)(c2ccccc2)C1	Organic compounds	Benzenoids	Benzene and substituted derivatives	Diphenylmethanes
2150	-5.766441479142571	-4.499976	1.2107216	4.704605239629744	-6.8592201471328735	-2.154614907503129	0.6563263246889417	222.266	0	512	-0.41956844533114074	0.8468968830715901	-1.5123471133214428	3.1922581263083014	-1.2664653210004815	-4.531397	1.1242403	4.271272188425064	0.8154761735021673	0.5052152135778305	1646-88-4	Aldoxycarb	CNC(=O)ON=CC(C)(C)S(C)(=O)=O	Organic compounds	Organic nitrogen compounds	Organonitrogen compounds	Oxime carbamates
2209	-4.019091179866442	-5.029255	1.3886817	5.453273332118986	-7.891044807434082	-2.4377714753150963	0.6922302340290954	221.647	0	512	1.326570677617488	0.31640693960087757	-2.5453829499501524	2.907890382168834	1.010163733463636	-4.9101405	1.3334001	5.342091935873031	0.4355213334158929	0.543843137254902	1698-60-8	Chloridazon	Nc1cnn(-c2ccccc2)c(=O)c1Cl	Organic compounds	Organoheterocyclic compounds	Diazines	Pyridazines and derivatives
2218	-3.2175897446047688	-4.050965	1.1733842	4.731435841321942	-6.246924591064453	-1.515488749742511	0.49662026971296863	329.418	0	512	2.300157581519479	1.4667825020371155	-0.729177264940206	4.002258576381736	0.8333750877011394	-4.0413857	1.0504624	4.000451487302779	1.4763616860127842	0.3812356543283532	171118-09-5	Metolachlor ESA	CCc1cccc(C)c1N(C(=O)CS(=O)(=O)O)C(C)COC	Organic compounds	Benzenoids	Benzene and substituted derivatives	Anilides
2231	-3.3368901894028857	-4.5219507	1.1424743	4.398881369829178	-6.687613153457642	-2.2887317836284637	0.4860820285825772	452.4490000000002	0	512	2.318679443272375	1.1336189235209866	-1.0320435207823813	3.3668378490467967	1.185060532337837	-4.4086905	1.129756	4.552272826433178	1.2468791700230941	0.37725849917081256	173159-57-4	Foramsulfuron	COc1cc(OC)nc(NC(=O)NS(=O)(=O)c2cc(NC=O)ccc2C(=O)N(C)C)n1	Organic compounds	Organic nitrogen compounds	Organonitrogen compounds	Sulfonylureas
2259	-4.639684631076039	-3.9099493	1.1402432	4.770781397819518	-6.47499828338623	-1.7042168855667124	0.6522977022977023	108.122	0	512	0.3942294394405702	1.1239647887992357	-1.4410842128696209	3.329697184949897	-0.7297353284026995	-4.139943	1.1334475	4.5009040743112525	0.8939709448900462	0.5094405594405594	1758-73-2	Amino(imino)methanesulfinic acid	N=C(N)S(=O)O	Organic compounds	Organic acids and derivatives	Sulfinic acids and derivatives	Sulfinic acids
2270	-3.5309911272818275	-3.2651937	1.0515821	3.8757950365543357	-5.10327159166336	-1.2274765551090245	0.11180124223602483	649.1859999999999	0	512	2.2813780182095407	2.54717544769203	0.709097553828008	4.584892590382344	-0.26579742649142224	-3.5950017	0.94007194	3.7186311006546013	2.2173674673342187	0.06894409937888199	17671-27-1	Behenyl behenate	CCCCCCCCCCCCCCCCCCCCCCOC(=O)CCCCCCCCCCCCCCCCCCCCC	Organic compounds	Lipids and lipid-like molecules	Fatty Acyls	Fatty acid esters
2292	-5.119625489720803	-4.840895	1.2806846	5.05600675344467	-7.189092493057251	-2.133085739612581	0.6879157733450889	491.1200000000001	0	512	0.5715621306514383	0.8502924554744078	-1.4979048726850095	3.55810188075966	-0.2787303137869648	-5.262168	1.3068217	4.797118377685545	0.429019696126233	0.5372308418382395	179101-81-6	Pyridalyl	FC(F)(F)c1ccc(OCCCOc2c(Cl)cc(OCC=C(Cl)Cl)cc2Cl)nc1	Organic compounds	Benzenoids	Benzene and substituted derivatives	Halobenzenes
2316	-3.58401876687227	-4.2009325	1.1024066	4.049364238977432	-6.2510401725769045	-2.2016759335994727	0.5688476267084674	398.3970000000002	0	512	2.016297292577305	1.3993835637570529	-0.6507241131273294	3.3986401258501022	0.616913735874312	-4.223284	1.009343	3.8581419348716737	1.377032280873141	0.4453182149437615	181274-15-7	Propoxycarbazone-sodium	CCCOc1nn(C(=O)[N-]S(=O)(=O)c2ccccc2C(=O)OC)c(=O)n1C.[Na+]	Organic compounds	Benzenoids	Benzene and substituted derivatives	Benzoic acids and derivatives
2319	-4.967525984418001	-4.2242336	1.1560148	4.439471614360809	-6.487400722503662	-2.0479291081428532	0.7142242508485447	576.6880000000002	0	512	0.7934149300794159	1.5367072864649716	-0.7264598080062458	3.7130118063545634	-0.7432923570986647	-4.344935	1.1062543	4.4343737542629205	1.4160059593472345	0.5540979882222821	181640-09-5	SR144190	CN(C)C(=O)NC1(c2ccccc2)CCN(CCC2(c3ccc(F)c(F)c3)CN(C(=O)c3ccccc3)CCO2)CC1.Cl	Organic compounds	Organoheterocyclic compounds	Oxazinanes	Morpholines
2328	-4.696124990618542	-5.1589365	1.3819516	5.315966743230819	-8.013739919662475	-2.697773176431656	0.5435244980401432	284.098	0	512	0.7573431857583144	0.29453166334367054	-2.5602717432856186	2.7556949999452005	0.46281150993077436	-5.2760963	1.3511583	5.545025116205212	0.1773718425679125	0.4147621597935635	1836-75-5	Nitrofen	O=[N+]([O-])c1ccc(Oc2ccc(Cl)cc2Cl)cc1	Organic compounds	Benzenoids	Benzene and substituted derivatives	Diphenylethers
2335	-2.951434976424565	-4.7869434	1.1635213	4.590268719196319	-7.084629058837891	-2.4943603396415712	0.7469206593010199	357.3810000000001	0	512	2.6016964832881535	0.766188004236952	-1.5314975991251718	3.058771120071148	1.8355084592443802	-4.379212	1.0869468	4.08222322463989	1.173919552853545	0.5932974708952228	184653-84-7	Carabersat	CC(=O)c1ccc2c(c1)C(NC(=O)c1ccc(F)cc1)C(O)C(C)(C)O2	Organic compounds	Organoheterocyclic compounds	Benzopyrans	1-benzopyrans
2363	-5.068149180750163	-4.664684	1.449773	5.975672399997709	-7.678984212875366	-1.703311812877657	0.667140964298859	152.12999999999997	0	512	0.11406568451737224	0.5175310442790467	-2.4967693476078305	3.4789030523898785	-0.4034653619330246	-5.0213094	1.3714556	5.351049154996871	0.1609054700092847	0.5286794258373206	18755-43-6	Phosphonic acid, propyl-, dimethyl ester	CCCP(=O)(OC)OC	Organic compounds	Organic acids and derivatives	Organic phosphonic acids and derivatives	Phosphonic acid diesters
2369	-3.8169504235439216	-4.0032454	1.1214081	4.344481772184372	-6.21232488155365	-1.8678431093692789	0.4215961457896942	204.35699999999997	0	512	1.4934390949867145	1.30714416219262	-0.9019353630230141	3.4425464091613573	0.1862949301548089	-3.91424	0.9849784	4.085722851753232	1.3961496322115903	0.27642089093701994	18794-84-8	trans-beta-Farnesene	C=CC(=C)CCC=C(C)CCC=C(C)C	Organic compounds	Lipids and lipid-like molecules	Prenol lipids	Sesquiterpenoids
2439	-4.62970714657668	-4.258226	1.199427	4.697450208663939	-6.506034541130066	-1.8085843324661268	0.7093067518067518	546.6230000000003	0	512	1.1079807547699623	1.4794619838317515	-0.7683466397834229	3.929103568880516	-0.37148122876051826	-4.232685	1.1282502	4.194222241640091	1.5050027990081436	0.5578781803781804	196808-45-4	Farglitazar	Cc1oc(-c2ccccc2)nc1CCOc1ccc(CC(Nc2ccccc2C(=O)c2ccccc2)C(=O)O)cc1	Organic compounds	Organic acids and derivatives	Carboxylic acids and derivatives	Amino acids, peptides, and analogues
2455	-4.423437328878833	-4.8886085	1.2574657	4.9154372870922085	-7.691220009326935	-2.7757827222347267	0.618974358974359	217.378	0	512	0.9137782598039549	0.4486071199714935	-2.354004420644147	2.5614328664480617	0.46517112677912564	-4.7496524	1.1602548	4.531565886735915	0.5875632227439338	0.478974358974359	2008-41-5	Butylate	CCSC(=O)N(CC(C)C)CC(C)C	Organic compounds	Organosulfur compounds	Thiocarbonyl compounds	Thiocarbamic acid derivatives
2456	-4.739285602875383	-4.5004377	1.2726632	4.966030704975125	-7.1768371820449826	-2.210806477069857	0.6197598605098605	190.029	0	512	0.5395342800717128	0.7783821582858184	-1.8980172990978867	3.068013405877239	-0.23884786636415267	-4.635711	1.2098982	4.6940039634704585	0.6431086874622992	0.4885098605098605	2008-58-4	2,6-Dichlorobenzamide	NC(=O)c1c(Cl)cccc1Cl	Organic compounds	Benzenoids	Benzene and substituted derivatives	Benzoic acids and derivatives
2472	-4.854334651343393	-4.2752433	1.1217916	4.4074313044548035	-6.678414011001587	-2.2709827065467834	0.5651071428571429	244.294	0	512	0.5335781492408062	1.1126695128038724	-1.290501210417388	3.116930094037416	-0.5790913690252779	-4.151505	1.0640976	4.294519627094267	1.236407795636597	0.42939285714285713	20325-40-0	3,3'-Dimethoxybenzidine dihydrochloride	COc1cc(-c2ccc(N)c(OC)c2)ccc1N.Cl.Cl	Organic compounds	Benzenoids	Benzene and substituted derivatives	Biphenyls and derivatives
2517	-4.253741272991138	-3.8229656	1.109388	4.401338443160055	-6.047190725803375	-1.64585228264332	0.2449726831585734	530.8780000000003	0	512	1.4712534552195395	1.9020291215259562	-0.32219599759269774	4.079142445567357	-0.4307756510428957	-3.9932446	0.9635939	3.8410616040229795	1.7317500850117897	0.15135566188197766	2082-79-3	Octadecyl 3-(3,5-di-tert-butyl-4-hydroxyphenyl)propionate	CCCCCCCCCCCCCCCCCCOC(=O)CCc1cc(C(C)(C)C)c(O)c(C(C)(C)C)c1	Organic compounds	Lipids and lipid-like molecules	Fatty Acyls	Fatty alcohol esters
2539	-4.572425456094482	-4.4529653	1.1759409	4.480513894557953	-6.748432588577271	-2.267918694019318	0.6977096469081951	249.683	0	512	0.8249635177445406	0.9444237329660375	-1.3510436147382479	3.1294702798197047	-0.11946019654248019	-4.470086	1.1637319	4.600541245937347	0.9273028791932983	0.5414596469081951	210880-92-5	Clothianidin	CN=C(NCc1cnc(Cl)s1)N[N+](=O)[O-]	Organic compounds	Organoheterocyclic compounds	Azoles	Thiazoles
2637	-3.0294804508239053	-4.4166417	1.1613828	4.6909529805183405	-6.806564402580261	-2.115611422061921	0.7867520195750571	214.246	0	512	2.301432271513948	0.9142709955197516	-1.475651680242408	3.2153013002759323	1.3871612613648154	-4.0278378	1.0075479	3.9661728978157034	1.303074970651976	0.6246830540578158	22252-43-3	7-Aminodeacetoxycephalosporanic acid	CC1=C(C(=O)O)N2C(=O)C(N)C2SC1	Organic compounds	Organic acids and derivatives	Carboxylic acids and derivatives	Amino acids, peptides, and analogues
2726	-3.441989670615259	-4.252423	1.1422487	4.613336050510404	-6.668160629272461	-2.054824578762057	0.645410416456928	312.3690000000001	0	512	2.0526782566483646	1.242245104277262	-1.1734927020088377	3.4398433485015665	0.8104331389855712	-3.8721092	0.93830824	3.6228398561477655	1.6225587422675967	0.5104104164569281	23949-66-8	Ethanediamide, N-(2-ethoxyphenyl)-N'-(2-ethylphenyl)-	CCOc1ccccc1NC(=O)C(=O)Nc1ccccc1CC	Organic compounds	Organic acids and derivatives	Carboxylic acids and derivatives	Amino acids, peptides, and analogues
2847	-2.9930571493518467	-2.900077	1.2310677	4.718846562504767	-5.331085360050201	-0.6122387975454336	0.4322195035238513	134.175	0	512	2.1346144546072265	2.227594492048703	-0.20341375609112802	4.5154328064136395	-0.0929800447833653	-3.0803518	1.0457516	3.9528280705213543	2.0473197677636357	0.2998203237562505	25322-69-4	Polypropylene glycol	CC(O)COC(C)CO	Organic compounds	Organic oxygen compounds	Organooxygen compounds	Alcohols and polyols
2904	-4.079291156689891	-4.751659	1.1520628	4.497093021869659	-7.039006674289704	-2.541913652420044	0.45809158405431705	350.4580000000001	0	512	1.4653448215009803	0.7929770794289622	-1.4943706960988326	3.0027223257708275	0.6723677597834978	-4.5683827	1.1166477	4.470284849405287	0.9762532517139595	0.31253995795349176	26002-80-2	Phenothrin	CC(C)=CC1C(C(=O)OCc2cccc(Oc3ccccc3)c2)C1(C)C	Organic compounds	Lipids and lipid-like molecules	Fatty Acyls	Fatty acid esters
2919	-3.3212682288942488	-4.2613745	1.2000263	4.753625935316085	-6.632539641857147	-1.8789137065410628	0.7748128964266322	286.349	0	512	2.1356274418963244	1.1955211959828054	-1.1756439710665745	3.5779819642495103	0.9401062446775286	-4.6876063	1.1320077	4.633333683013916	0.7692893200136133	0.6192573408710766	26225-79-6	Ethofumesate	CCOC1Oc2ccc(OS(C)(=O)=O)cc2C1(C)C	Organic compounds	Organoheterocyclic compounds	Coumarans
2920	-3.970089339569208	-4.899209	1.3237633	5.070965862274169	-7.508150708675385	-2.437184846401216	0.7508375169626571	301.798	0	512	1.509627017832451	0.5805073457345131	-2.0284343512737255	3.042531511000443	0.9291196829527646	-5.5872803	1.5367764	5.930514216423035	-0.1075639176034705	0.5972143285568601	262376-75-0	HMR1426	OC12N=C(c3ccccc3)SC1Cc1cc(Cl)ccc12	Organic compounds	Benzenoids	Indanes
2923	-3.027296241047294	-3.2312167	1.0993378	4.516660767793654	-5.594422876834869	-1.0777621090412146	0.2718816649466804	402.57200000000006	0	512	2.577547324169095	2.373626891975396	0.010420688381519742	4.527081456175175	0.2039204280353477	-3.4345157	0.9361725	3.7158933132886887	2.1703278519717797	0.1696594427244582	26266-57-9	Sorbitan monohexadecanoate	CCCCCCCCCCCCCCCC(=O)OCC(O)C1OCC(O)C1O	Organic compounds	Lipids and lipid-like molecules	Fatty Acyls	Fatty acid esters
3006	-3.2531443221947933	-3.8218658	1.0642062	4.276751685142515	-6.129563021659851	-1.8528113365173355	0.46681846932321314	342.3910000000001	0	512	2.281378018209541	1.7126565543727506	-0.5950406812555166	3.6817110038869987	0.5687214748480534	-3.7993882	0.96485984	4.014886328577995	1.7351341518617602	0.3601518026565465	27138-31-4	Di(propylene glycol) dibenzoate	CC(COCC(C)OC(=O)c1ccccc1)OC(=O)c1ccccc1	Organic compounds	Benzenoids	Benzene and substituted derivatives	Benzoic acids and derivatives
3008	-4.199057047821103	-3.8722012	1.068741	4.058572781085968	-5.930768501758576	-1.8721957206726076	0.5752074412536544	326.502	0	512	1.3148287980849467	1.6416846616761873	-0.4168826558525257	3.6416901252334424	-0.3268558435211766	-3.8896022	1.0573413	4.126816284656525	1.62428364129171	0.4524801685263816	27176-87-0	Dodecylbenzenesulfonic acid	CCCCCCCCCCCCc1ccccc1S(=O)(=O)O	Organic compounds	Benzenoids	Benzene and substituted derivatives	Benzenesulfonic acids and derivatives
3052	-3.897184582237192	-4.1860647	1.244377	5.233528825640676	-6.7363228559494015	-1.5027940303087257	0.5996864548494983	182.266	0	512	1.3635210804412121	1.0746409468986284	-1.4756171932709974	3.7579116323696784	0.2888801379166166	-4.2532544	1.0990785	4.1898197889328	1.0074512593648626	0.457178093645485	27776-01-8	Benzyltoluene	Cc1ccccc1Cc1ccccc1	Organic compounds	Benzenoids	Benzene and substituted derivatives	Diphenylmethanes
3090	-3.2397850165254924	-4.14097	1.1101532	4.470169585943221	-6.335218775272369	-1.8650491893291476	0.7445863369111423	111.08	0	512	1.8058508545527274	0.9046656193453114	-1.2895829041941491	3.180586681749072	0.9011852135770466	-4.0185633	1.0007379	4.117454835772513	1.027072596187973	0.5832960143304972	28382-15-2	Maleic hydrazide, potassium salt	O=c1ccc([O-])n[nH]1.[K+]	Organic compounds	Organoheterocyclic compounds	Diazines	Pyridazines and derivatives
3126	-3.41165952122028	-4.1943927	1.2487873	5.024276220798492	-6.835959482192993	-1.8116832613945009	0.7056090407177363	196.957	0	512	1.8827118993518908	1.0999787270544648	-1.5415880616208222	3.4826881591776697	0.7827331599015461	-3.9317894	1.1157304	4.284454575181006	1.3625820327091391	0.5456090407177363	2893-78-9	Sodium dichloroisocyanurate	O=c1[n-]c(=O)n(Cl)c(=O)n1Cl.[Na+]	Organic compounds	Organoheterocyclic compounds	Triazines	Triazinones
3190	-4.077559351065838	-3.8011549	1.2433457	5.003095537424087	-6.2351109623909	-1.2320154249668134	0.7805914291801388	260.3739999999999	0	512	1.3380382639290778	1.61444276279221	-0.8195133473959846	4.183582190028102	-0.2764044991523855	-3.915684	1.1208512	4.231341406702995	1.4999136401667836	0.6194803180690277	3006-86-8	1,1-Bis(tert-butylperoxy)cyclohexane	CC(C)(C)OOC1(OOC(C)(C)C)CCCCC1	Organic compounds	Organic oxygen compounds	Organic oxides	Organic peroxides
3192	-6.502807910225481	-4.909657	1.2433063	4.830030715465541	-7.255660986900329	-2.4256302714347884	0.6726351877824529	380.7840000000001	0	512	-0.9221292185637165	0.6710216977093275	-1.6749822952385642	3.1550484202269766	-1.59315090873012	-5.131836	1.3004162	5.366113239526748	0.4488427621172588	0.5281907433380084	300-76-5	Naled	COP(=O)(OC)OC(Br)C(Cl)(Cl)Br	Organic compounds	Organic acids and derivatives	Organic phosphoric acids and derivatives	Phosphate esters
294	-3.599392104758879	-4.5268993	1.2651131	5.16864981651306	-7.385383343696594	-2.2167335271835333	0.5258448540706604	148.20499999999996	0	512	1.5714707509477204	0.6439635221711328	-2.214520487989995	2.9541293285230656	0.9275072330096759	-4.300621	1.0460113	4.144645571708678	0.8702418329653963	0.41067025089605735	104-46-1	Anethole	CC=Cc1ccc(OC)cc1	Organic compounds	Benzenoids	Phenol ethers	Anisoles
3278	-4.732660092803644	-4.066972	1.2438971	4.910793638229367	-6.441663861274719	-1.5308702230453521	0.7835483033965549	261.119	0	512	0.6841783810680953	1.3498666987430727	-1.0248253874029798	3.8859682508263873	-0.6656883139340151	-4.124972	1.23626	4.708361425995822	1.2918665986565505	0.6111750315071539	314-40-9	Bromacil	CCC(C)n1c(=O)[nH]c(C)c(Br)c1=O	Organic compounds	Organoheterocyclic compounds	Diazines	Pyrimidines and pyrimidine derivatives
3322	-4.07601108482326	-3.9366238	1.0769215	4.361625459790229	-6.1637894868850704	-1.8021640270948411	0.7604078156053997	213.329	0	512	1.2530388127447056	1.392426080677179	-0.834739589317105	3.5268858704731243	-0.13938727310145804	-4.0460143	1.0267643	4.001823306083678	1.2830355775655367	0.6004078156053997	32289-58-0	Polihexanide	CN=C(N)NCCCCCCN=C(C)N	Organic compounds	Organic nitrogen compounds	Organonitrogen compounds	Guanidines
3338	-5.646598496206912	-4.831066	1.5196197	6.212587091326713	-8.172443079948426	-1.9598559886217126	0.7142240896358544	801.3789999999999	0	512	0.2572394614260612	1.0727718156582207	-2.268605122315453	3.9439819690112605	-0.8155323646151151	-4.908506	1.7773083	6.999852305650709	0.9953320260665539	0.5622240896358545	32536-52-0	Octabromodiphenyl ether	Brc1cc(Oc2cc(Br)c(Br)c(Br)c2Br)c(Br)c(Br)c1Br	Organic compounds	Benzenoids	Benzene and substituted derivatives	Diphenylethers
3388	-3.7733601897760543	-3.471183	1.1187544	4.573062989115713	-5.905779850482941	-1.3327168613672276	0.22819472616632858	398.6280000000002	0	512	1.827207610906553	2.129384734811775	-0.3052120498003338	4.267850939315379	-0.3021771281763228	-3.5473404	1.0098108	3.967293211817741	2.0532274148796015	0.15172413793103448	33703-08-1	Hexanedioic acid, diisononyl ester	CC(C)CCCCCCOC(=O)CCCCC(=O)OCCCCCCC(C)C	Organic compounds	Lipids and lipid-like molecules	Fatty Acyls	Fatty alcohol esters
3401	-4.567306143401755	-5.285245	1.2559397	5.000169235467911	-8.002282071113587	-3.0021128356456765	0.7773295064578523	228.321	0	512	0.7912397144953536	0.07330091934676349	-2.643736213216479	2.356433022251432	0.717938798309671	-5.200313	1.1140082	4.452119159698485	0.15823277726862484	0.606241134751773	34014-18-1	Tebuthiuron	CNC(=O)N(C)c1nnc(C(C)(C)C)s1	Organic compounds	Organoheterocyclic compounds	Azoles	Thiadiazoles
3470	-4.033569041978065	-4.3886743	1.1708894	4.828553438186645	-6.983009624481201	-2.1544561862945564	0.6774734017072728	276.493	0	512	1.4081150987264643	1.0530098679908408	-1.5413254837766712	3.2872279544099734	0.3551052172077256	-4.3570924	1.0548368	4.087350273132325	1.0845917535919682	0.5269911957411957	35435-21-3	Silane, triethoxy(2,4,4-trimethylpentyl)-	CCO[Si](CC(C)CC(C)(C)C)(OCC)OCC	Organic compounds	Organometallic compounds	Organometalloid compounds	Organosilicon compounds
3477	-4.984972331599694	-4.714035	1.5401568	6.229587996006011	-8.044615173339844	-1.815027177333833	0.6914480230880492	297.18500000000006	0	512	0.4880545536314112	0.7589918353587652	-2.5715882881087384	3.6579997078972726	-0.27093729742000683	-5.298759	1.6962736	6.7489923238754255	0.17426792072646274	0.5352283944868691	35554-44-0	Imazalil	C=CCOC(Cn1ccnc1)c1ccc(Cl)cc1Cl	Organic compounds	Benzenoids	Benzene and substituted derivatives	Benzylethers
3616	-3.92073630860502	-3.9518569	1.0992746	4.075094062089919	-6.1518883228302	-2.076794260740281	0.4659780642471437	314.46600000000007	0	512	1.5768373878834059	1.5457168454504262	-0.6543146263417744	3.420779435748145	0.031120542972738807	-4.047474	1.0083908	3.743042945861815	1.4500998038577693	0.3050368762062311	3851-87-4	Peroxide, bis(3,5,5-trimethyl-1-oxohexyl)	CC(CC(=O)OOC(=O)CC(C)CC(C)(C)C)CC(C)(C)C	Organic compounds	Organic acids and derivatives	Carboxylic acids and derivatives	Dicarboxylic acids and derivatives
3624	-3.212424129885544	-4.10742	1.457682	5.8340672016143795	-7.116029071807861	-1.2819618701934816	0.5959899971504453	381.2180000000001	0	512	2.3687492686812597	1.4737534494334361	-1.5348556732410572	4.2992115283733225	0.8949958377658231	-4.6952033	1.430919	5.811282312870025	0.8859700831046255	0.44951112391100867	38720-66-0	1,2-Dichloro-5,12-dihydroquinolino[2,3-b]acridine-7,14-dione	O=c1c2ccccc2[nH]c2cc3c(=O)c4c(Cl)c(Cl)ccc4[nH]c3cc12	Organic compounds	Organoheterocyclic compounds	Quinolines and derivatives	Benzoquinolines
3662	-3.8652566467164697	-4.4789305	1.259906	4.970871317386627	-6.980141127109528	-2.009269809722901	0.5908976426799007	198.221	0	512	1.4318930160513337	0.8182191886341719	-1.6829914643417245	3.2878798530449025	0.613673826611167	-4.4427514	1.2095065	4.935944664478302	0.8543982423863197	0.4562822580645161	39515-51-0	3-Phenoxybenzaldehyde	O=Cc1cccc(Oc2ccccc2)c1	Organic compounds	Benzenoids	Benzene and substituted derivatives	Diphenylethers
3710	-4.10107455724292	-4.2318673	1.178203	4.549460619688033	-6.525537168979644	-1.976076549291611	0.6898289229996546	211.217	0	512	1.2236543126277102	1.0928615456739013	-1.2008082991090143	3.348652320579019	0.13079275614208985	-4.3273487	1.0729489	4.094621789455414	0.9973801447213214	0.5260125671890378	41372-08-1	Methyldopa sesquihydrate	CC(N)(Cc1ccc(O)c(O)c1)C(=O)O.CC(N)(Cc1ccc(O)c(O)c1)C(=O)O.O.O.O	Organic compounds	Phenylpropanoids and polyketides	Phenylpropanoic acids
3834	-3.312788131862498	-3.9035625	1.0893217	4.32910982966423	-6.109226417541504	-1.7801165878772747	0.44153439153439156	222.372	0	512	2.034291970242483	1.44351756093713	-0.762146315436523	3.5669635142277065	0.5907744139138691	-3.8996687	0.9544278	3.7434558868408194	1.4474114190152931	0.2872486772486772	4602-84-0	Farnesol	CC(C)=CCCC(C)=CCCC(C)=CCO	Organic compounds	Lipids and lipid-like molecules	Prenol lipids	Sesquiterpenoids
3910	-3.4435753310172266	-4.1308837	1.1180515	4.271417754888533	-6.421012663841248	-2.1495949089527153	0.8080808080808082	30.026	0	512	1.0339221492458885	0.34661378152464417	-1.9435151835781328	2.3279025713104	0.6873083626778418	-3.9411569	1.0213168	4.091499668359756	0.5363406034707743	0.6414141414141414	50-00-0	Formaldehyde	C=O	Organic compounds	Organic oxygen compounds	Organooxygen compounds	Carbonyl compounds
3928	-4.257452095332859	-4.535864	1.1952904	4.875450861454009	-6.954865455627441	-2.079414594173432	0.6996317242732599	308.38100000000003	0	512	1.2316355170767028	0.9532237381008627	-1.4657778432178799	3.4096730182361292	0.2784117810099147	-4.3965464	1.0425617	4.216921871900558	1.0925412437608268	0.5392781889197245	50-33-9	Phenylbutazone	CCCCc1c(O)n(-c2ccccc2)n(-c2ccccc2)c1=O	Organic compounds	Organoheterocyclic compounds	Azoles	Pyrazoles
3960	-3.49398219411604	-4.7613444	1.2432129	5.062010478973388	-7.404624819755554	-2.3426143407821662	0.6664345458463106	75.11099999999999	0	512	1.3817213499383374	0.11435911905137638	-2.528921275701177	2.533089203272211	1.2673622387147705	-4.5925527	1.0737845	4.398883503675458	0.28315087040643994	0.5235774029891677	5080-22-8	2-Propanamine, N-hydroxy-	CC(C)NO	Organic compounds	Organic nitrogen compounds	Organonitrogen compounds	N-organohydroxylamines
4000	-6.391229265879938	-5.0718975	1.2881167	4.815358972549438	-7.39158947467804	-2.5762305021286016	0.5302367895263845	341.19000000000005	0	512	-0.8582329720141781	0.4610988051917249	-1.8585931808122802	2.956765791737158	-1.3193317591660705	-5.0997453	1.1222048	4.59702587723732	0.4332510006551789	0.3935974969952497	51338-27-3	Methyl (RS)-2-[4-(2,4-dichlorophenoxy)phenoxy]propionate	COC(=O)C(C)Oc1ccc(Oc2ccc(Cl)cc2Cl)cc1	Organic compounds	Benzenoids	Benzene and substituted derivatives	Diphenylethers
4037	-4.446619867637169	-4.619626	1.1836159	4.779189085960383	-7.169842851161957	-2.3906537652015736	0.6118651105865898	510.3630000000001	0	512	1.2612593139883719	1.0882531434854432	-1.4619636695364158	3.3172254164239674	0.17300617758988146	-4.4101906	1.0488387	3.9360190987586976	1.2976886123054479	0.48408733280881194	51851-37-7	Triethoxy((perfluorohexyl)ethyl)silane	CCO[Si](CCC(F)(F)C(F)(F)C(F)(F)C(F)(F)C(F)(F)C(F)(F)F)(OCC)OCC	Organic compounds	Organometallic compounds	Organometalloid compounds	Organosilicon compounds
4086	-6.1206405852864405	-4.562311	1.2950547	5.133250004053113	-7.02380154132843	-1.8905515372753168	0.3661904761904762	168.10799999999995	0	512	-0.8950522039517627	0.6632772033323397	-1.7982131599937519	3.335036844059361	-1.558329412801089	-4.9618387	1.2989105	5.349082243442535	0.26374967005933936	0.2761904761904762	528-29-0	1,2-Dinitrobenzene	O=[N+]([O-])c1ccccc1[N+](=O)[O-]	Organic compounds	Benzenoids	Benzene and substituted derivatives	Nitrobenzenes
4122	-2.947983340209221	-3.575373	1.2575251	4.992897433042525	-5.981647753715515	-0.9887503206729896	0.6896825396825397	91.11	0	512	2.0115827064287064	1.3841931336292261	-1.022081707077587	3.970815725964938	0.6273895941322096	-3.6773179	1.0975986	4.170312711596487	1.2822481832801937	0.521626984126984	534-03-2	1,3-Propanediol, 2-amino-	NC(CO)CO	Organic compounds	Organic nitrogen compounds	Organonitrogen compounds	Amines
4230	-3.13333091814522	-4.0390077	1.33975	5.386381277441977	-6.616558206081391	-1.2301769286394133	0.5538011695906433	256.3419999999999	0	512	2.2754888502468837	1.3698121036873652	-1.2077384376892872	4.1786428397526905	0.9056767455815868	-4.07039	1.1361854	4.516222265362739	1.3384295461208855	0.4121345029239766	54982-83-1	1,4-Dioxacyclohexadecane-5,16-dione	O=C1CCCCCCCCCCC(=O)OCCO1	Organic compounds	Phenylpropanoids and polyketides	Macrolides and analogues
4373	-1.8607412077445065	-3.7273667	1.0949754	4.154078143835068	-5.790649116039276	-1.6365709722042088	0.4857575757575757	76.095	0	512	3.020614913628579	1.153989444920278	-0.9092929946661907	3.2447851491688766	1.866625478122803	-3.4128895	0.99146736	3.849533972144126	1.468466640087681	0.37666666666666665	57-55-6	1,2-Propylene glycol	CC(O)CO	Organic compounds	Organic oxygen compounds	Organooxygen compounds	Alcohols and polyols
4378	-8.912669910610614	-4.0504637	1.2333245	4.6562033772468565	-6.581539452075958	-1.925336074829102	0.680802318405294	296.41	0	512	-3.440777059240033	1.4214291882740704	-1.1096466007053778	3.5465567765414785	-4.862206234157977	-4.943928	1.3033175	5.222849130630492	0.5279650884631548	0.5216186449359063	57-63-6	17alpha-Ethinylestradiol	C#CC1(O)CCC2C3CCc4cc(O)ccc4C3CCC21C	Organic compounds	Lipids and lipid-like molecules	Steroids and steroid derivatives	Estrane steroids
4408	-3.80698043263616	-3.9856267	1.1597072	4.535876893997191	-6.102520501613617	-1.5666436076164252	0.59170747962718	447.6380000000001	0	512	1.843946514053518	1.6653002592258954	-0.4515935549239386	4.084283339073253	0.17864626490412316	-4.2035136	1.103188	4.241766607761383	1.4474133141209349	0.46830322430803095	58353-68-7	Butanoic acid, 4-[(9Z)-9-octadecen-1-ylamino]-4-oxosulfo-, sodium salt (1:2)	CCCCCCCCC=CCCCCCCCCNC(=O)CC(C(=O)[O-])S(=O)(=O)[O-].[Na+].[Na+]	Organic compounds	Lipids and lipid-like molecules	Fatty Acyls	Fatty acids and conjugates
4412	-3.990671611080204	-4.052309	1.1530961	4.443419158458708	-6.225680470466614	-1.7822613120079056	0.4997970591898485	186.295	0	512	1.2795295878764277	1.2178921568449137	-0.955479271509982	3.487939886948726	0.06163742517467874	-3.6492114	0.9867999	3.8741723328828805	1.6209897952508947	0.38285612632149635	58430-94-7	3,5,5-Trimethylhexyl acetate	CC(=O)OCCC(C)CC(C)(C)C	Organic compounds	Organic acids and derivatives	Carboxylic acids and derivatives	Carboxylic acid derivatives
5977	-4.144051970395186	-4.3932643	1.1741873	4.598285782337188	-6.667679703235626	-2.0693939208984378	0.7323364217481865	58.08	0	512	0.6199746372968515	0.3707623229568264	-1.9036530955435886	2.6946326867935997	0.2492123232754686	-4.145049	1.0337342	4.033648228645324	0.6189774912617504	0.5571380090497737	75-56-9	1,2-Propylene oxide	CC1CO1	Organic compounds	Organoheterocyclic compounds	Epoxides
4526	-5.137217337033409	-5.5366826	1.3864244	5.366298097372054	-8.399511408805846	-3.033213311433792	0.5180216513683127	342.2260000000001	0	512	0.39709566416111475	-0.00236961341306351	-2.865198407611323	2.5010996897607316	0.3994652687099993	-5.339852	1.1803292	4.487606555223463	0.1944611506548574	0.39680953015619147	60207-90-1	Propiconazole	CCCC1COC(Cn2cncn2)(c2ccc(Cl)cc2Cl)O1	Organic compounds	Benzenoids	Benzene and substituted derivatives	Halobenzenes
4605	-5.431332560988074	-4.238195	1.2825443	5.071227580308913	-6.711205327510833	-1.63997774720192	0.7045448525612356	101.149	0	512	-0.4263709674712525	0.7667666532046051	-1.7062437339940117	3.3649838463149013	-1.1931376185137088	-4.3913927	1.534976	6.392394408583636	0.613568873424006	0.5516036760906473	617-84-5	Diethylformamide	CCN(C=O)CC	Organic compounds	Organic acids and derivatives	Carboxylic acids and derivatives	Carboxylic acid derivatives
4606	-4.960462003547867	-3.9001982	1.17598	4.565354797244071	-6.291305518150329	-1.725950720906258	0.7887932942016426	238.374	0	512	0.4167968806062778	1.4770606713346295	-0.9140466339961848	3.6513081632478865	-1.0602637823412016	-3.958537	1.1677091	4.48173892199993	1.4187217744454945	0.6227588114430219	61788-32-7	Hydrogenated terphenyl	C1=CC(c2ccc(C3CC=CCC3)cc2)CCC1	Organic compounds	Benzenoids	Benzene and substituted derivatives
4647	-4.7086565957978825	-4.231336	1.090997	4.415291470289229	-6.2841649651527405	-1.8688734948635117	0.4565725806451614	187.634	0	512	0.5646549412007861	1.0419754190590202	-1.010853428154072	3.404438042135157	-0.47732047900711105	-4.4135275	1.1152074	4.421239203214645	0.8597840461879261	0.3378225806451613	6190-65-4	Deethylatrazine	CC(C)Nc1nc(N)nc(Cl)n1	Organic compounds	Organoheterocyclic compounds	Triazines	Aminotriazines
4660	-3.7632297928002	-3.787769	1.0712397	4.306016236543653	-5.8807225823402405	-1.5747063457965877	0.6224002234324815	150.18099999999998	0	512	1.4133851990083934	1.3888459135650988	-0.7041075905316471	3.6019086460120056	0.024539286408173933	-3.8429341	0.989206	4.050407415628433	1.3336808810340226	0.4933679653679654	622-51-5	p-Tolylurea	Cc1ccc(NC(N)=O)cc1	Organic compounds	Benzenoids	Benzene and substituted derivatives	N-phenylureas
4719	-2.8844523129599606	-3.959611	1.1714112	4.411977967619896	-6.338274133205414	-1.9262961655855189	0.0	184.367	0	512	2.381230875989487	1.3060722522184205	-1.0725909442559665	3.339387023363929	1.0751586260659183	-3.9282358	1.0150379	4.01162868142128	1.3374474198876791	0.0	629-50-5	Tridecane	CCCCCCCCCCCCC	Organic compounds	Hydrocarbons	Saturated hydrocarbons	Alkanes
4766	-6.309011212510737	-4.9433556	1.2976143	5.240290480852125	-7.4464469194412235	-2.2061564385890984	0.5858692185007974	196.464	0	512	-1.01572823048988	0.3499274247132552	-2.153163937420367	3.0871265434317583	-1.3656556522080026	-5.2228575	1.469038	5.525043350458141	0.07042549434669952	0.4585964912280701	634-93-5	2,4,6-Trichloroaniline	Nc1c(Cl)cc(Cl)cc1Cl	Organic compounds	Benzenoids	Benzene and substituted derivatives	Aniline and substituted anilines
4824	-4.681889731880634	-4.3928924	1.2561849	4.747828513383865	-6.875035297870636	-2.127206784486771	0.7126050420168067	282.23600000000005	0	512	0.7687226765603288	1.057720044931131	-1.424422889429673	3.3234056239541925	-0.2889973711933784	-4.5120344	1.1541669	4.508526843786239	0.9385779666012041	0.5697478991596638	64359-81-5	4,5-Dichloro-2-octyl-3(2H)-isothiazolone	CCCCCCCCn1sc(Cl)c(Cl)c1=O	Organic compounds	Organohalogen compounds	Aryl halides	Aryl chlorides
5037	-4.582838126113651	-4.4661093	1.1748827	4.6183758735656735	-6.704612147808075	-2.0862362742424017	0.6928743564123483	166.188	0	512	0.6377615352000616	0.7544903683362147	-1.4840124864943627	3.1343633870713106	-0.11672885029577973	-4.3746834	1.1076057	4.3327131986618035	0.8459162803002743	0.5015242966751918	66215-27-8	Cyromazine	Nc1nc(N)nc(NC2CC2)n1	Organic compounds	Organoheterocyclic compounds	Triazines	Aminotriazines
5060	-3.956615797188312	-4.6654463	1.2820468	5.163616335391998	-7.469060218334198	-2.3054438829421997	0.784525667030738	152.241	0	512	1.2259158307775646	0.517085337016032	-2.286528590368321	2.877087745023677	0.7088304842447934	-4.611368	1.4233297	5.6490406572818745	0.5711634418778452	0.6128590003640714	6674-22-2	1,8-Diazabicyclo[5.4.0]undec-7-ene	C1CCC2=NCCCN2CC1	Organic compounds	Organoheterocyclic compounds	Azepanes
5093	-5.709495769194688	-4.4541135	1.3054954	5.081212556362152	-7.026023507118225	-1.9448109507560731	0.7999231676888456	494.48300000000006	0	512	-0.015344403763213324	1.2400378828586252	-1.3318721416867505	3.7493404146754017	-1.2553822857657329	-4.7140937	1.2933286	5.04324054718017	0.9800576709624886	0.6349968652037619	67485-29-4	Hydramethylnon	CC1(C)CN=C(NN=C(C=Cc2ccc(C(F)(F)F)cc2)C=Cc2ccc(C(F)(F)F)cc2)NC1	Organic compounds	Benzenoids	Benzene and substituted derivatives	Trifluoromethylbenzenes
5123	-5.670276107954032	-5.6798553	1.505884	5.977852779626845	-8.846245622634887	-2.8683928430080425	0.6083333333333333	236.74	0	512	-0.296004464678052	-0.3055836868659198	-3.4719739793589075	2.5058788002679373	0.009579238725655692	-5.0251837	1.454286	5.8947020649909945	0.3490879672004158	0.475	67-72-1	Hexachloroethane	ClC(Cl)(Cl)C(Cl)(Cl)Cl	Organic compounds	Organohalogen compounds	Organochlorides
5232	-4.441592195456133	-3.971663	1.1559873	4.6174073040485375	-6.139176321029663	-1.5217690169811253	0.6022869674185464	247.68500000000003	0	512	0.9523075107078885	1.4222367065243344	-0.7452766148656418	3.8721306891828964	-0.46992919725667015	-4.227622	1.107154	4.267441821098326	1.1662776659898653	0.47275400038557935	68157-60-8	Forchlorfenuron	O=C(Nc1ccccc1)Nc1ccnc(Cl)c1	Organic compounds	Benzenoids	Benzene and substituted derivatives	N-phenylureas
5478	-5.503485022573681	-5.431605	1.4554288	5.438120156526565	-8.046122479438782	-2.608002322912218	0.7266149068322981	238.41899999999995	0	512	-0.12614416048888893	-0.054263995041727124	-2.66878161735399	2.7693385391725744	-0.07188016036054634	-4.8987355	1.2534457	4.87829031348228	0.4786053390289461	0.5647101449275362	6864-37-5	Bis(4-amino-3-methylcyclohexyl)methane	CC1CC(CC2CCC(N)C(C)C2)CCC1N	Organic compounds	Organic nitrogen compounds	Organonitrogen compounds	Cyclohexylamines
5492	-5.0133248253757845	-4.4378476	1.2098434	4.679137688875198	-6.867616295814514	-2.188478606939317	0.7121443309947362	345.752	0	512	0.5254398755861903	1.1009170954544427	-1.3288515948525395	3.3502860940226578	-0.5754772110874544	-4.5609894	1.282356	5.056376641988753	0.9777753128589397	0.5544944103767634	68694-11-1	Triflumizole	CCCOCC(=Nc1ccc(Cl)cc1C(F)(F)F)n1ccnc1	Organic compounds	Benzenoids	Benzene and substituted derivatives	Trifluoromethylbenzenes
5582	-3.796080438662554	-4.4344034	1.170492	4.73634603023529	-6.801665079593659	-2.0653190493583686	0.41348768472906394	350.4799999999999	0	512	1.7485828015075646	1.1102598260556238	-1.2570018394235398	3.47934419081175	0.6383229808320747	-4.2077403	1.0386432	4.023022770881653	1.3369229520902703	0.3031428571428571	68987-29-1	Potassium stearyl phosphate	CCCCCCCCCCCCCCCCCCOP(=O)([O-])O.[K+]	Organic compounds	Organic acids and derivatives	Organic phosphoric acids and derivatives	Phosphate esters
5633	-2.6010429005217968	-3.6805522	1.2895007	5.098116445541382	-6.394676816463471	-1.2965603709220888	0.6370471014492753	182.172	0	512	2.6594387257926484	1.579929369911111	-1.1341951901490255	3.9639212553923566	1.0795093436646046	-3.5715976	1.1563157	4.444346421957014	1.6888840395137028	0.4845833333333333	69-65-8	D-Mannitol	OCC(O)C(O)C(O)C(O)CO	Organic compounds	Organic oxygen compounds	Organooxygen compounds	Carbohydrates and carbohydrate conjugates
5635	-3.4734890309504043	-3.9723976	1.1904211	4.525186145305632	-6.189783036708832	-1.6645968914031999	0.2951111111111111	138.122	0	512	1.6667738273360133	1.1678652876355666	-1.0495201784224142	3.4756659668832177	0.4989085348912705	-4.0951076	1.0252485	3.9758078455924983	1.0451552923416783	0.1991111111111111	69-72-7	Salicylic acid	O=C(O)c1ccccc1O	Organic compounds	Benzenoids	Benzene and substituted derivatives	Benzoic acids and derivatives
5771	-2.976639923877681	-3.857876	1.1095425	4.296443229913711	-6.024440324306488	-1.7279970943927765	0.560112130283082	117.14799999999998	0	512	2.0920949546602663	1.21085879609331	-0.9557054457685401	3.3407377841451713	0.8812361385155074	-4.0984035	1.0710158	4.1248311817646	0.9703314054225406	0.4443226565988715	72-18-4	L-Valine	CC(C)C(N)C(=O)O	Organic compounds	Organic acids and derivatives	Carboxylic acids and derivatives	Amino acids, peptides, and analogues
5839	-4.749665109696616	-3.452832	1.1776848	4.779161182045936	-5.994454133510589	-1.2152929514646538	0.44827264239028947	386.3850000000001	0	512	0.8373551484617567	2.134188280036947	-0.4074338753522171	4.371727306693718	-1.2968331261303314	-3.5110102	1.0922061	4.312546536326406	2.0760100858254793	0.3339869281045752	73612-29-0	2-Naphthalenecarboxylic acid, 3-hydroxy-4-[2-(4-methyl-2-sulfophenyl)diazenyl]-, strontium salt (1:1)	Cc1ccc(N=Nc2c(O)c(C(=O)[O-])cc3ccccc23)c(S(=O)(=O)[O-])c1.[Sr+2]	Organic compounds	Benzenoids	Naphthalenes	Naphthalenecarboxylic acids and derivatives
5853	-4.5017201263762505	-3.751222	1.1826649	4.467112359404563	-6.0482277274131775	-1.5811153680086143	0.6177120272055724	327.49000000000007	0	512	1.0134779168488801	1.7639761656059325	-0.5330296841880469	3.934082675216516	-0.750498231158355	-4.2367425	1.0845951	4.382410532236097	1.2784555425460544	0.4319027305960155	74051-80-2	Sethoxydim	CCCC(=NOCC)C1C(=O)CC(CC(C)SCC)CC1=O	Organic compounds	Organic oxygen compounds	Organooxygen compounds	Carbonyl compounds
5925	-4.014503241577723	-3.1702285	1.3010169	5.117079514265059	-5.892982125282288	-0.7759026110172285	0.5130346947738251	164.204	0	512	1.2008804907231698	2.0451552491730767	-0.677598392981395	4.439481121283664	-0.844274760284998	-3.6345952	1.1333625	4.498673424124716	1.5807885817809335	0.4019235836627141	7473-98-5	2-Hydroxy-2-methylpropiophenone	CC(C)(O)C(=O)c1ccccc1	Organic compounds	Organic oxygen compounds	Organooxygen compounds	Carbonyl compounds
5928	-5.402454612979649	-4.855652	2.7833986	11.565406215190887	-10.526933670043945	1.0384725451469405	0.7991919191919192	94.939	0	512	-0.4250099600313621	0.12179278879550275	-5.549489017095659	6.015917198095227	-0.5468027575108989	-5.66488	2.6015081	10.287759801745414	-0.6874351284464022	0.6355555555555557	74-83-9	Methyl bromide	CBr	Organic compounds	Organohalogen compounds	Alkyl halides	Halomethanes
5938	-3.3191662570801244	-3.3048432	1.1625698	4.601231741905212	-5.608107435703277	-1.0068756937980652	0.535362558588365	286.412	0	512	2.1378249528706577	2.15214800205663	-0.1511162257524954	4.450115516152716	-0.01432306974797104	-3.7156186	1.1060134	4.244001778960227	1.741372588257677	0.42322580645161284	7491-02-3	Decanedioic acid, bis(1-methylethyl) ester	CC(C)OC(=O)CCCCCCCCC(=O)OC(C)C	Organic compounds	Lipids and lipid-like molecules	Fatty Acyls	Fatty acid esters
5950	-4.142393001688438	-4.2617507	1.3446373	5.2503514856100075	-6.941753768920898	-1.6914022833108908	0.6166666666666666	84.93299999999999	0	512	0.7866834627994268	0.6673257614870655	-2.012677304433033	3.237674181176974	0.11935769640116156	-4.5315075	1.2490003	4.756183594465256	0.39756897786397916	0.4833333333333333	75-09-2	Dichloromethane	ClCCl	Organic compounds	Organohalogen compounds	Alkyl halides	Halomethanes
6145	-4.527129651252813	-5.1290154	1.6393572	6.352823829650878	-8.415004086494445	-2.0621802568435674	0.7953045100103925	132.206	0	512	0.5941215142429569	-0.007764268054064168	-3.293752920998675	3.0590709086522025	0.6018857944564155	-4.964165	1.5724179	6.238112580776211	0.15708596344214829	0.620019305019305	77-73-6	Dicyclopentadiene	C1=CC2C3C=CC(C3)C2C1	Organic compounds	Hydrocarbons	Polycyclic hydrocarbons
6254	-3.838134181557557	-4.385448	1.2462795	4.620459127426147	-6.688480615615845	-2.0680214881896974	0.40875541125541126	434.64200000000034	0	512	1.799997508873605	1.2526837193771472	-1.0503489251846825	3.570110202241465	0.5473137974158315	-4.129197	1.0472245	3.9953256726264956	1.5089345595903616	0.3117857142857143	78-42-2	Tris(2-ethylhexyl) phosphate	CCCCC(CC)COP(=O)(OCC(CC)CCCC)OCC(CC)CCCC	Organic compounds	Organic acids and derivatives	Organic phosphoric acids and derivatives	Phosphate esters
6258	-3.9313393906926266	-4.707787	1.424819	5.267418593168259	-7.4187719345092775	-2.1513533413410193	0.7852372752435082	278.221	0	512	1.5130505165590789	0.7366028520946345	-1.974382027257572	3.293036565910686	0.7764476462031253	-4.7690973	1.3649116	5.859872585535049	0.6752925571422299	0.6124468085106383	78491-02-8	Diazolidinyl urea	O=C(NCO)N(CO)c1c(O)n(CO)c(=O)n1CO	Organic compounds	Organoheterocyclic compounds	Azoles	Imidazoles
6280	-5.600132981778416	-4.72485	1.3447512	5.283040058612824	-7.376445198059082	-2.0934051394462587	0.597249312328082	354.491	0	512	-0.05052776821124659	0.8247550184849103	-1.8268399844919128	3.4562000741209107	-0.8752828040135237	-4.7669315	1.2942255	5.266121608018874	0.7826736901082257	0.4623655913978494	789-02-6	o,p'-DDT	Clc1ccc(C(c2ccccc2Cl)C(Cl)(Cl)Cl)cc1	Organic compounds	Benzenoids	Benzene and substituted derivatives	Diphenylmethanes
6287	-4.663553238673459	-4.1143312	1.2177026	4.850533244013785	-6.473259902000427	-1.6227266579866424	0.5903138528138527	133.405	0	512	0.46161886850613987	1.0108408721156765	-1.3480877948208279	3.5024454491929564	-0.5492219932510958	-4.039119	1.0218441	3.9125874876976	1.0860533246921897	0.4528138528138528	79-00-5	1,1,2-Trichloroethane	ClCC(Cl)Cl	Organic compounds	Organohalogen compounds	Organochlorides
6291	-4.669733550511973	-3.6170053	1.1250526	4.463374006748198	-5.919198393821716	-1.4558243870735175	0.5819047619047619	93.513	0	512	0.3011384393531695	1.3538666402860786	-0.9483264039565741	3.5150476027916246	-1.0527282023064064	-3.9117186	1.1237457	4.432585909962653	1.0591533893879297	0.4519047619047619	79-07-2	Chloroacetamide	NC(=O)CCl	Organic compounds	Organic acids and derivatives	Carboxylic acids and derivatives	Carboxylic acid derivatives
6305	-5.794986400783665	-4.341157	1.2468637	4.8421822428703285	-6.982354438304901	-2.1401721954345723	0.42256159761456374	387.39900000000017	0	512	-0.2068279054512757	1.2470015481527585	-1.394195942972512	3.4479862998978166	-1.4538294412499733	-4.4198747	1.1033053	4.226446098089216	1.1682838319283588	0.2992656449553001	79277-27-3	hifensulfuron methyl	COC(=O)c1sccc1S(=O)(=O)NC(=O)Nc1nc(C)nc(OC)n1	Organic compounds	Organic nitrogen compounds	Organonitrogen compounds	Sulfonylureas
6310	-3.9174856712611374	-3.899353	1.125274	4.5154314756393426	-6.367561221122742	-1.8521297454833987	0.5398476885433408	85.10600000000001	0	512	1.0124745078015418	1.0306071497922595	-1.4376010420600625	3.0778304335792805	-0.018132643917387448	-3.9153438	1.028224	4.200669297575949	1.0146164266033622	0.4099267399267399	79-39-0	Methacrylamide	C=C(C)C(N)=O	Organic compounds	Organic acids and derivatives	Carboxylic acids and derivatives	Carboxylic acid derivatives
6318	-5.540850340509589	-4.8038273	1.634315	6.426216998696321	-8.355680990219115	-1.9294639915227938	0.6640772540359428	465.093	0	512	0.12668946259201364	0.8637125267017146	-2.6881411871175125	3.738075811578809	-0.7370230547429877	-5.3471603	1.5165765	6.165851187705993	0.32037947862266275	0.5152791771128659	79622-59-6	Fluazinam	O=[N+]([O-])c1cc(C(F)(F)F)c(Cl)c([N+](=O)[O-])c1Nc1ncc(C(F)(F)F)cc1Cl	Organic compounds	Benzenoids	Benzene and substituted derivatives	Trifluoromethylbenzenes
6410	-3.305750715788962	-3.940805	1.117058	4.3396451503038405	-6.058242964744568	-1.7185978144407275	0.5237922705314009	100.117	0	512	1.6947571117336606	1.059702865890976	-1.057735137221945	3.2819100130818954	0.6350542425545438	-3.818111	0.9017387	3.5273078083992	1.1823968798484241	0.3995859213250518	80-62-6	Methyl methacrylate	C=C(C)C(=O)OC	Organic compounds	Organic acids and derivatives	Carboxylic acids and derivatives	Carboxylic acid derivatives
6539	-4.631740516843184	-3.427772	1.1192985	4.332881212234497	-5.512122809886932	-1.1792415976524355	0.5467004390408645	248.285	0	512	0.7632099658446584	1.967178435041937	-0.11717232719908993	4.215708885035407	-1.203968471707686	-3.4261777	1.0815356	4.3113362967967985	1.9687727286334769	0.43336710570753123	842-07-9	C.I. Solvent Yellow 14	Oc1ccc2ccccc2c1N=Nc1ccccc1	Organic compounds	Benzenoids	Naphthalenes	Naphthols and derivatives
6725	-4.058600265241847	-4.068956	1.1606765	4.358399310708045	-6.245299065113068	-1.8868997544050223	0.5989210789210789	268.36	0	512	1.3701175179619844	1.359761870486714	-0.8165812819092363	3.5418180287988092	0.01035563304306475	-4.074779	0.95733446	3.747052907943724	1.3539387501153684	0.47034965034965037	85-98-3	N,N'-Diethylcarbanilide	CCN(C(=O)N(CC)c1ccccc1)c1ccccc1	Organic compounds	Benzenoids	Benzene and substituted derivatives	N-phenylureas
6773	-3.4310119012593003	-3.9568443	1.1307298	4.475536280870435	-6.030135440826416	-1.5545991599559805	0.0	140.26999999999998	0	512	1.715952895730447	1.190120463423432	-0.8831706438366685	3.5923656370337667	0.525832428574684	-3.8205585	0.959593	3.691140127182007	1.3264062330452135	0.0	872-05-9	1-Decene	C=CCCCCCCCC	Organic compounds	Hydrocarbons	Unsaturated hydrocarbons	Unsaturated aliphatic hydrocarbons
6789	-3.835431026701397	-4.154793	1.256167	4.761133733391761	-6.7319151878356935	-1.9707814544439328	0.5306599832915622	121.183	0	512	1.2480106729636407	0.9286489349507034	-1.648473488170656	3.1126602452211047	0.31936175894313434	-4.0094395	0.9994044	4.118592381477356	1.0740022197316845	0.4052631578947368	87-62-7	2,6-Dimethylaniline	Cc1cccc(C)c1N	Organic compounds	Benzenoids	Benzene and substituted derivatives	Xylenes
6799	-4.987560964980691	-3.7148652	1.3164343	5.188109734654425	-6.532104766368866	-1.34399503171444	0.6621789742566124	329.44000000000005	0	512	0.5302153642932652	1.8029111181178767	-1.0143284370949095	4.1737812975595165	-1.272695757308572	-4.1539364	1.0835563	4.264279955625534	1.3638399226808606	0.4918633384237351	87820-88-0	Tralkoxydim	CCON=C(CC)C1C(=O)CC(c2c(C)cc(C)cc2C)CC1=O	Organic compounds	Organic oxygen compounds	Organooxygen compounds	Carbonyl compounds
6825	-4.571671498718594	-3.6937623	1.3549484	5.01314561367035	-6.200620186328888	-1.1874745726585387	0.6059643605870021	207.10699999999997	0	512	0.744523279122214	1.6224324787478437	-0.8844254084880802	4.128720205182269	-0.8779091963199122	-4.5392337	1.2941743	4.907708787918089	0.7769610921523836	0.46553724053724055	88-30-2	3-Trifluoromethyl-4-nitrophenol	O=[N+]([O-])c1ccc(O)cc1C(F)(F)F	Organic compounds	Benzenoids	Phenols	Nitrophenols
6842	-5.773667423954119	-4.072156	1.1441379	4.209867799282073	-6.275664663314819	-2.0657968640327455	0.5536172261782017	240.215	0	512	-0.3930673009295669	1.308444159222734	-0.8950645402902673	3.314803258991806	-1.7015114715005053	-4.133652	1.0362065	4.126335108280181	1.2469479011355322	0.43166600666600663	88-85-7	Dinoseb	CCC(C)c1cc([N+](=O)[O-])cc([N+](=O)[O-])c1O	Organic compounds	Benzenoids	Phenols	Nitrophenols
6848	-4.400699459014315	-3.6288588	1.0118014	4.148416602611541	-5.7373222470283505	-1.5889056444168093	0.36251101088310395	546.7890000000006	0	512	1.3371203100721183	2.1089609610447133	0.0004975220580828046	4.148914124669624	-0.7718406543115561	-4.029657	1.0400023	4.191497170925139	1.7081628813459167	0.2804597288318219	89-04-3	Trioctyl trimellitate	CCCCCCCCOC(=O)c1ccc(C(=O)OCCCCCCCC)c(C(=O)OCCCCCCCC)c1	Organic compounds	Benzenoids	Benzene and substituted derivatives	Benzoic acids and derivatives
6929	-4.745069034962058	-4.0741143	1.1141937	4.259087646007538	-6.211750280857086	-1.9526626348495486	0.597883432780458	219.287	0	512	0.5959438511814366	1.2668985655436984	-0.8707373947135916	3.388350251293946	-0.6709547122997046	-4.217575	1.0755134	4.28796727657318	1.1234378180846978	0.47061070550773076	90-30-2	N-Phenyl-1-naphthylamine	c1ccc(Nc2cccc3ccccc23)cc1	Organic compounds	Benzenoids	Naphthalenes
6940	-3.4375347007298163	-3.9071167	1.1118981	4.283938091993332	-6.009015154838562	-1.72507706284523	0.42755417956656344	170.211	0	512	1.793452922497786	1.3238709691365667	-0.7780275316109598	3.505910560382372	0.4695819508052179	-4.0092607	1.0456896	4.262331458926201	1.2217269796846426	0.3117647058823529	90-43-7	2-Phenylphenol	Oc1ccccc1-c1ccccc1	Organic compounds	Benzenoids	Benzene and substituted derivatives	Biphenyls and derivatives
7174	-4.508155627285645	-4.1294904	1.1708546	4.63212576508522	-6.587439405918121	-1.955313640832901	0.4755244755244755	158.2	0	512	0.6910508518760127	1.0697160987123249	-1.3882329267564635	3.243892838328757	-0.3786652517668463	-4.028021	0.9599388	3.965358048677444	1.1711856126906615	0.37207619966240657	93-04-9	2-Methoxynaphthalene	COc1ccc2ccccc2c1	Organic compounds	Benzenoids	Naphthalenes
4792	-2.5364561783143547	-3.5041702	1.2321926	4.836371594667433	-6.06860818862915	-1.2322365939617161	0.7651308717763534	176.124	0	512	2.709362361965075	1.7416483625812287	-0.8227896483497203	4.013581946317713	0.9677140010527108	-3.5311494	1.09703	4.490635010600087	1.7146691402288559	0.6066403057386175	6381-77-7	Sodium erythorbate (1:1)	O=C1OC(C(O)CO)C([O-])C1=O.[Na+]	Organic compounds	Organoheterocyclic compounds	Lactones	Gamma butyrolactones
7299	-3.746241002602624	-4.228022	1.3243061	4.9612310290336605	-6.828857600688934	-1.867626571655274	0.6190916347381864	204.26900000000003	0	512	1.5639614602095886	1.0821803643452597	-1.518655137876722	3.4425758911569386	0.48178109593863594	-4.8158693	1.5704203	6.489247959852217	0.49433311516837414	0.4878416347381864	947-19-3	(1-Hydroxycyclohexyl)(phenyl)methanone	O=C(c1ccccc1)C1(O)CCCCC1	Organic compounds	Organic oxygen compounds	Organooxygen compounds	Carbonyl compounds
7333	-7.671348873975597	-4.949173	1.3161106	4.891321128606796	-7.343181157112122	-2.4518600285053265	0.6107758620689656	270.4	0	512	-2.2393421867059984	0.48283372914742384	-1.9111744698425237	2.980146658764272	-2.7221759003427843	-5.4595275	1.3413621	5.305624043941496	-0.0275208174065237	0.47284482758620694	95465-99-9	Cadusafos	CCOP(=O)(SC(C)CC)SC(C)CC	Organic compounds	Organophosphorus compounds	Organothiophosphorus compounds
7334	-3.401996239281584	-4.2508516	1.2212082	4.740583074092864	-6.767389273643493	-2.0268061995506295	0.46911764705882353	106.168	0	512	1.623997396883684	0.7751420086330391	-1.7413956374782253	2.9991874366146383	0.8488553918829669	-4.1735325	1.0067389	3.8781748890876733	0.852461133012903	0.34911764705882353	95-47-6	o-Xylene	Cc1ccccc1C	Organic compounds	Benzenoids	Benzene and substituted derivatives	Xylenes
7336	-3.5673177704294066	-3.9281855	1.0395627	4.086118578910828	-6.099835932254791	-2.013717353343964	0.4811946532999164	108.14	0	512	1.4666685948101992	1.1058008976479268	-1.0658495670151853	3.0202690118956417	0.3608676925222536	-3.9254189	1.0127742	3.7814144372940057	1.1085675132558444	0.34643274853801176	95-48-7	o-Cresol	Cc1ccccc1O	Organic compounds	Benzenoids	Phenols	Cresols
7374	-4.786667081609353	-3.7972734	1.0863945	4.331298828124998	-5.9199187636375425	-1.588619935512544	0.4381981915025393	126.155	0	512	0.3142373863189702	1.3036310571112686	-0.8190142957092197	3.5122845324157788	-0.9893936841636739	-3.764892	1.0005169	3.925984501838684	1.3360123700556394	0.3278550724637681	96-05-9	Allyl methacrylate	C=CCOC(=O)C(=C)C	Organic compounds	Organic acids and derivatives	Carboxylic acids and derivatives	Carboxylic acid derivatives
7375	-3.995354825803265	-5.009534	1.4998041	6.041275906562802	-8.291054344177246	-2.249778437614443	0.7036363636363637	120.15099999999995	0	512	1.0843725639240411	0.07019349781190105	-3.2113269544499397	2.829948952112863	1.014179056337848	-5.3511505	1.5768132	5.977493888139724	-0.2714231110886303	0.5581818181818182	96-09-3	Styrene oxide	c1ccc(C2CO2)cc1	Organic compounds	Benzenoids	Benzene and substituted derivatives
7398	-5.782498534467533	-4.8279443	1.3141611	5.0114151418209065	-7.411252665519714	-2.399837523698808	0.7274574021274653	364.9420000000002	0	512	-0.22027468667266503	0.7342795817943215	-1.8490288177248464	3.1623863240960595	-0.9545542557504918	-5.2309356	1.4029218	5.382628351449965	0.33128826980456383	0.5747858781444659	96489-71-3	Pyridaben	CC(C)(C)c1ccc(CSc2cnn(C(C)(C)C)c(=O)c2Cl)cc1	Organic compounds	Benzenoids	Benzene and substituted derivatives	Phenylpropanes
7446	-4.99229166462556	-4.86282	1.2050633	4.9190486550331105	-7.383972859382629	-2.4649242043495185	0.6418662818662819	296.5520000000001	0	512	0.47980919271373107	0.6092807146484307	-1.9118720020433384	3.0071766529897723	-0.12947151615754215	-4.9268565	1.1088636	4.310875529050826	0.5452443511071445	0.4918662818662819	97-77-8	Disulfiram	CCN(CC)C(=S)SSC(=S)N(CC)CC	Organic compounds	Organic nitrogen compounds	Organonitrogen compounds	Amines
7458	-3.733181629625452	-3.7925885	1.0899593	4.25656026005745	-6.043260884284973	-1.786700624227524	0.28182194616977224	198.218	0	512	1.563961460209589	1.5045546354544492	-0.7461177944499325	3.510442465607517	0.05940684274088115	-3.8449533	1.0043762	3.743047058582305	1.4521897701308542	0.2151552795031056	97-90-5	Ethylene glycol dimethacrylate	C=C(C)C(=O)OCCOC(=O)C(=C)C	Organic compounds	Organic acids and derivatives	Carboxylic acids and derivatives	Dicarboxylic acids and derivatives
7512	-4.724320944570908	-4.185526	1.2610296	5.090085890889167	-6.687705218791962	-1.5976193279027946	0.4600953716690042	137.13799999999998	0	512	0.4128368669191195	0.9516319326325099	-1.5505474073019339	3.539538483587233	-0.5387950504058692	-4.3060594	1.0454916	4.181118303537367	0.8310984620901206	0.34917725752508366	99-08-1	3-Nitrotoluene	Cc1cccc([N+](=O)[O-])c1	Organic compounds	Benzenoids	Benzene and substituted derivatives	Nitrobenzenes
7526	-3.8197911523387615	-3.778811	1.1897961	4.456750077009199	-6.06126823425293	-1.6045181572437315	0.5372148541114058	154.12099999999998	0	512	1.3680706658913333	1.4090508423051455	-0.8734064160228353	3.5833436609863636	-0.040980174402970526	-3.907446	1.1019149	4.275772836804389	1.2804158992229333	0.40764705882352936	99-50-3	3,4-Dihydroxybenzoic acid	O=C(O)c1ccc(O)c(O)c1	Organic compounds	Benzenoids	Benzene and substituted derivatives	Benzoic acids and derivatives
7534	-4.129562939807614	-4.2764287	1.2992172	5.15773374736309	-7.0996337890625	-1.9419000416994099	0.48618113912231564	162.27599999999995	0	512	1.0806913542743566	0.9338255867209458	-1.8893794949805292	3.2683542523825606	0.1468657596857943	-4.2877607	1.1182569	4.3530984044075005	0.9224935649581246	0.3718954248366013	99-62-7	1,3-Diisopropylbenzene	CC(C)c1cccc(C(C)C)c1	Organic compounds	Benzenoids	Benzene and substituted derivatives	Cumenes
7551	-4.179691907948583	-4.351124	1.216486	5.097558003664016	-7.025497889518737	-1.927939885854721	0.4297174645000732	137.138	0	512	0.9574659035414449	0.7860340058258078	-1.8883400780287096	3.209217925635307	0.1714319018658701	-4.2362747	1.0612117	4.140536344051359	0.9008830995975515	0.32572886051146926	99-99-0	4-Nitrotoluene	Cc1ccc([N+](=O)[O-])cc1	Organic compounds	Benzenoids	Benzene and substituted derivatives	Nitrobenzenes
7560	-6.521197287594649	-4.772157	1.4661721	5.655189371109007	-7.8247193694114685	-2.169529998302462	0.5175567103674314	726.2829999999998	0	512	-0.6600914087817301	1.0889486764928202	-1.9636134905985494	3.6915758805104573	-1.7490400953644247	-5.1964035	1.3804283	5.590275222063063	0.664702369965045	0.38630671036743147	NOCAS_(+/-) 2-(2,4-dichlorophenyl)-3-(1H-1,2,	(+/-) 2-(2,4-dichlorophenyl)-3-(1H-1,2,4-triazole-1-yl)propyl-1,1,2,2-tetrafluoroethylether	FC(F)(CC(Cn1cncn1)c1ccc(Cl)cc1Cl)C(F)(F)OC(F)(F)C(F)(F)CC(Cn1cncn1)c1ccc(Cl)cc1Cl	Organic compounds	Benzenoids	Benzene and substituted derivatives	Halobenzenes
10160	-10.565274721803275	-7.056635	2.7248857	10.488714981079102	-12.46652340888977	-1.977808427810669	0.399893899204244	374.8650000000001	0	512	-4.99139982823808	-1.4827600002388657	-6.892648515324575	3.5960664657545265	-3.508639818849174	-7.5739636	3.7193224	14.86872774362564	-2.0000887344977367	0.3075862068965517	70648-26-9	1,2,3,4,7,8-Hexachlorodibenzofuran	Clc1cc2oc3c(Cl)c(Cl)c(Cl)c(Cl)c3c2cc1Cl	Organic compounds	Organoheterocyclic compounds	Benzofurans	Dibenzofurans
20012	-3.5322959660451563	-4.297123	1.1770016	4.568812012672423	-6.728725218772888	-2.1599132061004642	0.707303596228601	444.44000000000017	0	512	2.1155171728769475	1.3506901743458883	-1.0809120798507839	3.4878999328216396	0.7648269892771093	-4.640159	1.1915828	4.7320324838161465	1.0076539979700545	0.5440852054240033	60-54-8 ,64-75-5	Tetracycline ,Tetracycline hydrochloride		Organic compounds	Phenylpropanoids and polyketides	Tetracyclines
20016	-3.1343276770349355	-3.7712312	1.1554728	4.454661390185355	-6.040004026889801	-1.5853426367044463	0.554041514041514	74.079	0	512	1.735367434092868	1.0984639521057369	-1.1703089157619977	3.284352474423357	0.6369034974340586	-3.7725806	0.99323666	3.9146251261234255	1.0971144750319255	0.4397557997557998	1560-69-6 ,4075-81-4 ,79-09-4 ,84057-80-7	Propanoic acid, cobalt(2+) salt ,Calcium propionate ,Propionic acid ,Zirconium(4+) tetrapropanoate		Organic compounds	Organic acids and derivatives	Carboxylic acids and derivatives	Carboxylic acids
20025	-4.295408215768723	-3.4182665	1.1136268	4.213391590118408	-5.675069952011109	-1.4616783618927005	0.011764705882352941	284.4839999999999	0	512	1.158649629981305	2.0357913260841927	-0.2210121062610809	3.992379483857327	-0.8771416809634252	-3.5731013	1.005419	3.9956730842590322	1.8809565428288528	0.0	13586-84-0 ,4485-12-5 ,557-05-1	Octadecanoic acid, cobalt salt ,Lithium octadecanoate ,Octadecanoic acid, zinc salt		Organic compounds	Lipids and lipid-like molecules	Fatty Acyls	Fatty acids and conjugates
20029	-3.860085474930947	-3.855525	1.1105216	4.361237862706182	-6.055482292175293	-1.6942444294691115	0.0	238.349	0	512	1.517127859241101	1.521688315912195	-0.6782689580032455	3.6829689047029364	-0.004560458146278812	-3.851522	0.94952404	3.6243544816970807	1.5256913556069833	0.0	142-87-0 ,22397-58-6	Sodium decyl sulfate ,unnamed [22397-58-6]		Organic compounds	Organic acids and derivatives	Organic sulfuric acids and derivatives	Sulfuric acid esters
20039	-5.132069370858578	-4.4378934	1.2170017	4.806785732507704	-6.831248044967651	-2.024462312459947	0.4596941070625281	127.574	0	512	-0.026307198096394237	0.6678687963017399	-1.7254858722054676	3.0812998603022366	-0.6941759802030605	-4.829764	1.2165394	4.629814249277114	0.2759982907826639	0.348582995951417	106-47-8 ,20265-96-7	4-Chloroaniline ,4-Chloroaniline hydrochloride		Organic compounds	Benzenoids	Benzene and substituted derivatives	Aniline and substituted anilines
20045	-3.123152457981069	-3.9003224	1.203402	4.749464017152786	-6.240997874736786	-1.4915338575839996	0.5893240962446684	192.123	0	512	2.160426901545679	1.3832569274566757	-0.9574185152100376	3.792045501942749	0.7771699793053077	-3.931894	0.98609966	3.850689080357551	1.351685282924082	0.4630083067709842	3344-18-1 ,546-46-3 ,77-92-9 ,813-94-5 ,866-84-2	trimagnesium dicitrate ,1,2,3-Propanetricarboxylic acid, 2-hydroxy-, zinc salt (2:3) ,Citric acid ,Tricalcium citrate ,Tripotassium citrate		Organic compounds	Organic acids and derivatives	Carboxylic acids and derivatives	Tricarboxylic acids and derivatives
20052	-4.260383250178352	-4.13812	1.2048748	4.843972057104111	-6.6677166223526	-1.8237445652484894	0.5476262626262627	191.139	0	512	1.020966059360777	1.1432291336401526	-1.3863673128134713	3.4576047442906392	-0.12226307577039286	-4.2777944	1.1992377	4.583713316917419	1.003554952548371	0.30027777777777775	139-13-9 ,5064-31-3	Nitrilotriacetic acid ,Glycine, N,N-bis(carboxymethyl)-, trisodium salt		Organic compounds	Organic acids and derivatives	Carboxylic acids and derivatives	Amino acids, peptides, and analogues
20053	-3.7397602722166567	-4.2599244	1.2456998	4.872915363311767	-7.0028156518936155	-2.1299002885818483	0.5548871063576946	292.244	0	512	1.7259853313002305	1.205821195681184	-1.5370700483767283	3.335845314935039	0.5201641395570249	-4.3198414	1.1714686	4.731353819370269	1.1459042268967363	0.23986928104575167	139-33-3 ,14025-21-9 ,14402-88-1 ,15375-84-5 ,15708-41-5 ,15934-01-7 ,22473-78-5 ,60-00-4 ,62-33-9 ,64-02-8 ,67859-51-2 ,68015-77-0	Ethylenediaminetetraacetic acid, disodium salt ,Zincate(2-), [[N,N'-1,2-ethanediylbis[N-[(carboxy-.kappa.O)methyl]glycinato-.kappa.N,.kappa.O]](4-)]-, sodium (1:2), (OC-6-21)- ,Sodium [(ethylenedinitrilo)tetraacetato]magnesate ,Manganate(2-), [[N,N'-1,2-ethanediylbis[N-[(carboxy-.kappa.O)methyl]glycinato-.kappa.N,.kappa.O]](4-)]-, disodium, (OC-6-21)- ,Ethylenediaminetetraacetic acid ferric sodiu…		Organic compounds	Organic acids and derivatives	Carboxylic acids and derivatives	Tetracarboxylic acids and derivatives
20063	-3.775231184711653	-5.0516195	1.3831618	5.376864540576934	-7.778683495521546	-2.401818954944612	0.37249931581828133	300.0979999999999	0	512	1.7020319163717863	0.42564358341625436	-2.3014203944381064	3.0754441461388273	1.2763883450124682	-5.1568766	1.6714518	7.295842152833937	0.32038654678554823	0.2537493158182813	29420-49-3 ,375-73-5	Potassium perfluorobutanesulfonate ,Perfluorobutanesulfonic acid		Organic compounds	Organohalogen compounds	Alkyl halides	Alkyl fluorides
156	-4.902599794695014	-3.8443627	1.0443009	4.200523504614828	-5.9608953356742855	-1.7603718310594576	0.5093117611701061	432.56300000000016	1	512	0.7334495738915289	1.791686612162995	-0.3248459670877425	3.8756775375270855	-1.0582370589467232	-3.9373403	1.0286688	4.152890893816948	1.6987091226557274	0.38027950310559006	10193-99-4	Acetic acid, mercapto-, 2,2-bis[[(mercaptoacetyl)oxy]methyl]-1,3-propanediyl ester	O=C(CS)OCC(COC(=O)CS)(COC(=O)CS)COC(=O)CS	Organic compounds	Organic acids and derivatives	Carboxylic acids and derivatives	Tetracarboxylic acids and derivatives
184	-4.712480181420342	-4.235523	1.2154608	4.664908710122109	-6.610629165172577	-1.9457204550504685	0.733179622310057	241.87	1	512	0.6711018231861423	1.148058784560183	-1.2270471605660929	3.4378615495560156	-0.47695695754338896	-4.1425824	1.0745488	4.203418868780135	1.240999606144375	0.5831796223100569	10222-01-2	2,2-Dibromo-3-nitrilopropionamide	N#CC(Br)(Br)C(N)=O	Organic compounds	Organic acids and derivatives	Carboxylic acids and derivatives	Carboxylic acid derivatives
205	-3.1805248062843634	-3.4550254	1.0101095	4.270416787266729	-5.565552747249603	-1.2951359599828736	0.5958510410684323	218.205	1	512	2.158339891606505	1.8838392695084831	-0.22668804935873485	4.043728737907995	0.27450062820965515	-3.6058545	1.0195947	4.086351707577705	1.733010161542958	0.47277411799150926	102-76-1	Triacetin	CC(=O)OCC(COC(C)=O)OC(C)=O	Organic compounds	Lipids and lipid-like molecules	Glycerolipids	Triradylcglycerols
330	-4.310577532751864	-4.0337787	1.0564075	4.060212129354474	-6.115076029300689	-2.054863899946215	0.6413165266106442	228.248	1	512	1.0478294480097001	1.3246283291891547	-0.7566690485391249	3.3035430808153494	-0.2767988653019131	-4.3834023	1.0924218	4.118556535243988	0.9750046153015989	0.5038165266106442	10543-57-4	Tetraacetylethylenediamine	CC(=O)N(CCN(C(C)=O)C(C)=O)C(C)=O	Organic compounds	Organic acids and derivatives	Carboxylic acids and derivatives	Carboxylic acid derivatives
386	-4.840642761330515	-6.89242	2.9130366	11.978043997287731	-12.730088043212891	-0.7520440459251603	0.6235574229691877	235.906	1	512	0.5320962254802767	-1.5196808154952703	-7.3573490564021	4.620694940885631	2.0517770537329616	-5.705736	2.1016626	8.58314710855484	-0.33299717190736194	0.4711764705882353	106-37-6	1,4-Dibromobenzene	Brc1ccc(Br)cc1	Organic compounds	Benzenoids	Benzene and substituted derivatives	Halobenzenes
418	-4.414877030863645	-3.9708	1.1378064	4.531840348243712	-6.363307523727417	-1.8314671754837044	0.7032323232323232	187.862	1	512	0.8589619107094695	1.3030390211862573	-1.0894685821543026	3.4423717660894098	-0.44407710792052946	-4.271715	1.0600297	4.201780688762665	1.0021237901445654	0.5532323232323233	106-93-4	1,2-Dibromoethane	BrCCBr	Organic compounds	Organohalogen compounds	Organobromides
441	-2.806300285488609	-3.981769	1.1091361	4.22322855591774	-6.188530468940735	-1.9653019130229952	0.5444444444444445	62.068000000000005	1	512	1.9865674659712556	0.811098679086575	-1.3956627174808707	2.827565838436869	1.175468799441811	-3.910003	1.0871415	4.360218462347982	0.8828647916742239	0.4333333333333334	107-21-1	Ethylene glycol	OCCO	Organic compounds	Organic oxygen compounds	Organooxygen compounds	Alcohols and polyols
454	-3.454844448056267	-3.7392652	1.0140831	3.98096702992916	-5.784574556350708	-1.8036075264215474	0.6415204678362573	118.176	1	512	1.617684837914618	1.333264068399467	-0.7120452703798231	3.2689217595493374	0.28442075541968537	-3.9069846	0.99864894	3.8195341587066647	1.1655447271059702	0.5021265284423179	107-41-5	2-Methyl-2,4-pentanediol	CC(O)CC(C)(C)O	Organic compounds	Organic oxygen compounds	Organooxygen compounds	Alcohols and polyols
460	-4.931618732656025	-4.7932606	1.1851159	4.746412831544876	-7.199598610401154	-2.4531857788562776	0.5058082029780143	307.825	1	512	0.5566851554877306	0.6950433191485562	-1.7112947222573978	3.035118109287478	-0.1383581583152047	-4.943472	1.1334238	4.585924923419952	0.5448319664252828	0.39426974143955273	107534-96-3	Tebuconazole	CC(C)(C)C(O)(CCc1ccc(Cl)cc1)Cn1cncn1	Organic compounds	Benzenoids	Benzene and substituted derivatives	Phenylbutylamines
491	-3.7558932717321314	-4.169072	1.0979773	4.241561567783355	-6.426432311534882	-2.1848707437515262	0.6903828197945845	100.073	1	512	1.2444236475781785	0.8312447769055393	-1.4261153922245717	2.8154461755587836	0.41317887945195064	-4.2279367	1.1696205	4.62179188132286	0.772380176177497	0.5459383753501401	108-30-5	Succinic anhydride	Oc1ccc(O)o1	Organic compounds	Organoheterocyclic compounds	Heteroaromatic compounds
504	-4.510838260859762	-3.9543457	1.0434674	3.9104613125324246	-5.83248690366745	-1.9220255911350252	0.5944187675070028	171.06699999999998	1	512	0.7223279783706582	1.278820545038556	-0.5993206644370295	3.311140648095395	-0.5564925577347619	-3.901019	1.026489	4.060499936342238	1.3321471597110857	0.45324229691876755	108-60-1	bis(2-Chloro-1-methylethyl) ether	CC(CCl)OC(C)CCl	Organic compounds	Organic oxygen compounds	Organooxygen compounds	Ethers
510	-3.2979356528651533	-4.451878	1.0868235	3.9832272529602037	-6.531774699687958	-2.548547446727754	0.5908722856091277	120.19499999999998	1	512	1.7819507489315631	0.6280083293084778	-1.4518882978912413	2.5313389550689624	1.1539424179661455	-4.1841545	1.0247148	3.9123930573463435	0.8957319080981798	0.4435038645564962	108-67-8	1,3,5-Trimethylbenzene	Cc1cc(C)cc(C)c1	Organic compounds	Benzenoids	Benzene and substituted derivatives
522	-2.881117608027292	-4.0545177	1.043884	4.231275987625122	-6.279590201377869	-2.0483142137527466	0.5085994397759104	92.141	1	512	2.0833353132833907	0.9099351670544628	-1.3151372800671857	2.916138707557937	1.1734001379443875	-3.9910207	1.0326009	4.045935413241386	0.9734322325636714	0.39095238095238094	108-88-3	Toluene	Cc1ccccc1	Organic compounds	Benzenoids	Benzene and substituted derivatives	Toluenes
526	-3.6717902872034	-4.30302	1.1412573	4.502731275558471	-6.666139936447143	-2.1634086608886722	0.6560421994884911	100.161	1	512	1.328908364648517	0.6976786594066889	-1.6654412845952264	2.8372899909632445	0.6312297132543638	-4.3249054	1.1375765	4.3645062863826745	0.6757932491058184	0.5088235294117647	108-93-0	Cyclohexanol	OC1CCCCC1	Organic compounds	Organic oxygen compounds	Organooxygen compounds	Alcohols and polyols
561	-5.766132789688137	-5.164548	1.4839154	5.798372656106949	-8.18082549571991	-2.3824528396129616	0.7096969696969697	66.063	1	512	-0.9461744980520495	-0.3445896168521995	-3.3608672040838226	2.437505452023126	-0.6015848694610861	-4.624506	1.1899045	4.834219449758528	0.19545228253462069	0.5642424242424242	109-77-3	Propanedinitrile	N#CCC#N	Organic compounds	Organic nitrogen compounds	Organonitrogen compounds	Organic cyanides
572	-4.871772568127282	-4.349244	1.1558537	4.556231158971784	-6.693583989143371	-2.137352830171587	0.8066378066378068	68.075	1	512	-0.03878491811527988	0.48374353405902953	-1.860596339131369	2.695634819840415	-0.5225284503904657	-4.2662206	1.1007352	4.4467382550239565	0.5667670703310814	0.6430014430014431	110-00-9	Furan	c1ccoc1	Organic compounds	Organoheterocyclic compounds	Heteroaromatic compounds
592	-2.6091946958144785	-3.6722376	1.0861944	4.258679533004761	-5.965917301177979	-1.707237768173218	0.14779264214046822	186.295	1	512	2.6610065031421533	1.5979635574545799	-0.6957161022213469	3.5629634307834137	1.063042938844335	-3.575263	0.9792523	3.724141064286231	1.6949381967176436	0.07086956521739131	110-42-9	Methyl decanoate	CCCCCCCCCC(=O)OC	Organic compounds	Lipids and lipid-like molecules	Fatty Acyls	Fatty acid esters
595	-4.603509599278537	-4.495478	1.0925702	4.362735712528229	-6.667004311084748	-2.304268598556519	0.6988521555064392	387.86300000000006	1	512	0.9851687529890931	1.0932001893060803	-1.0783259588171177	3.284409753711111	-0.1080314460497771	-4.2394247	1.011695	3.9153003096580496	1.34925363535664	0.556479274150507	110488-70-5	Dimethomorph	COc1ccc(C(=CC(=O)N2CCOCC2)c2ccc(Cl)cc2)cc1OC	Organic compounds	Benzenoids	Benzene and substituted derivatives	Diphenylmethanes
615	-3.551863992678247	-4.3082056	1.162319	4.807954490184784	-6.8809766411781315	-2.073022150993348	0.7059523809523809	86.138	1	512	1.3833307911745307	0.6269891723737973	-1.9457818573253536	2.86217263285943	0.7563416118749755	-4.2150126	1.0427936	4.355057242512701	0.7201822212209013	0.530952380952381	110-85-0	Piperazine	C1CNCCN1	Organic compounds	Organoheterocyclic compounds	Diazinanes	Piperazines
650	-2.9126596242754403	-3.4884453	0.9837891	3.871711304783821	-5.42566282749176	-1.5539515227079392	0.0	102.177	1	512	2.096693523018031	1.5209078713601698	-0.4163096801982891	3.455401624585532	0.5757856577069815	-3.3934448	1.0148042	4.075688189268112	1.615908357010233	0.0	111-27-3	1-Hexanol	CCCCCCO	Organic compounds	Lipids and lipid-like molecules	Fatty Acyls	Fatty alcohols
666	-4.421690338066549	-4.0087028	1.0850817	4.143444401025771	-6.119941794872283	-1.9764973938465118	0.6188186813186813	105.137	1	512	0.6000652425478159	1.013052830946031	-1.0981862142579186	3.045258186767853	-0.41298758309218364	-4.0524344	1.0893197	4.209024262428283	0.969321125647851	0.4647727272727272	111-42-2	Diethanolamine	OCCNCCO	Organic compounds	Organic nitrogen compounds	Organonitrogen compounds	Amines
678	-4.902347149533285	-4.5981727	1.1266683	4.449292147159577	-6.946483361721039	-2.4971912145614623	0.7341671531326703	400.47500000000014	1	512	0.7002282605226003	1.0044027515525262	-1.3439079516651533	3.1053841954944232	-0.3041744848909511	-4.9445243	1.1799307	4.36879733800888	0.6580511184285045	0.5456123745778918	111578-32-6	Metobenzuron	CON(C)C(=O)Nc1ccc(Oc2ccc3c(c2)OC(C)(OC)CC3(C)C)cc1	Organic compounds	Organic oxygen compounds	Organooxygen compounds	Ethers
731	-4.578219584488653	-4.012492	1.1866673	4.835318002104759	-6.6583258509635925	-1.8230078488588335	0.6444840777502068	121.13899999999995	1	512	0.5050643997612446	1.070791793218466	-1.575041866713695	3.260276135391064	-0.5657274046180474	-3.776487	0.99273	3.9988283544778818	1.3067968687165026	0.5090002067824648	1122-62-9	2-Acetylpyridine	CC(=O)c1ccccn1	Organic compounds	Organic oxygen compounds	Organooxygen compounds	Carbonyl compounds
733	-5.558841560037394	-5.109989	1.3010654	4.974951428174973	-7.672149908542633	-2.6971984803676605	0.5296370140076138	372.1490000000001	1	512	0.01187529630120302	0.4607276789241629	-2.101433052204036	2.873518375970937	-0.44885239377762876	-5.298076	1.3520548	5.256971573829649	0.27264069662778667	0.3973293216999215	112281-77-3	Tetraconazole	FC(F)C(F)(F)OCC(Cn1cncn1)c1ccc(Cl)cc1Cl	Organic compounds	Benzenoids	Benzene and substituted derivatives	Halobenzenes
777	-4.926245925711004	-5.0303006	1.3588691	5.38565853834152	-7.703905284404755	-2.318246746063235	0.6622282022469802	274.103	1	512	0.5116678631167684	0.4076131624924512	-2.2659914955769827	3.119667042764537	0.10405469150701396	-5.355284	1.4516302	6.1615014314651475	0.08262956294811628	0.527445593551328	113136-77-9	Cyclanilide	O=C(O)C1(C(=O)Nc2ccc(Cl)cc2Cl)CC1	Organic compounds	Benzenoids	Benzene and substituted derivatives	Anilides
792	-4.96481988046345	-5.10821	1.4320954	5.337938886880874	-7.87793208360672	-2.5399931967258462	0.5805695397915077	209.245	1	512	0.3558352086708873	0.21244500340656702	-2.557276994472383	2.780661892408491	0.14339020635905975	-4.7129354	1.2361814	5.132473599910734	0.6077196505527557	0.43712498300013597	114-26-1	Propoxur	CNC(=O)Oc1ccccc1OC(C)C	Organic compounds	Benzenoids	Benzene and substituted derivatives	Phenyl methylcarbamates
819	-4.074221334411726	-4.473516	1.1987898	4.564094549417495	-6.865358674526214	-2.301264125108719	0.6010926298398925	196.29	1	512	1.2186768406062989	0.8193821787348067	-1.572460499508189	2.991634049909306	0.39929465298451383	-4.5948315	1.216784	5.036952954530715	0.6980667043360332	0.4693853127667218	115-95-7	Linalyl acetate	C=CC(C)(CCC=C(C)C)OC(C)=O	Organic compounds	Lipids and lipid-like molecules	Prenol lipids	Monoterpenoids
851	-4.972581828934165	-4.385523	1.1155658	4.497553205490111	-6.649914836883545	-2.1523616313934335	0.78944473725099	396.3810000000001	1	512	0.6255310000452747	1.2125899742490316	-1.051802007904105	3.445751197586006	-0.5870589865269382	-4.635289	1.0224868	4.034663897752759	0.9628236299288664	0.5772956991332756	117718-60-2	Thiazopyr	COC(=O)c1c(C(F)F)nc(C(F)(F)F)c(C2=NCCS2)c1CC(C)C	Organic compounds	Organoheterocyclic compounds	Pyridines and derivatives	Pyridinecarboxylic acids and derivatives
903	-4.376626449171964	-3.9487646	1.0321794	4.121190112829208	-6.024609696865082	-1.9034195840358745	0.49493262140859395	182.222	1	512	0.8839743598086688	1.311836260130038	-0.7640088878844489	3.3571812249447586	-0.4278618865651529	-3.9469347	1.0627984	4.124331167340275	1.3136661164894716	0.34479876160990713	119-61-9	Benzophenone	O=C(c1ccccc1)c1ccccc1	Organic compounds	Benzenoids	Benzene and substituted derivatives	Benzophenones
966	-3.618921738047885	-4.368207	1.4491075	5.94694579839706	-7.367558276653289	-1.420612478256229	0.6838980463980464	150.133	1	512	1.5575544248329272	0.8082691747641778	-2.1910821137724774	3.755863684624583	0.7492852397963534	-4.109161	1.1649727	4.596721655130386	1.0673152641933923	0.5450091575091575	120-57-0	Piperonal	O=Cc1ccc2c(c1)OCO2	Organic compounds	Organoheterocyclic compounds	Benzodioxoles
1034	-4.896137003912295	-5.142516	1.3902317	5.368808180093765	-7.958975911140442	-2.5901677310466766	0.584986128422661	330.36400000000003	1	512	0.6228557119358852	0.3764765860971848	-2.4399831952922617	2.9288249848015036	0.2463791322571387	-5.558139	1.556228	5.887361478805541	-0.03914613518126231	0.4534071810542398	121-75-5	Malathion	CCOC(=O)CC(SP(=S)(OC)OC)C(=O)OCC	Organic compounds	Lipids and lipid-like molecules	Fatty Acyls	Fatty acid esters
1037	-5.382606408835068	-5.016594	1.3717674	5.36538056731224	-7.706151342391967	-2.340770775079727	0.5975848712690818	222.117	1	512	-0.036024609747866525	0.32998785501833566	-2.359569543304766	3.0058110240074742	-0.3660124757295993	-4.621024	1.2456181	4.82748841047287	0.7255576528141322	0.4452039188881294	121-82-4	Cyclonite	O=[N+]([O-])N1CN([N+](=O)[O-])CN([N+](=O)[O-])C1	Organic compounds	Organoheterocyclic compounds	Triazinanes	1,3,5-triazinanes
1077	-4.122577434798872	-3.6439984	0.9498205	3.7846470832824703	-5.637665748596191	-1.8530186653137208	0.6035984848484848	202.297	1	512	1.1834120075710113	1.6619910714650217	-0.33167630622630784	3.4529707770561626	-0.47857905032316417	-3.62563	0.966142	3.754411497712135	1.6803595283744373	0.48238636363636356	122-40-7	2-(Phenylmethylene)-heptanal	CCCCCC(C=O)=Cc1ccccc1	Organic compounds	Phenylpropanoids and polyketides	Cinnamaldehydes
1144	-3.618896837007088	-3.9604244	1.0007006	3.68764266371727	-5.922727942466736	-2.235085278749466	0.6684494949494949	116.15999999999998	1	512	1.4461597663489305	1.1046321680106386	-0.8576713391107174	2.8299713246065528	0.34152758621068546	-4.0480886	1.0050027	4.145737445354461	1.0169680599408375	0.5188282828282829	123-42-2	Diacetone alcohol	CC(=O)CC(C)(C)O	Organic compounds	Organic oxygen compounds	Organooxygen compounds	Carbonyl compounds
1155	-3.50827898307065	-3.9972408	1.1438489	4.360509687662124	-6.21394180059433	-1.8534321129322058	0.6023976608187134	72.107	1	512	1.3496984441148967	0.8607366489036422	-1.355964373408783	3.004545314253341	0.4889617987134076	-4.1425138	1.0805261	4.4145995557308195	0.7154636939534228	0.4623976608187134	123-72-8	Butyraldehyde	CCCC=O	Organic compounds	Organic oxygen compounds	Organooxygen compounds	Carbonyl compounds
1212	-4.569750585066366	-4.0930586	1.1878135	4.531694483757019	-6.388933205604554	-1.8572387218475341	0.633518388155019	430.3730000000003	1	512	1.0640944324274109	1.5407864224778487	-0.7550881881107767	3.7766062956462427	-0.47669199894576053	-3.9936738	1.0887228	4.26932538151741	1.6401712298994773	0.4966762828918611	125401-92-5	Bispyribac-sodium	COc1cc(OC)nc(Oc2cccc(Oc3nc(OC)cc(OC)n3)c2C(=O)[O-])n1.[Na+]	Organic compounds	Organic oxygen compounds	Organooxygen compounds	Ethers
1224	-3.190877513591364	-4.420621	1.1212652	4.177400279045104	-6.621637976169586	-2.4442376971244815	0.7692858865272658	492.3890000000002	1	512	2.50143082861133	1.2716874292634868	-0.9293296339668919	3.2480706450782124	1.2297434046825617	-4.0409455	1.0598869	4.063670408725738	1.6513627987786004	0.6121430293844087	1260-17-9	Carminic acid	Cc1c(C(=O)O)c(O)cc2c(O)c3c(c(O)c12)C(=O)C(C1OC(CO)C(O)C(O)C1O)C(=O)C3=O	Organic compounds	Benzenoids	Anthracenes	Anthracenecarboxylic acids and derivatives
1230	-3.096910233894396	-3.9659176	1.0885713	4.220427772402761	-5.980814385414123	-1.7603866130113623	0.7883168092962566	846.9170000000001	1	512	2.8309306165682337	1.9619232696658568	-0.05297353495149355	4.167454237451268	0.8690073533858773	-4.243132	1.0378581	4.112705034017562	1.6847087298985355	0.6296961196410842	126-13-6	Sucrose acetate isobutanoate	CC(=O)OCC1OC(OC2(COC(=O)C(C)C)OC(COC(C)=O)C(OC(=O)C(C)C)C2OC(=O)C(C)C)C(OC(=O)C(C)C)C(OC(=O)C(C)C)C1OC(=O)C(C)C	Organic compounds	Organic oxygen compounds	Organooxygen compounds	Carbohydrates and carbohydrate conjugates
1255	-3.755438988343651	-3.760976	1.0144216	3.928912043571472	-5.690049552917481	-1.7611375093460087	0.41812564499484006	210.295	1	512	1.567389958625961	1.561852881626856	-0.3672206059478688	3.5616914376236033	0.005537087782447436	-3.7652817	0.99265397	3.951665672659874	1.557547261360815	0.32400799793601653	126-92-1	Sodium ethasulfate	CCCCC(CC)COS(=O)(=O)[O-].[Na+]	Organic compounds	Organic acids and derivatives	Organic sulfuric acids and derivatives	Sulfuric acid esters
1278	-4.691731445736303	-3.7526557	1.1045512	4.413714027404784	-5.987222182750702	-1.5735081553459176	0.5263157894736843	218.277	1	512	0.6472765304706499	1.5863522196563942	-0.648214206543749	3.7654998208610353	-0.9390757011836905	-4.360607	1.1616019	4.570302391052245	0.9784008270554244	0.4	127-63-9	Diphenylsulfone	O=S(=O)(c1ccccc1)c1ccccc1	Organic compounds	Benzenoids	Benzene and substituted derivatives	Benzenesulfonyl compounds
1281	-3.2679057097736512	-4.3833556	1.1846833	4.5067538857460026	-6.608789932727814	-2.102036046981812	0.5332548804962598	203.17499999999995	1	512	2.0399645586512167	0.9245146554696378	-1.3009196643029457	3.205834221443056	1.1154499077495421	-4.3419065	1.1243132	4.464192044734953	0.965963718898685	0.41182630906768836	127-68-4	Sodium 3-nitrobenzenesulfonate	O=[N+]([O-])c1cccc(S(=O)(=O)[O-])c1.[Na+]	Organic compounds	Benzenoids	Benzene and substituted derivatives	Benzenesulfonic acids and derivatives
1293	-4.265198164694968	-4.2972035	1.0274668	3.988466620445251	-6.334417688846588	-2.345951068401337	0.4513188405797101	220.356	1	512	1.077926715571507	1.045921331932001	-0.9912928085801133	2.997173811865138	0.032005376107034245	-4.2242393	1.0153434	3.986768198013305	1.1188855330415257	0.3389855072463768	128-37-0	Butylated hydroxytoluene	Cc1cc(C(C)(C)C)c(O)c(C(C)(C)C)c1	Organic compounds	Benzenoids	Benzene and substituted derivatives	Phenylpropanes
1462	-4.388968839777212	-4.5265627	1.2529662	5.106788438558579	-7.270543539524079	-2.1637551009655	0.6592307692307692	296.562	1	512	1.0831466621154675	0.9455528011170503	-1.798428037631399	3.30836040092718	0.13759385095765087	-4.5943017	1.1643196	4.664018929004667	0.8778137967333776	0.5173545966228893	133-07-3	Folpet	O=C1c2ccccc2C(=O)N1SC(Cl)(Cl)Cl	Organic compounds	Organoheterocyclic compounds	Isoindoles and derivatives	Isoindolines
1661	-5.1099422467203945	-4.8371124	1.3734505	5.38298971056938	-7.485115790367127	-2.102126079797747	0.7217443870432273	255.665	1	512	0.29772903137530293	0.5705588608847174	-2.0774445122714296	3.3055451982979505	-0.27282981996258204	-4.830678	1.2036399	4.889558577537535	0.5769932902481396	0.5617443870432274	138261-41-3	Imidacloprid	O=[N+]([O-])NC1=NCCN1Cc1ccc(Cl)nc1	Organic compounds	Organic nitrogen compounds	Organonitrogen compounds	Guanidines
1688	-4.753736606766973	-4.334667	1.2123607	4.853182846307753	-6.943992972373962	-2.0908101260662093	0.6893618010418494	332.469	1	512	0.7680145503711506	1.187083956495223	-1.4222418152358391	3.430941031071914	-0.41906940095642575	-3.9898083	1.0886611	4.151896506547928	1.5319428229506042	0.5371576456669624	139340-56-0	Darbufelone mesylate	CC(C)(C)c1cc(C=C2SC(=N)NC2=O)cc(C(C)(C)C)c1O.CS(=O)(=O)O	Organic compounds	Benzenoids	Benzene and substituted derivatives	Phenylpropanes
1729	-3.9577309323151817	-3.975699	1.0545244	4.099056535959242	-6.155904519557953	-2.05684798359871	0.5125586546276202	148.205	1	512	1.2131319233914175	1.195163899014119	-0.9850416638513533	3.1140148721078895	0.017968015591312447	-3.9272754	1.0155523	3.9585124552249877	1.243587432438487	0.3953172753172753	140-67-0	Estragole	C=CCc1ccc(OC)cc1	Organic compounds	Benzenoids	Phenol ethers	Anisoles
1748	-3.936836196591345	-4.174436	1.0691708	4.18695608973503	-6.367960023880005	-2.1810039341449747	0.4250928381962865	128.17099999999996	1	512	1.1709535761367773	0.9333536960211332	-1.2601702511518826	2.9267858385831476	0.237599895785364	-4.0112677	0.96606654	3.789609655737877	1.096522098428575	0.32854111405835545	141-32-2	Butyl acrylate	C=CC(=O)OCCCC	Organic compounds	Organic acids and derivatives	Carboxylic acids and derivatives	Acrylic acids and derivatives
1772	-4.099263459905487	-4.5728164	1.1809734	4.5962562382221215	-6.85014579296112	-2.2538895547389988	0.7114149650217433	147.243	1	512	1.068771197484823	0.5952182918593963	-1.6821111355708105	2.914145102651311	0.4735529120122379	-4.283714	1.06186	4.143716311454773	0.8843208373340515	0.5647482983550767	141-98-0	Carbamothioic acid, ethyl-, O-(1-methylethyl) ester	CCNC(=S)OC(C)C	Organic compounds	Organosulfur compounds	Thiocarbonyl compounds	Thiocarbamic acid derivatives
1833	-3.9341608508214954	-4.3118916	1.1158468	4.456678539514542	-6.651184034347534	-2.1945054948329927	0.7203699293482575	246.39399999999995	1	512	1.4574692771894882	1.079738579077422	-1.2595539063365508	3.197124633177991	0.37773070496463745	-3.9969082	1.1215496	4.569840660691261	1.394721925725575	0.5703699293482576	144020-22-4	Acetic acid, anhydride, reaction products with 1,5,10-trimethyl-1,5,9-cyclododecatriene	CC(=O)C1=C(C)CCC=C(C)CCC=C(C)CC1	Organic compounds	Organic oxygen compounds	Organooxygen compounds	Carbonyl compounds
1862	-4.462990011664206	-4.651944	1.1825079	4.776533418893813	-7.200858473777771	-2.4243250548839583	0.7018432631625402	406.2260000000001	1	512	1.145777704783133	0.9568235537608647	-1.592090757330432	3.1844426615633807	0.18895414879721972	-5.160106	1.366799	5.442411476373669	0.44866154036344347	0.520634929829207	145701-21-9	Diclosulam	CCOc1nc(F)cc2nc(S(=O)(=O)Nc3c(Cl)cccc3Cl)nn12	Organic compounds	Organoheterocyclic compounds	Triazolopyrimidines
1863	-4.9568374629656855	-4.1191554	1.0831816	4.280188071727752	-6.300064969062805	-2.0198768973350534	0.6429821280624927	359.2890000000001	1	512	0.598606458073002	1.436288509920617	-0.7446210480241177	3.535567023703634	-0.8376820560137812	-4.089067	1.0350118	4.162858825922012	1.466376955088581	0.4734306574742573	145701-23-1	Florasulam	COc1ncc(F)c2nc(S(=O)(=O)Nc3c(F)cccc3F)nn12	Organic compounds	Benzenoids	Benzene and substituted derivatives	Sulfanilides
1898	-2.714787337618725	-3.9737084	1.0755309	4.134840044379233	-6.056424176692962	-1.9215841323137286	0.7010023305107088	115.13200000000002	1	512	2.346408711396855	1.0874876677995535	-0.9952281276773822	3.1396119167018517	1.2589210535708504	-4.044766	1.0994806	4.254314571619033	1.0164300998977758	0.5431075936686035	147-85-3	L-Proline	O=C(O)C1CCCN1	Organic compounds	Organic acids and derivatives	Carboxylic acids and derivatives	Amino acids, peptides, and analogues
2087	-3.013900360088665	-4.2079473	1.0930494	4.3076255202293385	-6.513499200344086	-2.205873680114747	0.6890656370656372	241.472	1	512	2.3689664190962176	1.1749195068554679	-1.130632421159203	3.1769930990701356	1.194046894092243	-4.3068347	1.0254816	3.9883106052875514	1.076032078294914	0.5357323037323038	16079-88-2	1-Bromo-3-chloro-5,5-dimethylhydantoin	CC1(C)C(=O)N(Cl)C(=O)N1Br	Organic compounds	Organoheterocyclic compounds	Azolidines	Imidazolidines
2103	-4.7510380964214285	-4.596498	1.3595909	4.974962097406387	-7.11610598564148	-2.1411438882350926	0.7231992087615188	311.41	1	512	0.7422944581018996	0.8968345297673553	-1.6227734311181516	3.3521886662882356	-0.15454008387870388	-4.6160307	1.1613548	4.8259986162185635	0.8773018507377458	0.5721788005982535	161326-34-7	Fenamidone	CSC1=NC(C)(c2ccccc2)C(=O)N1Nc1ccccc1	Organic compounds	Organic acids and derivatives	Carboxylic acids and derivatives	Amino acids, peptides, and analogues
2151	-4.129867925040673	-4.317605	1.3552603	5.246767717599868	-6.978578794002533	-1.731811076402665	0.1975990675990676	1077.1279999999997	1	512	1.9023993905048153	1.7146623099948388	-0.9463114784570442	4.300456239142823	0.1877370935750493	-4.4667196	1.1754092	4.607453393936156	1.5655476893268867	0.14426573426573425	16470-24-9	C.I. Fluorescent Brightener 220	O=S(=O)([O-])c1ccc(Nc2nc(Nc3ccc(C=Cc4ccc(Nc5nc(Nc6ccc(S(=O)(=O)[O-])cc6)nc(N(CCO)CCO)n5)cc4S(=O)(=O)[O-])c(S(=O)(=O)[O-])c3)nc(N(CCO)CCO)n2)cc1.[Na+].[Na+].[Na+].[Na+]	Organic compounds	Phenylpropanoids and polyketides	Stilbenes	Sulfonated stilbenes
2165	-4.283647501002279	-4.561436	1.4589984	5.572024607658385	-7.379912006855011	-1.8078873991966256	0.6628787878787878	144.494	1	512	0.876202312727022	0.5984136283171894	-2.2200621931257096	3.3519624145326756	0.27778867529776985	-4.8908195	1.3688316	5.474605435132979	0.26903025414856513	0.5253787878787879	16672-87-0	Ethephon	O=P(O)(O)CCCl	Organic compounds	Organic acids and derivatives	Organic phosphonic acids and derivatives	Organic phosphonic acids
2180	-5.30468649919512	-4.628941	1.2236869	4.623371750116347	-7.128007483482361	-2.5046357333660136	0.6467738610595752	734.0280000000002	1	512	0.5610261274969177	1.2367715595640023	-1.2622948567903232	3.3610768933260244	-0.6757454400825713	-4.4407063	1.1929518	4.738353097438813	1.4250063795661243	0.48486909915481335	168316-95-8	Spinosad	CCC1CCCC(OC2CCC(N(C)C)C(C)O2)C(C)C(=O)C2CC3C4CC(OC5CC(C)C(OC)C(OC)C5OC)CC4CCC3C2CC(=O)O1	Organic compounds	Organic oxygen compounds	Organooxygen compounds	Carbohydrates and carbohydrate conjugates
2222	-4.739458154881583	-4.2483573	1.3260719	5.2519154548645	-6.962464094161987	-1.7105486392974867	0.7686240375714061	359.39700000000005	1	512	0.8161162927136216	1.307217154303574	-1.4068896465667826	3.845025808297718	-0.49110085889159283	-4.618905	1.3320156	5.457730308175084	0.9366693818130024	0.6091645781119466	171866-31-2	CP-283097	Oc1ccc2c(c1)OCC(N1CCC(O)(c3ccc(F)cc3)CC1)C2O	Organic compounds	Organoheterocyclic compounds	Piperidines	Phenylpiperidines
2278	-3.9758374908997247	-4.922425	1.4940523	5.635655719041823	-7.950057733058929	-2.314402014017106	0.8230128205128204	174.25500000000002	1	512	1.265347757513109	0.3187604499934929	-2.7088724846460956	2.9267832343957276	0.9465873023436835	-4.656997	1.3503747	5.0978037893772115	0.5841880345264021	0.6530128205128205	17766-26-6	Trisodium 2,4,6-trithioxo-1,3,5-triazinane-1,3,5-triide	S=c1[n-]c(=S)[n-]c(=S)[n-]1.[Na+].[Na+].[Na+]	Organic compounds	Organoheterocyclic compounds	Triazines	Triazinethiones
2376	-4.05629308000132	-4.51296	1.1418979	4.345800834894179	-6.75463125705719	-2.40883042216301	0.641989703989704	408.735	1	512	1.5551487479624053	1.098481857239279	-1.1431894290934639	3.202611405800716	0.45666687712148235	-4.557269	1.068053	4.159907698631287	1.0541727187303647	0.49595795795795794	188489-07-8	Flufenpyr-ethyl	CCOC(=O)COc1cc(-n2ncc(C(F)(F)F)c(C)c2=O)c(F)cc1Cl	Organic compounds	Benzenoids	Benzene and substituted derivatives	Phenoxyacetic acid derivatives
2400	-4.8619808311476	-4.6888347	1.1979557	4.451610624790192	-7.0109821319580075	-2.5593715071678163	0.3491695804195804	215.688	1	512	0.4718451522546469	0.6449913104568548	-1.677156148555761	2.7744544762344305	-0.17314616394178906	-4.5862865	1.1128721	4.231478273868561	0.7475394318913691	0.26166958041958044	1912-24-9	Atrazine	CCNc1nc(Cl)nc(NC(C)C)n1	Organic compounds	Organoheterocyclic compounds	Triazines	Aminotriazines
2411	-3.4338550171755418	-3.8194556	0.97682774	3.7788746356964094	-5.701353657245636	-1.9224790215492262	0.4457478005865102	284.311	1	512	2.019938645704784	1.6343380230345066	-0.24755999436530976	3.5313146413311	0.3856006064511672	-3.7231107	0.9479662	3.71810508370399	1.7306829943341475	0.33607038123167154	19224-26-1	1,2-Propanediol, dibenzoate	CC(COC(=O)c1ccccc1)OC(=O)c1ccccc1	Organic compounds	Benzenoids	Benzene and substituted derivatives	Benzoic acids and derivatives
2427	-4.125508493510634	-3.7314546	1.0625643	4.0759291857481	-5.8387439250946045	-1.7628147393465043	0.700681917211329	297.358	1	512	1.3477711335658542	1.7418250151944052	-0.36546429801811614	3.710464887729984	-0.39405388268604913	-3.8332865	1.0370827	3.9445726633071896	1.6399931037645736	0.5477407407407408	194098-25-4	CP-409092	CNCc1ccc(NC(=O)c2c[nH]c3c2C(=O)CCC3)cc1	Organic compounds	Benzenoids	Benzene and substituted derivatives	Anilides
2536	-3.967265900284101	-4.5276713	1.2239215	4.857610183954239	-6.962793529033661	-2.105183345079422	0.6767005659329752	404.48800000000034	1	512	1.6396397415823916	1.0792343175299894	-1.3558878871671685	3.5017222967870705	0.5604054368435847	-4.095702	1.0918182	4.189178597927094	1.511203470606944	0.52568015776971	210826-40-7	CP-456773	CC(C)(O)c1coc(S(=O)(=O)NC(=O)Nc2c3c(cc4c2CCC4)CCC3)c1	Organic compounds	Benzenoids	Indanes
2575	-4.477116867473075	-4.457576	1.2178949	4.778705602884291	-7.020984530448914	-2.242278927564622	0.5187524366471735	314.04999999999995	1	512	1.0198819302670166	1.0394229867351257	-1.5239857327088218	3.2547198701754696	-0.019541069438407277	-4.388104	1.2151914	4.681190806627271	1.1088948467499897	0.27875243664717353	21615-47-4	Ammonium perfluorohexanoate	O=C([O-])C(F)(F)C(F)(F)C(F)(F)C(F)(F)C(F)(F)F.[NH4+]	Organic compounds	Organohalogen compounds	Alkyl halides	Alkyl fluorides
2663	-5.674089767582796	-5.2681284	1.3492903	5.268586248159408	-7.941381251811981	-2.672795003652573	0.5928673841077934	223.228	1	512	-0.32534109934764155	0.0806202693364986	-2.5926325835768265	2.675953664582581	-0.4059613725022295	-5.281589	1.4291319	5.570183742046355	0.0671596200980009	0.4236981896352622	22781-23-3	Bendiocarb	CNC(=O)Oc1cccc2c1OC(C)(C)O2	Organic compounds	Organoheterocyclic compounds	Benzodioxoles
2700	-4.567098354545855	-4.3966365	1.1997248	4.868548297882079	-6.984573936462402	-2.116025638580323	0.553437691231751	342.4020000000001	1	512	0.9674379382186851	1.137899791556521	-1.4500376436978615	3.418510654184218	-0.17046186849238865	-4.0282288	0.9743706	3.746621602773666	1.5063075173187161	0.4238306451612903	23564-05-8	Thiophanate-methyl	COC(=O)NC(=S)Nc1ccccc1NC(=S)NC(=O)OC	Organic compounds	Benzenoids	Benzene and substituted derivatives
2748	-2.994469757988896	-3.7533948	1.1360896	4.218990433216094	-5.889626121520996	-1.6706356883049016	0.5499285042361428	307.3090000000001	1	512	2.4931055214119704	1.7341804422068592	-0.40205084212012915	3.816939591095965	0.758925084158931	-3.5305817	1.0662485	4.10977981686592	1.9569935470513262	0.4351744058754871	2425-85-6	C.I. Pigment Red 3	Cc1ccc(N=Nc2c(O)ccc3ccccc23)c([N+](=O)[O-])c1	Organic compounds	Benzenoids	Naphthalenes	Naphthols and derivatives
2756	-4.861538981947342	-3.9372818	1.0426567	3.8555140614509567	-5.894683313369751	-2.0391692519187945	0.5708502024291497	227.396	1	512	0.49524383903231456	1.4195009710890152	-0.5379004923900951	3.3176135690608617	-0.9242571349472195	-3.8506386	0.94704574	3.7632039725780486	1.5061442084016268	0.45506072874493925	2439-10-3	Dodine	CC(=O)O.CCCCCCCCCCCCN=C(N)N	Organic compounds	Organic nitrogen compounds	Organonitrogen compounds	Guanidines
2806	-5.492511459612715	-4.0790534	1.1247741	4.498189422488212	-6.471098732948303	-1.9729093104600912	0.6935266761905176	240.284	1	512	-0.11178660659098458	1.3016714460326229	-1.0903738799265725	3.4078155425616394	-1.4134580576656939	-4.004375	0.9909513	3.9554122447967495	1.3763498849249673	0.5449832291192183	25057-89-0	Bentazone	CC(C)N1C(=O)c2ccccc2NS1(=O)=O	Organic compounds	Benzenoids
2848	-3.3488317026700027	-3.9704804	1.0999813	4.095675593614578	-6.086757218837738	-1.9910816252231598	0.36638009049773756	140.27	1	512	1.7981330943197447	1.17648434027559	-0.9397924218479902	3.155883171766588	0.6216487393771164	-3.867566	0.95236254	3.528462541103362	1.2793987104702955	0.17407239819004525	25339-53-1	Decene	CC=CCCCCCCC	Organic compounds	Hydrocarbons	Unsaturated hydrocarbons	Unsaturated aliphatic hydrocarbons
2866	-6.718515743310546	-4.77194	1.1996026	4.784217423200607	-7.224993622303009	-2.440776199102402	0.6733333333333335	230.44199999999995	1	512	-1.3559541075094217	0.5906213878184727	-1.8624319865018848	2.921785436698722	-1.9465755119873034	-4.829151	1.3260654	5.421958929300308	0.5334104704757233	0.5215686274509804	2550-40-5	Dicyclohexyl disulfide	C1CCC(SSC2CCCCC2)CC1	Organic compounds	Organosulfur compounds	Organic disulfides	Dialkyldisulfides
2892	-3.4092243435218297	-4.1709914	1.133335	4.514236381649971	-6.385618185997009	-1.8713818043470383	0.6670320855614973	74.08699999999999	1	512	1.4605176657588377	0.6987505997867567	-1.5158761767163418	2.998360204933629	0.7617670772240199	-3.947515	1.0079607	3.8236468613147716	0.9222269986296345	0.514090909090909	2582-30-1	Carbonic acid, compd. with hydrazinecarboximidamide (1:1)	N=C(N)NN.O=C(O)O	Organic compounds	Organic acids and derivatives	Organic carbonic acids and derivatives	Organic carbonic acids
2896	-4.6823394706070784	-5.1953716	1.3528299	5.20719528198242	-7.983684861660004	-2.7764895796775835	0.6975336543700388	81.11800000000001	1	512	0.22677776379254427	-0.28625440375485733	-3.0745676272603815	2.1326276547220395	0.5130321572005387	-4.6788235	1.1254395	4.355290925502777	0.23029374644925227	0.5451527019890865	25899-50-7	(2Z)-2-Pentenenitrile	CCC=CC#N	Organic compounds	Organic nitrogen compounds	Organonitrogen compounds	Organic cyanides
2898	-4.878333680694996	-4.2904696	1.1633573	4.564070290327071	-6.716042912006378	-2.151972621679307	0.7779321031494945	247.534	1	512	0.515301179133163	1.1031652242151626	-1.3224080521782189	3.241662238148852	-0.5878640342411385	-4.324075	1.1105723	4.536749494075775	1.069559646250733	0.6211753463927377	2593-15-9	Etridiazole	CCOc1nc(C(Cl)(Cl)Cl)ns1	Organic compounds	Organic oxygen compounds	Organooxygen compounds	Ethers
2931	-5.005745104520755	-4.589603	1.2444463	5.1314195454120615	-7.174522387981415	-2.0431028425693527	0.7247535271745799	355.48200000000014	1	512	0.5450725103942927	0.9612146582438897	-1.6237047730663672	3.507714772345695	-0.4161421572856474	-4.7778573	1.1783086	4.815085411071776	0.7729603309079678	0.5747535271745798	263553-33-9	GW473178E methyl benzene sulphonic acid	CCN(C(=O)c1cc(C)cc(OCC(C)Nc2ccncc2)c1)C(C)C.Cc1ccc(S(=O)(=O)O)cc1	Organic compounds	Benzenoids	Benzene and substituted derivatives	Toluenes
2941	-4.250310486399329	-4.549188	1.240586	5.020679914951324	-7.124148285388946	-2.1034683704376222	0.683971674257012	621.653	1	512	1.5432375474281366	1.2443599035119117	-1.330600251561481	3.690079663389843	0.29887765065511473	-4.550967	1.232131	4.962696760892867	1.242580810044183	0.5305736160045849	264618-44-2	SSR146977	CN(C)C(=O)NC1(c2ccccc2)CCN(CCCC2(c3ccc(Cl)c(Cl)c3)CCCN(C(=O)c3ccccc3)C2)CC1	Organic compounds	Benzenoids	Benzene and substituted derivatives	Benzoyl derivatives
2966	-3.200471484231337	-3.6955636	1.0577376	4.275321388244628	-5.924623203277588	-1.6493018150329595	0.3619115731398942	963.563999999999	1	512	2.783409081593298	2.2883169984316254	0.05925736254704705	4.3345787507916755	0.49509207053245685	-3.5928922	0.92971283	3.3780356526374806	2.390988401020346	0.2597839135654262	26658-19-5	Sorbitan tristearate	CCCCCCCCCCCCCCCCCC(=O)OCC(OC(=O)CCCCCCCCCCCCCCCCC)C1OCC(O)C1OC(=O)CCCCCCCCCCCCCCCCC	Organic compounds	Organic acids and derivatives	Carboxylic acids and derivatives	Tricarboxylic acids and derivatives
3016	-3.552126526689737	-4.0108294	1.0834143	4.362233024835586	-6.227595806121826	-1.8653627812862406	0.36638009049773756	126.243	1	512	1.5490807797393353	1.090377859708385	-1.1263884996927538	3.2358445251428316	0.4587029220102141	-3.945273	1.0141464	3.768780744075773	1.1559343890617786	0.17407239819004525	27215-95-8	n-Nonenes	CC=CCCCCCC	Organic compounds	Hydrocarbons	Unsaturated hydrocarbons	Unsaturated aliphatic hydrocarbons
3091	-4.407625731303887	-3.9959326	1.3119321	4.984459501504896	-6.4209545135498045	-1.4364950120449085	0.6287391331686085	876.8380000000006	1	512	1.5352936314977932	1.9469867965593035	-0.47803515074812414	4.506424350756772	-0.4116931522633598	-4.035503	1.1932983	4.490677520632742	1.9074164661942616	0.49739584958651895	28407-37-6	C.I. Direct Blue 218	Nc1cc(S(=O)(=O)[O-])cc2cc(S(=O)(=O)[O-])c(N=Nc3ccc(-c4ccc(N=Nc5c(S(=O)(=O)[O-])cc6cc(S(=O)(=O)[O-])cc(N)c6c5[O-])c([O-])c4)cc3[O-])c([O-])c12.[Cu+2].[Cu+2].[Na+].[Na+].[Na+].[Na+]	Organic compounds	Benzenoids	Benzene and substituted derivatives	Biphenyls and derivatives
3196	-6.852773530513888	-5.1942625	1.2739619	5.043631345033646	-7.818890488147735	-2.77525914311409	0.7163822458029776	246.29	1	512	-1.4613267517766326	0.19718426873890887	-2.42744370941048	2.6161876356231653	-1.6585110259362512	-5.7820067	1.5142878	6.076349800825117	-0.3905599653968113	0.5709277003484321	301-12-2	Oxydemeton-methyl	CCS(=O)CCSP(=O)(OC)OC	Organic compounds	Organosulfur compounds	Sulfoxides
3227	-4.081100328508275	-3.9321864	1.1296753	4.55752476453781	-6.2249610185623165	-1.6674362540245062	0.8105182944908972	267.245	1	512	1.345809260048975	1.4947232168664066	-0.7980514300050664	3.759473334532744	-0.1489139633807115	-4.3311577	1.1898075	4.697576057910918	1.0957519106127707	0.6435485975212003	30516-87-1	3'-Azido-3'-deoxythymidine	Cc1cn(C2CC(N=[N+]=[N-])C(CO)O2)c(=O)[nH]c1=O	Organic compounds	Nucleosides, nucleotides, and analogues	Pyrimidine nucleosides	Pyrimidine 2',3'-dideoxyribonucleosides
3257	-7.11335225264896	-5.097619	1.386417	5.545997130870816	-8.142574548721313	-2.5965774178504977	0.5751149425287356	364.9140000000001	1	512	-1.551161727168355	0.46457147158862533	-2.5803840232407085	2.9656131076301073	-2.0157331959473	-5.5182853	1.5551525	5.856150543689728	0.04390526116210813	0.4417816091954023	309-00-2	Aldrin	ClC1=C(Cl)C2(Cl)C3C4C=CC(C4)C3C1(Cl)C2(Cl)Cl	Organic compounds	Organohalogen compounds	Vinyl halides	Vinyl chlorides
3294	-3.333448348131579	-3.772788	1.1473887	4.569059485197066	-6.0441280722618105	-1.4750685870647449	0.3095713774427633	717.6100000000001	1	512	2.522440133903564	2.083100440487801	-0.18823959022666786	4.380819894970398	0.4393396996589485	-3.586281	1.1301603	4.530843320488929	2.2696074337335133	0.2045518207282913	31775-20-9	Butanamide, 2,2'-[(3,3'-dichloro[1,1'-biphenyl]-4,4'-diyl)bis(2,1-diazenediyl)]bis[N-(4-ethoxyphenyl)-3-oxo-	CCOc1ccc(NC(=O)C(=NNc2ccc(-c3ccc(NN=C(C(C)=O)C(=O)Nc4ccc(OCC)cc4)c(Cl)c3)cc2Cl)C(C)=O)cc1	Organic compounds	Benzenoids	Benzene and substituted derivatives	Biphenyls and derivatives
3362	-4.883557458526092	-5.1083007	1.3165473	5.2280005216598475	-8.029855263233184	-2.801854741573336	0.4945214699151972	249.097	1	512	0.5128110386158284	0.2880677948914989	-2.6334867660912633	2.5945137555685847	0.224743227356476	-4.9065313	1.2595503	4.838027238845824	0.48983715841162623	0.36408668730650157	330-55-2	Linuron	CON(C)C(=O)Nc1ccc(Cl)c(Cl)c1	Organic compounds	Benzenoids	Benzene and substituted derivatives	N-phenylureas
3366	-3.9398246928600416	-3.7943525	0.9943653	3.853898832201958	-5.822499179840088	-1.9686003476381304	0.34305435011065366	546.7890000000004	1	512	1.7979950762263917	1.9434672369768924	-0.084679410753655	3.769219421448303	-0.1454721614269361	-3.737811	1.0064424	4.11176660656929	2.0000086888755106	0.25416546122176475	3319-31-1	Tris(2-ethylhexyl) trimellitate	CCCCC(CC)COC(=O)c1ccc(C(=O)OCC(CC)CCCC)c(C(=O)OCC(CC)CCCC)c1	Organic compounds	Benzenoids	Benzene and substituted derivatives	Benzoic acids and derivatives
3393	-4.798007531347176	-5.2012234	1.5668087	5.86456395983696	-8.232421779632569	-2.367857819795609	0.49174638867145803	309.366	1	512	0.6924650507254049	0.2892492012484508	-2.7419491975599875	3.1226147622769718	0.40321584206590977	-5.195906	1.4097816	5.612581980228422	0.2945664321418965	0.3677463886714581	33820-53-0	Isopropalin	CCCN(CCC)c1c([N+](=O)[O-])cc(C(C)C)cc1[N+](=O)[O-]	Organic compounds	Benzenoids	Benzene and substituted derivatives	Aniline and substituted anilines
3394	-6.092813751989335	-5.867617	1.549296	6.042617142200469	-9.052502179145813	-3.0098850369453443	0.5579379737375894	466.4790000000002	1	512	-0.4239816545807791	-0.19878502011492952	-3.383670081737257	2.658947060463212	-0.22519662170979426	-6.367987	1.6009268	6.061915624141692	-0.6991550452115581	0.42635902636916834	3383-96-8	Temephos	COP(=S)(OC)Oc1ccc(Sc2ccc(OP(=S)(OC)OC)cc2)cc1	Organic compounds	Organic acids and derivatives	Organic thiophosphoric acids and derivatives	Thiophosphoric acid esters
3490	-4.454986711747618	-4.24895	1.1586229	4.42088507413864	-6.7325949430465695	-2.3117098689079287	0.7327092240404933	154.32500000000002	1	512	0.7334495738915292	0.9394862932411986	-1.5441586574074222	2.8767264167312185	-0.20603670716998135	-4.5896873	1.3111451	4.892804259061812	0.5987489418104857	0.5680033416875523	3570-55-6	2,2'-Sulfanediyldiethanethiol	SCCSCCS	Organic compounds	Organosulfur compounds	Thiols	Alkylthiols
3521	-5.979104800093481	-4.5836897	1.227424	4.820854270458222	-6.990906250476837	-2.170051980018616	0.7213526853135525	364.345	1	512	-0.4175919861264779	0.9778231384887196	-1.4293934365098344	3.3914608339483867	-1.3954151104572503	-4.989888	1.1938108	4.710982918739318	0.5716246062086333	0.5713526853135524	365400-11-9	Pyrasulfotole	Cc1[nH]n(C)c(=O)c1C(O)c1ccc(C(F)(F)F)cc1S(C)(=O)=O	Organic compounds	Benzenoids	Benzene and substituted derivatives	Trifluoromethylbenzenes
3536	-3.44417827255398	-3.6967883	0.9647007	3.6384604454040526	-5.51192946434021	-1.8734690189361576	0.12857142857142856	422.73800000000034	1	512	2.181893015844125	1.9292829776839584	0.11414182405789498	3.7526022694619474	0.2526100384506589	-3.615959	0.9580631	3.8681031435728075	2.0101123497501154	0.08571428571428572	3687-46-5	9-Octadecenoic acid (9Z)-, decyl ester	CCCCCCCCC=CCCCCCCCC(=O)OCCCCCCCCCC	Organic compounds	Lipids and lipid-like molecules	Fatty Acyls	Fatty acid esters
3593	-4.784063614596959	-4.856571	1.2464565	4.970313251018522	-7.405045294761658	-2.434732043743136	0.6037166318641007	292.766	1	512	0.6824570244910096	0.6099494506113908	-1.9385246556736897	3.0317885953448322	0.07250758291280679	-4.643029	1.1093447	4.39287483692169	0.8234914224529376	0.46578559738134206	38083-17-9	Climbazole	CC(C)(C)C(=O)C(Oc1ccc(Cl)cc1)n1ccnc1	Organic compounds	Benzenoids	Phenol ethers
3597	-5.899729597570532	-4.3654747	1.3883227	5.413155198097228	-7.188900208473205	-1.7757450103759773	0.7156136938745634	128.17600000000002	1	512	-0.7919228831781051	0.7423320114292192	-2.081093494080778	3.33206170401645	-1.534254896642798	-4.625563	1.2621329	4.768156933784484	0.4822435647903396	0.5677876069180418	3811-73-2	Sodium (2-pyridylthio)-N-oxide	[Na+].[O-][n+]1ccccc1[S-]	Organic compounds	Organoheterocyclic compounds	Pyridines and derivatives
3619	-3.979240889471497	-4.1377606	1.102239	4.315958017110825	-6.3500267505645756	-2.034068733453751	0.5415180375180375	212.336	1	512	1.3477827423577524	1.189262998311337	-1.0230031187353263	3.292954898375498	0.15851974971917704	-4.029917	1.021743	4.117521286010742	1.297106868217376	0.41424531024531025	38640-62-9	Diisopropylnaphthalene	CC(C)c1cccc2c(C(C)C)cccc12	Organic compounds	Benzenoids	Naphthalenes
3630	-4.835312288588954	-4.0422378	1.070151	4.095813745260236	-6.110220217704773	-2.014406472444537	0.4601320949432404	182.266	1	512	0.4253933740894503	1.2184679185502736	-0.8495145550263693	3.246299190233867	-0.7930745299524791	-4.010887	1.0359367	4.070341044664382	1.249818513184105	0.34813209494324043	38888-98-1	Diphenylethane	CC(c1ccccc1)c1ccccc1	Organic compounds	Benzenoids	Benzene and substituted derivatives	Diphenylmethanes
3654	-3.493896271676436	-4.4591455	1.0762653	4.276169168949128	-6.487670135498047	-2.2115009665489196	0.41348768472906394	266.318	1	512	1.9315042490114314	0.9662549617726934	-1.06226961481018	3.2138995541389477	0.9652492742830368	-4.262666	1.0765333	4.2145116329193115	1.162734302726075	0.3031428571428571	39322-78-6	Potassium lauryl phosphate	CCCCCCCCCCCCOP(=O)([O-])[O-].[K+].[K+]	Organic compounds	Organic acids and derivatives	Organic phosphoric acids and derivatives	Phosphate esters
3676	-4.337350140420828	-4.2752123	1.2358793	4.788830029964446	-6.86940598487854	-2.0805759549140936	0.6867549134055654	366.5080000000001	1	512	1.2267333182778375	1.2888711681561082	-1.3053225261798749	3.4835075037845717	-0.06213785251799564	-4.610979	1.0953993	4.367078787088394	0.953104374536659	0.5415936230829848	402910-27-4	UK-416244	CSc1ccc(Oc2ccc(S(N)(=O)=O)cc2CN(C)C)cc1C	Organic compounds	Benzenoids	Benzene and substituted derivatives	Diphenylethers
3680	-4.134203203562377	-4.5499206	1.1770422	4.670294421911239	-6.932518184185028	-2.26222376227379	0.6594252437458012	281.312	1	512	1.3149850548119473	0.8992676859307411	-1.4833299258107038	3.186964496100534	0.41571735536706633	-4.4374495	1.1953253	4.7137240171432495	1.0117387908537203	0.5217010631644777	40487-42-1	Pendimethalin	CCC(CC)Nc1c([N+](=O)[O-])cc(C)c(C)c1[N+](=O)[O-]	Organic compounds	Benzenoids	Benzene and substituted derivatives	Aniline and substituted anilines
3716	-5.883556832571785	-4.29141	1.0887332	4.257271254062651	-6.353258955478668	-2.095987701416017	0.588278524830249	527.196	1	512	-0.16158472610062294	1.4305621294086075	-0.6312868490075056	3.6259844050551457	-1.5921468632419513	-4.3652296	1.1206335	4.561554163694382	1.356742511693551	0.45684995340167756	4151-50-2	N-Ethylperfluorooctanesulfonamide	CCNS(=O)(=O)C(F)(F)C(F)(F)C(F)(F)C(F)(F)C(F)(F)C(F)(F)C(F)(F)C(F)(F)F	Organic compounds	Organohalogen compounds	Alkyl halides	Alkyl fluorides
3793	-3.833707817813917	-3.9239101	1.0030041	3.9912906646728517	-6.127330255508423	-2.1360395908355714	0.6428713804982993	409.4190000000001	1	512	1.7784601753823461	1.6882578415115645	-0.5151622623121599	3.476128402360692	0.09020232317729393	-4.0360847	0.98644245	3.7498015642166127	1.576083341230152	0.4994751540832049	4430-18-6	C.I. Acid Violet 43	Cc1ccc(Nc2ccc(O)c3c2C(=O)c2ccccc2C3=O)c(S(=O)(=O)[O-])c1.[Na+]	Organic compounds	Benzenoids	Anthracenes	Anthraquinones
3821	-3.807838755558613	-4.609254	1.138188	4.446456587314605	-6.891523289680481	-2.445066702365876	0.7425047438330171	144.12599999999998	1	512	1.3509035780518632	0.5494884466652403	-1.7327809560700047	2.7136756312446004	0.8014151278032036	-4.405482	1.0893393	4.640418571233749	0.7532605086352271	0.5925047438330171	4511-42-6	L-Dilactide	CC1OC(=O)C(C)OC1=O	Organic compounds	Organoheterocyclic compounds	Dioxanes	1,4-dioxanes
3828	-3.804574104350734	-4.2331495	1.1892625	4.72375555038452	-6.550183737277984	-1.8264281868934642	0.7394412319228927	608.6100000000004	1	512	1.9797649795720713	1.5511895588915174	-0.7658446533551789	3.957910897029341	0.428575424152684	-4.2631063	1.14372	4.530452519655228	1.5212327427396497	0.5821930746747354	4553-89-3	Chocolate Brown HT	O=c1c(CO)cc(=NNc2ccc(S(=O)(=O)[O-])c3ccccc23)c(=O)c1=NNc1ccc(S(=O)(=O)[O-])c2ccccc12.[Na+].[Na+]	Organic compounds	Benzenoids	Naphthalenes	Naphthalene sulfonic acids and derivatives
4074	-4.256254679492932	-4.7205715	1.1267883	4.359968894720077	-7.086841511726379	-2.7268726170063022	0.4060606576106913	391.294	1	512	1.3362485091006449	0.8719316759935456	-1.494338323132802	2.8656305715872747	0.4643168384514036	-4.7345524	1.1040137	4.441470611095426	0.8579508200693045	0.30606065761069134	52645-53-1	Permethrin	CC1(C)C(C=C(Cl)Cl)C1C(=O)OCc1cccc(Oc2ccccc2)c1	Organic compounds	Lipids and lipid-like molecules	Fatty Acyls	Fatty acid esters
3958	-3.4406518453948265	-4.4714885	1.200431	4.6845807254314416	-6.854535841941833	-2.1699551165103914	0.6488789324083442	154.25299999999996	1	512	1.7475817737984658	0.7167451268130465	-1.6663022227485407	3.0182785026829007	1.030836630404734	-4.5258203	1.067167	4.2921362757682795	0.6624133717026637	0.4694512694512694	507-70-0	dl-Borneol	CC1(C)C2CCC1(C)C(O)C2	Organic compounds	Lipids and lipid-like molecules	Prenol lipids	Monoterpenoids
4063	-3.8189280426689143	-3.9053142	1.1540074	4.466858011484145	-6.176972806453705	-1.7101147949695592	0.7389093362777573	196.224	1	512	1.4738240818333292	1.38743791326778	-0.8842206819514613	3.5826373295326843	0.08638616440811209	-3.9816616	1.0548198	4.183440086245536	1.311090573744591	0.5889093362777573	52556-42-0	Sodium 3-(allyloxy)-2-hydroxypropanesulphonate	C=CCOCC(O)CS(=O)(=O)[O-].[Na+]	Organic compounds	Organic acids and derivatives	Organic sulfonic acids and derivatives	Organosulfonic acids and derivatives
4127	-2.7362770861599954	-3.6272218	1.01581	3.8793287038803097	-5.757008731365204	-1.877680027484894	0.4803628636809415	104.149	1	512	2.281378018209541	1.390433285773563	-0.7393536269956673	3.1399750768846424	0.890944736578652	-3.5630906	1.0019338	3.901785007119178	1.4545645337966617	0.36036286368094145	5343-92-0	1,?2-?Pentanediol	CCCC(O)CO	Organic compounds	Organic oxygen compounds	Organooxygen compounds	Alcohols and polyols
4158	-2.3126939422259767	-5.6099195	1.8419235	6.978821539878844	-9.351507139205932	-2.372685599327088	0.5489898989898989	78.542	1	512	2.5824080137599226	-0.7148175954892563	-4.456405183220032	2.522416356658811	3.2972256058086913	-4.874462	1.6058302	6.409028667211533	0.02063984098283764	0.4217171717171717	540-54-5	1-Chloropropane	CCCCl	Organic compounds	Organohalogen compounds	Organochlorides
4175	-3.782476359808603	-3.9716833	1.0678318	3.9454048216342916	-6.03473048210144	-2.0893256604671486	0.6561128526645768	128.21499999999995	1	512	1.3254624768886232	1.1362555584475753	-0.9267916454042142	3.0186131762300774	0.18920690397008366	-4.021543	1.022381	3.9930496990680693	1.0863957999609222	0.5181818181818182	541-85-5	5-Methyl-3-heptanone	CCC(=O)CC(C)CC	Organic compounds	Organic oxygen compounds	Organooxygen compounds	Carbonyl compounds
4245	-6.223372029881371	-5.0447364	1.1910377	4.842385470867155	-7.380506825447083	-2.538121354579928	0.6140130816360324	380.55400000000014	1	512	-0.6429557387141993	0.5356798888685398	-1.8000905342799114	3.0422949365872434	-1.1786356445359116	-5.0720744	1.2489324	5.174230778217315	0.508341880341776	0.4435212783573439	55285-14-8	Carbosulfan	CCCCN(CCCC)SN(C)C(=O)Oc1cccc2c1OC(C)(C)C2	Organic compounds	Organoheterocyclic compounds	Coumarans
4318	-5.787363737988325	-4.562635	1.2001177	4.81283756494522	-7.131131339073181	-2.3182937741279606	0.731239596515772	312.29099999999994	1	512	-0.29280426962959216	0.9319245214108541	-1.6365718707144485	3.176265694230772	-1.2247287930725532	-4.567079	1.1969323	4.800367146730423	0.9274804088856381	0.5828524997415784	56425-91-3	Flurprimidol	CC(C)C(O)(c1ccc(OC(F)(F)F)cc1)c1cncnc1	Organic compounds	Benzenoids	Benzene and substituted derivatives	Phenylpropanes
4321	-2.354959652900278	-3.479605	1.0076075	4.089393222332	-5.481518352031708	-1.3921251296997081	0.48434782608695653	105.093	1	512	2.666614136747215	1.5419688447534683	-0.45994456238421544	3.6294486599477844	1.1246453065876372	-3.4141822	1.0157795	3.8449550420045853	1.6073915889828696	0.38	56-45-1	L-Serine	NC(CO)C(=O)O	Organic compounds	Organic acids and derivatives	Carboxylic acids and derivatives	Amino acids, peptides, and analogues
4331	-4.056945352794676	-4.243409	1.0844967	4.103093582391738	-6.323530697822571	-2.2204371154308333	0.5931798806479114	474.8340000000004	1	512	1.619596455810792	1.4331326606643444	-0.6469888892171033	3.4561046931746344	0.18646380400464047	-4.468421	1.0109497	4.165846145153045	1.2081208164699855	0.4574655949336256	56706-10-6	3,14-Dioxa-8,9-dithia-4,13-disilahexadecane, 4,4,13,13-tetraethoxy-	CCO[Si](CCCSSCCC[Si](OCC)(OCC)OCC)(OCC)OCC	Organic compounds	Organometallic compounds	Organometalloid compounds	Organosilicon compounds
4336	-2.701089540078348	-3.3688943	1.0895401	4.435145729780194	-5.501474905014038	-1.0663291752338437	0.47463636363636363	146.14600000000002	1	512	2.463697393185408	1.7958926075513468	-0.3366879717502821	4.098457758029912	0.6678047985294402	-3.3484058	1.0048734	3.8806814670562733	1.816381082874129	0.36398418972332014	56-85-9	L-Glutamine	NC(=O)CCC(N)C(=O)O	Organic compounds	Organic acids and derivatives	Carboxylic acids and derivatives	Amino acids, peptides, and analogues
4399	-6.404811217514719	-4.8312335	1.460536	5.867396169900891	-7.967888355255127	-2.100492185354236	0.7762532017520407	320.42999999999995	1	512	-0.8990780477288264	0.6744996554244437	-2.4621551854692347	3.4052409844316562	-1.5735777160803925	-4.8072033	1.2900109	4.824719178676605	0.698529869908465	0.618677444176283	58138-08-2	Tridiphane	Clc1cc(Cl)cc(C2(CC(Cl)(Cl)Cl)CO2)c1	Organic compounds	Benzenoids	Benzene and substituted derivatives	Halobenzenes
4551	-4.818147318554974	-4.2073183	1.1311395	4.49906240105629	-6.605775856971741	-2.1067134559154512	0.4411135531135531	182.135	1	512	0.4422460915248905	1.0530750968232827	-1.3453824468918765	3.1536799541644136	-0.6108290125857359	-4.049834	1.1040103	4.3018481522798515	1.2105596390117868	0.3161135531135531	606-20-2	2,6-Dinitrotoluene	Cc1c([N+](=O)[O-])cccc1[N+](=O)[O-]	Organic compounds	Benzenoids	Benzene and substituted derivatives	Toluenes
4578	-4.681775800441622	-4.6059723	1.2749983	5.231227016448974	-7.254686737060547	-2.0234597206115734	0.7479185440523202	394.6920000000002	1	512	0.914482523341616	0.9902860392468469	-1.6584284132773088	3.5727986031716648	-0.07580351040255984	-4.6866455	1.2229999	4.677730691432952	0.9096128008775456	0.5834024150200621	61260-55-7	1,6-Bis(2,2,6,6-tetramethyl-4-piperidylamino)hexane	CC1(C)CC(NCCCCCCNC2CC(C)(C)NC(C)(C)C2)CC(C)(C)N1	Organic compounds	Organoheterocyclic compounds	Piperidines	Aminopiperidines
4597	-3.2910052239233143	-4.07912	1.2025926	4.581223475933074	-6.454494333267212	-1.8732708573341381	0.6971128909229596	85.10600000000001	1	512	1.6389549551393647	0.8508400114146317	-1.5245341542045323	3.056689321728541	0.7881149352258556	-3.8696651	1.1033432	4.372213980555534	1.0602950542563225	0.44989066870073735	616-45-5	2-Pyrrolidinone	O=C1CCCN1	Organic compounds	Organoheterocyclic compounds	Pyrrolidines	Pyrrolidones
4644	-4.156035847385218	-4.1031747	1.1302435	4.182592105865477	-6.253977131843567	-2.07138502597809	0.7771429568616501	84.082	1	512	0.7686671860183342	0.8215283553479581	-1.3292740984400147	2.8533180074254623	-0.052861160953333375	-3.9372032	1.0786083	4.127377545833587	0.9874998621527823	0.6181685978872912	61-82-5	Amitrole	Nc1nc[nH]n1	Organic compounds	Organoheterocyclic compounds	Azoles	Triazoles
4698	-6.786886373991411	-3.8871608	1.0067523	4.087917482852934	-6.056243872642517	-1.9683263897895826	0.5771428571428572	78.042	1	512	-1.8945579833633188	1.005167631059004	-1.1639154820144244	2.9240020008385095	-2.899725595945757	-4.07263	1.1724896	4.671244451403616	0.8196984748879987	0.45054945054945056	62-74-8	Sodium fluoroacetate	O=C([O-])CF.[Na+]	Organic compounds	Organic acids and derivatives	Carboxylic acids and derivatives	Alpha-halocarboxylic acids and derivatives
4742	-5.28742972746885	-4.381003	1.1220781	4.352582794427871	-6.502300977706909	-2.149718183279038	0.7090234407160415	286.415	1	512	0.16956603144155066	1.0759928410995154	-1.0453052187965086	3.3072775756313626	-0.9064268244842308	-5.0437226	1.3941886	5.504087024927138	0.4132731420822925	0.5497641814567823	63-05-8	4-Androstene-3,17-dione	CC12CCC3C(CC=C4CC(=O)CCC43C)C1CCC2=O	Organic compounds	Lipids and lipid-like molecules	Steroids and steroid derivatives	Androstane steroids
4777	-3.314478594644461	-3.8543682	1.1880381	4.882786053419112	-6.27383040189743	-1.391044348478318	0.2290729625183407	629.5040000000002	1	512	2.4845198994061057	1.9446302877541024	-0.47483190784686335	4.407954145572249	0.5398896151944061	-3.6869435	1.0962887	4.418803590536115	2.1120549721864363	0.17024943310657598	6358-85-6	C.I. Pigment Yellow 12	CC(=O)C(=NNc1ccc(-c2ccc(NN=C(C(C)=O)C(=O)Nc3ccccc3)c(Cl)c2)cc1Cl)C(=O)Nc1ccccc1	Organic compounds	Benzenoids	Benzene and substituted derivatives	Biphenyls and derivatives
4834	-3.200675724356289	-4.016924	1.213032	4.770320644974708	-6.456029844284058	-1.68570919930935	0.4359253545270375	426.4320000000002	1	512	2.4291740628957346	1.6129258685145411	-0.826180057032034	3.9441405879426736	0.8162481800626562	-3.7519133	1.0014943	4.06177794933319	1.8779364605066617	0.3442586878603709	6448-95-9	C.I. Pigment Red 22	Cc1ccc([N+](=O)[O-])cc1N=Nc1c(O)c(C(=O)Nc2ccccc2)cc2ccccc12	Organic compounds	Benzenoids	Naphthalenes	Naphthalenecarboxylic acids and derivatives
5045	-3.996738227232188	-4.613893	1.1466091	4.506150555610655	-6.8946136951446535	-2.3884631395339984	0.6116716408330927	323.314	1	512	1.5128862834143368	0.8957314879806005	-1.3849891844981288	3.1211613711125263	0.6171548048417868	-4.3752923	1.038792	3.937458205223081	1.134332201806468	0.4840120663650075	66332-96-5	Flutolanil	CC(C)Oc1cccc(NC(=O)c2ccccc2C(F)(F)F)c1	Organic compounds	Benzenoids	Benzene and substituted derivatives	Anilides
5303	-4.2838616094479045	-3.7982605	0.9678961	3.798034033179283	-5.569024622440338	-1.7709905892610551	0.33043131477342	290.44699999999995	1	512	1.1792052856002722	1.664806434258131	-0.10595772739216146	3.6920763057871215	-0.4856011590847453	-3.790944	1.013095	4.0222094446420655	1.6721228081071515	0.25475563909774435	68411-27-8	Benzoic acid, C12-15-alkyl esters	CCCCCCCCCCCCOC(=O)c1ccccc1	Organic compounds	Benzenoids	Benzene and substituted derivatives	Benzoic acids and derivatives
5405	-3.2904848224899537	-3.864517	1.0777823	4.132966542243956	-6.043021845817566	-1.9100553035736092	0.0	126.243	1	512	1.8107224839391187	1.2366903197400945	-0.9418145393884935	3.191152002855463	0.5740321510055297	-3.8792677	0.9589866	3.7718523055315005	1.221939590585315	0.0	68526-55-6	Alkenes, C8-10, C9-rich	C=CCCCCCCC	Organic compounds	Hydrocarbons	Unsaturated hydrocarbons	Unsaturated aliphatic hydrocarbons
5553	-4.561800948691671	-4.723209	1.1917127	4.809758913516998	-7.208213984966278	-2.3984550714492805	0.5172413793103449	452.5310000000001	1	512	1.093847386601578	0.9324394274065426	-1.5525656496730291	3.2571932638439685	0.16140795557468657	-4.8309355	1.1152891	4.512270319461821	0.8247128654767116	0.4	68937-41-7	Triphenyl phosphates isopropylated	CC(C)c1ccc(OP(=O)(Oc2ccc(C(C)C)cc2)Oc2ccc(C(C)C)cc2)cc1	Organic compounds	Organic acids and derivatives	Organic phosphoric acids and derivatives	Phosphate esters
5605	-6.575709711332941	-4.78054	1.5266992	6.068386632204055	-7.891576588153839	-1.8231899559497848	0.7678821879382889	230.404	1	512	-1.2132196968124602	0.5819500040918255	-2.5290865736333585	3.5393000585706957	-1.7951697218615053	-5.287838	1.6996207	6.876385188102721	0.07465202203280817	0.6078821879382889	6911-51-9	2-Thienyl disulfide	c1csc(SSc2cccs2)c1	Organic compounds	Organoheterocyclic compounds	Heteroaromatic compounds
5677	-3.723992828448255	-3.89333	0.963416	3.660888755321502	-5.788016855716705	-2.127128100395203	0.6070429252782195	310.39300000000003	1	512	1.767919090015303	1.5985817995003568	-0.29610493725314746	3.3647838180683545	0.16933726875023147	-3.950166	1.0640377	4.293100693821907	1.5417459178671555	0.4820429252782194	70356-09-1	1-(4-tert-Butylphenyl)-3-(4-methoxyphenyl)propane-1,3-dione	COc1ccc(C(=O)CC(=O)c2ccc(C(C)(C)C)cc2)cc1	Organic compounds	Phenylpropanoids and polyketides	Linear 1,3-diarylpropanoids	Chalcones and dihydrochalcones
5740	-3.6851513547137857	-3.9517896	1.2054329	4.877604120969772	-6.599073982238769	-1.7214698612689974	0.3987522336818111	925.826	1	512	2.281378018209541	2.014739746278699	-0.6325446093154424	4.245059511654329	0.2666382628246664	-3.7226021	1.1430178	4.488409882783889	2.243927235779783	0.3086113886113886	71566-54-6	Benzoic acid, 3,3'-[(2,5-dichloro-1,4-phenylene)bis[iminocarbonyl(2-hydroxy-3,1-naphthalenediyl)-2,1-diazenediyl]]bis[4-methyl-, 1,1'-bis(1-methylethyl) ester	Cc1ccc(C(=O)OC(C)C)cc1N=Nc1c(O)c(C(=O)Nc2cc(Cl)c(NC(=O)c3cc4ccccc4c(N=Nc4cc(C(=O)OC(C)C)ccc4C)c3O)cc2Cl)cc2ccccc12	Organic compounds	Benzenoids	Naphthalenes	Naphthalenecarboxylic acids and derivatives
5746	-4.597647377502787	-4.158571	1.1907549	4.436335113644598	-6.420851802825927	-1.9845166891813288	0.29333333333333333	326.6330000000001	1	512	0.9164126822423386	1.35548930798238	-0.906791743080802	3.5295433705637964	-0.439076611053812	-4.357291	1.0590161	4.087080311775208	1.156768842196701	0.21333333333333332	7173-51-5	Didecyldimethylammonium chloride	CCCCCCCCCC[N+](C)(C)CCCCCCCCCC.[Cl-]	Organic compounds	Organic nitrogen compounds	Organonitrogen compounds	Quaternary ammonium salts
5818	-4.697131435724747	-4.3142786	1.1596656	4.690585625171661	-6.797585535049438	-2.1069999098777776	0.6862087912087913	347.26400000000007	1	512	0.843528327684718	1.2263811580204365	-1.2569257716399738	3.4336598535316867	-0.382852833124649	-4.5304294	1.1525007	4.62455706000328	1.0102303999586135	0.5426190476190477	731-27-1	Tolylfluanid	Cc1ccc(N(SC(F)(Cl)Cl)S(=O)(=O)N(C)C)cc1	Organic compounds	Benzenoids	Benzene and substituted derivatives	Sulfanilides
5822	-5.889095580583061	-5.2685957	1.3433206	5.172490823268889	-7.916426825523376	-2.743936002254487	0.6625730994152047	317.32800000000003	1	512	-0.38758718604650916	0.23291269434713557	-2.4149184309868246	2.7575723922820647	-0.6204998850874555	-5.8335094	1.4953101	5.6475866317748995	-0.3320010649881065	0.47426858098368224	732-11-6	Phosmet	COP(=S)(OC)SCN1C(=O)c2ccccc2C1=O	Organic compounds	Organoheterocyclic compounds	Isoindoles and derivatives	Isoindolines
5832	-2.417500268188019	-3.3846207	1.0599743	4.125119358301163	-5.5097937226295475	-1.384674364328385	0.41013878296108264	388.5450000000001	1	512	3.171941056415901	2.204820658770454	0.07964760197437278	4.204766960275536	0.9671203983158874	-3.386661	0.98999393	3.8425567626953123	2.202780269527471	0.308097966634552	73398-61-5	Glycerides, mixed decanoyl and octanoyl	CCCCCCC(CCCCCCCCCC(=O)[O-])C(=O)OCC(O)CO	Organic compounds	Lipids and lipid-like molecules	Fatty Acyls	Fatty acids and conjugates
5954	-3.576902535694573	-4.7621603	1.2680805	5.110146999359131	-7.259550952911377	-2.1494039535522464	0.8294117647058824	62.137	1	512	1.216447745813744	0.031190001806074587	-2.4662006714030604	2.643946327956071	1.185257765513923	-4.9828167	1.25944	5.023772662878034	-0.18946642068164377	0.6627450980392158	75-18-3	Dimethyl sulfide	CSC	Organic compounds	Organosulfur compounds	Thioethers	Dialkylthioethers
5961	-3.751689984544424	-4.2163057	1.1092061	4.263744044303893	-6.499897146224975	-2.2361531019210825	0.76015664160401	117.148	1	512	1.3170448939935235	0.8524291481165688	-1.4311622676870275	2.8325817766168653	0.46461574818262674	-4.1045556	1.0733979	4.065854680538177	0.9641792642647332	0.60015664160401	7529-22-8	4-Methylmorpholine 4-oxide	C[N+]1([O-])CCOCC1	Organic compounds	Organoheterocyclic compounds	Oxazinanes	Morpholines
5965	-4.044464352365275	-4.117063	1.1140445	4.378985476493833	-6.295843648910522	-1.9168581724166898	0.5278805989332305	222.32799999999995	1	512	1.302529808848021	1.2299311073842352	-0.9488494876972261	3.4301359887966063	0.07259869313643375	-4.14168	1.1017013	4.002713102102279	1.205314380798158	0.3603999603999604	7534-94-3	Isobornyl methacrylate	C=C(C)C(=O)OC1CC2CCC1(C)C2(C)C	Organic compounds	Lipids and lipid-like molecules	Prenol lipids	Monoterpenoids
6005	-4.417586753130705	-4.5480094	1.1668788	4.601652824878689	-6.830352330207824	-2.228699505329135	0.6072519180215222	348.382	1	512	1.1244689549080755	0.994046302321181	-1.288296622169043	3.3133562027096457	0.13042264246865987	-4.3023124	1.2005512	4.854428932070732	1.2397433203142745	0.4453480475382003	75980-60-8	Diphenyl(2,4,6-trimethylbenzoyl)phosphine oxide	Cc1cc(C)c(C(=O)P(=O)(c2ccccc2)c2ccccc2)c(C)c1	Organic compounds	Benzenoids	Benzene and substituted derivatives	Benzoic acids and derivatives
6057	-5.001627366166541	-4.572216	1.2258877	4.870718121528624	-7.246549451351165	-2.375831329822541	0.6117534407771023	301.296	1	512	0.4773659998597573	0.9067773389671395	-1.7675560853248673	3.103162036203757	-0.4294113322309938	-4.8187037	1.3167815	5.317023980617522	0.6602897128363672	0.48388458831808584	76674-21-0	Flutriafol	OC(Cn1cncn1)(c1ccc(F)cc1)c1ccccc1F	Organic compounds	Benzenoids	Benzene and substituted derivatives	Diphenylmethanes
6224	-4.010022388206134	-3.8519375	1.0463525	3.977543520927428	-5.911909389495849	-1.9343658685684213	0.5742084942084942	402.4840000000003	1	512	1.5947262322745854	1.752811092299814	-0.3071607690151299	3.6703827519122982	-0.15808485578120735	-4.0586143	0.97007763	3.9050771236419672	1.5461343785624968	0.45528957528957525	77-90-7	Acetyl tributyl citrate	CCCCOC(=O)CC(CC(=O)OCCCC)(OC(C)=O)C(=O)OCCCC	Organic compounds	Organic acids and derivatives	Carboxylic acids and derivatives	Tetracarboxylic acids and derivatives
6263	-4.749134071662136	-4.3524094	1.1577406	4.679981219768523	-6.825852251052856	-2.1458710312843325	0.7617953579965138	352.88699999999994	1	512	0.7985015880232599	1.1952262847484485	-1.27821659136746	3.4017646284010636	-0.39672470886916766	-4.466383	1.1110942	4.287216591835021	1.0812526598517018	0.6052392964046682	78587-05-0	Hexythiazox	CC1C(c2ccc(Cl)cc2)SC(=O)N1C(=O)NC1CCCCC1	Organic compounds	Benzenoids	Benzene and substituted derivatives	Halobenzenes
6264	-3.412977004284864	-4.2401266	1.1228755	4.392573910951614	-6.485394704341888	-2.092820793390274	0.7908178113358502	138.21	1	512	1.727562462687478	0.9004128590274034	-1.3448552373695462	3.047718673582068	0.8271496055173819	-4.224961	1.0799154	4.29625426828861	0.9155786595240516	0.6299482461184589	78-59-1	Isophorone	CC1=CC(=O)CC(C)(C)C1	Organic compounds	Organic oxygen compounds	Organooxygen compounds	Carbonyl compounds
6298	-3.136855630817407	-3.8445463	1.1127707	4.327712756395338	-5.977414464950561	-1.6497017085552228	0.541880341880342	76.051	1	512	1.7442492981781403	1.0365586328715535	-1.096309535955014	3.2314032204403245	0.7076906872367923	-3.854793	1.0240608	3.961988243460655	1.0263118348345213	0.43076923076923074	79-14-1	Glycolic acid	O=C(O)CO	Organic compounds	Organic acids and derivatives	Hydroxy acids and derivatives	Alpha hydroxy acids and derivatives
6299	-4.117378939318463	-4.2588053	1.1620573	4.563909697532654	-6.682070422172546	-2.1181607246398926	0.5964535464535464	73.095	1	512	0.7465087311185123	0.6050824026866948	-1.8181827517355704	2.745726945797083	0.14142633564491547	-4.4529824	1.1256523	4.4853819668293	0.41090525771436065	0.43235098235098235	79-16-3	N-Methylacetamide	CNC(C)=O	Organic compounds	Organic acids and derivatives	Carboxylic acids and derivatives	Carboxylic acid derivatives
6306	-2.863752633694614	-4.21414	1.1242406	4.309266132116317	-6.363868725299835	-2.0546025931835183	0.4887120232708468	88.10599999999998	1	512	2.0812528510870516	0.7308655413850783	-1.4188632405181698	2.8904028915981472	1.3503873046598782	-4.0675325	1.0490019	4.19542852938175	0.8774729584935701	0.3762120232708468	79-31-2	2-Methylpropanoic acid	CC(C)C(=O)O	Organic compounds	Organic acids and derivatives	Carboxylic acids and derivatives	Carboxylic acids
6407	-3.446231131100137	-4.0177507	1.2900995	5.092461451888083	-6.471627116203308	-1.379165664315225	0.5244623655913978	468.5550000000003	1	512	2.224529445542109	1.6530098367924844	-0.8008665395610622	4.291594912327021	0.5715196089511325	-3.8843918	1.0593901	4.159268027544021	1.7863687776281985	0.4083333333333333	80584-91-4	6,6',6''-(1,3,5-Triazine-2,4,6-triyltriazanediyl)trihexanoic acid	O=C(O)CCCCCNc1nc(NCCCCCC(=O)O)nc(NCCCCCC(=O)O)n1	Organic compounds	Organic acids and derivatives	Carboxylic acids and derivatives	Tricarboxylic acids and derivatives
6422	-3.496893614204086	-3.6463182	1.1484982	4.964806184172629	-6.171531176567077	-1.206724992394448	0.7323060996974041	205.254	1	512	1.8153980152219864	1.6659734184834432	-0.859239547141005	4.105566637031624	0.14942458304628037	-3.5414746	1.0254655	4.1160054177045815	1.7708170577428257	0.5823060996974041	81-13-0	Dexpanthenol	CC(C)(CO)C(O)C(=O)NCCCO	Organic compounds	Lipids and lipid-like molecules	Fatty Acyls	Fatty amides
6428	-3.7811281464915703	-4.0481253	1.0698439	4.2483749091625205	-6.241550421714782	-1.993175512552262	0.6084242424242424	311.34100000000007	1	512	1.7121081695050466	1.4451110600179455	-0.7483141057181654	3.500060803444355	0.26699712053723834	-4.0646086	1.0217141	4.059273976087569	1.428627735232529	0.4566204906204906	81335-37-7	Imazaquin	CC(C)C1(C)N=C(c2nc3ccccc3cc2C(=O)O)NC1=O	Organic compounds	Organoheterocyclic compounds	Quinolines and derivatives	Quinoline carboxylic acids
6430	-3.472019132892741	-3.79002	1.0840837	4.159821859002112	-5.9342276096344	-1.7744057506322877	0.5296188380415457	289.33500000000004	1	512	1.9893818392532079	1.6713809763765621	-0.4728266374884513	3.6869952215136608	0.3180008561209311	-3.838966	0.9929252	3.9406445354223236	1.622435067048116	0.346515939709217	81335-77-5	Imazethapyr	CCc1cnc(C2=NC(=O)C(C)(C(C)C)N2)c(C(=O)O)c1	Organic compounds	Organic acids and derivatives	Carboxylic acids and derivatives	Amino acids, peptides, and analogues
6661	-3.986297459882573	-3.9896646	1.2140927	4.703579378128051	-6.492383968830109	-1.788804590702058	0.6646612517916866	154.16499999999996	1	512	1.201688327371957	1.1983212347701084	-1.304398181575579	3.399181196552472	0.0033670947133743745	-4.151411	1.1857101	4.513366192579269	1.0365747412191497	0.5122802994107343	85-42-7	Hexahydrophthalic anhydride	Oc1oc(O)c2c1CCCC2	Organic compounds	Organoheterocyclic compounds	Isobenzofurans
6702	-3.9177394559970886	-3.77229	1.02976	4.002235457301139	-5.812247347831726	-1.8100118905305875	0.5648351648351648	271.40099999999995	1	512	1.5158719875244253	1.6613214352345433	-0.3786359043102121	3.6235995529909264	-0.14544946461830444	-3.546603	1.0015081	4.056767067313194	1.8870084761114951	0.45054945054945056	85702-79-0	6-[(1-Hydroxy-2,4-dimethylheptylidene)amino]hexanoic acid--2,2',2''-nitrilotri(ethan-1-ol) (1/1)	CCCC(C)CC(C)C(=O)NCCCCCC(=O)O.OCCN(CCO)CCO	Organic compounds	Lipids and lipid-like molecules	Fatty Acyls	Fatty acids and conjugates
6744	-5.999774080079101	-5.192364	1.3192965	4.990789586305618	-7.84585987329483	-2.8550702869892124	0.6863589743589744	317.33200000000005	1	512	-0.4982602111848533	0.30914965347336026	-2.3443460044005824	2.6464435819050354	-0.807409864228271	-5.5033865	1.4490464	5.530511295795441	-0.001872621752389208	0.4907943262411347	86-50-0	Azinphos-methyl	COP(=S)(OC)SCn1nnc2ccccc2c1=O	Organic compounds	Organoheterocyclic compounds	Benzo-1,2,3-triazines	Benzotriazine organothiophosphates
6784	-4.60461083425488	-4.2896357	1.1293654	4.734427562355995	-6.706501770019531	-1.9720742076635367	0.6916861204762803	331.366	1	512	0.9156971110779958	1.2306722850906069	-1.186193824686655	3.5482337376693396	-0.3149751759907202	-4.3129406	1.0320563	4.1656718313694	1.2073673360679378	0.5362982821169441	874967-67-6	Sedaxane	Cn1cc(C(=O)Nc2ccccc2C2CC2C2CC2)c(C(F)F)n1	Organic compounds	Benzenoids	Benzene and substituted derivatives	Anilides
6787	-3.784012595437402	-4.7388973	1.2404587	4.83091218471527	-7.2788302302360535	-2.4479180455207827	0.49505582137161086	141.60099999999997	1	512	1.3670537249569439	0.4121690170860766	-2.1277639098417076	2.7031482748735636	0.9548847281709962	-4.6168346	1.2022628	4.686498749256135	0.5342316661383238	0.3768740031897927	87-60-5	3-Chloro-2-methylaniline	Cc1c(N)cccc1Cl	Organic compounds	Benzenoids	Benzene and substituted derivatives	Toluenes
6798	-4.46025851118972	-3.7648158	1.2455698	5.042599406838416	-6.484436845779419	-1.4418374389410022	0.7670586667293866	274.40400000000005	1	512	0.9781319266222025	1.6735746122985649	-1.0460464079674956	3.9965529988709205	-0.6954427038471911	-4.498592	1.2816354	5.094218498468398	0.9397985627616571	0.6101959216313475	87818-31-3	Cinmethylin	Cc1ccccc1COC1CC2(C(C)C)CCC1(C)O2	Organic compounds	Lipids and lipid-like molecules	Prenol lipids	Monoterpenoids
6834	-4.45834957506473	-4.175376	1.0930138	4.323820835351944	-6.32511944770813	-2.0012986123561864	0.5097407407407407	164.24799999999996	1	512	0.7571505149220223	1.0401241551438196	-1.1096193577213775	3.214201477630566	-0.28297363664920283	-4.17563	1.0800341	4.109465593099594	1.0398700164030472	0.395074074074074	88-60-8	2-Tert-Butyl-5-methylphenol	Cc1ccc(C(C)(C)C)c(O)c1	Organic compounds	Benzenoids	Benzene and substituted derivatives	Phenylpropanes
6839	-4.675649415949748	-4.396329	1.1127206	4.276030117273329	-6.5652320861816404	-2.2892019689083107	0.4133699633699634	137.138	1	512	0.46150839554027956	0.7408288810146482	-1.4280742746916124	2.847955842581717	-0.2793204898633226	-4.171703	1.1178148	4.297776865959166	0.9654549423660141	0.3032051282051282	88-72-2	2-Nitrotoluene	Cc1ccccc1[N+](=O)[O-]	Organic compounds	Benzenoids	Benzene and substituted derivatives	Nitrobenzenes
6847	-2.8106563547447228	-3.8799765	1.1764492	4.62106329500675	-6.189756333827972	-1.5686930388212224	0.3071111111111111	166.13199999999998	1	512	2.4097969386632556	1.340476768010131	-0.9693030404199942	3.651760254586756	1.0693201562568642	-4.1293263	1.0403198	4.166818779706955	1.0911269698701855	0.2	88-99-3	Phthalic acid	O=C(O)c1ccccc1C(=O)O	Organic compounds	Benzenoids	Benzene and substituted derivatives	Benzoic acids and derivatives
7048	-4.836079607352395	-4.533121	1.2169169	4.6345247328281385	-6.993745744228363	-2.359221011400224	0.8033755161230408	593.6730000000002	1	512	0.9374676904912099	1.2404261786781388	-1.2201984463847584	3.4143262864433805	-0.3029584983436058	-4.7195783	1.2051022	4.985964876413345	1.0539690138024138	0.6384992784992785	915972-17-7	Afidopyropen	CC1(COC(=O)C2CC2)C(OC(=O)C2CC2)CCC2(C)C1CC(O)C1(C)Oc3cc(-c4cccnc4)oc(=O)c3C(O)C21	Organic compounds	Lipids and lipid-like molecules	Steroids and steroid derivatives	Steroid lactones
7129	-4.605596205104512	-4.240013	1.291554	4.990829074382781	-6.802401220798492	-1.8115721464157113	0.7847449892337519	220.268	1	512	0.7373552033814166	1.1029382963278567	-1.4594498123125632	3.5313792620702174	-0.36558308254591854	-4.341919	1.2836491	5.118235740065573	1.0010324645617144	0.621345137053412	92077-08-2	3-[3-(Prop-2-en-1-yl)hexa-2,5-dien-1-yl]oxolane-2,5-dione	C=CCC(=CCc1cc(O)oc1O)CC=C	Organic compounds	Organoheterocyclic compounds	Heteroaromatic compounds
7169	-3.8623622936744826	-3.8720217	1.1653266	4.462116271257399	-6.198094236850738	-1.7359779655933392	0.7314680625617557	403.90600000000006	1	512	1.7439180109625447	1.7342586279491157	-0.5918139322137109	3.8703023390436884	0.009659381435380698	-3.980316	1.1470262	4.4648577272892	1.6259643831945199	0.5845930625617557	929601-09-2	SR58611	CCOC(=O)COc1ccc2c(c1)CC(NCC(O)c1cccc(Cl)c1)CC2.Cl	Organic compounds	Benzenoids	Benzene and substituted derivatives	Phenoxyacetic acid derivatives
7202	-5.169257124835166	-4.027346	1.047604	4.215904963016509	-6.1955719828605655	-1.9796670198440558	0.36487703118137904	136.14999999999998	1	512	-0.03523947915918289	1.1066715023412874	-1.0615543371845821	3.1543506258319276	-1.1419109906493752	-3.9138951	1.0235463	4.02105689048767	1.220122528421662	0.27598814229249014	93-58-3	Methyl benzoate	COC(=O)c1ccccc1	Organic compounds	Benzenoids	Benzene and substituted derivatives	Benzoic acids and derivatives
7347	-3.585260654878305	-4.879703	1.2423348	4.871951353549957	-7.41900372505188	-2.547052371501923	0.5253623188405797	141.60099999999997	1	512	1.5658056655160413	0.2713632677546762	-2.267937404657534	2.604013948892423	1.2944423900130526	-4.339284	1.0908722	4.1359036505222315	0.8117823622244629	0.3426877470355731	95-69-2	4-Chloro-2-methylaniline	Cc1cc(Cl)ccc1N	Organic compounds	Benzenoids	Benzene and substituted derivatives	Toluenes
7348	-5.18187760523738	-4.7947764	1.1812443	4.781555438041686	-7.435873341560364	-2.654317903518679	0.3571428571428571	122.171	1	512	-0.09490947653750449	0.2921916873482935	-2.348905212860488	2.432650225181197	-0.38710116557063223	-4.252712	1.2430999	4.994645738601681	0.8342563491190984	0.2393374741200828	95-70-5	2-Methyl-1,4-benzenediamine	Cc1cc(N)ccc1N	Organic compounds	Benzenoids	Benzene and substituted derivatives	Toluenes
7359	-3.7571606845563927	-4.9454355	1.649508	6.6940159499645215	-8.126796054840087	-1.432780104875565	0.5466696152145069	142.58899999999997	1	512	1.3969253386904092	0.20865049013891337	-2.972710031593285	3.721305918371237	1.1882748394304237	-4.4425364	1.221381	4.819351220130917	0.7115496564684374	0.39084073820915927	95-83-0	4-Chloro-1,2-diaminobenzene	Nc1ccc(Cl)cc1N	Organic compounds	Benzenoids	Benzene and substituted derivatives	Aniline and substituted anilines
7390	-4.106133732055485	-4.091515	1.0489005	4.171763765811918	-6.110953378677368	-1.93918961286545	0.68989898989899	87.12199999999999	1	512	0.8339941046072231	0.848612768498283	-1.1708255420146596	3.0009382237972586	-0.014618667815983422	-3.9353833	1.0622139	4.145431238412856	1.004744511383984	0.5432323232323233	96-29-7	2-Butanone oxime	CCC(C)=NO	Organic compounds	Organic nitrogen compounds	Organonitrogen compounds	Oximes
7391	-3.706052548403708	-4.2792654	1.1033237	4.512243688106536	-6.735639369487762	-2.223395681381226	0.6801282051282052	88.11	1	512	1.2389726528387548	0.6657597950948035	-1.7906141682452994	2.721629519861237	0.5732128553438507	-4.28158	1.0660304	4.290541625022887	0.6634452404000963	0.49647435897435893	96-31-1	N,N'-Dimethylurea	CNC(=O)NC	Organic compounds	Organic acids and derivatives	Organic carbonic acids and derivatives	Ureas
7445	-5.135081366973946	-5.329791	1.32264	5.081298738718033	-7.952751851081848	-2.8714531123638154	0.629976878762045	208.377	1	512	0.18376841423545934	-0.010941285039880988	-2.6339020698724425	2.44739666884559	0.19470970205681581	-5.723101	1.4784082	5.704552328586578	-0.40425134710194416	0.47345513963161023	97-74-5	Tetramethylthiuram monosulfide	CN(C)C(=S)SC(=S)N(C)C	Organic compounds	Organosulfur compounds	Sulfenyl compounds
7456	-6.0268414540329545	-4.8635135	1.1725085	4.504699021577834	-7.29457688331604	-2.789877861738206	0.7961223560805439	401.422	1	512	-0.42324028364735794	0.7400876999943993	-1.6909757129304435	2.8137233086473907	-1.1633279843369095	-5.012329	1.1556537	4.59002251625061	0.5912720669753966	0.582078410311493	97886-45-8	Dithiopyr	CSC(=O)c1c(C(F)F)nc(C(F)(F)F)c(C(=O)SC)c1CC(C)C	Organic compounds	Organoheterocyclic compounds	Pyridines and derivatives	Pyridinecarboxylic acids and derivatives
7520	-4.488802272812833	-5.1512628	1.4112784	5.720319354534149	-7.994155049324036	-2.273835694789887	0.5442615813305468	207.016	1	512	0.8272016400024178	0.16474115890478808	-2.6781511365087844	3.042168218025364	0.6624604873495201	-5.0533466	1.3804433	5.41549996137619	0.26265729884141936	0.42702020202020197	99-30-9	Dicloran	Nc1c(Cl)cc([N+](=O)[O-])cc1Cl	Organic compounds	Benzenoids	Benzene and substituted derivatives	Nitrobenzenes
7529	-4.467948533884874	-4.680758	1.2657168	5.035458707809446	-7.173017239570617	-2.1375585317611714	0.43711206896551724	152.15300000000002	1	512	0.7143319858760302	0.5015225126741163	-1.9907367198097132	3.0447219879997327	0.21280946553529212	-4.3167133	1.0990006	4.542903441190719	0.8655672018960567	0.33711206896551726	99-55-8	2-Methyl-5-nitroaniline	Cc1ccc([N+](=O)[O-])cc1N	Organic compounds	Benzenoids	Benzene and substituted derivatives	Nitrobenzenes
8101	-3.503081579030188	-4.3816934	1.279623	5.030717992782591	-7.030716776847839	-1.9999987840652478	0.6549015653851781	214.15700000000004	1	512	1.827650695414231	0.9490389064782214	-1.6999845024034201	3.3307334903791714	0.8786117841595091	-4.2171025	1.0481119	4.138178193569184	1.1136297359309273	0.5064442151129457	NOCAS_3-(hydroxyphenylphosphinyl)propanoic ac	3-(hydroxyphenylphosphinyl)propanoic acid	O=C(O)CCP(=O)(O)c1ccccc1	Organic compounds	Benzenoids	Benzene and substituted derivatives
8236	-5.70436514022497	-4.028474	1.0801603	4.2597964793443674	-6.195592820644379	-1.9357963413000114	0.7940685162293925	343.43500000000006	1	512	-0.1685205875121963	1.5073706897574397	-0.6597482679316046	3.6000482114127625	-1.675891286160029	-4.3207645	1.0853806	4.183712065219879	1.2150800042456578	0.6320431997736963	NOCAS_47267	CP-642931	Cc1nc(C)nc(N2CC(C)N(c3ccnc(C(C)O)n3)C(C)C2)n1	Organic compounds	Organoheterocyclic compounds	Diazinanes	Piperazines
8314	-4.522160898756833	-4.6267037	1.2449126	4.917818921804425	-7.165757870674133	-2.247938948869708	0.640820656669184	300.16	1	512	0.9551919179421375	0.8506490870080597	-1.6884050539751625	3.2294138678292623	0.10454284040942685	-4.45378	1.1284024	4.366555190086363	1.023572622053844	0.49734239579961875	NOCAS_57882	CP-939689	CC(N)c1cc(F)ccc1Oc1ccc(Cl)c(Cl)c1	Organic compounds	Benzenoids	Benzene and substituted derivatives	Diphenylethers
8316	-5.218556225109184	-4.417546	1.1635197	4.767248582839965	-6.997148251533508	-2.2298996686935433	0.7396417442348143	481.51800000000014	1	512	0.4640563013556479	1.2650667295498608	-1.314535725068676	3.4527128577712887	-0.8010104296685103	-4.4468884	1.0910567	3.9237360477447503	1.2357240859878897	0.577379681972752	NOCAS_57885	CP-395919	CC(=O)NCCN1CCc2cc(NC(=O)c3ccccc3-c3ccc(C(F)(F)F)cc3)ccc2C1	Organic compounds	Benzenoids	Benzene and substituted derivatives	Biphenyls and derivatives
10162	-10.043675195362113	-8.230955	3.7423782	15.673131239414214	-16.150747871398927	-0.47761663198471205	0.3467032967032967	374.8650000000001	1	512	-4.4698003017969175	-2.6570802366150352	-10.576872977833732	5.096258261580483	-1.8127200714607454	-7.3940063	3.5143187	14.030095875263212	-1.8201313661053986	0.2697802197802198	57117-44-9	1,2,3,6,7,8-Hexachlorodibenzofuran	Clc1cc2c(oc3cc(Cl)c(Cl)c(Cl)c32)c(Cl)c1Cl	Organic compounds	Organoheterocyclic compounds	Benzofurans	Dibenzofurans
10169	-8.463873415811728	-7.0492177	2.5002277	10.07520961761474	-12.069380354881286	-1.9941707372665451	0.5413362000318522	443.7550000000001	1	512	-2.8167301563171945	-1.4020744581561329	-6.422237095386753	3.6529725222279876	-1.4146557148534757	-6.6700907	2.4689941	10.26844779253005	-1.022947414128965	0.4127647714604237	39001-02-0	Octachlorodibenzofuran	Clc1c(Cl)c(Cl)c2c(oc3c(Cl)c(Cl)c(Cl)c(Cl)c32)c1Cl	Organic compounds	Organoheterocyclic compounds	Benzofurans	Dibenzofurans
10175	-6.506620791926408	-6.421208	2.1563926	8.372597420215602	-10.857346320152283	-2.4847488999366805	0.44846453546453546	326.437	1	512	-0.9928214139489606	-0.9074085314306345	-5.343546942174836	3.0290504780407668	-0.08541288711073403	-6.640666	2.091604	8.06717215180397	-1.1268666413449744	0.33937362637362634	74472-37-0	2,3,4,4',5-Pentachlorobiphenyl	Clc1ccc(-c2cc(Cl)c(Cl)c(Cl)c2Cl)cc1	Organic compounds	Benzenoids	Benzene and substituted derivatives	Biphenyls and derivatives
20019	-3.538331437561784	-3.424482	1.0041934	4.0319656282663345	-5.510855329036713	-1.4788897007703787	0.2805562990385512	939.4979999999993	1	512	2.434564422351196	2.54841376873986	0.4620405308762673	4.494006159142601	-0.11384933039930845	-3.4612064	0.93191296	3.5841770738363263	2.5116894303805	0.20488062336287555	64754-95-6 ,8001-78-3	Castor oil, hydrogenated, lithium salt ,Hydrogenated castor oil		Organic compounds	Lipids and lipid-like molecules	Glycerolipids	Triradylcglycerols
20021	-4.04669572181438	-3.6917782	0.988104	3.652994340658187	-5.543986392021179	-1.8909920513629923	0.011764705882352941	158.241	1	512	1.1526232969603976	1.5075408310167475	-0.3446673732464015	3.3083269674117854	-0.354917538830982	-3.611025	1.0216498	4.1348168522119515	1.5882939240124407	0.0	112-05-0 ,53988-05-9	Nonanoic acid ,Isononanoic acid, calcium salt (2:1)		Organic compounds	Lipids and lipid-like molecules	Fatty Acyls	Fatty acids and conjugates
20042	-3.891924871899915	-4.132585	1.1918944	4.7791255563497534	-6.658013272285461	-1.8788877159357076	0.6623333333333333	113.16	1	512	1.1617680668850383	0.9211079067844947	-1.604320333500508	3.174805222849246	0.24066017677562224	-3.9512076	1.0747442	4.47786167860031	1.1024852998058723	0.4227777777777778	105-60-2 ,2123-24-2	Caprolactam ,Sodium caprolactamate		Organic compounds	Organoheterocyclic compounds	Lactams	Caprolactams
20044	-5.355534772341287	-4.5196977	1.1849557	4.370833986997604	-6.824448013305664	-2.4536140263080606	0.5187524366471735	414.064	1	512	0.2615327009020011	1.097369809531224	-1.207380540062376	3.163453446935228	-0.8358371061730745	-4.4118185	1.1342276	4.413573324680327	1.2052489851418413	0.27875243664717353	335-67-1 ,3825-26-1	Perfluorooctanoic acid ,Ammonium perfluorooctanoate		Organic compounds	Organohalogen compounds	Alkyl halides	Alkyl fluorides
20047	-2.76233304757124	-3.767825	1.0807537	4.290031903982162	-6.138748335838318	-1.8487164318561555	0.5742507492507491	150.08599999999998	1	512	2.4140071356359587	1.4085152900789928	-0.9624081526311187	3.3276237513510436	1.00549184065813	-3.8967593	1.0028899	3.8643097937107083	1.2795808992923265	0.4362637362637362	304-59-6 ,868-14-4 ,868-18-8 ,87-69-4	Potassium sodium tartrate ,Potassium bitartrate ,Butanedioic acid, 2,3-dihydroxy- (2R,3R)-, sodium salt (1:2) ,L-Tartaric acid		Organic compounds	Organic oxygen compounds	Organooxygen compounds	Carbohydrates and carbohydrate conjugates
20048	-3.726274403724066	-4.0489607	1.1007788	4.517785659432411	-6.4116832375526425	-1.8938975781202316	0.7053816987610091	182.175	1	512	1.5342143744727648	1.2115281085420522	-1.1511944593558119	3.366591200076599	0.32268628200591465	-4.17506	1.1826738	4.439546847343443	1.0854289719581074	0.5520483654276758	68131-04-4 ,68514-28-3	Humic acids, sodium salts ,Humic acids, potassium salts		Organic compounds	Organic acids and derivatives	Carboxylic acids and derivatives	Dicarboxylic acids and derivatives
20049	-2.8184726867665004	-3.6381543	1.1379738	4.533268925547597	-5.925673341751098	-1.3924044162035012	0.40734183944710256	122.12299999999996	1	512	2.268324777607607	1.4486431998175013	-0.8388758773769909	3.694393048170606	0.8196815814982701	-3.432509	1.0853881	4.206089094281195	1.6542885265243383	0.2970209838321293	532-32-1 ,65-85-0	Sodium benzoate ,Benzoic acid		Organic compounds	Benzenoids	Benzene and substituted derivatives	Benzoic acids and derivatives
20066	-4.5638868524463945	-4.411967	1.1874999	4.696950376033781	-6.894028508663178	-2.1970781326293967	0.5694683694683695	167.25799999999998	1	512	0.6595000469247915	0.8114201044951045	-1.6706416092919918	3.0263087667417894	-0.1519200517566972	-4.4145684	1.259081	4.915533649921415	0.8088184739579711	0.4463914463914464	155-04-4 ,2492-26-4	2-Mercaptobenzothiazole, zinc ,Sodium 2-mercaptobenzothiolate		Organic compounds	Organoheterocyclic compounds	Benzothiazoles
64	-4.934499903309247	-4.24292	1.2989788	4.974135729670523	-6.757982945442199	-1.7838472157716767	0.5486393345216876	107.15599999999998	2	512	0.09551659025747175	0.7870965747108274	-1.727966451875481	3.2461692777950417	-0.6915799814342467	-4.4205985	1.0413598	3.7605230093002318	0.6094179697189525	0.4264171122994653	100-61-8	N-Methylaniline	CNc1ccccc1	Organic compounds	Organic nitrogen compounds	Organonitrogen compounds	Amines
74	-4.528505040466164	-4.561788	1.5746584	6.232842963933944	-7.869729387760162	-1.636886423826218	0.4176935483870968	173.60700000000003	2	512	0.7110621918955272	0.6777791589878249	-2.6301621553984713	3.602680808535473	0.03328304165663898	-4.631767	1.136669	4.5099773645401005	0.6078004478022693	0.3176935483870968	1007-28-9	Deisopropylatrazine	CCNc1nc(N)nc(Cl)n1	Organic compounds	Organoheterocyclic compounds	Triazines	Aminotriazines
206	-3.8834375148835463	-5.120576	1.6640885	6.524838441610335	-8.51739273071289	-1.9925542891025556	0.5963995106548299	252.36400000000003	2	512	1.5185898875251511	0.2814514876543962	-3.115365328304193	3.409473113306142	1.2371383899626451	-4.68891	1.2395242	4.728779530525207	0.7131173996951111	0.4378680421233613	102-77-2	N-Oxydiethylenebenzothiazole-2-sulfenamide	c1ccc2sc(SN3CCOCC3)nc2c1	Organic compounds	Organoheterocyclic compounds	Benzothiazoles
279	-3.286247294126029	-4.1967483	1.346773	5.4744716465473156	-6.8693195343017575	-1.394847887754442	0.5120699746530452	275.308	2	512	2.15357153733768	1.2430705819949321	-1.4295007028380489	4.0449709437092665	0.9105009625573208	-3.9776304	1.0478582	3.7882710099220263	1.4621884477703222	0.35723126497562585	104098-48-8	Imazapic	Cc1cnc(C2=NC(=O)C(C)(C(C)C)N2)c(C(=O)O)c1	Organic compounds	Organic acids and derivatives	Carboxylic acids and derivatives	Amino acids, peptides, and analogues
365	-4.146637705468202	-4.1318326	1.3891853	5.530712991952895	-7.081270956993103	-1.550557965040208	0.6595150433125541	191.19	2	512	1.1348274677313261	1.1496325558005258	-1.799805783793575	3.7309072081593206	-0.014805105828309628	-4.144263	1.1643989	4.493516027927399	1.1372023842952572	0.5226729380493962	10605-21-7	Carbendazim	COC(=O)Nc1nc2ccccc2[nH]1	Organic compounds	Organoheterocyclic compounds	Benzimidazoles	2-benzimidazolylcarbamic acid esters
4413	-4.658626269898239	-4.298165	1.2011371	4.554744556546211	-6.544539999961853	-1.9897954434156424	0.5603861247988438	302.41400000000004	2	512	0.8219756226915367	1.1824370458124227	-1.0639381073720777	3.490806449174133	-0.36046142538529935	-4.3940053	1.1355451	4.165192347764966	1.0865966053694482	0.4289575533702724	584-79-2	Allethrin	C=CCC1=C(C)C(OC(=O)C2C(C=C(C)C)C2(C)C)CC1=O	Organic compounds	Lipids and lipid-like molecules	Fatty Acyls	Fatty acid esters
438	-4.739959351881307	-3.6701884	1.3495278	5.3621865779161455	-6.349374556541443	-0.9871879786252978	0.7026764705882353	58.08	2	512	0.02406725581073025	1.0938381925415832	-1.5853479488494058	3.7768386290667393	-1.0697709249098715	-3.9457066	1.122452	4.436788731813429	0.8183200059193237	0.5586764705882353	107-18-6	Allyl alcohol	C=CCO	Organic compounds	Organic oxygen compounds	Organooxygen compounds	Alcohols and polyols
449	-5.602768479385901	-4.1262765	1.2073961	4.559073922038076	-6.376733994483947	-1.8176600724458716	0.7037950107815726	398.24	2	512	-0.0026236001213829	1.473868390787636	-0.7765891152194294	3.7824848068186463	-1.4764919863133912	-4.476156	1.1926391	4.951024341583251	1.1239886351895472	0.5461479519580432	1072957-71-1	Benzovindiflupyr	Cn1cc(C(=O)Nc2cccc3c2C2CCC3C2=C(Cl)Cl)c(C(F)F)n1	Organic compounds	Benzenoids	Tetralins
479	-4.181030226515928	-3.9579995	1.2481046	4.985256701707838	-6.579419589042663	-1.594162887334825	0.5989021164021164	89.13799999999999	2	512	0.7690326590261523	0.9920634308348245	-1.6293567035005834	3.3558999982072546	-0.22303075866619615	-4.2280574	0.97434855	3.9093003153800963	0.7220055023259642	0.46890211640211643	108-01-0	Dimethylaminoethanol	CN(C)CCO	Organic compounds	Organic nitrogen compounds	Organonitrogen compounds	Amines
482	-3.1266763185582835	-3.790047	1.1733302	4.677506315708159	-6.20123907327652	-1.5237327575683606	0.5942810457516339	100.161	2	512	1.8740223332936332	1.210651727346148	-1.2005404214246034	3.476965894283556	0.6633706117548268	-3.8489437	0.9475386	3.753938624262809	1.1517549468437356	0.4609477124183006	108-10-1	4-Methyl-2-pentanone	CC(=O)CC(C)C	Organic compounds	Organic oxygen compounds	Organooxygen compounds	Carbonyl compounds
517	-3.132390737596448	-4.8277307	1.704444	6.613111633062362	-7.923898053169251	-1.310786420106889	0.7694747510308151	129.075	2	512	1.9784513961228123	0.28311147889396554	-2.8130559194499902	3.8000557136123714	1.695339918073718	-4.470739	1.2632636	4.581078827381131	0.6401032370292993	0.5471794871794872	108-80-5	Cyanuric acid	O=c1[nH]c(=O)[nH]c(=O)[nH]1	Organic compounds	Organoheterocyclic compounds	Triazines	Triazinones
552	-3.995235316558754	-4.106899	1.3095473	5.238085144758224	-6.745654821395874	-1.50756967663765	0.5752657004830918	102.181	2	512	1.014134832055222	0.902471376952138	-1.7362846727818981	3.501800471976326	0.1116634680786972	-4.1424522	1.1176435	4.432856386899948	0.8669179196798785	0.4430434782608696	109-55-7	3-(Dimethylamino)propylamine	CN(C)CCCN	Organic compounds	Organic nitrogen compounds	Organonitrogen compounds	Amines
597	-3.078842874816553	-4.0370574	1.2637473	5.001392430067062	-6.581311428546905	-1.5799189984798432	0.125	86.178	2	512	1.8565535360422856	0.8983390090929909	-1.6459150176880666	3.3554774123789954	0.958214524933203	-3.9794765	1.069514	4.158551633358	0.9559199605424054	0.1	110-54-3	n-Hexane	CCCCCC	Organic compounds	Hydrocarbons	Saturated hydrocarbons	Alkanes
607	-3.244159195504716	-3.6192365	1.1743566	4.710220310091971	-6.024257040023803	-1.3140367299318316	0.6913636363636364	87.12199999999999	2	512	1.6959686411579922	1.3208913577146575	-1.084129203361095	3.6260911067308768	0.3750772737640826	-3.9279926	1.000158	3.823460775613783	1.0121352445034808	0.5496969696969697	110-69-0	Butanal oxime	CCCC=NO	Organic compounds	Organic nitrogen compounds	Organonitrogen compounds	Oximes
713	-4.160007425483127	-4.351839	1.4272912	5.888012322783469	-7.389696025848388	-1.5016837030649186	0.3896435076762946	410.4120000000002	2	512	1.453212625104045	1.2613809822375595	-1.776475975261216	4.111536347522254	0.19183164006863063	-4.45062	1.0243224	3.940772980451584	1.1625998877639039	0.2754098360655738	111991-09-4	Nicosulfuron	COc1cc(OC)nc(NC(=O)NS(=O)(=O)c2ncccc2C(=O)N(C)C)n1	Organic compounds	Organic nitrogen compounds	Organonitrogen compounds	Sulfonylureas
716	-4.282248809960188	-4.8672247	1.6928072	6.268656504154205	-7.997321307659149	-1.7286648035049441	0.27999999999999997	185.355	2	512	0.9857554957715733	0.4007796013985053	-2.729317001927388	3.539339502226817	0.584975883338152	-5.0055957	1.4372358	5.514380931854247	0.2624086206153907	0.18666666666666668	1120-24-7	Decyldimethylamine	CCCCCCCCCCN(C)C	Organic compounds	Organic nitrogen compounds	Organonitrogen compounds	Amines
740	-3.598325603326159	-3.565332	1.2664132	4.993368542194366	-5.916676354408264	-0.9233078122138986	0.4228571428571429	184.279	2	512	1.667150243538289	1.7001439125493063	-0.6512005075438164	4.342168034650549	-0.032993667443590446	-3.6112633	0.99984384	3.881689947843552	1.6542125957962661	0.33	112-38-9	10-Undecenoic acid	C=CCCCCCCCCC(=O)O	Organic compounds	Lipids and lipid-like molecules	Fatty Acyls	Fatty acids and conjugates
746	-2.925488579202959	-3.4266074	1.2493014	4.5006262928247445	-5.658993625640869	-1.1583673328161241	0.0	172.31199999999998	2	512	2.3108269440507	1.8097081419107273	-0.42267810238720976	4.077948190437534	0.5011187911736279	-3.2907686	0.96193177	3.6510297417640682	1.9455469206656386	0.0	112-42-5	1-Undecanol	CCCCCCCCCCCO	Organic compounds	Lipids and lipid-like molecules	Fatty Acyls	Fatty alcohols
752	-4.125344375235837	-3.9802105	1.2403718	4.718286019563674	-6.547738409042358	-1.8294523894786838	0.3648351648351648	204.785	2	512	1.1859537672251568	1.3310876022157674	-1.236440266581364	3.48184575298231	-0.14513383255700418	-3.9011118	0.96023995	3.858448046445846	1.4101863169275402	0.2879120879120879	112-52-7	1-Chlorododecane	CCCCCCCCCCCCCl	Organic compounds	Organohalogen compounds	Organochlorides
806	-4.908316026500776	-4.975172	1.7739675	7.282606279850006	-8.665253305435181	-1.3826470255851753	0.6750672043010753	388.845	2	512	0.6814604924098338	0.6146044738207479	-3.0754767865245713	4.207129493325435	0.06685601634590377	-5.4700685	1.5999386	6.281922739744185	0.11970807017983581	0.5375672043010752	115-28-6	Chlorendic acid	O=C(O)C1C(C(=O)O)C2(Cl)C(Cl)=C(Cl)C1(Cl)C2(Cl)Cl	Organic compounds	Organic acids and derivatives	Carboxylic acids and derivatives	Dicarboxylic acids and derivatives
816	-4.243844140890004	-3.6556559	1.2552581	4.943327981233596	-6.100143420696258	-1.1568154394626624	0.6117919799498746	160.25699999999998	2	512	0.9609728676283248	1.5491611414458595	-0.8953264121779297	4.048001569055666	-0.5881882799891249	-3.7557545	1.010839	3.8998332560062408	1.4490625410743927	0.48512531328320796	115-84-4	2-Butyl-2-ethyl-1,3-propanediol	CCCCC(CC)(CO)CO	Organic compounds	Lipids and lipid-like molecules	Fatty Acyls	Fatty alcohols
817	-3.723172467072835	-4.737097	1.5894215	6.182934242486954	-7.655878591537475	-1.4729443490505219	0.49643704121965	326.288	2	512	1.7904286348191931	0.7765042981969519	-2.1422774896454473	4.040656752841507	1.0139243194261884	-4.5990415	1.1914698	4.4327170670032485	0.9145596416527574	0.38643704121964995	115-86-6	Triphenyl phosphate	O=P(Oc1ccccc1)(Oc1ccccc1)Oc1ccccc1	Organic compounds	Organic acids and derivatives	Organic phosphoric acids and derivatives	Phosphate esters
838	-5.854364538724753	-4.358251	1.3549242	5.105472543835637	-6.846113085746765	-1.7406405419111286	0.7639354792516901	403.88800000000015	2	512	-0.24810358877636063	1.248009866600403	-1.2398521357983725	3.865620408037264	-1.496113443906638	-4.97134	1.2387583	5.056581026315689	0.6349207633294938	0.6086413616046313	117337-19-6	Fluthiacet-methyl	COC(=O)CSc1cc(N=c2sc(=O)n3n2CCCC3)c(F)cc1Cl	Organic compounds	Organosulfur compounds	Thioethers	Aryl thioethers
894	-3.302349991201397	-4.068715	1.177729	4.9050985008478145	-6.684174609184265	-1.7790761083364506	0.4083336663336663	152.14899999999997	2	512	1.8799191110996958	1.1135540084472257	-1.5019055068831724	3.4031929939646424	0.7663651043186226	-4.0258293	0.9417106	3.5901463985443107	1.1564397961549908	0.3123336663336663	119-36-8	Methyl salicylate	COC(=O)c1ccccc1O	Organic compounds	Benzenoids	Benzene and substituted derivatives	Benzoic acids and derivatives
984	-4.403088726175142	-5.23679	1.8966198	7.283922737836836	-9.095806860923767	-1.8118841230869314	0.5005555555555554	181.449	2	512	0.8556658528884183	0.02196439283169638	-3.8370522818602075	3.4468704559766286	0.8337014540311571	-5.3719006	1.7623094	7.331887298822402	-0.11314599015744142	0.39222222222222214	120-82-1	1,2,4-Trichlorobenzene	Clc1ccc(Cl)c(Cl)c1	Organic compounds	Benzenoids	Benzene and substituted derivatives	Halobenzenes
994	-5.793817893910686	-4.3935018	1.2743684	5.19877409338951	-7.08177479505539	-1.88300070166588	0.423281894638958	182.135	2	512	-0.5334244838308211	0.866891635378517	-1.8213813849755252	3.3773927084139848	-1.4003161353352462	-4.495645	1.0903381	4.231138658523557	0.7647483875389643	0.3304247517818152	121-14-2	2,4-Dinitrotoluene	Cc1ccc([N+](=O)[O-])cc1[N+](=O)[O-]	Organic compounds	Benzenoids	Benzene and substituted derivatives	Toluenes
1007	-3.391726528267176	-3.9311016	1.1018815	4.416716068983076	-6.2183228731155396	-1.8016068041324629	0.5074923687423688	152.14899999999997	2	512	1.7905425740339167	1.2511675311174733	-1.0360537708144468	3.38066229816863	0.5393750323254753	-3.8723257	0.9531515	3.8140233993530273	1.3099434479684042	0.35193996415770606	121-33-5	4-Hydroxy-3-methoxybenzaldehyde	COc1cc(C=O)ccc1O	Organic compounds	Benzenoids	Phenols	Methoxyphenols
1020	-4.639288876268451	-4.160214	1.3283108	5.122342965006827	-6.806244099140168	-1.6839011341333405	0.6280871670702179	225.295	2	512	0.7134626772107936	1.1925375856521176	-1.4534925456609227	3.668850419345904	-0.47907492897230863	-4.221993	1.0439702	4.106289738416671	1.1307585717979993	0.48523002421307504	121552-61-2	Cyprodinil	Cc1cc(C2CC2)nc(Nc2ccccc2)n1	Organic compounds	Benzenoids	Benzene and substituted derivatives	Aniline and substituted anilines
1059	-3.439447093539278	-3.9305089	1.1845083	4.5898052752017975	-6.182133793830872	-1.5923285186290743	0.61677993059572	191.271	2	512	1.8422020349056747	1.3511402684266665	-0.900484665385919	3.689320609815878	0.49106175846572686	-3.8769054	0.9836261	3.7457299649715425	1.404743708408506	0.47087104072398195	122-20-3	Triisopropanolamine	CC(O)CN(CC(C)O)CC(C)O	Organic compounds	Organic nitrogen compounds	Organonitrogen compounds	Amines
1062	-3.676164629930398	-3.734819	1.1830287	4.5483379542827596	-6.067376661300659	-1.5190387070179	0.3252647201362304	572.5810000000002	2	512	2.0816723027666013	2.023018002837646	-0.30953972860365964	4.2387982256790995	0.058654305463889056	-3.1804643	1.0182488	3.943412208557129	2.5773726462161473	0.24104050431663984	12225-06-8	C.I. Pigment Red 176	COc1ccc(C(=O)Nc2ccccc2)cc1N=Nc1c(O)c(C(=O)Nc2ccc3[nH]c(=O)[nH]c3c2)cc2ccccc12	Organic compounds	Benzenoids	Benzene and substituted derivatives	Anilides
1063	-3.5396958402877856	-3.8397598	1.1598613	4.61362884044647	-6.1020443677902225	-1.4884155273437523	0.4037831691646508	576.5910000000001	2	512	2.2211720189214588	1.921108027094654	-0.3411765085809783	4.272452331865492	0.30006398637237064	-3.6651902	1.0497307	4.258256521821022	2.095677627748681	0.2541484942420501	12225-08-0	C.I. Pigment Violet 32	CNS(=O)(=O)c1cc(OC)c(N=Nc2c(O)c(C(=O)Nc3ccc4[nH]c(=O)[nH]c4c3)cc3ccccc23)cc1OC	Organic compounds	Benzenoids	Naphthalenes	Naphthalenecarboxylic acids and derivatives
1115	-4.621673996878203	-4.215741	1.4667034	5.884909614920614	-7.213899230957031	-1.3289896160364165	0.4113985637714451	431.4520000000002	2	512	1.013258489628002	1.419191338842716	-1.5789667444508264	4.305942870469788	-0.4059328393464643	-4.2936764	1.1029335	4.5887376964092255	1.3412561114480002	0.2844632768361582	122931-48-0	Rimsulfuron	CCS(=O)(=O)c1cccnc1S(=O)(=O)NC(=O)Nc1nc(OC)cc(OC)n1	Organic compounds	Organic nitrogen compounds	Organonitrogen compounds	Sulfonylureas
1136	-3.471010131597578	-4.4978833	1.5378205	6.116776531934738	-7.589471673965454	-1.4726951420307164	0.7011188811188811	112.088	2	512	1.5785489884662354	0.5516757803676363	-2.5399125539016403	3.576863978033097	1.0268731882571585	-4.068975	1.1285467	4.262667220830913	0.9805841331107465	0.5383838383838384	123-33-1	Maleic hydrazide	O=c1ccc(=O)[nH][nH]1	Organic compounds	Organoheterocyclic compounds	Diazines	Pyridazines and derivatives
1260	-4.020967182908902	-3.8914204	1.1102606	4.469633063673972	-6.293881595134735	-1.8242485314607635	0.5519607843137255	94.541	2	512	0.9546530087980507	1.0841998426694592	-1.3182614034277826	3.151371660246189	-0.12954681852901917	-3.684561	1.0285687	4.084743207693098	1.2910591741018327	0.42333333333333334	127-00-4	1-Chloro-2-propanol	CC(O)CCl	Organic compounds	Organohalogen compounds	Halohydrins	Chlorohydrins
1274	-5.0817145650821445	-4.1815763	1.250133	4.734265843033787	-6.545316004753113	-1.8110501617193262	0.5989883489627734	206.329	2	512	0.2328457082368065	1.1329840176696595	-1.2307557314341622	3.5035101115996246	-0.9001383130985019	-4.2058754	1.1057093	4.163302880525588	1.108684864646376	0.44212560386473426	127-51-5	alpha-Isomethylionone	CC(=O)C(C)=CC1=C(C)CCCC1(C)C	Organic compounds	Lipids and lipid-like molecules	Prenol lipids	Sesquiterpenoids
1279	-3.5342798895579755	-4.14955	1.1614016	4.402174693346024	-6.418101978302002	-2.0159272849559784	0.5299438250799413	205.666	2	512	1.7788826119916303	1.1636125552237804	-1.1049394767523961	3.2972352165936276	0.6152700715321124	-4.0732584	0.9559923	3.789081048965454	1.239904108458383	0.40613430127041744	127-65-1	Chloramine-T	Cc1ccc(S(=O)(=O)[N-]Cl)cc1.[Na+]	Organic compounds	Benzenoids	Benzene and substituted derivatives	Benzenesulfonamides
1350	-7.83448294878671	-5.228956	1.8081602	7.153742107748977	-8.781524991989135	-1.6277828842401578	0.48090642066791	288.44000000000005	2	512	-2.3744274618978234	0.231099252990091	-3.3214695051002487	3.832272602648729	-2.6055267262525303	-5.976991	1.7004623	6.886449092626571	-0.5169356733336369	0.34987193790928933	13071-79-9	Terbufos	CCOP(=S)(OCC)SCSC(C)(C)C	Organic compounds	Organic acids and derivatives	Organic dithiophosphoric acids and derivatives	Dithiophosphate O-esters
1381	-4.308455711057291	-5.552674	2.048856	8.07034047544002	-9.721258497238159	-1.6509180217981385	0.7967114581594329	248.18799999999996	2	512	1.0863250682820085	-0.15789304249656394	-4.32647771789886	3.7438627575411605	1.2442181056236175	-5.3238287	1.5105578	6.382041883468624	0.0709520887852242	0.6334461520369838	131341-86-1	Fludioxonil	N#Cc1c[nH]cc1-c1cccc2c1OC(F)(F)O2	Organic compounds	Organoheterocyclic compounds	Benzodioxoles
1455	-3.2824823566371224	-4.471351	1.36202	5.4465595185756674	-7.43462221622467	-1.9880626976490028	0.6644638597396993	350.3960000000001	2	512	2.262076783131058	1.0732079947568163	-1.8900630764564899	3.556496442119178	1.1888687900608756	-4.5870996	1.2667698	4.940090268850325	0.9574595964834786	0.5172416375174771	132-98-9	Penicillin VK	CC1(C)SC2C(NC(=O)COc3ccccc3)C(=O)N2C1C(=O)[O-].[K+]	Organic compounds	Organic acids and derivatives	Carboxylic acids and derivatives	Amino acids, peptides, and analogues
1594	-5.26043361170213	-5.2829356	2.1766663	8.685947591066359	-9.576555013656616	-0.890607422590258	0.6593789612370848	430.907	2	512	0.37394993747252386	0.35144792758378257	-3.9421714644819628	4.743776126584396	0.022502007652118294	-4.8426375	1.4229205	5.64036545753479	0.7917459965838141	0.5120105401844532	13674-87-8	Tris(1,3-dichloro-2-propyl) phosphate	O=P(OC(CCl)CCl)(OC(CCl)CCl)OC(CCl)CCl	Organic compounds	Organic acids and derivatives	Organic phosphoric acids and derivatives	Phosphate esters
1734	-3.985362255529703	-4.0794964	1.2453438	4.806061285734174	-6.494557666778564	-1.6884963810443903	0.6262443064182195	122.214	2	512	1.10175870303219	1.0076245633331706	-1.4074367082166712	3.398624577517503	0.09413412813728916	-4.1354074	0.9910983	4.0389602243900296	0.9517135164207379	0.47489177489177486	140-90-9	Sodium O-ethyl carbonodithioate	CCOC(=S)[S-].[Na+]	Organic compounds	Organic salts	Organic metal salts	Organic alkali metal salts
1764	-2.51183659925361	-3.8853805	1.0859466	4.078306022286412	-5.960213589668274	-1.881907567381861	0.45598845598845605	88.106	2	512	2.4331688855280555	1.0596249695678912	-1.0152081048866082	3.0630979173998045	1.373543907261893	-3.525374	0.95101345	3.471285814046859	1.4196315362265257	0.36075036075036077	141-78-6	Ethyl acetate	CCOC(C)=O	Organic compounds	Organic acids and derivatives	Carboxylic acids and derivatives	Carboxylic acid derivatives
1776	-2.560468054032956	-3.5697427	1.1217937	4.433457463979721	-5.744502604007721	-1.3110451400279999	0.2741441839893852	274.40099999999995	2	512	2.877917635704712	1.8686429971884388	-0.30611691427005305	4.127340549709668	1.0092746255629912	-3.2444608	0.94914937	3.6562421888113015	2.1939248474209094	0.146203007518797	142-18-7	1-Monolaurin	CCCCCCCCCCCC(=O)OCC(O)CO	Organic compounds	Lipids and lipid-like molecules	Glycerolipids	Monoradylglycerols
1777	-4.250034282979108	-3.685443	1.0542496	4.249620708823205	-5.870658659934998	-1.6210379511117936	0.31834482758620686	170.25199999999998	2	512	0.9810579394198821	1.545649312796213	-0.6395664375360078	3.6100542712871966	-0.5645913584795963	-3.57564	0.93481433	3.5149938166141506	1.6554522605758681	0.2355862068965517	142-19-8	Prop-2-en-1-yl heptanoate	C=CCOC(=O)CCCCCC	Organic compounds	Lipids and lipid-like molecules	Fatty Acyls	Fatty acid esters
1867	-4.382822402867812	-4.9133554	1.5236785	6.156525677442549	-7.972684586048126	-1.816158908605576	0.7404415584415585	268.125	2	512	1.0455149066609875	0.5149819611157689	-2.5443472765193262	3.612178400923223	0.5305329476265728	-5.1051955	1.1376524	4.374445337057112	0.3231417868647278	0.5877142857142857	145783-14-8	4,6-Dichloro-5-nitro-2-(propylsulfanyl)pyrimidine	CCCSc1nc(Cl)c([N+](=O)[O-])c(Cl)n1	Organic compounds	Organosulfur compounds	Thioethers	Aryl thioethers
1908	-3.9757767411161553	-4.3259463	1.2794217	5.265607559680936	-6.959890806674957	-1.69428324699402	0.6272793872793873	149.284	2	512	1.1982365221743585	0.8480669420269932	-1.785877543384443	3.479730016296494	0.3501695899080146	-4.576965	1.0827214	4.2571471333503705	0.5970484135987026	0.4340548340548341	148-18-5	Sodium diethyldithiocarbamate	CCN(CC)C(=S)[S-].[Na+]	Organic compounds	Organic salts	Organic metal salts	Organic alkali metal salts
1934	-4.69958164331939	-4.2633686	1.5777569	6.511251780390738	-7.528093910217285	-1.0168421298265464	0.6148861469914101	341.8350000000001	2	512	0.834234884136923	1.2704479320877953	-1.9942773827609719	4.516974397629767	-0.4362130367520072	-4.1866446	1.1965278	4.6927452027797685	1.3471719501427557	0.46673799884326195	149979-41-9	Tepraloxydim	CCC(=NOCC=CCl)C1C(=O)CC(C2CCOCC2)CC1=O	Organic compounds	Organic oxygen compounds	Organooxygen compounds	Carbonyl compounds
2016	-6.329619560904394	-4.7364774	1.5498421	6.4450153261423075	-8.030049753189086	-1.585034427046779	0.49857934180514824	221.25599999999997	2	512	-0.9847245042167475	0.6084176643754878	-2.6851546965014395	3.7598606296408676	-1.5931421858738766	-5.1895185	1.3812717	5.502996718883513	0.15537659579546392	0.3830237862495927	1563-66-2	Carbofuran	CNC(=O)Oc1cccc2c1OC(C)(C)C2	Organic compounds	Organoheterocyclic compounds	Coumarans
2032	-4.878844436514724	-3.8481398	1.1566381	4.516807895898818	-6.1457360744476315	-1.6289281785488132	0.4277916597256928	164.16	2	512	0.33642290691699833	1.367127567588967	-0.9304687310159092	3.586339164882909	-1.030704673636306	-3.6451924	0.9703653	3.714781105518341	1.570074964577636	0.32779165972569274	1571-08-0	Methyl 4-formylbenzoate	COC(=O)c1ccc(C=O)cc1	Organic compounds	Benzenoids	Benzene and substituted derivatives	Benzoic acids and derivatives
2072	-4.4153123023516505	-4.625487	1.5779147	6.204903700947761	-7.946814024448395	-1.7419103235006343	0.7381102729407054	283.353	2	512	1.0370155127432052	0.8268409779597418	-2.494486209353539	3.7104174915942214	0.21017454838687488	-4.5733967	1.33235	5.270168846845625	0.8789311351017112	0.5859363598972271	159138-81-5	Cariporide mesylate	CC(C)c1ccc(C(=O)N=C(N)N)cc1S(C)(=O)=O.CS(=O)(=O)O	Organic compounds	Lipids and lipid-like molecules	Prenol lipids	Monoterpenoids
2075	-5.493038157435144	-4.2895904	1.3875716	5.57925746142864	-7.123900461196899	-1.5446429997682591	0.7373661764966112	127.168	2	512	-0.388660316341442	0.8147874878500004	-2.019522620103197	3.5597348413254433	-1.2034477987010135	-4.0847497	1.126863	4.387550240755079	1.0196281454115244	0.5849852241156588	15922-78-8	Sodium pyrithione	[Na+].[O-]n1ccccc1=S	Organic compounds	Organoheterocyclic compounds	Pyridines and derivatives	Hydropyridines
2089	-3.7990394430739785	-4.15042	1.4606498	5.715848147869109	-7.059221947193145	-1.343373799324036	0.4328103536557374	880.9699999999992	2	512	2.145921676397896	1.7945409121048725	-1.1142608277212707	4.601587320147838	0.35138074582983014	-3.9138513	1.1527724	4.316190573573113	2.0311098500393054	0.33566749651288025	16090-02-1	4,4'-Bis(2-morpholino-4-anilino-s-triazinyl-6-amino)stilbene-2,2'-disulfonic acid disodium salt	O=S(=O)([O-])c1cc(Nc2nc(Nc3ccccc3)nc(N3CCOCC3)n2)ccc1C=Cc1ccc(Nc2nc(Nc3ccccc3)nc(N3CCOCC3)n2)cc1S(=O)(=O)[O-].[Na+].[Na+]	Organic compounds	Phenylpropanoids and polyketides	Stilbenes	Sulfonated stilbenes
2125	-2.2961334635774007	-3.8945334	1.3197696	5.174055710434913	-6.535810112953186	-1.3617544025182733	0.9161630036630036	12.011	2	512	1.7834457033927302	0.18504576592553612	-2.456230945983055	2.7178247644518576	1.5983999321898112	-4.184714	1.0611256	4.31258361339569	-0.1051346554460255	0.7286630036630036	16291-96-6	Charcoal	[C]	Organic compounds
2235	-5.915847029347895	-4.7291656	1.4249667	5.86068904697895	-7.8237841606140135	-1.9630951136350634	0.7482778654245863	527.8390000000003	2	512	-0.1933455539241597	0.9933359100612766	-2.101282685190278	3.759406361788672	-1.1866814753012642	-4.6409574	1.1747556	4.451578718423842	1.0815441138747774	0.5976605814739689	173584-44-6	Indoxacarb	COC(=O)N(C(=O)N1COC2(C(=O)OC)Cc3cc(Cl)ccc3C2=N1)c1ccc(OC(F)(F)F)cc1	Organic compounds	Organohalogen compounds	Aryl halides	Aryl chlorides
2294	-4.882399077719467	-4.2874155	1.3802592	5.625696823000907	-7.086995053291321	-1.4612982302904138	0.8011111111111111	318.3690000000001	2	512	0.620531695591206	1.2155152816795523	-1.5840642799806477	4.041632543020259	-0.5949835732639004	-4.354672	1.1499387	4.534775334596634	1.148258825462604	0.6377777777777778	17924-92-4	Zearalenone	CC1CCCC(=O)CCC=CCc2cc(O)cc(O)c2C(=O)O1	Organic compounds	Phenylpropanoids and polyketides	Macrolides and analogues	Zearalenones
2418	-4.502582337734613	-4.5893807	1.6511296	6.867272096872329	-8.41538565158844	-1.548113554716112	0.6448962976215478	230.909	2	512	0.8608585227449869	0.7740601247065761	-3.051944791108841	3.8153273057634878	0.08679840338477174	-4.318135	1.1120843	4.380571985244751	1.0453060757828088	0.5064347591600094	1929-82-4	Nitrapyrin	Clc1cccc(C(Cl)(Cl)Cl)n1	Organic compounds	Organoheterocyclic compounds	Pyridines and derivatives	Halopyridines
2476	-3.1774222977432545	-4.116634	1.5101796	5.667879810929296	-6.955527341365814	-1.2876475304365174	0.7717817561807332	327.33700000000005	2	512	2.3375728001025915	1.398361221161075	-1.440532243519968	4.227347567409328	0.9392115943160717	-3.8513246	1.2238058	5.349809050559998	1.6636705355585353	0.6128445581131003	203515-86-0	5-Amino-N~1~,N~3~-bis(2,3-dihydroxypropyl)benzene-1,3-dicarboxamide--hydrogen chloride (1/1)	Cl.Nc1cc(C(=O)NCC(O)CO)cc(C(=O)NCC(O)CO)c1	Organic compounds	Benzenoids	Benzene and substituted derivatives	Benzoic acids and derivatives
2502	-3.251945452848238	-4.608035	1.8361664	7.263095641136167	-8.290468287467956	-1.027372646331789	0.577021687462864	202.256	2	512	2.053955961135654	0.6978663149120299	-2.984566873484064	4.278528767652103	1.3560896347372111	-4.2625213	1.084079	4.412728756666182	1.0433801563871992	0.44702168746286397	206-44-0	Fluoranthene	c1ccc2c(c1)-c1cccc3cccc-2c13	Organic compounds	Benzenoids	Naphthalenes
2512	-3.6751370611750023	-4.606718	1.4094774	5.6519736438989625	-7.401721513271331	-1.7497478693723687	0.7821750851770792	483.6740000000003	2	512	2.0094156812475306	1.0778346648557084	-1.7171687708487986	3.9348048730501644	0.9315810021794899	-4.4877615	1.1167605	4.392888534069062	1.1967912302631463	0.6226814142910033	207736-05-8	CI-1029	Cc1cc(SC2C(=O)CC(CCc3ccc(N)cc3)(C(C)C)OC2=O)c(C(C)(C)C)cc1CO	Organic compounds	Benzenoids	Benzene and substituted derivatives	Phenylpropanes
2537	-5.1831735177101645	-4.8097625	1.6425663	6.562705850601197	-8.393829274177552	-1.8311234235763552	0.784705215419501	214.294	2	512	0.14783649372657598	0.5212475588418487	-3.0628192627408115	3.4998865878603853	-0.3734110398354087	-4.5611043	1.1613554	4.380609488487243	0.7699057033712374	0.6213718820861678	21087-64-9	Metribuzin	CSc1nnc(C(C)(C)C)c(=O)n1N	Organic compounds	Organosulfur compounds	Thioethers	Aryl thioethers
2564	-5.755149981136878	-4.801782	1.3583467	5.056321084499359	-7.451165544986725	-2.394844460487366	0.5772353431599399	380.4190000000001	2	512	-0.17488778152268414	0.7784800843363533	-1.870903345372531	3.1854177391268275	-0.9533678499418095	-4.8454084	1.1213201	4.275310748815535	0.7348537702974458	0.4387738046984014	214535-77-0	CP-457677	CC(C)(O)c1ccc(CNC(=O)c2cccnc2Oc2ccc(F)cc2)cc1	Organic compounds	Organic oxygen compounds	Organooxygen compounds	Ethers
2571	-4.598310541529127	-5.012083	1.7191556	6.549704521894455	-8.202794361114503	-1.6530898392200473	0.5794368217322182	238.362	2	512	0.7789264792298305	0.36515398137391525	-2.8255573403555454	3.72414718153891	0.4137725120597402	-4.8935676	1.356771	5.282662010192871	0.4836694685459476	0.43070596354483826	21564-17-0	2-(Thiocyanomethylthio)benzothiazole	N#CSCSc1nc2ccccc2s1	Organic compounds	Organoheterocyclic compounds	Benzothiazoles
2580	-4.853584329677452	-4.4466496	1.2752877	4.99356276988983	-7.009089875221252	-2.0155271053314223	0.6894171308805456	197.242	2	512	0.4414150678754227	0.8483498532316941	-1.7140904776683774	3.2794722922214525	-0.40693477828585056	-4.285527	1.0370959	3.813394528627396	1.0094721659686183	0.5417980832614979	2163-68-0	2-Hydroxyatrazine	CCNc1nc(=O)nc(NC(C)C)[nH]1	Organic compounds	Organoheterocyclic compounds	Triazines	Aminotriazines
2583	-3.4806529271572333	-4.7597623	2.0912578	8.705614948272704	-9.251596450805664	-0.5459815025329607	0.759033957281767	234.29899999999995	2	512	1.8891175078528377	0.6100081589250632	-3.881826015795593	4.82378893247711	1.2791093599826593	-4.84363	1.5290325	5.924397104978561	0.5261405997640317	0.6000595983074081	2164-08-1	Lenacil	O=c1[nH]c2c(c(=O)n1C1CCCCC1)CCC2	Organic compounds	Organoheterocyclic compounds	Diazines	Pyrimidines and pyrimidine derivatives
2641	-5.391687721359809	-4.6668615	1.9030153	7.838580685853959	-8.55970778465271	-0.7211270987987519	0.8328170787703124	618.5870000000002	2	512	0.3997130674279626	1.1245392653435429	-2.7683069958649384	5.07027368998902	-0.724826187241157	-4.579506	1.411582	5.803907042741775	1.2118948625692998	0.6607102058982484	2234-56-2	4-(2-Chlorophenyl)-3-[3-[4-(2-chlorophenyl)benzo[f]quinolin-3(4H)-ylidene]-1-propenyl]-benzo[f]quinolinium perchlorate	Clc1ccccc1N1C(=CC=Cc2ccc3c4ccccc4ccc3[n+]2-c2ccccc2Cl)C=Cc2c1ccc1ccccc21.[O-][Cl+3]([O-])([O-])[O-]	Organic compounds	Organoheterocyclic compounds	Quinolines and derivatives	Phenylquinolines
2682	-4.849101805523132	-4.15296	1.1436359	4.310385078191755	-6.387023055553436	-2.07663797736168	0.4928008928429451	311.85300000000007	2	512	0.6448481207610168	1.3409900872692415	-0.8930731292692871	3.417311948922469	-0.6961419819147334	-3.9927015	0.9862092	3.9601824462413773	1.5012483967290917	0.3652146859463933	23184-66-9	Butachlor	CCCCOCN(C(=O)CCl)c1c(CC)cccc1CC	Organic compounds	Benzenoids	Benzene and substituted derivatives	Anilides
2757	-4.754110540462346	-3.8875248	1.2228254	5.180656224489211	-6.373345804214478	-1.1926895797252663	0.4691698595146871	143.18599999999998	2	512	0.40179001647611995	1.2683757202350583	-1.217445247276012	3.9632109772131994	-0.8665856972464034	-4.0402536	1.118747	4.399241974949836	1.1156469125601052	0.37261813537675603	2439-35-2	2-(Dimethylamino)ethyl acrylate	C=CC(=O)OCCN(C)C	Organic compounds	Organic acids and derivatives	Carboxylic acids and derivatives	Acrylic acids and derivatives
2759	-3.974620964063888	-4.2712507	1.3641175	5.67434931397438	-7.24929370880127	-1.5749443948268902	0.6201653283718501	225.251	2	512	1.3780457636383463	1.0814159967230206	-1.8966269810990355	3.777722332875344	0.2966297607285924	-4.212949	1.1836711	4.458734381198882	1.1397179303006062	0.47084579607359445	2440-22-4	2-(2H-Benzotriazol-2-yl)-4-methylphenol	Cc1ccc(O)c(-n2nc3ccccc3n2)c1	Organic compounds	Organoheterocyclic compounds	Azoles	Triazoles
2795	-4.783738172170701	-4.455589	1.3352444	5.149222373962399	-7.139929175376892	-1.9907068014144937	0.7863983903420524	393.5120000000003	2	512	0.8112198083727182	1.1393691572228288	-1.5449711948334726	3.6042511791289256	-0.32814935457426575	-4.64121	1.1866436	4.403421622514724	0.9537479129873102	0.6263983903420524	249296-43-3	CJ-013610	CS(=O)(=O)O.Cc1nccn1-c1ccc(Sc2cccc(C3(C(N)=O)CCOCC3)c2)cc1	Organic compounds	Organoheterocyclic compounds	Azoles	Imidazoles
2819	-4.780109365152007	-4.56233	1.3236179	5.194446137547492	-7.128701019287109	-1.9342548817396177	0.6039767989405014	410.45000000000016	2	512	0.8331508948499612	1.050930482782151	-1.515440759285141	3.6790053782623504	-0.2177795960174853	-4.6744146	1.192724	4.671569567918774	0.9388456186182087	0.4283641863278887	25155-23-1	Trixylyl phosphate	Cc1cc(C)cc(OP(=O)(Oc2cc(C)cc(C)c2)Oc2cc(C)cc(C)c2)c1	Organic compounds	Organic acids and derivatives	Organic phosphoric acids and derivatives	Phosphate esters
2821	-4.200276230950534	-3.941812	1.2076896	4.343534010648727	-6.163434290885926	-1.8199002802371982	0.5151515151515151	326.502	2	512	1.313609614955516	1.5720738099765514	-0.6495484449798757	3.693985565668852	-0.25846419252890307	-3.8063536	1.0156713	3.8140829205513	1.7075322701941669	0.4121212121212121	25155-30-0	Sodium dodecylbenzenesulfonate	CCCCCCCCCCCCOS(=O)(=O)c1ccccc1.[Na]	Organic compounds	Benzenoids	Benzene and substituted derivatives	Benzenesulfonic acids and derivatives
2829	-2.7898578205708184	-3.87336	1.2395041	4.837519189715384	-6.354545068740845	-1.5170258790254607	0.6897142857142857	134.17499999999998	2	512	2.3378137833882544	1.2543116999798591	-1.2268734647817718	3.610645724933612	1.083502098023542	-4.0139804	1.0828625	4.4017100334167445	1.113691199656018	0.5457142857142857	25265-71-8	Dipropylene glycol	CCC(O)OC(O)CC	Organic compounds	Organic oxygen compounds	Organooxygen compounds	Ethers
2865	-3.4312578632687463	-4.04947	1.1184372	4.2922808766365055	-6.186897647380829	-1.894616770744324	0.5143262867400799	148.20499999999998	2	512	1.739604992437853	1.1213929131749767	-1.0160347916742298	3.2762460849622754	0.6182120845461951	-3.984274	0.9610799	3.6216395497322083	1.1865889394460123	0.3989416713554645	2550-26-7	Benzylacetone	CC(=O)CCc1ccccc1	Organic compounds	Benzenoids	Benzene and substituted derivatives
2877	-4.249499937631043	-3.968394	1.1638162	4.598311164975166	-6.321137845516205	-1.722826680541039	0.5730451605451605	188.271	2	512	1.0252834917328624	1.3063893944579847	-1.0463544161522993	3.5519567488228665	-0.2811058965696418	-4.050189	0.98251593	3.8534007132053376	1.2245944278159333	0.44179516054516055	25606-41-1	Propamocarb hydrochloride	CCCOC(=O)NCCCN(C)C.Cl	Organic compounds	Organic acids and derivatives	Carboxylic acids and derivatives	Amino acids, peptides, and analogues
2881	-3.983059928571756	-4.6088047	1.5628911	6.307823646068563	-7.8623938083648675	-1.554570162296304	0.8074036829045317	641.7000000000004	2	512	1.8242721107194348	1.198527342701426	-2.0550617690736765	4.252761876994887	0.6257447741870332	-4.5112357	1.1593542	4.412020862102508	1.2960963287691738	0.6374036829045318	25637-99-4	Hexabromocyclododecane	BrC1(Br)CCCCCCCCCC(Br)(Br)C1(Br)Br	Organic compounds	Organohalogen compounds	Organobromides
2921	-3.1368364500902137	-4.1607423	1.4653324	5.7208502888679496	-7.203826284408569	-1.4829759955406192	0.7726424287856071	128.067	2	512	1.970600786100798	0.946694963111291	-2.0963890482175573	3.6244612406503927	1.023905832777218	-3.7973924	1.0303081	4.0090436071157445	1.3100448524730146	0.5526424287856072	2624-17-1	Sodium cyanurate	O=c1[n-]c(=O)[nH]c(=O)[nH]1.[Na+]	Organic compounds	Organoheterocyclic compounds	Triazines	Triazinones
2943	-4.479950621765567	-4.3948092	1.4567411	5.349963602423666	-7.175018060207367	-1.8250544577837002	0.8278424342710057	160.26	2	512	0.7248745166394498	0.810015901197337	-1.9701929218023504	3.3797706806213164	-0.08514137570233427	-4.810343	1.3544452	5.232176244258881	0.3944823293313668	0.6604954954954956	26472-00-4	Methylcyclopentadiene dimer	CC1=CC2C3CC(C=C3C)C2C1	Organic compounds	Hydrocarbons	Unsaturated hydrocarbons	Branched unsaturated hydrocarbons
2969	-4.546105973807062	-4.487438	1.4867587	5.901505663990973	-7.502592658996582	-1.601086995005609	0.6878207223744981	604.705	2	512	1.2354375857752844	1.2941053343369298	-1.721049099414235	4.180456564576738	-0.05866777190276551	-4.6526265	1.1741406	4.3806213378906245	1.1289170353449938	0.5314140050982156	26741-53-7	Bis(2,4-di-tert-butylphenyl) pentaerythritol diphosphite	CC(C)(C)c1ccc(OP2OCC3(CO2)COP(Oc2ccc(C(C)(C)C)cc2C(C)(C)C)OC3)c(C(C)(C)C)c1	Organic compounds	Benzenoids	Benzene and substituted derivatives	Phenylpropanes
3024	-3.5193540374051318	-3.8693902	1.1645108	4.439802771806716	-6.119530737400055	-1.679727965593339	0.6395787545787546	172.268	2	512	1.7168505742616236	1.366814381378865	-0.8833261257332996	3.5564766460734165	0.3500362118471876	-3.9556983	0.99986595	3.988207739591598	1.2805063713360478	0.5088095238095238	27253-32-3	Manganese neodecanoate	CC(C)(C)CC(C)(C)CC(=O)[O-].CC(C)(C)CC(C)(C)CC(=O)[O-].[Mn+2]	Organic compounds	Lipids and lipid-like molecules	Fatty Acyls	Fatty acids and conjugates
3167	-3.634716509992807	-3.7107306	1.0999473	4.42303702533245	-5.976068794727325	-1.553031769394876	0.1192370607864948	368.6460000000002	2	512	1.9318930159518517	1.8558789614714584	-0.40945926878266664	4.0135777565497825	0.07601404268053269	-3.4798965	0.9959337	3.902632611989975	2.0867129687196937	0.06629588431590656	29806-73-3	2-Ethylhexyl hexadecanoate	CCCCCCCCCCCCCCCC(=O)OCC(CC)CCCC	Organic compounds	Lipids and lipid-like molecules	Fatty Acyls	Fatty acid esters
3238	-3.8500411947605566	-4.141792	1.2911303	5.179560789465904	-6.871551871299744	-1.6919910818338397	0.5294117647058824	234.412	2	512	1.5199386455222983	1.2281880359380715	-1.5015720310168887	3.677988758449015	0.29175062576556643	-4.180324	1.0988376	4.1325420200824725	1.1896557571454822	0.41764705882352937	3069-40-7	Trimethoxycaprylylsilane	CCCCCCCC[Si](OC)(OC)OC	Organic compounds	Organometallic compounds	Organometalloid compounds	Organosilicon compounds
3276	-3.230396767831232	-3.813439	1.1388956	4.816594982147217	-6.270614647865296	-1.4540196657180788	0.29714285714285715	356.5470000000002	2	512	2.321720018797737	1.7386779118018711	-0.7184978612363266	4.09809712091089	0.5830421245332698	-3.676174	1.0371199	4.073812547326087	1.8759428494917372	0.2257142857142857	31335-74-7	Neopentyl glycol dicaprylate	CCCCCCCC(=O)OCC(C)(C)COC(=O)CCCCCCC	Organic compounds	Lipids and lipid-like molecules	Fatty Acyls	Fatty acid esters
3313	-4.741495471440632	-4.096793	1.2951872	4.940712332725525	-6.564408588409424	-1.6236962556838992	0.751152445607816	386.4800000000001	2	512	0.8456315530378316	1.490333861884141	-0.9772815639309602	3.9634307687945642	-0.6447022966969795	-4.44396	1.211648	5.022938764095305	1.1431668376934436	0.5976640735147927	319460-85-0	Axitinib	CNC(=O)c1ccccc1Sc1ccc2c(C=Cc3ccccn3)[nH]nc2c1	Organic compounds	Organosulfur compounds	Thioethers	Aryl thioethers
3392	-4.727333601747723	-4.4048214	1.5406512	5.980000674724576	-7.499094295501709	-1.5190936207771326	0.5055807126081047	289.545	2	512	0.7343824679839093	1.0568946795113057	-2.037378225770076	3.9426224489545003	-0.3225122058737	-4.7143173	1.271665	5.148836207389827	0.7473987660965431	0.3843595578985779	3380-34-5	Triclosan	Oc1cc(Cl)ccc1Oc1ccc(Cl)cc1Cl	Organic compounds	Benzenoids	Benzene and substituted derivatives	Diphenylethers
3450	-4.909074411232231	-4.3101873	1.2605312	5.082952678203582	-7.101108491420746	-2.018155813217164	0.761374945808908	488.6700000000004	2	512	0.7799412667884187	1.3788283229091962	-1.4120928134000963	3.6708598648034854	-0.598887071449516	-4.719727	1.1043924	4.0367229878902435	0.9692886352204003	0.578616352201258	351197-46-1	2-[2-(Dimethylamino)ethoxy]ethyl ({5-[({2-[2-(dimethylamino)ethoxy]ethoxy}carbonyl)amino]-1,3,3-trimethylcyclohexyl}methyl)carbamate	CN(C)CCOCCOC(=O)NCC1(C)CC(NC(=O)OCCOCCN(C)C)CC(C)(C)C1	Organic compounds	Organic acids and derivatives	Carboxylic acids and derivatives	Amino acids, peptides, and analogues
3495	-3.967363147958424	-3.904811	1.4328706	5.96565933227539	-6.9188795447349545	-0.9532202124595643	0.593233082706767	122.12	2	512	1.1194236476682002	1.1819759002929364	-1.8320927491083303	4.13356658316706	-0.06255224250188096	-3.940485	1.1761303	4.626966950297355	1.1463018076689147	0.46691729323308273	3586-55-8	1,2-Bis[hydroxymethoxy]ethane	OCOCCOCO	Organic compounds	Organic oxygen compounds	Organooxygen compounds	Ethers
3505	-4.987228091735236	-4.1098657	1.2949638	5.019405901432037	-6.800431478023529	-1.7810255765914917	0.5278054353054353	525.6270000000003	2	512	0.7334495738915291	1.6108120148384724	-1.0797538123967634	3.9396520890352735	-0.8773624262994453	-3.8730245	1.0882499	4.108505916595458	1.8476532242010397	0.40558321308321305	36196-44-8	Propanoic acid, 3-mercapto-, (2,4,6-trioxo-1,3,5-triazine-1,3,5(2H,4H,6H)-triyl)tri-2,1-ethanediyl ester	O=C(CCS)OCCn1c(=O)n(CCOC(=O)CCS)c(=O)n(CCOC(=O)CCS)c1=O	Organic compounds	Organic acids and derivatives	Carboxylic acids and derivatives	Tricarboxylic acids and derivatives
3531	-4.720633406012074	-4.0041523	1.1571488	4.6048134714365005	-6.199573230743408	-1.5947597593069078	0.7542540181691125	330.17100000000005	2	512	0.7981055190834808	1.5145866307694327	-0.6808343056478534	3.923979165788647	-0.7164811080384412	-4.3270564	0.99915534	3.972751653194427	1.1916825244262301	0.599537037037037	36734-19-7	Iprodione	CC(C)NC(=O)n1cc(O)n(-c2cc(Cl)cc(Cl)c2)c1=O	Organic compounds	Organoheterocyclic compounds	Azoles	Imidazoles
3545	-3.214731425556149	-3.8407373	1.1607413	4.3162879079580305	-5.955057394504547	-1.6387694865465168	0.3862199565798358	440.4590000000002	2	512	2.429174062895734	1.8031681628392822	-0.3111519060526642	4.005136001905366	0.6260059172783237	-3.56975	0.9637646	3.6300831228494643	2.074155427378826	0.2831896535495328	36968-27-1	2-Naphthalenecarboxamide, 4-[[4-(aminocarbonyl)phenyl]azo]-3-hydroxy-N-(2-methoxyphenyl)-	COc1ccccc1NC(=O)c1cc2ccccc2c(N=Nc2ccc(C(N)=O)cc2)c1O	Organic compounds	Benzenoids	Naphthalenes	Naphthalenecarboxylic acids and derivatives
3552	-3.976241896132312	-4.8866506	1.7049384	6.970342010259626	-8.57881646156311	-1.6084744513034839	0.7900431235431237	131.16	2	512	1.141559511865016	0.23115083363523573	-3.4610150535657818	3.509326956693844	0.9104086661540651	-4.3777013	1.1314642	4.426912921667098	0.7401001406353139	0.6203461538461539	3715-92-2	N-Nitrosoethylenethiourea	O=NN1CCNC1=S	Organic compounds	Organoheterocyclic compounds	Azolidines	Imidazolidines
3575	-4.515884480225036	-4.136848	1.4156187	5.771847754716872	-7.198384261131286	-1.4265365064144138	0.4401045751633987	214.036	2	512	0.8146023458645099	1.1936388615927025	-1.86789743504174	3.9039503196751326	-0.37903650735516337	-4.392578	1.2631321	4.995193040370941	0.9379087185001638	0.3067712418300654	375-22-4	Perfluorobutanoic acid	O=C(O)C(F)(F)C(F)(F)C(F)(F)F	Organic compounds	Organohalogen compounds	Alkyl halides	Alkyl fluorides
3600	-4.718500079396126	-3.9333928	1.6402653	6.585863614082337	-7.553813588619232	-0.967949974536896	0.5573626373626375	96.032	2	512	0.2639158943486327	1.0490232139575395	-2.5713976148744737	4.014465999207863	-0.7851073162583084	-4.1050673	1.1106132	4.347660660743713	0.8773487094494535	0.4373626373626374	381-73-7	Acetic acid, difluoro-	O=C(O)C(F)F	Organic compounds	Organic acids and derivatives	Carboxylic acids and derivatives	Alpha-halocarboxylic acids and derivatives
3634	-3.780635775149384	-4.0956388	1.2742497	5.220955175161361	-6.747557771205902	-1.5266025960445408	0.6059943410886807	315.8040000000001	2	512	1.718781851368129	1.4037788671647702	-1.2481401446883895	3.972815030472972	0.3150029768342586	-3.9900348	1.0004032	3.7889908373355863	1.5093827990243431	0.46433519645081267	3896-11-5	Bumetrizole	Cc1cc(-n2nc3ccc(Cl)cc3n2)c(O)c(C(C)(C)C)c1	Organic compounds	Organoheterocyclic compounds	Azoles	Triazoles
3661	-4.922901873329215	-4.7439165	1.3245854	5.3648502111434935	-7.508476734161377	-2.1436265230178835	0.3610582010582011	349.43000000000006	2	512	0.6204583148825277	0.7994436962873872	-1.9651165459496347	3.399733665193859	-0.17898536179357016	-4.803155	1.1087484	4.354991602897644	0.740205259800709	0.27534391534391534	39515-41-8	Fenpropathrin	CC1(C)C(C(=O)OC(C#N)c2cccc(Oc3ccccc3)c2)C1(C)C	Organic compounds	Benzenoids	Benzene and substituted derivatives	Diphenylethers
3677	-3.821061343437028	-4.037093	1.1184925	4.344212466478347	-6.356046366691589	-2.011833900213242	0.6862731412731413	246.244	2	512	1.5703043138092212	1.3542724981325314	-0.9646807094453401	3.379531757033007	0.21603181909959313	-4.144619	0.9698791	3.738091653585433	1.2467466732550898	0.5426833976833978	40306-75-0	Benzenesulfonic acid, 3-(acetylamino)-5-amino-4-hydroxy-	CC(=O)Nc1cc(S(=O)(=O)O)cc(N)c1O	Organic compounds	Benzenoids	Benzene and substituted derivatives	Anilides
3685	-4.190374111540606	-4.13647	1.2826227	5.028932505846022	-6.70311940908432	-1.6741869032382983	0.623688566615396	699.9330000000001	2	512	1.6546823582980639	1.708586639561207	-0.85806293924565	4.170869566600372	-0.05390427053718838	-4.3379335	1.0864193	4.187280523777009	1.5071229433926716	0.49479967772650707	40601-76-1	Cyanox CY 1790	Cc1cc(C(C)(C)C)c(O)c(C)c1Cn1c(=O)n(Cc2c(C)cc(C(C)(C)C)c(O)c2C)c(=O)n(Cc2c(C)cc(C(C)(C)C)c(O)c2C)c1=O	Organic compounds	Benzenoids	Benzene and substituted derivatives	Xylenes
3702	-6.914352261270266	-5.3035636	1.6951575	6.793533140420912	-8.832294964790345	-2.038761824369432	0.6911865999370926	373.63600000000014	2	512	-1.3419035472236558	0.268885103235054	-3.2598462507437347	3.533686889677178	-1.6107886664521507	-5.506903	1.4985002	5.93565221428871	0.0655455496350635	0.5457320544825472	41198-08-7	Profenofos	CCCSP(=O)(OCC)Oc1ccc(Br)cc1Cl	Organic compounds	Benzenoids	Benzene and substituted derivatives	Phenoxy compounds
3774	-4.658390773371365	-4.618046	1.3440337	5.307658112049102	-7.443655574321747	-2.1359974622726443	0.514530303030303	293.754	2	512	0.8095930156653642	0.8499379857104656	-1.9756717852850179	3.331986326764085	-0.040344966486599354	-4.938839	1.2229849	4.989165127277374	0.5291448336800626	0.37458624708624705	43121-43-3	Triadimefon	CC(C)(C)C(=O)C(Oc1ccc(Cl)cc1)n1cncn1	Organic compounds	Benzenoids	Phenol ethers
3826	-5.959564137720048	-5.261715	3.062153	11.855926465988157	-11.970064783096314	-0.1141383171081576	0.7228571428571429	122.258	2	512	-0.8722868507654551	-0.17443766627102736	-6.882787496141721	4.973138969846436	-0.6978492024173137	-4.866119	1.6215687	6.937773215770721	0.22115838954982456	0.5728571428571428	4532-64-3	2,3-Butanedithiol	CC(S)C(C)S	Organic compounds	Organosulfur compounds	Thiols	Alkylthiols
3867	-4.636056680695763	-4.7786055	1.4307624	5.406967037916184	-7.5344898223876955	-2.127522784471512	0.7409037745879851	331.44100000000003	2	512	0.8843495499185958	0.7418007635983243	-2.014083591773337	3.3928834461428465	0.14254878042484265	-4.6736197	1.1233448	4.3129781723022464	0.8467864973702705	0.590903774587985	473798-59-3	Fenpyrazamine	C=CCSC(=O)n1c(N)c(-c2ccccc2C)c(=O)n1C(C)C	Organic compounds	Organoheterocyclic compounds	Azoles	Pyrazoles
3884	-3.403203570572842	-4.1645427	1.3080369	5.336172249913214	-6.906121695041657	-1.569949445128443	0.5165861344537814	192.21400000000003	2	512	1.8805814459611256	1.1192423235728957	-1.6223366785076894	3.7138355714055242	0.7613391044454687	-4.0437207	0.98106104	3.9065081775188446	1.240064295520545	0.40482142857142855	48145-04-6	2-Phenoxyethyl acrylate	C=CC(=O)OCCOc1ccccc1	Organic compounds	Benzenoids	Phenol ethers
3924	-6.269959188227593	-4.735622	1.3791212	5.455057477951048	-7.706374061107635	-2.2513165831565867	0.6826094525427596	272.388	2	512	-0.8347712173237677	0.6995660618127348	-2.27118609020381	3.183871387747238	-1.5343372590588915	-4.843165	1.1933842	4.691441071033477	0.5920230575622827	0.5294179631810574	50-28-2	17beta-Estradiol	CC12CCC3c4ccc(O)cc4CCC3C1CCC2O	Organic compounds	Lipids and lipid-like molecules	Steroids and steroid derivatives	Estrane steroids
3927	-6.356155661611317	-4.4058967	1.4034054	5.661193394660949	-7.517921686172485	-1.856728291511536	0.6099164703362604	252.316	2	512	-0.9542108705016377	0.996048119913524	-2.115976895062806	3.5452164995981437	-1.9502589979455456	-4.1569834	1.074469	3.97753010392189	1.2449613968695148	0.4762364849321371	50-32-8	Benzo(a)pyrene	c1ccc2c(c1)cc1ccc3cccc4ccc2c1c34	Organic compounds	Benzenoids	Pyrenes	Benzopyrenes
4044	-3.6420807541333264	-4.6488	1.4258833	5.658764749765396	-7.57754065990448	-1.9187759101390844	0.7414615939615941	610.5650000000004	2	512	2.1436511510659217	1.136931992478728	-1.7918087547052324	3.8669559950601635	1.006719142106908	-4.450589	1.1127481	4.228686922788617	1.335142733258802	0.5803108003108003	520-26-3	Hesperidin	COc1ccc(C2CC(=O)c3c(O)cc(OC4OC(COC5OC(C)C(O)C(O)C5O)C(O)C(O)C4O)cc3O2)cc1O	Organic compounds	Phenylpropanoids and polyketides	Flavonoids	Flavonoid glycosides
4056	-5.037520248354425	-4.201067	1.2766726	4.782574722170829	-6.484697151184082	-1.7021224290132524	0.6710125140953199	235.308	2	512	0.33411644421383613	1.1705697202146097	-1.113060458615821	3.6695142635550084	-0.8364532775292295	-4.0954227	1.0910144	4.239326182007789	1.2762139368347845	0.5313898725858859	5234-68-4	Carboxin	CC1=C(C(=O)Nc2ccccc2)SCCO1	Organic compounds	Benzenoids	Benzene and substituted derivatives	Anilides
4088	-4.03723613365433	-4.119084	1.4065812	5.434933203458785	-6.937524783611297	-1.5025915801525125	0.5	247.669	2	512	1.3566355169707722	1.2747877837974293	-1.543653132986195	3.89128007047259	0.08184774772384351	-4.344447	1.1288134	4.44500463604927	1.0494245069696222	0.4	5283-66-9	Trichloro(octyl)silane	CCCCCCCC[Si](Cl)(Cl)Cl	Organic compounds	Organometallic compounds	Organometalloid compounds	Organosilicon compounds
4248	-5.0598991834210905	-4.4519935	1.4747268	5.643293526768682	-7.409738802909851	-1.7664452761411693	0.5571460247070004	256.472	2	512	0.349140775074469	0.957046487563451	-2.000698844414292	3.64259468235439	-0.6079057179975065	-4.51352	1.2119478	5.020594334602356	0.8955201864137787	0.42330291330291325	55335-06-3	Triclopyr	O=C(O)COc1nc(Cl)c(Cl)cc1Cl	Organic compounds	Organoheterocyclic compounds	Pyridines and derivatives	Halopyridines
4309	-4.016040772505675	-3.985571	1.1620013	4.552832752466201	-6.258859574794769	-1.7060268223285682	0.6560268979386628	90.553	2	512	0.940862070458741	0.9713319429022546	-1.3019567318303535	3.2508760206358476	-0.03046986491290138	-3.9019823	0.99185354	3.67127004265785	1.0549205148238099	0.5148504273504274	563-47-3	3-Chloro-2-methylpropene	C=C(C)CCl	Organic compounds	Organohalogen compounds	Organochlorides
4314	-6.828069930937393	-5.069125	1.463702	5.763552331924437	-7.897315537929535	-2.1337632060050975	0.5337724999015322	291.2650000000001	2	512	-1.363781630381494	0.39516313492025373	-2.4330272373736355	3.3305250945508016	-1.758944755461319	-5.2961144	1.1490407	4.415010738372803	0.16817384942497574	0.41377249990153214	56-38-2	Parathion	CCOP(=S)(OCC)Oc1ccc([N+](=O)[O-])cc1	Organic compounds	Organic acids and derivatives	Organic thiophosphoric acids and derivatives	Thiophosphoric acid esters
6865	-3.328162057095828	-3.7173285	1.2533221	4.83163771033287	-6.2315108418464655	-1.3998731315135957	0.6248418248418248	156.269	2	512	1.865710775918684	1.4765442722658333	-1.0376380088319537	3.793999701500916	0.3891664913355686	-4.1204576	0.9900212	3.8265491843223565	1.0734151788529618	0.470995670995671	89-78-1	dl-Menthol	CC1CCC(C(C)C)C(O)C1	Organic compounds	Lipids and lipid-like molecules	Prenol lipids	Monoterpenoids
4351	-4.690633235909105	-3.9767745	1.2976296	5.1423894286155685	-6.490497612953186	-1.3481081843376181	0.7665217391304348	118.20099999999998	2	512	0.38198791485478484	1.0958466951935157	-1.4178764621892967	3.7245129664262713	-0.7138587817922835	-4.0782137	1.024929	4.155656433105468	0.9944074597394943	0.6065217391304347	57124-87-5	Tetrahydro-2-methyl-3-furanthiol	CC1OCCC1S	Organic compounds	Organoheterocyclic compounds	Tetrahydrofurans
4365	-3.6542519443442383	-4.2566237	1.3862662	5.185903307795525	-6.911885285377503	-1.7259819775819782	0.634418477500731	652.7140000000004	2	512	2.1604709835923397	1.5580991733002687	-1.097162357440925	4.0887409503546	0.6023718006203613	-3.976154	1.1404264	4.474757987260818	1.8385688472355817	0.504418477500731	573-58-0	C.I. Direct Red 28	Nc1c(N=Nc2ccc(-c3ccc(N=Nc4cc(S(=O)(=O)[O-])c5ccccc5c4N)cc3)cc2)cc(S(=O)(=O)[O-])c2ccccc12.[Na+].[Na+]	Organic compounds	Benzenoids	Benzene and substituted derivatives	Biphenyls and derivatives
4367	-4.671448159005455	-4.6228657	1.5024595	5.555014032125473	-7.438117980957031	-1.8831039488315582	0.6633094384707288	252.273	2	512	0.7304226128023094	0.7790050892059175	-2.036247209149267	3.518766822976206	-0.048582482125572035	-4.0482187	1.0791335	4.331861838698387	1.3536520612909666	0.49349377026796387	57-41-0	5,5-Diphenylhydantoin	O=C1NC(=O)C(c2ccccc2)(c2ccccc2)N1	Organic compounds	Organoheterocyclic compounds	Azolidines	Imidazolidines
4403	-4.8960510381381415	-4.081158	1.2583488	5.11876143813133	-6.758795917034149	-1.6400344789028185	0.6797101449275362	273.409	2	512	0.5407617683116741	1.355654635688233	-1.3219831105843336	3.796778327546997	-0.8148928769748114	-4.2365603	1.0914859	4.3441316127777085	1.2002524696490282	0.5213768115942029	58190-57-1	5-ethyl-2,8-dimethyl-5-[(propan-2-ylideneamino)oxy]-4,6-dioxa-3,7-diaza-5-silanona-2,7-diene	CC[Si](ON=C(C)C)(ON=C(C)C)ON=C(C)C	Organic compounds	Organometallic compounds	Organometalloid compounds	Organosilicon compounds
4414	-4.177015093723512	-4.60807	1.4739002	6.063683551549907	-7.753657960891724	-1.6899744093418168	0.7487893707058791	174.159	2	512	1.0639308286500817	0.63287602990723	-2.5127120385181296	3.550971513031777	0.4310548029744856	-4.5006137	1.3210611	5.533566427230834	0.7403322166141704	0.5958481942352909	584-84-9	Toluene 2,4-diisocyanate	Cc1ccc(N=C=O)cc1N=C=O	Organic compounds	Benzenoids	Benzene and substituted derivatives	Toluenes
4435	-4.384939616622043	-5.687678	2.1670942	8.646817553043363	-9.959812021255493	-1.31299446821213	0.5591111111111111	231.893	2	512	0.9803480224546804	-0.3223902014612996	-4.594524382178769	4.052293170864594	1.3027382436379664	-6.5208564	2.240759	8.54398677945137	-1.155568734025394	0.407749766573296	58-90-2	2,3,4,6-Tetrachlorophenol	Oc1c(Cl)cc(Cl)c(Cl)c1Cl	Organic compounds	Benzenoids	Phenols	Halophenols
4444	-4.851873976880871	-4.9380965	2.05937	8.166495549678801	-9.195834279060364	-1.029338729381562	0.7683927753889244	216.668	2	512	0.4839207976155262	0.39769824052485886	-3.8600395045639666	4.306456045114835	0.08622254640404137	-5.0091686	1.4777036	5.95013841986656	0.3266261679571964	0.6074171656328267	5902-51-2	Terbacil	Cc1[nH]c(=O)n(C(C)(C)C)c(=O)c1Cl	Organic compounds	Organoheterocyclic compounds	Diazines	Pyrimidines and pyrimidine derivatives
4459	-4.13341435745381	-3.8114698	1.1527499	4.334672221541404	-6.054209625720977	-1.7195374041795735	0.5367965367965367	100.161	2	512	0.8672842943981068	1.1892288595957063	-1.0535109738690607	3.281161247672343	-0.32194456413410766	-3.7441022	0.929555	3.5962290853261942	1.2565964101769393	0.42770562770562764	591-78-6	2-Hexanone	CCCCC(C)=O	Organic compounds	Organic oxygen compounds	Organooxygen compounds	Carbonyl compounds
4477	-3.693040171837034	-3.953028	1.1326348	4.592806461453435	-6.391472971439361	-1.7986665099859263	0.5182344993550427	164.204	2	512	1.5223435604638589	1.2623557575633937	-1.1760892391384687	3.416717222314966	0.25998779180127185	-3.8933992	1.0716969	4.208763918280601	1.3219844977006745	0.3623016564952049	5932-68-3	(E)-Isoeugenol	CC=Cc1ccc(O)c(OC)c1	Organic compounds	Benzenoids	Phenols	Methoxyphenols
4506	-4.867403384871884	-5.0200787	2.2659588	9.295026707649226	-10.029162645339966	-0.734135937690739	0.7116824390080204	198.138	2	512	0.42956439004917013	0.2768891198968695	-4.732194870418912	4.562831837230315	0.15267527418573312	-4.8943353	1.486947	5.960702359676361	0.402632511982204	0.5672379945635759	59-87-0	Nitrofurazone	NC(=O)NN=Cc1ccc([N+](=O)[O-])o1	Organic compounds	Organoheterocyclic compounds	Furans	Nitrofurans
4531	-2.483359798757418	-3.96274	1.2545135	4.509430515766143	-6.299802780151367	-1.790372264385224	0.6162184873949579	74.123	2	512	2.386593189561857	0.9072130539403414	-1.4298497918320925	3.0795807239340505	1.4793801457005897	-3.9498649	1.0176601	3.945898240804671	0.9200881141356099	0.48288515406162463	60-29-7	Diethyl ether	CCOCC	Organic compounds	Organic oxygen compounds	Organooxygen compounds	Ethers
4542	-4.216690336917444	-4.491392	1.4607079	5.756564101576805	-7.667006754875183	-1.9104426532983783	0.7162420200402215	286.718	2	512	1.2407646216561288	0.9660628354253507	-2.20955179630161	3.5470123052751945	0.2747017987026732	-4.3922644	1.1445898	4.575274932384485	1.065190606771149	0.5715611689763918	604-75-1	Oxazepam	O=C1N=C(c2ccccc2)c2cc(Cl)ccc2NC1O	Organic compounds	Organoheterocyclic compounds	Benzodiazepines	1,4-benzodiazepines
4607	-4.40688734662185	-4.081043	1.1910276	4.7358454555273015	-6.475928163528442	-1.7400827080011403	0.5765838136020692	406.5690000000001	2	512	1.2022469149349833	1.5280914939199641	-0.8667939019716092	3.8690515535556926	-0.32584458005080474	-3.85185	1.0267118	3.9629169881343813	1.7572842245411904	0.4455493308434485	61788-44-1	Styrenated phenol	CC(c1ccccc1)c1cc(C(C)c2ccccc2)c(O)c(C(C)c2ccccc2)c1	Organic compounds	Phenylpropanoids and polyketides	Diarylheptanoids	Linear diarylheptanoids
4665	-3.679624316995493	-4.132705	1.1706638	4.545698419213294	-6.458726418018341	-1.913027998805047	0.5776190476190476	118.179	2	512	1.3929159937766085	0.9398351110804273	-1.3861861072462398	3.1595123119670543	0.4530808946439113	-3.77993	1.0470997	3.993184664845465	1.2926102064751492	0.44761904761904764	622-97-9	4-Methylstyrene	C=Cc1ccc(C)cc1	Organic compounds	Benzenoids	Benzene and substituted derivatives	Styrenes
4682	-4.653022509783526	-4.394443	1.5254523	6.247580975294113	-7.654064059257507	-1.4064830839633944	0.515266106442577	93.129	2	512	0.31606242983183214	0.5746418957689338	-2.6849791196421497	3.5626018556519634	-0.2585794746577932	-4.2355185	1.1059891	4.151746368408203	0.7335664751476887	0.3976190476190476	62-53-3	Aniline	Nc1ccccc1	Organic compounds	Benzenoids	Benzene and substituted derivatives	Aniline and substituted anilines
4691	-3.976498063883961	-3.9167428	1.1383845	4.615079927444456	-6.306391537189484	-1.6913116097450276	0.27732653342160984	222.284	2	512	1.3704101394277666	1.4301654135146813	-0.9594833338777561	3.6555965935667	-0.05975526221770133	-3.88281	0.9953003	3.8714684218168243	1.4640980837825364	0.18392402376910016	6259-76-3	Hexyl salicylate	CCCCCCOC(=O)c1ccccc1O	Organic compounds	Benzenoids	Benzene and substituted derivatives	Benzoic acids and derivatives
4705	-2.808692476099402	-3.524058	1.1027157	4.479750233888625	-5.8726358890533445	-1.39288565516472	0.2949543574383112	374.562	2	512	2.7648312392051038	2.049465629832879	-0.29911217374883886	4.180638060139786	0.7153656274619995	-3.2669773	0.95777845	3.6150748670101156	2.3065464095894885	0.17456140350877192	6284-43-1	Octadecanoic acid, 12-hydroxy-, 2,3-dihydroxypropyl ester	CCCCCCC(O)CCCCCCCCCCC(=O)OCC(O)CO	Organic compounds	Lipids and lipid-like molecules	Fatty Acyls	Fatty alcohols
4732	-3.552007785164961	-3.8666697	1.2076007	4.632246541976928	-6.236641776561737	-1.6043952345848098	0.0	224.43199999999996	2	512	1.799076994480711	1.4844151380923902	-0.885556996916065	3.746689545060862	0.3146618696812302	-3.8664901	0.9778903	3.7538337349891653	1.4845946513874342	0.0	629-73-2	1-Hexadecene	C=CCCCCCCCCCCCCCC	Organic compounds	Hydrocarbons	Unsaturated hydrocarbons	Unsaturated aliphatic hydrocarbons
4739	-3.9005368885502	-4.083929	1.6058112	6.280465218424795	-7.4497740983963014	-1.1693088799715061	0.6566666666666666	167.85	2	512	1.3243844570338315	1.140992272276643	-2.22485275281227	4.055612465612525	0.18339217333944857	-3.578848	1.0623434	4.092701625823974	1.6460734612959074	0.5166666666666666	630-20-6	1,1,1,2-Tetrachloroethane	ClCC(Cl)(Cl)Cl	Organic compounds	Organohalogen compounds	Organochlorides
4779	-3.53649470830724	-4.204536	1.2199886	4.851143231987953	-6.660718560218811	-1.809575328230858	0.5095095693779904	107.156	2	512	1.4935217852594782	0.8254805390249396	-1.6307020666520924	3.2204411653358607	0.6680412528438828	-4.106302	1.0404464	4.046937823295593	0.923714727667666	0.3860645933014354	636-21-5	2-Methylaniline hydrochloride	Cc1ccccc1N.Cl	Organic compounds	Benzenoids	Benzene and substituted derivatives	Toluenes
4837	-3.799528582310205	-3.9803276	1.4374099	5.477839675545692	-6.922524464130402	-1.4446847885847098	0.6448391812865497	74.079	2	512	1.0701665288175986	0.8893675025734107	-2.0528293530025983	3.425010322543094	0.18079902389096691	-4.4929028	1.2551821	4.976999697089195	0.37679235462842325	0.4823391812865497	646-06-0	1,3-Dioxolane	C1COCO1	Organic compounds	Organoheterocyclic compounds	Dioxolanes	1,3-dioxolanes
5097	-5.6139603447065	-4.122725	1.2848117	4.855921429395675	-6.5299599170684814	-1.674038487672806	0.7225728711392835	303.49	2	512	-0.13181595906908974	1.3594193691052887	-1.0478155314310709	3.8081058979646043	-1.4912353347882874	-4.286504	1.0626843	4.297007715702055	1.1956405887500827	0.568230923079169	67564-91-4	(2R,6S)-Fenpropimorph	CC(Cc1ccc(C(C)(C)C)cc1)CN1CC(C)OC(C)C1	Organic compounds	Benzenoids	Benzene and substituted derivatives	Phenylpropanes
5109	-1.8075256983779413	-4.401912	1.4515322	5.713075095415112	-7.31574717760086	-1.602672082185748	0.8041491841491842	78.136	2	512	3.0853254763327804	0.49093897267968467	-2.4228960028901385	3.2901790925249736	2.594386513993885	-4.398879	1.2320533	4.696245330572127	0.4939721218226208	0.6374825174825176	67-68-5	Dimethyl sulfoxide	CS(C)=O	Organic compounds	Organosulfur compounds	Sulfoxides
5269	-3.6851513547137857	-3.8449886	1.215466	4.471883052587507	-6.118040072917938	-1.6461570203304312	0.43681075516918566	925.8259999999998	2	512	2.281378018209541	2.1215408052798046	-0.1515106999946113	4.320372352592895	0.15983722980464687	-3.5176985	1.0369058	4.074446874856948	2.4488308666824454	0.3408107551691857	68259-05-2	Benzoic acid, 3,3'-[(2,5-dimethyl-1,4-phenylene)bis[iminocarbonyl(2-hydroxy-3,1-naphthalenediyl)-2,1-diazenediyl]]bis[4-methyl-, 1,1'-bis(2-chloroethyl) ester	Cc1ccc(C(=O)OCCCl)cc1N=Nc1c(O)c(C(=O)Nc2cc(C)c(NC(=O)c3cc4ccccc4c(N=Nc4cc(C(=O)OCCCl)ccc4C)c3O)cc2C)cc2ccccc12	Organic compounds	Benzenoids	Naphthalenes	Naphthalenecarboxylic acids and derivatives
5311	-3.044702245304433	-3.6009538	1.152756	4.332806515693664	-5.773390817642212	-1.4405843019485476	0.5629932184489309	196.29	2	512	2.2481959297135923	1.6919443800762541	-0.4804926426241866	3.8523138730694777	0.5562515720631209	-3.3788872	1.0400625	4.074548241496085	1.9140109927978013	0.4410419989367358	68412-04-4	1,6-Octadiene, 7-methyl-3-methylene-, acetylated	C=CC(CCC=C(C)C)COC(C)=O	Organic compounds	Lipids and lipid-like molecules	Prenol lipids	Monoterpenoids
5406	-3.953718745144368	-4.942221	1.7197447	6.434206426143646	-8.441844606399536	-2.00763818025589	0.6527699739873654	136.23799999999997	2	512	1.180579514330587	0.1920771110837533	-3.307546346924582	3.126660079219065	0.9885024195590013	-4.9447002	1.2910324	5.244308412075038	0.1895980348684754	0.5066161278335192	68526-56-7	Alkenes, C9-?11, C10-?rich	C=CC=CCCC=CCC	Organic compounds	Hydrocarbons	Unsaturated hydrocarbons	Olefins
5556	-4.407629292466861	-4.489979	1.4350694	5.3874169975519175	-7.154444169998169	-1.7670271724462514	0.7527766743060861	206.42	2	512	0.9071224812481827	0.8247729774314208	-1.8396923962831249	3.5477246012687926	0.08234949781634171	-4.6579747	1.1176723	4.173475706577301	0.6567770613417462	0.5998354978354978	68937-96-2	Di-tert-butyl polysulfides	CC(C)(C)CSSCC(C)(C)C	Organic compounds	Organosulfur compounds	Organic disulfides	Dialkyldisulfides
5651	-3.8307943794902175	-3.8639057	1.1512607	4.481762602925301	-6.209448599815369	-1.7276859968900684	0.48359395336139527	438.7180000000001	2	512	1.81139107378937	1.7782798006490927	-0.5672631465357817	3.914499456389519	0.03311128876844949	-3.803711	1.0104471	3.9020330607891074	1.8384745116146937	0.3538642236316655	70024-69-0	Benzenesulfonic acid, mono-C16-24-alkyl derivs., calcium salts	CCCCCCCCCCCCCCCCCC(CC)c1ccc(S(=O)(=O)[O-])cc1.CCCCCCCCCCCCCCCCCC(CC)c1ccc(S(=O)(=O)[O-])cc1.[Ca+2]	Organic compounds	Benzenoids	Benzene and substituted derivatives	Benzenesulfonic acids and derivatives
5806	-4.354256343191464	-4.396412	1.3614676	5.0930584043264355	-6.964779269695282	-1.8717208653688466	0.4762092074592075	241.364	2	512	1.0284161513716101	0.9862606008878836	-1.582106775132208	3.5109516291942273	0.042155552560489085	-4.418572	1.1038138	4.304645377397537	0.9641005556656488	0.35745920745920745	7287-19-6	Prometryn	CSc1nc(NC(C)C)nc(NC(C)C)n1	Organic compounds	Organoheterocyclic compounds	Triazines	1,3,5-triazines
5926	-2.893189396088446	-3.779028	1.261668	4.834657570719718	-6.243753290176391	-1.4090957194566738	0.5406896551724139	174.204	2	512	2.3478687267874654	1.4620301707376016	-1.00269516730048	3.8319624034192374	0.8858385427543274	-3.425922	0.9756955	3.6914136916399003	1.8151362090555	0.41655172413793107	74-79-3	L-Arginine	N=C(N)NCCCC(N)C(=O)O	Organic compounds	Organic acids and derivatives	Carboxylic acids and derivatives	Amino acids, peptides, and analogues
5997	-3.515195254005109	-3.8140733	1.4434181	5.538467773795127	-6.711160612106323	-1.172692838311196	0.6075092023001047	1134.9870000000014	2	512	2.539795633197515	2.240917552644835	-0.6561697249036993	4.882298048891428	0.2988780701983824	-4.0961623	1.3197784	5.428484240174292	1.9588285645038532	0.4519536467445492	7585-39-9	beta-Cyclodextrin	OCC1OC2OC3C(CO)OC(OC4C(CO)OC(OC5C(CO)OC(OC6C(CO)OC(OC7C(CO)OC(OC8C(CO)OC(OC1C(O)C2O)C(O)C8O)C(O)C7O)C(O)C6O)C(O)C5O)C(O)C4O)C(O)C3O	Organic compounds	Organic oxygen compounds	Organooxygen compounds	Carbohydrates and carbohydrate conjugates
6008	-4.719440554419547	-4.2713356	1.253749	4.762503415346146	-6.614652228355408	-1.8521488130092627	0.6025461214802028	189.324	2	512	0.5577651171611974	1.0058700760109494	-1.3374465567746632	3.425056858571482	-0.4481049526129066	-4.614757	1.0811374	4.351914149522781	0.6624486223436934	0.4634156866975941	759-94-4	EPTC	CCCN(CCC)C(=O)SCC	Organic compounds	Organosulfur compounds	Thiocarbonyl compounds	Thiocarbamic acid derivatives
6059	-4.649987162194547	-4.4904337	1.2269576	4.407928550243377	-6.804632937908172	-2.396704387664795	0.5261179602780722	293.798	2	512	0.818061672854244	0.9776151621002932	-1.3365841028593812	3.071344447383996	-0.1595534692624181	-4.7393484	1.1456728	4.340178418159484	0.728700433147094	0.40084323500334695	76738-62-0	Paclobutrazol	CC(C)(C)C(O)C(Cc1ccc(Cl)cc1)n1cncn1	Organic compounds	Benzenoids	Benzene and substituted derivatives	Phenethylamines
6070	-4.899005848301739	-4.0314617	1.3499558	5.384986960887906	-6.8831459283828735	-1.4981589674949676	0.7597622382286248	287.432	2	512	0.5595292684880734	1.4270733883170905	-1.4246108115930614	3.9603761492948446	-0.8675441326034967	-4.658806	1.2507228	5.129217344522473	0.7997292665415789	0.6042066826730692	76855-69-1	3-(1-{[tert-Butyl(dimethyl)silyl]oxy}ethyl)-4-hydroxy-2,3-dihydroazet-2-yl acetate	CC(=O)OC1NC(=O)C1C(C)O[Si](C)(C)C(C)(C)C	Organic compounds	Organoheterocyclic compounds	Lactams	Beta lactams
6112	-5.875449972599685	-4.516949	1.2206882	4.83117835521698	-6.881882548332214	-2.0507041931152346	0.5025227886867232	461.77600000000007	2	512	-0.2110186151281448	1.147482188693939	-1.2174511908606742	3.613727164356306	-1.3585007958113549	-4.8997273	1.1530347	4.281813526153565	0.7647040061890694	0.37109421725815167	77501-63-4	Lactofen	CCOC(=O)C(C)OC(=O)c1cc(Oc2ccc(C(F)(F)F)cc2Cl)ccc1[N+](=O)[O-]	Organic compounds	Benzenoids	Benzene and substituted derivatives	Diphenylethers
6285	-3.096867608689041	-4.051436	1.2289319	4.8693988442420935	-6.731295013427734	-1.8618961691856402	0.5741830065359478	75.111	2	512	1.7788359353653365	0.8242676087075409	-1.8555914693733564	3.0138073748687373	0.9545683387291719	-4.140453	1.0781993	4.162150335311889	0.7352506740217066	0.4409803921568628	78-96-6	1-Amino-2-propanol	CC(O)CN	Organic compounds	Organic nitrogen compounds	Organonitrogen compounds	Amines
6290	-5.621218441382216	-3.6665924	1.4102513	5.65888520181179	-6.571782565116882	-0.9128973633050919	0.594047619047619	71.079	2	512	-0.769477132231182	1.1851489550769911	-1.720041255965848	3.938843945845942	-1.9546260818393693	-3.7732022	1.1489302	4.589430230855941	1.0785391340343309	0.4654761904761905	79-06-1	Acrylamide	C=CC(N)=O	Organic compounds	Organic acids and derivatives	Carboxylic acids and derivatives	Acrylic acids and derivatives
6357	-3.546619138492942	-3.867262	1.2055161	4.835467487573623	-6.282384753227234	-1.4469172656536111	0.5748692810457516	302.5019999999999	2	512	1.9341091118545288	1.6134663676171013	-0.8016565028797631	4.03381098469386	0.3206427481037375	-4.025986	0.98217815	3.7138373792171477	1.4547420707028182	0.44986928104575163	8007-24-7	Cashew nutshell liquid (CNSL)	CCCCCCC=CCCCCCCCc1cccc(O)c1	Organic compounds	Benzenoids	Phenols	1-hydroxy-4-unsubstituted benzenoids
6389	-4.37251412958861	-4.234965	1.2740078	5.515402016043659	-7.200960767269135	-1.6855587512254757	0.5443157894736842	270.372	2	512	1.0594475840303403	1.196996877240907	-1.7689990536501845	3.7464029623934745	-0.1375492820239126	-4.2903547	1.113566	4.40088620185852	1.1416069725784899	0.4109824561403509	80-43-3	Dicumyl peroxide	CC(C)(OOC(C)(C)c1ccccc1)c1ccccc1	Organic compounds	Benzenoids	Benzene and substituted derivatives	Phenylpropanes
6463	-3.8160006413532472	-4.452006	1.3902086	5.265393495559692	-7.055437397956848	-1.790043902397156	0.5142105263157895	122.17099999999998	2	512	1.2709674873466283	0.6349622662668947	-1.9684692692569727	3.29692422630272	0.63600522183645	-4.544662	1.0865319	4.1704906046390535	0.5423061339489263	0.3626315789473684	823-40-5	2,6-Toluenediamine	Cc1c(N)cccc1N	Organic compounds	Benzenoids	Benzene and substituted derivatives	Toluenes
6532	-3.945843390403792	-4.3845067	1.401022	5.892282086610793	-7.532073652744293	-1.6397915661335	0.652860682761015	242.061	2	512	1.4380814327051266	0.9994181098993253	-2.1481488296353746	3.7441332569754184	0.43866331201930375	-4.6127367	1.1162518	4.445605003833769	0.771188109749801	0.5133257990400848	84087-01-4	Quinclorac	O=C(O)c1c(Cl)ccc2cc(Cl)cnc12	Organic compounds	Organoheterocyclic compounds	Quinolines and derivatives	Quinoline carboxylic acids
6583	-3.5212431021364066	-3.9560158	1.1427457	4.593748196959494	-6.2486804008483885	-1.6549322038888947	0.2351785714285714	278.348	2	512	1.923345003003284	1.4885722720775916	-0.804092295708698	3.7896559012507955	0.4347727231351999	-3.9790225	1.0314423	3.9500884622335395	1.4655656051781714	0.15714285714285714	84-74-2	Dibutyl phthalate	CCCCOC(=O)c1ccccc1C(=O)OCCCC	Organic compounds	Benzenoids	Benzene and substituted derivatives	Benzoic acids and derivatives
6616	-6.095710544678707	-4.237613	1.5321565	6.275398737192153	-7.445523655414581	-1.1701249182224283	0.7408888888888889	184.242	2	512	-0.8303219053051994	1.0277754327012834	-2.1801350160410733	4.095263721151079	-1.8580973435373496	-4.417964	1.2834607	4.908483463525771	0.8474246605558686	0.5888888888888889	85-00-7	Diquat dibromide	[Br-].[Br-].c1cc[n+]2c(c1)-c1cccc[n+]1CC2	Organic compounds	Organoheterocyclic compounds	Pyridines and derivatives	Pyridinium derivatives
6664	-2.7245371357653294	-4.376623	1.6498338	6.736899778246879	-7.81805053949356	-1.0811507612466817	0.6248868778280542	148.11699999999996	2	512	2.4460677713884724	0.7939817378610325	-2.6474456323397586	4.08945414590712	1.652086017921194	-3.9193413	0.98429227	3.880187058448791	1.2512635694097298	0.4915535444947209	85-44-9	Phthalic anhydride	O=C1OC(=O)c2ccccc21	Organic compounds	Organoheterocyclic compounds	Benzofurans	Benzofuranones
6745	-2.9904702703551678	-4.405744	1.2249302	4.716070300340652	-6.781737220287323	-2.0656669199466706	0.7637573271679858	275.4	2	512	2.449493665565737	1.0342198674080876	-1.3417732843664183	3.3742970159742343	1.4152738054199787	-4.2518163	1.1148453	4.32552889585495	1.1881476522022232	0.6044566278672865	865318-97-4	Ametoctradin	CCCCCCCCc1c(CC)nc2ncnn2c1N	Organic compounds	Organoheterocyclic compounds	Triazolopyrimidines
6781	-4.775520466257761	-4.1128817	1.1490566	4.4636485159397115	-6.369349873065948	-1.9057013571262365	0.712582123483181	406.3420000000001	2	512	0.8333712475910094	1.4960100512454442	-0.7604581592171781	3.7031903567225335	-0.6626388057963348	-4.3810644	1.0960867	4.17463343143463	1.2278272889740194	0.5647560365266592	874195-61-6	2?-[(4,6-Dimethoxy-1,3,5-triazin-2-yl)carbonyl]-1,1,6?-trifluoro-N-methylmethanesulfonanilide	COc1nc(OC)nc(C(=O)c2cccc(F)c2N(C)S(=O)(=O)C(F)F)n1	Organic compounds	Organic oxygen compounds	Organooxygen compounds	Carbonyl compounds
6809	-3.335388869734558	-4.6579056	1.5968297	6.03199447393417	-7.709442448616028	-1.6774479746818576	0.598358395989975	197.448	2	512	1.9600638692832424	0.6375471714704275	-2.4139897095982277	3.618004764335943	1.322516708878723	-4.9458613	1.311105	5.3561896741390225	0.3495914139364922	0.4300250626566416	88-06-2	2,4,6-Trichlorophenol	Oc1c(Cl)cc(Cl)cc1Cl	Organic compounds	Benzenoids	Phenols	Halophenols
6857	-3.592652708719028	-4.53763	1.7223248	6.789171969890595	-8.034886765480042	-1.2457147955894474	0.6186963725929243	264.284	2	512	1.8294181626153045	0.8844407941005799	-2.61281589414571	4.176356075744885	0.9449773724577297	-4.4578905	1.2398543	5.163698959350585	0.9641803399957142	0.4906963725929243	894-86-0	[2,2'-Bi-1H-indole]-3,3'-diol, disodium salt	[Na+].[Na+].[O-]c1c(-c2[nH]c3ccccc3c2[O-])[nH]c2ccccc12	Organic compounds	Organoheterocyclic compounds	Indoles and derivatives	Indoles
7280	-3.920861695826056	-4.939059	1.4453167	5.748273089528082	-7.715383923053741	-1.9671108335256589	0.7042857142857144	167.218	2	512	1.3024213289510849	0.2842242568748434	-2.4921008982766004	3.256172191251482	1.0181970848441102	-4.8376026	1.1142943	4.381641960144043	0.38568041010238463	0.5585714285714285	94317-64-3	N-Butylphosphorothioic triamide	CCCCNP(N)(N)=S	Organic compounds	Organic acids and derivatives	Organic thiophosphoric acids and derivatives
7307	-4.6874393457595085	-4.3338575	1.4906881	5.777321034669874	-7.332799756526947	-1.5554787218570738	0.48116194853036953	249.093	2	512	0.7089221774249757	1.0625039701289498	-1.9364382333424632	3.8408828013274103	-0.3535818094435905	-4.378373	1.1680765	4.368279021978378	1.0179883679672292	0.3093355767039977	94-82-6	2,4-Dichlorophenoxybutyric acid	O=C(O)CCCOc1ccc(Cl)cc1Cl	Organic compounds	Benzenoids	Benzene and substituted derivatives	Halobenzenes
7316	-6.937653799619807	-4.5709324	1.4141785	5.3682884633541095	-7.390327334403992	-2.0220388710498822	0.7437636431266272	269.3279999999999	2	512	-1.5073722935407625	0.859349126740718	-1.9600458283249473	3.408242635029162	-2.366721411314143	-4.586414	1.1881177	4.921961170434948	0.8438676543477167	0.5917636431266272	950-10-7	Mephosfolan	CCOP(=O)(N=C1SCC(C)S1)OCC	Organic compounds	Organic acids and derivatives	Organic phosphoric acids and derivatives	Phosphate esters
7319	-3.2550852967824326	-4.757179	2.1349494	8.109291076660156	-8.865070247650147	-0.7557791709899906	0.7283928885759549	119.127	2	512	1.8209249082106236	0.31883144146307146	-3.7890600426570904	4.320231034003066	1.5020934866343154	-4.098331	1.1409669	4.842014908790588	0.9776792180899536	0.5689841314160733	95-14-7	1,2,3-Benzotriazole	c1ccc2[nH]nnc2c1	Organic compounds	Organoheterocyclic compounds	Benzotriazoles
7324	-3.8826365909349647	-4.770166	1.3737814	5.443312609195708	-7.488120710849762	-2.044808101654054	0.5623088023088023	238.38100000000003	2	512	1.4946350463581024	0.6071057149906691	-2.1108490735566945	3.3324635356390133	0.8875293293226036	-4.7450695	1.0801116	4.179827797412871	0.6322021386135398	0.4032467532467533	95-31-8	N-tert-Butyl-2-benzothiazolesulfenamide	CC(C)(C)NSc1nc2ccccc2s1	Organic compounds	Organoheterocyclic compounds	Benzothiazoles
7369	-3.278796165736668	-4.500864	1.5980544	6.4238480508327465	-7.955203080177307	-1.53135502934456	0.5612698412698413	197.448	2	512	2.016656573281132	0.7945886951119422	-2.6597503411595063	3.7640977096732406	1.2220678631939959	-4.9636426	1.6035326	6.494210645556447	0.33181015793142726	0.41	95-95-4	2,4,5-Trichlorophenol	Oc1cc(Cl)c(Cl)cc1Cl	Organic compounds	Benzenoids	Phenols	Halophenols
7454	-3.964351364322437	-3.7927349	1.1437993	4.397271087765689	-5.763869750499725	-1.366598662734036	0.41593732193732197	142.19799999999998	2	512	1.1885421238077938	1.3601586339665606	-0.6109762623694945	3.7862948253961948	-0.17161650294853548	-3.7732544	0.96738386	3.738575953245162	1.3796390873614122	0.3196410256410257	97-86-9	Isobutyl methacrylate	C=C(C)C(=O)OCC(C)C	Organic compounds	Organic acids and derivatives	Carboxylic acids and derivatives	Carboxylic acid derivatives
7465	-4.056049808395926	-4.370383	1.7448772	7.279553714394567	-8.022085380554199	-0.7425316661596313	0.6803571428571429	96.08499999999998	2	512	0.9266057860812487	0.6122728064484154	-3.0394297860770236	4.240123928317543	0.31433297740119315	-4.098237	1.0583044	4.322748768329621	0.8844185561145325	0.5375	98-01-1	Furfural	O=Cc1ccco1	Organic compounds	Organic oxygen compounds	Organooxygen compounds	Carbonyl compounds
7516	-3.4211532677646805	-4.137753	1.2624129	5.111967277526854	-6.838953590393066	-1.726986312866212	0.6645749055296912	588.9720000000001	2	512	2.3489413809535917	1.6323416525725307	-1.0688589416747938	4.04310833585206	0.716599742031462	-4.435533	1.0478685	4.078086572885512	1.3345615937635302	0.5267971277519135	991-84-4	4-{[4,6-Bis(octylsulfanyl)-1,3,5-triazin-2-yl]amino}-2,6-di-tert-butylphenol	CCCCCCCCSc1nc(Nc2cc(C(C)(C)C)c(O)c(C(C)(C)C)c2)nc(SCCCCCCCC)n1	Organic compounds	Benzenoids	Benzene and substituted derivatives	Phenylpropanes
7544	-3.256118130139618	-4.2464924	1.2974919	4.794309547543525	-6.768434703350067	-1.974125155806542	0.4514285714285714	134.22199999999998	2	512	1.8717055756749756	0.8813313181672763	-1.6406109975354735	3.153698550008052	0.9903742557246398	-4.5785108	1.1062841	4.416497784852981	0.5493129366109993	0.3461654135338346	99-87-6	p-Cymene	Cc1ccc(C(C)C)cc1	Organic compounds	Lipids and lipid-like molecules	Prenol lipids	Monoterpenoids
8251	-6.161190891459249	-4.3785	1.6407168	6.071936127543449	-7.543402969837189	-1.4714668422937398	0.7739839910754454	401.4160000000001	2	512	-0.5575962124626785	1.2250947113776107	-1.9398082908406182	4.132127836702831	-1.782690906718038	-4.4873567	1.3223375	5.160588932037352	1.11623803862037	0.6174622519450106	NOCAS_47366	SAR115740	O=C(Nc1ccc2[nH]ccc2c1)c1cc2cc(F)ccc2n1Cc1cccc(F)c1	Organic compounds	Organoheterocyclic compounds	Indoles and derivatives	Indolecarboxylic acids and derivatives
8253	-4.750971314617458	-4.444584	1.3710302	5.339105844497679	-7.103866970539093	-1.7647611260414138	0.754157785474616	604.5340000000003	2	512	1.0304494167119125	1.3368368230811631	-1.3224462392097223	4.016659605287956	-0.3063874217951925	-4.770151	1.1926869	4.865157973766326	1.0112696069281841	0.5965306668305481	NOCAS_47379	SSR126768	CCN(Cc1cccnc1)C(=O)c1cccc(Cl)c1C1(C)C(=O)N(Cc2ccc(OC)cc2OC)c2ccc(Cl)cc21	Organic compounds	Benzenoids	Benzene and substituted derivatives	Methoxybenzenes
8305	-5.254408643416228	-4.5543156	1.761691	7.2281164646148675	-8.412634754180909	-1.1845182895660413	0.6568453388721135	355.202	2	512	0.2960667590352639	0.9961598359873277	-2.862159351729417	4.36595711288545	-0.700093076399626	-4.9390917	1.1319592	4.357198756933208	0.6113837131473084	0.4335097166031182	NOCAS_57871	CP-087421	NC(=O)n1c(O)c(C(=O)c2ccc(Cl)s2)c2cc(Cl)ccc21	Organic compounds	Organoheterocyclic compounds	Indoles and derivatives	Indolecarboxylic acids and derivatives
8306	-5.24629261066117	-4.6428223	1.4626665	5.732026672363281	-7.725155436992645	-1.993128764629364	0.7170136741565313	356.737	2	512	0.3060555451097207	0.9095258862340999	-2.172807281221754	3.559219391141527	-0.60347034503617	-4.9745984	1.2275535	5.2047364711761475	0.5777497298321623	0.4821117133722176	NOCAS_57872	CP-449122	NC(=O)n1c(O)c(C(=O)c2ccc(F)s2)c2cc(F)c(Cl)cc21	Organic compounds	Organoheterocyclic compounds	Indoles and derivatives	Indolecarboxylic acids and derivatives
8887	-3.337891684358455	-4.187539	1.3287785	5.4497206687927235	-6.806113648414612	-1.3563929796218877	0.6907867494824017	228.4079999999999	2	512	2.02081962666461	1.1711722260800719	-1.4474023373915466	4.002318331401177	0.8496474162885175	-4.280469	1.1141129	4.573270553350447	1.078242358246721	0.5384057971014493	NOCAS_dicyclopentyldimethoxysilane	dicyclopentyldimethoxysilane	CO[Si](OC)(C1CCCC1)C1CCCC1	Organic compounds	Organometallic compounds	Organometalloid compounds	Organosilicon compounds
10156	-9.843374737943044	-6.920163	3.7173471	13.524869489669799	-13.325792336463929	0.1990771532058707	0.27104272539055146	425.3090000000001	2	512	-4.214670164989235	-1.2914585888786365	-7.697087763510119	5.827781726159681	-2.9232115833409935	-7.671342	3.2654827	12.905611693859099	-2.0426373176490964	0.17580463015245623	35822-46-9	1,2,3,4,6,7,8-Heptachlorodibenzodioxin	Clc1cc2c(c(Cl)c1Cl)Oc1c(Cl)c(Cl)c(Cl)c(Cl)c1O2	Organic compounds	Organoheterocyclic compounds	Benzodioxins	Benzo-p-dioxins
10167	-10.08957505421841	-8.211898	4.378891	17.76510375142097	-16.695271682739257	1.0698320686817133	0.4595421245421246	374.8650000000001	2	512	-4.515700160653214	-2.6380229508774735	-11.121396789174062	6.643706962246909	-1.8776772041817882	-7.9515452	3.1535082	12.283005523681641	-2.3776703289405705	0.3495421245421245	60851-34-5	2,3,4,6,7,8-Hexachlorodibenzofuran	Clc1cc2c(oc3c(Cl)c(Cl)c(Cl)cc32)c(Cl)c1Cl	Organic compounds	Organoheterocyclic compounds	Benzofurans	Dibenzofurans
10180	-6.550186634895622	-6.3034344	3.397642	14.277848172187804	-13.33089370727539	0.9469544649124138	0.4464713958810068	360.88200000000006	2	512	-0.9928214139489605	-0.7460691476809156	-7.773528486328728	6.504319685859076	-0.24675226294738017	-6.4753747	2.5825996	10.007334840297696	-0.9180094685016542	0.3231986686082796	52663-72-6	2,3',4,4',5,5'-Hexachlorobiphenyl	Clc1cc(Cl)c(-c2cc(Cl)c(Cl)c(Cl)c2)cc1Cl	Organic compounds	Benzenoids	Benzene and substituted derivatives	Biphenyls and derivatives
10181	-6.589777890701679	-7.1056347	3.963098	15.547037661075585	-15.02871925830841	0.5183184027671759	0.39017925247902363	395.3270000000001	2	512	-0.9928214139489605	-1.508678227038979	-9.43176278155569	6.115274879519895	0.5158567986293754	-6.9654756	2.330162	9.4199601650238	-1.3685190800968965	0.28395915678524375	39635-31-9	2,3,3',4,4',5,5'-Heptachlorobiphenyl	Clc1cc(-c2cc(Cl)c(Cl)c(Cl)c2Cl)cc(Cl)c1Cl	Organic compounds	Benzenoids	Benzene and substituted derivatives	Biphenyls and derivatives
20010	-2.987599913605883	-4.2641926	1.4899638	6.272852420806883	-7.534035861492157	-1.2611834406852735	0.7561742424242424	128.131	2	512	2.120054302010573	0.8434616210064525	-2.426381645875701	3.8464707749311824	1.276592667570875	-4.016319	1.0975426	4.2007839381694785	1.091335421316884	0.5756547619047618	77-71-4 ,NOCAS_sodium 4,4-dimethyl-2,5-dioxoimidazolid	5,5-Dimethylhydantoin ,sodium 4,4-dimethyl-2,5-dioxoimidazolidin-1-ide		Organic compounds	Organoheterocyclic compounds	Azolidines	Imidazolidines
20020	-3.694904116545543	-3.6672232	1.1545335	4.354118728637694	-5.893858599662781	-1.5397398710250871	0.2916666666666667	300.4829999999999	2	512	1.7829157900260357	1.810596697634455	-0.4160386930912016	3.9380800355464918	-0.027680901442393768	-3.4859922	0.9402627	3.589608970284461	1.9918277062268903	0.23333333333333334	3159-62-4 ,7620-77-1	Octadecanoic acid, 12-hydroxy-, calcium salt (2:1) ,Octadecanoic acid, 12-hydroxy-, monolithium salt		Organic compounds	Lipids and lipid-like molecules	Fatty Acyls	Fatty acids and conjugates
20032	-4.88968233122719	-4.3290315	1.3768533	5.113472402095793	-6.937045180797577	-1.8235727787017848	0.6250668449197861	121.23	2	512	0.19392777393512028	0.7545786230148449	-1.8534350756352667	3.260037326460526	-0.5606508637894461	-4.909504	1.1832757	4.389141130447387	0.17410617250394592	0.4714052287581699	128-03-0 ,128-04-1 ,137-30-4 ,14484-64-1	Potassium dimethyldithiocarbamate ,Sodium dimethyldithiocarbamate ,Ziram ,Ferbam		Organic compounds	Organosulfur compounds
20033	-4.239430258896326	-4.1441674	1.221965	4.685546612739562	-6.346774053573609	-1.6612274408340466	0.5614891304347827	123.155	2	512	0.8510217896647385	0.9462846155376905	-1.2563220050125439	3.429224607727018	-0.09526283564803517	-4.006367	1.0151994	3.805361741781234	1.0840848573028157	0.42779347826086955	134-29-2 ,90-04-0	2-Methoxyaniline hydrochloride ,2-Anisidine		Organic compounds	Benzenoids	Phenol ethers	Aminophenyl ethers
20037	-4.145126022417709	-4.800396	1.7792342	7.478766822814941	-8.436914205551147	-0.9581473827362063	0.6871212121212121	59.093	2	512	0.6264100161382502	-0.028859928111962536	-3.6653781669951884	3.813388655819753	0.655269943158463	-4.992625	1.3585895	5.404184687137603	-0.221089191444338	0.5371212121212121	1762-95-4 ,333-20-0 ,540-72-7	Thiocyanic acid, ammonium salt ,Potassium thiocyanate ,Sodium thiocyanate		Organic compounds	Organosulfur compounds	Thiocyanates
20041	-3.215741938667524	-3.9332724	1.3452123	5.444716233015059	-6.706518936157226	-1.2618027031421672	0.4836601307189543	116.208	2	512	1.8494940881497959	1.1319636556927333	-1.6412829093399064	3.803433323675153	0.717530423087847	-3.8436553	1.0685338	4.127189517021179	1.2215806850976942	0.36058320764203117	124-09-4 ,3323-53-3	1,6-Hexanediamine ,Hexanedioic acid, compd. with 1,6-hexanediamine (1:1)		Organic compounds	Organic nitrogen compounds	Organonitrogen compounds	Amines
20055	-4.831421425193069	-4.296764	1.3576051	5.1464263767004	-6.9769508838653564	-1.8305245071649567	0.40539858886633084	221.039	2	512	0.5130474819331552	1.0477050208570096	-1.6324819767391323	3.513944399961267	-0.5346575282509303	-4.4256015	1.1808419	4.625260621309276	0.9188674321524121	0.27967986314760507	2008-39-1 ,5742-17-6 ,94-75-7	2,4-D dimethylamine salt ,2,4-D, isopropylamine salt ,2,4-Dichlorophenoxyacetic acid		Organic compounds	Benzenoids	Benzene and substituted derivatives	Phenoxyacetic acid derivatives
20058	-3.690864064118227	-3.8221037	1.5964057	6.415370321273803	-7.11246143579483	-0.6970911145210268	0.5507142857142857	62.02400000000001	2	512	1.1016957068432238	0.970456025997891	-2.3199016648333792	4.095468656440424	0.13123967466656294	-3.9417338	1.0803565	4.239871060848236	0.8508259399094665	0.4257142857142857	11097-59-9 ,1633-05-2 ,298-14-6 ,471-34-1 ,513-78-0 ,513-79-1 ,534-16-7 ,584-08-7 ,83897-84-1	Aluminate (Al(OH)63-), (OC-6-11)-, magnesium carbonate hydroxide (2:6:1:4) ,Carbonic acid, strontium salt (1:1) ,Potassium bicarbonate ,Calcium carbonate ,Carbonic acid, cadmium salt (1:1) ,Cobalt(II) carbonate ,Silver(I) carbonate ,Potassium carbonate ,calcium magnesium(2+) carbonate oxidandiide		Organic compounds	Organic acids and derivatives	Organic carbonic acids and derivatives	Organic carbonic acids
42	-3.540400168990391	-3.9195542	1.1525265	4.798644566535948	-6.1956941962242125	-1.3970496296882637	0.5	106.16799999999996	3	512	1.4855934671748767	1.1064394143822112	-1.1697005600589447	3.628944006477004	0.3791540645606344	-4.019244	1.0211232	3.9726361632347107	1.0067494375864705	0.39473684210526316	100-41-4	Ethylbenzene	CCc1ccccc1	Organic compounds	Benzenoids	Benzene and substituted derivatives
76	-4.303861184235002	-4.367509	1.2183474	4.606374496221541	-6.7902929306030275	-2.1839184343814866	0.510966810966811	434.81800000000015	3	512	1.3344463298795015	1.2707986429616784	-1.1519854164885241	3.4543890797330166	0.06364770400962705	-4.445989	1.1558546	4.464117395877836	1.1923183716282582	0.403030303030303	100784-20-1	Halosulfuron-methyl	COC(=O)c1c(Cl)nn(C)c1S(=O)(=O)NC(=O)Nc1nc(OC)cc(OC)n1	Organic compounds	Organic nitrogen compounds	Organonitrogen compounds	Sulfonylureas
100	-5.031211310968855	-5.048206	1.5156999	5.688651603460311	-7.9551026105880736	-2.266451007127762	0.6525729442970822	267.159	3	512	0.39555849822384653	0.3785639776729416	-2.528332801395372	3.1603188020649395	0.016994541539689934	-5.2352815	1.4126003	5.319845801591873	0.19148835113333573	0.49077807250221045	101-14-4	4,4'-Methylenebis(2-chloroaniline)	Nc1ccc(Cc2ccc(N)c(Cl)c2)cc1Cl	Organic compounds	Benzenoids	Benzene and substituted derivatives	Diphenylmethanes
158	-5.598512822815968	-3.758056	1.1955379	4.682488349080085	-6.237201905250549	-1.5547135561704637	0.6984726867335562	220.36	3	512	-0.25538005911468387	1.5850768503717927	-0.8940691415492652	3.7884192075308203	-1.840456897446705	-3.9440176	0.9812731	3.7463927268981934	1.3991151153763495	0.5484726867335562	101-96-2	N,N'-Bis(1-methylpropyl)-1,4-benzenediamine	CCC(C)Nc1ccc(NC(C)CC)cc1	Organic compounds	Organic nitrogen compounds	Organonitrogen compounds	Amines
196	-5.190900313452792	-4.0393405	1.2257835	5.016509565711021	-6.820087623596192	-1.8035780578851706	0.845	65.095	3	512	-0.37735268211660694	0.7742071506686408	-2.0065399922600067	3.009969573451014	-1.1515598173895594	-4.053982	1.0778778	4.3186981797218245	0.7595658539032829	0.67	102-54-5	Ferrocene	[Fe+2].c1cccc1.c1cccc1	Organic compounds	Hydrocarbons	Aromatic hydrocarbons
231	-3.855693291526501	-4.306198	1.5932746	6.182966923713684	-7.458619093894958	-1.2756521701812746	0.6063203463203463	162.188	3	512	1.3543254268654417	0.9038206094260058	-2.2486003755030155	3.9343665482106682	0.4505048285906863	-4.450283	1.1284245	4.2621282637119275	0.7597356799528936	0.47904761904761906	103-26-4	Methyl cinnamate	COC(=O)C=Cc1ccccc1	Organic compounds	Phenylpropanoids and polyketides	Cinnamic acids and derivatives	Cinnamic acid esters
233	-4.707148832380966	-3.9054558	1.2195776	4.787768357992171	-6.457690119743347	-1.6699217617511768	0.6287581699346405	182.22600000000003	3	512	0.5534615098001658	1.3551545285545665	-1.1970797775622153	3.5906885804299553	-0.8016930046679533	-4.114681	1.114227	4.253315627574921	1.1459295668676637	0.4899346405228758	103-33-3	Azobenzene	c1ccc(N=Nc2ccccc2)cc1	Organic compounds	Organoheterocyclic compounds	Azobenzenes
331	-2.982484052937826	-3.8937452	1.1989584	4.89762054979801	-6.366409969329834	-1.468789419531824	0.5098809523809524	116.116	3	512	2.082408013768411	1.1711468909048028	-1.301517902623597	3.596102647174413	0.9112611310068761	-3.8570888	1.1416938	4.310880523920059	1.2078032702532024	0.3898809523809524	105-45-3	Methyl acetoacetate	COC(=O)CC(C)=O	Organic compounds	Organic acids and derivatives	Keto acids and derivatives	Beta-keto acids and derivatives
403	-3.841610622261903	-4.093338	1.1536919	4.367887318134308	-6.413885951042175	-2.0459986329078674	0.5018186462324393	128.17099999999996	3	512	1.2661791504662192	1.014451751753472	-1.3060961783140532	3.061791139820255	0.2517273904334094	-3.9185882	1.0111597	4.063291886448859	1.1892016157173604	0.39515197956577264	106-63-8	Isobutyl acrylate	C=CC(=O)OCC(C)C	Organic compounds	Organic acids and derivatives	Carboxylic acids and derivatives	Acrylic acids and derivatives
419	-3.096260891544424	-4.1771617	1.1583602	4.6307356238365145	-6.679559326171875	-2.0488237023353597	0.6323232323232323	122.993	3	512	1.9936195032455233	0.9127186991002187	-1.5896789313819273	3.0410566924545877	1.080900802028574	-4.295452	1.087907	4.250858116149902	0.794428275864514	0.498989898989899	106-94-5	1-Bromopropane	CCCBr	Organic compounds	Organohalogen compounds	Organobromides
478	-2.638083967104736	-3.8504272	1.1003574	4.290959358215331	-5.967063760757446	-1.676104402542115	0.563137076052677	90.122	3	512	2.316746853977748	1.1044036894948595	-1.0122329396749623	3.2787264185403684	1.2123431836215826	-3.7961538	0.96251255	3.8945809453725815	1.1586770189339697	0.44549001722914766	107-98-2	1-Methoxy-2-propanol	COCC(C)O	Organic compounds	Organic oxygen compounds	Organooxygen compounds	Alcohols and polyols
505	-4.399248461207278	-4.342942	1.3011469	5.064469018578526	-6.630103731155395	-1.5656347125768688	0.7619613229907347	176.212	3	512	0.846787019238369	0.9030932482009194	-1.3840682507097481	3.680400767868778	-0.05630622335327384	-4.658747	1.2561508	5.098505491018294	0.5872882861492473	0.5994613229907347	108-62-3	Metaldehyde acetaldehyde tetramer	CC1OC(C)OC(C)OC(C)O1	Organic compounds	Organic oxygen compounds	Organooxygen compounds	Ethers
529	-4.953208833608379	-4.134676	1.2288014	4.630202102661132	-6.583049023151398	-1.9528469204902663	0.625	110.18099999999995	3	512	0.08889787609266539	0.9074307319516951	-1.5409423134503537	3.089259789210778	-0.818532853994121	-4.381712	1.2185042	4.734350913763042	0.6603947356067672	0.4892857142857142	108-98-5	Benzenethiol	Sc1ccccc1	Organic compounds	Benzenoids	Thiophenols
6502	-5.488323655361572	-4.7503247	1.3610842	4.939742255210876	-7.303357303142548	-2.3636150479316713	0.6321680007534813	326.22700000000003	3	512	0.025196246976504473	0.7631951574447736	-1.7898374008044708	3.1499048544064054	-0.7379989292568361	-4.9856377	1.2032224	4.611743724346158	0.5278822552466538	0.4329740066488387	83657-24-3	Diniconazole	CC(C)(C)C(O)C(=Cc1ccc(Cl)cc1Cl)n1cncn1	Organic compounds	Phenylpropanoids and polyketides	Cinnamyl alcohols
613	-3.4814813512917446	-3.7872417	1.1623907	4.502216464281081	-6.051710104942321	-1.5494936406612405	0.37773809523809526	90.122	3	512	1.473349469790739	1.1675891326856258	-1.096879283859838	3.405337180421243	0.30576034601965674	-3.9276247	1.0196809	4.000373637676239	1.0272061228575584	0.28250000000000003	110-80-5	2-Ethoxyethanol	CCOCCO	Organic compounds	Organic oxygen compounds	Organooxygen compounds	Ethers
617	-3.198277713695367	-4.089635	1.2296617	4.511373496055602	-6.457588815689086	-1.9462153196334846	0.7152625152625153	90.078	3	512	1.7563410212874109	0.8649838330500957	-1.5029700807063089	3.008403415349293	0.8913571816293402	-4.1999736	1.153111	4.631770038604736	0.7546451414261842	0.5460317460317461	110-88-3	1,3,5-Trioxane	C1OCOCO1	Organic compounds	Organoheterocyclic compounds	Trioxanes
639	-3.2542691517745954	-3.6367266	1.073243	4.36768210530281	-5.940660583972931	-1.5729784786701209	0.4117399267399267	132.159	3	512	1.8668275920627515	1.4843701361668777	-0.8195638401355839	3.548118265167226	0.38245746603851494	-3.7379699	0.9884129	3.6993904560804367	1.3831268526681224	0.3034065934065934	111-15-9	Ethylene glycol monoethyl ether acetate	CCOCCOC(C)=O	Organic compounds	Organic acids and derivatives	Carboxylic acids and derivatives	Carboxylic acid derivatives
640	-3.305668294938008	-3.9375143	1.2328753	4.805572897195814	-6.571484708786011	-1.7659118115901968	0.5609548167092925	178.209	3	512	1.9452613382737185	1.3134153287118675	-1.3205550755742845	3.48501782162153	0.631846010176738	-4.186053	1.1835773	4.78341326713562	1.0648768481979873	0.43921568627450985	111-17-1	3,3'-Thiodipropionic acid	O=C(O)CCSCCC(=O)O	Organic compounds	Organic acids and derivatives	Carboxylic acids and derivatives	Dicarboxylic acids and derivatives
689	-3.804186676088618	-3.7738185	1.1857145	4.675136452913284	-6.325322937965393	-1.6501864850521093	0.46220670995671	146.23	3	512	1.3608498039059473	1.391217994535932	-1.1602864579708279	3.514849994942456	-0.03036818319921375	-3.5594747	0.95111305	3.662731039524078	1.6055617709873733	0.2999567099567099	1117-86-8	1,2-Octanediol	CCCCCCC(O)CO	Organic compounds	Lipids and lipid-like molecules	Fatty Acyls	Fatty alcohols
719	-3.446123319300052	-3.8850996	1.1837643	4.530517411231994	-6.241238868236541	-1.7107214570045473	0.0	196.378	3	512	1.8469695133679338	1.4079931665777763	-0.9481460355685559	3.5823713756634383	0.4389763301292695	-3.9344351	0.9881621	3.904332017898559	1.3586577043013284	0.0	1120-36-1	1-Tetradecene	C=CCCCCCCCCCCCC	Organic compounds	Hydrocarbons	Unsaturated hydrocarbons	Unsaturated aliphatic hydrocarbons
720	-4.301486489822915	-4.392949	1.233005	4.95695369541645	-6.771442008018494	-1.8144883126020432	0.29333333333333333	312.60599999999994	3	512	1.1935108195668567	1.1020482135239031	-1.276444698628722	3.6805089967877285	0.09146261448616677	-4.3316083	1.029307	4.180474489927291	1.1633890080091625	0.21333333333333332	112-03-8	N,N,N-Trimethyloctadecan-1-aminium chloride	CCCCCCCCCCCCCCCCCC[N+](C)(C)C.[Cl-]	Organic compounds	Organic nitrogen compounds	Organonitrogen compounds	Quaternary ammonium salts
737	-3.061650223104024	-3.8371177	1.1011405	4.479815483093259	-6.106841945648193	-1.627026462554934	0.28808823529411764	164.201	3	512	2.153725574582927	1.3782581250867905	-0.8914661479612419	3.588349335132017	0.7754674488625288	-3.866041	1.0526929	4.052834197878838	1.3493348710951762	0.20808823529411766	112-35-6	2-[2-(2-Methoxyethoxy)ethoxy]ethanol	COCCOCCOCCO	Organic compounds	Organic oxygen compounds	Organooxygen compounds	Ethers
745	-3.457262139204074	-3.8779078	1.1804991	4.521608471870422	-6.147434675693512	-1.6258262038230897	0.0	168.32399999999998	3	512	1.768883903833298	1.3482382896533547	-0.9212886326561401	3.6003198392142823	0.42064561378664855	-3.8731635	0.9376514	3.552097010612487	1.3529825963779896	0.0	112-41-4	1-Dodecene	C=CCCCCCCCCCC	Organic compounds	Hydrocarbons	Unsaturated hydrocarbons	Unsaturated aliphatic hydrocarbons
766	-4.394343128853176	-5.151139	1.9441502	7.598178291320799	-8.632010555267334	-1.0338322639465345	0.27999999999999997	241.46299999999997	3	512	0.9885074632657965	0.2317118191707727	-3.2491599631483608	4.349018328172439	0.7567956536480445	-4.8792386	1.3837984	5.063681077957151	0.5036119980745375	0.18666666666666668	112-75-4	N,N-Dimethyltetradecylamine	CCCCCCCCCCCCCCN(C)C	Organic compounds	Organic nitrogen compounds	Organonitrogen compounds	Amines
773	-3.357795322030108	-3.5036898	1.1472397	4.429078781604764	-5.737769269943238	-1.3086904883384736	0.0	270.50099999999986	3	512	2.074373552934399	1.928479107928939	-0.3056003949787304	4.123478386626034	0.14589444390006756	-3.2864738	0.9558236	3.672455680370331	2.1456951416131385	0.0	112-92-5	1-Octadecanol	CCCCCCCCCCCCCCCCCCO	Organic compounds	Lipids and lipid-like molecules	Fatty Acyls	Fatty alcohols
825	-5.144476269909696	-5.3087473	1.6228964	6.8239924609661085	-8.883623623847962	-2.0596311628818538	0.561145302784647	377.0690000000001	3	512	0.4319445592810036	0.2676735490803919	-3.307202794657262	3.516789666308846	0.164271021655245	-5.5832644	1.4267666	5.690583670139313	-0.006843535907784735	0.43387257551191977	116255-48-2	Bromuconazole	Clc1ccc(C2(Cn3cncn3)CC(Br)CO2)c(Cl)c1	Organic compounds	Benzenoids	Benzene and substituted derivatives	Halobenzenes
832	-5.442040281217342	-5.400303	1.5844926	6.176524245738983	-8.395313358306884	-2.218789112567902	0.5380903364509921	492.7060000000001	3	512	0.25054756977489046	0.29228497282542926	-2.7027255073146517	3.473798738424331	-0.041737394254451665	-5.445081	1.4442923	5.7422571718692765	0.24750661036006544	0.4191714175320732	116714-46-6	Novaluron	O=C(NC(=O)c1c(F)cccc1F)Nc1ccc(OC(F)(F)C(F)OC(F)(F)F)c(Cl)c1	Organic compounds	Benzenoids	Benzene and substituted derivatives	N-phenylureas
875	-4.364560278983668	-4.034544	1.1642214	4.496753847599029	-6.4001026988029475	-1.9033488512039185	0.6366310160427808	330.801	3	512	1.1550065347560472	1.485022828123153	-0.880535885063232	3.616217962535797	-0.330016287894801	-4.2188935	1.1987274	4.679439696669578	1.300673286240372	0.46117647058823535	118-79-6	2,4,6-Tribromophenol	Oc1c(Br)cc(Br)cc1Br	Organic compounds	Benzenoids	Phenols	Halophenols
914	-6.670448247169782	-5.214484	1.5945437	6.646728080511092	-8.645306825637817	-1.9985787451267245	0.7749542928748241	437.152	3	512	-1.0298157775141643	0.4261482701611321	-3.0046743559822	3.642053724528893	-1.455964032387067	-5.625144	1.362742	5.296832990646362	0.015488456227598719	0.5159710550887022	120068-37-3	Fipronil	N#Cc1nn(-c2c(Cl)cc(C(F)(F)F)cc2Cl)c(N)c1S(=O)C(F)(F)F	Organic compounds	Organoheterocyclic compounds	Azoles	Pyrazoles
920	-3.9421598394867576	-4.550314	1.3719275	5.736163234710693	-7.174928498268128	-1.4387652635574342	0.748236490488696	324.79300000000006	3	512	1.5694468211866504	0.9612927009106986	-1.6633218375947199	4.072841397115973	0.6081541100982033	-4.800067	1.2344422	4.88049024939537	0.7115396913723541	0.5967213389735445	120116-88-3	Cyazofamid	Cc1ccc(-c2c(Cl)nc(C#N)n2S(=O)(=O)N(C)C)cc1	Organic compounds	Organoheterocyclic compounds	Azoles	Imidazoles
922	-2.833627620575012	-4.307576	1.2391042	5.108588117361069	-7.000374698638916	-1.8917865812778474	0.5027272727272727	178.23399999999998	3	512	2.4173629332443034	0.9434143709570793	-1.7493841448196008	3.359203972541468	1.4739485589293824	-4.215465	1.1422656	4.693617501854897	1.0355254804102407	0.38272727272727275	120-12-7	Anthracene	c1ccc2cc3ccccc3cc2c1	Organic compounds	Benzenoids	Anthracenes
1075	-4.583879748928157	-3.9989815	1.2375022	4.858063787221908	-6.4758299589157104	-1.6177661716938025	0.4718720665523734	169.227	3	512	0.6445899065569379	1.2294881832191273	-1.247360303430615	3.610703483791293	-0.5848982730980792	-4.1439924	1.0990286	4.158233642578124	1.0844772440110675	0.36417975886006576	122-39-4	Diphenylamine	c1ccc(Nc2ccccc2)cc1	Organic compounds	Benzenoids	Benzene and substituted derivatives	Aniline and substituted anilines
1107	-4.391705712679555	-5.056242	1.5011016	5.726355290412901	-8.09633915424347	-2.3699838638305697	0.7142455506270751	387.1950000000001	3	512	1.1962240277790375	0.5316877528955921	-2.5084094137848774	3.217945876628023	0.6645362764561868	-4.9517865	1.2663045	4.9992022693157185	0.6361432174234858	0.560191496573021	122836-35-5	Sulfentrazone	Cc1nn(-c2cc(NS(C)(=O)=O)c(Cl)cc2Cl)c(=O)n1C(F)F	Organic compounds	Organoheterocyclic compounds	Azoles	Triazoles
1124	-4.089389146194419	-3.927121	1.2263453	4.821506190299986	-6.359358286857605	-1.5378520965576188	0.5073478260869565	136.14999999999998	3	512	1.0446284994815644	1.2068967303207687	-1.2253406411816214	3.5961655491183646	-0.16226822219844728	-3.8151767	1.0404726	4.072006237506866	1.318840907656354	0.39901449275362316	123-11-5	4-Methoxybenzaldehyde	COc1ccc(C=O)cc1	Organic compounds	Benzenoids	Benzene and substituted derivatives	Benzoyl derivatives
1234	-3.0608125033255207	-4.185611	1.318282	5.079912650585175	-6.868662440776825	-1.7887497901916505	0.6149914921081969	104.149	3	512	1.9568426010440159	0.8320443510784449	-1.8510073364072888	3.228905314177886	1.1247982678536785	-4.089258	1.0751348	4.136524724960326	0.928396929680288	0.478149386845039	126-30-7	2,2-Dimethylpropane-1,3-diol	CC(C)(CO)CO	Organic compounds	Organic oxygen compounds	Organooxygen compounds	Alcohols and polyols
1241	-5.139130400279803	-4.3648915	1.2881749	4.928886637091636	-6.833318567276001	-1.904431930184365	0.5579968374102592	492.43600000000026	3	512	0.5532193946493449	1.3274582656283502	-1.140968772346853	3.7879178647447826	-0.7742388711965509	-4.849072	1.0631492	4.176586145162579	0.8432778036478755	0.4310779184913402	126535-15-7	Triflusulfuron-methyl	COC(=O)c1cccc(C)c1S(=O)(=O)NC(=O)Nc1nc(OCC(F)(F)F)nc(N(C)C)n1	Organic compounds	Organic nitrogen compounds	Organonitrogen compounds	Sulfonylureas
1248	-4.199098937241788	-4.6970186	1.4034587	5.571743887662887	-7.640385162830353	-2.0686412751674657	0.442197628458498	266.3179999999999	3	512	1.2263015834460786	0.7283819005079004	-2.2149846421424857	3.3567592455204016	0.4979196861102624	-4.383792	1.0521041	4.0834902167320255	1.041608584567517	0.34219762845849805	126-73-8	Tributyl phosphate	CCCCOP(=O)(OCCCC)OCCCC	Organic compounds	Organic acids and derivatives	Organic phosphoric acids and derivatives	Phosphate esters
1312	-4.858056097904024	-3.9560144	1.145582	4.39332472681999	-6.143661093711853	-1.7503363668918634	0.5403814884302689	737.1639999999998	3	512	1.0095080200386897	1.9115497126550294	-0.2760969757691396	4.117227751050851	-0.9020417031438921	-4.270192	1.0516685	4.081034779548645	1.5973719733749314	0.4275609756097561	129757-67-1	Decanedioic acid, bis(2,2,6,6-tetramethyl-4-piperidinyl) ester, reaction products with tert-Bu hydroperoxide and octane	CCCCCCCCON1C(C)(C)CC(OC(=O)CCCCCCCCC(=O)OC2CC(C)(C)N(OCCCCCCCC)C(C)(C)C2)CC1(C)C	Organic compounds	Lipids and lipid-like molecules	Fatty Acyls	Fatty acid esters
1402	-3.882024046035748	-3.8495212	1.1299129	4.539688515663147	-6.195473146438599	-1.655784630775452	0.23076923076923078	398.5620000000001	3	512	1.7184718434691697	1.750974751240741	-0.5949772569336811	3.9447112587294657	-0.0325028859100156	-4.0287867	1.0253795	4.145105907320975	1.5717092430171289	0.18461538461538463	13150-00-0	Sodium lauryltrioxyethylene sulfate	CCCCCCCCCCCCOCCOCCOCCOS(=O)(=O)[O-].[Na+]	Organic compounds	Organic acids and derivatives	Organic sulfuric acids and derivatives	Sulfuric acid esters
1453	-4.94080795999386	-4.773892	1.6663795	6.728258788585662	-8.368543219566345	-1.6402844309806826	0.8325996233626446	822.9530000000001	3	512	0.9745670727597067	1.1414831173831914	-2.453168186812778	4.2750906017728845	-0.16691603418209233	-4.4944797	1.1707587	4.423645478487012	1.4208954006030752	0.6651258083904316	13292-46-1	Rifampicin	COC1C=COC2(C)Oc3c(C)c(O)c4c(O)c(c(C=NN5CCN(C)CC5)c(O)c4c3C2=O)NC(=O)C(C)=CC=CC(C)C(O)C(C)C(O)C(C)C(OC(C)=O)C1C	Organic compounds	Phenylpropanoids and polyketides	Macrolactams
1499	-3.062728867397242	-3.7706504	1.120696	4.247864174842833	-5.922429847717285	-1.6745656728744513	0.2718816649466804	430.6260000000001	3	512	2.5713713803745812	1.8634498765480676	-0.2883295999454616	3.959534574897372	0.7079215194130608	-3.3587115	0.9753383	3.6321054279804224	2.2753887524982614	0.1696594427244582	1338-41-6	Anhydrosorbitol stearate	CCCCCCCCCCCCCCCCCC(=O)OCC(O)C1OCC(O)C1O	Organic compounds	Lipids and lipid-like molecules	Fatty Acyls	Fatty acid esters
1525	-5.481853182505012	-4.4118986	1.3872752	5.514012038707733	-7.166272139549255	-1.6522601008415223	0.7542935200033272	474.8190000000002	3	512	0.19467490652661318	1.2646294579312152	-1.4897440505176298	4.024267988190103	-1.0699545695289379	-4.7862372	1.2531868	4.842951899766922	0.8902908602985178	0.6000766525334477	134605-64-4	Butafenacil	C=CCOC(=O)C(C)(C)OC(=O)c1cc(-n2c(=O)cc(C(F)(F)F)n(C)c2=O)ccc1Cl	Organic compounds	Benzenoids	Benzene and substituted derivatives	Benzoic acids and derivatives
1557	-4.448039819175796	-4.3076434	1.2269245	4.836910271644592	-6.88051141500473	-2.0436011433601386	0.7401533547902371	222.67900000000003	3	512	0.8996394431471905	1.0400358366965226	-1.5328321526817437	3.304078118962848	-0.140396405632095	-4.6556926	1.2746606	4.974113571643829	0.6919866860807894	0.576874666265647	135410-20-7	Acetamiprid	CC(=NC#N)N(C)Cc1ccc(Cl)nc1	Organic compounds	Organoheterocyclic compounds	Pyridines and derivatives	Halopyridines
1575	-3.874231471569389	-4.167817	1.2150028	4.591776955127715	-6.648361420631408	-2.056584465503693	0.7416194278694278	359.4260000000001	3	512	1.6813780181432274	1.3877923524323224	-1.092751930918792	3.4990250242089234	0.29358564421430255	-4.14725	1.002791	3.9515057384967798	1.408359301515932	0.5909700772200772	1359963-68-0	4-Amino-5-(3-(isopropylamino)-2, 2-dimethyl-3-oxopropoxy)-2-methylquinoline-3-carboxylic acid	Cc1nc2cccc(OCC(C)(C)C(=O)NC(C)C)c2c(N)c1C(=O)O	Organic compounds	Organoheterocyclic compounds	Quinolines and derivatives	Quinoline carboxylic acids
1593	-4.2194513982720405	-4.4019413	1.388452	5.393423482775688	-7.267725956439972	-1.8743024736642844	0.577004329004329	327.572	3	512	1.2958553740434726	1.1133654702108244	-1.7524191841244592	3.6410042986512288	0.18248990116643604	-4.263144	1.0415434	4.146444463729858	1.2521627566797526	0.4436709956709957	13674-84-5	Tris(2-chloroisopropyl)phosphate	CC(CCl)OP(=O)(OC(C)CCl)OC(C)CCl	Organic compounds	Organic acids and derivatives	Organic phosphoric acids and derivatives	Phosphate esters
1711	-3.296625459085079	-3.7422643	1.1627492	4.485297134518622	-6.133175611495972	-1.6478784769773493	0.5057846044885131	150.177	3	512	1.8799779653410726	1.4343391431146921	-0.9565721870698201	3.5287249474488025	0.4456388116973917	-3.9128258	1.0236421	3.8921572983264916	1.2637775837057372	0.38871143375680584	140-11-4	Benzyl acetate	CC(=O)OCc1ccccc1	Organic compounds	Benzenoids	Benzene and substituted derivatives	Benzyloxycarbonyls
1742	-5.3604274383297215	-4.3666534	1.2771869	4.968052074313163	-6.935475850105286	-1.9674237757921234	0.7229689020485155	359.32500000000005	3	512	0.19505999592012396	1.1888339958506513	-1.3799884158554405	3.588063658457722	-0.993773995946909	-4.7105885	1.1561248	4.51123547554016	0.8448989603726832	0.5707300960783663	141112-29-0	Isoxaflutole	CS(=O)(=O)c1cc(C(F)(F)F)ccc1C(=O)c1cnoc1C1CC1	Organic compounds	Organic oxygen compounds	Organooxygen compounds	Carbonyl compounds
1791	-2.6401046283072733	-3.745494	1.0909427	4.366060546040534	-5.919246542453766	-1.5531859964132317	0.058823529411764705	116.15999999999998	3	512	2.424951975048745	1.3195627232460247	-0.8541899390977472	3.5118706069427867	1.1053892605477071	-3.554187	0.9009319	3.5254593223333357	1.5108695593516297	0.047058823529411764	142-62-1	Hexanoic acid	CCCCCC(=O)O	Organic compounds	Lipids and lipid-like molecules	Fatty Acyls	Fatty acids and conjugates
1865	-5.535892941390072	-3.9176986	1.1989163	4.951383632421493	-6.480655419826507	-1.5292717874050141	0.6783831417624521	186.163	3	512	-0.2659995724384951	1.3521947590319747	-1.2107620508749304	3.740621581546563	-1.6181943196401942	-4.1436043	1.0578004	4.063357204198837	1.1262890994601196	0.5335555555555556	145-73-3	Endothal	O=C(O)C1C2CCC(O2)C1C(=O)O	Organic compounds	Organic acids and derivatives	Carboxylic acids and derivatives	Dicarboxylic acids and derivatives
1970	-4.419380696387976	-4.308105	1.2701384	4.946130698919295	-6.732822215557098	-1.7866915166378028	0.6605771506208226	271.36	3	512	1.0141651341886437	1.1254408245544196	-1.2992763849804783	3.646854313938817	-0.11127570447513424	-4.2590218	1.1356988	4.553150528669358	1.174524068054949	0.5194228337015117	15299-99-7	Napropamide	CCN(CC)C(=O)C(C)Oc1cccc2ccccc12	Organic compounds	Benzenoids	Naphthalenes
2170	-5.068745641885275	-4.39458	1.2311238	4.849760466814041	-6.956530833244324	-2.1067703664302835	0.5695479461116133	162.214	3	512	0.14134269171590574	0.8155084443634284	-1.746442499643143	3.1033179671708977	-0.6741657544951387	-4.488992	1.1705941	4.682666516304015	0.7210961024880737	0.4335479461116133	16752-77-5	Methomyl	CNC(=O)ON=C(C)SC	Organic compounds	Organic acids and derivatives	Organic carbonic acids and derivatives
2210	-3.6594588913586503	-4.691109	1.3763468	5.821657711267468	-7.52533791065216	-1.7036801993846917	0.5832711339107334	192.00100000000003	3	512	1.6238445992894355	0.5921942997126106	-2.2420344200040745	3.579623291263394	1.0316502890917891	-4.8252277	1.3224998	5.267184388637542	0.45807574066720624	0.45599840663800617	1702-17-6	Clopyralid	O=C(O)c1nc(Cl)ccc1Cl	Organic compounds	Organoheterocyclic compounds	Pyridines and derivatives	Pyridinecarboxylic acids and derivatives
2262	-4.490833998717485	-4.5589952	1.6101032	6.676240336894988	-7.946850728988648	-1.2706103920936591	0.694866782295127	210.36499999999995	3	512	0.8321394859500959	0.76397822747593	-2.6238772443210667	4.052363092573922	0.06816124816972202	-4.6256466	1.3791989	5.3675156950950615	0.6973269029919812	0.5337556711840159	1761-71-3	4,4'-Diaminodicyclohexylmethane	NC1CCC(CC2CCC(N)CC2)CC1	Organic compounds	Organic nitrogen compounds	Organonitrogen compounds	Cyclohexylamines
2288	-5.605255005648072	-3.8634365	1.1997252	4.5004864782094955	-6.171785664558411	-1.6712991863489157	0.5643160562575854	248.30699999999996	3	512	-0.21026604276478475	1.5315525066744236	-0.7767967016751237	3.7236897765343713	-1.7418185451530768	-3.9219635	0.9780305	3.791765153408049	1.4730255149131382	0.4332815734989648	17865-07-5	Propylsilanetriyl triacetate	CCC[Si](OC(C)=O)(OC(C)=O)OC(C)=O	Organic compounds	Organic acids and derivatives	Carboxylic acids and derivatives	Tricarboxylic acids and derivatives
2312	-3.818017808214782	-4.3855834	1.2879393	5.10632070302963	-6.636654162406921	-1.5303334593772906	0.6351428571428571	194.211	3	512	1.4702560162449916	0.9026904315587703	-1.3483803379471473	3.757940365082483	0.5675655925115364	-3.8737288	1.0114757	3.9012050449848164	1.4145450752230788	0.49466666666666664	1809-19-4	Dibutyl phosphite	CCCCO[PH](=O)OCCCC	Organic compounds	Organic acids and derivatives	Organic phosphonic acids and derivatives	Phosphonic acid diesters
2323	-4.623251564934944	-5.1980762	1.5783348	6.660965824127196	-8.555763626098633	-1.8947978019714373	0.6897345090708935	280.365	3	512	0.82447223160786	0.24964753763978714	-3.108039829555829	3.5529259945713667	0.5748246832340014	-4.8258696	1.3413869	5.603897094726561	0.6218542466337965	0.5312549769071507	1825-21-4	Pentachloroanisole	COc1c(Cl)c(Cl)c(Cl)c(Cl)c1Cl	Organic compounds	Benzenoids	Phenol ethers	Anisoles
2373	-5.791085946471824	-5.40135	1.7006023	6.657737016677856	-8.843478965759278	-2.1857419490814225	0.7081907836404377	156.25	3	512	-0.5972659204557115	-0.20752999068315658	-3.649658939743165	3.0080780769346904	-0.3897359251095196	-4.8425255	1.2334006	4.69368423819542	0.35129454789955117	0.5533520739630184	1883-78-9	Furfuryl isopropyl sulfide	CC(C)SCc1ccco1	Organic compounds	Organoheterocyclic compounds	Heteroaromatic compounds
2447	-4.318880154089646	-4.192923	1.4089737	5.521980381011963	-7.006434226036072	-1.484453845024109	0.40616710876094525	437.35600000000017	3	512	1.3219549348122572	1.4479120425294603	-1.365599137134169	4.156381243877794	-0.12595708508940184	-4.33854	1.1192232	4.31883134841919	1.3022950181990476	0.29892073194935104	199119-58-9	Trifloxysulfuron-sodium	COc1cc(OC)nc(NC(=O)[N-]S(=O)(=O)c2ncccc2OCC(F)(F)F)n1.[Na+]	Organic compounds	Organoheterocyclic compounds	Pyridines and derivatives	Pyridinesulfonamides
2473	-5.292314871461608	-5.147685	1.4070749	5.56177149415016	-8.13648817539215	-2.5747166812419904	0.6700077996045781	225.313	3	512	0.060471378697138436	0.20510121099049963	-2.7837019252334043	2.778069568916756	-0.14462982049725248	-5.5132513	1.4128265	5.4178315043449405	-0.16046506280777215	0.5268673355629877	2032-65-7	Methiocarb	CNC(=O)Oc1cc(C)c(SC)c(C)c1	Organic compounds	Benzenoids	Benzene and substituted derivatives	Phenyl methylcarbamates
2493	-7.188599689113097	-5.434	1.6491646	6.572211986780165	-8.950921940803529	-2.378709954023363	0.772756614215743	389.086	3	512	-1.5985540847090773	0.1560455914842568	-3.360876336399509	3.2113356503806565	-1.7545996738543082	-5.6595864	1.4747411	6.120362138748169	-0.06954084651817047	0.5101716225076169	205650-65-3	Fipronil-desulfinyl	N#Cc1nn(-c2c(Cl)cc(C(F)(F)F)cc2Cl)c(N)c1C(F)(F)F	Organic compounds	Organoheterocyclic compounds	Azoles	Pyrazoles
2518	-3.687520299680552	-3.8441148	1.1508738	4.402792423963547	-6.157021057605744	-1.7542286336421968	0.2629375696767001	226.272	3	512	1.6671105158833401	1.5105160568345612	-0.8023902420418514	3.6004021819216954	0.15659448074547333	-3.9022746	0.9814559	3.775160241127013	1.4523561991293352	0.1860144927536232	2082-81-7	Butane-1,4-diyl bis(2-methylprop-2-enoate)	C=C(C)C(=O)OCCCCOC(=O)C(=C)C	Organic compounds	Organic acids and derivatives	Carboxylic acids and derivatives	Dicarboxylic acids and derivatives
2554	-5.39602917784672	-4.3608828	1.225934	4.900758564472198	-6.84955096244812	-1.9487923979759223	0.46112769645608626	424.4390000000002	3	512	0.23178610479684233	1.2669325093243946	-1.2217356798045578	3.6790228846676403	-1.0351464187524817	-4.703039	1.1463304	4.492805749177931	0.9247761302801912	0.35487769645608624	213464-77-8	Orthosulfamuron	COc1cc(OC)nc(NC(=O)NS(=O)(=O)Nc2ccccc2C(=O)N(C)C)n1	Organic compounds	Benzenoids	Benzene and substituted derivatives	Sulfanilides
2577	-5.764682576762841	-5.037536	2.3322349	8.888802748918529	-9.562604069709778	-0.6738013207912487	0.6096946274337578	362.5610000000001	3	512	-0.20530149072571185	0.5218449318462435	-4.003222983672649	4.88557976524588	-0.7271464325062489	-4.2693205	1.1523957	4.229316359758376	1.2900606116060105	0.4689538866930171	2162-74-5	Bis(2,6-diisopropylphenyl)carbodiimide	CC(C)c1cccc(C(C)C)c1N=C=Nc1c(C(C)C)cccc1C(C)C	Organic compounds	Benzenoids	Benzene and substituted derivatives	Cumenes
2607	-3.7799682324490314	-4.206884	1.3271363	5.196611210703849	-6.950088047981262	-1.7534768372774125	0.7529541756291809	406.4170000000001	3	512	1.829003633292822	1.4020879399846033	-1.3411161822394084	3.855495028464441	0.4269156748690839	-4.3164053	1.2688164	4.812608897686005	1.2925665562910327	0.5979541756291809	219790-72-4	SB281832	OCC(CO)n1cnc(-c2ccc(F)cc2)c1-c1ccnc(Oc2ccccc2)n1	Organic compounds	Organoheterocyclic compounds	Azoles	Imidazoles
2621	-5.444368289585085	-4.3654914	1.199742	4.703078493475913	-6.588079011440277	-1.8850005179643634	0.6631668546507254	187.30799999999996	3	512	-0.1718119629217609	0.9070649458942368	-1.315522684776953	3.3875558086989606	-1.0788768993568132	-4.674325	1.1436231	4.660687696933745	0.5982313367254848	0.5191668546507255	2212-67-1	Molinate	CCSC(=O)N1CCCCCC1	Organic compounds	Organoheterocyclic compounds	Azepanes
2642	-3.896608661983721	-4.2729397	1.3370575	5.415580576658247	-7.088666319847107	-1.6730857431888597	0.5741556245686681	139.198	3	512	1.2470243333827498	0.8706933064263701	-1.9450333244806364	3.470547252177611	0.37633102002311514	-4.2290516	1.1590704	4.806025427579879	0.9145814134175551	0.4297111801242236	2235-00-9	1-Ethenylazepan-2-one	C=CN1CCCCCC1=O	Organic compounds	Organoheterocyclic compounds	Lactams	Caprolactams
2708	-5.061115387959388	-4.9561067	1.6122267	6.265040969848632	-8.132355785369873	-1.8673148155212413	0.4833623188405797	299.547	3	512	0.41534958647619297	0.5203583038556171	-2.6558908109342916	3.60915015891434	-0.10500872520914406	-4.7757573	1.314905	5.149965351819992	0.700707669404811	0.37669565217391304	2372-82-9	1,3-Propanediamine, N-(3-aminopropyl)-N-dodecyl-	CCCCCCCCCCCCN(CCCN)CCCN	Organic compounds	Organic nitrogen compounds	Organonitrogen compounds	Amines
2741	-3.959941683018554	-3.9381845	1.1012932	4.49870166182518	-6.281355667114258	-1.782654005289078	0.5694900888585099	136.194	3	512	1.1742162922212898	1.195973487923171	-1.147197691874414	3.3515039699507656	-0.021757183277953285	-4.1079507	1.0504044	4.147075176239014	1.0262072685263626	0.44149008885850993	2416-94-6	2,3,6-Trimethylphenol	Cc1ccc(C)c(O)c1C	Organic compounds	Benzenoids	Phenols	Cresols
2745	-4.732482362409143	-4.2478523	1.2076969	4.754545760154723	-6.596504199504852	-1.8419584393501287	0.704380733192348	349.0659999999999	3	512	0.8104251869736789	1.295055236558055	-1.0535966501220304	3.7009491100326932	-0.48463003696968965	-4.620809	1.1241508	4.349472093582152	0.9220984726013558	0.5351499639615787	2425-06-1	Captafol	Oc1c2c(c(O)n1SC(Cl)(Cl)C(Cl)Cl)CC=CC2	Organic compounds	Organoheterocyclic compounds	Isoindoles and derivatives	Isoindoles
2749	-4.06475450702686	-4.6563735	1.4722037	5.743285310268402	-7.680573177337647	-1.9372878670692444	0.7174962079077764	127.16799999999998	3	512	1.039623334066842	0.4480043244670262	-2.5761953362439445	3.167089974024458	0.5916189937971144	-4.324667	1.2137104	4.831027150154112	0.7797108744978528	0.5659810563926249	24295-03-2	2-Acetylthiazole	CC(=O)c1nccs1	Organic compounds	Organic oxygen compounds	Organooxygen compounds	Carbonyl compounds
2752	-3.3186649779561304	-3.6939416	1.0894921	4.233562108874321	-5.919780611991882	-1.6862185031175614	0.3379679144385027	201.31	3	512	1.9852003708865738	1.6099237647508828	-0.6159152631491783	3.6176468457251425	0.37527661521403566	-3.5231304	1.0643841	4.398705154657361	1.7807349383264517	0.24705882352941178	2432-99-7	11-Aminoundecanoic acid	NCCCCCCCCCCC(=O)O	Organic compounds	Lipids and lipid-like molecules	Fatty Acyls	Fatty acids and conjugates
2763	-5.906518332807838	-4.7646475	2.0073683	7.8925414860248555	-8.67284653186798	-0.7803050458431251	0.5957053644553645	557.2220000000001	3	512	-0.16049007808895896	0.981380758360845	-2.9268182771491014	4.965723208875755	-1.1418708489821547	-4.5966797	1.538156	6.095919635891914	1.149348563175378	0.4626689189189189	24448-09-7	N-Methyl-N-(2-hydroxyethyl)perfluorooctanesulfonamide	CN(CCO)S(=O)(=O)C(F)(F)C(F)(F)C(F)(F)C(F)(F)C(F)(F)C(F)(F)C(F)(F)C(F)(F)F	Organic compounds	Organohalogen compounds	Alkyl halides	Alkyl fluorides
2902	-4.945010837147751	-4.058368	1.2326922	4.745771431922912	-6.59382357597351	-1.8480521440505981	0.563423926938203	351.4940000000002	3	512	0.6009070788677463	1.4875497073570438	-1.047905659958013	3.6978657719648993	-0.8866426311235811	-4.0691853	1.1019241	4.407461380958557	1.4767326495404955	0.4249279919788533	25973-55-1	2-(2H-Benzotriazol-2-yl)-4,6-bis(1,1-dimethylpropyl)phenol	CCC(C)(C)c1cc(-n2nc3ccccc3n2)c(O)c(C(C)(C)CC)c1	Organic compounds	Organoheterocyclic compounds	Azoles	Triazoles
2916	-4.933182306768106	-4.729465	1.4339986	5.785349786281584	-8.21894085407257	-2.4335910677909864	0.7411354785816766	149.602	3	512	0.2417550927974871	0.4454724094285941	-3.0440034545069774	2.741346331774607	-0.203717298986124	-4.41996	1.0492086	3.960793840885162	0.7549773942730625	0.5658558160106149	26172-55-4	5-Chloro-2-methyl-3(2H)-isothiazolone	Cn1sc(Cl)cc1=O	Organic compounds	Organohalogen compounds	Aryl halides	Aryl chlorides
2918	-4.660996346018897	-4.000127	1.4448469	5.7673087984323494	-7.122921729087829	-1.3556129306554798	0.7698957302415659	598.5060000000003	3	512	1.1160721625311016	1.7769416719413846	-1.3458532205378304	4.421455577894519	-0.660869507334815	-4.5005107	1.2395991	4.805846011638639	1.2765578089095666	0.612844698471433	261947-38-0	CP-532623	CCC1CC(N(Cc2cc(C(F)(F)F)cc(C(F)(F)F)c2)C(C)=O)c2cc(C(F)(F)F)ccc2N1C(=O)OC(C)C	Organic compounds	Organoheterocyclic compounds	Quinolines and derivatives	Hydroquinolines
2972	-4.117184559918122	-5.1013474	1.4847192	6.095463907718657	-8.161966824531556	-2.0665029168128983	0.62969355929246	207.056	3	512	1.198903259943876	0.21474037673891758	-2.845879004669558	3.2495849030490995	0.9841628865235288	-4.947463	1.1140362	4.288495147228241	0.36862477786508907	0.49865907653383934	2675-77-6	Chloroneb	COc1cc(Cl)c(OC)cc1Cl	Organic compounds	Benzenoids	Benzene and substituted derivatives	Methoxybenzenes
2980	-4.3504530865568585	-4.1504116	1.1649976	4.552790880203245	-6.713095235824585	-2.1603043556213395	0.7817476703908488	115.15699999999998	3	512	0.7108372558213244	0.9108787577985464	-1.651804893446402	2.9009859867568433	-0.20004148072189754	-4.1979165	1.129408	4.3273567855358115	0.8633738361241465	0.5921638747725704	2682-20-4	2-Methyl-3(2H)-isothiazolone	Cn1sccc1=O	Organic compounds	Organoheterocyclic compounds	Azoles	Thiazoles
2990	-4.24415109874437	-4.8726554	1.484617	5.645894813537595	-7.637306785583496	-1.9914119720459007	0.5975848712690818	296.156	3	512	1.2273694369511319	0.5988651552085181	-2.1657862498879945	3.4801085636496008	0.6285042929487457	-4.7075734	1.2325854	4.7427582263946535	0.7639471057583407	0.4452039188881294	2691-41-0	Cyclotetramethylenetetranitramine	O=[N+]([O-])N1CN([N+](=O)[O-])CN([N+](=O)[O-])CN([N+](=O)[O-])C1	Organic compounds	Organic 1,3-dipolar compounds	Allyl-type 1,3-dipolar organic compounds	Organic nitro compounds
3059	-3.4003756256025266	-3.7806382	1.1461167	4.471469557285307	-5.90472195148468	-1.4332523941993736	0.4363076923076923	144.17	3	512	1.7584992728534703	1.3782366781573683	-0.745847053028683	3.725622504256623	0.3802625923234988	-3.457763	0.98728	3.7654572010040273	1.7011119599174078	0.33260398860398854	27813-02-1	Hydroxypropyl methacrylate	C=C(C)C(=O)OCC(C)O	Organic compounds	Organic acids and derivatives	Carboxylic acids and derivatives	Carboxylic acid derivatives
3134	-4.166070158080869	-4.038205	1.162243	4.478962206840515	-6.5439051508903505	-2.064942944049836	0.7412157721796275	341.363	3	512	1.3671462884967773	1.4950113111188414	-1.0106887043127044	3.46827350252781	-0.127865011291318	-3.8893037	0.9973619	3.8813751459121697	1.6439127723725941	0.5912157721796276	290352-28-2	CP-634384	Cc1cc(NC(=O)C(=O)O)cc(C)c1Oc1ccc(O)c2c1CCC2	Organic compounds	Organic oxygen compounds	Organooxygen compounds	Ethers
3135	-4.201892831388158	-5.4458594	1.8835773	7.692908304929733	-9.399366521835328	-1.7064582169055946	0.5102827397883718	350.297	3	512	1.3425435865774795	0.09857697937604162	-3.8549301038696897	3.8379782010600434	1.2439666008323007	-5.3360314	1.4325984	5.671318686008452	0.2084049616566942	0.38528273978837185	29091-21-2	Prodiamine	CCCN(CCC)c1c([N+](=O)[O-])cc(C(F)(F)F)c(N)c1[N+](=O)[O-]	Organic compounds	Benzenoids	Benzene and substituted derivatives	Aniline and substituted anilines
3153	-4.206207397332588	-4.142868	1.1755117	4.690020257234573	-6.469638204574585	-1.7796179473400116	0.7151515151515152	168.32399999999998	3	512	1.0199386457047839	1.0832779860196589	-1.2434921615372123	3.4465280956973605	-0.0633393553404007	-4.2393713	1.0590423	4.230253362655637	0.9867747372162189	0.5696969696969697	294-62-2	Cyclododecane	C1CCCCCCCCCCC1	Organic compounds	Hydrocarbons	Saturated hydrocarbons	Cycloalkanes
3168	-4.213855163024512	-4.3476396	1.1916304	4.462375509738918	-6.770379614830017	-2.308004105091099	0.4276858435681965	322.4260000000001	3	512	1.2945748924449099	1.1607904963336737	-1.2619495593605956	3.200425950378323	0.1337843976749511	-4.044084	1.0295746	4.087959897518157	1.4643459906347756	0.33054298642533936	298-07-7	Bis(2-ethylhexyl) phosphate	CCCCC(CC)COP(=O)(O)OCC(CC)CCCC	Organic compounds	Organic acids and derivatives	Organic phosphoric acids and derivatives	Phosphate esters
3188	-3.708289463964812	-4.0828342	1.1503488	4.4229329198598855	-6.343502867221832	-1.9205699473619466	0.6542341214185534	162.22899999999998	3	512	1.5018390271816586	1.1272942463956381	-1.1333743760753614	3.289558543784524	0.374544779809602	-3.8422687	0.9860003	3.7293489247560494	1.367859787345487	0.5006806097128678	30025-38-8	Dipropylene glycol monoethyl ether	CCOCCCOC(O)CC	Organic compounds	Organic oxygen compounds	Organooxygen compounds	Ethers
3285	-2.2685451845451907	-3.5766597	1.09675	4.257247069478034	-5.948126447200775	-1.6908793777227407	0.22267359575409112	358.56300000000005	3	512	3.286020288285898	1.9779057918777811	-0.3935609743696865	3.8636860951083483	1.308114494867651	-3.1796684	0.8944721	3.479240581393241	2.3748970367725075	0.146203007518797	31566-31-1	Glyceryl monostearate	CCCCCCCCCCCCCCCCCC(=O)OCC(O)CO	Organic compounds	Lipids and lipid-like molecules	Glycerolipids	Monoradylglycerols
3297	-4.821199464272123	-3.7517366	1.0662625	4.094453740119934	-5.747627210617066	-1.6531734704971317	0.25729252826027016	358.632	3	512	0.7334495738915289	1.8029124056493615	-0.19297817245341373	3.90147556766652	-1.0694628233419472	-3.8404672	0.960357	3.761416524648666	1.7141818106373994	0.18632478632478633	31778-15-1	Propanoic acid, 3-mercapto-, octadecyl ester	CCCCCCCCCCCCCCCCCCOC(=O)CCS	Organic compounds	Organic acids and derivatives	Carboxylic acids and derivatives	Carboxylic acid derivatives
3304	-2.461179449861518	-3.534963	1.206423	4.739335915446281	-5.939195168018341	-1.1998592525720597	0.4964096103835411	381.34800000000007	3	512	3.120142023188529	2.046358562042978	-0.35787369496829435	4.381462220477987	1.0737834426708308	-3.2855847	1.0739348	4.033483630418777	2.295736762121979	0.3398687850982031	31837-42-0	2-?[2-?[1-?[[(2,?3-?Dihydro-?2-?oxo-?1H-?benzimidazol-?5-?yl)?amino]?carbonyl]?-?2-?oxopropyl]?diazenyl]?-benzoic acid	CC(=O)C(=NNc1ccccc1C(=O)O)C(=O)Nc1ccc2[nH]c(=O)[nH]c2c1	Organic compounds	Organoheterocyclic compounds	Benzimidazoles
3375	-6.947397192612425	-5.5448513	1.8063358	7.3395014464855155	-9.592225956916808	-2.2527245104312925	0.5943731695576782	304.3520000000001	3	512	-1.4640210326179932	-0.06147513766836377	-4.108849796922376	3.2306516495631397	-1.4025458895118392	-5.826093	1.4741088	5.595531010627745	-0.34271703732707987	0.4678425573127802	333-41-5	Diazinon	CCOP(=S)(OCC)Oc1cc(C)nc(C(C)C)n1	Organic compounds	Organic acids and derivatives	Organic thiophosphoric acids and derivatives	Thiophosphoric acid esters
3377	-3.793754279211595	-3.9087675	1.1186887	4.414684998989105	-6.145103085041046	-1.7304180860519411	0.5947279244053437	230.245	3	512	1.5684359286215166	1.4534227293882214	-0.7829128772079343	3.6317721217811703	0.11501318256513837	-4.06632	0.99319565	3.8744377613067615	1.2958702806559552	0.46695014662756595	3337-71-1	Asulam	COC(=O)NS(=O)(=O)c1ccc(N)cc1	Organic compounds	Benzenoids	Benzene and substituted derivatives	Benzenesulfonamides
3416	-3.939864848661456	-3.8107119	1.1353601	4.506632721424102	-6.06729633808136	-1.5606636166572576	0.5862795807978364	174.19599999999997	3	512	1.301173329576936	1.4303263067131289	-0.826258159842968	3.6803745615811345	-0.12915298800471753	-3.9104202	1.0460335	3.925296741724014	1.3306179985020374	0.45294624746450307	3437-84-1	Peroxide, bis(2-methyl-1-oxopropyl)	CC(C)C(=O)OOC(=O)C(C)C	Organic compounds	Organic acids and derivatives	Carboxylic acids and derivatives	Dicarboxylic acids and derivatives
3432	-3.517518025228896	-4.2039385	1.2480911	4.82227489054203	-6.62317715883255	-1.8009022682905198	0.5603048564338888	208.301	3	512	1.80117332966095	1.1147528600648813	-1.304485803942704	3.517789086599326	0.6864204589629987	-4.2149367	0.97413725	3.574108755588531	1.1037546314050966	0.4182069543359866	3457-61-2	Peroxide, 1,1-dimethylethyl 1-methyl-1-phenylethyl	CC(C)(C)OOC(C)(C)c1ccccc1	Organic compounds	Benzenoids	Benzene and substituted derivatives	Phenylpropanes
3447	-4.789989054797237	-3.996569	1.2409031	4.8048867583274815	-6.444870316982269	-1.6399835586547875	0.2377309552952148	638.9300000000002	3	512	1.0154642254597699	1.8088843593308865	-0.6394170367252615	4.16546972160222	-0.7934201365690878	-4.0295086	1.001447	3.8308165073394767	1.7759446879422176	0.15401002506265665	35074-77-2	Benzenepropanoic acid, 3,5-bis(1,1-dimethylethyl)-4-hydroxy-, 1,6-hexanediyl ester	CC(C)(C)c1cc(CCC(=O)OCCCCCCOC(=O)CCc2cc(C(C)(C)C)c(O)c(C(C)(C)C)c2)cc(C(C)(C)C)c1O	Organic compounds	Benzenoids	Benzene and substituted derivatives	Phenylpropanes
3475	-6.052601431125351	-4.758107	1.5221746	5.962540924549101	-7.964374756813049	-2.0018338322639475	0.34859879584017517	400.1119999999999	3	512	-0.45041985436362186	0.8440743769865003	-2.36219318005132	3.600347744497781	-1.2944942457615811	-4.976031	1.5727476	6.325005811452864	0.6261507635538459	0.22859879584017512	355-46-4	Perfluorohexanesulfonic acid	O=S(=O)(O)C(F)(F)C(F)(F)C(F)(F)C(F)(F)C(F)(F)C(F)(F)F	Organic compounds	Organohalogen compounds	Alkyl halides	Alkyl fluorides
3489	-5.464101052738353	-4.78212	1.4350882	5.57140724658966	-7.628604662418365	-2.0571974158287047	0.7743937930024887	265.936	3	512	-0.03932392058517753	0.6426568932857464	-2.2038275302651895	3.3675797163244705	-0.681980824924632	-4.5988903	1.1748931	4.7151356518268575	0.8258868354881908	0.6114308300395257	35691-65-7	1,2-Dibromo-2,4-dicyanobutane	N#CCCC(Br)(C#N)CBr	Organic compounds	Organic nitrogen compounds	Organonitrogen compounds	Organic cyanides
3496	-3.648056746191153	-4.612832	1.4632535	5.657536068558692	-7.302734446525574	-1.6451983779668817	0.3256337390208358	850.0310000000001	3	512	2.281378018209541	1.3166026975335334	-1.3732996821248802	4.284236386433812	0.9647753232058198	-4.3526025	1.3462975	5.2488847672939265	1.5768322859225055	0.2456337390208358	35869-64-8	2-Naphthalenecarboxamide, N,N'-(2-chloro-1,4-phenylene)bis[4-[(4-chloro-2-nitrophenyl)azo]-3-hydroxy-	O=C(Nc1ccc(NC(=O)c2cc3ccccc3c(N=Nc3ccc(Cl)cc3[N+](=O)[O-])c2O)c(Cl)c1)c1cc2ccccc2c(N=Nc2ccc(Cl)cc2[N+](=O)[O-])c1O	Organic compounds	Benzenoids	Naphthalenes	Naphthalenecarboxylic acids and derivatives
3687	-4.324352592785801	-4.5388007	1.4145657	5.449584883451461	-7.310848796367645	-1.861263912916184	0.6257076599107229	308.311	3	512	1.164636427088544	0.9501883154257554	-1.8218597764932996	3.6277251069581613	0.2144481236143454	-4.441517	1.2369878	5.15874866247177	1.0474721382901337	0.48779363595018727	4065-45-6	Sulisobenzone	COc1cc(O)c(C(=O)c2ccccc2)cc1S(=O)(=O)O	Organic compounds	Benzenoids	Benzene and substituted derivatives	Benzophenones
3700	-4.774545724744449	-4.173423	1.1957773	4.523690024018286	-6.474496579170227	-1.9508065551519407	0.2899992897741314	1173.2600000000002	3	512	1.2948485397606337	1.895971443289007	-0.40510231466514374	4.118587709353142	-0.6011229113289218	-4.391115	1.0817286	4.238415247201916	1.6782790632109186	0.20745960723444887	41098-56-0	1,4-Benzenedisulfonic acid, 2,2'-[1,2-ethenediylbis[(3-sulfo-4,1-phenylene)imino[6-(diethylamino)-1,3,5-triazine-4,2-diyl]imino]]bis-, hexasodium salt	CCN(CC)c1nc(Nc2ccc(C=Cc3ccc(Nc4nc(Nc5cc(S(=O)(=O)[O-])ccc5S(=O)(=O)[O-])nc(N(CC)CC)n4)cc3S(=O)(=O)[O-])c(S(=O)(=O)[O-])c2)nc(Nc2cc(S(=O)(=O)[O-])ccc2S(=O)(=O)[O-])n1.[Na+].[Na+].[Na+].[Na+].[Na+].[Na+]	Organic compounds	Phenylpropanoids and polyketides	Stilbenes	Sulfonated stilbenes
3711	-4.73363201552972	-4.287599	1.39888	5.275325524806975	-7.000637674331665	-1.72531214952469	0.7379384848970103	202.21700000000004	3	512	0.5721856475741547	1.0182185732376072	-1.694820011227791	3.5805055135791846	-0.4460329287682452	-4.1690803	1.1052879	4.4991783201694435	1.136737405486164	0.5843789743297132	41394-05-2	Metamitron	Cc1nnc(-c2ccccc2)c(=O)n1N	Organic compounds	Organoheterocyclic compounds	Triazines	1,2,4-triazines
3904	-4.314535466654573	-4.7579365	1.3394613	5.447677707672118	-7.523046708106994	-2.0753690004348764	0.5701377742219556	346.5650000000002	3	512	1.2252492340361094	0.7818482361340678	-1.9832620074163116	3.464415700255806	0.4434010110065598	-5.1543946	1.343969	5.43268800973892	0.3853900669152281	0.41146740010668753	4979-32-2	N,N-Dicyclohexyl-2-benzothiazolesulfenamide	c1ccc2sc(SN(C3CCCCC3)C3CCCCC3)nc2c1	Organic compounds	Organoheterocyclic compounds	Benzothiazoles
3915	-3.623695029642988	-4.0502825	1.2134315	4.925290307402609	-6.5175740957260135	-1.5922837883234047	0.7165975355779243	390.43900000000014	3	512	1.9678581621355904	1.541270716230328	-0.926020903947435	3.999269403455174	0.42658744868953136	-4.0192213	1.0447773	4.008263128995894	1.572331882918719	0.5607835820895521	501027-49-2	PD-0333941	Cc1oc(-c2ccccc2)nc1CCOc1cccc2c1ccn2CCC(=O)O	Organic compounds	Organoheterocyclic compounds	Indoles and derivatives	Indolyl carboxylic acids and derivatives
3932	-2.3151656568162817	-3.8339028	1.1958826	4.571905767917631	-6.120217776298523	-1.5483120083808917	0.5428165469086186	102.13299999999998	3	512	2.6940004320121202	1.1752632729027899	-1.1110516874701208	3.4608540804475103	1.5187371790296655	-3.9804347	1.0473506	4.152135396003723	1.028731439482256	0.42516948808508914	503-74-2	Isovaleric acid	CC(C)CC(=O)O	Organic compounds	Lipids and lipid-like molecules	Fatty Acyls	Fatty acids and conjugates
3959	-3.905467091018884	-4.1537013	1.207292	4.807355731725693	-6.736885297298431	-1.9295295655727387	0.5262857142857142	180.159	3	512	1.350188871541316	1.1019546529294764	-1.4812293347382315	3.326126396987461	0.2482342143705205	-4.3460197	1.0364225	3.9743647456169104	0.9096362233709857	0.40628571428571425	50-78-2	Aspirin	CC(=O)Oc1ccccc1C(=O)O	Organic compounds	Benzenoids	Benzene and substituted derivatives	Benzoic acids and derivatives
3990	-4.413785798489456	-4.40662	1.1994604	4.6789242923259735	-6.651152384281159	-1.9722280919551851	0.7645740380641927	252.31799999999996	3	512	0.988162435071441	0.9953282028936439	-1.2492041507202618	3.4297201416057117	-0.007165772854690111	-4.5115857	0.9952971	3.9064099192619324	0.8903625019564306	0.6053903645948049	51235-04-2	Hexazinone	CN(C)c1nc(=O)n(C2CCCCC2)c(=O)n1C	Organic compounds	Organic nitrogen compounds	Organonitrogen compounds	Amines
4062	-4.806593994798198	-4.3330617	1.3393286	5.1202609658241265	-7.1483872652053835	-2.0281262993812565	0.7006153846153846	199.988	3	512	0.4944099424151077	0.9679422448910159	-1.8473833279920777	3.272877637832049	-0.473532299699321	-4.330893	1.142365	4.580139353871344	0.9701108985927288	0.5469253065774805	52-51-7	Bronopol	O=[N+]([O-])C(Br)(CO)CO	Organic compounds	Organic 1,3-dipolar compounds	Allyl-type 1,3-dipolar organic compounds	Organic nitro compounds
4099	-3.2814016062210145	-4.475318	1.3566514	5.3069655954837796	-7.254074764251709	-1.9471091687679292	0.5215811965811966	153.141	3	512	1.9036898724587017	0.7097735049301064	-2.068983285571993	3.237982309911787	1.1939163487960753	-4.545922	1.2905948	5.190581387281417	0.6391696702468399	0.4061965811965812	5307-14-2	2-Nitro-1,4-phenylenediamine	Nc1ccc(N)c([N+](=O)[O-])c1	Organic compounds	Benzenoids	Benzene and substituted derivatives	Nitrobenzenes
4119	-3.501689526639832	-5.600416	1.6590724	6.266125249862668	-8.609222316741944	-2.343097066879275	0.6304061815246224	242.346	3	512	1.8827463293056228	-0.21598031705862744	-3.224786460796489	3.0413387890661796	2.0987266568318477	-5.2336416	1.5369625	5.973566919565199	0.15079422597413794	0.48425233537077617	53378-51-1	Sodium diisobutyldithiophosphate	CC(C)COP(=S)([S-])OCC(C)C.[Na+]	Organic compounds	Organic acids and derivatives	Organic dithiophosphoric acids and derivatives	Dithiophosphate O-esters
4239	-5.66320172979543	-4.109752	1.1376537	4.628144168853758	-6.661243319511414	-2.033099150657655	0.5675946341575416	337.423	3	512	-0.13502704741475963	1.4184225148760932	-1.133068637130743	3.4950755317230158	-1.5534495516032916	-4.5410895	1.1180178	4.22311576604843	0.9870851418079453	0.4144776191722146	55179-31-2	Bitertanol	CC(C)(C)C(O)C(Oc1ccc(-c2ccccc2)cc1)n1cncn1	Organic compounds	Benzenoids	Benzene and substituted derivatives	Biphenyls and derivatives
4244	-4.507719118047055	-4.50797	1.2928694	5.137135863304137	-7.249000751972198	-2.1118648886680607	0.4909982472308053	333.266	3	512	1.0150718908862693	1.0148211653375467	-1.7262097430388743	3.410926120265263	0.000250738215152424	-5.0970397	1.1632992	4.273518723249435	0.42575132048582215	0.3600751703077284	55283-68-6	Ethalfluralin	C=C(C)CN(CC)c1c([N+](=O)[O-])cc(C(F)(F)F)cc1[N+](=O)[O-]	Organic compounds	Benzenoids	Benzene and substituted derivatives	Aniline and substituted anilines
4254	-4.706848967734326	-4.052621	1.2730793	4.896039497852325	-6.6504480838775635	-1.7544085860252385	0.6630415222587656	281.093	3	512	0.7420010628634166	1.3962291362203407	-1.2015980532798205	3.6944414445725045	-0.6542280799779787	-4.4007587	1.1410656	4.339354211091994	1.048091290493829	0.5215781076246192	55406-53-6	3-Iodo-2-propynyl-N-butylcarbamate	CCCCNC(=O)OCC#CI	Organic compounds	Organic acids and derivatives	Carboxylic acids and derivatives	Amino acids, peptides, and analogues
4261	-3.198206255002697	-3.6388936	1.1526632	4.775606995820997	-6.181504249572754	-1.4058972537517567	0.2833657803297272	891.500999999999	3	512	2.7519155796586907	2.311228217753645	-0.23138241491136602	4.544224580909631	0.4406873492758674	-3.524833	0.9101069	3.5766910225152966	2.425288888007543	0.21063850760245448	555-43-1	Glyceryl tristearate	CCCCCCCCCCCCCCCCCC(=O)OCC(COC(=O)CCCCCCCCCCCCCCCCC)OC(=O)CCCCCCCCCCCCCCCCC	Organic compounds	Lipids and lipid-like molecules	Glycerolipids	Triradylcglycerols
4268	-4.175003549172604	-4.3582983	1.3276905	4.96724759042263	-6.955868601799011	-1.9886210113763811	0.640345282257047	74.07900000000001	3	512	0.6946915619552	0.5113968007678964	-2.0861734906712077	2.8810740997514226	0.1832947525241737	-4.6877155	1.542243	5.8217849850654595	0.18197958244625756	0.48010504201680676	556-52-5	Glycidol	OCC1CO1	Organic compounds	Organoheterocyclic compounds	Epoxides
4307	-6.605217748618587	-6.048928	2.0694978	8.214331394433973	-10.131883573532104	-1.9175521790981298	0.388248023715415	384.4870000000002	3	512	-1.0203360882879253	-0.4640461142531413	-4.547001913201441	3.667329481232532	-0.5562899646525228	-6.1166267	1.8390249	7.2404534041881545	-0.5317450875743137	0.2752045454545454	563-12-2	Ethion	CCOP(=S)(OCC)SCSP(=S)(OCC)OCC	Organic compounds	Organic acids and derivatives	Organic dithiophosphoric acids and derivatives	Dithiophosphate O-esters
4324	-3.676345014213365	-4.117325	1.2023302	4.572943621873856	-6.604044103622437	-2.031100481748581	0.6551754385964912	118.176	3	512	1.3961842717575197	0.955204456678721	-1.531514817651552	3.0414288042223037	0.4409798148881974	-4.028689	1.0253346	3.97029192149639	1.0438403768909443	0.5135087719298246	56539-66-3	3-Methoxy-3-methylbutan-1-ol	COC(C)(C)CCO	Organic compounds	Organic oxygen compounds	Organooxygen compounds	Ethers
4326	-3.271945186199648	-3.8024116	1.1155853	4.355742344260215	-6.10522677898407	-1.7494844347238547	0.5058908515455005	512.7720000000004	3	512	2.4379791162364386	1.907512733685409	-0.3953024765479839	3.9604398677122314	0.5304663700442487	-3.856536	1.0001173	3.85743661224842	1.8533883834739764	0.3823614397807946	56554-53-1	Propane-1,2,3-triyl tris(3,5,5-trimethylhexanoate)	CC(CC(=O)OCC(COC(=O)CC(C)CC(C)(C)C)OC(=O)CC(C)CC(C)(C)C)CC(C)(C)C	Organic compounds	Lipids and lipid-like molecules	Glycerolipids	Triradylcglycerols
4354	-5.717194903465859	-4.574984	1.3780206	5.673596918582916	-7.617494463920593	-1.943897545337677	0.718131868131868	60.1	3	512	-0.9383204314631192	0.20389039438273518	-2.8386199919178536	2.8349769266650626	-1.1422108298269427	-4.8436685	1.2899563	5.171443545818327	-0.06479399830863466	0.5642857142857143	57-14-7	1,1-Dimethylhydrazine	CN(C)N	Organic compounds	Organic nitrogen compounds	Organonitrogen compounds	Hydrazines and derivatives
4418	-4.495475278115791	-4.177932	1.2078551	4.5901165962219235	-6.464273977279663	-1.8741573810577397	0.7258823529411764	180.167	3	512	0.7601999689581871	1.0777434489829285	-1.208598730205685	3.3815178660162384	-0.31754349253229464	-4.068427	1.0465734	4.124034488201142	1.1872481532866146	0.5593326453388373	58-55-9	Theophylline	Cn1c(=O)c2[nH]cnc2n(C)c1=O	Organic compounds	Organoheterocyclic compounds	Imidazopyrimidines	Purines and purine derivatives
4486	-3.488028678727838	-4.14921	1.3026987	4.984141892194748	-6.73595312833786	-1.7518112361431124	0.36331085978759525	654.0790000000002	3	512	2.3276015270766153	1.6664202486591866	-0.9203229225334064	4.063818969661341	0.6611812974684512	-3.9107738	1.1396278	4.47478642463684	1.9048564271216062	0.2403109288643252	59487-23-9	C.I. Pigment Red 187	COc1cc(OC)c(NC(=O)c2cc3ccccc3c(N=Nc3cc(C(=O)Nc4ccc(C(N)=O)cc4)ccc3OC)c2O)cc1Cl	Organic compounds	Benzenoids	Naphthalenes	Naphthalenecarboxylic acids and derivatives
4502	-4.27426096079278	-5.2941604	1.5605874	6.048105102777481	-8.499920654296876	-2.4518155515193945	0.573423197492163	342.35600000000005	3	512	1.2602169827558398	0.24031758503858822	-2.9654427107482557	3.0826623920292255	1.0198994052655692	-5.231791	1.4219475	5.43049834370613	0.3026869133226716	0.44542319749216297	597-82-0	Phosphorothioic acid, O,O,O-triphenyl ester	S=P(Oc1ccccc1)(Oc1ccccc1)Oc1ccccc1	Organic compounds	Organic acids and derivatives	Organic thiophosphoric acids and derivatives	Thiophosphoric acid esters
4504	-3.0969615166838693	-3.8696842	1.1459124	4.61625935435295	-6.217923223972321	-1.6016638696193708	0.5710308009843613	75.067	3	512	1.778487543254985	1.0057648348713402	-1.3424741640334663	3.2737851903194835	0.7727227026764822	-3.8909464	0.99252397	3.775015369057654	0.9845026685487211	0.4460308009843613	598-55-0	Methyl carbamate	COC(N)=O	Organic compounds	Organic acids and derivatives	Carboxylic acids and derivatives	Amino acids, peptides, and analogues
4583	-4.678166825161006	-4.018775	1.2620164	5.02169651389122	-6.908412301540375	-1.8867157876491554	0.5728735632183908	234.298	3	512	0.6916017562542622	1.350993595580087	-1.5386437201251066	3.483052793766113	-0.6593918388939164	-4.2644973	1.1349341	4.388180911540985	1.1052713041827968	0.43954022988505753	613-62-7	Benzyl 2-naphthyl ether	c1ccc(COc2ccc3ccccc3c2)cc1	Organic compounds	Benzenoids	Naphthalenes
4589	-5.287095968448748	-5.4978895	2.1015825	8.267614328861233	-9.820471501350402	-1.5528571724891689	0.6878164642375169	314.802	3	512	0.21094151440665482	0.00014797166732989625	-4.322434018495	3.9451803103662337	0.21079355028904523	-5.30188	1.7601773	6.904825168848037	0.19615761736238238	0.501970310391363	615-54-3	1,2,4-Tribromobenzene	Brc1ccc(Br)c(Br)c1	Organic compounds	Benzenoids	Benzene and substituted derivatives	Halobenzenes
4634	-3.495037552590326	-4.1120157	1.3775458	5.795059084892272	-7.301317167282104	-1.5062580823898317	0.5491062526705598	1113.605999999999	3	512	2.5516940096185743	1.934715854067994	-1.2545856050732038	4.5404734798190685	0.616978171591803	-4.003903	1.1186438	4.333503702282905	2.0428286430967186	0.43046218487394955	61791-12-6	Cremophor EL	CCCCCCC(O)CC=CCCCCCCCOC(=O)OCCOCC(COCCOC(=O)OCCCCCCCC=CCC(O)CCCCCC)OCCOC(=O)OCCCCCCCC=CCC(O)CCCCCC	Organic compounds	Lipids and lipid-like molecules	Fatty Acyls	Fatty alcohols
4676	-5.490016130478068	-4.6525946	1.253871	5.246291309595108	-7.366781628131866	-2.1204903185367585	0.47555216043307597	361.659	3	512	0.06828314664676514	0.9057047026429875	-1.808482351007033	3.4378089585880747	-0.8374215641328533	-5.0757666	1.2685866	5.149630016088485	0.4825327292466081	0.34347668873496273	62476-59-9	Acifluorfen-sodium	O=C([O-])c1cc(Oc2ccc(C(F)(F)F)cc2Cl)ccc1[N+](=O)[O-].[Na+]	Organic compounds	Benzenoids	Benzene and substituted derivatives	Diphenylethers
4709	-4.223123019097642	-4.344678	1.2946522	5.236562749743461	-7.078606069087982	-1.8420433193445207	0.5249026304232254	152.062	3	512	0.9588976791618111	0.8373427676182595	-1.8965853708285292	3.3399773789149325	0.12155490601222141	-4.4417267	1.1704192	4.706679707765579	0.7402940295490996	0.3804581859787809	628-96-6	Ethylene glycol dinitrate	O=[N+]([O-])OCCO[N+](=O)[O-]	Organic compounds	Organic oxygen compounds	Organic oxoanionic compounds	Organic nitrates
4711	-2.940378771168051	-3.4440048	1.2132672	5.034560525417328	-6.051431775093079	-1.0168712496757508	0.29743589743589743	118.176	3	512	2.1321505148028335	1.6285245064500011	-0.9789024891221938	4.055658036295134	0.5036260029255768	-3.2796197	1.0976727	4.240539485216139	1.7929095788188065	0.22051282051282053	629-11-8	1,6-Hexanediol	OCCCCCCO	Organic compounds	Lipids and lipid-like molecules	Fatty Acyls	Fatty alcohols
4774	-3.253756684375237	-3.9743128	1.3856648	5.252316498756409	-6.762058162689209	-1.5097416639328007	0.2310283600619735	657.5580000000001	3	512	2.5641773814846793	1.843621275826878	-0.9441240968292929	4.308192401927116	0.7205560979123606	-3.6743553	1.1221648	4.291239860653876	2.143578786104796	0.17718220621581965	6358-37-8	Butanamide, 2,2'-[(3,3'-dichloro[1,1'-biphenyl]-4,4'-diyl)bis(2,1-diazenediyl)]bis[N-(4-methylphenyl)-3-oxo-	CC(=O)C(=NNc1ccc(-c2ccc(NN=C(C(C)=O)C(=O)Nc3ccc(C)cc3)c(Cl)c2)cc1Cl)C(=O)Nc1ccc(C)cc1	Organic compounds	Benzenoids	Benzene and substituted derivatives	Biphenyls and derivatives
4976	-4.171846749575562	-4.732744	1.2281902	4.771001917123792	-7.268177354335785	-2.497175437211993	0.4879176201372998	328.38900000000007	3	512	1.3445418516144987	0.7836443768583704	-1.7517887531457246	3.0192131639780677	0.5608974673433833	-4.48184	1.0951773	4.410264867544175	1.0345484904593947	0.3705263157894737	65140-91-2	Calcium (3,5-di-tert-butyl-4-hydroxybenzyl monoethyl phosphonate)	CCOP(=O)([O-])Cc1cc(C(C)(C)C)c(O)c(C(C)(C)C)c1.CCOP(=O)([O-])Cc1cc(C(C)(C)C)c(O)c(C(C)(C)C)c1.[Ca+2]	Organic compounds	Benzenoids	Benzene and substituted derivatives	Phenylpropanes
4983	-4.73389472751006	-4.633241	1.33247	5.36712608337402	-7.551004481315613	-2.1838783979415926	0.670525124527814	531.4400000000003	3	512	0.9915595119234337	1.0922130474781655	-1.8255502418821197	3.541575841491901	-0.10065355090483497	-4.8850927	1.1692559	4.692293065786361	0.8403615037211077	0.5188882586500283	65277-42-1	Ketoconazole	CC(=O)N1CCN(c2ccc(OCC3COC(Cn4ccnc4)(c4ccc(Cl)cc4Cl)O3)cc2)CC1	Organic compounds	Organoheterocyclic compounds	Diazinanes	Piperazines
5145	-4.446865012117938	-4.233092	1.2850672	4.819103339314459	-6.587128508090973	-1.7680251687765136	0.460841618147121	464.115	3	512	1.2197605927414195	1.4335337781298667	-0.9205029032316157	3.8986004360828437	-0.21377318091066222	-4.3915267	1.2055027	4.6044005215168	1.2750989043858887	0.33007238737789024	678-39-7	8:2 Fluorotelomer alcohol	OCCC(F)(F)C(F)(F)C(F)(F)C(F)(F)C(F)(F)C(F)(F)C(F)(F)C(F)(F)F	Organic compounds	Organohalogen compounds	Alkyl halides	Alkyl fluorides
5172	-3.335022998844829	-3.8607378	1.2042291	4.488026070594787	-6.0498857498168945	-1.5618596792221071	0.3174767698055369	581.0280000000002	3	512	2.4291740628957337	1.9034592629828944	-0.2856886880763317	4.202337382518456	0.5257148017533155	-3.5405571	1.0146912	3.9456052452325805	2.2236399010360084	0.2007290105225664	67990-05-0	2-Naphthalenecarboxamide, N-(5-chloro-2-methoxyphenyl)-3-hydroxy-4-[[2-methoxy-5-[(phenylamino)carbonyl]phenyl]azo]-	COc1ccc(C(=O)Nc2ccccc2)cc1N=Nc1c(O)c(C(=O)Nc2cc(Cl)ccc2OC)cc2ccccc12	Organic compounds	Benzenoids	Naphthalenes	Naphthalenecarboxylic acids and derivatives
5426	-2.844511169932268	-3.905375	1.1643142	4.547527813911437	-6.331632828712463	-1.7841050148010262	0.4633333333333334	184.367	3	512	2.4211720190171797	1.3603081949783808	-1.0659496397630155	3.4815781741484213	1.0608638338824292	-3.9378753	1.1061594	4.360077545046805	1.3278079051276728	0.3433333333333334	68551-19-9	Alkanes, C12-14-iso-	CCCCCCCCCCC(C)C	Organic compounds	Hydrocarbons	Saturated hydrocarbons	Alkanes
5484	-2.8706694379045072	-4.0189524	1.1510179	4.537765368819234	-6.344962704181671	-1.8071973353624369	0.4666666666666667	282.556	3	512	2.580435095952821	1.4321521631351763	-0.8938581703243428	3.643907198494891	1.1482829317854342	-3.6822355	0.99550897	3.77985310256481	1.7688690586730627	0.3466666666666667	68649-11-6	1-Decene, dimer, hydrogenated	CCCCCCCCC(C)C(C)CCCCCCCC	Organic compounds	Hydrocarbons	Saturated hydrocarbons	Alkanes
5609	-3.115783034075438	-3.716191	1.1845341	4.551726633310317	-6.123055326938629	-1.571328693628312	0.4998161538425833	118.17599999999996	3	512	1.9567462518954466	1.3563382213216817	-1.0505260409677444	3.5012005923425726	0.6004080193150649	-3.4943743	0.98178	3.998355650901793	1.5781549933439103	0.31057477453223853	6920-22-5	1,2-Hexanediol	CCCCC(O)CO	Organic compounds	Lipids and lipid-like molecules	Fatty Acyls	Fatty alcohols
5639	-8.293497934949725	-5.0339036	1.3190407	5.360321241617203	-7.69530303478241	-2.3349817931652073	0.5778747082145073	375.73	3	512	-2.718622062446089	0.540972272843212	-2.120427162278774	3.2398940793384288	-3.2595943361643247	-5.4477224	1.2654707	5.122140789031982	0.12715343182409258	0.40517993542680697	69806-40-2	Haloxyfop-methyl	COC(=O)C(C)Oc1ccc(Oc2ncc(C(F)(F)F)cc2Cl)cc1	Organic compounds	Benzenoids	Benzene and substituted derivatives	2-phenoxypropionic acid esters
5640	-5.731381196324476	-4.606567	1.339273	4.919089174270626	-7.152949738502502	-2.233860564231876	0.6114612194945821	383.366	3	512	-0.14776760282455526	0.9770466927583974	-1.5693361450025818	3.3497530292680446	-1.1248142903491338	-5.151412	1.1386287	4.4621338725090025	0.4322015790927754	0.4252910251522984	69806-50-4	Fluazifop-butyl	CCCCOC(=O)C(C)Oc1ccc(Oc2ccc(C(F)(F)F)cn2)cc1	Organic compounds	Benzenoids	Benzene and substituted derivatives	2-phenoxypropionic acid esters
5714	-4.918833559718499	-4.5351515	1.2916613	4.780358839035034	-6.9779167652130125	-2.1975579261779785	0.5244665718349929	218.083	3	512	0.4197882530681568	0.8034703229132535	-1.6392949524263563	3.1410638866086775	-0.38368207809008137	-4.4420652	1.189455	4.54671926498413	0.8965565541875647	0.39473684210526316	709-98-8	Propanil	CCC(=O)Nc1ccc(Cl)c(Cl)c1	Organic compounds	Benzenoids	Benzene and substituted derivatives	Anilides
5731	-2.7684200475392187	-3.4936802	1.117775	4.302613815665244	-5.595028257369995	-1.2924144417047507	0.07692307692307693	88.14999999999999	3	512	2.176802269096122	1.4515420851149445	-0.6498059407346539	3.65280787493059	0.7252601911845362	-3.413363	1.0450789	4.213843241333961	1.5318593252913486	0.06153846153846154	71-41-0	1-Pentanol	CCCCCO	Organic compounds	Organic oxygen compounds	Organooxygen compounds	Alcohols and polyols
5783	-4.04649620596774	-3.905742	1.1975696	4.721701586246489	-6.483797419071197	-1.7620958328247078	0.6195194589463693	378.3330000000002	3	512	1.5313780182032606	1.6721322694335525	-0.9059231949001967	3.815778391346293	-0.1407542759598055	-4.328972	1.2524524	4.924795651435845	1.2489023595539614	0.4844031798766018	7237-83-4	tris(oxiran-2-ylmethyl) benzene-1,2,4-tricarboxylate	O=C(OCC1CO1)c1ccc(C(=O)OCC2CO2)c(C(=O)OCC2CO2)c1	Organic compounds	Benzenoids	Benzene and substituted derivatives	Benzoic acids and derivatives
5794	-4.444262169656483	-4.435966	1.3288667	5.484707486629485	-7.081781816482543	-1.5970743298530583	0.605482752541576	318.0300000000001	3	512	1.058205919573007	1.066502091609255	-1.5793137272530535	3.905393759376431	-0.00829615479442225	-4.634008	1.2206905	4.8137774646282185	0.8684601449816455	0.47471352177234527	72-55-9	p,p'-DDE	ClC(Cl)=C(c1ccc(Cl)cc1)c1ccc(Cl)cc1	Organic compounds	Benzenoids	Benzene and substituted derivatives	Diphenylmethanes
5864	-5.3234271163162745	-4.759243	1.6375928	6.539013627171517	-8.050009036064148	-1.5109954088926316	0.7389599317988065	396.84	3	512	0.2751883246450531	0.839372432497972	-2.4513935951028207	4.087620032068696	-0.5641841048416651	-5.030066	1.4561853	5.593257093429564	0.5685494297196421	0.5882352941176471	742693-38-5	SSR504734	O=C(NC(c1ccccc1)C1CCCCN1)c1cccc(C(F)(F)F)c1Cl	Organic compounds	Benzenoids	Benzene and substituted derivatives	Benzoic acids and derivatives
5984	-3.126829800090701	-4.2849283	1.2495133	4.979727444052695	-6.934036350250244	-1.9543089061975492	0.6327380952380952	74.12299999999999	3	512	1.7431231882285736	0.5850246747240742	-2.0640833619309693	2.9156440821217253	1.1580985217476778	-4.2023497	1.1451337	4.647621995210647	0.6676033099086465	0.47857142857142854	75-65-0	tert-Butyl alcohol	CC(C)(C)O	Organic compounds	Organic oxygen compounds	Organooxygen compounds	Alcohols and polyols
5999	-4.697350831243575	-4.5731535	1.2981398	5.013786935806274	-7.167999732494354	-2.15421279668808	0.6076470588235294	85.10600000000001	3	512	0.23260934781910378	0.3568066745917691	-2.238039553431675	2.775747382374599	-0.12419733545500122	-4.7439003	1.1318544	4.459711980819701	0.18605989495786068	0.46598039215686277	75-86-5	2-Hydroxy-2-methylpropanenitrile	CC(C)(O)C#N	Organic compounds	Organic oxygen compounds	Organooxygen compounds	Alcohols and polyols
6046	-3.7657357285128414	-3.945481	1.130484	4.415586712956428	-6.208361232280732	-1.792774519324303	0.6825382855131139	158.197	3	512	1.4334625148978721	1.253717178130451	-1.009162988870018	3.4064237240864106	0.17974533342258336	-4.107555	1.0281681	4.112846058607101	1.091643317906931	0.5281464530892448	764-99-8	{2-[2-(Ethenyloxy)ethoxy]ethoxy}ethene	C=COCCOCCOC=C	Organic compounds	Organic oxygen compounds	Organooxygen compounds	Ethers
6050	-5.715983287625536	-4.4169855	1.1865567	4.592482012510299	-6.852893662452698	-2.2604116499423985	0.5381775333857031	372.8080000000001	3	512	-0.14449806441951185	1.1544996918616919	-1.2814084392466734	3.3110735732636263	-1.2989977758457512	-4.610682	1.1258051	4.391636085510254	0.9608032003572388	0.3904438515643949	76578-14-8	Quizalofop-ethyl	CCOC(=O)C(C)Oc1ccc(Oc2cnc3cc(Cl)ccc3n2)cc1	Organic compounds	Benzenoids	Benzene and substituted derivatives	2-phenoxypropionic acid esters
6165	-2.559328968321597	-3.7477412	1.2893049	4.992363002896306	-6.266630911827087	-1.274267908930781	0.5634358099878266	732.7139999999999	3	512	3.305605521381268	2.1171932515164524	-0.4016964221242222	4.5906665807720834	1.1884122540599948	-3.4918242	1.0971738	4.14877941906452	2.3731103263302895	0.3910907939002759	77804-81-0	C.I. Pigment Yellow 180	CC(=O)C(=NNc1cccc(OCCOc2ccccc2N=NC(C(C)=O)C(=O)Nc2ccc3[nH]c(=O)[nH]c3c2)c1)C(=O)Nc1ccc2[nH]c(=O)[nH]c2c1	Organic compounds	Organic acids and derivatives	Carboxylic acids and derivatives	Amino acids, peptides, and analogues
6232	-3.0667906318724256	-3.7522318	1.0458815	4.083886262774467	-5.803198528289795	-1.7193122655153286	0.5782604323780794	276.285	3	512	2.3745666750706333	1.6891254563885614	-0.36184122134673635	3.72204504142773	0.6854412044465441	-3.9474137	1.0125511	3.767425829172132	1.4939436238090777	0.4582604323780794	77-93-0	Triethyl citrate	CCOC(=O)CC(O)(CC(=O)OCC)C(=O)OCC	Organic compounds	Organic acids and derivatives	Carboxylic acids and derivatives	Tricarboxylic acids and derivatives
6270	-3.8693454038344	-4.0360417	1.2365712	4.888569766283033	-6.439005970954895	-1.5504362046718623	0.6451461973201102	158.28499999999997	3	512	1.3300943567266879	1.1633980274054956	-1.239566210393807	3.6490035558892258	0.16669633276838303	-4.1427083	1.0809474	4.415441995859146	1.0567314549556406	0.5013780813780814	78-69-3	3,7-Dimethyl-3-octanol	CCC(C)(O)CCCC(C)C	Organic compounds	Organic oxygen compounds	Organooxygen compounds	Alcohols and polyols
6288	-5.170027629704754	-3.8098764	1.1815153	4.4600878119468685	-6.2020602345466616	-1.7419724225997928	0.7209090909090909	131.389	3	512	-0.051468622466324415	1.308682554412609	-1.0835012273082316	3.376586584638637	-1.3601511877491879	-4.2759233	1.1986622	4.579959112405774	0.842635754950654	0.5709090909090909	79-01-6	Trichloroethylene	ClC=C(Cl)Cl	Organic compounds	Organohalogen compounds	Vinyl halides	Vinyl chlorides
6346	-3.74629561542175	-3.8188193	1.0987971	4.4485993206501	-6.0902194619178776	-1.6416201412677776	0.6895514232107987	341.4510000000001	3	512	1.7870327735431908	1.7145091186253314	-0.5568910729529368	3.891708247697163	0.07252366901733698	-3.8684468	0.976139	3.8881895661354067	1.6648815561239694	0.547615939339831	8002-74-2	Hydrocarbon waxes	CCCNCC(O)COc1ccccc1C(=O)CCc1ccccc1	Organic compounds	Phenylpropanoids and polyketides	Linear 1,3-diarylpropanoids
6390	-4.398609600935975	-3.978939	1.195611	4.515404313802718	-6.314949965476989	-1.799545651674271	0.48684233640755376	164.248	3	512	0.8168904890507773	1.2365610442774115	-1.0994498754902369	3.4159544383124816	-0.4196705445394908	-4.094599	1.0283877	4.227556759119032	1.1209013028563783	0.3668423364075538	80-46-6	4-(2-Methylbutan-2-yl)phenol	CCC(C)(C)c1ccc(O)cc1	Organic compounds	Benzenoids	Benzene and substituted derivatives	Phenylpropanes
6427	-2.945050076652844	-3.9180624	1.2448153	4.80646606683731	-6.182476115226746	-1.3760100483894353	0.5831157059314954	261.281	3	512	2.4720577529169185	1.4990453772224765	-0.7653682856569834	4.041097781180327	0.9730123718487431	-4.0016294	1.0171512	3.9822511434555037	1.4154784876413924	0.4456157059314954	81334-34-1	Imazapyr	CC(C)C1(C)N=C(c2ncccc2C(=O)O)NC1=O	Organic compounds	Organic acids and derivatives	Carboxylic acids and derivatives	Amino acids, peptides, and analogues
6468	-5.500076449991258	-5.159413	1.6539303	6.6410170733928675	-8.79343364238739	-2.1524165689945223	0.6103515463985408	410.5360000000002	3	512	0.11327479652102845	0.45393839740902864	-3.180082395875103	3.4609346775177645	-0.3406635891208971	-4.9836965	1.1669726	4.79441977739334	0.6296548040841534	0.4610182130652075	82560-54-1	Benfuracarb	CCOC(=O)CCN(SN(C)C(=O)Oc1cccc2c1OC(C)(C)C2)C(C)C	Organic compounds	Organoheterocyclic compounds	Coumarans
6494	-4.569018901186926	-4.6654873	1.5001394	6.051394540071483	-7.824699699878693	-1.7733051598072098	0.6905230218769167	414.7180000000003	3	512	1.0487339842639618	0.9522656036552783	-2.206946814427805	3.8444477256436778	0.09646838824178516	-4.663561	1.2265924	4.75527114868164	0.9541920080041244	0.5289230218769168	83-46-5	beta-Sitosterol	CCC(CCC(C)C1CCC2C3CC=C4CC(O)CCC4(C)C3CCC12C)C(C)C	Organic compounds	Lipids and lipid-like molecules	Steroids and steroid derivatives	Stigmastanes and derivatives
6500	-4.648535886333468	-4.5057664	1.2544996	5.131508600711822	-7.088739359378814	-1.9572307586669926	0.5989181406828465	291.782	3	512	0.8165226104707315	0.9592920967033471	-1.6236808625746149	3.5078277381372067	-0.14276949457931742	-4.837737	1.0897373	4.405421316623688	0.6273214211598751	0.4058483119608439	83657-17-4	Uniconazole-P	CC(C)(C)C(O)C(=Cc1ccc(Cl)cc1)n1cncn1	Organic compounds	Phenylpropanoids and polyketides	Cinnamyl alcohols
6574	-4.880000692187986	-3.9238245	1.1726683	4.699683046340942	-6.2428551554679865	-1.543172109127045	0.5509820302389962	208.216	3	512	0.4385134068804926	1.3946895476959755	-0.9243410563995079	3.7753419899414338	-0.9561761434666725	-3.966904	1.0658728	4.036104393005371	1.3516101838105072	0.4246662407653119	84-65-1	Anthraquinone	O=C1c2ccccc2C(=O)c2ccccc21	Organic compounds	Benzenoids	Anthracenes	Anthraquinones
6800	-5.858099632380695	-4.525045	1.6893133	6.36684233546257	-7.66583377122879	-1.2989914357662207	0.70601829543006	551.49	3	512	-0.11656199046249693	1.2164927208181298	-1.9242961293105927	4.442546206151977	-1.333054714320392	-5.0792365	2.0989835	8.190335482358929	0.6623011303875399	0.5441135335252982	87-82-1	Hexabromobenzene	Brc1c(Br)c(Br)c(Br)c(Br)c1Br	Organic compounds	Benzenoids	Benzene and substituted derivatives	Halobenzenes
6868	-4.320778129334347	-4.2921405	1.2443032	5.117069816589355	-7.065877616405487	-1.948807799816132	0.7161204227607558	152.237	3	512	0.86174208777145	0.8903797303266058	-1.8833573992996904	3.2337124172896647	-0.0286376454781454	-4.242176	1.0426904	4.059180557727814	0.9403441617784256	0.5634888438133874	89-82-7	R-(+)-Pulegone	CC(C)=C1CCC(C)CC1=O	Organic compounds	Lipids and lipid-like molecules	Prenol lipids	Monoterpenoids
6913	-4.645565748754339	-3.8415987	1.1639327	4.625842043757438	-6.189399945735931	-1.5635579019784933	0.4969467787114846	144.17299999999997	3	512	0.5133181867405022	1.3172851939847896	-1.0305160102410902	3.595326033516348	-0.8039669995935723	-4.0612326	1.0257767	4.192186713218687	1.09765135299196	0.38361344537815123	90-15-3	1-Naphthol	Oc1cccc2ccccc12	Organic compounds	Benzenoids	Naphthalenes	Naphthols and derivatives
7150	-3.5616314222584973	-3.9551764	1.1066685	4.566496166586874	-6.166248261928558	-1.5997520953416846	0.5496615312791784	154.212	3	512	1.6264867473773872	1.2329418284165563	-0.9781300922926738	3.5883660742942	0.3935449311960926	-4.0075417	1.0759633	4.298020011186597	1.1805765221338644	0.43537581699346406	92-52-4	Biphenyl	c1ccc(-c2ccccc2)cc1	Organic compounds	Benzenoids	Benzene and substituted derivatives	Biphenyls and derivatives
7163	-5.916238115460075	-3.9502735	1.0974375	4.440469101071358	-6.288579773902893	-1.8481106728315355	0.4670944741532977	184.242	3	512	-0.6508494760865676	1.315115115473627	-1.0231911345293858	3.417277966541972	-1.9659646016661299	-4.3281226	1.189202	4.748428863286971	0.9372660335130409	0.36042780748663106	92-87-5	Benzidine	Nc1ccc(-c2ccc(N)cc2)cc1	Organic compounds	Benzenoids	Benzene and substituted derivatives	Biphenyls and derivatives
7262	-5.063884605609816	-4.480743	1.3243784	5.051104414463042	-7.197168564796447	-2.1460641503334057	0.39898872679045094	419.38500000000016	3	512	0.5587282875349436	1.1418699756098938	-1.5745556716516873	3.4765487428113544	-0.5831416742438496	-4.408623	1.0803527	4.0139533102512335	1.2139896771880017	0.30668103448275863	94125-34-5	Prosulfuron	COc1nc(C)nc(NC(=O)NS(=O)(=O)c2ccccc2CCC(F)(F)F)n1	Organic compounds	Organic nitrogen compounds	Organonitrogen compounds	Sulfonylureas
7325	-3.954392242338749	-4.678119	1.4103059	5.423618757724761	-7.4227222323417665	-1.9991034746170053	0.5427690318532132	264.419	3	512	1.467900416109828	0.7441734819842325	-2.00042957389319	3.4231891838315716	0.723726940247921	-4.7032833	1.3643532	5.45476456284523	0.7190093491691331	0.39114993978922724	95-33-0	N-Cyclohexyl-2-benzothiazolesulfenamide	c1ccc2sc(SNC3CCCCC3)nc2c1	Organic compounds	Organoheterocyclic compounds	Benzothiazoles
7337	-3.9703685440635423	-4.943967	1.6182319	6.496473544836041	-8.39225754737854	-1.8957840025424983	0.5135714285714286	126.586	3	512	1.1320171327160944	0.15841882346602168	-3.289871870598903	3.2066016742371386	0.9735983214760084	-4.584742	1.178861	4.491173362731932	0.5176436221650423	0.3992857142857143	95-49-8	2-Chlorotoluene	Cc1ccccc1Cl	Organic compounds	Benzenoids	Benzene and substituted derivatives	Halobenzenes
7377	-4.548692889004761	-4.0201974	1.2121017	4.758138048648833	-6.3798179745674135	-1.6216799259185808	0.6288611388611388	280.785	3	512	0.8996810143417852	1.4281765145854635	-0.931444071220867	3.826693977427966	-0.5284954974947516	-4.183338	1.0837864	4.480349397659301	1.2650357521740332	0.4788611388611388	96-11-7	Propane, 1,2,3-tribromo-	BrCC(Br)CBr	Organic compounds	Organohalogen compounds	Organobromides
7382	-5.383806817015756	-4.194319	1.442853	5.654848456382751	-6.9091606616973875	-1.2543122053146372	0.6119347319347319	147.43200000000002	3	512	-0.21521505998458684	0.9742729681022873	-1.740568904666218	3.914279551716532	-1.1894880456534516	-4.106602	1.071498	4.242914396524428	1.0619895511319775	0.4719347319347319	96-18-4	1,2,3-Trichloropropane	ClCC(Cl)CCl	Organic compounds	Organohalogen compounds	Organochlorides
7407	-4.907400541800659	-4.307401	1.1732115	4.495943945646285	-6.647493076324463	-2.1515491306781773	0.5846390168970814	358.54700000000014	3	512	0.6471455512652285	1.247144897904005	-1.092946983258575	3.4029969623877108	-0.5999993615333254	-4.54341	1.1184467	4.312068682909011	1.0111362650181908	0.45892473118279575	96-69-5	4,4'-Thiobis(6-tert-butyl-m-cresol)	Cc1cc(O)c(C(C)(C)C)cc1Sc1cc(C(C)(C)C)c(O)cc1C	Organic compounds	Organosulfur compounds	Thioethers	Aryl thioethers
7418	-4.032623702173133	-4.255851	1.5406108	6.251198023557663	-7.250552403926849	-0.9993543803691866	0.76223711823421	441.54900000000015	3	512	1.6123552033594657	1.3891281079521496	-1.6055734983942505	4.645624525163412	0.2232270897580193	-4.3920994	1.1857195	4.769387781620026	1.252879511207186	0.5962421208750464	97322-87-7	Troglitazone	Cc1c(C)c2c(c(C)c1O)CCC(C)(COc1ccc(Cc3sc(=O)[nH]c3O)cc1)O2	Organic compounds	Organoheterocyclic compounds	Benzopyrans	1-benzopyrans
7422	-5.129683859593563	-4.893294	1.7983557	7.145099711418148	-8.634597682952881	-1.4894979715347334	0.6815528293545535	239.322	3	512	0.24929876396527387	0.485688757479604	-3.255615059394044	3.889484652024104	-0.23639000201910054	-4.8209543	1.4409046	6.073019310832022	0.5580282939569908	0.5400143678160919	97-39-2	1,3-Bis(2-methylphenyl)guanidine	Cc1ccccc1N=C(N)Nc1ccccc1C	Organic compounds	Benzenoids	Benzene and substituted derivatives	Toluenes
7521	-3.2378693422815314	-4.700369	1.3127079	4.951468008756635	-7.250941002368927	-2.299472993612292	0.667247899159664	96.022	3	512	1.7445014051745484	0.2820018812543325	-2.2685702549128477	2.6828977538437875	1.4624995389440545	-4.396628	1.0764548	4.38200163245201	0.5857428311072946	0.5260714285714286	993-13-5	Methyl phosphonic acid	CP(=O)(O)O	Organic compounds	Organic acids and derivatives	Organic phosphonic acids and derivatives	Organic phosphonic acids
7533	-5.226294004768732	-4.21409	1.4177718	5.7447752892971025	-7.012534952163696	-1.2677596628665933	0.7137933817594835	335.8310000000001	3	512	0.29982677788362655	1.3120309193032773	-1.486414169511337	4.258361119785765	-1.0122041343158514	-4.285734	1.217986	4.99147472977638	1.240386620323295	0.5680306698950768	99607-70-2	Cloquintocet-mexyl	CCCCCC(C)OC(=O)COc1ccc(Cl)c2cccnc12	Organic compounds	Benzenoids	Benzene and substituted derivatives	Phenoxyacetic acid derivatives
7540	-3.7168150845349857	-4.074501	1.2602162	4.820604163408279	-6.330368769168854	-1.509764605760575	0.6439756158873806	140.26999999999998	3	512	1.4301497124547617	1.0724637451365484	-1.1834039721791065	3.6372001912291725	0.3576859530626706	-4.133599	1.055008	3.949558049440384	1.013366003370216	0.5027991452991454	99-82-1	p-Menthane	CC1CCC(C(C)C)CC1	Organic compounds	Lipids and lipid-like molecules	Prenol lipids	Monoterpenoids
7549	-4.33126699963181	-4.1784863	1.2957965	4.6866369307041165	-6.703280282020569	-2.016643351316452	0.4953484044559559	135.21	3	512	0.7997418131588303	0.9525224548570785	-1.572271469229929	3.114365461474188	-0.15278065243332328	-4.3681602	1.0991507	4.108535653352737	0.7628485556351351	0.38765609676364826	99-97-8	N,N,4-Trimethylaniline	Cc1ccc(N(C)C)cc1	Organic compounds	Benzenoids	Benzene and substituted derivatives	Toluenes
7696	-3.2566060170035764	-3.717766	1.1862466	4.667230081558225	-6.0042648077011105	-1.3370347261428854	0.6563260869565217	386.4440000000001	3	512	2.33048055174739	1.8693205271953488	-0.4171782389501437	4.250051842608081	0.4611600295204714	-3.5347075	1.0759104	4.147550848126409	2.0523790026333724	0.5000760869565217	NOCAS_1-(2,6-bis(4-tolyl)-1,3-dioxano(5,4-d)-	1-(2,6-bis(4-tolyl)-1,3-dioxano(5,4-d)-1,3-dioxan-4-yl)ethane-1,2-diol	Cc1ccc(C2OC3COC(c4ccc(C)cc4)OC3C(C(O)CO)O2)cc1	Organic compounds	Benzenoids	Benzene and substituted derivatives	Toluenes
7870	-4.394459555938237	-4.549422	1.3589221	5.562423399090765	-7.424532163143158	-1.8621087640523926	0.7572039377136829	354.44600000000014	3	512	1.1550905236700282	1.000128305693211	-1.8749820835348923	3.6874413155558727	0.15496223132372577	-4.441017	1.1812109	4.642579632997512	1.10853295040533	0.5742040607603174	NOCAS_2,2'-((3,3',5,5'-tetramethyl-(1,1'-biph	2,2'-((3,3',5,5'-tetramethyl-(1,1'-biphenyl)-4,4'-diyl)-bis(oxymethylene))-bis-oxirane	Cc1cc(-c2cc(C)c(OCC3CO3)c(C)c2)cc(C)c1OCC1CO1	Organic compounds	Benzenoids	Benzene and substituted derivatives	Biphenyls and derivatives
7906	-4.902538617687802	-5.328462	1.5561509	6.251511478424073	-8.55426459312439	-2.3027531147003177	0.6394214251357109	215.989	3	512	0.4318930160513338	0.005969495025624028	-3.2198329593852546	3.031678519038818	0.42592350618304753	-5.7140784	1.4884179	6.127451711893081	-0.37964680582935345	0.48823094894523467	NOCAS_2,3-dichloro-5-trifluoromethylpyridine	2,3-dichloro-5-trifluoromethylpyridine	FC(F)(F)c1cnc(Cl)c(Cl)c1	Organic compounds	Organoheterocyclic compounds	Pyridines and derivatives	Halopyridines
8304	-4.4912964184472965	-3.9482613	1.192155	4.890038949251173	-6.518021762371063	-1.6279828131198901	0.7591273819469307	339.439	3	512	1.039465320865347	1.5825004778909773	-0.9872600230584194	3.9027789261927537	-0.5430351574609684	-4.3665857	1.1427017	4.614086586236953	1.1641759954614241	0.6025967697020328	NOCAS_57870	CJ-011802	NC(=O)N(O)Cc1ccc2c(c1)CCCN2CCCc1ccccc1	Organic compounds	Organoheterocyclic compounds	Quinolines and derivatives	Hydroquinolines
8941	-3.875818006477403	-4.86819	1.6915687	6.489345198869705	-8.30551781654358	-1.8161726176738742	0.6673700015805278	698.3010000000004	3	512	1.9682246574942612	0.975852845602658	-2.4614751525719156	4.02787004629779	0.9923718052291401	-4.8571873	1.1984487	4.779420059919355	0.986855386949338	0.52953216374269	NOCAS_dodecyl 3-(2-(3-benzyl-4-ethoxy-2,5-dio	dodecyl 3-(2-(3-benzyl-4-ethoxy-2,5-dioxoimidazolidin-1-yl)-4,4-dimethyl-3-oxovaleramido)-4-chlorobenzoate	CCCCCCCCCCCCOC(=O)c1ccc(Cl)c(NC(=O)C(C(=O)C(C)(C)C)n2c(O)c(OCC)n(Cc3ccccc3)c2=O)c1	Organic compounds	Benzenoids	Benzene and substituted derivatives	Benzoic acids and derivatives
10166	-9.04771522803075	-7.309136	2.7023747	11.211533156037328	-13.219654035568237	-2.008120879530908	0.36681444991789824	340.4200000000001	3	512	-3.5157001606532146	-1.7771208352687986	-7.687638968190702	3.5238941878466274	-1.738579314181873	-7.6789002	3.1158454	12.314501094818114	-2.146885186021487	0.27348111658456487	57117-41-6	1,2,3,7,8-Pentachlorodibenzofuran	Clc1cc2oc3cc(Cl)c(Cl)c(Cl)c3c2cc1Cl	Organic compounds	Organoheterocyclic compounds	Benzofurans	Dibenzofurans
10173	-9.72846954296668	-5.5700045	1.7327175	6.853006649017333	-9.082553553581239	-2.229546904563905	0.35183838383838384	326.437	3	512	-4.214670164989233	-0.05620507061403626	-3.5687541756037913	3.284252473413542	-4.158465079770879	-6.4448056	2.4176204	9.554072630405422	-0.9310062543503336	0.26383838383838387	57465-28-8	3,3',4,4',5-Pentachlorobiphenyl	Clc1ccc(-c2cc(Cl)c(Cl)c(Cl)c2)cc1Cl	Organic compounds	Benzenoids	Benzene and substituted derivatives	Biphenyls and derivatives
10177	-6.506620791926408	-5.282469	1.5673286	6.388634747266769	-8.640487313270569	-2.2518525660038002	0.46061538461538465	326.437	3	512	-0.9928214139489606	0.23133057622670947	-3.1266879352931216	3.261946811973647	-1.2241519961500407	-6.0083213	1.9077919	7.668490380048748	-0.4945219139164942	0.3606153846153846	65510-44-3	2',3,4,4',5-Pentachlorobiphenyl	Clc1ccc(-c2cc(Cl)c(Cl)c(Cl)c2)c(Cl)c1	Organic compounds	Benzenoids	Benzene and substituted derivatives	Biphenyls and derivatives
20018	-4.286396224814733	-3.9592857	1.2560896	4.977442640066146	-6.469521558284759	-1.492078918218613	0.6269658119658119	226.31599999999997	3	512	1.0683190338067035	1.3954295310749132	-1.1148062996633226	3.8626363404028234	-0.32711048873074855	-3.9497201	1.0624619	4.129498586058617	1.4049951279292743	0.4980769230769231	24851-98-7 ,57374-49-9	Methyl dihydrojasmonate ,methyl [3-(acetyloxy)-2-pentylcyclopent-2-en-1-yl]acetate		Organic compounds	Lipids and lipid-like molecules	Fatty Acyls	Lineolic acids and derivatives
20024	-3.8426905387940833	-3.8341718	1.119483	4.347689312696457	-6.1345789432525635	-1.7868896305561066	0.48359395336139527	326.50200000000007	3	512	1.6711953071119667	1.6797140946557751	-0.6206930973465136	3.7269962153499434	-0.00851876679090946	-3.7571907	0.9802931	3.8154985487461084	1.7566951498601178	0.3538642236316655	68584-22-5 ,68584-26-9	(C10-C16) Alkylbenzenesulfonic acid ,C10-C16 alkyl benzene sulfonic acid magnesium salt		Organic compounds	Benzenoids	Benzene and substituted derivatives	Benzenesulfonic acids and derivatives
20040	-5.085400110835289	-3.943694	1.126371	4.538165175914764	-6.289586162567138	-1.7514209866523747	0.555475051264525	198.269	3	512	0.21185470532974085	1.353560709951191	-0.9923313464021082	3.5458338295126555	-1.1417059961502307	-4.6091533	1.2805372	4.894198369979856	0.6881015389107377	0.4231755860238833	101-77-9 ,13552-44-8	4,4'-Diaminobiphenyl methane ,4,4'-Methylenedianiline dihydrochloride		Organic compounds	Benzenoids	Benzene and substituted derivatives	Diphenylmethanes
20050	-3.854839006721424	-5.6539135	2.2572157	9.048703104257584	-10.422718334197999	-1.3740152299404151	0.6866457680250784	292.244	3	512	1.6109065967954632	-0.18816790995727892	-4.9569727306811115	4.091730373576472	1.7990744912033807	-4.9421268	1.4642527	5.87628446817398	0.5236188440604517	0.5177272727272727	NOCAS_l-aspartic acid, N,N'-1,2-ethanediylbis ,NOCAS_N,N'-1,2-ethanediylbis-L-aspartic acid	l-aspartic acid, N,N'-1,2-ethanediylbis-, trisodium salt ,N,N'-1,2-ethanediylbis-L-aspartic acid		Organic compounds	Organic acids and derivatives	Carboxylic acids and derivatives	Amino acids, peptides, and analogues
20051	-4.294535222506434	-3.6142397	1.0942693	3.95773628950119	-5.535987436771393	-1.5782511472702028	0.5505494505494506	94.497	3	512	0.680882798657571	1.3611783397055488	-0.5605694156073874	3.3971668738938026	-0.6802955298184461	-3.8763504	1.021218	4.1072504132986065	1.0990675993046357	0.4362637362637362	3926-62-3 ,79-11-8	Sodium chloroacetate ,Chloroacetic acid		Organic compounds	Organic acids and derivatives	Carboxylic acids and derivatives	Alpha-halocarboxylic acids and derivatives
15	-4.167436903279334	-4.4588995	1.3268735	4.8512831926345825	-6.800534772872925	-1.9492515802383423	0.3917086834733894	162.27599999999995	4	512	1.0428173908026361	0.7513547859726198	-1.5902804787909541	3.261002713843628	0.2914625947065055	-4.5868244	1.1655253	4.406302106380462	0.6234298834789175	0.29647058823529415	100-18-5	1,4-Diisopropylbenzene	CC(C)c1ccc(C(C)C)cc1	Organic compounds	Lipids and lipid-like molecules	Prenol lipids	Monoterpenoids
59	-3.165559585693414	-4.0504804	1.5520129	6.26495702266693	-7.135596203804016	-0.8706391811370852	0.561971692516315	106.12399999999997	4	512	1.8602540252473767	0.9753332304956076	-2.1097825928632257	4.155174429803705	0.88492078005976	-3.7094357	1.0142975	3.873828220367432	1.316377922264732	0.4095447313937016	100-52-7	Benzaldehyde	O=Cc1ccccc1	Organic compounds	Benzenoids	Benzene and substituted derivatives	Benzoyl derivatives
128	-4.563207498840876	-4.294453	1.4696449	5.850533729791641	-7.290887665748596	-1.4403539359569557	0.7390336965512281	249.26999999999995	4	512	0.833462514847634	1.1022168833416657	-1.894217652060086	3.9563160777315547	-0.26875435476739007	-4.0697427	1.0740966	4.044570320844649	1.3269273252498968	0.5890336965512282	101-37-1	2,4,6-Tris(allyloxy)-1,3,5-triazine	C=CCOc1nc(OCC=C)nc(OCC=C)n1	Organic compounds	Organoheterocyclic compounds	Triazines	1,3,5-triazines
229	-3.912803298378349	-3.676904	1.1357774	4.470865252614021	-6.07442786693573	-1.603562614321709	0.1352515300791163	412.65500000000026	4	512	1.7027838132971238	1.938683159315911	-0.4588407552602575	4.012024497353764	-0.2358993352893597	-3.4238756	0.97698814	3.7088251322507855	2.1917115436431756	0.05920069918957571	103-24-2	Bis(2-ethylhexyl) nonanedioate	CCCCC(CC)COC(=O)CCCCCCCC(=O)OCC(CC)CCCC	Organic compounds	Lipids and lipid-like molecules	Fatty Acyls	Fatty acid esters
236	-5.175329974927644	-4.8259387	1.8309019	7.435589665174484	-8.71224911212921	-1.2766594469547272	0.7663824040131197	354.3370000000002	4	512	0.374086528963087	0.7234778036619774	-3.16283260823848	4.272757056936004	-0.34939127329800534	-4.8135457	1.2114162	4.907280158996581	0.735870805096409	0.6058190237314296	103361-09-7	Flumioxazin	C#CCN1C(=O)COc2cc(F)c(N3C(=O)C4=C(CCCC4)C3=O)cc21	Organic compounds	Organoheterocyclic compounds	Benzoxazines	Benzoxazinones
238	-4.515554412944737	-3.7489917	1.1863949	4.640036606788633	-6.013773429393768	-1.3737368226051354	0.5129652803337014	178.231	4	512	0.7354288308528613	1.5019915185632884	-0.76279018559617	3.8772464211924627	-0.7665626851157574	-3.786055	0.95618534	3.7848528861999498	1.4649281630679942	0.3898883572567783	103-37-7	Benzyl butyrate	CCCC(=O)OCc1ccccc1	Organic compounds	Benzenoids	Benzene and substituted derivatives	Benzyloxycarbonyls
317	-4.1040308976030415	-4.206291	1.24431	4.966084879636764	-6.72862548828125	-1.7625406086444864	0.49637681159420294	122.167	4	512	0.9829230116309486	0.8806627024108609	-1.64167157904726	3.324413300589504	0.10226030112742723	-4.062884	1.0823892	4.027152550220489	1.0240700454868397	0.3920289855072464	104-93-8	1-Methoxy-4-methylbenzene	COc1ccc(C)cc1	Organic compounds	Benzenoids	Phenol ethers	Anisoles
346	-5.174848434795912	-4.1005206	1.1997341	4.737002184987069	-6.597082877159119	-1.8600806921720505	0.6425783755892116	185.311	4	512	0.09305276486572946	1.1673805883654775	-1.3291816774974774	3.407820507489591	-1.0743278239865859	-4.21066	1.0298454	3.997232472896576	1.0572412338394253	0.5072842579421527	105726-67-8	N-Methylneodecanamide	CCCCCC(C)(CC)C(=O)NC	Organic compounds	Lipids and lipid-like molecules	Fatty Acyls	Fatty amides
1207	-4.857440305166523	-3.967411	1.2483715	4.9140945196151735	-6.485314500331879	-1.5712199807167053	0.5078381251949035	196.29	4	512	0.4354578698515024	1.3254871477499055	-1.1924163253138536	3.7216781943013197	-0.8900292639067571	-4.41161	1.0842539	4.065339356660843	0.8812880302883835	0.36637471056075704	125-12-2	Isobornyl acetate	CC(=O)OC1CC2CCC1(C)C2(C)C	Organic compounds	Lipids and lipid-like molecules	Prenol lipids	Monoterpenoids
415	-4.941909026546771	-4.3530793	1.3782547	5.311804342269897	-7.200970423221588	-1.8891660809516908	0.7558447545139316	361.38000000000005	4	512	0.6160550870074533	1.2048848054658865	-1.6430063096673642	3.6687980326025333	-0.5888297075465267	-4.3659024	1.0684023	4.275631368160248	1.192061706613485	0.6017463938581938	1068967-96-3	SAR102608	Cc1nc(-c2ccccn2)ncc1C(=O)Nn1cc(C)c2cc(F)ccc21	Organic compounds	Organoheterocyclic compounds	Indoles and derivatives	Indoles
448	-4.395541774185543	-3.9462516	1.4355037	5.737268140912055	-7.101212787628174	-1.3639446467161187	0.6702366182204893	109.12799999999996	4	512	0.6423944217311711	1.0916845615039532	-2.0632765917114595	3.6739915492005952	-0.4492901434024619	-3.7284844	1.0445944	4.2321117401123045	1.3094518158814135	0.5317750797589508	1072-83-9	2-Acetylpyrrole	CC(=O)c1ccc[nH]1	Organic compounds	Organic oxygen compounds	Organooxygen compounds	Carbonyl compounds
500	-4.802456020196415	-4.8799086	1.8279352	7.248888245224951	-8.700551962852478	-1.4516637176275267	0.4808216619981326	108.144	4	512	0.23154640890300346	0.15409386265292513	-3.66654953375306	3.582338711471891	0.07745254151012837	-4.4316864	1.2281986	4.800624442100525	0.6023160355058778	0.36317460317460315	108-45-2	1,3-Benzenediamine	Nc1cccc(N)c1	Organic compounds	Benzenoids	Benzene and substituted derivatives	Aniline and substituted anilines
516	-3.3968338478339146	-4.249706	1.240338	4.785373523831367	-6.688439726829529	-1.9030662029981622	0.7565425079667958	124.143	4	512	1.697088388363708	0.8442164520594938	-1.5945174906319062	3.19085603319946	0.852871943639474	-3.9471571	1.0056441	4.031323647499084	1.146765083993875	0.600020768836361	108-79-2	4,6-Dimethylpyrimidin-2-ol	Cc1cc(C)[nH]c(=O)n1	Organic compounds	Organoheterocyclic compounds	Diazines	Pyrimidines and pyrimidine derivatives
528	-3.934318438599744	-4.071156	1.528829	6.300105994939802	-7.392308866977691	-1.0922028720378891	0.4990495469442838	94.113	4	512	1.0393311788584645	0.9024935782187103	-2.418659249519483	3.881446745420319	0.1368375863331175	-4.073523	1.130313	4.488181787729263	0.900126576230504	0.3832600732600733	108-95-2	Phenol	Oc1ccccc1	Organic compounds	Benzenoids	Phenols	1-hydroxy-4-unsubstituted benzenoids
560	-3.789331311259189	-4.1068287	1.5038747	6.011845961213109	-7.432164943218231	-1.4203189820051219	0.5176190476190476	74.127	4	512	1.0806451128500085	0.7631477313506422	-2.5621885191090334	3.4496574421040758	0.31749737831600644	-3.8664417	1.066139	4.10845317840576	1.0035347173358826	0.39761904761904765	109-76-2	1,3-Diaminopropane	NCCCN	Organic compounds	Organic nitrogen compounds	Organonitrogen compounds	Amines
564	-4.005835868708303	-4.0232615	1.2312158	4.987757498025894	-6.514248323440552	-1.526490825414658	0.45895424836601306	76.095	4	512	0.8755202526647825	0.8580945621447563	-1.6328922020674665	3.3548652959584273	0.017425678380320164	-3.8732607	1.0525147	4.113112914562225	1.0080954012138905	0.34784313725490196	109-86-4	2-Methoxyethanol	COCCO	Organic compounds	Organic oxygen compounds	Organooxygen compounds	Ethers
602	-3.649875465126116	-3.9244556	1.186406	4.759550207853317	-6.324973368644715	-1.5654231607913978	0.6815901500112027	348.48	4	512	1.892302392949565	1.6177222048840714	-0.7827955105690337	3.9767546972842833	0.27458017757407926	-4.002453	1.0414894	4.032735991477965	1.5397250064215438	0.5324448508659035	110615-47-9	D-Glucopyranose, oligomeric, C10-16-alkyl glycosides	CCCCCCCCCCCCOC1OC(CO)C(O)C(O)C1O	Organic compounds	Lipids and lipid-like molecules	Fatty Acyls	Fatty acyl glycosides
625	-3.59690998564262	-3.782267	1.1877204	4.814100044965743	-6.15511302947998	-1.3410129845142376	0.6004256965944273	133.191	4	512	1.5275648939785085	1.3422078044901125	-1.0306381498588517	3.7834618951068912	0.18535710801582717	-3.8605118	1.0445106	3.852926641702651	1.2639631161085851	0.47410990712074313	110-97-4	Diisopropanolamine	CC(O)CNCC(C)O	Organic compounds	Organic nitrogen compounds	Organonitrogen compounds	Amines
638	-3.160264176232737	-3.7186944	1.203178	4.855516219139098	-6.438363361358642	-1.582847142219545	0.011764705882352941	130.18699999999998	4	512	1.9543034430981971	1.3958731809074267	-1.323795742027708	3.5317204771113895	0.5584302722383323	-3.612746	0.95600593	3.63854157924652	1.5018216176985337	0.0	111-14-8	Heptanoic acid	CCCCCCC(=O)O	Organic compounds	Lipids and lipid-like molecules	Fatty Acyls	Fatty acids and conjugates
686	-3.812063666949598	-3.947335	1.182707	4.457366752624511	-6.260449743270874	-1.8030829906463628	0.23790849673202613	118.176	4	512	1.2604656190212868	1.1251942910450352	-1.1879204572999889	3.269446295324522	0.13527133785692058	-3.9275982	0.97600895	3.7871534585952755	1.1449310411907812	0.10984126984126985	111-76-2	2-Butoxyethanol	CCCCOCCO	Organic compounds	Organic oxygen compounds	Organooxygen compounds	Ethers
692	-4.486466758368235	-4.1044455	1.2297146	4.611179852485655	-6.4327791929244995	-1.8215993404388444	0.0	128.259	4	512	0.6216210911520549	1.0036424104940596	-1.3246913434042096	3.2864885090814453	-0.38202130090973885	-3.961725	1.036342	4.174738717079162	1.146362839692264	0.0	111-84-2	Nonane	CCCCCCCCC	Organic compounds	Hydrocarbons	Saturated hydrocarbons	Alkanes
698	-3.062020640016112	-3.6592298	1.1615276	4.406555926799774	-5.917148339748382	-1.5105924129486084	0.0	130.23100000000002	4	512	2.0526937353561525	1.4554846201699756	-0.8024339643761177	3.6041219624236565	0.5972091153854993	-3.3142476	1.0227567	3.9407174527645092	1.8004667700061416	0.0	111-87-5	1-Octanol	CCCCCCCCO	Organic compounds	Lipids and lipid-like molecules	Fatty Acyls	Fatty alcohols
699	-3.915403881225243	-3.787538	1.2390602	4.8341388165950745	-6.310418665409088	-1.4762798488140136	0.4676296296296297	142.15399999999997	4	512	1.2373552033674269	1.3652210410129206	-1.1576595808164183	3.676479235778656	-0.12786582962001836	-3.8487163	0.9849155	3.7593821942806236	1.3040428102832438	0.36762962962962964	1118-84-9	Allyl acetoacetate	C=CCOC(=O)CC(C)=O	Organic compounds	Organic acids and derivatives	Keto acids and derivatives	Beta-keto acids and derivatives
743	-5.096840755018386	-4.183086	1.2691231	4.827269348502159	-6.639923822879791	-1.8126544743776325	0.605931778952358	352.4780000000001	4	512	0.4502912605593347	1.3640460981489826	-1.0927918073020708	3.734477541200088	-0.9137548365918722	-4.23141	1.043657	4.154108089208601	1.3157219851056263	0.4649481723949808	112410-23-8	Tebufenozide	CCc1ccc(C(=O)NN(C(=O)c2cc(C)cc(C)c2)C(C)(C)C)cc1	Organic compounds	Benzenoids	Benzene and substituted derivatives	Benzoic acids and derivatives
769	-3.0282488125649225	-3.7325327	1.1537362	4.807475987076759	-6.070904612541199	-1.2634286254644398	0.3408521871354971	337.5920000000001	4	512	2.500143333928324	1.7958593983920625	-0.5425124660479521	4.264963521028807	0.7042839270743597	-3.647599	1.0142676	3.9993795484304426	1.8807931554725779	0.2620643083476183	112-84-5	Erucamide	CCCCCCCCC=CCCCCCCCCCCCC(N)=O	Organic compounds	Lipids and lipid-like molecules	Fatty Acyls	Fatty amides
782	-4.072338134897099	-3.968927	1.5529282	6.101567950844765	-7.114704096317292	-1.0131361454725267	0.6756256058301405	275.392	4	512	1.3676131851693436	1.4710244254009122	-1.674752776250849	4.426815174593916	-0.1034112283114057	-4.0477533	1.192921	4.699146619439124	1.3921979882241606	0.5360029643207065	113-48-4	Octylbicycloheptenedicarboximide	CCCCC(CC)Cn1c(O)c2c(c1O)C1C=CC2C1	Organic compounds	Organoheterocyclic compounds	Isoindoles and derivatives
793	-2.959991655073925	-3.9581614	1.2092004	5.102159202098844	-6.450735175609589	-1.3485759735107454	0.5184846128580143	305.33400000000006	4	512	2.5247835121144546	1.5266138057414105	-0.9659600084212093	4.136199193677634	0.9981696989910165	-3.9418337	1.0605782	4.472256287932396	1.5429414358913331	0.36196287372757957	114311-32-9	Imazamox	COCc1cnc(C2=NC(=O)C(C)(C(C)C)N2)c(C(=O)O)c1	Organic compounds	Organic acids and derivatives	Carboxylic acids and derivatives	Amino acids, peptides, and analogues
4149	-3.757587325321732	-3.9227285	1.1764027	4.722025546431541	-6.2547972917556764	-1.5327717453241354	0.5187485937207851	152.237	4	512	1.4249328917840647	1.2597916765731876	-1.07227707464988	3.649748471781661	0.1651412131914518	-3.9157975	1.0162902	3.5789773464202876	1.266722740860867	0.40150721441044024	5392-40-5	3,7-Dimethyl-2,6-octadienal	CC(C)=CCCC(C)=CC=O	Organic compounds	Lipids and lipid-like molecules	Prenol lipids	Monoterpenoids
820	-4.602915116060345	-5.2908645	1.9835091	7.407946002483367	-9.228823256492614	-1.820877254009247	0.5517330495591365	285.491	4	512	0.8526773057616416	0.16472797068485137	-3.7732308346706276	3.634715167812739	0.6879493515605049	-4.5708323	1.2299377	4.551874917745588	0.8847601839403051	0.4217330495591365	115-96-8	Tris(2-chloroethyl) phosphate	O=P(OCCCl)(OCCCl)OCCCl	Organic compounds	Organic acids and derivatives	Organic phosphoric acids and derivatives	Phosphate esters
866	-3.670335835528895	-4.0665073	1.248815	4.553652873635291	-6.312883472442627	-1.7592305988073358	0.6158438157587094	262.349	4	512	1.748543577601195	1.3523720702890314	-0.8940040593125363	3.6596488143227544	0.396171503948644	-4.3576317	1.1594874	4.492181891202926	1.0612477177306736	0.4825104824253761	118-56-9	3,3,5-Trimethylcyclohexyl salicylate	CC1CC(OC(=O)c2ccccc2O)CC(C)(C)C1	Organic compounds	Benzenoids	Benzene and substituted derivatives	Benzoic acids and derivatives
895	-5.477559709869528	-5.4013624	1.8050501	7.381941592693321	-9.036893081665038	-1.6549514889717165	0.5629688786665531	406.2690000000001	4	512	0.13125397526128438	0.20745127732622093	-3.428079396534226	3.953862196159096	-0.07619729074110992	-5.4983807	1.3724492	5.236334210634232	0.11043303239182573	0.43154030723798165	119446-68-3	Difenoconazole	CC1COC(Cn2cncn2)(c2ccc(Oc3ccc(Cl)cc3)cc2Cl)O1	Organic compounds	Benzenoids	Benzene and substituted derivatives	Diphenylethers
958	-2.940761253577468	-3.9617848	1.2053195	4.538341149687765	-6.381410038471222	-1.8430688887834559	0.40554643313264005	166.176	4	512	2.2798070473374943	1.2587834526921327	-1.1608417375562592	3.3774994121315065	1.0210235860526589	-3.749769	1.0477048	3.762148427963256	1.4707993117020735	0.30184272942893636	120-47-8	Ethylparaben	CCOC(=O)c1ccc(O)cc1	Organic compounds	Benzenoids	Benzene and substituted derivatives	Benzoic acids and derivatives
964	-3.3467371720513137	-4.215705	1.4390308	5.7505079627037015	-7.241638815402984	-1.491130852699283	0.37602124183006536	314.33700000000005	4	512	2.150658331938185	1.2816905757651953	-1.7442433114134857	4.006264651290215	0.8689677458564011	-3.9402583	1.0488333	4.056654617190359	1.557137240657772	0.26244658119658115	120-55-8	Diethylene glycol dibenzoate	O=C(OCCOCCOC(=O)c1ccccc1)c1ccccc1	Organic compounds	Benzenoids	Benzene and substituted derivatives	Benzoic acids and derivatives
985	-5.220362733949501	-4.674248	1.6223708	6.676382023096082	-8.074059677124023	-1.3976776540279408	0.4943915343915345	163.003	4	512	-0.008167136469125128	0.5379473676159523	-2.861864079643647	3.814517943452435	-0.546114515413124	-4.726168	1.3111149	5.093011140823362	0.48602744623001104	0.3810582010582011	120-83-2	2,4-Dichlorophenol	Oc1ccc(Cl)cc1Cl	Organic compounds	Benzenoids	Benzene and substituted derivatives	Halobenzenes
989	-4.143608299369475	-4.4181924	1.6356168	6.91790669262409	-8.279169988632201	-1.3612632960081117	0.6724922600619195	86.09400000000001	4	512	0.7913645866057949	0.5167804838538249	-3.3441971026569313	3.5737095899671587	0.2745840872577219	-4.2393346	1.1098684	4.419229805469512	0.6956382896147939	0.5258255933952529	120-93-4	Ethylene urea	O=C1NCCN1	Organic compounds	Organoheterocyclic compounds	Azolidines	Imidazolidines
1016	-5.839754225519884	-5.3289595	2.0595744	7.9022066116333	-9.414682006835937	-1.5124753952026375	0.5436291646122828	529.1420000000002	4	512	-0.1161819910255942	0.39461278776197367	-3.6911097723416475	4.211096839291652	-0.5107947604930283	-5.3413105	1.6285529	6.1487698495388035	0.3822617519649562	0.4000394210225392	121451-02-3	Noviflumuron	O=C(NC(=O)c1c(F)cccc1F)Nc1cc(Cl)c(OC(F)(F)C(F)C(F)(F)F)c(Cl)c1F	Organic compounds	Benzenoids	Benzene and substituted derivatives	N-phenylureas
1068	-5.8439365993722605	-4.6052656	1.3546433	5.448533040285105	-7.386262369155884	-1.9377293288707784	0.33887179487179486	201.661	4	512	-0.5393146829269292	0.6993562984119086	-2.0816404527105528	3.366892587574553	-1.238670982001655	-4.773234	1.1606323	4.5296572089195255	0.531388014899999	0.23117948717948716	122-34-9	Simazine	CCNc1nc(Cl)nc(NCC)n1	Organic compounds	Organoheterocyclic compounds	Triazines	Aminotriazines
1079	-5.258845276942755	-4.779645	1.3446347	5.352342718839646	-7.562059843540192	-2.2097171247005467	0.7592042017268877	407.6170000000001	4	512	0.35140701137552266	0.8306073162367574	-1.9518075552219143	3.400535163617731	-0.47920031081726666	-4.634122	1.1228536	4.206864982843397	0.9761303914788223	0.6058708683935544	122453-73-0	Chlorfenapyr	CCOCn1c(-c2ccc(Cl)cc2)c(C#N)c(Br)c1C(F)(F)F	Organic compounds	Organoheterocyclic compounds	Pyrroles	Substituted pyrroles
1146	-2.603439771995101	-3.9791815	1.2078578	4.561647295951843	-6.550117981433869	-1.9884706854820253	0.4980994152046783	88.14999999999999	4	512	2.34178254464024	0.9660407816954153	-1.6048956647985277	2.9567516311533155	1.3757417560963296	-3.562808	1.0579355	4.227952408790587	1.3824142862423046	0.36059941520467836	123-51-3	Isopentyl alcohol	CC(C)CCO	Organic compounds	Organic oxygen compounds	Organooxygen compounds	Alcohols and polyols
1168	-3.312076549953941	-4.0831437	1.3656474	5.0901916801929445	-6.713561415672302	-1.6233697354793577	0.6333125472411186	546.8800000000002	4	512	2.425815491086702	1.6547483309880786	-0.9756693746316593	4.114522305561286	0.771067161136147	-3.6755943	1.1276133	4.5485591799020755	2.06229771254447	0.476645880574452	123968-25-2	1-[2-{1-[2-Hydroxy-3,5-bis(2-methylbutan-2-yl)phenyl]ethyl}-4,6-bis(2-methylbutan-2-yl)phenyl]but-3-en-2-one	C=CC(=O)Cc1c(C(C)c2cc(C(C)(C)CC)cc(C(C)(C)CC)c2O)cc(C(C)(C)CC)cc1C(C)(C)CC	Organic compounds	Lipids and lipid-like molecules	Prenol lipids	Sesquiterpenoids
1180	-2.784412901804579	-4.1064467	1.3032445	5.36353075504303	-6.946234571933746	-1.5827038168907166	0.0	142.286	4	512	2.36874926868126	1.0467154392651674	-1.793072401447907	3.5704583535951224	1.3220338412068955	-3.9413552	1.022023	3.7739597022533413	1.211806950304604	0.0	124-18-5	Decane	CCCCCCCCCC	Organic compounds	Hydrocarbons	Saturated hydrocarbons	Alkanes
1276	-4.687029930849138	-4.294006	1.6240627	6.3149993181228625	-7.463724982738494	-1.1487256646156316	0.5817961633265459	191.63900000000004	4	512	0.5954539651315063	0.9884780383739656	-2.18124108675785	4.133758231365013	-0.3930240600300463	-4.1816535	1.0938128	4.438333475589752	1.1008303997753726	0.446312292358804	127-52-6	Chloramine B	O=S(=O)([N-]Cl)c1ccccc1.[Na+]	Organic compounds	Benzenoids	Benzene and substituted derivatives	Benzenesulfonamides
1294	-4.521921755041176	-4.2927194	1.2925414	5.129784721136093	-6.950229740142822	-1.8204450190067292	0.5066118808727504	206.32899999999995	4	512	0.7926385182777748	1.0218409036453464	-1.635669466823871	3.494115254312222	-0.22920239087491634	-4.2951994	1.1138902	4.336581295728683	1.0193608918744337	0.391227265488135	128-39-2	2,6-Di-tert-butylphenol	CC(C)(C)c1cccc(C(C)(C)C)c1O	Organic compounds	Benzenoids	Benzene and substituted derivatives	Phenylpropanes
1331	-3.759912083706726	-4.5267158	1.9487461	8.120178353786468	-8.670342302322387	-0.5501639485359201	0.702622740957736	305.502	4	512	1.7251019740342715	0.9582983092127372	-3.18532824458139	4.934850109205077	0.7668036717559206	-4.1503153	1.2854167	5.050076106190681	1.3346987865482545	0.5555639174283242	130-26-7	Clioquinol	Oc1c(I)cc(Cl)c2cccnc12	Organic compounds	Organoheterocyclic compounds	Quinolines and derivatives	Haloquinolines
1370	-3.2557660992135853	-4.185859	1.2045108	4.574179226160049	-6.612842106819152	-2.0386628806591034	0.36662450592885376	194.18599999999995	4	512	2.032451816667787	1.102358693270412	-1.3246241909377796	3.249555035222269	0.9300931041250378	-4.0376844	0.9974557	3.875077307224272	1.2505334907284686	0.2757154150197628	131-11-3	Dimethyl phthalate	COC(=O)c1ccccc1C(=O)OC	Organic compounds	Benzenoids	Benzene and substituted derivatives	Benzoic acids and derivatives
1461	-4.386024058568465	-4.5231366	1.4514403	6.034481489658354	-7.692720568180084	-1.6582390785217296	0.667431771947901	300.59399999999994	4	512	1.0919562490433778	0.9548436789626475	-2.214740260568241	3.819741229090113	0.13711255718470916	-4.658519	1.1942782	4.575698775053024	0.8194615043756792	0.5037954083115374	133-06-2	Captan	Oc1c2c(c(O)n1SC(Cl)(Cl)Cl)CC=CC2	Organic compounds	Organoheterocyclic compounds	Isoindoles and derivatives	Isoindoles
1496	-4.282271490974089	-4.5413127	1.6472306	6.189572560787199	-7.744846820831299	-1.5552742600440999	0.6784068105807236	210.226	4	512	1.0404149360285289	0.7813737422813055	-2.422160393828681	3.767412166958518	0.2590412035754719	-4.0998154	1.0133942	4.106853157281876	1.222871045491113	0.5259288537549407	1338-23-4	2-Butanone peroxide	CCC(C)(OO)OOC(C)(CC)OO	Organic compounds	Organic oxygen compounds	Organic hydroperoxides
1552	-3.985933940183229	-4.4342294	1.4003946	5.524530589580536	-7.220642042160034	-1.6961114525794982	0.7554013605442176	210.283	4	512	1.3368702240645844	0.8885747826128001	-1.8978378779122207	3.6266927116683156	0.44829543374865555	-4.5712876	1.1318828	4.5564138174057	0.7515165303377308	0.599738356881214	135158-54-2	Acibenzolar-S-methyl	CSC(=O)c1cccc2nnsc12	Organic compounds	Organoheterocyclic compounds	Benzothiadiazoles
1732	-4.273069811960326	-3.9981177	1.229725	4.816917639970779	-6.6489829301834105	-1.8320652902126313	0.4558306878306878	100.117	4	512	0.7274380155622966	1.0023901335573837	-1.6484751026607878	3.1684425373099914	-0.27495212664233293	-4.010035	0.93572265	3.7524274289607997	0.9904728041297698	0.3595343915343915	140-88-5	Ethyl acrylate	C=CC(=O)OCC	Organic compounds	Organic acids and derivatives	Carboxylic acids and derivatives	Acrylic acids and derivatives
1736	-4.861475542739044	-4.2639823	1.3575734	5.28729734122753	-6.895171594619751	-1.6078742533922208	0.6812836637047164	320.4330000000001	4	512	0.6442616930748314	1.241754936834016	-1.3894343588058753	3.897862982421655	-0.5974932467490541	-4.1704354	1.1313246	4.2500929772853855	1.3353018048887295	0.5358291182501709	140923-17-7	Iprovalicarb	Cc1ccc(C(C)NC(=O)C(NC(=O)OC(C)C)C(C)C)cc1	Organic compounds	Organic acids and derivatives	Carboxylic acids and derivatives	Amino acids, peptides, and analogues
1756	-4.209594250435433	-4.3411417	1.4534857	5.6656334489583955	-7.194800674915314	-1.529167225956918	0.724404761904762	310.69100000000003	4	512	1.2827344224946333	1.1511869749298846	-1.702472001985247	3.9631614469731486	0.13154745030919557	-4.262483	1.1907811	4.614162409305572	1.2298455562792034	0.5577380952380953	141-62-8	Decamethyltetrasiloxane	C[Si](C)(C)O[Si](C)(C)O[Si](C)(C)O[Si](C)(C)C	Organic compounds	Organometallic compounds	Organometalloid compounds	Organosilicon compounds
1969	-7.107383424906601	-4.3038697	1.3469492	5.352067458629607	-7.114154589176178	-1.762087130546571	0.8194431188966073	376.4680000000002	4	512	-1.5316553580858143	1.2718583400722023	-1.5384265223553915	3.8136409362742154	-2.8035137006329194	-4.990203	1.2971746	4.993586903810501	0.5855251609028373	0.648420523138833	152-97-6	Fluocortolone	CC1CC2C3CC(F)C4=CC(=O)C=CC4(C)C3C(O)CC2(C)C1C(=O)CO	Organic compounds	Lipids and lipid-like molecules	Steroids and steroid derivatives	Hydroxysteroids
2007	-3.693479916322248	-4.442694	1.7665758	7.145017731189725	-8.39011902809143	-1.2451012969017046	0.6060668498168498	198.225	4	512	1.6036785102011626	0.8544642386617614	-3.0929606015680196	4.052057129621706	0.7492142708420588	-4.074416	1.033162	4.149551820755004	1.2227422570673114	0.4650129282482224	156-10-5	4-Nitrosodiphenylamine	O=Nc1ccc(Nc2ccccc2)cc1	Organic compounds	Benzenoids	Benzene and substituted derivatives	Aniline and substituted anilines
2047	-4.486896589308582	-4.3964963	1.2911897	4.98232171535492	-7.030210876464844	-2.047889161109924	0.3825674603174603	420.83000000000015	4	512	1.1372101027925385	1.2276104021373968	-1.4061041843637234	3.5762175309911965	-0.09040029337962707	-4.07543	1.0393102	4.17796014547348	1.5486767769838856	0.27314285714285713	15782-05-5	2-Naphthalenecarboxylic acid, 4-[2-(5-chloro-4-methyl-2-sulfophenyl)diazenyl]-3-hydroxy-, strontium salt (1:1)	Cc1cc(S(=O)(=O)[O-])c(N=Nc2c(O)c(C(=O)[O-])cc3ccccc23)cc1Cl.[Sr+2]	Organic compounds	Benzenoids	Naphthalenes	Naphthalenecarboxylic acids and derivatives
2080	-5.263676652560593	-4.1831393	1.1515642	4.6456256002187715	-6.584598433971405	-1.9389728337526333	0.4567636272226485	269.772	4	512	0.1673202191039221	1.2478575324199284	-1.1536015623068896	3.4920240379118823	-1.080537328372361	-4.3188705	1.1168625	4.462995082139969	1.1121263282632954	0.33839628028387303	15972-60-8	Alachlor	CCc1cccc(CC)c1N(COC)C(=O)CCl	Organic compounds	Benzenoids	Benzene and substituted derivatives	Anilides
2093	-4.531605289263122	-4.6107383	1.62166	6.615937888622282	-8.032437729835511	-1.4164998412132284	0.5462092074592075	225.296	4	512	0.8211481918821524	0.7420152086161046	-2.679684248690237	3.936253639932046	0.07913298817218095	-4.08297	1.0312624	3.8766945600509626	1.2697833512861696	0.4262092074592075	1610-18-0	Prometon	COc1nc(NC(C)C)nc(NC(C)C)n1	Organic compounds	Organoheterocyclic compounds	Triazines	Aminotriazines
2129	-4.197771412118774	-4.3776717	1.4096205	5.739617538452146	-7.331255197525024	-1.5916376590728787	0.3524379876244283	989.0219999999996	4	512	1.7974345401177734	1.6175342409677764	-1.336049245288477	4.403568293163669	0.17990030647863797	-3.9366412	1.0628988	4.208492848277092	2.058564739465132	0.26989830508474577	16324-27-9	Benzenesulfonic acid, 2,2'-(1,2-ethenediyl)bis[5-[[4-[(2-hydroxyethyl)amino]-6-[(3-sulfophenyl)amino]-1,3,5-triazin-2-yl]amino]-, sodium salt (1:4)	O=S(=O)([O-])c1cccc(Nc2nc(NCCO)nc(Nc3ccc(C=Cc4ccc(Nc5nc(NCCO)nc(Nc6cccc(S(=O)(=O)[O-])c6)n5)cc4S(=O)(=O)[O-])c(S(=O)(=O)[O-])c3)n2)c1.[Na+].[Na+].[Na+].[Na+].[Na+].[Na+].[Na+].[Na+].[Na+].[Na+].[Na+].[Na+].[Na+].[Na+].[Na+].[Na+]	Organic compounds	Phenylpropanoids and polyketides	Stilbenes	Sulfonated stilbenes
2382	-5.161026290520225	-4.1613426	1.7958912	7.1483226090669625	-7.6143927574157715	-0.4660701483488092	0.8088272530251039	465.55400000000014	4	512	0.5069437719010401	1.5066274193779698	-1.946422694994506	5.201899914072456	-0.999683669670616	-4.383656	1.2481368	5.177606463432309	1.284314022736955	0.6410974078955627	189003-92-7	Trelanserin	NC(=O)Cn1c(=O)cc(CCN2CCN(c3nccc4sccc34)CC2)c2ccc(F)cc21	Organic compounds	Organoheterocyclic compounds	Diazinanes	Piperazines
2496	-3.5583980846887107	-4.1815724	1.3596859	5.464345213770866	-7.025829267501831	-1.561484053730966	0.6989793295058909	460.43900000000025	4	512	2.1047740173399743	1.4815996864463274	-1.362657165473146	4.101688048297719	0.6231743525976663	-4.5782285	1.2600108	4.8825261950492855	1.0849436426492733	0.5367571072836688	2058-46-0	Oxytetracycline hydrochloride	CN(C)C1C(=O)C(C(N)=O)C(=O)C2(O)C(=O)C3C(=O)c4c(O)cccc4C(C)(O)C3C(O)C12.Cl	Organic compounds	Phenylpropanoids and polyketides	Tetracyclines
2569	-4.202346644275552	-4.7373905	1.6662701	6.87268802523613	-8.326490426063538	-1.453802400827408	0.8096950163445547	565.7000000000003	4	512	1.550239534464857	1.0151956496664436	-2.5739042473231284	4.298783777913002	0.5350438739129242	-4.9377213	1.4031515	5.636617046594618	0.8148649145103709	0.6413634085213034	215297-27-1	UK-343664	CCCOc1ccc(S(=O)(=O)N2CCN(CC)CC2)cc1-c1nc(=O)c2nn(Cc3ccccn3)c(CC)c2[nH]1	Organic compounds	Benzenoids	Benzene and substituted derivatives	Benzenesulfonamides
2578	-3.94476581370311	-4.27191	1.6975735	6.655101102590559	-7.5422181487083435	-0.8871170461177839	0.49572649572649574	155.068	4	512	1.2457563718779614	0.9186119901206823	-2.351695963127272	4.303405139463288	0.3271443768791653	-3.9372334	1.0280298	3.9232212662696835	1.2532887423801378	0.3623931623931624	2163-00-0	1,6-Dichlorohexane	ClCCCCCCCl	Organic compounds	Organohalogen compounds	Organochlorides
2626	-3.744934291468141	-4.1220207	1.2247882	4.863972464203828	-6.47328405380249	-1.609311589598662	0.6805184470701712	374.4180000000001	4	512	1.82842242763843	1.4513359806571997	-0.8999273346959191	3.964045129507909	0.37708642996740593	-4.0779195	1.0470655	3.9359433770179746	1.4954372430874554	0.5387002652519894	221667-31-8	Cyprosulfamide	COc1ccccc1C(=O)NS(=O)(=O)c1ccc(C(=O)NC2CC2)cc1	Organic compounds	Benzenoids	Benzene and substituted derivatives	Benzenesulfonamides
2671	-4.560982421957427	-4.278519	1.3156116	5.154590120911596	-6.864878630638122	-1.7102885097265257	0.562200429896731	300.398	4	512	0.9167146149237871	1.199177874259436	-1.3871815937569076	3.767408527154689	-0.2824632683624566	-4.5148554	1.1406409	4.261428415775298	0.9628416578534398	0.4096037296037296	23031-36-9	Prallethrin	C#CCC1=C(C)C(OC(=O)C2C(C=C(C)C)C2(C)C)CC1=O	Organic compounds	Lipids and lipid-like molecules	Fatty Acyls	Fatty acid esters
2681	-5.577513783621854	-4.625724	1.4235458	5.577538684010506	-7.479035234451294	-1.9014965504407884	0.6271805713666179	219.266	4	512	-0.23654248964225733	0.7152474708078049	-2.138063940471697	3.4394747435388084	-0.9517899448157019	-5.48056	1.3184742	5.25797666311264	-0.13958853353393988	0.4817260259120724	23135-22-0	Oxamyl	CNC(=O)ON=C(SC)C(=O)N(C)C	Organic compounds	Organic acids and derivatives	Carboxylic acids and derivatives	Carboxylic acid derivatives
2718	-6.759483231798376	-5.3378053	3.1609123	12.314702749252302	-11.524864053726196	0.7898386955261048	0.7633352573093106	545.5460000000003	4	512	-1.0226518559686102	0.3990261138186605	-5.78803267789643	6.526670071355871	-1.4216779606496948	-5.8829594	2.2235725	9.434187436103812	-0.14612800800785045	0.5886044880785415	2385-85-5	Mirex	ClC1(Cl)C2(Cl)C3(Cl)C4(Cl)C(Cl)(Cl)C5(Cl)C3(Cl)C1(Cl)C5(Cl)C24Cl	Organic compounds	Lipids and lipid-like molecules	Prenol lipids	Monoterpenoids
2727	-4.612231212610027	-4.59375	1.3169775	5.213011515140533	-7.333077144622803	-2.1200656294822706	0.72150015417823	256.132	4	512	0.7962326280811417	0.8147138553500682	-1.9246133039316342	3.288398211208898	-0.018481212610026887	-4.652696	1.1267672	4.308183044195175	0.7557676933453411	0.5693262411347517	23950-58-5	Propyzamide	C#CC(C)(C)NC(=O)c1cc(Cl)cc(Cl)c1	Organic compounds	Benzenoids	Benzene and substituted derivatives	Benzoic acids and derivatives
2839	-5.314193323299801	-4.1575303	1.2681748	5.06983753442764	-6.688929152488709	-1.6190916180610693	0.44282310282310283	355.6070000000001	4	512	0.23677697801820644	1.393439993959258	-1.1379588511707015	3.931878683256938	-1.1566630155300253	-4.514654	1.24261	5.101517170667648	1.0363161480806748	0.33373219373219376	25307-17-9	Ethanol, 2,2'-(9-octadecen-1-ylimino)bis-	CCCCCCCCC=CCCCCCCCCN(CCO)CCO	Organic compounds	Organic nitrogen compounds	Organonitrogen compounds	Amines
2850	-4.152209516439623	-4.721796	1.908418	7.500793385505675	-8.422842359542846	-0.9220489740371713	0.7566670091747492	402.4910000000001	4	512	1.452546657223179	0.8829601241285092	-2.8180861858800443	4.68270719962563	0.5695865193269789	-4.624217	1.3261425	5.051782101392746	0.980539129945227	0.59305323269489	253450-09-8	Besonprodil	O=c1[nH]c2ccc(S(=O)CCN3CCC(Cc4ccc(F)cc4)CC3)cc2o1	Organic compounds	Organoheterocyclic compounds	Piperidines	Benzylpiperidines
2930	-4.688746844843467	-4.1850214	1.5610757	6.068998265266417	-7.108065450191498	-1.0390671849250808	0.7222472010433707	151.18999999999997	4	512	0.4907762221918178	0.9945016838838968	-1.928542383156213	4.140455882110205	-0.5037254443918071	-3.8514116	1.0767487	4.238517618179319	1.3281114784817054	0.5751883775139589	2634-33-5	1,2-Benzisothiazolin-3-one	O=c1[nH]sc2ccccc12	Organic compounds	Organoheterocyclic compounds	Benzothiazoles
2945	-5.421970469263625	-4.588208	1.5412506	6.023541581630706	-7.691535604000092	-1.6679940223693857	0.7667751781223714	158.22199999999998	4	512	-0.22270359936670092	0.6110586833179461	-2.4922687341031673	3.531272847527539	-0.833762270716262	-4.5574837	1.2116096	4.6263973116874695	0.6417831975410627	0.6106776171467617	26486-14-6	4,5-Dihydro-2-methyl-3-thioacetoxyfuran	CC(=O)SC1=C(C)OCC1	Organic compounds	Organoheterocyclic compounds	Dihydrofurans
2975	-3.980067188470496	-4.530213	1.3837197	5.499764293432235	-7.319875967502593	-1.8201116740703582	0.5930137684854666	228.332	4	512	1.378499592268691	0.8283538887802906	-1.9613091867634063	3.538455106668829	0.5501456907104121	-4.803108	1.3574187	5.264605027437209	0.5554585428805264	0.46471188169301375	26761-45-5	Glycidyl neodecanoate	CCCCCCC(C)(C)C(=O)OCC1CO1	Organic compounds	Lipids and lipid-like molecules	Fatty Acyls	Fatty acid esters
3058	-3.6651800570644895	-4.7552423	1.4426769	5.4918154835700985	-7.685480403900146	-2.193664920330048	0.6351380471380471	255.25099999999995	4	512	1.7417873951386549	0.6517251112318715	-2.2785129516970017	3.213302531873097	1.0900622906527957	-4.570625	1.1099153	4.228373605012894	0.836342629256485	0.5018047138047138	2781-11-5	Diethyl (N,N-bis(2-hydroxyethyl)amino)methanephosphonate	CCOP(=O)(CN(CCO)CCO)OCC	Organic compounds	Organic acids and derivatives	Organic phosphonic acids and derivatives	Phosphonic acid diesters
3089	-3.841053349997293	-4.368576	1.3306415	5.151908987760544	-7.171469295024872	-2.0195603072643284	0.4980676328502415	123.155	4	512	1.2493986985637717	0.7218760153804806	-2.0810172464638077	3.0708917412967365	0.5275226998073945	-4.2076645	1.1118311	4.390149021148678	0.8827875637312373	0.3869565217391304	2835-95-2	5-Amino-2-methylphenol	Cc1ccc(N)cc1O	Organic compounds	Benzenoids	Phenols	Cresols
3166	-7.078967206828133	-5.548613	1.7844983	6.968691074848174	-9.117608642578125	-2.148917567729951	0.4686827739323495	274.413	4	512	-1.6405625251048972	-0.11020840357946877	-3.6792039608548888	3.289487113993285	-1.5303541353864825	-5.4839153	1.5628419	6.150252550840374	-0.045510651134952826	0.34610212877105917	298-04-4	Disulfoton	CCOP(=S)(OCC)SCCSCC	Organic compounds	Organic acids and derivatives	Organic dithiophosphoric acids and derivatives	Dithiophosphate O-esters
3228	-5.88813782174056	-5.140082	1.8520223	7.006351861357688	-8.647092032432557	-1.6407401710748692	0.6985418719211822	183.169	4	512	-0.6252858473221693	0.12277009315262029	-3.3842400580141656	3.622111803343522	-0.7480559392637538	-5.9749446	1.599441	6.270911115407943	-0.7120926218810439	0.5537142857142857	30560-19-1	Acephate	COP(=O)(NC(C)=O)SC	Organic compounds	Organic acids and derivatives	Carboxylic acids and derivatives	Carboxylic acid derivatives
3347	-8.772035385935895	-6.6212597	3.1972122	12.850424289703367	-13.529497694969177	-0.679073405265809	0.3950877192982456	360.88200000000006	4	512	-3.2146701649892337	-1.0638944932441332	-7.972132474022515	4.878291815680853	-2.150775696604841	-6.963132	2.372025	9.111774528026581	-1.4057666753478508	0.3017543859649122	32774-16-6	3,3',4,4',5,5'-Hexachlorobiphenyl	Clc1cc(-c2cc(Cl)c(Cl)c(Cl)c2)cc(Cl)c1Cl	Organic compounds	Benzenoids	Benzene and substituted derivatives	Biphenyls and derivatives
3433	-2.61174813514072	-4.002545	1.4134297	5.682695221900938	-6.99996292591095	-1.3172677040100111	0.5611083768965957	148.202	4	512	2.5591059293872247	1.168309173872076	-1.829108861383005	3.8535863605179332	1.3907967447726102	-3.5974712	0.98671246	3.877107393741606	1.57338282740422	0.4220780738662926	34590-94-8	Dipropylene glycol monomethyl ether	COC(C)COC(C)CO	Organic compounds	Organic oxygen compounds	Organooxygen compounds	Ethers
3439	-3.954508307085102	-4.3489256	1.3559783	5.264066869020461	-7.112541890144348	-1.8484750211238872	0.5996034227741545	141.214	4	512	1.1953694478554993	0.8009521529039109	-1.9626641352037466	3.301402733816714	0.3944172834300348	-4.0515614	0.98186445	3.4719267487525936	1.0983164095752662	0.4560136791844108	3470-98-2	2-Pyrrolidinone, 1-butyl-	CCCCN1CCCC1=O	Organic compounds	Organoheterocyclic compounds	Pyrrolidines	N-alkylpyrrolidines
3535	-3.445298669571128	-3.8282177	1.1133857	4.505596178770064	-6.337879991531372	-1.832283812761307	0.12857142857142856	532.9380000000004	4	512	2.2813780182095402	1.8984589609644482	-0.6112033037507033	3.8943928750193613	0.38291907525614244	-3.5970616	0.9329953	3.638791093230247	2.1296150297881606	0.08571428571428572	3687-45-4	(9Z)-9-Octadecen-1-yl (9Z)-9-octadecenoate	CCCCCCCCC=CCCCCCCCCOC(=O)CCCCCCCC=CCCCCCCCC	Organic compounds	Lipids and lipid-like molecules	Fatty Acyls	Fatty acid esters
3554	-4.3937014487790895	-4.5341873	1.3181149	5.096448069810867	-7.114247715473175	-2.017799645662308	0.2756633832005646	1293.3640000000007	4	512	1.7180193196775815	1.5775334639844818	-1.002526947016504	4.093921122794363	0.14048586811544173	-4.337126	1.0614811	4.008089864253998	1.7745949955786906	0.18778459532177671	371756-75-1	Hexasodium 2,2'-{ethene-1,2-diylbis[(3-sulfonato-4,1-phenylene)azanediyl{6-[bis(2-hydroxypropyl)amino]-1,3,5-triazine-4,2-diyl}azanediyl]}di(benzene-1,4-disulfonate)	CC(O)CN(CC(C)O)c1nc(Nc2ccc(C=Cc3ccc(Nc4nc(Nc5cc(S(=O)(=O)[O-])ccc5S(=O)(=O)[O-])nc(N(CC(C)O)CC(C)O)n4)cc3S(=O)(=O)[O-])c(S(=O)(=O)[O-])c2)nc(Nc2cc(S(=O)(=O)[O-])ccc2S(=O)(=O)[O-])n1.[Na+].[Na+].[Na+].[Na+].[Na+].[Na+]	Organic compounds	Phenylpropanoids and polyketides	Stilbenes	Sulfonated stilbenes
3601	-4.515855321052804	-4.353874	1.5201749	5.784796655178068	-7.240346121788025	-1.455549466609956	0.7497470732764849	155.22199999999998	4	512	0.6750979538685915	0.8370790729274711	-2.049392846866629	3.73540380831144	-0.16198111450983532	-4.7279787	1.1818862	4.42297830581665	0.4629745653428592	0.5964137399431516	38205-60-6	5-Acetyl-2,4-dimethylthiazole	CC(=O)c1sc(C)nc1C	Organic compounds	Organoheterocyclic compounds	Azoles	Thiazoles
3641	-3.286261618018594	-4.156414	1.347126	5.426390016078949	-6.955796563625336	-1.5294065475463872	0.6655629877369007	110.04899999999998	4	512	1.755324482514979	0.8851720799421795	-1.914210463091763	3.512179552987186	0.8701524139638277	-4.143057	1.0561235	4.094737678766251	0.8985292424807678	0.5271014492753623	39148-24-8	Fosetyl-Al	CCO[PH](=O)[O-].CCO[PH](=O)[O-].CCO[PH](=O)[O-].[Al+3]	Organic compounds	Organic oxygen compounds	Organooxygen compounds
3689	-4.039413786857145	-4.3306637	1.629723	6.277840238809584	-7.623985946178436	-1.3461457073688525	0.4884199134199134	232.376	4	512	1.3267774848568492	1.0355275966384214	-2.2577946744644417	4.020045564345142	0.2912498941731281	-3.9411304	0.99207234	3.8579066038131713	1.4250608853716806	0.3448301698301698	4067-16-7	Pentaethylenehexamine	NCCNCCNCCNCCNCCN	Organic compounds	Organic nitrogen compounds	Organonitrogen compounds	Amines
3715	-4.996032551170647	-4.385085	1.1954015	4.557582956552505	-6.663027310371399	-2.1054443538188945	0.33593073593073586	642.9430000000002	4	512	0.8121399211583157	1.423087375584753	-0.8548548380424362	3.7027281185100684	-0.6109474452746513	-4.2866855	1.0491592	4.159938019514081	1.5214869909270945	0.24545454545454543	41484-35-9	Thioethylene glycol bis(3,5-di-tert-butyl-4-hydroxyhydrocinnamate)	CC(C)(C)c1cc(CCC(=O)OCCSCCOC(=O)CCc2cc(C(C)(C)C)c(O)c(C(C)(C)C)c2)cc(C(C)(C)C)c1O	Organic compounds	Benzenoids	Benzene and substituted derivatives	Phenylpropanes
3743	-4.199970868681483	-4.123161	1.2911637	5.002510565519332	-6.426746201515198	-1.4242356359958666	0.6751193633952254	183.295	4	512	1.0631797495702788	1.139989772320192	-1.1635955832634364	3.838914982255895	-0.07681002960067218	-4.245612	1.0170103	3.9031355917453765	1.017538475650877	0.5260734149054505	4223-03-4	N-tert-Octylacrylamide	C=CC(=O)NC(C)(C)CC(C)(C)C	Organic compounds	Organic acids and derivatives	Carboxylic acids and derivatives	Acrylic acids and derivatives
3805	-4.645122902476986	-4.730076	1.3964387	5.515007722377775	-7.635160207748413	-2.120152485370638	0.6544561822716888	454.4100000000002	4	512	1.0123249776578251	0.9273720488764483	-1.9777123276136017	3.537295394764173	0.0849529337046544	-4.745625	1.3314583	5.137843185663224	0.911822849827755	0.5082196231319038	445295-04-5	CP-671305	CC(Oc1ccc(CNC(=O)c2cccnc2Oc2ccc3c(c2)OCO3)c(F)c1)C(=O)O	Organic compounds	Benzenoids	Benzene and substituted derivatives	2-phenoxypropionic acids
3848	-3.2709942961006613	-4.107257	1.563545	5.945943850278853	-7.157380414009094	-1.2114365637302416	0.6118883415435139	157.55599999999998	4	512	1.9264406503955505	1.0901780462879176	-1.9599454675128827	3.9859983827659704	0.8362625932426004	-4.1215043	1.1696492	4.6076647490262985	1.0759306225438816	0.4785550082101806	4684-94-0	6-Chloro-2-picolinic acid	O=C(O)c1cccc(Cl)n1	Organic compounds	Organoheterocyclic compounds	Pyridines and derivatives	Pyridinecarboxylic acids and derivatives
3855	-6.022221403600244	-4.9460335	1.4050899	5.449393427371978	-7.72602504491806	-2.276631617546082	0.6499535495428072	359.5730000000001	4	512	-0.46643433008089275	0.6097535984356783	-2.170237971398709	3.279155455973269	-1.0761879258170408	-4.8637667	1.1715922	4.625644159317014	0.6920203984785127	0.5087770789545718	470-90-6	Chlorfenvinphos	CCOP(=O)(OCC)OC(=CCl)c1ccc(Cl)cc1Cl	Organic compounds	Benzenoids	Benzene and substituted derivatives	Halobenzenes
3863	-4.998151063827358	-4.093902	1.2862784	4.781240844726562	-6.558469605445862	-1.7772287607193	0.5333333333333334	194.211	4	512	0.29012276063241593	1.1943717045166031	-1.2701957809860884	3.5110450637404735	-0.9042489527738908	-4.3431263	1.0926087	4.032455307245254	0.9451475276521543	0.4222222222222222	4724-48-5	Octylphosphonic acid	CCCCCCCCP(=O)(O)O	Organic compounds	Organic acids and derivatives	Organic phosphonic acids and derivatives	Organic phosphonic acids
3938	-3.931568725875774	-3.9669404	1.3800273	5.610251641273498	-6.92389109134674	-1.3136394500732425	0.8967179311916154	120.242	4	512	1.1484874654367778	1.113115791027604	-1.8438349000341885	3.7664167412393095	0.035371677108845034	-4.2776556	1.1359333	4.358906286954879	0.8024005839271743	0.7148997493734336	505-29-3	1,4-Dithiane	C1CSCCS1	Organic compounds	Organoheterocyclic compounds	Dithianes
3975	-4.3299724265898725	-4.443134	1.3871571	5.543684008717536	-7.150905990600586	-1.60722198188305	0.6866612206791926	338.44400000000013	4	512	1.199514392655965	1.0863529691837701	-1.6214191713547488	3.9222648373627873	0.11316140443429745	-4.1438537	1.0391141	4.017697662115097	1.385633142032142	0.5365853658536586	51-03-6	Piperonyl butoxide	CCCCOCCOCCOCc1cc2c(cc1CCC)OCO2	Organic compounds	Organoheterocyclic compounds	Benzodioxoles
154	-3.4322426204850878	-3.885701	1.4864681	6.170191699266434	-7.172057688236237	-1.001865988969803	0.7218005500072369	430.7170000000002	4	512	2.2019493928156835	1.7484910753598009	-1.5378656749354653	4.632326024330968	0.45345832060072766	-4.046736	1.314513	5.147630450129508	1.5874562442617641	0.5643537414965986	10191-41-0	alpha-Tocopherol	Cc1c(C)c2c(c(C)c1O)CCC(C)(CCCC(C)CCCC(C)CCCC(C)C)O2	Organic compounds	Lipids and lipid-like molecules	Prenol lipids	Quinone and hydroquinone lipids
4093	-5.909954331773799	-4.69099	1.5475683	6.097119784355161	-7.708332514762878	-1.6112127304077164	0.3097272096452424	505.2060000000002	4	512	-0.20648583202942478	1.012478533970719	-2.004864015018504	4.092255769336657	-1.21896436061291	-4.7902093	1.2169479	4.583249402046203	0.9132592270044415	0.2097272096452424	52918-63-5	Deltamethrin	CC1(C)C(C=C(Br)Br)C1C(=O)OC(C#N)c1cccc(Oc2ccccc2)c1	Organic compounds	Lipids and lipid-like molecules	Fatty Acyls	Fatty acid esters
4169	-5.3560577638688525	-4.4385185	1.3175683	5.183882147073746	-7.0843729972839355	-1.90049085021019	0.7287857866151155	162.23600000000002	4	512	-0.1459105338052485	0.7716286861982858	-1.8742257672203315	3.309656379853414	-0.9175392396989306	-4.5522003	1.1908123	4.769444084167479	0.6579469034198279	0.5708910497730103	54-11-5	Nicotine	CN1CCCC1c1cccnc1	Organic compounds	Organoheterocyclic compounds	Pyridines and derivatives	Pyrrolidinylpyridines
4174	-3.990182577771868	-4.6537647	1.7312602	6.771568173170089	-8.181040716171264	-1.409472543001175	0.5141549953314659	147.00400000000002	4	512	1.1771465743524507	0.5135644300828627	-3.013711564046945	3.757856609123144	0.6635821469595773	-4.4536943	1.1314338	4.278393095731733	0.7136347881371493	0.39222222222222225	541-73-1	1,3-Dichlorobenzene	Clc1cccc(Cl)c1	Organic compounds	Benzenoids	Benzene and substituted derivatives	Halobenzenes
4218	-3.603673613242083	-4.1369023	1.236176	4.913963416218757	-6.817577934265136	-1.9036145180463795	0.519401441470407	164.204	4	512	1.6117101190588095	1.0784814185814529	-1.602194201964244	3.311769214254513	0.5332287190638252	-3.7433937	0.946111	3.8809467822313275	1.4719900624020092	0.40216006216006217	5471-51-2	4-(4-Hydroxyphenyl)butan-2-one	CC(=O)CCc1ccc(O)cc1	Organic compounds	Benzenoids	Phenols	1-hydroxy-2-unsubstituted benzenoids
4279	-6.32999824395863	-3.8594072	1.483849	6.207910516858099	-6.954388654232025	-0.7464781373739261	0.8297167603529114	751.0110000000001	4	512	-0.45435194583020744	2.016239129785394	-1.0787423561036023	5.129168160754497	-2.4705910574504513	-4.3816543	1.2117894	4.842546880245209	1.4939920422863466	0.6604859911221422	55721-31-8	Salinomycin sodium	CCC(C(=O)[O-])C1CCC(C)C(C(C)C(O)C(C)C(=O)C(CC)C2OC3(C=CC(O)C4(CCC(C)(C5CCC(O)(CC)C(C)O5)O4)O3)C(C)CC2C)O1.[Na+]	Organic compounds	Lipids and lipid-like molecules	Prenol lipids	Terpene glycosides
4302	-4.967324400777628	-4.375617	1.7128268	6.859694242477418	-8.070186185836793	-1.210491943359375	0.6385864135864135	153.823	4	512	0.2196968763410575	0.8114042425356548	-2.8831649087181077	3.97652933375931	-0.5917073734949128	-4.226744	1.1522609	4.6706337332725525	0.9602771114241584	0.4428571428571429	56-23-5	Carbon tetrachloride	ClC(Cl)(Cl)Cl	Organic compounds	Organohalogen compounds	Alkyl halides	Halomethanes
4335	-2.92997500252199	-3.9878738	1.4686096	5.982146427035328	-7.181910991668701	-1.1997645646333726	0.4928138528138527	133.10299999999998	4	512	2.1942128415985365	1.136314053608764	-2.0577231475481748	3.924423279487154	1.0578987901263255	-3.5980337	1.038826	4.151545548439026	1.5261541880328036	0.367056277056277	56-84-8	L-Aspartic acid	NC(CC(=O)O)C(=O)O	Organic compounds	Organic acids and derivatives	Carboxylic acids and derivatives	Amino acids, peptides, and analogues
4372	-3.3591231831676605	-4.3123236	1.6423093	6.864233326911926	-7.70960807800293	-0.8453747510910044	0.6441607388227817	514.5520000000002	4	512	2.352306087421364	1.3991056885690347	-1.9981788074139055	4.86605451949802	0.9532003870838044	-4.183246	1.1214242	4.520658662915229	1.5281831161806942	0.4993331526158851	574-93-6	Phthalocyanine	c1ccc2c(c1)-c1nc-2nc2[nH]c(nc3nc(nc4[nH]c(n1)c1ccccc41)-c1ccccc1-3)c1ccccc21	Organic compounds	Organoheterocyclic compounds	Tetrapyrroles and derivatives	Phthalocyanines
4376	-5.69183581774236	-4.2959886	1.4215627	5.564252912998199	-7.0701972365379335	-1.505944323539735	0.4730994152046783	122.167	4	512	-0.6048819085083701	0.7909653587500859	-1.9832433273039434	3.581009585694255	-1.3958472580194599	-4.6235194	1.312961	4.908765280246733	0.4634344860118556	0.3678362573099415	576-26-1	2,6-Dimethylphenol	Cc1cccc(C)c1O	Organic compounds	Benzenoids	Phenols	Cresols
4396	-5.000186103745943	-4.209983	1.3768352	5.627551159262656	-7.349405944347382	-1.7218547850847254	0.7791124151843022	198.182	4	512	0.2968781031355588	1.0870813141993914	-2.05234173746588	3.575209421796776	-0.7902032317366654	-4.395436	1.0746969	4.036569595336912	0.9016284090750116	0.621969558041445	57966-95-7	Cymoxanil	CCNC(=O)NC(=O)C(C#N)=NOC	Organic compounds	Organic acids and derivatives	Organic carbonic acids and derivatives	Ureas
4427	-3.78327217364413	-4.209891	1.4174806	5.400036385655403	-6.858029329776764	-1.4579929441213613	0.5424543572369659	302.24600000000004	4	512	1.697088388363708	1.2704696968380063	-1.3776687677689263	4.022367617886476	0.4266186687936142	-4.2814884	1.1414359	4.317523509263991	1.1988721433545233	0.39779396016277574	587-90-6	4,4'-Dinitrodiphenylurea	O=C(Nc1ccc([N+](=O)[O-])cc1)Nc1ccc([N+](=O)[O-])cc1	Organic compounds	Benzenoids	Benzene and substituted derivatives	N-phenylureas
4517	-3.675069269011667	-4.2382045	1.5630023	6.137460315227507	-7.316594362258911	-1.1791340470314042	0.6825513023354665	398.4000000000001	4	512	1.9252500607399943	1.362114846775836	-1.71627503250725	4.421185282720257	0.5631352102058624	-4.2191358	1.1386714	4.365089583396911	1.3811835748924155	0.5429286608260325	599-79-1	Sulfasalazine	O=C(O)c1cc(N=Nc2ccc(S(=O)(=O)Nc3ccccn3)cc2)ccc1O	Organic compounds	Organoheterocyclic compounds	Azobenzenes
4540	-3.2106091592798216	-4.333591	1.621597	6.721047902107237	-7.76982011795044	-1.0487722158432025	0.23775497898617898	436.2980000000001	4	512	2.429174062895734	1.3061922307180327	-2.130036895774884	4.591011006332353	1.1229818250646608	-4.067665	1.1959119	4.796693992614746	1.5721181126275505	0.14695967259765225	6041-94-7	C.I. Pigment Red 2	O=C(Nc1ccccc1)c1cc2ccccc2c(N=Nc2cc(Cl)ccc2Cl)c1O	Organic compounds	Benzenoids	Naphthalenes	Naphthalenecarboxylic acids and derivatives
4566	-3.546376976251219	-4.008905	1.2348696	4.596679317951201	-6.442890262603759	-1.8462109446525579	0.6699435545385202	174.20399999999998	4	512	1.6946811466246923	1.23215318964252	-1.2018321397278482	3.3948471782233534	0.4625279576782244	-3.832295	1.0078739	4.104692801833153	1.4087631973918935	0.5331014492753623	6104-30-9	Isobutylidene diurea	CC(C)C(NC(N)=O)NC(N)=O	Organic compounds	Organic acids and derivatives	Organic carbonic acids and derivatives	Ureas
4579	-5.496359066333096	-4.055675	1.212962	4.530621325969694	-6.455434954166412	-1.9248136281967176	0.7446632164571515	226.34099999999995	4	512	-0.14159583601539266	1.2990882049927577	-1.1006717238487083	3.429949602120986	-1.4406840365784577	-3.9847274	1.1034828	4.319550988078117	1.3700358483204107	0.5884842971558509	61295-41-8	3-(2-Methyl-3-furylthio)-4-heptanone	CCCC(=O)C(CC)Sc1ccoc1C	Organic compounds	Organosulfur compounds	Thioethers	Aryl thioethers
4593	-3.318469345434917	-3.7192671	1.4839765	5.545671123266219	-6.692257463932037	-1.1465863406658185	0.6064280435012142	228.332	4	512	2.04009743530427	1.6392996358131569	-1.3336906831928503	4.2119804400733685	0.4007977844631543	-3.5809863	1.0901601	4.033236792683601	1.7775805434190561	0.45491289198606266	61597-98-6	Propanoic acid, 2-hydroxy-, (1R,2S,5R)-5-methyl-2-(1-methylethyl)cyclohexyl ester, (2S)-	CC1CCC(C(C)C)C(OC(=O)C(C)O)C1	Organic compounds	Lipids and lipid-like molecules	Prenol lipids	Monoterpenoids
4604	-3.1178701688332917	-3.9427164	1.249092	4.761544045805931	-6.394161534309387	-1.6326174885034563	0.6446267696267697	167.208	4	512	2.1053868834128835	1.2805406863057525	-1.1709044820632122	3.590639563742719	0.8248461912588714	-3.9661324	1.0204709	3.935277515649795	1.257124636485133	0.5094916344916345	61-76-7	Phenylephrine hydrochloride	CNCC(O)c1cccc(O)c1.Cl	Organic compounds	Benzenoids	Phenols	1-hydroxy-4-unsubstituted benzenoids
4646	-2.476145741096813	-4.121172	1.2832658	4.865853747725486	-6.711860108375549	-1.846006360650063	0.5447759197324414	131.17499999999998	4	512	2.6417053317735633	0.9966791008409054	-1.5940090355051726	3.2718447122203136	1.6450262101971322	-3.55339	0.9759733	3.9217748880386347	1.564461067792355	0.4072569169960475	61-90-5	L-Leucine	CC(C)CC(N)C(=O)O	Organic compounds	Organic acids and derivatives	Carboxylic acids and derivatives	Amino acids, peptides, and analogues
4659	-3.6717452928366985	-4.2155213	1.4862516	5.962005284428589	-7.365839421749115	-1.4038341373205265	0.4662525879917184	167.11999999999998	4	512	1.5512831341355537	1.007507093922137	-2.142810994776863	3.8191942896517257	0.5437760427651082	-3.8873816	1.1604315	4.379479071497915	1.335646878146363	0.3501231527093596	62-23-7	4-Nitrobenzoic acid	O=C(O)c1ccc([N+](=O)[O-])cc1	Organic compounds	Benzenoids	Benzene and substituted derivatives	Benzoic acids and derivatives
4716	-4.736628038677387	-5.312733	1.7893999	7.130828207731247	-9.09776406288147	-1.9669358551502234	0.5377460784540811	421.7340000000001	4	512	0.8884105763691439	0.3123054318194759	-3.4727254478349394	3.6581027598963076	0.5761051346929742	-5.8207774	1.3848472	5.305551743507384	-0.19573879888604045	0.407587348295351	62924-70-3	Flumetralin	CCN(Cc1c(F)cccc1Cl)c1c([N+](=O)[O-])cc(C(F)(F)F)cc1[N+](=O)[O-]	Organic compounds	Benzenoids	Benzene and substituted derivatives	Phenylmethylamines
4750	-4.379984318942843	-4.553566	1.318416	4.843902516365051	-7.184363710880279	-2.3404611945152283	0.5361087401532296	201.225	4	512	0.9236976171207958	0.7501159486936093	-1.8806817748166402	2.963220741548411	0.17358166006106313	-4.532836	1.2036068	4.803928172588348	0.770845970382548	0.41436960971844694	63-25-2	Carbaryl	CNC(=O)Oc1cccc2ccccc12	Organic compounds	Benzenoids	Naphthalenes
[truncated: 992 more rows]
