# Supplementary material for: Uncertainty-aware machine learning to predict non-cancer human toxicity for the global chemicals market
Source: Nat Commun. 2026 Jan 7;17:647. doi: 10.1038/s41467-025-67374-4 (PMC12816579; doi:10.1038/s41467-025-67374-4)
Supplement: Supplementary file 4 — Source Data [file 41467_2025_67374_MOESM4_ESM.zip › Source Data/Figure S1-13b,d,h,j.csv]

ID	y	yhat	uhat_std	uhat	yhat_lo	yhat_up	dJ	MW	fold	p	y_mg	yhat_mg	yhat_lo_mg	yhat_up_mg	res	yhat_in	uhat_std_in	uhat_in	yhat_in_mg	dJ_in	casrn	name	canonical order SMILES	Kingdom	Superclass	Class	Subclass
73	-4.411329355425512	-3.8716996	1.0948833	4.247724017500877	-6.051165759563446	-1.803441742062569	0.7016053405934605	105.14	0	512	0.610438617256894	1.1500684043382638	-1.0293977868810398	3.2183262306198372	-0.5396297838160153	-4.0769334	1.0575212	4.124614551663399	0.9448346042620963	0.5411064425770308	100-69-6	2-Vinylpyridine	C=Cc1ccccn1	Organic compounds	Organoheterocyclic compounds	Pyridines and derivatives
106	-3.806527293964555	-4.1604357	1.1059409	4.4453483492135994	-6.378564655780792	-1.9332163065671928	0.5583731173628872	213.664	0	512	1.5232040605888335	1.169295699322567	-1.0488333012274036	3.396515047986196	0.3539083826101521	-4.3031726	1.0226462	3.920137667655943	1.026558772651189	0.4328829212844559	101-21-3	Chlorpropham	CC(C)OC(=O)Nc1cccc(Cl)c1	Organic compounds	Benzenoids	Benzene and substituted derivatives	Phenylcarbamic acid esters
161	-4.851214934334742	-3.757092	1.0920954	4.45215647816658	-6.118520987033844	-1.6663645088672647	0.5689236450526773	177.203	0	512	0.3972561357694331	1.4913790761840549	-0.8700499169296694	3.5821065612369103	-1.0941229352807866	-3.7854893	0.9846469	4.046875008940697	1.46298175977937	0.44892364505267734	102-01-2	Acetoacetanilide	CC(=O)CC(=O)Nc1ccccc1	Organic compounds	Benzenoids	Benzene and substituted derivatives	Anilides
193	-7.280910192421934	-6.491881	1.7215198	7.041501587629316	-10.27215597629547	-3.2306543886661547	0.5870833333333334	389.32000000000016	0	512	-1.690603477718593	-0.9015741733037096	-4.68184926159213	2.359652326037186	-0.7890292987146585	-7.1853323	1.6133515	6.465086507797239	-1.5950255757705847	0.44958333333333333	1024-57-3	Heptachlor epoxide B	ClC1=C(Cl)C2(Cl)C3C4OC4C(Cl)C3C1(Cl)C2(Cl)Cl	Organic compounds	Organoheterocyclic compounds	Oxanes
195	-4.936738070766014	-4.5374794	1.3001164	5.138824301958083	-7.051389443874359	-1.9125651419162761	0.760892420628729	249.26999999999995	0	512	0.4599319429224969	0.8591906149892676	-1.6547194301858485	3.4841048717722343	-0.39925867013124794	-4.2656326	1.1339281	4.52381613254547	1.131037385551786	0.6067366692593553	1025-15-6	Triallyl isocyanurate	C=CCn1c(=O)n(CC=C)c(=O)n(CC=C)c1=O	Organic compounds	Organoheterocyclic compounds	Triazines	Triazinones
277	-5.721151247921911	-4.3748045	1.1987958	4.981621065735816	-6.803652989864349	-1.822031924128533	0.3916799928926794	407.3300000000001	0	512	-0.1112048507142436	1.2351418831289491	-1.1937065926566814	3.7879144730791348	-1.3463467511567746	-4.58724	1.0951128	4.157175552844999	1.022706183572578	0.28542999289267945	104040-78-0	Flazasulfuron	COc1cc(OC)nc(NC(=O)NS(=O)(=O)c2ncccc2C(F)(F)F)n1	Organic compounds	Organic nitrogen compounds	Organonitrogen compounds	Sulfonylureas
289	-4.162200643568276	-4.1502967	1.1624792	4.879161065816875	-6.703832733631134	-1.824671667814258	0.48201748669490607	277.30500000000006	0	512	1.2807570567085858	1.2926610102851892	-1.2608750333542715	3.618286032462604	-0.011903955488442364	-4.0109415	1.053324	4.066417717933654	1.4320162105048397	0.3683811230585424	104-23-4	C.I. Food Yellow 6	Nc1ccc(N=Nc2ccc(S(=O)(=O)O)cc2)cc1	Organic compounds	Organoheterocyclic compounds	Azobenzenes
293	-4.15126988879494	-3.8522818	1.1249148	4.420114231109618	-6.195487248897552	-1.7753730177879337	0.49285131627734524	220.356	0	512	1.1918549914715348	1.4908430580547325	-0.8523623686310776	3.567751862478541	-0.29898807994179055	-3.9109297	1.0606095	4.3276255339384075	1.4321951982259118	0.3698883533143822	104-40-5	4-Nonylphenol	CCCCCCCCCc1ccc(O)cc1	Organic compounds	Benzenoids	Phenols	1-hydroxy-2-unsubstituted benzenoids
4509	-3.49651613388317	-3.7382724	1.1594841	4.534354388713837	-6.046359753608703	-1.512005364894867	0.7244031830238726	136.23799999999997	0	512	1.6377821255917848	1.3960258274459667	-0.9120614941337484	3.6222928945800876	0.24175629462940318	-3.8526945	1.048104	3.8695494353771194	1.2816037611753988	0.5654288240495137	5989-27-5	D-Limonene	C=C(C)C1CC=C(C)CC1	Organic compounds	Lipids and lipid-like molecules	Prenol lipids	Monoterpenoids
296	-3.2706740007129134	-3.7555368	1.1419697	4.573391291499135	-6.035655570030213	-1.462264278531077	0.5698274672187715	134.22199999999998	0	512	1.8571497051016803	1.3722869182225148	-0.907831864215619	3.6655594272835166	0.4848627939495622	-3.8565688	1.0372388	4.025660654902458	1.2712549020380997	0.42543752543752544	104-51-8	Butylbenzene	CCCCc1ccccc1	Organic compounds	Benzenoids	Benzene and substituted derivatives
297	-4.105543942367255	-4.4269667	1.2181389	4.892608997225762	-6.841600120067596	-1.948991122841835	0.5952790737654723	338.44700000000006	0	512	1.4239467264893635	1.1025240079738556	-1.3121094512109777	3.5804995460147837	0.3214227248080377	-4.4461856	1.1286026	4.612604612112045	1.0833050605511825	0.4117679383028108	10453-86-8	Resmethrin	CC(C)=CC1C(C(=O)OCc2coc(Cc3ccccc3)c2)C1(C)C	Organic compounds	Lipids and lipid-like molecules	Prenol lipids	Monoterpenoids
354	-3.0300126578749333	-4.056929	1.225345	4.996957972645759	-6.384091567993164	-1.3871335953474058	0.4904642385176311	196.29	0	512	2.2628855171430917	1.2359690597367925	-1.0911933929751392	3.9057645796706195	1.0269164536057795	-4.0099945	1.0429028	4.116914910078046	1.2829036689074718	0.36900829982031313	105-87-3	Geranyl acetate	CC(=O)OCC=C(C)CCC=C(C)C	Organic compounds	Lipids and lipid-like molecules	Fatty Acyls	Fatty alcohol esters
372	-4.028573405428824	-3.5016186	1.1134735	4.615509843826293	-5.822076880931854	-1.2065670371055612	0.5294125465178097	158.285	0	512	1.1708663551322647	1.6978211472597413	-0.6226371203707656	3.992872723455527	-0.5269547816953031	-3.566047	1.0027523	4.078550001978873	1.6333927971417948	0.4044125465178097	106-21-8	3,7-Dimethyloctan-1-ol	CC(C)CCCC(C)CCO	Organic compounds	Lipids and lipid-like molecules	Fatty Acyls	Fatty alcohols
394	-4.206279095317423	-3.832225	1.2041738	4.830836701393125	-6.3598777770996096	-1.5290410757064847	0.5245421245421245	128.558	0	512	0.9028200120928112	1.2768740188361942	-1.2507786696893757	3.580058031703749	-0.37405401101261315	-4.084309	0.9604944	3.6944431424140927	1.0247899992941192	0.3760683760683761	106-48-9	4-Chlorophenol	Oc1ccc(Cl)cc1	Organic compounds	Benzenoids	Phenols	Halophenols
416	-5.684881076693603	-3.975346	1.2237569	4.8866568297147746	-6.558699774742126	-1.6720429450273515	0.6837703333018175	92.525	0	512	-0.718621982926454	0.9909130200454694	-1.592440680974977	3.294216148739798	-1.7095349882841795	-4.1541123	1.0400391	4.077008640766142	0.8121467652871588	0.5089580209895053	106-89-8	Epichlorohydrin	ClCC1CO1	Organic compounds	Organoheterocyclic compounds	Epoxides
434	-3.863492519695673	-3.4525006	1.1933196	4.664963990449905	-5.851521134376526	-1.186557143926621	0.6050505050505051	60.09999999999999	0	512	0.9153819523070663	1.3263738954951165	-1.0726466623737865	3.5923173280761187	-0.4109919379543401	-3.6076512	0.9837313	3.7958262950181956	1.17122324156579	0.4717171717171717	107-15-3	Ethylenediamine	NCCN	Organic compounds	Organic nitrogen compounds	Organonitrogen compounds	Amines
440	-4.664795539745544	-3.612848	1.2445848	4.985753673315047	-6.030140590667725	-1.0443869173526774	0.715967365967366	56.064	0	512	0.08388854040642385	1.1358360369334417	-1.281456510515757	3.7042971627992904	-1.0519474963037716	-3.557743	1.0891161	4.420826166868209	1.190941000133796	0.5621212121212121	107-19-7	Propargyl alcohol	C#CCO	Organic compounds	Acetylides
443	-3.664164539293081	-3.700452	1.1783149	4.665754184126852	-5.949129199981689	-1.283375015854837	0.63989898989899	58.036	0	512	1.0995329327394718	1.0632453985147283	-1.1854317279491364	3.4803224561777157	0.03628755001661155	-3.7207236	1.0501093	3.9707709908485413	1.042973853418783	0.49444444444444446	107-22-2	Glyoxal	O=CC=O	Organic compounds	Organic oxygen compounds	Organooxygen compounds	Carbonyl compounds
515	-3.285971560798804	-3.7755947	1.1706287	4.545338225364682	-6.159519302845001	-1.6141810774803194	0.5697952573742048	126.12300000000002	0	512	1.81482273166043	1.325199573900541	-1.0587250103857673	3.4866132149789144	0.4896231505049071	-3.750346	1.168388	4.426152971386909	1.3504483588881029	0.39842683632157316	108-78-1	Melamine	Nc1nc(N)nc(N)n1	Organic compounds	Organoheterocyclic compounds	Triazines	Aminotriazines
521	-3.858624827600544	-3.441455	1.1340859	4.390794903039931	-5.614114153385162	-1.223319250345231	0.6310457516339869	98.189	0	512	1.1334380094034604	1.5506079592759021	-0.622051316381158	3.7687435866587733	-0.4171699402104072	-3.6028297	1.0302402	3.9687885105609895	1.3892331387965464	0.5016339869281046	108-87-2	Methylcyclohexane	CC1CCCCC1	Organic compounds	Hydrocarbons	Saturated hydrocarbons	Cycloalkanes
562	-3.567693474578914	-3.5411358	1.1019787	4.2621242761611935	-5.7222331166267395	-1.4601088404655465	0.6942900237017884	71.079	0	512	1.2840478345721198	1.3106055231047877	-0.8704918074757054	3.3916324686854877	-0.026557686615046983	-3.7624564	0.9986441	3.7269365787506095	1.089284879790183	0.5514328808446456	109-78-4	3-Hydroxypropanenitrile	N#CCCO	Organic compounds	Organic nitrogen compounds	Organonitrogen compounds	Organic cyanides
573	-3.944669969659613	-4.0514603	1.218483	4.966904741525649	-6.593309557437896	-1.6264048159122468	0.8131318082788672	84.143	0	512	0.9803480224546806	0.873557724718883	-1.668291565323603	3.2986131762020467	0.10679029645366844	-4.284291	1.0297946	4.064414244890212	0.6407272078922145	0.6427614379084968	110-02-1	Thiophene	c1ccsc1	Organic compounds	Organoheterocyclic compounds	Heteroaromatic compounds
627	-7.41097518868794	-6.162592	1.631999	6.55566186904907	-9.503191471099854	-2.9475296020507837	0.5434391534391534	326.437	0	512	-1.8971758107104923	-0.64879256388168	-3.9893920931224063	2.5662697759266635	-1.248383254483838	-6.3062215	1.3412718	5.133439809083939	-0.7924220990718415	0.4175132275132275	11097-69-1	Aroclor 1254	Clc1cccc(-c2ccc(Cl)c(Cl)c2Cl)c1Cl	Organic compounds	Benzenoids	Benzene and substituted derivatives	Biphenyls and derivatives
653	-2.9750410914417387	-3.351817	1.1562927	4.549136155843734	-5.704616618156433	-1.1554804623126993	0.29743589743589743	104.149	0	512	2.042614012927798	1.6658382217860945	-0.6869615137868967	3.862174642056837	0.3767758011821627	-3.4089034	1.0006729	4.1040772736072535	1.608751731801394	0.22051282051282053	111-29-5	1,5-Pentanediol	OCCCCCO	Organic compounds	Organic oxygen compounds	Organooxygen compounds	Alcohols and polyols
675	-3.444078573511254	-3.7132726	1.130269	4.460658890008927	-5.977759671211243	-1.5171007812023165	0.6573263337371562	204.266	0	512	1.8661175109811292	1.5969235028827076	-0.6675635867188597	3.7930953032900665	0.2691939980524669	-3.68275	1.0829315	4.347823685407638	1.6274461012971841	0.5204842284739983	1115-20-4	3-Hydroxy-2,2-dimethylpropyl 3-hydroxy-2,2-dimethylpropanoate	CC(C)(CO)COC(=O)C(C)(C)CO	Organic compounds	Organic acids and derivatives	Hydroxy acids and derivatives	Beta hydroxy acids and derivatives
681	-3.01867676585042	-3.527326	1.1974872	4.835479408502578	-5.933411359786987	-1.0979319512844092	0.3035294117647059	112.216	0	512	2.031378018131271	1.522728693534105	-0.8833565758052963	3.952122832697282	0.5086493411747264	-3.622176	1.0282129	4.16389646232128	1.4278788437226195	0.20352941176470588	111-67-1	2-Octene	CC=CCCCCC	Organic compounds	Hydrocarbons	Unsaturated hydrocarbons	Unsaturated aliphatic hydrocarbons
762	-4.456944419682389	-3.9331295	1.1314542	4.5114350348710985	-6.287264060974121	-1.7758290261030223	0.27999999999999997	269.51699999999994	0	512	0.9736417441755923	1.4974566059662942	-0.8566778971161396	3.6547571377549595	-0.5238148706559	-4.0898476	1.0273491	3.985396581888198	1.3407385849373847	0.18666666666666668	112-69-6	N,N-Dimethyl-1-hexadecanamine	CCCCCCCCCCCCCCCCN(C)C	Organic compounds	Organic nitrogen compounds	Organonitrogen compounds	Amines
794	-5.470573398320188	-4.5424733	1.2635032	4.934759193658827	-7.149002349376678	-2.2142431557178504	0.5346663290069494	336.826	0	512	0.05683220950953191	0.9849322864285105	-1.6215967415469579	3.31316245211187	-0.9281000821275613	-4.8484726	1.1334306	4.418653303384781	0.6789330133160787	0.406797476547933	114369-43-6	Fenbuconazole	N#CC(CCc1ccc(Cl)cc1)(Cn1cncn1)c1ccccc1	Organic compounds	Phenylpropanoids and polyketides	Linear 1,3-diarylpropanoids
877	-5.247461085745017	-4.447517	1.2310339	4.839885461330413	-6.8679201126098635	-2.028034651279451	0.45115740740740745	424.6690000000002	0	512	0.3805894737615142	1.1805336435262483	-1.2398695531033326	3.6000159082270797	-0.7999441675626437	-4.4984894	1.0807725	4.188073480129241	1.1295611624186515	0.34770913154533845	118-82-1	4,4'-Methylenebis(2,6-di-t-butylphenol)	CC(C)(C)c1cc(Cc2cc(C(C)(C)C)c(O)c(C(C)(C)C)c2)cc(C(C)(C)C)c1O	Organic compounds	Benzenoids	Benzene and substituted derivatives	Diphenylmethanes
897	-4.951388604149304	-4.619539	1.1956202	4.866173422336578	-7.0012777090072635	-2.135104286670686	0.6077394078080578	172.01399999999998	0	512	0.28417519087053134	0.6160250078795075	-1.7657139139874285	3.100459508349149	-0.331849820122204	-4.8714237	1.1306522	4.7047962725162495	0.36414005901793967	0.47440607447472444	1194-65-6	Dichlobenil	N#Cc1c(Cl)cccc1Cl	Organic compounds	Benzenoids	Benzene and substituted derivatives	Halobenzenes
898	-4.764756489920179	-4.1681767	1.2295052	4.988952106237411	-6.648722279071808	-1.659770172834397	0.548887202192705	340.50700000000006	0	512	0.7673695544640871	1.3639493743375795	-1.116596234687541	3.8723558715498694	-0.5965798389192027	-4.0281124	1.0872214	4.164870569109915	1.5040136252717413	0.394327815219525	119-47-1	2,2'-Methylenebis(4-methyl-6-tert-butylphenol)	Cc1cc(Cc2cc(C)cc(C(C)(C)C)c2O)c(O)c(C(C)(C)C)c1	Organic compounds	Benzenoids	Benzene and substituted derivatives	Diphenylmethanes
988	-4.827405209210303	-4.0329947	1.2055682	4.677363324165343	-6.305902147293091	-1.6285388231277482	0.7212327056948233	306.409	0	512	0.6588963082546142	1.4533067645535296	-0.8196006298281738	3.8577626943371692	-0.7944104620484378	-4.211205	1.089276	4.215091288089751	1.2750964906488318	0.5729568436258577	120928-09-8	Fenazaquin	CC(C)(C)c1ccc(CCOc2ncnc3ccccc23)cc1	Organic compounds	Organoheterocyclic compounds	Diazanaphthalenes	Benzodiazines
995	-4.413142513250709	-4.2643857	1.2133007	4.943173867464065	-6.6915362000465395	-1.7483623325824742	0.637982076403129	234.383	0	512	0.9567835954864115	1.105540397097215	-1.3216100913094189	3.6215637761546464	-0.1487568130248791	-4.520196	1.1093384	4.469881123304367	0.8497301586174549	0.4714639540026536	121158-58-5	Phenol, dodecyl-, branched	CCC(C)C(C)C(C)CCc1ccc(O)cc1	Organic compounds	Benzenoids	Phenols	1-hydroxy-2-unsubstituted benzenoids
1013	-4.234103386527858	-4.1966066	1.0694335	4.399532175064087	-6.506715953350067	-2.1071837782859806	0.7684414656550879	103.914	0	512	0.7825706760740793	0.8200674069769719	-1.49004189074813	2.9094902843159565	-0.03749675048049461	-4.2414002	1.0953069	4.341069447994232	0.7752738195742528	0.6112986085122307	121-43-7	Trimethyl borate	COB(OC)OC	Organic compounds	Organic oxygen compounds	Organic oxoanionic compounds
1072	-5.306689494565124	-5.1896605	1.3373075	5.236288195848462	-7.898748505115509	-2.662460309267047	0.7198442008403472	477.6690000000003	0	512	0.37243756257379185	0.4894664953065404	-2.2196214479765928	3.016666747871869	-0.11702894540130604	-5.4312596	1.2024373	4.40970240831375	0.24786741713885535	0.5693080703042167	12237-63-7	C.I. Pigment Red 169	CCOC(=O)c1ccccc1-c1c2ccc(=[N+](CC)CC)cc-2oc2cc(N(CC)CC)ccc12.CCOC(=O)c1ccccc1-c1c2ccc(=[N+](CC)CC)cc-2oc2cc(N(CC)CC)ccc12.[C-]#N.[C-]#N.[C-]#N.[C-]#N.[C-]#N.[C-]#N.[Cu+2].[Fe+2]	Organic compounds	Organoheterocyclic compounds	Benzopyrans	1-benzopyrans
1131	-3.729447633823877	-3.9484458	1.1394475	4.462039527297019	-6.193465924263	-1.7314263969659807	0.34346846636318595	514.8570000000005	0	512	1.982238987965412	1.7632408351040325	-0.4817793024737112	3.9802602248233083	0.21899816314267584	-4.0632024	1.0192558	4.008531737327575	1.6484842396977943	0.2423963133640553	123-28-4	Propanoic acid, 3,3'-thiobis-, didodecyl ester	CCCCCCCCCCCCOC(=O)CCSCCC(=O)OCCCCCCCCCCCC	Organic compounds	Organic acids and derivatives	Carboxylic acids and derivatives	Dicarboxylic acids and derivatives
1134	-5.116870806890606	-4.279457	1.2093513	4.942859989404678	-6.865263593196869	-1.9224036037921917	0.7601808516218942	217.232	0	512	0.22005299376731793	1.0574666944957838	-1.5283397925389448	3.4145201968657326	-0.8374137146054501	-4.318798	1.0298097	3.925566041469574	1.018125750259114	0.5981118861046528	123312-89-0	Pymetrozine	CC1=NNC(=O)N(N=Cc2cccnc2)C1	Organic compounds	Organoheterocyclic compounds	Triazines	1,2,4-triazines
1135	-4.058184493113095	-4.020857	1.1100314	4.308041581511497	-6.1180126667022705	-1.8099710851907738	0.43051282051282047	110.11199999999998	0	512	0.983650157827741	1.020977806601436	-1.0761780157614345	3.2318635657500625	-0.03732763581329035	-3.9748938	1.0168483	3.960345372557639	1.0669408574824382	0.31410256410256415	123-31-9	Hydroquinone	Oc1ccc(O)cc1	Organic compounds	Benzenoids	Phenols	Benzenediols
1160	-4.589340133115452	-4.3111906	1.1656795	4.808204036951064	-6.686768567562103	-1.8785645306110386	0.5305929574895092	210.276	0	512	0.7334495738915294	1.0115991023986957	-1.3639788605551215	3.4442251763959426	-0.27814952795187775	-4.3786144	1.0608056	4.281878787279127	0.9441752818764394	0.4064550264550265	123-81-9	Ethane-1,2-diyl bis(sulfanylacetate)	O=C(CS)OCCOC(=O)CS	Organic compounds	Organic acids and derivatives	Carboxylic acids and derivatives	Dicarboxylic acids and derivatives
4021	-3.8212047245422536	-4.091704	1.2440497	4.814903590083121	-6.503945636749267	-1.6890420466661458	0.5693947339275482	151.253	0	512	1.358499272802251	1.0880001128436863	-1.3242416394047627	3.490661950678359	0.2704991672118968	-4.40839	1.0690088	4.224802953004836	0.7713139386694505	0.43000079453360873	51566-62-2	3,7-Dimethyloct-6-enenitrile	CC(C)=CCCC(C)CC#N	Organic compounds	Lipids and lipid-like molecules	Prenol lipids	Monoterpenoids
1211	-4.265463757214278	-3.8916705	1.156766	4.3318594008684155	-6.0055819272995	-1.6737225264310838	0.611378083491461	218.256	0	512	1.073502434366417	1.4472957426117585	-0.6666157357188043	3.6652436651496116	-0.37379329174491804	-3.8879464	1.097847	4.44252273738384	1.4510198008294937	0.46735926628716007	125-33-7	Primidone	CCC1(c2ccccc2)C(=O)NCNC1=O	Organic compounds	Organoheterocyclic compounds	Diazinanes
1219	-3.884046445455125	-4.160501	1.11055	4.638223206996917	-6.524311673641205	-1.8860884666442876	0.6945626032582555	183.048	0	512	1.3785185426451951	1.102063993487112	-1.261746685540885	3.3764765214560324	0.27645455781025596	-4.2702456	1.0128698	4.120339179039	0.9923194485313401	0.5366741953698476	125904-11-2	Benzene, ethenyl-?, ar-?bromo derivs.	C=Cc1ccccc1Br	Organic compounds	Benzenoids	Benzene and substituted derivatives	Styrenes
1551	-3.385815143477118	-4.1400166	1.1117194	4.458808583021163	-6.540443587303161	-2.081635004281998	0.3883388142025536	390.7830000000001	0	512	2.2061205191264768	1.4519190861974856	-0.9485079246995664	3.5103006583215968	0.7542014123090146	-4.0466146	1.0291678	4.069336646795271	1.545320998140468	0.2945888142025536	13515-40-7	C.I. Pigment Yellow 73	COc1ccccc1NC(=O)C(=NNc1ccc(Cl)cc1[N+](=O)[O-])C(C)=O	Organic compounds	Benzenoids	Benzene and substituted derivatives	Nitrobenzenes
1562	-3.954504319357269	-4.690134	1.2122805	4.887112045288084	-7.1160537004470825	-2.228941655158999	0.7000556022651822	373.2360000000001	0	512	1.6174792070551263	0.8818494765709068	-1.5440701740346872	3.3430418712533965	0.735629729104645	-4.7058992	1.0818892	4.118564045429228	0.866084303296317	0.5466167836997814	135590-91-9	Mefenpyr-diethyl	CCOC(=O)C1=NN(c2ccc(Cl)cc2Cl)C(C)(C(=O)OCC)C1	Organic compounds	Organic acids and derivatives	Carboxylic acids and derivatives	Amino acids, peptides, and analogues
1584	-3.52910135319526	-4.076191	1.1714617	4.384764829277991	-6.261987340450287	-1.8772225111722958	0.5367955536119849	251.28199999999995	0	512	1.8710600268391997	1.3239704470678162	-0.8618259604158275	3.522938868862164	0.5470895952910682	-4.041455	1.0275319	4.050424319505691	1.358706599908778	0.4157429220330376	136-45-8	Dipropyl 2,5-pyridinedicarboxylate	CCCOC(=O)c1ccc(C(=O)OCCC)nc1	Organic compounds	Organoheterocyclic compounds	Pyridines and derivatives	Pyridinecarboxylic acids and derivatives
1710	-4.547571357496754	-3.61647	1.1683791	4.745297777652741	-5.841356241703034	-1.096058464050293	0.5771482329010933	393.3490000000002	0	512	1.0472066929152632	1.978307954935989	-0.24657819129101705	4.498719586361724	-0.9311012590012702	-3.9071074	1.1262277	4.3819472640752775	1.6876706835865816	0.2612134502923976	140-01-2	Diethylenetriaminepentaacetic acid pentasodium salt	O=C([O-])CN(CCN(CC(=O)[O-])CC(=O)[O-])CCN(CC(=O)[O-])CC(=O)[O-].[Na+].[Na+].[Na+].[Na+].[Na+]	Organic compounds	Organic acids and derivatives	Carboxylic acids and derivatives	Pentacarboxylic acids and derivatives
1759	-7.246147008325514	-5.002935	1.3128147	5.314772188663482	-7.792168307304382	-2.4773961186409004	0.6272483562066988	237.192	0	512	-1.8710469712489974	0.3721651229304903	-2.4170682702278654	2.8977039184356164	-2.243212075616774	-5.2065973	1.1679326	4.614352190494536	0.1685027011942887	0.4855816895400321	141-66-2	Dicrotophos	COP(=O)(OC)OC(C)=CC(=O)N(C)C	Organic compounds	Organic acids and derivatives	Organic phosphoric acids and derivatives	Phosphate esters
1788	-2.445575196176061	-3.2046044	1.1482017	4.525599330663681	-5.732013010978699	-1.2064136803150178	0.44221212121212117	147.13	0	512	2.7221260387953072	1.9630968645246303	-0.564311776007331	3.9612875546563506	0.7590291911072642	-3.4447372	1.0271597	3.9816162258386605	1.7229640476450578	0.3422121212121212	142-47-2	Sodium L-glutamate	NC(CCC(=O)O)C(=O)[O-].[Na+]	Organic compounds	Organic acids and derivatives	Carboxylic acids and derivatives	Amino acids, peptides, and analogues
1845	-4.839456449642431	-4.4522266	1.164134	4.764702349901196	-6.775681781768799	-2.0109794318676024	0.40418393361851657	507.2660000000001	0	512	0.8657793046378613	1.2530091117761362	-1.0704460274885064	3.69425632241269	-0.38722981084848573	-4.465429	1.080403	4.1938063383102415	1.2398069064402624	0.2930619642388339	144550-36-7	Iodosulfuron-methyl-sodium	COC(=O)c1ccc(I)cc1S(=O)(=O)[N-]C(=O)Nc1nc(C)nc(OC)n1.[Na+]	Organic compounds	Organic nitrogen compounds	Organonitrogen compounds	Sulfonylureas
1915	-4.400618422568786	-4.7393575	1.202041	4.72003710269928	-7.185733842849731	-2.465696740150452	0.706887871853547	201.254	0	512	0.9031260983253511	0.5643870592949133	-1.8819893219555943	2.8380477807436852	0.33873904889727857	-5.044424	1.1900239	4.6468034565448715	0.2593204528031951	0.5618878718535469	148-79-8	Thiabendazole	c1ccc2[nH]c(-c3cscn3)nc2c1	Organic compounds	Organoheterocyclic compounds	Benzimidazoles
1939	-5.241104388481852	-4.5221744	1.2325331	4.780885910987854	-6.8912677526473995	-2.1103818416595463	0.7562384627469463	258.4049999999999	0	512	0.17119652429088847	0.8901265605048564	-1.4789668398746592	3.3019190711131943	-0.7189300301139321	-4.694073	1.0956788	4.526702940464018	0.7182277064976389	0.6001409017713366	1506-02-1	6-Acetyl-1,1,2,4,4,7-hexamethyltetraline	CC(=O)c1cc2c(cc1C)C(C)(C)C(C)CC2(C)C	Organic compounds	Benzenoids	Tetralins
1956	-4.914921807363051	-4.5383244	1.3712986	5.497814279794691	-7.440149581432342	-1.942335301637651	0.4127573836552164	235.066	0	512	0.4562680098511573	0.832865458897131	-2.068959764218134	3.428854515576557	-0.37659745128394917	-5.125559	1.2906386	4.872132205963133	0.24563096912298607	0.30151998784009726	15165-67-0	Dichlorprop-P	CC(Oc1ccc(Cl)cc1Cl)C(=O)O	Organic compounds	Benzenoids	Benzene and substituted derivatives	2-phenoxypropionic acids
2054	-5.04838621288633	-5.051979	1.2877038	5.105352431535719	-7.512665724754333	-2.4073132932186136	0.36282328939731096	335.28200000000004	0	512	0.4770240255692995	0.47343118563011066	-1.987255486298704	3.1180969452370153	0.003592852055076534	-5.108638	1.1069524	4.306167876720424	0.4167724470882269	0.27989646012901825	1582-09-8	Trifluralin	CCCN(CCC)c1c([N+](=O)[O-])cc(C(F)(F)F)cc1[N+](=O)[O-]	Organic compounds	Benzenoids	Benzene and substituted derivatives	Aniline and substituted anilines
2124	-4.691830048950914	-4.6512265	1.3538029	5.359034836292267	-7.365325593948365	-2.0062907576560973	0.5865245181264356	418.4730000000002	0	512	0.929837393475655	0.9704409145897628	-1.7436581515217957	3.615376684770472	-0.040603528412583856	-4.5898137	1.1333656	4.608322924375533	1.0318537328730444	0.4453480475382003	162881-26-7	(Phenylphosphoryl)bis[(2,4,6-trimethylphenyl)methanone]	Cc1cc(C)c(C(=O)P(=O)(C(=O)c2c(C)cc(C)cc2C)c2ccccc2)c(C)c1	Organic compounds	Benzenoids	Benzene and substituted derivatives	Benzoic acids and derivatives
2135	-4.760348650627618	-4.2404494	1.1919252	4.643369200825689	-6.555973803997039	-1.91260460317135	0.6226380621892437	295.338	0	512	0.7099706789265763	1.2298698942345891	-1.0856544744428451	3.5577147263828444	-0.5198992220692684	-4.1324677	1.0454559	3.9469921052455894	1.3378516026669254	0.49179325915174965	163520-33-0	Isoxadifen-ethyl	CCOC(=O)C1=NOC(c2ccccc2)(c2ccccc2)C1	Organic compounds	Benzenoids	Benzene and substituted derivatives	Diphenylmethanes
2150	-5.766441479142571	-4.1409802	1.1130089	4.301376104354858	-6.397224724292755	-2.095848619937897	0.6563263246889417	222.266	0	512	-0.41956844533114074	1.2058927708998735	-1.0503516904813246	3.2510244138735334	-1.62546123545971	-4.1663203	1.034189	3.987545967102051	1.1805527006364964	0.5052152135778305	1646-88-4	Aldoxycarb	CNC(=O)ON=CC(C)(C)S(C)(=O)=O	Organic compounds	Organic nitrogen compounds	Organonitrogen compounds	Oxime carbamates
2209	-4.019091179866442	-4.612194	1.3027081	5.023124861717223	-7.184410786628723	-2.1612859249114993	0.6922302340290954	221.647	0	512	1.326570677617488	0.7334677810071801	-1.8387489291447927	3.184375932572431	0.5931028814128547	-4.4280076	1.1231986	4.423609846830368	0.9176542713493495	0.543843137254902	1698-60-8	Chloridazon	Nc1cnn(-c2ccccc2)c(=O)c1Cl	Organic compounds	Organoheterocyclic compounds	Diazines	Pyridazines and derivatives
2218	-3.2175897446047688	-4.394489	1.2248031	5.063308906555173	-6.936898589134216	-1.8735896825790426	0.49662026971296863	329.418	0	512	2.300157581519479	1.123258515193473	-1.419151263009969	3.644157643545205	1.1768990668881512	-4.4373407	1.0508794	4.23781971335411	1.0804066024884562	0.3812356543283532	171118-09-5	Metolachlor ESA	CCc1cccc(C)c1N(C(=O)CS(=O)(=O)O)C(C)COC	Organic compounds	Benzenoids	Benzene and substituted derivatives	Anilides
2231	-3.3368901894028857	-4.320985	1.1151396	4.506929403543472	-6.570625007152557	-2.0636956036090854	0.4860820285825772	452.4490000000002	0	512	2.318679443272375	1.334584794912811	-0.9150553744772966	3.5918740290661755	0.9840946509901807	-4.538144	1.0435436	4.098201477527618	1.1174255151231944	0.37725849917081256	173159-57-4	Foramsulfuron	COc1cc(OC)nc(NC(=O)NS(=O)(=O)c2cc(NC=O)ccc2C(=O)N(C)C)n1	Organic compounds	Organic nitrogen compounds	Organonitrogen compounds	Sulfonylureas
2259	-4.639684631076039	-3.9072154	1.0810179	4.066880351305008	-6.1998684167861935	-2.1329880654811864	0.6522977022977023	108.122	0	512	0.3942294394405702	1.1266987142009086	-1.165954346269584	2.9009260050354233	-0.7324692742492571	-4.0982075	1.0624335	4.193517738580702	0.9357065874667498	0.5094405594405594	1758-73-2	Amino(imino)methanesulfinic acid	N=C(N)S(=O)O	Organic compounds	Organic acids and derivatives	Sulfinic acids and derivatives	Sulfinic acids
2270	-3.5309911272818275	-3.9079888	1.2484351	5.332916501164435	-6.614581096172333	-1.2816645950078969	0.11180124223602483	649.1859999999999	0	512	2.2813780182095407	1.9043803389569716	-0.8022119506809642	4.530704550483471	0.3769976594155602	-4.06858	1.0641612	4.191084516048431	1.7437889910324376	0.06894409937888199	17671-27-1	Behenyl behenate	CCCCCCCCCCCCCCCCCCCCCCOC(=O)CCCCCCCCCCCCCCCCCCCCC	Organic compounds	Lipids and lipid-like molecules	Fatty Acyls	Fatty acid esters
2292	-5.119625489720803	-5.4886255	1.4037659	5.70466684103012	-8.270076417922974	-2.565409576892854	0.6879157733450889	491.1200000000001	0	512	0.5715621306514383	0.20256208510829135	-2.578888797550733	3.1257780434793867	0.36900003670742	-5.5630198	1.328386	5.129354804754257	0.12816786959697896	0.5372308418382395	179101-81-6	Pyridalyl	FC(F)(F)c1ccc(OCCCOc2c(Cl)cc(OCC=C(Cl)Cl)cc2Cl)nc1	Organic compounds	Benzenoids	Benzene and substituted derivatives	Halobenzenes
2316	-3.58401876687227	-4.206115	1.1653463	4.612328177690502	-6.660811018943787	-2.0484828412532843	0.5688476267084674	398.3970000000002	0	512	2.016297292577305	1.3942012866108477	-1.0604949594942117	3.551833218196291	0.6220960021096635	-4.1228867	1.0842463	4.341106051206587	1.4774294193532072	0.4453182149437615	181274-15-7	Propoxycarbazone-sodium	CCCOc1nn(C(=O)[N-]S(=O)(=O)c2ccccc2C(=O)OC)c(=O)n1C.[Na+]	Organic compounds	Benzenoids	Benzene and substituted derivatives	Benzoic acids and derivatives
2319	-4.967525984418001	-4.286991	1.1709133	4.701322832703591	-6.498475551605225	-1.7971527189016343	0.7142242508485447	576.6880000000002	0	512	0.7934149300794159	1.4739497847018026	-0.7375346371078081	3.9637881955957823	-0.680534865033235	-4.5815463	1.1293651	4.4894429385662065	1.1793946167870277	0.5540979882222821	181640-09-5	SR144190	CN(C)C(=O)NC1(c2ccccc2)CCN(CCC2(c3ccc(F)c(F)c3)CN(C(=O)c3ccccc3)CCO2)CC1.Cl	Organic compounds	Organoheterocyclic compounds	Oxazinanes	Morpholines
2328	-4.696124990618542	-5.4536595	1.4224873	5.381064134836197	-8.062508130073548	-2.681443995237351	0.5435244980401432	284.098	0	512	0.7573431857583144	-0.00019135041321846968	-2.609039953696691	2.772024181139505	0.7575345438358037	-5.763754	1.3499846	5.2373699784278855	-0.3102857280671272	0.4147621597935635	1836-75-5	Nitrofen	O=[N+]([O-])c1ccc(Oc2ccc(Cl)cc2Cl)cc1	Organic compounds	Benzenoids	Benzene and substituted derivatives	Diphenylethers
2335	-2.951434976424565	-4.279262	1.2918532	5.226727491617202	-6.989375865459442	-1.7626483738422396	0.7469206593010199	357.3810000000001	0	512	2.6016964832881535	1.273869389604627	-1.436244405746723	3.790483085870479	1.327827089462886	-4.071975	1.1349471	4.4774578452110285	1.481156227408803	0.5932974708952228	184653-84-7	Carabersat	CC(=O)c1ccc2c(c1)C(NC(=O)c1ccc(F)cc1)C(O)C(C)(C)O2	Organic compounds	Organoheterocyclic compounds	Benzopyrans	1-benzopyrans
2363	-5.068149180750163	-4.4398494	1.2799401	5.243711549043654	-7.15933655500412	-1.915625005960465	0.667140964298859	152.12999999999997	0	512	0.11406568451737224	0.7423655084547908	-1.9771216897365842	3.2665898593070706	-0.6282998040716965	-4.5373583	1.104671	4.306752020120621	0.6448565816143732	0.5286794258373206	18755-43-6	Phosphonic acid, propyl-, dimethyl ester	CCCP(=O)(OC)OC	Organic compounds	Organic acids and derivatives	Organic phosphonic acids and derivatives	Phosphonic acid diesters
2369	-3.8169504235439216	-3.8242018	1.1585399	4.561162218451499	-6.045386493206024	-1.4842242747545251	0.4215961457896942	204.35699999999997	0	512	1.4934390949867145	1.4861877126630814	-0.7349969746753882	3.826165243776111	0.0072513987369622335	-4.1048975	1.0280511	4.0447939157485955	1.2054920263556121	0.27642089093701994	18794-84-8	trans-beta-Farnesene	C=CC(=C)CCC=C(C)CCC=C(C)C	Organic compounds	Lipids and lipid-like molecules	Prenol lipids	Sesquiterpenoids
2439	-4.62970714657668	-3.7945638	1.2067981	4.568052494525908	-6.05299825668335	-1.4849457621574418	0.7093067518067518	546.6230000000003	0	512	1.1079807547699623	1.943124150553855	-0.31531035533670704	4.252742139189201	-0.8351433762824909	-4.0709662	0.9722193	3.731113529205322	1.6667216662910738	0.5578781803781804	196808-45-4	Farglitazar	Cc1oc(-c2ccccc2)nc1CCOc1ccc(CC(Nc2ccccc2C(=O)c2ccccc2)C(=O)O)cc1	Organic compounds	Organic acids and derivatives	Carboxylic acids and derivatives	Amino acids, peptides, and analogues
2455	-4.423437328878833	-4.523356	1.296998	5.210838645696639	-7.311326241493225	-2.1004875957965856	0.618974358974359	217.378	0	512	0.9137782598039549	0.8138596348616601	-1.9741106528104364	3.2367279928862027	0.09991863196711392	-4.562922	1.1181806	4.531990534067154	0.7742935940431451	0.478974358974359	2008-41-5	Butylate	CCSC(=O)N(CC(C)C)CC(C)C	Organic compounds	Organosulfur compounds	Thiocarbonyl compounds	Thiocarbamic acid derivatives
2456	-4.739285602875383	-3.944196	1.0833083	4.1841393172740915	-6.111966466903686	-1.9278271496295942	0.6197598605098605	190.029	0	512	0.5395342800717128	1.3346238946630762	-0.8331465839565904	3.3509927333175016	-0.7950896170813158	-4.232156	1.0325285	4.016113543510434	1.0466640752488914	0.4885098605098605	2008-58-4	2,6-Dichlorobenzamide	NC(=O)c1c(Cl)cccc1Cl	Organic compounds	Benzenoids	Benzene and substituted derivatives	Benzoic acids and derivatives
2472	-4.854334651343393	-4.847914	1.2398592	4.824290615320205	-7.345972800254821	-2.5216821849346167	0.5651071428571429	244.294	0	512	0.5335781492408062	0.5399985933956503	-1.9580599996706218	2.8662306156495827	-0.006420432440805257	-4.680712	1.0427352	3.8945712506771084	0.7072005840508818	0.42939285714285713	20325-40-0	3,3'-Dimethoxybenzidine dihydrochloride	COc1cc(-c2ccc(N)c(OC)c2)ccc1N.Cl.Cl	Organic compounds	Benzenoids	Benzene and substituted derivatives	Biphenyls and derivatives
2517	-4.253741272991138	-4.0183973	1.2133794	4.710073211789129	-6.311196947097778	-1.601123735308649	0.2449726831585734	530.8780000000003	0	512	1.4712534552195395	1.7065974050177075	-0.5862022188871002	4.123870992902028	-0.23534394175334494	-4.3560653	1.1014521	4.478358161449432	1.3689294573620734	0.15135566188197766	2082-79-3	Octadecyl 3-(3,5-di-tert-butyl-4-hydroxyphenyl)propionate	CCCCCCCCCCCCCCCCCCOC(=O)CCc1cc(C(C)(C)C)c(O)c(C(C)(C)C)c1	Organic compounds	Lipids and lipid-like molecules	Fatty Acyls	Fatty alcohol esters
2539	-4.572425456094482	-5.1000705	1.3454167	5.137026208639144	-7.803714108467102	-2.666687899827958	0.6977096469081951	249.683	0	512	0.8249635177445406	0.2973184911303777	-2.4063251346280796	2.7307010740110647	0.5276450204375003	-5.0350904	1.0900356	4.174223256111144	0.3622985365592673	0.5414596469081951	210880-92-5	Clothianidin	CN=C(NCc1cnc(Cl)s1)N[N+](=O)[O-]	Organic compounds	Organoheterocyclic compounds	Azoles	Thiazoles
2637	-3.0294804508239053	-4.305465	1.2197285	5.048991993069648	-6.787641286849976	-1.7386492937803277	0.7867520195750571	214.246	0	512	2.301432271513948	1.0254474913010119	-1.4567285645121222	3.5922634285575255	1.275984770581124	-4.416748	1.1422881	4.578467172384261	0.9141646737307128	0.6246830540578158	22252-43-3	7-Aminodeacetoxycephalosporanic acid	CC1=C(C(=O)O)N2C(=O)C(N)C2SC1	Organic compounds	Organic acids and derivatives	Carboxylic acids and derivatives	Amino acids, peptides, and analogues
2726	-3.441989670615259	-3.8892827	1.2173754	4.8558724373579	-6.362478768825531	-1.506606331467631	0.645410416456928	312.3690000000001	0	512	2.0526782566483646	1.6053852154791106	-0.8678108415619072	3.9880615957959926	0.44729303278439936	-3.5431955	1.0642877	4.087643724679946	1.9514724503073004	0.5104104164569281	23949-66-8	Ethanediamide, N-(2-ethoxyphenyl)-N'-(2-ethylphenyl)-	CCOc1ccccc1NC(=O)C(=O)Nc1ccccc1CC	Organic compounds	Organic acids and derivatives	Carboxylic acids and derivatives	Amino acids, peptides, and analogues
2847	-2.9930571493518467	-3.4373906	1.1904974	4.530127298831938	-5.764228630065918	-1.23410133123398	0.4322195035238513	134.175	0	512	2.1346144546072265	1.6902810535697101	-0.6365570261068447	3.893570272725093	0.44433341652034564	-3.4679518	1.0127286	4.026705580949782	1.6597198217161773	0.2998203237562505	25322-69-4	Polypropylene glycol	CC(O)COC(C)CO	Organic compounds	Organic oxygen compounds	Organooxygen compounds	Alcohols and polyols
2904	-4.079291156689891	-4.604661	1.2083169	4.772384423017501	-6.988699185848236	-2.2163147628307347	0.45809158405431705	350.4580000000001	0	512	1.4653448215009803	0.9399749924269358	-1.4440632076573647	3.3283212153601367	0.5253698311641131	-4.5512714	1.0759414	4.363704347610472	0.9933645526624282	0.31253995795349176	26002-80-2	Phenothrin	CC(C)=CC1C(C(=O)OCc2cccc(Oc3ccccc3)c2)C1(C)C	Organic compounds	Lipids and lipid-like molecules	Fatty Acyls	Fatty acid esters
2919	-3.3212682288942488	-4.7234087	1.2571629	5.114423745870589	-7.366864550113678	-2.252440804243089	0.7748128964266322	286.349	0	512	2.1356274418963244	0.7334869917206732	-1.9099688793231049	3.204454866547484	1.4021404701413958	-4.7139955	1.1420635	4.40835456252098	0.7429002035891847	0.6192573408710766	26225-79-6	Ethofumesate	CCOC1Oc2ccc(OS(C)(=O)=O)cc2C1(C)C	Organic compounds	Organoheterocyclic compounds	Coumarans
2920	-3.970089339569208	-4.946807	1.3490294	5.0016279935836785	-7.540648472309113	-2.539020478725434	0.7508375169626571	301.798	0	512	1.509627017832451	0.5329094584735928	-2.0609321149074535	2.9406958786762254	0.9767175680846005	-5.048125	1.0883782	4.2446857392787924	0.43159155152368656	0.5972143285568601	262376-75-0	HMR1426	OC12N=C(c3ccccc3)SC1Cc1cc(Cl)ccc12	Organic compounds	Benzenoids	Indanes
2923	-3.027296241047294	-3.556066	1.1041055	4.188068944215774	-5.703145599365234	-1.5150766551494599	0.2718816649466804	402.57200000000006	0	512	2.577547324169095	2.0487775334998943	-0.09830203414884489	4.089766910066929	0.5287697951770713	-3.4622126	0.96525794	4.076093533635138	2.1426310147362857	0.1696594427244582	26266-57-9	Sorbitan monohexadecanoate	CCCCCCCCCCCCCCCC(=O)OCC(O)C1OCC(O)C1O	Organic compounds	Lipids and lipid-like molecules	Fatty Acyls	Fatty acid esters
3006	-3.2531443221947933	-3.9538941	1.2274994	5.002751520276069	-6.417833638191223	-1.4150821179151536	0.46681846932321314	342.3910000000001	0	512	2.281378018209541	1.5806281896826861	-0.883311297786889	4.119440222489181	0.7007498161413883	-4.114154	1.052481	4.303227716684341	1.4203684825486602	0.3601518026565465	27138-31-4	Di(propylene glycol) dibenzoate	CC(COCC(C)OC(=O)c1ccccc1)OC(=O)c1ccccc1	Organic compounds	Benzenoids	Benzene and substituted derivatives	Benzoic acids and derivatives
3008	-4.199057047821103	-3.775169	1.2152407	4.753423196077346	-6.090262067317963	-1.3368388712406172	0.5752074412536544	326.502	0	512	1.3148287980849467	1.7387169625435162	-0.576376221411913	4.177046974665433	-0.4238881520996678	-3.9236224	0.9974109	3.8539356708526595	1.5902634808091838	0.4524801685263816	27176-87-0	Dodecylbenzenesulfonic acid	CCCCCCCCCCCCc1ccccc1S(=O)(=O)O	Organic compounds	Benzenoids	Benzene and substituted derivatives	Benzenesulfonic acids and derivatives
3052	-3.897184582237192	-3.8959537	1.1834114	4.726271596550941	-6.469506955146789	-1.7432353585958489	0.5996864548494983	182.266	0	512	1.3635210804412121	1.3647520293610007	-1.2088012924683853	3.517470304082555	-0.0012309269942720746	-4.0551534	1.0828388	4.2217886388301835	1.2055522932799838	0.457178093645485	27776-01-8	Benzyltoluene	Cc1ccccc1Cc1ccccc1	Organic compounds	Benzenoids	Benzene and substituted derivatives	Diphenylmethanes
3090	-3.2397850165254924	-3.9332328	1.185375	5.001669672131537	-6.4538062572479244	-1.4521365851163877	0.7445863369111423	111.08	0	512	1.8058508545527274	1.1124030892026937	-1.4081703861697046	3.5934992859618324	0.6934477677457478	-3.7698736	1.0783705	4.405715218186377	1.2757622488678972	0.5832960143304972	28382-15-2	Maleic hydrazide, potassium salt	O=c1ccc([O-])n[nH]1.[K+]	Organic compounds	Organoheterocyclic compounds	Diazines	Pyridazines and derivatives
3126	-3.41165952122028	-4.538482	1.2634995	4.960559558868406	-6.935314881801605	-1.9747553229331989	0.7056090407177363	196.957	0	512	1.8827118993518908	0.7558892390204154	-1.6409434612294342	3.319616097638972	1.1268226679581868	-4.40091	1.158754	4.2930441915988915	0.8934615016605431	0.5456090407177363	2893-78-9	Sodium dichloroisocyanurate	O=c1[n-]c(=O)n(Cl)c(=O)n1Cl.[Na+]	Organic compounds	Organoheterocyclic compounds	Triazines	Triazinones
3190	-4.077559351065838	-4.7414412	1.2049346	4.817489719390869	-7.146651041507721	-2.3291613221168523	0.7805914291801388	260.3739999999999	0	512	1.3380382639290778	0.6741563517448357	-1.731053426512806	3.086436292878063	0.6638818987815744	-4.4305067	1.1212728	4.410930216312408	0.9850909055624046	0.6194803180690277	3006-86-8	1,1-Bis(tert-butylperoxy)cyclohexane	CC(C)(C)OOC1(OOC(C)(C)C)CCCCC1	Organic compounds	Organic oxygen compounds	Organic oxides	Organic peroxides
3192	-6.502807910225481	-5.314135	1.3172632	5.097255992889405	-8.035588908195496	-2.9383329153060918	0.6726351877824529	380.7840000000001	0	512	-0.9221292185637165	0.26654360078356726	-2.4549102165337313	2.6423457763556732	-1.188672835610003	-5.4108644	1.2315363	4.828945982456204	0.16981432829700893	0.5281907433380084	300-76-5	Naled	COP(=O)(OC)OC(Br)C(Cl)(Cl)Br	Organic compounds	Organic acids and derivatives	Organic phosphoric acids and derivatives	Phosphate esters
294	-3.599392104758879	-4.272423	1.2167149	4.833290287852287	-6.516865611076355	-1.683575323224068	0.5258448540706604	148.20499999999996	0	512	1.5714707509477204	0.8984400528133335	-1.346002755369756	3.487287532482531	0.6730306857684649	-4.4031925	1.0613121	4.331961745023727	0.7676703212920468	0.41067025089605735	104-46-1	Anethole	CC=Cc1ccc(OC)cc1	Organic compounds	Benzenoids	Phenol ethers	Anisoles
3278	-4.732660092803644	-4.400417	1.1871376	4.522020304203032	-6.709994924068451	-2.1879746198654195	0.7835483033965549	261.119	0	512	0.6841783810680953	1.0164216204506797	-1.2931564501967119	3.22886385400632	-0.3322432417599428	-4.4573755	1.0790849	4.210546368360519	0.9594629442847102	0.6111750315071539	314-40-9	Bromacil	CCC(C)n1c(=O)[nH]c(C)c(Br)c1=O	Organic compounds	Organoheterocyclic compounds	Diazines	Pyrimidines and pyrimidine derivatives
3322	-4.07601108482326	-3.7993402	1.1528195	4.473258531093597	-5.934050798416138	-1.4607922673225404	0.7604078156053997	213.329	0	512	1.2530388127447056	1.529709648710031	-0.6050009008481723	3.868257630245425	-0.27667083671534964	-3.866133	1.0737811	4.254908895492553	1.4629169018244361	0.6004078156053997	32289-58-0	Polihexanide	CN=C(N)NCCCCCCN=C(C)N	Organic compounds	Organic nitrogen compounds	Organonitrogen compounds	Guanidines
3338	-5.646598496206912	-6.3466125	1.7724603	6.873083645105362	-9.703349947929382	-2.8302663028240205	0.7142240896358544	801.3789999999999	0	512	0.2572394614260612	-0.44277449178597356	-3.799511990296409	3.0735716548089527	0.7000139572537813	-6.793234	1.44418	5.9278489112854	-0.8893959252114806	0.5622240896358545	32536-52-0	Octabromodiphenyl ether	Brc1cc(Oc2cc(Br)c(Br)c(Br)c2Br)c(Br)c(Br)c1Br	Organic compounds	Benzenoids	Benzene and substituted derivatives	Diphenylethers
3388	-3.7733601897760543	-3.7778451	1.1521971	4.463649642467498	-5.957735848426819	-1.4940862059593205	0.22819472616632858	398.6280000000002	0	512	1.827207610906553	1.82272267076249	-0.35716804774421196	4.106481594723286	0.004484954495796334	-3.7289362	1.0441371	4.035307845473289	1.8716316052165196	0.15172413793103448	33703-08-1	Hexanedioic acid, diisononyl ester	CC(C)CCCCCCOC(=O)CCCCC(=O)OCCCCCCC(C)C	Organic compounds	Lipids and lipid-like molecules	Fatty Acyls	Fatty alcohol esters
3401	-4.567306143401755	-4.8765345	1.2416791	5.051255559921264	-7.493895721435547	-2.442640161514283	0.7773295064578523	228.321	0	512	0.7912397144953536	0.48201140718454716	-2.1353498635384387	2.915905696382825	0.3092283185733429	-4.9485283	1.1063422	4.633727622032165	0.41001756078318913	0.606241134751773	34014-18-1	Tebuthiuron	CNC(=O)N(C)c1nnc(C(C)(C)C)s1	Organic compounds	Organoheterocyclic compounds	Azoles	Thiadiazoles
3470	-4.033569041978065	-4.9067245	1.2273835	4.823810011148452	-7.405522584915161	-2.5817125737667093	0.6774734017072728	276.493	0	512	1.4081150987264643	0.5349596815031427	-1.9638384442106311	2.8599715669378205	0.8731554109943467	-4.7820654	1.1249852	4.500456178188324	0.6596187637196367	0.5269911957411957	35435-21-3	Silane, triethoxy(2,4,4-trimethylpentyl)-	CCO[Si](CC(C)CC(C)(C)C)(OCC)OCC	Organic compounds	Organometallic compounds	Organometalloid compounds	Organosilicon compounds
3477	-4.984972331599694	-4.9171524	1.3438809	5.056065261363983	-7.3954936265945435	-2.3394283652305607	0.6914480230880492	297.18500000000006	0	512	0.4880545536314112	0.5558744798648888	-1.922466741363438	3.133598520000545	-0.06781992681453808	-5.4239817	1.2469612	4.951598674058914	0.0490452267117344	0.5352283944868691	35554-44-0	Imazalil	C=CCOC(Cn1ccnc1)c1ccc(Cl)cc1Cl	Organic compounds	Benzenoids	Benzene and substituted derivatives	Benzylethers
3616	-3.92073630860502	-4.2277703	1.2233063	4.7754893600940695	-6.583936655521393	-1.8084472954273234	0.4659780642471437	314.46600000000007	0	512	1.5768373878834059	1.2698033693772226	-1.0863629590329673	3.6891264010611025	0.30703401991670853	-4.074151	1.052539	4.126998522877693	1.4234226448479264	0.3050368762062311	3851-87-4	Peroxide, bis(3,5,5-trimethyl-1-oxohexyl)	CC(CC(=O)OOC(=O)CC(C)CC(C)(C)C)CC(C)(C)C	Organic compounds	Organic acids and derivatives	Carboxylic acids and derivatives	Dicarboxylic acids and derivatives
3624	-3.212424129885544	-4.6638002	1.3844814	5.531177550554272	-7.723561680316925	-2.1923841297626527	0.5959899971504453	381.2180000000001	0	512	2.3687492686812597	0.9173731572121551	-2.142388281750121	3.388789268804151	1.4513761096774442	-4.5679755	1.1770535	4.827884006500243	1.0131978714220926	0.44951112391100867	38720-66-0	1,2-Dichloro-5,12-dihydroquinolino[2,3-b]acridine-7,14-dione	O=c1c2ccccc2[nH]c2cc3c(=O)c4c(Cl)c(Cl)ccc4[nH]c3cc12	Organic compounds	Organoheterocyclic compounds	Quinolines and derivatives	Benzoquinolines
3662	-3.8652566467164697	-4.48981	1.2095244	4.663555383682251	-6.77669004201889	-2.1131346583366395	0.5908976426799007	198.221	0	512	1.4318930160513337	0.8073396631485673	-1.4795403792510866	3.184015004431164	0.6245533432127295	-4.320199	0.9630859	3.7256747901439664	0.9769506400467175	0.4562822580645161	39515-51-0	3-Phenoxybenzaldehyde	O=Cc1cccc(Oc2ccccc2)c1	Organic compounds	Benzenoids	Benzene and substituted derivatives	Diphenylethers
3710	-4.10107455724292	-3.5675023	1.1749206	4.765990158915519	-6.019352996349334	-1.253362837433815	0.6898289229996546	211.217	0	512	1.2236543126277102	1.7572265958672761	-0.6946241264787041	4.071366032436815	-0.53357229703479	-3.9596434	1.1034898	4.507939437031746	1.365085511124042	0.5260125671890378	41372-08-1	Methyldopa sesquihydrate	CC(N)(Cc1ccc(O)c(O)c1)C(=O)O.CC(N)(Cc1ccc(O)c(O)c1)C(=O)O.O.O.O	Organic compounds	Phenylpropanoids and polyketides	Phenylpropanoic acids
3834	-3.312788131862498	-4.330362	1.2247603	5.162999439239497	-6.9244618773460385	-1.7614624381065407	0.44153439153439156	222.372	0	512	2.034291970242483	1.0167182591473325	-1.5773817752410575	3.5856176639984403	1.0175737112466328	-4.1693773	1.070594	4.047939038276672	1.1777027886446605	0.2872486772486772	4602-84-0	Farnesol	CC(C)=CCCC(C)=CCCC(C)=CCO	Organic compounds	Lipids and lipid-like molecules	Prenol lipids	Sesquiterpenoids
3910	-3.4435753310172266	-4.4817314	1.8553733	7.146222424507138	-7.8252747535705565	-0.6790523290634186	0.8080808080808082	30.026	0	512	1.0339221492458885	-0.0042339216611905215	-3.3477772733074413	3.7984451511996964	1.0381560837776953	-3.9840848	1.2493366	4.789143818616867	0.49341262225588134	0.6414141414141414	50-00-0	Formaldehyde	C=O	Organic compounds	Organic oxygen compounds	Organooxygen compounds	Carbonyl compounds
3928	-4.257452095332859	-4.4981728	1.2802402	4.949032789468765	-7.061419439315796	-2.1123866498470316	0.6996317242732599	308.38100000000003	0	512	1.2316355170767028	0.9909148578226156	-1.5723318269062345	3.3767009625625297	0.2407206646769069	-4.2876725	1.1117347	4.179520469903946	1.2014150798963659	0.5392781889197245	50-33-9	Phenylbutazone	CCCCc1c(O)n(-c2ccccc2)n(-c2ccccc2)c1=O	Organic compounds	Organoheterocyclic compounds	Azoles	Pyrazoles
3960	-3.49398219411604	-3.7025566	1.1891792	4.7718402475118635	-6.033162140846253	-1.2613218933343895	0.6664345458463106	75.11099999999999	0	512	1.3817213499383374	1.173146925553215	-1.1574585967918753	3.614381650719988	0.20857441599138182	-3.721892	1.0617576	4.2059629112482035	1.1538114259223329	0.5235774029891677	5080-22-8	2-Propanamine, N-hydroxy-	CC(C)NO	Organic compounds	Organic nitrogen compounds	Organonitrogen compounds	N-organohydroxylamines
4000	-6.391229265879938	-5.250301	1.3548213	5.165486431121826	-7.971538555622101	-2.8060521245002756	0.5302367895263845	341.19000000000005	0	512	-0.8582329720141781	0.2826954038503506	-2.4385422617563415	2.726944169365484	-1.1409283816331115	-5.2437053	1.2354335	4.916089308261871	0.28929103562311936	0.3935974969952497	51338-27-3	Methyl (RS)-2-[4-(2,4-dichlorophenoxy)phenoxy]propionate	COC(=O)C(C)Oc1ccc(Oc2ccc(Cl)cc2Cl)cc1	Organic compounds	Benzenoids	Benzene and substituted derivatives	Diphenylethers
4037	-4.446619867637169	-5.5449257	1.5265962	5.977596306800841	-8.609824872016906	-2.632228565216066	0.6118651105865898	510.3630000000001	0	512	1.2612593139883719	0.16295350548994775	-2.901945690391365	3.0756506164094755	1.0983058220600963	-5.547207	1.2840439	5.1323801279067975	0.16067231135075716	0.48408733280881194	51851-37-7	Triethoxy((perfluorohexyl)ethyl)silane	CCO[Si](CCC(F)(F)C(F)(F)C(F)(F)C(F)(F)C(F)(F)C(F)(F)F)(OCC)OCC	Organic compounds	Organometallic compounds	Organometalloid compounds	Organosilicon compounds
4086	-6.1206405852864405	-4.3925304	1.2325433	4.982655501365661	-6.9993587851524355	-2.016703283786774	0.3661904761904762	168.10799999999995	0	512	-0.8950522039517627	0.8330579464676423	-1.7737704038177575	3.2088850975479035	-1.7281101440022608	-4.713852	1.0690832	4.165058833360668	0.5117364528323464	0.2761904761904762	528-29-0	1,2-Dinitrobenzene	O=[N+]([O-])c1ccccc1[N+](=O)[O-]	Organic compounds	Benzenoids	Benzene and substituted derivatives	Nitrobenzenes
4122	-2.947983340209221	-3.0264766	1.1183932	4.600229725241661	-5.356554520130158	-0.756324794888497	0.6896825396825397	91.11	0	512	2.0115827064287064	1.9330894203831939	-0.39698847349222993	4.20324125174943	0.07849328141858658	-3.2066772	0.9903424	4.033872824907303	1.752888853366334	0.521626984126984	534-03-2	1,3-Propanediol, 2-amino-	NC(CO)CO	Organic compounds	Organic nitrogen compounds	Organonitrogen compounds	Amines
4230	-3.13333091814522	-3.9252944	1.1850548	4.617653077840804	-6.214945435523987	-1.597292357683183	0.5538011695906433	256.3419999999999	0	512	2.2754888502468837	1.4835253674301168	-0.8061256671318834	3.8115274107089205	0.7919634811162548	-3.6874921	0.9917855	4.121702983975409	1.7213276305802694	0.4121345029239766	54982-83-1	1,4-Dioxacyclohexadecane-5,16-dione	O=C1CCCCCCCCCCC(=O)OCCO1	Organic compounds	Phenylpropanoids and polyketides	Macrolides and analogues
4373	-1.8607412077445065	-3.2483559	1.1137328	4.375746950507162	-5.462729179859161	-1.0869822293519982	0.4857575757575757	76.095	0	512	3.020614913628579	1.6330002667613315	-0.5813730584860755	3.794373892021087	1.3876146577340092	-3.2696445	0.9744665	3.917063987255096	1.6117116058484229	0.37666666666666665	57-55-6	1,2-Propylene glycol	CC(O)CO	Organic compounds	Organic oxygen compounds	Organooxygen compounds	Alcohols and polyols
4378	-8.912669910610614	-4.131618	1.2694006	4.830755883455276	-6.732124018669128	-1.9013681352138523	0.680802318405294	296.41	0	512	-3.440777059240033	1.340274811444154	-1.2602311672985478	3.5705247161567284	-4.781051887691913	-5.265331	1.3174933	5.1526967823505405	0.20656204312901283	0.5216186449359063	57-63-6	17alpha-Ethinylestradiol	C#CC1(O)CCC2C3CCc4cc(O)ccc4C3CCC21C	Organic compounds	Lipids and lipid-like molecules	Steroids and steroid derivatives	Estrane steroids
4408	-3.80698043263616	-3.6014426	1.2173809	4.613291007280347	-6.034956634044647	-1.4216656267643	0.59170747962718	447.6380000000001	0	512	1.843946514053518	2.0494843621785486	-0.3840296873549692	4.229261319925378	-0.20553785718144812	-3.8515756	0.99436766	4.113312432169914	1.799351311768077	0.46830322430803095	58353-68-7	Butanoic acid, 4-[(9Z)-9-octadecen-1-ylamino]-4-oxosulfo-, sodium salt (1:2)	CCCCCCCCC=CCCCCCCCCNC(=O)CC(C(=O)[O-])S(=O)(=O)[O-].[Na+].[Na+]	Organic compounds	Lipids and lipid-like molecules	Fatty Acyls	Fatty acids and conjugates
4412	-3.990671611080204	-3.9236007	1.21869	4.833081024885177	-6.475454473495484	-1.6423734486103063	0.4997970591898485	186.295	0	512	1.2795295878764277	1.3466005128625402	-1.205253274538852	3.6278277503463254	-0.06707093740466696	-4.0867176	1.0348123	4.063482028245924	1.18348358483208	0.38285612632149635	58430-94-7	3,5,5-Trimethylhexyl acetate	CC(=O)OCCC(C)CC(C)(C)C	Organic compounds	Organic acids and derivatives	Carboxylic acids and derivatives	Carboxylic acid derivatives
5977	-4.144051970395186	-3.6278281	1.2365127	4.680339562892913	-6.022190809249878	-1.3418512463569656	0.7323364217481865	58.08	0	512	0.6199746372968515	1.1361984946391501	-1.2581642015578407	3.422175361335072	-0.516223849209883	-3.7957432	1.0317147	4.186818817257881	0.9682833818585037	0.5571380090497737	75-56-9	1,2-Propylene oxide	CC1CO1	Organic compounds	Organoheterocyclic compounds	Epoxides
4526	-5.137217337033409	-5.3135686	1.4596564	5.616740506887435	-8.163920307159424	-2.5471798002719885	0.5180216513683127	342.2260000000001	0	512	0.39709566416111475	0.2207444123874483	-2.6296073059649006	2.987133200922535	0.17635125503812432	-5.4842362	1.3461846	5.351422041654583	0.05007674727465967	0.39680953015619147	60207-90-1	Propiconazole	CCCC1COC(Cn2cncn2)(c2ccc(Cl)cc2Cl)O1	Organic compounds	Benzenoids	Benzene and substituted derivatives	Halobenzenes
4605	-5.431332560988074	-4.1159754	1.2361313	4.968610140681265	-6.657147109508514	-1.6885369688272494	0.7045448525612356	101.149	0	512	-0.4263709674712525	0.8889862067167156	-1.652185515991693	3.316424624689572	-1.3153571810442264	-4.0846033	0.9996747	3.9805078923702237	0.9203582852906942	0.5516036760906473	617-84-5	Diethylformamide	CCN(C=O)CC	Organic compounds	Organic acids and derivatives	Carboxylic acids and derivatives	Carboxylic acid derivatives
4606	-4.960462003547867	-4.341608	1.3338587	5.294361686706542	-7.0192691564559935	-1.7249074697494517	0.7887932942016426	238.374	0	512	0.4167968806062778	1.0356508390110821	-1.642010272301849	3.6523514144046927	-0.618853956062515	-4.460227	1.1001066	4.427773112058639	0.9170318600239904	0.6227588114430219	61788-32-7	Hydrogenated terphenyl	C1=CC(c2ccc(C3CC=CCC3)cc2)CCC1	Organic compounds	Benzenoids	Benzene and substituted derivatives
4647	-4.7086565957978825	-4.292343	1.2219181	5.1433016121387425	-6.759066152572632	-1.6157645404338887	0.4565725806451614	187.634	0	512	0.5646549412007861	0.9809684081693318	-1.485754615573963	3.65754699656478	-0.41631345614944504	-4.304963	1.1167945	4.345047384500502	0.9683484267056709	0.3378225806451613	6190-65-4	Deethylatrazine	CC(C)Nc1nc(N)nc(Cl)n1	Organic compounds	Organoheterocyclic compounds	Triazines	Aminotriazines
4660	-3.7632297928002	-4.2696466	1.2213272	4.969819921255111	-6.821486818790436	-1.8516668975353245	0.6224002234324815	150.18099999999998	0	512	1.4133851990083934	0.9069683421253874	-1.6448718269818423	3.3249480942732688	0.5064168517920851	-4.17933	1.0375392	3.9657454133033747	0.9972851256151534	0.4933679653679654	622-51-5	p-Tolylurea	Cc1ccc(NC(N)=O)cc1	Organic compounds	Benzenoids	Benzene and substituted derivatives	N-phenylureas
4719	-2.8844523129599606	-3.468246	1.0600914	4.232915470004082	-5.638239324092865	-1.4053238540887834	0.0	184.367	0	512	2.381230875989487	1.7974371894214434	-0.37255613514341734	3.8603593348606644	0.5837936701638187	-3.5818832	1.0145887	4.144414809346197	1.683799986754329	0.0	629-50-5	Tridecane	CCCCCCCCCCCCC	Organic compounds	Hydrocarbons	Saturated hydrocarbons	Alkanes
4766	-6.309011212510737	-4.752167	1.2977875	5.051482820510863	-7.353091144561767	-2.3016083240509047	0.5858692185007974	196.464	0	512	-1.01572823048988	0.5411157746268123	-2.0598081625409104	2.991674657969952	-1.5568439876267037	-4.99021	1.1490707	4.3436275601386996	0.30307293175341987	0.4585964912280701	634-93-5	2,4,6-Trichloroaniline	Nc1c(Cl)cc(Cl)cc1Cl	Organic compounds	Benzenoids	Benzene and substituted derivatives	Aniline and substituted anilines
4824	-4.681889731880634	-4.4918838	1.3367896	5.5364736884832375	-7.207818305492401	-1.671344617009163	0.7126050420168067	282.23600000000005	0	512	0.7687226765603288	0.9587286686068576	-1.7572058970514377	3.7792677914318	-0.19000597715040968	-4.4232073	1.1425688	4.645608526468276	1.027405127207146	0.5697478991596638	64359-81-5	4,5-Dichloro-2-octyl-3(2H)-isothiazolone	CCCCCCCCn1sc(Cl)c(Cl)c1=O	Organic compounds	Organohalogen compounds	Aryl halides	Aryl chlorides
5037	-4.582838126113651	-3.9343266	1.1362292	4.441746121644972	-6.1047358274459835	-1.662989705801012	0.6928743564123483	166.188	0	512	0.6377615352000616	1.286273014193991	-0.8841361661322711	3.5576099555127003	-0.6485114774014926	-4.124253	1.0727702	3.9968591988086692	1.096346861820231	0.5015242966751918	66215-27-8	Cyromazine	Nc1nc(N)nc(NC2CC2)n1	Organic compounds	Organoheterocyclic compounds	Triazines	Aminotriazines
5060	-3.956615797188312	-4.164152	1.2645388	5.319224548339841	-6.777190399169922	-1.4579658508300806	0.784525667030738	152.241	0	512	1.2259158307775646	1.0183794600128402	-1.5946587712040454	3.724565777135796	0.20753634819743016	-4.3339863	1.0727972	4.204259085655211	0.8485453349466404	0.6128590003640714	6674-22-2	1,8-Diazabicyclo[5.4.0]undec-7-ene	C1CCC2=NCCCN2CC1	Organic compounds	Organoheterocyclic compounds	Azepanes
5093	-5.709495769194688	-4.647079	1.2804244	4.824143159389496	-7.165300607681274	-2.3411574482917787	0.7999231676888456	494.48300000000006	0	512	-0.015344403763213324	1.0470723644465052	-1.4711492422497998	3.352993917139696	-1.0624167782584086	-4.3616986	1.0701437	4.3741000890731785	1.332452732392475	0.6349968652037619	67485-29-4	Hydramethylnon	CC1(C)CN=C(NN=C(C=Cc2ccc(C(F)(F)F)cc2)C=Cc2ccc(C(F)(F)F)cc2)NC1	Organic compounds	Benzenoids	Benzene and substituted derivatives	Trifluoromethylbenzenes
5123	-5.670276107954032	-5.328462	1.3946035	5.542929935455322	-8.293414497375489	-2.7504845619201665	0.6083333333333333	236.74	0	512	-0.296004464678052	0.04580950456246796	-2.919142854099509	2.6237870813558133	-0.3418139840831822	-5.289822	1.3446078	5.129431259632111	0.08444954978904193	0.475	67-72-1	Hexachloroethane	ClC(Cl)(Cl)C(Cl)(Cl)Cl	Organic compounds	Organohalogen compounds	Organochlorides
5232	-4.441592195456133	-4.5937486	1.2240285	4.748284614086151	-6.869212591648102	-2.120927977561952	0.6022869674185464	247.68500000000003	0	512	0.9523075107078885	0.8001511468296817	-1.4753128854840807	3.27297172860207	0.15215637403239235	-4.765449	1.0789404	3.9440372109413144	0.6284506514161079	0.47275400038557935	68157-60-8	Forchlorfenuron	O=C(Nc1ccccc1)Nc1ccnc(Cl)c1	Organic compounds	Benzenoids	Benzene and substituted derivatives	N-phenylureas
5478	-5.503485022573681	-3.990035	1.2133067	4.795872986316681	-6.27031409740448	-1.4744411110877995	0.7266149068322981	238.41899999999995	0	512	-0.12614416048888893	1.387305818415637	-0.8929732353196878	3.9028997509969927	-1.51344996550581	-4.51165	1.0965023	4.266417586803437	0.8656907787958369	0.5647101449275362	6864-37-5	Bis(4-amino-3-methylcyclohexyl)methane	CC1CC(CC2CCC(N)C(C)C2)CCC1N	Organic compounds	Organic nitrogen compounds	Organonitrogen compounds	Cyclohexylamines
5492	-5.0133248253757845	-4.8282304	1.2551954	4.489991229772567	-7.169304871559143	-2.679313641786576	0.7121443309947362	345.752	0	512	0.5254398755861903	0.7105343306341737	-1.6305401705971687	2.8594510591753988	-0.1850944443638216	-4.8897953	1.1241541	4.277937734127045	0.6489693871383776	0.5544944103767634	68694-11-1	Triflumizole	CCCOCC(=Nc1ccc(Cl)cc1C(F)(F)F)n1ccnc1	Organic compounds	Benzenoids	Benzene and substituted derivatives	Trifluoromethylbenzenes
5582	-3.796080438662554	-4.013503	1.2099819	4.649195241928098	-6.187794482707977	-1.5385992407798792	0.41348768472906394	350.4799999999999	0	512	1.7485828015075646	1.53116015508605	-0.6431312425378581	4.00606399939024	0.21742263598344191	-4.0860057	1.070351	4.116491210460662	1.4586575480645574	0.3031428571428571	68987-29-1	Potassium stearyl phosphate	CCCCCCCCCCCCCCCCCCOP(=O)([O-])O.[K+]	Organic compounds	Organic acids and derivatives	Organic phosphoric acids and derivatives	Phosphate esters
5633	-2.6010429005217968	-3.1899445	1.3966651	5.420107305049895	-6.060380601882934	-0.6402732968330387	0.6370471014492753	182.172	0	512	2.6594387257926484	2.070537134093098	-0.7998989755684889	4.6202083294814065	0.5889016051697316	-3.1549819	1.1169302	4.249226272106169	2.1054997610125876	0.4845833333333333	69-65-8	D-Mannitol	OCC(O)C(O)C(O)C(O)CO	Organic compounds	Organic oxygen compounds	Organooxygen compounds	Carbohydrates and carbohydrate conjugates
5635	-3.4734890309504043	-3.5352118	1.1380333	4.674241045117379	-5.795776081085205	-1.1215350359678269	0.2951111111111111	138.122	0	512	1.6667738273360133	1.6050510407709853	-0.6555132227987877	4.01872782231859	0.061722770578526376	-3.5765104	0.99734664	4.017975440621375	1.5637524099872522	0.1991111111111111	69-72-7	Salicylic acid	O=C(O)c1ccccc1O	Organic compounds	Benzenoids	Benzene and substituted derivatives	Benzoic acids and derivatives
5771	-2.976639923877681	-3.4743915	1.1169779	4.560071763396263	-5.7314000725746155	-1.1713283091783524	0.560112130283082	117.14799999999998	0	512	2.0920949546602663	1.594343411154757	-0.6626651940366679	3.897406569359595	0.4977515365410201	-3.527429	1.0017204	3.959288540482521	1.541305766694684	0.4443226565988715	72-18-4	L-Valine	CC(C)C(N)C(=O)O	Organic compounds	Organic acids and derivatives	Carboxylic acids and derivatives	Amino acids, peptides, and analogues
5839	-4.749665109696616	-4.173061	1.1481899	4.592281389236448	-6.4675927519798275	-1.875311362743379	0.44827264239028947	386.3850000000001	0	512	0.8373551484617567	1.413959360372013	-0.8805724938214552	3.7117088954149935	-0.5766042156841644	-4.142542	1.1165015	4.488499644398687	1.4444783581388116	0.3339869281045752	73612-29-0	2-Naphthalenecarboxylic acid, 3-hydroxy-4-[2-(4-methyl-2-sulfophenyl)diazenyl]-, strontium salt (1:1)	Cc1ccc(N=Nc2c(O)c(C(=O)[O-])cc3ccccc23)c(S(=O)(=O)[O-])c1.[Sr+2]	Organic compounds	Benzenoids	Naphthalenes	Naphthalenecarboxylic acids and derivatives
5853	-4.5017201263762505	-4.899154	1.3242204	5.244177305698393	-7.494635438919067	-2.250458133220674	0.6177120272055724	327.49000000000007	0	512	1.0134779168488801	0.6160438658480485	-1.9794373956939366	3.2647399100044563	0.3974340598725288	-4.8204675	1.1894928	4.98906119465828	0.6947305596724636	0.4319027305960155	74051-80-2	Sethoxydim	CCCC(=NOCC)C1C(=O)CC(CC(C)SCC)CC1=O	Organic compounds	Organic oxygen compounds	Organooxygen compounds	Carbonyl compounds
5925	-4.014503241577723	-3.8256333	1.1284465	4.59770027399063	-6.14636116027832	-1.54866088628769	0.5130346947738251	164.204	0	512	1.2008804907231698	1.3897504537119008	-0.9309774279774277	3.6667228460132026	-0.18886995414791308	-3.7969801	1.0417491	3.9055179417133328	1.418403572140996	0.4019235836627141	7473-98-5	2-Hydroxy-2-methylpropiophenone	CC(C)(O)C(=O)c1ccccc1	Organic compounds	Organic oxygen compounds	Organooxygen compounds	Carbonyl compounds
5928	-5.402454612979649	-5.141755	1.9261937	7.636250472068786	-8.82231421470642	-1.1860637426376344	0.7991919191919192	94.939	0	512	-0.4250099600313621	-0.16431043826063318	-3.8448695617581334	3.7913809103106524	-0.2606995089147075	-4.5152755	1.3355652	5.289996260404587	0.46216915437877476	0.6355555555555557	74-83-9	Methyl bromide	CBr	Organic compounds	Organohalogen compounds	Alkyl halides	Halomethanes
5938	-3.3191662570801244	-3.9426498	1.1002904	4.500903889536858	-6.133680307865143	-1.6327764183282854	0.535362558588365	286.412	0	512	2.1378249528706577	1.5143413606930423	-0.6766890979143612	3.8242147916224964	0.6234835842284694	-3.8944864	1.1352859	4.502232766151427	1.5625048007742288	0.42322580645161284	7491-02-3	Decanedioic acid, bis(1-methylethyl) ester	CC(C)OC(=O)CCCCCCCCC(=O)OC(C)C	Organic compounds	Lipids and lipid-like molecules	Fatty Acyls	Fatty acid esters
5950	-4.142393001688438	-4.4099083	1.4831026	5.738180518150325	-7.272868251800537	-1.5346877336502118	0.6166666666666666	84.93299999999999	0	512	0.7866834627994268	0.519168174253929	-2.343791787312672	3.3943887308376532	0.2675152929892963	-4.310813	1.1722367	4.609718978404999	0.6182635095281973	0.4833333333333333	75-09-2	Dichloromethane	ClCCl	Organic compounds	Organohalogen compounds	Alkyl halides	Halomethanes
6145	-4.527129651252813	-4.3939743	1.1932045	4.753669875860213	-6.779283285140991	-2.025613409280778	0.7953045100103925	132.206	0	512	0.5941215142429569	0.7272768781149115	-1.6580321196452215	3.095637756214992	-0.13315534705359422	-4.6534257	1.0787159	4.338491338491435	0.46782548818257075	0.620019305019305	77-73-6	Dicyclopentadiene	C1=CC2C3C=CC(C3)C2C1	Organic compounds	Hydrocarbons	Polycyclic hydrocarbons
6254	-3.838134181557557	-4.8915052	1.3214229	5.1012116193771355	-7.514834201335907	-2.4136225819587716	0.40875541125541126	434.64200000000034	0	512	1.799997508873605	0.7466264380302379	-1.8767025109047444	3.2245091084723905	1.0533710598364858	-4.736279	1.0933869	4.324497139453888	0.9018526814361131	0.3117857142857143	78-42-2	Tris(2-ethylhexyl) phosphate	CCCCC(CC)COP(=O)(OCC(CC)CCCC)OCC(CC)CCCC	Organic compounds	Organic acids and derivatives	Organic phosphoric acids and derivatives	Phosphate esters
6258	-3.9313393906926266	-3.871674	1.5368891	5.915146762132645	-6.830068600177765	-0.9149218380451205	0.7852372752435082	278.221	0	512	1.5130505165590789	1.5727158301249493	-1.3856786929260596	4.529468069206585	-0.05966532987109341	-3.6987646	1.2002578	4.844266167283058	1.7456253321839181	0.6124468085106383	78491-02-8	Diazolidinyl urea	O=C(NCO)N(CO)c1c(O)n(CO)c(=O)n1CO	Organic compounds	Organoheterocyclic compounds	Azoles	Imidazoles
6280	-5.600132981778416	-5.1735783	1.4199072	5.284515154361724	-7.937855041027069	-2.653339886665344	0.597249312328082	354.491	0	512	-0.05052776821124659	0.3760269425248599	-2.3882498274598993	2.8962653269018253	-0.42655471944931467	-5.622746	1.2700168	5.082060593366622	-0.07314076523698795	0.4623655913978494	789-02-6	o,p'-DDT	Clc1ccc(C(c2ccccc2Cl)C(Cl)(Cl)Cl)cc1	Organic compounds	Benzenoids	Benzene and substituted derivatives	Diphenylmethanes
6287	-4.663553238673459	-4.280627	1.1438413	4.650798413157461	-6.488061118125915	-1.8372627049684545	0.5903138528138527	133.405	0	512	0.46161886850613987	0.8445453235225994	-1.3628890109463163	3.2879094022111444	-0.38292646483923054	-4.246006	1.0715585	4.176299673318862	0.879166085043062	0.4528138528138528	79-00-5	1,1,2-Trichloroethane	ClCC(Cl)Cl	Organic compounds	Organohalogen compounds	Organochlorides
6291	-4.669733550511973	-3.7173018	1.1573671	4.610798925161362	-6.026423442363739	-1.4156245172023774	0.5819047619047619	93.513	0	512	0.3011384393531695	1.2535701287129057	-1.0555514524985967	3.555247472662765	-0.9524317049614357	-3.7985961	1.0445837	4.154823005199432	1.1722758393314965	0.4519047619047619	79-07-2	Chloroacetamide	NC(=O)CCl	Organic compounds	Organic acids and derivatives	Carboxylic acids and derivatives	Carboxylic acid derivatives
6305	-5.794986400783665	-4.500357	1.1955907	4.429104536771774	-6.739797246456146	-2.310692709684372	0.42256159761456374	387.39900000000017	0	512	-0.2068279054512757	1.0878013340103565	-1.1516387511237574	3.2774657856480167	-1.2946292497521705	-4.426922	1.1627421	4.612114441394805	1.1612366371426217	0.2992656449553001	79277-27-3	hifensulfuron methyl	COC(=O)c1sccc1S(=O)(=O)NC(=O)Nc1nc(C)nc(OC)n1	Organic compounds	Organic nitrogen compounds	Organonitrogen compounds	Sulfonylureas
6310	-3.9174856712611374	-3.4643607	1.1870768	4.602432575821874	-5.689412081241608	-1.0869795054197338	0.5398476885433408	85.10600000000001	0	512	1.0124745078015418	1.465599475923477	-0.7594519021789288	3.8429806736429453	-0.4531249573023972	-3.630979	1.072768	4.186342000961303	1.298981116706837	0.4099267399267399	79-39-0	Methacrylamide	C=C(C)C(N)=O	Organic compounds	Organic acids and derivatives	Carboxylic acids and derivatives	Carboxylic acid derivatives
6318	-5.540850340509589	-5.6415844	1.4784858	5.842881858348843	-8.759219741821289	-2.916337883472446	0.6640772540359428	465.093	0	512	0.12668946259201364	0.02595542771332796	-3.091679938719686	2.7512019196291573	0.10073405585271544	-5.619479	1.1933876	4.763140648603436	0.04806060437320831	0.5152791771128659	79622-59-6	Fluazinam	O=[N+]([O-])c1cc(C(F)(F)F)c(Cl)c([N+](=O)[O-])c1Nc1ncc(C(F)(F)F)cc1Cl	Organic compounds	Benzenoids	Benzene and substituted derivatives	Trifluoromethylbenzenes
6410	-3.305750715788962	-3.720302	1.1407434	4.416425201296805	-5.925690257549286	-1.5092650562524808	0.5237922705314009	100.117	0	512	1.6947571117336606	1.2802057265974418	-0.9251824300266637	3.4912427712701417	0.4145513891609891	-3.9486	1.0149771	4.085705175995827	1.0519077841117046	0.3995859213250518	80-62-6	Methyl methacrylate	C=C(C)C(=O)OC	Organic compounds	Organic acids and derivatives	Carboxylic acids and derivatives	Carboxylic acid derivatives
6539	-4.631740516843184	-4.236407	1.1644696	4.5225270986557	-6.543460726737976	-2.0209336280822763	0.5467004390408645	248.285	0	512	0.7632099658446584	1.1585436698185596	-1.1485102440501336	3.374016854605566	-0.3953337137120805	-4.047101	1.0198538	3.9772143810987446	1.3478494714451237	0.43336710570753123	842-07-9	C.I. Solvent Yellow 14	Oc1ccc2ccccc2c1N=Nc1ccccc1	Organic compounds	Benzenoids	Naphthalenes	Naphthols and derivatives
6725	-4.058600265241847	-4.594909	1.2269616	4.812745285034179	-7.229711651802063	-2.4169663667678836	0.5989210789210789	268.36	0	512	1.3701175179619844	0.8338085807605832	-1.8009938685982312	3.0117514164359482	0.5363089258897444	-4.6055937	1.0574712	4.039584892988205	0.8231240958127214	0.47034965034965037	85-98-3	N,N'-Diethylcarbanilide	CCN(C(=O)N(CC)c1ccccc1)c1ccccc1	Organic compounds	Benzenoids	Benzene and substituted derivatives	N-phenylureas
6773	-3.4310119012593003	-3.4510577	1.249157	4.842334958910942	-5.957161843776703	-1.114826884865761	0.0	140.26999999999998	0	512	1.715952895730447	1.6959071280589142	-0.8101970467869555	4.032137912123987	0.020045771241310018	-3.5970905	1.0179545	3.9781333714723575	1.549874299588399	0.0	872-05-9	1-Decene	C=CCCCCCCCC	Organic compounds	Hydrocarbons	Unsaturated hydrocarbons	Unsaturated aliphatic hydrocarbons
6789	-3.835431026701397	-4.2048936	1.2984958	4.927868601679801	-6.740104496479034	-1.8122358947992332	0.5306599832915622	121.183	0	512	1.2480106729636407	0.8785481101993975	-1.6566627968139969	3.2712058048658044	0.3694625623183785	-4.1518016	0.97957593	3.8541089594364153	0.9316401295557672	0.4052631578947368	87-62-7	2,6-Dimethylaniline	Cc1cccc(C)c1N	Organic compounds	Benzenoids	Benzene and substituted derivatives	Xylenes
6799	-4.987560964980691	-4.750589	1.3381648	5.330498361587523	-7.530347228050232	-2.199848866462709	0.6621789742566124	329.44000000000005	0	512	0.5302153642932652	0.7671874300465504	-2.012570898776276	3.317927462811247	-0.23697207109031027	-4.733878	1.0429155	4.023367512226101	0.7838981888153421	0.4918633384237351	87820-88-0	Tralkoxydim	CCON=C(CC)C1C(=O)CC(c2c(C)cc(C)cc2C)CC1=O	Organic compounds	Organic oxygen compounds	Organooxygen compounds	Carbonyl compounds
6825	-4.571671498718594	-4.400099	1.2281862	4.683473432064056	-6.723801898956299	-2.040328466892243	0.6059643605870021	207.10699999999997	0	512	0.744523279122214	0.9160959635769178	-1.4076071211154908	3.2758663109485653	-0.1715726980594141	-4.835505	1.1303066	4.537142628431315	0.4806897584734604	0.46553724053724055	88-30-2	3-Trifluoromethyl-4-nitrophenol	O=[N+]([O-])c1ccc(O)cc1C(F)(F)F	Organic compounds	Benzenoids	Phenols	Nitrophenols
6842	-5.773667423954119	-4.4816713	1.2147431	4.8871834635734555	-6.9213438630104065	-2.034160399436951	0.5536172261782017	240.215	0	512	-0.3930673009295669	0.8989287891290195	-1.5407437399858548	3.3464397235876007	-1.2919960906411303	-4.496791	1.070796	4.46001249551773	0.8838092398304147	0.43166600666600663	88-85-7	Dinoseb	CCC(C)c1cc([N+](=O)[O-])cc([N+](=O)[O-])c1O	Organic compounds	Benzenoids	Phenols	Nitrophenols
6848	-4.400699459014315	-4.123537	1.2198172	4.872060945630071	-6.6116914510726925	-1.7396305054426207	0.36251101088310395	546.7890000000006	0	512	1.3371203100721183	1.6142827148765455	-0.8738716819862592	3.9981892636438126	-0.2771623954156821	-3.87677	1.0440521	4.150188225507737	1.8610497508555068	0.2804597288318219	89-04-3	Trioctyl trimellitate	CCCCCCCCOC(=O)c1ccc(C(=O)OCCCCCCCC)c(C(=O)OCCCCCCCC)c1	Organic compounds	Benzenoids	Benzene and substituted derivatives	Benzoic acids and derivatives
6929	-4.745069034962058	-4.0882072	1.1646895	4.55389950275421	-6.219180297851563	-1.6652807950973525	0.597883432780458	219.287	0	512	0.5959438511814366	1.2528056289869283	-0.8781674117080679	3.675732091046142	-0.6568617900890112	-4.1962776	1.0106248	3.729338806867599	1.1447352616002169	0.47061070550773076	90-30-2	N-Phenyl-1-naphthylamine	c1ccc(Nc2cccc3ccccc23)cc1	Organic compounds	Benzenoids	Naphthalenes
6940	-3.4375347007298163	-4.0493193	1.1042444	4.479952707886696	-6.438831329345703	-1.9588786214590073	0.42755417956656344	170.211	0	512	1.793452922497786	1.1816683659271674	-1.2078437061181007	3.272109001768595	0.611784566543133	-4.1948957	1.0262328	4.109200173616409	1.036091896213628	0.3117647058823529	90-43-7	2-Phenylphenol	Oc1ccccc1-c1ccccc1	Organic compounds	Benzenoids	Benzene and substituted derivatives	Biphenyls and derivatives
7174	-4.508155627285645	-4.201415	1.2512959	4.743227162957191	-6.515759336948395	-1.7725321739912037	0.4755244755244755	158.2	0	512	0.6910508518760127	0.997791400907916	-1.316552857786737	3.426674305170454	-0.3067405653349615	-4.1263633	1.0676348	4.156518641114234	1.0728432179479812	0.37207619966240657	93-04-9	2-Methoxynaphthalene	COc1ccc2ccccc2c1	Organic compounds	Benzenoids	Naphthalenes
4792	-2.5364561783143547	-3.3749619	1.1951277	4.432563036680222	-5.523229002952576	-1.0906659662723543	0.7651308717763534	176.124	0	512	2.709362361965075	1.870856678766031	-0.27741046267314623	4.155152574007075	0.8385056747129891	-3.293815	1.0072263	3.985636499524116	1.9520036209306644	0.6066403057386175	6381-77-7	Sodium erythorbate (1:1)	O=C1OC(C(O)CO)C([O-])C1=O.[Na+]	Organic compounds	Organoheterocyclic compounds	Lactones	Gamma butyrolactones
7299	-3.746241002602624	-4.1451325	1.143105	4.55878118276596	-6.607601225376129	-2.048820042610169	0.6190916347381864	204.26900000000003	0	512	1.5639614602095886	1.165069934657925	-1.2973987625639167	3.2613824202020436	0.3988915390538703	-4.1706176	1.0356035	4.01673837304115	1.1395849051133056	0.4878416347381864	947-19-3	(1-Hydroxycyclohexyl)(phenyl)methanone	O=C(c1ccccc1)C1(O)CCCCC1	Organic compounds	Organic oxygen compounds	Organooxygen compounds	Carbonyl compounds
7333	-7.671348873975597	-5.202947	1.3485063	5.390636044740675	-8.027993154525756	-2.637357109785081	0.6107758620689656	270.4	0	512	-2.2393421867059984	0.22905955162871391	-2.5959864672561577	2.7946495774845173	-2.4684017342356066	-5.374682	1.1571846	4.575676268339157	0.05732474766727261	0.47284482758620694	95465-99-9	Cadusafos	CCOP(=O)(SC(C)CC)SC(C)CC	Organic compounds	Organophosphorus compounds	Organothiophosphorus compounds
7334	-3.401996239281584	-3.6561682	1.1423215	4.631659370660781	-5.971355140209198	-1.3396957695484164	0.46911764705882353	106.168	0	512	1.623997396883684	1.3698254193136248	-0.94536150404393	3.6862978666168513	0.25417198314578426	-3.8407001	0.9893142	3.894498017430304	1.1852934923939091	0.34911764705882353	95-47-6	o-Xylene	Cc1ccccc1C	Organic compounds	Benzenoids	Benzene and substituted derivatives	Xylenes
7336	-3.5673177704294066	-3.6653194	1.1300541	4.207722893357276	-5.796203982830048	-1.588481089472772	0.4811946532999164	108.14	0	512	1.4666685948101992	1.3686669275945147	-0.7622176175904419	3.445505275766834	0.09800167231961687	-3.6993904	0.99487466	3.895294955372809	1.3345959419065456	0.34643274853801176	95-48-7	o-Cresol	Cc1ccccc1O	Organic compounds	Benzenoids	Phenols	Cresols
7374	-4.786667081609353	-3.5817056	1.1931032	4.828893381357193	-5.9719537734985355	-1.143060392141343	0.4381981915025393	126.155	0	512	0.3142373863189702	1.5191988868797475	-0.8710493055702127	3.95784407578698	-1.2049615113884053	-3.5636518	0.98773026	3.784738928079605	1.5372526615088304	0.3278550724637681	96-05-9	Allyl methacrylate	C=CCOC(=O)C(=C)C	Organic compounds	Organic acids and derivatives	Carboxylic acids and derivatives	Carboxylic acid derivatives
7375	-3.995354825803265	-3.8084238	1.1230403	4.318970638513565	-6.003339779376984	-1.6843691408634187	0.7036363636363637	120.15099999999995	0	512	1.0843725639240411	1.271303615916107	-0.9236123896496776	3.3953582488638876	-0.1869310682501646	-3.9839103	1.0572418	4.188402006030081	1.0958170747311382	0.5581818181818182	96-09-3	Styrene oxide	c1ccc(C2CO2)cc1	Organic compounds	Benzenoids	Benzene and substituted derivatives
7398	-5.782498534467533	-5.141717	1.3458006	5.168310278654095	-7.692123341560364	-2.523813062906268	0.7274574021274653	364.9420000000002	0	512	-0.22027468667266503	0.42050688437591893	-2.1298994937654956	3.0384107848886	-0.6407815773752477	-5.200051	1.2009083	4.933057087659835	0.36217302064170953	0.5747858781444659	96489-71-3	Pyridaben	CC(C)(C)c1ccc(CSc2cnn(C(C)(C)C)c(=O)c2Cl)cc1	Organic compounds	Benzenoids	Benzene and substituted derivatives	Phenylpropanes
7446	-4.99229166462556	-5.2986674	1.4387462	5.728554719686505	-8.348645997047424	-2.620091277360919	0.6418662818662819	296.5520000000001	0	512	0.47980919271373107	0.17343343551039014	-2.8765451397081327	2.852009579978372	0.3063757662521258	-5.4017625	1.2025325	4.919839429855346	0.07033836031073593	0.4918662818662819	97-77-8	Disulfiram	CCN(CC)C(=S)SSC(=S)N(CC)CC	Organic compounds	Organic nitrogen compounds	Organonitrogen compounds	Amines
7458	-3.733181629625452	-3.4806995	1.1460373	4.621818858385083	-5.858746922016143	-1.2369280636310602	0.28182194616977224	198.218	0	512	1.563961460209589	1.8164435493680586	-0.5616038321811025	4.060215026203981	-0.25248209044088155	-3.7590916	1.0787125	4.183561319112778	1.5380514765228461	0.2151552795031056	97-90-5	Ethylene glycol dimethacrylate	C=C(C)C(=O)OCCOC(=O)C(=C)C	Organic compounds	Organic acids and derivatives	Carboxylic acids and derivatives	Dicarboxylic acids and derivatives
7512	-4.724320944570908	-4.3635955	1.1879811	4.88360702395439	-6.986325120925903	-2.1027180969715134	0.4600953716690042	137.13799999999998	0	512	0.4128368669191195	0.7735623099792317	-1.8491673094358752	3.0344397145185145	-0.3607254588836524	-4.282426	1.043191	4.0349405944347385	0.8547319404465336	0.34917725752508366	99-08-1	3-Nitrotoluene	Cc1cccc([N+](=O)[O-])c1	Organic compounds	Benzenoids	Benzene and substituted derivatives	Nitrobenzenes
7526	-3.8197911523387615	-3.5311475	1.1118186	4.519230774044988	-5.9048237085342405	-1.3855929344892517	0.5372148541114058	154.12099999999998	0	512	1.3680706658913333	1.6567143505723214	-0.7169618903041458	3.802268883740843	-0.2886436723277752	-3.8889537	1.0746182	4.590376889705656	1.2989081523891313	0.40764705882352936	99-50-3	3,4-Dihydroxybenzoic acid	O=C(O)c1ccc(O)c(O)c1	Organic compounds	Benzenoids	Benzene and substituted derivatives	Benzoic acids and derivatives
7534	-4.129562939807614	-4.1470737	1.2534045	4.920178174972531	-6.7839072942733765	-1.8637291193008458	0.48618113912231564	162.27599999999995	0	512	1.0806913542743566	1.063180551298598	-1.573653000191406	3.3465251747811244	0.017510805919925154	-4.1138372	1.0523796	4.037374579906463	1.0964170686335586	0.3718954248366013	99-62-7	1,3-Diisopropylbenzene	CC(C)c1cccc(C(C)C)c1	Organic compounds	Benzenoids	Benzene and substituted derivatives	Cumenes
7551	-4.179691907948583	-4.3543215	1.1912723	4.653989487886427	-6.730721044540405	-2.0767315566539772	0.4297174645000732	137.138	0	512	0.9574659035414449	0.7828363192977702	-1.593563233050377	3.0604262548360506	0.17462957184878025	-4.5242343	1.0813483	4.149064624309539	0.6129235269201476	0.32572886051146926	99-99-0	4-Nitrotoluene	Cc1ccc([N+](=O)[O-])cc1	Organic compounds	Benzenoids	Benzene and substituted derivatives	Nitrobenzenes
7560	-6.521197287594649	-5.4293027	1.448243	5.5869855105876916	-8.238506746292114	-2.6515212357044224	0.5175567103674314	726.2829999999998	0	512	-0.6600914087817301	0.4318031759969741	-2.3774008674791944	3.2095846431084967	-1.0918945951813193	-5.9651713	1.3002802	4.903640395402908	-0.10406546935351284	0.38630671036743147	NOCAS_(+/-) 2-(2,4-dichlorophenyl)-3-(1H-1,2,	(+/-) 2-(2,4-dichlorophenyl)-3-(1H-1,2,4-triazole-1-yl)propyl-1,1,2,2-tetrafluoroethylether	FC(F)(CC(Cn1cncn1)c1ccc(Cl)cc1Cl)C(F)(F)OC(F)(F)C(F)(F)CC(Cn1cncn1)c1ccc(Cl)cc1Cl	Organic compounds	Benzenoids	Benzene and substituted derivatives	Halobenzenes
10160	-10.565274721803275	-6.916251	1.8226374	7.25708947777748	-10.605580306053161	-3.348490828275681	0.399893899204244	374.8650000000001	0	512	-4.99139982823808	-1.342376289155888	-5.031705412487966	2.2253840652895147	-3.649023539247123	-7.6531253	1.7024652	6.657402276992797	-2.0792503869765113	0.3075862068965517	70648-26-9	1,2,3,4,7,8-Hexachlorodibenzofuran	Clc1cc2oc3c(Cl)c(Cl)c(Cl)c(Cl)c3c2cc1Cl	Organic compounds	Organoheterocyclic compounds	Benzofurans	Dibenzofurans
20012	-3.5322959660451563	-3.6080415	1.1364872	4.335306066274643	-5.787245666980743	-1.4519396007061005	0.707303596228601	444.44000000000017	0	512	2.1155171728769475	2.0397716388438054	-0.13943252805863926	4.195873538216003	0.07574555884192868	-3.9426744	1.0945634	4.214582210779189	1.7051387278626131	0.5440852054240033	60-54-8 ,64-75-5	Tetracycline ,Tetracycline hydrochloride		Organic compounds	Phenylpropanoids and polyketides	Tetracyclines
20016	-3.1343276770349355	-3.6247978	1.1683486	4.618706685304642	-6.044741523265839	-1.426034837961197	0.554041514041514	74.079	0	512	1.735367434092868	1.2448972871097692	-1.1750464121380353	3.4436602731666066	0.49047014400998634	-3.7792284	1.0746402	4.142937311530112	1.0904666483334793	0.4397557997557998	1560-69-6 ,4075-81-4 ,79-09-4 ,84057-80-7	Propanoic acid, cobalt(2+) salt ,Calcium propionate ,Propionic acid ,Zirconium(4+) tetrapropanoate		Organic compounds	Organic acids and derivatives	Carboxylic acids and derivatives	Carboxylic acids
20025	-4.295408215768723	-3.6052725	1.1451513	4.472640621662139	-5.715389049053192	-1.2427484273910525	0.011764705882352941	284.4839999999999	0	512	1.158649629981305	1.8487853134937007	-0.26133120330316384	4.211309418358975	-0.6901356842593236	-3.7359757	0.9996025	3.8546162784099565	1.7180820916002502	0.0	13586-84-0 ,4485-12-5 ,557-05-1	Octadecanoic acid, cobalt salt ,Lithium octadecanoate ,Octadecanoic acid, zinc salt		Organic compounds	Lipids and lipid-like molecules	Fatty Acyls	Fatty acids and conjugates
20029	-3.860085474930947	-3.7686872	1.0831914	4.289019793272017	-6.050084626674652	-1.7610648334026349	0.0	238.349	0	512	1.517127859241101	1.6085260937862684	-0.672871292502604	3.616148500769413	-0.09139822670096631	-3.728567	1.0525769	4.314215305447578	1.6486464564262668	0.0	142-87-0 ,22397-58-6	Sodium decyl sulfate ,unnamed [22397-58-6]		Organic compounds	Organic acids and derivatives	Organic sulfuric acids and derivatives	Sulfuric acid esters
20039	-5.132069370858578	-3.8335047	1.1472164	4.30318183004856	-5.903719758987426	-1.6005379289388662	0.4596941070625281	127.574	0	512	-0.026307198096394237	1.2722574944111509	-0.7979575862252426	3.5052242438233177	-1.2985646940397304	-4.008004	1.0461701	4.131469458341597	1.0977579889344298	0.348582995951417	106-47-8 ,20265-96-7	4-Chloroaniline ,4-Chloroaniline hydrochloride		Organic compounds	Benzenoids	Benzene and substituted derivatives	Aniline and substituted anilines
20045	-3.123152457981069	-3.3204784	1.2377896	4.94665902853012	-5.813159191608429	-0.8665001630783091	0.5893240962446684	192.123	0	512	2.160426901545679	1.963100907838831	-0.5295798320816807	4.417079196448439	0.19732598134998547	-3.4548032	1.0233967	3.8665931195020664	1.8287761202396458	0.4630083067709842	3344-18-1 ,546-46-3 ,77-92-9 ,813-94-5 ,866-84-2	trimagnesium dicitrate ,1,2,3-Propanetricarboxylic acid, 2-hydroxy-, zinc salt (2:3) ,Citric acid ,Tricalcium citrate ,Tripotassium citrate		Organic compounds	Organic acids and derivatives	Carboxylic acids and derivatives	Tricarboxylic acids and derivatives
20052	-4.260383250178352	-3.532919	1.1626683	4.481318712234497	-5.7884676337242125	-1.3071489214897158	0.5476262626262627	191.139	0	512	1.020966059360777	1.7484303991368517	-0.5071183241850836	3.974200388049413	-0.7274643201246409	-3.7570815	1.047024	4.043669605255126	1.5242677914678027	0.30027777777777775	139-13-9 ,5064-31-3	Nitrilotriacetic acid ,Glycine, N,N-bis(carboxymethyl)-, trisodium salt		Organic compounds	Organic acids and derivatives	Carboxylic acids and derivatives	Amino acids, peptides, and analogues
20053	-3.7397602722166567	-3.5669181	1.2369158	4.714413201808928	-6.058713054656982	-1.344299852848054	0.5548871063576946	292.244	0	512	1.7259853313002305	1.8988274659212725	-0.5929674511400947	4.121445750668833	-0.1728421375273257	-3.962043	1.0955921	4.265094473958012	1.50370255706032	0.23986928104575167	139-33-3 ,14025-21-9 ,14402-88-1 ,15375-84-5 ,15708-41-5 ,15934-01-7 ,22473-78-5 ,60-00-4 ,62-33-9 ,64-02-8 ,67859-51-2 ,68015-77-0	Ethylenediaminetetraacetic acid, disodium salt ,Zincate(2-), [[N,N'-1,2-ethanediylbis[N-[(carboxy-.kappa.O)methyl]glycinato-.kappa.N,.kappa.O]](4-)]-, sodium (1:2), (OC-6-21)- ,Sodium [(ethylenedinitrilo)tetraacetato]magnesate ,Manganate(2-), [[N,N'-1,2-ethanediylbis[N-[(carboxy-.kappa.O)methyl]glycinato-.kappa.N,.kappa.O]](4-)]-, disodium, (OC-6-21)- ,Ethylenediaminetetraacetic acid ferric sodiu…		Organic compounds	Organic acids and derivatives	Carboxylic acids and derivatives	Tetracarboxylic acids and derivatives
20063	-3.775231184711653	-4.871911	1.2466786	4.795344805717464	-7.241564118862152	-2.4462193131446868	0.37249931581828133	300.0979999999999	0	512	1.7020319163717863	0.6053520496241054	-1.7643010177787124	3.0310437879387524	1.0966798641775073	-5.019247	1.1639704	4.5429781675338745	0.458016053591566	0.2537493158182813	29420-49-3 ,375-73-5	Potassium perfluorobutanesulfonate ,Perfluorobutanesulfonic acid		Organic compounds	Organohalogen compounds	Alkyl halides	Alkyl fluorides
156	-4.902599794695014	-4.509295	1.2392741	4.891449916362761	-6.946132004261017	-2.0546820878982555	0.5093117611701061	432.56300000000016	1	512	0.7334495738915289	1.1267543696839157	-1.3100826356744737	3.5813672806882875	-0.39330480797016065	-4.460357	1.0577799	4.159313821792602	1.1756921649258831	0.38027950310559006	10193-99-4	Acetic acid, mercapto-, 2,2-bis[[(mercaptoacetyl)oxy]methyl]-1,3-propanediyl ester	O=C(CS)OCC(COC(=O)CS)(COC(=O)CS)COC(=O)CS	Organic compounds	Organic acids and derivatives	Carboxylic acids and derivatives	Tetracarboxylic acids and derivatives
184	-4.712480181420342	-4.477988	1.2115285	4.839759492874144	-6.891909039020538	-2.0521495461463934	0.733179622310057	241.87	1	512	0.6711018231861423	0.9055942498100886	-1.5083270344140536	3.3314324584600907	-0.23449241515447294	-4.5271435	1.1426628	4.202925771474838	0.8564385148685867	0.5831796223100569	10222-01-2	2,2-Dibromo-3-nitrilopropionamide	N#CC(Br)(Br)C(N)=O	Organic compounds	Organic acids and derivatives	Carboxylic acids and derivatives	Carboxylic acid derivatives
205	-3.1805248062843634	-4.00845	1.1928046	4.609277603030203	-6.449896478652954	-1.8406188756227502	0.5958510410684323	218.205	1	512	2.158339891606505	1.3304146581564409	-1.1110317807620855	3.498245822268118	0.8279252249961542	-3.704914	1.0473322	4.1974788933992375	1.6339505963582726	0.47277411799150926	102-76-1	Triacetin	CC(=O)OCC(COC(C)=O)OC(C)=O	Organic compounds	Lipids and lipid-like molecules	Glycerolipids	Triradylcglycerols
330	-4.310577532751864	-3.8739717	1.1322596	4.300045737624165	-6.155451869964599	-1.8554061323404345	0.6413165266106442	228.248	1	512	1.0478294480097001	1.4844352810203794	-0.797044889203035	3.50300084842113	-0.4366058320835293	-4.017732	1.0776035	4.318810394406318	1.3406748388311678	0.5038165266106442	10543-57-4	Tetraacetylethylenediamine	CC(=O)N(CCN(C(C)=O)C(C)=O)C(C)=O	Organic compounds	Organic acids and derivatives	Carboxylic acids and derivatives	Carboxylic acid derivatives
386	-4.840642761330515	-4.6790195	1.1949029	4.432717806100845	-6.952461743354797	-2.5197439372539523	0.6235574229691877	235.906	1	512	0.5320962254802767	0.6937195218647841	-1.579722756544005	2.8529950495568395	-0.16162331018915754	-4.5644336	1.0941287	4.347395849227905	0.808305422380462	0.4711764705882353	106-37-6	1,4-Dibromobenzene	Brc1ccc(Br)cc1	Organic compounds	Benzenoids	Benzene and substituted derivatives	Halobenzenes
418	-4.414877030863645	-4.36054	1.1364188	4.565633153915405	-6.691269707679749	-2.125636553764344	0.7032323232323232	187.862	1	512	0.8589619107094695	0.9132990222377695	-1.4174307661066345	3.1482023878087704	-0.05433711768615446	-4.274004	1.0769993	4.157247555255889	0.9998349491968689	0.5532323232323233	106-93-4	1,2-Dibromoethane	BrCCBr	Organic compounds	Organohalogen compounds	Organobromides
441	-2.806300285488609	-3.3927367	1.0570534	3.9331880360841733	-5.366150617599487	-1.4329625815153142	0.5444444444444445	62.068000000000005	1	512	1.9865674659712556	1.4001310768680206	-0.5732828661396228	3.3599051699445504	0.5864363878664935	-3.2132664	1.018701	3.977574628591536	1.5796013728121363	0.4333333333333334	107-21-1	Ethylene glycol	OCCO	Organic compounds	Organic oxygen compounds	Organooxygen compounds	Alcohols and polyols
454	-3.454844448056267	-3.6169953	1.1309114	4.341297197341919	-5.783275735378266	-1.4419785380363466	0.6415204678362573	118.176	1	512	1.617684837914618	1.4555339572191905	-0.7107464494073809	3.6305507479345382	0.16215088656897736	-3.630835	1.0353885	4.104589369893073	1.4416942427508928	0.5021265284423179	107-41-5	2-Methyl-2,4-pentanediol	CC(O)CC(C)(C)O	Organic compounds	Organic oxygen compounds	Organooxygen compounds	Alcohols and polyols
460	-4.931618732656025	-4.455189	1.255435	4.883292466402049	-6.952508819103241	-2.0692163527011918	0.5058082029780143	307.825	1	512	0.5566851554877306	1.0331146544803016	-1.4642049309594856	3.419087535442564	-0.4764295045981637	-4.593911	1.0804776	4.233527690172192	0.8943927028608601	0.39426974143955273	107534-96-3	Tebuconazole	CC(C)(C)C(O)(CCc1ccc(Cl)cc1)Cn1cncn1	Organic compounds	Benzenoids	Benzene and substituted derivatives	Phenylbutylamines
491	-3.7558932717321314	-3.9000795	1.1236533	4.353532007336616	-6.011489164829254	-1.6579571574926384	0.6903828197945845	100.073	1	512	1.2444236475781785	1.1002374174449219	-1.0111722455189445	3.3423597618176712	0.14418621702214107	-3.9675689	1.0454472	4.1201405972242355	1.0327480329949277	0.5459383753501401	108-30-5	Succinic anhydride	Oc1ccc(O)o1	Organic compounds	Organoheterocyclic compounds	Heteroaromatic compounds
504	-4.510838260859762	-4.620504	1.2304163	4.81811502575874	-7.069459187984466	-2.2513441622257266	0.5944187675070028	171.06699999999998	1	512	0.7223279783706582	0.6126623406589139	-1.8362929487540463	2.9818220770046935	0.10966564157554082	-4.7291427	1.1346788	4.35547969341278	0.504023580743565	0.45324229691876755	108-60-1	bis(2-Chloro-1-methylethyl) ether	CC(CCl)OC(C)CCl	Organic compounds	Organic oxygen compounds	Organooxygen compounds	Ethers
510	-3.2979356528651533	-4.316612	1.132963	4.660153692960735	-6.654822218418121	-1.994668525457386	0.5908722856091277	120.19499999999998	1	512	1.7819507489315631	0.7632746313096092	-1.5749358166214047	3.0852178763393305	1.0186761139500322	-4.359472	1.0361215	4.142433190345764	0.7204146009589388	0.4435038645564962	108-67-8	1,3,5-Trimethylbenzene	Cc1cc(C)cc(C)c1	Organic compounds	Benzenoids	Benzene and substituted derivatives
522	-2.881117608027292	-3.7783961	1.1329273	4.448264065384865	-5.9622407913208	-1.513976725935936	0.5085994397759104	92.141	1	512	2.0833353132833907	1.186056792839696	-0.9977878700101173	3.450476195374747	0.8972785215808621	-3.8669991	1.0326624	4.048889702558514	1.097453762084469	0.39095238095238094	108-88-3	Toluene	Cc1ccccc1	Organic compounds	Benzenoids	Benzene and substituted derivatives	Toluenes
526	-3.6717902872034	-3.6500003	1.166809	4.623724776506423	-6.1164556503295895	-1.4927308738231668	0.6560421994884911	100.161	1	512	1.328908364648517	1.3506983266463224	-1.1157569984776727	3.5079677780287497	-0.021789953417389096	-3.6009226	1.0033647	3.968735897541045	1.3997760719072825	0.5088235294117647	108-93-0	Cyclohexanol	OC1CCCCC1	Organic compounds	Organic oxygen compounds	Organooxygen compounds	Alcohols and polyols
561	-5.766132789688137	-4.146327	1.165814	4.595642489194865	-6.413371515274048	-1.817729026079183	0.7096969696969697	66.063	1	512	-0.9461744980520495	0.6736312642217518	-1.5934132236379606	3.0022292655569043	-1.619805770950344	-4.3912745	1.0880235	4.25190542936325	0.4286838352934684	0.5642424242424242	109-77-3	Propanedinitrile	N#CCC#N	Organic compounds	Organic nitrogen compounds	Organonitrogen compounds	Organic cyanides
572	-4.871772568127282	-4.0643206	1.1590055	4.425033533573151	-6.30709285736084	-1.8820593237876895	0.8066378066378068	68.075	1	512	-0.03878491811527988	0.7686670714421535	-1.4741052073488379	2.9509283262243127	-0.8074520038572626	-4.056056	1.0156409	4.030385816097259	0.7769316222231252	0.6430014430014431	110-00-9	Furan	c1ccoc1	Organic compounds	Organoheterocyclic compounds	Heteroaromatic compounds
592	-2.6091946958144785	-3.6568706	1.1129788	4.412354809045791	-5.803346657752991	-1.3909918487071997	0.14779264214046822	186.295	1	512	2.6610065031421533	1.6133305815158336	-0.5331454587963593	3.879209350249432	1.0476759077469229	-3.6330273	1.0466287	4.039339974522591	1.6371738811089507	0.07086956521739131	110-42-9	Methyl decanoate	CCCCCCCCCC(=O)OC	Organic compounds	Lipids and lipid-like molecules	Fatty Acyls	Fatty acid esters
595	-4.603509599278537	-4.7260766	1.2432505	4.5335305452346795	-6.936698794364929	-2.4031682491302493	0.6988521555064392	387.86300000000006	1	512	0.9851687529890931	0.8626017377256887	-1.3480204420972992	3.1855101031373807	0.12256700365725415	-4.6104093	1.0672024	4.272142279148102	0.9782690934351354	0.556479274150507	110488-70-5	Dimethomorph	COc1ccc(C(=CC(=O)N2CCOCC2)c2ccc(Cl)cc2)cc1OC	Organic compounds	Benzenoids	Benzene and substituted derivatives	Diphenylmethanes
615	-3.551863992678247	-3.7375674	1.1096048	4.4224750816822045	-5.876617419719696	-1.4541423380374912	0.7059523809523809	86.138	1	512	1.3833307911745307	1.1976273543065066	-0.9414226358669179	3.481052445815287	0.18570343209592277	-3.7661269	1.011671	4.017375308275222	1.1690679258849048	0.530952380952381	110-85-0	Piperazine	C1CNCCN1	Organic compounds	Organoheterocyclic compounds	Diazinanes	Piperazines
650	-2.9126596242754403	-3.5062406	1.0991856	4.540312620997429	-5.726644289493561	-1.1863316684961323	0.0	102.177	1	512	2.096693523018031	1.5031125580166016	-0.7172911422000896	3.823021478797339	0.5935809820325431	-3.4629934	1.029441	4.012536737322806	1.5463597716060993	0.0	111-27-3	1-Hexanol	CCCCCCO	Organic compounds	Lipids and lipid-like molecules	Fatty Acyls	Fatty alcohols
666	-4.421690338066549	-3.5187535	1.1935474	4.884999665617943	-6.0837202906608585	-1.1987206250429159	0.6188186813186813	105.137	1	512	0.6000652425478159	1.5030020325228313	-1.0619647100464937	3.823034955571449	-0.9029368094715782	-3.6261818	1.0372202	4.362288844585419	1.3955737318425208	0.4647727272727272	111-42-2	Diethanolamine	OCCNCCO	Organic compounds	Organic nitrogen compounds	Organonitrogen compounds	Amines
678	-4.902347149533285	-4.9594197	1.2361463	4.420287257432937	-7.201600611209869	-2.7813133537769317	0.7341671531326703	400.47500000000014	1	512	0.7002282605226003	0.6431556736718256	-1.5990252011539838	2.821262056278954	0.057072577792154355	-4.958976	1.1193981	4.351755487918853	0.6435996334957167	0.5456123745778918	111578-32-6	Metobenzuron	CON(C)C(=O)Nc1ccc(Oc2ccc3c(c2)OC(C)(OC)CC3(C)C)cc1	Organic compounds	Organic oxygen compounds	Organooxygen compounds	Ethers
731	-4.578219584488653	-3.7085204	1.0869619	4.206701475381851	-5.678656768798828	-1.4719552934169775	0.6444840777502068	121.13899999999995	1	512	0.5050643997612446	1.3747635579365691	-0.5953727845489307	3.61132869083292	-0.8696991720435845	-3.886499	1.0068352	3.989412158727644	1.1967850657625252	0.5090002067824648	1122-62-9	2-Acetylpyridine	CC(=O)c1ccccn1	Organic compounds	Organic oxygen compounds	Organooxygen compounds	Carbonyl compounds
733	-5.558841560037394	-5.330656	1.344559	5.285989123582839	-8.045164608955384	-2.759175485372545	0.5296370140076138	372.1490000000001	1	512	0.01187529630120302	0.24006081842658167	-2.4744477526167863	2.811541370966052	-0.2281855084016522	-5.372626	1.2447866	5.025222218036651	0.19809102235128934	0.3973293216999215	112281-77-3	Tetraconazole	FC(F)C(F)(F)OCC(Cn1cncn1)c1ccc(Cl)cc1Cl	Organic compounds	Benzenoids	Benzene and substituted derivatives	Halobenzenes
777	-4.926245925711004	-4.368709	1.2568837	5.082346946001051	-6.892887449264526	-1.810540503263475	0.6622282022469802	274.103	1	512	0.5116678631167684	1.0692046882005277	-1.454973660436754	3.627373285564297	-0.5575368383391774	-4.407861	1.0659577	4.3887625396251675	1.0300525544838628	0.527445593551328	113136-77-9	Cyclanilide	O=C(O)C1(C(=O)Nc2ccc(Cl)cc2Cl)CC1	Organic compounds	Benzenoids	Benzene and substituted derivatives	Anilides
792	-4.96481988046345	-4.7007947	1.1549063	4.422603625059127	-7.006885063648224	-2.5842814385890978	0.5805695397915077	209.245	1	512	0.3558352086708873	0.619860388315743	-1.686229974513887	2.7363736505452394	-0.2640251836555887	-4.7132783	1.0981036	4.117115747928619	0.6073768006663933	0.43712498300013597	114-26-1	Propoxur	CNC(=O)Oc1ccccc1OC(C)C	Organic compounds	Benzenoids	Benzene and substituted derivatives	Phenyl methylcarbamates
819	-4.074221334411726	-4.308098	1.2456012	4.9606438696384405	-6.658455109596252	-1.6978112399578111	0.6010926298398925	196.29	1	512	1.2186768406062989	0.9848003312670646	-1.365556934578227	3.595086935060214	0.23387650494374235	-4.346771	1.1191419	4.426072335243225	0.946127407459	0.4693853127667218	115-95-7	Linalyl acetate	C=CC(C)(CCC=C(C)C)OC(C)=O	Organic compounds	Lipids and lipid-like molecules	Prenol lipids	Monoterpenoids
851	-4.972581828934165	-5.0441303	1.3108027	5.060574483871458	-7.495937037467956	-2.435362553596498	0.78944473725099	396.3810000000001	1	512	0.6255310000452747	0.5539825071573183	-1.8978242084885169	3.1627502753829413	0.07154849638321803	-4.8240924	1.1566143	4.437864679098126	0.7740204475745265	0.5772956991332756	117718-60-2	Thiazopyr	COC(=O)c1c(C(F)F)nc(C(F)(F)F)c(C2=NCCS2)c1CC(C)C	Organic compounds	Organoheterocyclic compounds	Pyridines and derivatives	Pyridinecarboxylic acids and derivatives
903	-4.376626449171964	-4.0659013	1.154128	4.275226432085038	-6.150599980354309	-1.875373548269272	0.49493262140859395	182.222	1	512	0.8839743598086688	1.194699531698437	-0.8899991713736763	3.3852272607113614	-0.3107251697225015	-4.058202	1.046388	3.984572613239288	1.202399014033182	0.34479876160990713	119-61-9	Benzophenone	O=C(c1ccccc1)c1ccccc1	Organic compounds	Benzenoids	Benzene and substituted derivatives	Benzophenones
966	-3.618921738047885	-4.5235596	1.2262448	4.925303870439525	-6.919944715499878	-1.994640845060353	0.6838980463980464	150.133	1	512	1.5575544248329272	0.6529165976863317	-1.7434685526190659	3.1818353178204593	0.9046378322646151	-4.2961483	0.98310757	3.872718769311905	0.8803278503453494	0.5450091575091575	120-57-0	Piperonal	O=Cc1ccc2c(c1)OCO2	Organic compounds	Organoheterocyclic compounds	Benzodioxoles
1034	-4.896137003912295	-4.967289	1.2513546	5.036605083942407	-7.444937682151794	-2.4083325982093875	0.584986128422661	330.36400000000003	1	512	0.6228557119358852	0.5517037525054324	-1.9259449663036141	3.1106601176387927	0.07115196703497073	-4.9689198	1.0852654	4.268067067861557	0.5500729768581464	0.4534071810542398	121-75-5	Malathion	CCOC(=O)CC(SP(=S)(OC)OC)C(=O)OCC	Organic compounds	Lipids and lipid-like molecules	Fatty Acyls	Fatty acid esters
1037	-5.382606408835068	-4.5068684	1.240772	4.587088567018509	-6.912886202335358	-2.3257976353168486	0.5975848712690818	222.117	1	512	-0.036024609747866525	0.839713450381607	-1.5663044032481561	3.0207841637703527	-0.8757380464083102	-4.496102	1.0823536	4.261907529830932	0.8504799338870348	0.4452039188881294	121-82-4	Cyclonite	O=[N+]([O-])N1CN([N+](=O)[O-])CN([N+](=O)[O-])C1	Organic compounds	Organoheterocyclic compounds	Triazinanes	1,3,5-triazinanes
1077	-4.122577434798872	-4.1190505	1.1409912	4.256360846757889	-6.2824063181877134	-2.026045471429825	0.6035984848484848	202.297	1	512	1.1834120075710113	1.1869389533027697	-0.9764168758178299	3.279943970940059	-0.0035269320217725664	-4.1964912	1.0256989	3.9789813578128808	1.1094982045010995	0.48238636363636356	122-40-7	2-(Phenylmethylene)-heptanal	CCCCCC(C=O)=Cc1ccccc1	Organic compounds	Phenylpropanoids and polyketides	Cinnamaldehydes
1144	-3.618896837007088	-3.6457734	1.0771813	4.103871926665304	-5.628844082355499	-1.5249721556901952	0.6684494949494949	116.15999999999998	1	512	1.4461597663489305	1.4192831806507875	-0.5637874789994808	3.5400844476658233	0.026876573790031166	-3.7480893	1.061449	4.123185479640961	1.3169673012891376	0.5188282828282829	123-42-2	Diacetone alcohol	CC(=O)CC(C)(C)O	Organic compounds	Organic oxygen compounds	Organooxygen compounds	Carbonyl compounds
1155	-3.50827898307065	-3.6970448	1.09049	4.16424257159233	-5.822296297550201	-1.6580537259578714	0.6023976608187134	72.107	1	512	1.3496984441148967	1.1609325785904618	-0.9643188703646544	3.199923701227675	0.18876586632510195	-3.8757334	0.99917334	3.918362438678741	0.9822440577226328	0.4623976608187134	123-72-8	Butyraldehyde	CCCC=O	Organic compounds	Organic oxygen compounds	Organooxygen compounds	Carbonyl compounds
1212	-4.569750585066366	-4.76483	1.2184983	4.830400592088697	-7.288215506076813	-2.4578149139881154	0.633518388155019	430.3730000000003	1	512	1.0640944324274109	0.869014887336664	-1.6543704885830357	3.1760301035056617	0.1950795273909094	-4.469274	1.128443	4.31670989394188	1.164570952790907	0.4966762828918611	125401-92-5	Bispyribac-sodium	COc1cc(OC)nc(Oc2cccc(Oc3nc(OC)cc(OC)n3)c2C(=O)[O-])n1.[Na+]	Organic compounds	Organic oxygen compounds	Organooxygen compounds	Ethers
1224	-3.190877513591364	-3.6032636	1.2598875	4.645270529389381	-6.028954780101776	-1.3836842507123948	0.7692858865272658	492.3890000000002	1	512	2.50143082861133	2.089044726614902	-0.3366464378990819	4.308624091490299	0.4123861029705256	-3.511421	1.0558903	4.07130321264267	2.1808873567151954	0.6121430293844087	1260-17-9	Carminic acid	Cc1c(C(=O)O)c(O)cc2c(O)c3c(c(O)c12)C(=O)C(C1OC(CO)C(O)C(O)C1O)C(=O)C3=O	Organic compounds	Benzenoids	Anthracenes	Anthracenecarboxylic acids and derivatives
1230	-3.096910233894396	-3.7273448	1.1769966	4.496890723705292	-5.9459364175796505	-1.4490456938743592	0.7883168092962566	846.9170000000001	1	512	2.8309306165682337	2.200496100723073	-0.018095567117020688	4.47879515658827	0.6304345174636361	-3.7309008	1.0022167	3.826296484470367	2.1969401025515594	0.6296961196410842	126-13-6	Sucrose acetate isobutanoate	CC(=O)OCC1OC(OC2(COC(=O)C(C)C)OC(COC(C)=O)C(OC(=O)C(C)C)C2OC(=O)C(C)C)C(OC(=O)C(C)C)C(OC(=O)C(C)C)C1OC(=O)C(C)C	Organic compounds	Organic oxygen compounds	Organooxygen compounds	Carbohydrates and carbohydrate conjugates
1255	-3.755438988343651	-4.150778	1.0851439	4.244338607788086	-6.255702269077301	-2.0113636612892156	0.41812564499484006	210.295	1	512	1.567389958625961	1.1720511229402648	-0.9328733221076893	3.3114652856803963	0.39533882842880974	-4.122989	1.0651779	4.172549265623092	1.1998397673617647	0.32400799793601653	126-92-1	Sodium ethasulfate	CCCCC(CC)COS(=O)(=O)[O-].[Na+]	Organic compounds	Organic acids and derivatives	Organic sulfuric acids and derivatives	Sulfuric acid esters
1278	-4.691731445736303	-4.397632	1.1972002	4.529956978559493	-6.592062854766846	-2.0621058762073523	0.5263157894736843	218.277	1	512	0.6472765304706499	0.9413758594542667	-1.2530548785598932	3.2769020999996004	-0.29409932369650793	-4.4827704	1.0706264	4.222242683172226	0.8562375302717002	0.4	127-63-9	Diphenylsulfone	O=S(=O)(c1ccccc1)c1ccccc1	Organic compounds	Benzenoids	Benzene and substituted derivatives	Benzenesulfonyl compounds
1281	-3.2679057097736512	-4.55934	1.2252321	4.823073077201842	-7.163630545139313	-2.34055746793747	0.5332548804962598	203.17499999999995	1	512	2.0399645586512167	0.7485302799351249	-1.8557602767144445	2.967312800487398	1.2914342903789366	-4.3680997	1.076222	4.284912759065627	0.9397705659347052	0.41182630906768836	127-68-4	Sodium 3-nitrobenzenesulfonate	O=[N+]([O-])c1cccc(S(=O)(=O)[O-])c1.[Na+]	Organic compounds	Benzenoids	Benzene and substituted derivatives	Benzenesulfonic acids and derivatives
1293	-4.265198164694968	-4.7441044	1.3106844	5.134605628252029	-7.307846343517303	-2.1732407152652744	0.4513188405797101	220.356	1	512	1.077926715571507	0.5990205087167898	-1.9647214632508285	3.1698841650012004	0.47890622068100885	-4.667718	1.1618758	4.586167240142822	0.6754069333581368	0.3389855072463768	128-37-0	Butylated hydroxytoluene	Cc1cc(C(C)(C)C)c(O)c(C(C)(C)C)c1	Organic compounds	Benzenoids	Benzene and substituted derivatives	Phenylpropanes
1462	-4.388968839777212	-4.9245076	1.248744	5.061661291122436	-7.304435801506043	-2.2427745103836063	0.6592307692307692	296.562	1	512	1.0831466621154675	0.5476078793929522	-1.8323202996133627	3.2293409915090736	0.535538778173227	-4.856299	1.1235114	4.419134855270386	0.6158165672371045	0.5173545966228893	133-07-3	Folpet	O=C1c2ccccc2C(=O)N1SC(Cl)(Cl)Cl	Organic compounds	Organoheterocyclic compounds	Isoindoles and derivatives	Isoindolines
1661	-5.1099422467203945	-4.762097	1.2169843	4.799023306369781	-7.27571177482605	-2.476688468456269	0.7217443870432273	255.665	1	512	0.29772903137530293	0.6455744047097336	-1.8680404967303523	2.930982809639428	-0.34784536485393946	-4.9161153	1.1008242	4.290595704317093	0.49155597804393864	0.5617443870432274	138261-41-3	Imidacloprid	O=[N+]([O-])NC1=NCCN1Cc1ccc(Cl)nc1	Organic compounds	Organic nitrogen compounds	Organonitrogen compounds	Guanidines
1688	-4.753736606766973	-5.1645975	1.3222705	5.152026700973509	-7.844142413139343	-2.692115712165834	0.6893618010418494	332.469	1	512	0.7680145503711506	0.35715365762658524	-2.3223912560012194	2.8296354449722894	0.4108609045245313	-5.2089424	1.2912279	5.136168825626372	0.3128087586880028	0.5371576456669624	139340-56-0	Darbufelone mesylate	CC(C)(C)c1cc(C=C2SC(=N)NC2=O)cc(C(C)(C)C)c1O.CS(=O)(=O)O	Organic compounds	Benzenoids	Benzene and substituted derivatives	Phenylpropanes
1729	-3.9577309323151817	-4.1038213	1.1593612	4.438933449983597	-6.330640292167663	-1.8917068421840668	0.5125586546276202	148.205	1	512	1.2131319233914175	1.0670415634978916	-1.159777436461064	3.2791560135225324	0.1460903453032265	-3.815752	1.0159012	3.90483740568161	1.3551108080464243	0.3953172753172753	140-67-0	Estragole	C=CCc1ccc(OC)cc1	Organic compounds	Benzenoids	Phenol ethers	Anisoles
1748	-3.936836196591345	-3.8534882	1.1283202	4.3968774527311325	-6.046724855899811	-1.6498474031686785	0.4250928381962865	128.17099999999996	1	512	1.1709535761367773	1.2543015792449959	-0.9389350831716886	3.4579423695594436	-0.08334798972794166	-3.7277617	1.0386914	4.099371084570884	1.3800280234255504	0.32854111405835545	141-32-2	Butyl acrylate	C=CC(=O)OCCCC	Organic compounds	Organic acids and derivatives	Carboxylic acids and derivatives	Acrylic acids and derivatives
1772	-4.099263459905487	-4.901985	1.2414815	5.074459815025328	-7.44368222951889	-2.3692224144935623	0.7114149650217433	147.243	1	512	1.068771197484823	0.2660494736558513	-2.2756475721285803	2.7988122428967475	0.8027217085515446	-4.7171965	1.1234624	4.557492017745972	0.45083817769291135	0.5647482983550767	141-98-0	Carbamothioic acid, ethyl-, O-(1-methylethyl) ester	CCNC(=S)OC(C)C	Organic compounds	Organosulfur compounds	Thiocarbonyl compounds	Thiocarbamic acid derivatives
1833	-3.9341608508214954	-3.9826953	1.06553	4.084300300478935	-5.935162127017975	-1.8508618265390397	0.7203699293482575	246.39399999999995	1	512	1.4574692771894882	1.4089347955284295	-0.5435319990069913	3.5407683014719438	0.04853449028873413	-4.043827	1.0360866	4.142462456226348	1.3478030538565988	0.5703699293482576	144020-22-4	Acetic acid, anhydride, reaction products with 1,5,10-trimethyl-1,5,9-cyclododecatriene	CC(=O)C1=C(C)CCC=C(C)CCC=C(C)CC1	Organic compounds	Organic oxygen compounds	Organooxygen compounds	Carbonyl compounds
1862	-4.462990011664206	-4.735005	1.2698579	4.968553781509399	-7.327896249294281	-2.359342467784882	0.7018432631625402	406.2260000000001	1	512	1.145777704783133	0.8737628198222167	-1.7191285328469421	3.249425248662457	0.27201489022178027	-4.828517	1.2576958	4.794581234455107	0.7802507604403167	0.520634929829207	145701-21-9	Diclosulam	CCOc1nc(F)cc2nc(S(=O)(=O)Nc3c(Cl)cccc3Cl)nn12	Organic compounds	Organoheterocyclic compounds	Triazolopyrimidines
1863	-4.9568374629656855	-4.672916	1.1912599	4.443728220462798	-6.735831534862518	-2.2921033143997196	0.6429821280624927	359.2890000000001	1	512	0.598606458073002	0.8825280034777085	-1.1803876138238305	3.263340606638968	-0.2839215274493281	-4.487998	1.0759305	4.11772230863571	1.0674459336982216	0.4734306574742573	145701-23-1	Florasulam	COc1ncc(F)c2nc(S(=O)(=O)Nc3c(F)cccc3F)nn12	Organic compounds	Benzenoids	Benzene and substituted derivatives	Sulfanilides
1898	-2.714787337618725	-3.817645	1.0424095	3.870875602960586	-5.756245052814483	-1.8853694498538973	0.7010023305107088	115.13200000000002	1	512	2.346408711396855	1.2435509722030134	-0.6950490037989032	3.1758265991616828	1.102857735318287	-3.8348043	1.0590899	4.0924937307834615	1.22639175577429	0.5431075936686035	147-85-3	L-Proline	O=C(O)C1CCCN1	Organic compounds	Organic acids and derivatives	Carboxylic acids and derivatives	Amino acids, peptides, and analogues
2087	-3.013900360088665	-4.700627	1.2089547	4.764522308111189	-7.115886342525482	-2.351364034414293	0.6890656370656372	241.472	1	512	2.3689664190962176	0.6822399485292068	-1.7330195633405996	3.03150274477059	1.6867264900395087	-4.579658	1.0761102	4.0623837351799	0.8032087566332937	0.5357323037323038	16079-88-2	1-Bromo-3-chloro-5,5-dimethylhydantoin	CC1(C)C(=O)N(Cl)C(=O)N1Br	Organic compounds	Organoheterocyclic compounds	Azolidines	Imidazolidines
2103	-4.7510380964214285	-4.5451717	1.2743152	5.1506453990936265	-7.187469315528869	-2.036823916435242	0.7231992087615188	311.41	1	512	0.7422944581018996	0.9481608192689978	-1.694136761005541	3.4565086380880863	-0.20586635875053005	-4.557529	1.0784622	4.103210234642028	0.9358035954029359	0.5721788005982535	161326-34-7	Fenamidone	CSC1=NC(C)(c2ccccc2)C(=O)N1Nc1ccccc1	Organic compounds	Organic acids and derivatives	Carboxylic acids and derivatives	Amino acids, peptides, and analogues
2151	-4.129867925040673	-4.009584	1.9659623	7.63589554429054	-7.7998730659484865	-0.16397752165794607	0.1975990675990676	1077.1279999999997	1	512	1.9023993905048153	2.0226833631467187	-1.7676057504029978	5.868289793887542	-0.12028397499794874	-3.871113	1.6376792	6.564941602945327	2.1611542306257854	0.14426573426573425	16470-24-9	C.I. Fluorescent Brightener 220	O=S(=O)([O-])c1ccc(Nc2nc(Nc3ccc(C=Cc4ccc(Nc5nc(Nc6ccc(S(=O)(=O)[O-])cc6)nc(N(CCO)CCO)n5)cc4S(=O)(=O)[O-])c(S(=O)(=O)[O-])c3)nc(N(CCO)CCO)n2)cc1.[Na+].[Na+].[Na+].[Na+]	Organic compounds	Phenylpropanoids and polyketides	Stilbenes	Sulfonated stilbenes
2165	-4.283647501002279	-4.066651	1.1457845	4.595732757449148	-6.402516531944275	-1.8067837744951267	0.6628787878787878	144.494	1	512	0.876202312727022	1.093198964077067	-1.2426667182149738	3.3530660392341742	-0.21699663354012078	-4.3087325	1.0691835	4.2761564195156065	0.8511173134640757	0.5253787878787879	16672-87-0	Ethephon	O=P(O)(O)CCCl	Organic compounds	Organic acids and derivatives	Organic phosphonic acids and derivatives	Organic phosphonic acids
2180	-5.30468649919512	-4.870245	1.3350433	5.13115534186363	-7.589593684673309	-2.458438342809678	0.6467738610595752	734.0280000000002	1	512	0.5610261274969177	0.9954676594986809	-1.7238810579812711	3.40727428388236	-0.4344415193367217	-4.929203	1.2470368	4.906247276067733	0.9365095982878909	0.48486909915481335	168316-95-8	Spinosad	CCC1CCCC(OC2CCC(N(C)C)C(C)O2)C(C)C(=O)C2CC3C4CC(OC5CC(C)C(OC)C(OC)C5OC)CC4CCC3C2CC(=O)O1	Organic compounds	Organic oxygen compounds	Organooxygen compounds	Carbohydrates and carbohydrate conjugates
2222	-4.739458154881583	-4.5152936	1.2547752	4.802098399400711	-6.943434762954712	-2.141336363554001	0.7686240375714061	359.39700000000005	1	512	0.8161162927136216	1.0402808357467361	-1.387860315359507	3.414238084041204	-0.22416455670653423	-4.354905	1.1144037	4.363751971721648	1.2006693254901435	0.6091645781119466	171866-31-2	CP-283097	Oc1ccc2c(c1)OCC(N1CCC(O)(c3ccc(F)cc3)CC1)C2O	Organic compounds	Organoheterocyclic compounds	Piperidines	Phenylpiperidines
2278	-3.9758374908997247	-5.0188594	1.232082	4.990513110160823	-7.700374746322632	-2.709861636161809	0.8230128205128204	174.25500000000002	1	512	1.265347757513109	0.222325852907756	-2.4591894979097986	2.5313236122510245	1.043021895544367	-4.8467183	1.1995156	4.718793827295302	0.39446693371744024	0.6530128205128205	17766-26-6	Trisodium 2,4,6-trithioxo-1,3,5-triazinane-1,3,5-triide	S=c1[n-]c(=S)[n-]c(=S)[n-]1.[Na+].[Na+].[Na+]	Organic compounds	Organoheterocyclic compounds	Triazines	Triazinethiones
2376	-4.05629308000132	-4.885837	1.3682344	5.326838576793671	-7.456798398494721	-2.1299598217010502	0.641989703989704	408.735	1	512	1.5551487479624053	0.7256047638615117	-1.8453565705309949	3.4814820062626755	0.829543998093162	-4.668265	1.0734446	4.290323388576508	0.9431769698484441	0.49595795795795794	188489-07-8	Flufenpyr-ethyl	CCOC(=O)COc1cc(-n2ncc(C(F)(F)F)c(C)c2=O)c(F)cc1Cl	Organic compounds	Benzenoids	Benzene and substituted derivatives	Phenoxyacetic acid derivatives
2400	-4.8619808311476	-4.921426	1.2741039	5.088866418600081	-7.461646771430969	-2.3727803528308877	0.3491695804195804	215.688	1	512	0.4718451522546469	0.4124001512401368	-2.1278207880287225	2.9610456305713586	0.059444988249373054	-4.9773126	1.1204233	4.552552330493927	0.3565134227691557	0.26166958041958044	1912-24-9	Atrazine	CCNc1nc(Cl)nc(NC(C)C)n1	Organic compounds	Organoheterocyclic compounds	Triazines	Aminotriazines
2411	-3.4338550171755418	-4.062668	1.2121416	4.618126410245894	-6.385871028900146	-1.7677446186542523	0.4457478005865102	284.311	1	512	2.019938645704784	1.3911258114376874	-0.9320773660198202	3.6860490442260736	0.6288128295041457	-4.114383	1.0069366	4.097124117612839	1.3394104546990016	0.33607038123167154	19224-26-1	1,2-Propanediol, dibenzoate	CC(COC(=O)c1ccccc1)OC(=O)c1ccccc1	Organic compounds	Benzenoids	Benzene and substituted derivatives	Benzoic acids and derivatives
2427	-4.125508493510634	-4.7768636	1.1938354	4.5551228523254395	-7.0275941610336305	-2.4724713087081915	0.700681917211329	297.358	1	512	1.3477711335658542	0.6964160450400008	-1.5543145339571423	3.0008083183682968	0.6513550814710554	-4.4462404	1.1013806	4.363257157802581	1.0270391937139784	0.5477407407407408	194098-25-4	CP-409092	CNCc1ccc(NC(=O)c2c[nH]c3c2C(=O)CCC3)cc1	Organic compounds	Benzenoids	Benzene and substituted derivatives	Anilides
2536	-3.967265900284101	-4.500044	1.278981	5.025208827853201	-6.95443617105484	-1.9292273432016385	0.6767005659329752	404.48800000000034	1	512	1.6396397415823916	1.1068617903311204	-1.3475305291883475	3.677678298664854	0.5327779687344538	-4.388895	1.1125983	4.507795798778533	1.218010612862837	0.52568015776971	210826-40-7	CP-456773	CC(C)(O)c1coc(S(=O)(=O)NC(=O)Nc2c3c(cc4c2CCC4)CCC3)c1	Organic compounds	Benzenoids	Indanes
2575	-4.477116867473075	-5.1437597	1.3145698	4.987356150150299	-7.826371848583221	-2.8390156984329225	0.5187524366471735	314.04999999999995	1	512	1.0198819302670166	0.35323908319026687	-2.3293730508431296	2.6579830993071694	0.6666428600049521	-5.058187	1.1673337	4.3408477127552025	0.43881180709092016	0.27875243664717353	21615-47-4	Ammonium perfluorohexanoate	O=C([O-])C(F)(F)C(F)(F)C(F)(F)C(F)(F)C(F)(F)F.[NH4+]	Organic compounds	Organohalogen compounds	Alkyl halides	Alkyl fluorides
2663	-5.674089767582796	-5.5250797	1.3879143	5.382008749246597	-8.212783312797546	-2.830774563550949	0.5928673841077934	223.228	1	512	-0.32534109934764155	-0.17633107458265943	-2.8640346445623917	2.5179741046842055	-0.14901004040994437	-5.3826094	1.2441823	5.055324339866636	-0.033860722652745076	0.4236981896352622	22781-23-3	Bendiocarb	CNC(=O)Oc1cccc2c1OC(C)(C)O2	Organic compounds	Organoheterocyclic compounds	Benzodioxoles
2700	-4.567098354545855	-4.6766505	1.2916132	5.2841007053852085	-7.3688451766967775	-2.0847444713115695	0.553437691231751	342.4020000000001	1	512	0.9674379382186851	0.8578857731541092	-1.834308883932237	3.4497918214529713	0.10955216959354885	-4.344473	1.1300465	4.39504963159561	1.1900634112761903	0.4238306451612903	23564-05-8	Thiophanate-methyl	COC(=O)NC(=S)Nc1ccccc1NC(=S)NC(=O)OC	Organic compounds	Benzenoids	Benzene and substituted derivatives
2748	-2.994469757988896	-4.610189	1.20803	4.519202512502669	-6.885718476772308	-2.366515964269639	0.5499285042361428	307.3090000000001	1	512	2.4931055214119704	0.8773863300406924	-1.398143197371441	3.1210593151312276	1.6157192030401566	-4.2408557	1.1142827	4.221642220020294	1.2467195924516845	0.4351744058754871	2425-85-6	C.I. Pigment Red 3	Cc1ccc(N=Nc2c(O)ccc3ccccc23)c([N+](=O)[O-])c1	Organic compounds	Benzenoids	Naphthalenes	Naphthols and derivatives
2756	-4.861538981947342	-4.013664	1.1411674	4.513080495595931	-6.355590081214904	-1.842509585618973	0.5708502024291497	227.396	1	512	0.49524383903231456	1.3431190681916443	-0.9988072602352484	3.514273235360683	-0.847875213179031	-3.7208712	0.93994766	3.6018108457326887	1.6359116043779753	0.45506072874493925	2439-10-3	Dodine	CC(=O)O.CCCCCCCCCCCCN=C(N)N	Organic compounds	Organic nitrogen compounds	Organonitrogen compounds	Guanidines
2806	-5.492511459612715	-4.153162	1.1764073	4.7018110096454615	-6.53994472026825	-1.8381337106227882	0.6935266761905176	240.284	1	512	-0.11178660659098458	1.2275628712120756	-1.1592198672465188	3.5425911423989427	-1.3393494570492388	-4.0448065	1.0766752	4.218885397911069	1.335918372276167	0.5449832291192183	25057-89-0	Bentazone	CC(C)N1C(=O)c2ccccc2NS1(=O)=O	Organic compounds	Benzenoids
2848	-3.3488317026700027	-3.6317766	1.1042141	4.495436853170392	-5.777179586887359	-1.2817427337169676	0.36638009049773756	140.27	1	512	1.7981330943197447	1.515188213363441	-0.6302147898976119	3.86522206327278	0.28294486860380097	-3.6130295	0.96906644	3.853364634513854	1.5339353103320243	0.17407239819004525	25339-53-1	Decene	CC=CCCCCCCC	Organic compounds	Hydrocarbons	Unsaturated hydrocarbons	Unsaturated aliphatic hydrocarbons
2866	-6.718515743310546	-4.654643	1.1083053	4.4330951750278444	-7.007835435867309	-2.5747402608394645	0.6733333333333335	230.44199999999995	1	512	-1.3559541075094217	0.7079185936421414	-1.6452738000661855	2.7878213749616596	-2.06387268453369	-4.578629	1.0822027	4.24977329969406	0.783932621956762	0.5215686274509804	2550-40-5	Dicyclohexyl disulfide	C1CCC(SSC2CCCCC2)CC1	Organic compounds	Organosulfur compounds	Organic disulfides	Dialkyldisulfides
2892	-3.4092243435218297	-3.9919815	1.2413256	4.7897931694984415	-6.483910393714905	-1.6941172242164633	0.6670320855614973	74.08699999999999	1	512	1.4605176657588377	0.8777605156018345	-1.6141683844342376	3.175624785064204	0.5827571628258266	-3.8426423	1.0578856	4.218021476268769	1.027099689378502	0.514090909090909	2582-30-1	Carbonic acid, compd. with hydrazinecarboximidamide (1:1)	N=C(N)NN.O=C(O)O	Organic compounds	Organic acids and derivatives	Organic carbonic acids and derivatives	Organic carbonic acids
2896	-4.6823394706070784	-4.2020597	1.1067563	4.586569958925243	-6.424454140663147	-1.837884181737904	0.6975336543700388	81.11800000000001	1	512	0.22677776379254427	0.7070574916649687	-1.515336906263524	3.071233052661719	-0.48027972481850423	-4.306967	0.9850627	3.932188111543655	0.6021504453540597	0.5451527019890865	25899-50-7	(2Z)-2-Pentenenitrile	CCC=CC#N	Organic compounds	Organic nitrogen compounds	Organonitrogen compounds	Organic cyanides
2898	-4.878333680694996	-5.2499385	1.2827495	4.827524417638777	-7.709827387332917	-2.88230296969414	0.7779321031494945	247.534	1	512	0.515301179133163	0.1436963675697997	-2.3161925275047577	2.511331890134019	0.37160480731159584	-5.201388	1.1271099	4.13401842713356	0.1922469693423878	0.6211753463927377	2593-15-9	Etridiazole	CCOc1nc(C(Cl)(Cl)Cl)ns1	Organic compounds	Organic oxygen compounds	Organooxygen compounds	Ethers
2931	-5.005745104520755	-5.0702233	1.2243233	4.74520343542099	-7.5070794224739075	-2.761875987052918	0.7247535271745799	355.48200000000014	1	512	0.5450725103942927	0.48059426049040627	-1.95626180755886	2.7889416278621297	0.06447822693066119	-4.8272123	1.0836374	4.275794112682343	0.7236052855062828	0.5747535271745798	263553-33-9	GW473178E methyl benzene sulphonic acid	CCN(C(=O)c1cc(C)cc(OCC(C)Nc2ccncc2)c1)C(C)C.Cc1ccc(S(=O)(=O)O)cc1	Organic compounds	Benzenoids	Benzene and substituted derivatives	Toluenes
2941	-4.250310486399329	-4.813304	1.2196202	4.781504666805266	-7.400029945373535	-2.618525278568269	0.683971674257012	621.653	1	512	1.5432375474281366	0.9802441116320549	-1.6064819115460698	3.1750227552591963	0.5629934610494018	-4.735153	1.0878916	4.2184558510780334	1.0583948370569862	0.5305736160045849	264618-44-2	SSR146977	CN(C)C(=O)NC1(c2ccccc2)CCN(CCCC2(c3ccc(Cl)c(Cl)c3)CCCN(C(=O)c3ccccc3)C2)CC1	Organic compounds	Benzenoids	Benzene and substituted derivatives	Benzoyl derivatives
2966	-3.200471484231337	-3.996194	1.1800853	4.8444438606500615	-6.533425736427307	-1.688981875777246	0.3619115731398942	963.563999999999	1	512	2.783409081593298	1.9876866847687626	-0.5495451706026717	4.294898690047389	0.7957224015718856	-3.873209	1.1069684	4.511966574192047	2.1106715765465958	0.2597839135654262	26658-19-5	Sorbitan tristearate	CCCCCCCCCCCCCCCCCC(=O)OCC(OC(=O)CCCCCCCCCCCCCCCCC)C1OCC(O)C1OC(=O)CCCCCCCCCCCCCCCCC	Organic compounds	Organic acids and derivatives	Carboxylic acids and derivatives	Tricarboxylic acids and derivatives
3016	-3.552126526689737	-3.6284106	1.1181539	4.297798800468442	-5.8476560592651365	-1.5498572587966943	0.36638009049773756	126.243	1	512	1.5490807797393353	1.4727967368764896	-0.7464487528360643	3.551350047632378	0.0762840510843108	-3.6054704	1.0544666	4.084850162267683	1.4957369018057285	0.17407239819004525	27215-95-8	n-Nonenes	CC=CCCCCCC	Organic compounds	Hydrocarbons	Unsaturated hydrocarbons	Unsaturated aliphatic hydrocarbons
3091	-4.407625731303887	-3.888068	1.3292557	5.280224686861038	-6.696107494831085	-1.4158828079700474	0.6287391331686085	876.8380000000006	1	512	1.5352936314977932	2.0548513783709828	-0.7531881320294047	4.527036554831633	-0.5195577705647514	-3.9048994	1.3093272	5.15747354030609	2.0380199850483605	0.49739584958651895	28407-37-6	C.I. Direct Blue 218	Nc1cc(S(=O)(=O)[O-])cc2cc(S(=O)(=O)[O-])c(N=Nc3ccc(-c4ccc(N=Nc5c(S(=O)(=O)[O-])cc6cc(S(=O)(=O)[O-])cc(N)c6c5[O-])c([O-])c4)cc3[O-])c([O-])c12.[Cu+2].[Cu+2].[Na+].[Na+].[Na+].[Na+]	Organic compounds	Benzenoids	Benzene and substituted derivatives	Biphenyls and derivatives
3196	-6.852773530513888	-4.725575	1.2853932	5.339066398143767	-7.4479877829551695	-2.108921384811403	0.7163822458029776	246.29	1	512	-1.4613267517766326	0.6658718227166804	-2.056541004217914	3.2825253939258525	-2.1271985602685266	-4.879791	1.114192	4.35057884454727	0.5116559858153368	0.5709277003484321	301-12-2	Oxydemeton-methyl	CCS(=O)CCSP(=O)(OC)OC	Organic compounds	Organosulfur compounds	Sulfoxides
3227	-4.081100328508275	-4.6098156	1.2382933	4.741657483577729	-7.183236682415009	-2.4415791988372804	0.8105182944908972	267.245	1	512	1.345809260048975	0.8170939857706477	-1.7563270938577589	2.98533038971997	0.5287152690259047	-4.392552	1.1296535	4.263475441932678	1.0343576977115636	0.6435485975212003	30516-87-1	3'-Azido-3'-deoxythymidine	Cc1cn(C2CC(N=[N+]=[N-])C(CO)O2)c(=O)[nH]c1=O	Organic compounds	Nucleosides, nucleotides, and analogues	Pyrimidine nucleosides	Pyrimidine 2',3'-dideoxyribonucleosides
3257	-7.11335225264896	-6.3316517	1.5574125	6.254870146512985	-9.625485348701478	-3.370615202188492	0.5751149425287356	364.9140000000001	1	512	-1.551161727168355	-0.7694611562990937	-4.063294823220873	2.191575323292113	-0.78170056502689	-6.937051	1.5956764	6.02214868068695	-1.37486030689228	0.4417816091954023	309-00-2	Aldrin	ClC1=C(Cl)C2(Cl)C3C4C=CC(C4)C3C1(Cl)C2(Cl)Cl	Organic compounds	Organohalogen compounds	Vinyl halides	Vinyl chlorides
3294	-3.333448348131579	-3.5665524	1.1081914	4.301533651351928	-6.0309546232223505	-1.729420971870423	0.3095713774427633	717.6100000000001	1	512	2.522440133903564	2.289336085205457	-0.17506614118720792	4.126467510164719	0.2331040524574104	-3.5120313	0.94492984	3.6182472497224807	2.3438571632597536	0.2045518207282913	31775-20-9	Butanamide, 2,2'-[(3,3'-dichloro[1,1'-biphenyl]-4,4'-diyl)bis(2,1-diazenediyl)]bis[N-(4-ethoxyphenyl)-3-oxo-	CCOc1ccc(NC(=O)C(=NNc2ccc(-c3ccc(NN=C(C(C)=O)C(=O)Nc4ccc(OCC)cc4)c(Cl)c3)cc2Cl)C(C)=O)cc1	Organic compounds	Benzenoids	Benzene and substituted derivatives	Biphenyls and derivatives
3362	-4.883557458526092	-5.095918	1.2665914	4.95388957262039	-7.525202524662018	-2.5713129520416276	0.4945214699151972	249.097	1	512	0.5128110386158284	0.3004503014380777	-2.128834027520097	2.825055545100293	0.21236072003225726	-4.7171564	1.122903	4.30881693959236	0.6792120952341532	0.36408668730650157	330-55-2	Linuron	CON(C)C(=O)Nc1ccc(Cl)c(Cl)c1	Organic compounds	Benzenoids	Benzene and substituted derivatives	N-phenylureas
3366	-3.9398246928600416	-4.314357	1.1994815	4.490621465444564	-6.603271269798278	-2.112649804353714	0.34305435011065366	546.7890000000004	1	512	1.7979950762263917	1.4234629696992727	-0.8654515007118451	3.625169964732719	0.3745321110340014	-4.0648384	1.0338308	4.182069778442383	1.6729813680430423	0.25416546122176475	3319-31-1	Tris(2-ethylhexyl) trimellitate	CCCCC(CC)COC(=O)c1ccc(C(=O)OCC(CC)CCCC)c(C(=O)OCC(CC)CCCC)c1	Organic compounds	Benzenoids	Benzene and substituted derivatives	Benzoic acids and derivatives
3393	-4.798007531347176	-4.9389734	1.2913017	5.144209021329879	-7.395627868175507	-2.2514188468456275	0.49174638867145803	309.366	1	512	0.6924650507254049	0.551499144163529	-1.9051552861029257	3.2390537352269533	0.1409658954716715	-4.7705626	1.0700042	4.250719833374023	0.7199099532795438	0.3677463886714581	33820-53-0	Isopropalin	CCCN(CCC)c1c([N+](=O)[O-])cc(C(C)C)cc1[N+](=O)[O-]	Organic compounds	Benzenoids	Benzene and substituted derivatives	Aniline and substituted anilines
3394	-6.092813751989335	-6.0921817	1.4827517	5.874268257617949	-9.097467637062072	-3.2231993794441234	0.5579379737375894	466.4790000000002	1	512	-0.4239816545807791	-0.4233495938297039	-3.428635539653516	2.445632717964433	-0.0006320694026653584	-5.812258	1.2561371	4.759844470024109	-0.14342567450923416	0.42635902636916834	3383-96-8	Temephos	COP(=S)(OC)Oc1ccc(Sc2ccc(OP(=S)(OC)OC)cc2)cc1	Organic compounds	Organic acids and derivatives	Organic thiophosphoric acids and derivatives	Thiophosphoric acid esters
3490	-4.454986711747618	-4.7659698	1.1854576	4.813834035396575	-7.2915326952934265	-2.477698659896851	0.7327092240404933	154.32500000000002	1	512	0.7334495738915292	0.4224665226756178	-2.1030964096542792	2.710737625742296	0.3109830415177628	-4.6807823	1.042919	3.811568486690521	0.5076539610103799	0.5680033416875523	3570-55-6	2,2'-Sulfanediyldiethanethiol	SCCSCCS	Organic compounds	Organosulfur compounds	Thiols	Alkylthiols
3521	-5.979104800093481	-4.446301	1.242935	4.872993212938309	-6.883473038673401	-2.010479825735092	0.7213526853135525	364.345	1	512	-0.4175919861264779	1.1152118089681529	-1.321960224706398	3.5510329882319107	-1.5328038166645257	-4.35199	1.1103308	4.490434235334396	1.2095225780270138	0.5713526853135524	365400-11-9	Pyrasulfotole	Cc1[nH]n(C)c(=O)c1C(O)c1ccc(C(F)(F)F)cc1S(C)(=O)=O	Organic compounds	Benzenoids	Benzene and substituted derivatives	Trifluoromethylbenzenes
3536	-3.44417827255398	-3.969028	1.1204381	4.679891842603682	-6.447986125946045	-1.7680942833423625	0.12857142857142856	422.73800000000034	1	512	2.181893015844125	1.6570433044614468	-0.8219148375479398	3.8579770050557425	0.5248497235092526	-3.847723	1.0154486	4.02224226593971	1.7783482971739648	0.08571428571428572	3687-46-5	9-Octadecenoic acid (9Z)-, decyl ester	CCCCCCCCC=CCCCCCCCC(=O)OCCCCCCCCCC	Organic compounds	Lipids and lipid-like molecules	Fatty Acyls	Fatty acid esters
3593	-4.784063614596959	-4.900697	1.3134722	5.282499265670776	-7.6914763927459715	-2.408977127075196	0.6037166318641007	292.766	1	512	0.6824570244910096	0.5658234189955809	-2.224955753658003	3.0575435120127725	0.11663361669576577	-4.80783	1.1153926	4.514674746990203	0.6586907631752381	0.46578559738134206	38083-17-9	Climbazole	CC(C)(C)C(=O)C(Oc1ccc(Cl)cc1)n1ccnc1	Organic compounds	Benzenoids	Phenol ethers
3597	-5.899729597570532	-4.658755	1.2302287	4.771256917715073	-7.127177202701569	-2.355920284986496	0.7156136938745634	128.17600000000002	1	512	-0.7919228831781051	0.449051886988995	-2.0193704883091415	2.7518864294059315	-1.2409747719784914	-4.5361404	1.0705618	4.243935692310331	0.5716662791633506	0.5677876069180418	3811-73-2	Sodium (2-pyridylthio)-N-oxide	[Na+].[O-][n+]1ccccc1[S-]	Organic compounds	Organoheterocyclic compounds	Pyridines and derivatives
3619	-3.979240889471497	-4.567437	1.2479253	4.921517902612685	-7.069455099105835	-2.14793719649315	0.5415180375180375	212.336	1	512	1.3477827423577524	0.7595864465723433	-1.742431467276586	3.179086435336099	0.5881962824645384	-4.4710712	1.132874	4.461703121662138	0.855952380038534	0.41424531024531025	38640-62-9	Diisopropylnaphthalene	CC(C)c1cccc2c(C(C)C)cccc12	Organic compounds	Benzenoids	Naphthalenes
3630	-4.835312288588954	-4.107386	1.1487734	4.563494458794593	-6.314451384544372	-1.7509569257497797	0.4601320949432404	182.266	1	512	0.4253933740894503	1.1533195421262692	-1.0537457218659683	3.5097487369286244	-0.7279261763758189	-4.1539345	1.0637659	4.15741599202156	1.1067711928567183	0.34813209494324043	38888-98-1	Diphenylethane	CC(c1ccccc1)c1ccccc1	Organic compounds	Benzenoids	Benzene and substituted derivatives	Diphenylmethanes
3654	-3.493896271676436	-3.9171033	1.0908754	4.362235134840011	-6.1535172104835505	-1.7912820756435395	0.41348768472906394	266.318	1	512	1.9315042490114314	1.5082972211899162	-0.7281166897956832	3.6341184450443276	0.4232070188814254	-3.932279	1.0534546	4.296402063965797	1.4931214230397336	0.3031428571428571	39322-78-6	Potassium lauryl phosphate	CCCCCCCCCCCCOP(=O)([O-])[O-].[K+].[K+]	Organic compounds	Organic acids and derivatives	Organic phosphoric acids and derivatives	Phosphate esters
3676	-4.337350140420828	-5.321456	1.300595	5.107931143045422	-7.884590339660645	-2.7766591966152223	0.6867549134055654	366.5080000000001	1	512	1.2267333182778375	0.24262751003445837	-2.3205068809619793	2.787424262083443	0.9841058150845434	-5.3444757	1.1355004	4.384741073846817	0.2196077047456143	0.5415936230829848	402910-27-4	UK-416244	CSc1ccc(Oc2ccc(S(N)(=O)=O)cc2CN(C)C)cc1C	Organic compounds	Benzenoids	Benzene and substituted derivatives	Diphenylethers
3680	-4.134203203562377	-5.0320163	1.3028332	5.198440295457839	-7.634660208225251	-2.436219912767411	0.6594252437458012	281.312	1	512	1.3149850548119473	0.41717199701651075	-2.1854719498509265	3.012968345606913	0.8978130737508554	-4.8995705	1.13773	4.297809654474259	0.5496177809933601	0.5217010631644777	40487-42-1	Pendimethalin	CCC(CC)Nc1c([N+](=O)[O-])cc(C)c(C)c1[N+](=O)[O-]	Organic compounds	Benzenoids	Benzene and substituted derivatives	Aniline and substituted anilines
3716	-5.883556832571785	-5.416601	1.4063691	5.836700773239134	-8.412762331962586	-2.5760615587234525	0.588278524830249	527.196	1	512	-0.16158472610062294	0.30537090334389727	-2.6907902254914235	3.14591054774771	-0.46695565154151186	-5.3072653	1.1636453	4.442972934246063	0.4147068180923007	0.45684995340167756	4151-50-2	N-Ethylperfluorooctanesulfonamide	CCNS(=O)(=O)C(F)(F)C(F)(F)C(F)(F)C(F)(F)C(F)(F)C(F)(F)C(F)(F)C(F)(F)F	Organic compounds	Organohalogen compounds	Alkyl halides	Alkyl fluorides
3793	-3.833707817813917	-4.3818326	1.2402844	4.7702417969703665	-6.8136427164077755	-2.043400919437409	0.6428713804982993	409.4190000000001	1	512	1.7784601753823461	1.2303353833519115	-1.2014747232115124	3.5687670737588544	0.5481247818259756	-4.137867	1.1481032	4.445459586381912	1.4743010300359365	0.4994751540832049	4430-18-6	C.I. Acid Violet 43	Cc1ccc(Nc2ccc(O)c3c2C(=O)c2ccccc2C3=O)c(S(=O)(=O)[O-])c1.[Na+]	Organic compounds	Benzenoids	Anthracenes	Anthraquinones
3821	-3.807838755558613	-4.0580626	1.1321906	4.070041275024414	-6.1770048379898075	-2.106963562965394	0.7425047438330171	144.12599999999998	1	512	1.3509035780518632	1.1006797640271682	-1.0182625043793314	3.0517787706450816	0.2502237978471489	-4.1313944	1.0003384	3.814562958478924	1.0273479593466568	0.5925047438330171	4511-42-6	L-Dilactide	CC1OC(=O)C(C)OC1=O	Organic compounds	Organoheterocyclic compounds	Dioxanes	1,4-dioxanes
3828	-3.804574104350734	-4.0260015	1.2435656	5.164147269725799	-6.813879418373108	-1.649732148647309	0.7394412319228927	608.6100000000004	1	512	1.9797649795720713	1.758337639880187	-1.0295403344503025	4.134606935275496	0.22142734904892425	-3.7404604	1.0801961	4.256940048933029	2.0438786997061773	0.5821930746747354	4553-89-3	Chocolate Brown HT	O=c1c(CO)cc(=NNc2ccc(S(=O)(=O)[O-])c3ccccc23)c(=O)c1=NNc1ccc(S(=O)(=O)[O-])c2ccccc12.[Na+].[Na+]	Organic compounds	Benzenoids	Naphthalenes	Naphthalene sulfonic acids and derivatives
4074	-4.256254679492932	-4.7124705	1.1781962	4.5201970398426035	-6.980521416664123	-2.4603243768215193	0.4060606576106913	391.294	1	512	1.3362485091006449	0.880032666179206	-1.388018228070546	3.1321788117720577	0.4562158519706907	-4.524959	1.1416516	4.864753776788712	1.0675441089989783	0.30606065761069134	52645-53-1	Permethrin	CC1(C)C(C=C(Cl)Cl)C1C(=O)OCc1cccc(Oc2ccccc2)c1	Organic compounds	Lipids and lipid-like molecules	Fatty Acyls	Fatty acid esters
3958	-3.4406518453948265	-3.9813023	1.1309274	4.34950616955757	-6.190204846858978	-1.8406986773014082	0.6488789324083442	154.25299999999996	1	512	1.7475817737984658	1.206931371319238	-1.0019712276656858	3.347534941891884	0.5406504159577126	-4.0836844	1.0693436	4.00825815796852	1.104549173832437	0.4694512694512694	507-70-0	dl-Borneol	CC1(C)C2CCC1(C)C(O)C2	Organic compounds	Lipids and lipid-like molecules	Prenol lipids	Monoterpenoids
4063	-3.8189280426689143	-3.7654986	1.1635089	4.248515993356704	-5.867868638038635	-1.6193526446819313	0.7389093362777573	196.224	1	512	1.4738240818333292	1.5272534900390904	-0.5751165135363913	3.6733994798203122	-0.05342940451583811	-3.634294	1.0714335	4.018433913588524	1.6584580991650906	0.5889093362777573	52556-42-0	Sodium 3-(allyloxy)-2-hydroxypropanesulphonate	C=CCOCC(O)CS(=O)(=O)[O-].[Na+]	Organic compounds	Organic acids and derivatives	Organic sulfonic acids and derivatives	Organosulfonic acids and derivatives
4127	-2.7362770861599954	-3.620343	1.0599346	4.116449773311614	-5.681091630458831	-1.564641857147217	0.4803628636809415	104.149	1	512	2.281378018209541	1.3973121287156953	-0.6634365260892947	3.4530132472223194	0.8840658837344137	-3.5409424	0.97343475	3.803943374752998	1.4767126597608358	0.36036286368094145	5343-92-0	1,?2-?Pentanediol	CCCC(O)CO	Organic compounds	Organic oxygen compounds	Organooxygen compounds	Alcohols and polyols
4158	-2.3126939422259767	-3.7356405	1.1908015	4.740138763189315	-6.116347754001618	-1.3762089908123027	0.5489898989898989	78.542	1	512	2.5824080137599226	1.159461428846775	-1.2212457980157183	3.5188929651735967	1.4229465835918944	-3.7668602	1.0756856	4.534828341007231	1.1282417160010652	0.4217171717171717	540-54-5	1-Chloropropane	CCCCl	Organic compounds	Organohalogen compounds	Organochlorides
4175	-3.782476359808603	-3.8499944	1.1599582	4.8202903926372525	-6.187346076965332	-1.3670556843280794	0.6561128526645768	128.21499999999995	1	512	1.3254624768886232	1.2579444250808998	-1.0794072402681056	3.740883152369147	0.06751806119664616	-3.9409618	1.0681778	4.334732252359389	1.166976985590658	0.5181818181818182	541-85-5	5-Methyl-3-heptanone	CCC(=O)CC(C)CC	Organic compounds	Organic oxygen compounds	Organooxygen compounds	Carbonyl compounds
4245	-6.223372029881371	-5.268674	1.3509338	5.226135063171386	-7.984349775314331	-2.7582147121429457	0.6140130816360324	380.55400000000014	1	512	-0.6429557387141993	0.31174239576930096	-2.4039334841471596	2.8222015790242256	-0.9546981330918198	-5.1887226	1.1611115	4.557580757141112	0.3916936828989841	0.4435212783573439	55285-14-8	Carbosulfan	CCCCN(CCCC)SN(C)C(=O)Oc1cccc2c1OC(C)(C)C2	Organic compounds	Organoheterocyclic compounds	Coumarans
4318	-5.787363737988325	-4.981862	1.3060291	4.90156562924385	-7.4591572999954225	-2.5575916707515725	0.731239596515772	312.29099999999994	1	512	-0.29280426962959216	0.5126974102856697	-1.9645978316366899	2.93696779760716	-0.8055016698120552	-4.7734747	1.1477181	4.35641285777092	0.721084754689447	0.5828524997415784	56425-91-3	Flurprimidol	CC(C)C(O)(c1ccc(OC(F)(F)F)cc1)c1cncnc1	Organic compounds	Benzenoids	Benzene and substituted derivatives	Phenylpropanes
4321	-2.354959652900278	-3.3463902	1.0835346	4.29956077337265	-5.4701137900352474	-1.1705530166625977	0.48434782608695653	105.093	1	512	2.666614136747215	1.6751835323924484	-0.44854000038775477	3.851020772984895	0.9914305944446928	-3.18482	0.99418885	3.7425674229860304	1.836753866701157	0.38	56-45-1	L-Serine	NC(CO)C(=O)O	Organic compounds	Organic acids and derivatives	Carboxylic acids and derivatives	Amino acids, peptides, and analogues
4331	-4.056945352794676	-5.2543144	1.3573906	5.704742896556853	-8.338103938102723	-2.6333610415458697	0.5931798806479114	474.8340000000004	1	512	1.619596455810792	0.4222273974291124	-2.661562129497255	3.043180767059598	1.197369069812746	-5.286578	1.1726009	4.586063641309737	0.38996361553596876	0.4574655949336256	56706-10-6	3,14-Dioxa-8,9-dithia-4,13-disilahexadecane, 4,4,13,13-tetraethoxy-	CCO[Si](CCCSSCCC[Si](OCC)(OCC)OCC)(OCC)OCC	Organic compounds	Organometallic compounds	Organometalloid compounds	Organosilicon compounds
4336	-2.701089540078348	-3.1704767	1.039462	4.112561711668966	-5.281214988231659	-1.168653276562693	0.47463636363636363	146.14600000000002	1	512	2.463697393185408	1.9943102731293416	-0.11642805496790279	3.996133656701063	0.46938713495522144	-3.160753	1.0133008	3.7981754571199406	2.004033908166027	0.36398418972332014	56-85-9	L-Glutamine	NC(=O)CCC(N)C(=O)O	Organic compounds	Organic acids and derivatives	Carboxylic acids and derivatives	Amino acids, peptides, and analogues
4399	-6.404811217514719	-5.593206	1.4286524	5.535185194015503	-8.555974531173707	-3.020789337158204	0.7762532017520407	320.42999999999995	1	512	-0.8990780477288264	-0.08747275425858393	-3.0502413613878145	2.484943832627688	-0.8116052887122285	-6.1240883	1.3560754	5.276827216148375	-0.6183551185770191	0.618677444176283	58138-08-2	Tridiphane	Clc1cc(Cl)cc(C2(CC(Cl)(Cl)Cl)CO2)c1	Organic compounds	Benzenoids	Benzene and substituted derivatives	Halobenzenes
4551	-4.818147318554974	-4.7791004	1.1365765	4.365931916236876	-7.164062070846557	-2.7981301546096806	0.4411135531135531	182.135	1	512	0.4422460915248905	0.4812930134362914	-1.9036686607666928	2.462263255470184	-0.03904690046415382	-4.5045033	1.0387565	3.9879656195640543	0.75589017036321	0.3161135531135531	606-20-2	2,6-Dinitrotoluene	Cc1c([N+](=O)[O-])cccc1[N+](=O)[O-]	Organic compounds	Benzenoids	Benzene and substituted derivatives	Toluenes
4578	-4.681775800441622	-4.208584	1.230783	4.95508555471897	-6.763110077381134	-1.8080245226621636	0.7479185440523202	394.6920000000002	1	512	0.914482523341616	1.387674488638485	-1.1668517535978953	3.7882338011210748	-0.47319196865451296	-4.1596785	1.0359584	4.184723079204559	1.4365798696058554	0.5834024150200621	61260-55-7	1,6-Bis(2,2,6,6-tetramethyl-4-piperidylamino)hexane	CC1(C)CC(NCCCCCCNC2CC(C)(C)NC(C)(C)C2)CC(C)(C)N1	Organic compounds	Organoheterocyclic compounds	Piperidines	Aminopiperidines
4597	-3.2910052239233143	-3.7996688	1.1369036	4.407402846217154	-5.937676620483399	-1.5302737742662442	0.6971128909229596	85.10600000000001	1	512	1.6389549551393647	1.1302913735350117	-1.0077164414207194	3.399686404796435	0.5086635649865978	-3.6519165	1.0118426	4.046792012453078	1.2780436699179802	0.44989066870073735	616-45-5	2-Pyrrolidinone	O=C1CCCN1	Organic compounds	Organoheterocyclic compounds	Pyrrolidines	Pyrrolidones
4644	-4.156035847385218	-4.212091	1.1394933	4.5456094086170165	-6.5405714273452755	-1.994962018728259	0.7771429568616501	84.082	1	512	0.7686671860183342	0.712612063181936	-1.615868393941723	2.9297410146752934	0.05605512170047522	-4.0220385	1.0723121	4.1542074948549255	0.9026645784590679	0.6181685978872912	61-82-5	Amitrole	Nc1nc[nH]n1	Organic compounds	Organoheterocyclic compounds	Azoles	Triazoles
4698	-6.786886373991411	-3.991661	1.177027	4.587720173597336	-6.226649415493012	-1.638929241895676	0.5771428571428572	78.042	1	512	-1.8945579833633188	0.9006673188364862	-1.3343210248649193	3.253399148732416	-2.7952253022140674	-4.0713387	1.0696565	4.245948216319084	0.820989726134954	0.45054945054945056	62-74-8	Sodium fluoroacetate	O=C([O-])CF.[Na+]	Organic compounds	Organic acids and derivatives	Carboxylic acids and derivatives	Alpha-halocarboxylic acids and derivatives
4742	-5.28742972746885	-4.459593	1.2456741	4.950937265157698	-6.943570852279663	-1.9926335871219654	0.7090234407160415	286.415	1	512	0.16956603144155066	0.997402932675145	-1.4865750933692623	3.4643621717884354	-0.8278369082549828	-4.6259017	1.230986	4.768795442581175	0.8310940445425326	0.5497641814567823	63-05-8	4-Androstene-3,17-dione	CC12CCC3C(CC=C4CC(=O)CCC43C)C1CCC2=O	Organic compounds	Lipids and lipid-like molecules	Steroids and steroid derivatives	Androstane steroids
4777	-3.314478594644461	-3.8394752	1.2318126	5.164942994713778	-6.448907566070557	-1.2839645713567789	0.2290729625183407	629.5040000000002	1	512	2.4845198994061057	1.959523350268427	-0.6499090720199899	4.515033922693788	0.5249965602322479	-3.6066635	1.0231439	3.9804654896259297	2.1923350237665105	0.17024943310657598	6358-85-6	C.I. Pigment Yellow 12	CC(=O)C(=NNc1ccc(-c2ccc(NN=C(C(C)=O)C(=O)Nc3ccccc3)c(Cl)c2)cc1Cl)C(=O)Nc1ccccc1	Organic compounds	Benzenoids	Benzene and substituted derivatives	Biphenyls and derivatives
4834	-3.200675724356289	-4.3333526	1.1425511	4.488847088813781	-6.549318432807922	-2.0604713439941413	0.4359253545270375	426.4320000000002	1	512	2.4291740628957346	1.2964972134207393	-0.9194686455558986	3.5693784432578823	1.1326768414090918	-3.99266	1.0179154	4.027443686127661	1.6371897374848572	0.3442586878603709	6448-95-9	C.I. Pigment Red 22	Cc1ccc([N+](=O)[O-])cc1N=Nc1c(O)c(C(=O)Nc2ccccc2)cc2ccccc12	Organic compounds	Benzenoids	Naphthalenes	Naphthalenecarboxylic acids and derivatives
5045	-3.996738227232188	-4.699638	1.2776371	5.05098709464073	-7.20752375125885	-2.15653665661812	0.6116716408330927	323.314	1	512	1.5128862834143368	0.8099866094058786	-1.6978992406123252	3.353087854028405	0.7028996626298727	-4.631698	1.0606841	4.083925092220307	0.87792637426074	0.4840120663650075	66332-96-5	Flutolanil	CC(C)Oc1cccc(NC(=O)c2ccccc2C(F)(F)F)c1	Organic compounds	Benzenoids	Benzene and substituted derivatives	Anilides
5303	-4.2838616094479045	-3.990584	1.1588554	4.678581988811493	-6.356973433494567	-1.678391444683075	0.33043131477342	290.44699999999995	1	512	1.1792052856002722	1.4724830043416148	-0.8939065384463908	3.7846754503651017	-0.2932777128109416	-3.8889503	1.0111291	3.804809528589246	1.5741165570697753	0.25475563909774435	68411-27-8	Benzoic acid, C12-15-alkyl esters	CCCCCCCCCCCCOC(=O)c1ccccc1	Organic compounds	Benzenoids	Benzene and substituted derivatives	Benzoic acids and derivatives
5405	-3.2904848224899537	-3.617194	1.0468814	4.273763984441756	-5.752960968017578	-1.4791969835758214	0.0	126.243	1	512	1.8107224839391187	1.4840133756643448	-0.6517536615885057	3.6220103228532508	0.3267091148116821	-3.566067	1.0085839	3.975990387797355	1.5351403324200743	0.0	68526-55-6	Alkenes, C8-10, C9-rich	C=CCCCCCCC	Organic compounds	Hydrocarbons	Unsaturated hydrocarbons	Unsaturated aliphatic hydrocarbons
5553	-4.561800948691671	-5.291009	1.3248454	5.626041489839554	-8.318763971328735	-2.6927224814891817	0.5172413793103449	452.5310000000001	1	512	1.093847386601578	0.364639397739116	-2.6631156360354864	2.9629258538040673	0.7292080005881143	-4.91644	1.0878323	4.115189051628112	0.7392083117316988	0.4	68937-41-7	Triphenyl phosphates isopropylated	CC(C)c1ccc(OP(=O)(Oc2ccc(C(C)C)cc2)Oc2ccc(C(C)C)cc2)cc1	Organic compounds	Organic acids and derivatives	Organic phosphoric acids and derivatives	Phosphate esters
5605	-6.575709711332941	-5.091342	1.3206203	5.168173867464065	-7.809088253974915	-2.6409143865108495	0.7678821879382889	230.404	1	512	-1.2132196968124602	0.27114805340199977	-2.4465982394544343	2.721575628009631	-1.4843677389818666	-5.2745113	1.1885098	4.351120722293852	0.08797869482017204	0.6078821879382889	6911-51-9	2-Thienyl disulfide	c1csc(SSc2cccs2)c1	Organic compounds	Organoheterocyclic compounds	Heteroaromatic compounds
5677	-3.723992828448255	-4.6364465	1.1876773	4.514165985584258	-6.779000782966613	-2.2648347973823557	0.6070429252782195	310.39300000000003	1	512	1.767919090015303	0.8554654395109429	-1.2870888645030554	3.227077121081202	0.9124536475344112	-4.4664903	1.1560818	4.2909750699996945	1.0254216724462766	0.4820429252782194	70356-09-1	1-(4-tert-Butylphenyl)-3-(4-methoxyphenyl)propane-1,3-dione	COc1ccc(C(=O)CC(=O)c2ccc(C(C)(C)C)cc2)cc1	Organic compounds	Phenylpropanoids and polyketides	Linear 1,3-diarylpropanoids	Chalcones and dihydrochalcones
5740	-3.6851513547137857	-3.6084273	1.3045238	5.3978247195482245	-6.260867202281952	-0.8630424827337275	0.3987522336818111	925.826	1	512	2.281378018209541	2.3581020749003305	-0.2943378293586254	5.1034868901896	-0.07672406856571445	-3.6676655	1.2875019	4.9216343462467185	2.2988638962163948	0.3086113886113886	71566-54-6	Benzoic acid, 3,3'-[(2,5-dichloro-1,4-phenylene)bis[iminocarbonyl(2-hydroxy-3,1-naphthalenediyl)-2,1-diazenediyl]]bis[4-methyl-, 1,1'-bis(1-methylethyl) ester	Cc1ccc(C(=O)OC(C)C)cc1N=Nc1c(O)c(C(=O)Nc2cc(Cl)c(NC(=O)c3cc4ccccc4c(N=Nc4cc(C(=O)OC(C)C)ccc4C)c3O)cc2Cl)cc2ccccc12	Organic compounds	Benzenoids	Naphthalenes	Naphthalenecarboxylic acids and derivatives
5746	-4.597647377502787	-4.085282	1.1489016	4.7294589370489115	-6.372903525829315	-1.6434445887804034	0.29333333333333333	326.6330000000001	1	512	0.9164126822423386	1.4287781995448796	-0.8588434660841898	3.870615470964722	-0.5123655285953159	-3.999585	1.0632393	4.072687840461731	1.5144751570766288	0.21333333333333332	7173-51-5	Didecyldimethylammonium chloride	CCCCCCCCCC[N+](C)(C)CCCCCCCCCC.[Cl-]	Organic compounds	Organic nitrogen compounds	Organonitrogen compounds	Quaternary ammonium salts
5818	-4.697131435724747	-5.5496225	1.235959	4.813100218772888	-8.140342020988465	-3.327241802215576	0.6862087912087913	347.26400000000007	1	512	0.843528327684718	-0.008962781614441962	-2.5996822575790004	2.2134179611938887	0.8524910999808197	-5.497067	1.2377349	5.140742355585097	0.04359277930711786	0.5426190476190477	731-27-1	Tolylfluanid	Cc1ccc(N(SC(F)(Cl)Cl)S(=O)(=O)N(C)C)cc1	Organic compounds	Benzenoids	Benzene and substituted derivatives	Sulfanilides
5822	-5.889095580583061	-5.146417	1.2042972	5.055655497312545	-7.831132006645202	-2.775476509332657	0.6625730994152047	317.32800000000003	1	512	-0.38758718604650916	0.3550912464687042	-2.32962361210865	2.7260318852038945	-0.7426784396223676	-5.0324717	1.1645554	4.725659012794493	0.46903675258718447	0.47426858098368224	732-11-6	Phosmet	COP(=S)(OC)SCN1C(=O)c2ccccc2C1=O	Organic compounds	Organoheterocyclic compounds	Isoindoles and derivatives	Isoindolines
5832	-2.417500268188019	-3.6562529	1.1291423	4.759213876724241	-6.022278070449829	-1.263064193725588	0.41013878296108264	388.5450000000001	1	512	3.171941056415901	1.9331884592189705	-0.4328367458459089	4.326377130878332	1.2387525928349303	-3.374714	1.0471891	3.8843178182840346	2.2147274294794066	0.308097966634552	73398-61-5	Glycerides, mixed decanoyl and octanoyl	CCCCCCC(CCCCCCCCCC(=O)[O-])C(=O)OCC(O)CO	Organic compounds	Lipids and lipid-like molecules	Fatty Acyls	Fatty acids and conjugates
5954	-3.576902535694573	-4.457983	1.4787638	6.209599739313124	-7.418152415752411	-1.2085526764392869	0.8294117647058824	62.137	1	512	1.216447745813744	0.3353672806786865	-2.624802134244094	3.58479760506903	0.8810804812732003	-4.3642426	1.2727182	5.033515104651451	0.4291077429802826	0.6627450980392158	75-18-3	Dimethyl sulfide	CSC	Organic compounds	Organosulfur compounds	Thioethers	Dialkylthioethers
5961	-3.751689984544424	-4.176791	1.2226952	4.707375174760818	-6.555894446372986	-1.8485192716121674	0.76015664160401	117.148	1	512	1.3170448939935235	0.8919436939083362	-1.4871595678350384	3.2202156069257803	0.4251012065566502	-4.4504337	1.0627507	4.103416264057159	0.6183011627321664	0.60015664160401	7529-22-8	4-Methylmorpholine 4-oxide	C[N+]1([O-])CCOCC1	Organic compounds	Organoheterocyclic compounds	Oxazinanes	Morpholines
5965	-4.044464352365275	-4.7082	1.2343872	4.829332572221755	-7.100541067123413	-2.271208494901658	0.5278805989332305	222.32799999999995	1	512	1.302529808848021	0.6387941864333578	-1.753546905910117	3.0757856663116385	0.6637356255094806	-4.3331394	1.0646895	4.183169335126877	1.0138547312708623	0.3603999603999604	7534-94-3	Isobornyl methacrylate	C=C(C)C(=O)OC1CC2CCC1(C)C2(C)C	Organic compounds	Lipids and lipid-like molecules	Prenol lipids	Monoterpenoids
6005	-4.417586753130705	-4.334902	1.1378738	4.384014266729355	-6.607774031162262	-2.2237597644329075	0.6072519180215222	348.382	1	512	1.1244689549080755	1.2071539103784807	-1.0657183231234812	3.3182959436058734	-0.08268494343832256	-4.4005904	1.093699	4.416399252414703	1.1414653021742618	0.4453480475382003	75980-60-8	Diphenyl(2,4,6-trimethylbenzoyl)phosphine oxide	Cc1cc(C)c(C(=O)P(=O)(c2ccccc2)c2ccccc2)c(C)c1	Organic compounds	Benzenoids	Benzene and substituted derivatives	Benzoic acids and derivatives
6057	-5.001627366166541	-4.8034353	1.225903	4.636778843402862	-7.269263815879822	-2.6324849724769597	0.6117534407771023	301.296	1	512	0.4773659998597573	0.6755580381191403	-1.790270449853524	2.846508393549338	-0.1981920405439821	-5.113492	1.1016822	4.527019739151001	0.365501350629862	0.48388458831808584	76674-21-0	Flutriafol	OC(Cn1cncn1)(c1ccc(F)cc1)c1ccccc1F	Organic compounds	Benzenoids	Benzene and substituted derivatives	Diphenylmethanes
6224	-4.010022388206134	-4.035753	1.1340553	4.32249172925949	-6.12513906955719	-1.8026473402977	0.5742084942084942	402.4840000000003	1	512	1.5947262322745854	1.5689958436654277	-0.5203904490764706	3.80210128018302	0.025730385078778006	-3.9944966	1.0371449	4.148707911372183	1.610252026379892	0.45528957528957525	77-90-7	Acetyl tributyl citrate	CCCCOC(=O)CC(CC(=O)OCCCC)(OC(C)=O)C(=O)OCCCC	Organic compounds	Organic acids and derivatives	Carboxylic acids and derivatives	Tetracarboxylic acids and derivatives
6263	-4.749134071662136	-5.125407	1.3432406	5.22683460116386	-7.879026472568512	-2.652191871404652	0.7617953579965138	352.88699999999994	1	512	0.7985015880232599	0.4222284401114944	-2.331390812883116	2.895443788280744	0.37627314727096906	-4.9435596	1.1253577	4.279515886306762	0.6040760279711532	0.6052392964046682	78587-05-0	Hexythiazox	CC1C(c2ccc(Cl)cc2)SC(=O)N1C(=O)NC1CCCCC1	Organic compounds	Benzenoids	Benzene and substituted derivatives	Halobenzenes
6264	-3.412977004284864	-4.0211782	1.1431478	4.5144291639328	-6.254514324665069	-1.7400851607322698	0.7908178113358502	138.21	1	512	1.727562462687478	1.1193612117297689	-1.1139748576927273	3.4004543062400723	0.6082012412595694	-4.005318	0.9931897	3.9344272375106804	1.1352212899814895	0.6299482461184589	78-59-1	Isophorone	CC1=CC(=O)CC(C)(C)C1	Organic compounds	Organic oxygen compounds	Organooxygen compounds	Carbonyl compounds
6298	-3.136855630817407	-3.6586304	1.0828424	4.2795571088790885	-5.770641779899597	-1.4910846710205086	0.541880341880342	76.051	1	512	1.7442492981781403	1.222474547705213	-0.8895368509040495	3.3900202579750385	0.5217747402763431	-3.5753772	0.96784353	3.6499716997146603	1.3057276893451453	0.43076923076923074	79-14-1	Glycolic acid	O=C(O)CO	Organic compounds	Organic acids and derivatives	Hydroxy acids and derivatives	Alpha hydroxy acids and derivatives
6299	-4.117378939318463	-3.7141602	1.1227977	4.29196926653385	-5.835933756828308	-1.543964490294458	0.5964535464535464	73.095	1	512	0.7465087311185123	1.1497274779742608	-0.9720460863913324	3.319923180142518	-0.4032187353847476	-3.6379786	1.0346305	4.204445579648015	1.2259091234168682	0.43235098235098235	79-16-3	N-Methylacetamide	CNC(C)=O	Organic compounds	Organic acids and derivatives	Carboxylic acids and derivatives	Carboxylic acid derivatives
6306	-2.863752633694614	-3.6194994	1.1782173	4.703427872061729	-6.012106585502624	-1.3086787134408953	0.4887120232708468	88.10599999999998	1	512	2.0812528510870516	1.3255060403969987	-1.067101100720959	3.6363267713407703	0.7557468112669339	-3.6041796	1.0306262	3.9997794300317757	1.3408258403318891	0.3762120232708468	79-31-2	2-Methylpropanoic acid	CC(C)C(=O)O	Organic compounds	Organic acids and derivatives	Carboxylic acids and derivatives	Carboxylic acids
6407	-3.446231131100137	-3.62665	1.2578518	4.904676899313926	-6.195717513561249	-1.2910406142473227	0.5244623655913978	468.5550000000003	1	512	2.224529445542109	2.0441104744380123	-0.524956936919003	4.3797199623949234	0.1804189638858249	-3.6425586	1.1416059	4.551015606522558	2.0282020121775104	0.4083333333333333	80584-91-4	6,6',6''-(1,3,5-Triazine-2,4,6-triyltriazanediyl)trihexanoic acid	O=C(O)CCCCCNc1nc(NCCCCCC(=O)O)nc(NCCCCCC(=O)O)n1	Organic compounds	Organic acids and derivatives	Carboxylic acids and derivatives	Tricarboxylic acids and derivatives
6422	-3.496893614204086	-3.3951774	1.0764308	4.101822459697724	-5.373756361007691	-1.2719339013099673	0.7323060996974041	205.254	1	512	1.8153980152219864	1.917114264945178	-0.061464731581618325	4.040357728116105	-0.10171624985472061	-3.1622977	1.1121634	4.427199554443359	2.1499939197147095	0.5823060996974041	81-13-0	Dexpanthenol	CC(C)(CO)C(O)C(=O)NCCCO	Organic compounds	Lipids and lipid-like molecules	Fatty Acyls	Fatty amides
6428	-3.7811281464915703	-3.9955807	1.2902704	5.203733545541763	-6.773584032058715	-1.5698504865169531	0.6084242424242424	311.34100000000007	1	512	1.7121081695050466	1.4976556577634825	-1.2803477160620984	3.9233858294796637	0.21445252672620319	-4.228911	1.072584	4.502907538414	1.2643254030612594	0.4566204906204906	81335-37-7	Imazaquin	CC(C)C1(C)N=C(c2nc3ccccc3cc2C(=O)O)NC1=O	Organic compounds	Organoheterocyclic compounds	Quinolines and derivatives	Quinoline carboxylic acids
6430	-3.472019132892741	-4.475141	1.1885585	4.6750829935073845	-6.935450077056885	-2.2603670835495007	0.5296188380415457	289.33500000000004	1	512	1.9893818392532079	0.9862599234861325	-1.4740491049109363	3.2010338885964478	1.0031219155386557	-4.641043	1.1468465	4.424936652183533	0.8203577900118919	0.346515939709217	81335-77-5	Imazethapyr	CCc1cnc(C2=NC(=O)C(C)(C(C)C)N2)c(C(=O)O)c1	Organic compounds	Organic acids and derivatives	Carboxylic acids and derivatives	Amino acids, peptides, and analogues
6661	-3.986297459882573	-4.1472096	1.106806	4.18337459564209	-6.192168021202088	-2.0087934255599977	0.6646612517916866	154.16499999999996	1	512	1.201688327371957	1.0407761359628354	-1.004182233947558	3.179192361694532	0.16091218443505406	-4.1494083	1.0464095	4.083993959426879	1.038577431428461	0.5122802994107343	85-42-7	Hexahydrophthalic anhydride	Oc1oc(O)c2c1CCCC2	Organic compounds	Organoheterocyclic compounds	Isobenzofurans
6702	-3.9177394559970886	-3.6294467	1.1417993	4.5224911808967585	-5.9620891332626345	-1.4395979523658757	0.5648351648351648	271.40099999999995	1	512	1.5158719875244253	1.804164701547116	-0.5284776897411204	3.994013491155638	-0.2882927110782654	-3.7441525	1.0987222	4.566246789693832	1.6894588884349264	0.45054945054945056	85702-79-0	6-[(1-Hydroxy-2,4-dimethylheptylidene)amino]hexanoic acid--2,2',2''-nitrilotri(ethan-1-ol) (1/1)	CCCC(C)CC(C)C(=O)NCCCCCC(=O)O.OCCN(CCO)CCO	Organic compounds	Lipids and lipid-like molecules	Fatty Acyls	Fatty acids and conjugates
6744	-5.999774080079101	-5.209593	1.3943408	5.215255874395369	-7.829893493652344	-2.6146376192569747	0.6863589743589744	317.33200000000005	1	512	-0.4982602111848533	0.2919210497401897	-2.3283796247580963	2.886876249637273	-0.7901812608652339	-4.9691257	1.1480292	4.6438837289810175	0.5323881272606085	0.4907943262411347	86-50-0	Azinphos-methyl	COP(=S)(OC)SCn1nnc2ccccc2c1=O	Organic compounds	Organoheterocyclic compounds	Benzo-1,2,3-triazines	Benzotriazine organothiophosphates
6784	-4.60461083425488	-4.8457227	1.2740747	5.077342259883878	-7.340062463283538	-2.26272020339966	0.6916861204762803	331.366	1	512	0.9156971110779958	0.6745852765978441	-1.8197545179506622	3.2575877419332158	0.24111184106860595	-4.7507234	1.0715688	4.0800763905048365	0.7695845947875705	0.5362982821169441	874967-67-6	Sedaxane	Cn1cc(C(=O)Nc2ccccc2C2CC2C2CC2)c(C(F)F)n1	Organic compounds	Benzenoids	Benzene and substituted derivatives	Anilides
6787	-3.784012595437402	-4.057074	1.0965991	4.4282360464334465	-6.187175655364991	-1.7589396089315443	0.49505582137161086	141.60099999999997	1	512	1.3670537249569439	1.0939922524850012	-1.0361093349706445	3.3921267114628018	0.27306147453940444	-4.050856	1.0124556	3.9766062438487997	1.1002102155356352	0.3768740031897927	87-60-5	3-Chloro-2-methylaniline	Cc1c(N)cccc1Cl	Organic compounds	Benzenoids	Benzene and substituted derivatives	Toluenes
6798	-4.46025851118972	-4.674513	1.2259759	4.979999208450316	-7.06368658542633	-2.083687376976014	0.7670586667293866	274.40400000000005	1	512	0.9781319266222025	0.7638775766206125	-1.6252961476144072	3.354703060835909	0.2142543519694593	-4.6823654	1.1036414	4.251326304674148	0.7560250013311043	0.6101959216313475	87818-31-3	Cinmethylin	Cc1ccccc1COC1CC2(C(C)C)CCC1(C)O2	Organic compounds	Lipids and lipid-like molecules	Prenol lipids	Monoterpenoids
6834	-4.45834957506473	-4.48021	1.2190185	4.574280667304992	-6.668734884262085	-2.0944542169570926	0.5097407407407407	164.24799999999996	1	512	0.7571505149220223	0.7352902434134403	-1.4532347942753323	3.1210458730296597	0.02186025235836553	-4.317489	0.9936437	3.754666233062744	0.89801095316731	0.395074074074074	88-60-8	2-Tert-Butyl-5-methylphenol	Cc1ccc(C(C)(C)C)c(O)c1	Organic compounds	Benzenoids	Benzene and substituted derivatives	Phenylpropanes
6839	-4.675649415949748	-4.3556023	1.1118089	4.271541720628738	-6.403170979022979	-2.1316292583942418	0.4133699633699634	137.138	1	512	0.46150839554027956	0.7815555317399137	-1.2660131675329516	3.005528553095786	-0.3200471515454515	-4.325421	1.066545	4.256763118505477	0.8117369408045976	0.3032051282051282	88-72-2	2-Nitrotoluene	Cc1ccccc1[N+](=O)[O-]	Organic compounds	Benzenoids	Benzene and substituted derivatives	Nitrobenzenes
6847	-2.8106563547447228	-3.7495625	1.1459167	4.594473052024841	-6.004352235794068	-1.4098791837692266	0.3071111111111111	166.13199999999998	1	512	2.4097969386632556	1.4708908041311954	-0.7838989423860895	3.8105741096387518	0.9389061471626259	-3.6892211	1.0393907	3.9007952153682695	1.531232139134102	0.2	88-99-3	Phthalic acid	O=C(O)c1ccccc1C(=O)O	Organic compounds	Benzenoids	Benzene and substituted derivatives	Benzoic acids and derivatives
7048	-4.836079607352395	-4.208796	1.2272974	4.802123728394508	-6.658631944656372	-1.8565082162618642	0.8033755161230408	593.6730000000002	1	512	0.9374676904912099	1.5647512720069097	-0.8850846468127677	3.9170390815817404	-0.6272835830298851	-4.1978087	1.0750366	4.280441460013389	1.5757385355150968	0.6384992784992785	915972-17-7	Afidopyropen	CC1(COC(=O)C2CC2)C(OC(=O)C2CC2)CCC2(C)C1CC(O)C1(C)Oc3cc(-c4cccnc4)oc(=O)c3C(O)C21	Organic compounds	Lipids and lipid-like molecules	Steroids and steroid derivatives	Steroid lactones
7129	-4.605596205104512	-4.462633	1.2444139	4.619921565055845	-6.785071003437042	-2.1651494383811962	0.7847449892337519	220.268	1	512	0.7373552033814166	0.8803182735587142	-1.4421195949511132	3.1778019701047326	-0.14296307216994197	-4.2698507	1.0695901	4.076950848102568	1.0731006718648182	0.621345137053412	92077-08-2	3-[3-(Prop-2-en-1-yl)hexa-2,5-dien-1-yl]oxolane-2,5-dione	C=CCC(=CCc1cc(O)oc1O)CC=C	Organic compounds	Organoheterocyclic compounds	Heteroaromatic compounds
7169	-3.8623622936744826	-4.174664	1.2264113	4.714879301190375	-6.603827583789825	-1.8889482825994506	0.7314680625617557	403.90600000000006	1	512	1.7439180109625447	1.4316162925041744	-0.997547279152798	3.717332022037577	0.3123017268638475	-4.2407045	1.0820086	4.147518646717071	1.365575762165953	0.5845930625617557	929601-09-2	SR58611	CCOC(=O)COc1ccc2c(c1)CC(NCC(O)c1cccc(Cl)c1)CC2.Cl	Organic compounds	Benzenoids	Benzene and substituted derivatives	Phenoxyacetic acid derivatives
7202	-5.169257124835166	-3.862312	1.1345481	4.552574726939201	-6.076549410820007	-1.5239746838808061	0.36487703118137904	136.14999999999998	1	512	-0.03523947915918289	1.2717055744484853	-0.942531765144024	3.6100429617951773	-1.306945046359214	-3.679079	1.0016282	3.9777526617050163	1.454938593132896	0.27598814229249014	93-58-3	Methyl benzoate	COC(=O)c1ccccc1	Organic compounds	Benzenoids	Benzene and substituted derivatives	Benzoic acids and derivatives
7347	-3.585260654878305	-4.203468	1.1664246	4.532117033004759	-6.6836215376853945	-2.1515045046806347	0.5253623188405797	141.60099999999997	1	512	1.5658056655160413	0.9475984780209262	-1.5325552172910484	2.999561815713711	0.6182071910384432	-4.0431123	1.0244797	4.180795821547507	1.1079540339435978	0.3426877470355731	95-69-2	4-Chloro-2-methylaniline	Cc1cc(Cl)ccc1N	Organic compounds	Benzenoids	Benzene and substituted derivatives	Toluenes
7348	-5.18187760523738	-3.7572453	1.08295	4.539928048849105	-6.037085032463073	-1.4971569836139682	0.3571428571428571	122.171	1	512	-0.09490947653750449	1.3297228333725066	-0.9501169037631976	3.5898111450859074	-1.424632303037063	-3.7969663	0.9699122	3.7436774253845204	1.290001827981878	0.2393374741200828	95-70-5	2-Methyl-1,4-benzenediamine	Cc1cc(N)ccc1N	Organic compounds	Benzenoids	Benzene and substituted derivatives	Toluenes
7359	-3.7571606845563927	-4.086504	1.1081653	4.452189397811889	-6.389452075958252	-1.9372626781463627	0.5466696152145069	142.58899999999997	1	512	1.3969253386904092	1.0675820273087353	-1.2353660527114496	3.216823345100439	0.3293432979875526	-3.9421127	1.1035225	4.335901620984075	1.2119733339368322	0.39084073820915927	95-83-0	4-Chloro-1,2-diaminobenzene	Nc1ccc(Cl)cc1N	Organic compounds	Benzenoids	Benzene and substituted derivatives	Aniline and substituted anilines
7390	-4.106133732055485	-3.978131	1.1271981	4.623426041007041	-6.156570625305176	-1.5331445842981353	0.68989898989899	87.12199999999999	1	512	0.8339941046072231	0.9619967930062677	-1.2164427886424676	3.406983252364573	-0.1280026762235762	-3.7741282	1.0044358	3.8651358425617213	1.1659996279597329	0.5432323232323233	96-29-7	2-Butanone oxime	CCC(C)=NO	Organic compounds	Organic nitrogen compounds	Organonitrogen compounds	Oximes
7391	-3.706052548403708	-3.9935389	1.2344518	4.919664824008941	-6.425281596183777	-1.5056167721748357	0.6801282051282052	88.11	1	512	1.2389726528387548	0.9514863315217296	-1.4802563949413143	3.439408429067627	0.28748630810263975	-3.945934	1.0705485	3.998910662531851	0.9990911322771864	0.49647435897435893	96-31-1	N,N'-Dimethylurea	CNC(=O)NC	Organic compounds	Organic acids and derivatives	Organic carbonic acids and derivatives	Ureas
7445	-5.135081366973946	-5.5210924	1.3427929	5.356979769468307	-8.24227728843689	-2.8852975189685828	0.629976878762045	208.377	1	512	0.18376841423545934	-0.20224263820801347	-2.9234275072274847	2.4335522622408226	0.3860110478820111	-5.404227	1.1699109	4.622826862335204	-0.08537702325035872	0.47345513963161023	97-74-5	Tetramethylthiuram monosulfide	CN(C)C(=S)SC(=S)N(C)C	Organic compounds	Organosulfur compounds	Sulfenyl compounds
7456	-6.0268414540329545	-5.3095703	1.3234744	5.027814191579818	-7.863206124305725	-2.8353919327259067	0.7961223560805439	401.422	1	512	-0.42324028364735794	0.29403087760187246	-2.259604953920128	2.76820923765969	-0.7172711415329545	-5.493041	1.0693402	4.244186657667159	0.11056013151912382	0.582078410311493	97886-45-8	Dithiopyr	CSC(=O)c1c(C(F)F)nc(C(F)(F)F)c(C(=O)SC)c1CC(C)C	Organic compounds	Organoheterocyclic compounds	Pyridines and derivatives	Pyridinecarboxylic acids and derivatives
7520	-4.488802272812833	-5.373071	1.3379785	5.2788512170314785	-8.108741092681885	-2.8298898756504074	0.5442615813305468	207.016	1	512	0.8272016400024178	-0.05706729488148893	-2.7927371798666343	2.486114037164844	0.884268920882235	-5.056826	1.1593304	4.630588424205779	0.25917781671895757	0.42702020202020197	99-30-9	Dicloran	Nc1c(Cl)cc([N+](=O)[O-])cc1Cl	Organic compounds	Benzenoids	Benzene and substituted derivatives	Nitrobenzenes
7529	-4.467948533884874	-4.7524953	1.2633195	5.0446467041969285	-7.272801482677459	-2.228154778480531	0.43711206896551724	152.15300000000002	1	512	0.7143319858760302	0.42978521960616783	-2.090520962916555	2.954125741280373	0.28454675496400306	-4.621593	1.1333632	4.389063698053359	0.5606875118972023	0.33711206896551726	99-55-8	2-Methyl-5-nitroaniline	Cc1ccc([N+](=O)[O-])cc1N	Organic compounds	Benzenoids	Benzene and substituted derivatives	Nitrobenzenes
8101	-3.503081579030188	-3.9308145	1.200008	4.650246334075925	-6.050694251060486	-1.4004479169845612	0.6549015653851781	214.15700000000004	1	512	1.827650695414231	1.3999177694933496	-0.719961976616067	3.930284357459858	0.42773292559322496	-3.9878318	1.0216968	3.917823702096938	1.3429004577022812	0.5064442151129457	NOCAS_3-(hydroxyphenylphosphinyl)propanoic ac	3-(hydroxyphenylphosphinyl)propanoic acid	O=C(O)CCP(=O)(O)c1ccccc1	Organic compounds	Benzenoids	Benzene and substituted derivatives
8236	-5.70436514022497	-4.7042994	1.2199383	4.981915569305418	-7.153096127510071	-2.1711805582046524	0.7940685162293925	343.43500000000006	1	512	-0.1685205875121963	0.8315450953251242	-1.6172515747972964	3.364663994508122	-1.0000656903043161	-4.7789454	1.1174867	4.381713217496869	0.7568991285061216	0.6320431997736963	NOCAS_47267	CP-642931	Cc1nc(C)nc(N2CC(C)N(c3ccnc(C(C)O)n3)C(C)C2)n1	Organic compounds	Organoheterocyclic compounds	Diazinanes	Piperazines
8314	-4.522160898756833	-5.5191855	1.4106774	5.474882727861404	-8.245351529121399	-2.770468801259995	0.640820656669184	300.16	1	512	0.9551919179421375	-0.04183271892606881	-2.767998712422428	2.7068840154389755	0.9970246443034698	-5.1414094	1.1750166	4.684692579507825	0.3359434081539277	0.49734239579961875	NOCAS_57882	CP-939689	CC(N)c1cc(F)ccc1Oc1ccc(Cl)c(Cl)c1	Organic compounds	Benzenoids	Benzene and substituted derivatives	Diphenylethers
8316	-5.218556225109184	-4.5273175	1.2626847	4.968580788373947	-7.076299452781678	-2.1077186644077304	0.7396417442348143	481.51800000000014	1	512	0.4640563013556479	1.1552950076157649	-1.3936869263168457	3.5748938620571016	-0.6912387011528853	-4.5334005	1.0902765	4.247481417655944	1.149212001735369	0.577379681972752	NOCAS_57885	CP-395919	CC(=O)NCCN1CCc2cc(NC(=O)c3ccccc3-c3ccc(C(F)(F)F)cc3)ccc2C1	Organic compounds	Benzenoids	Benzene and substituted derivatives	Biphenyls and derivatives
10162	-10.043675195362113	-6.8488145	1.64762	6.638556337356567	-10.347568774223328	-3.7090124368667605	0.3467032967032967	374.8650000000001	1	512	-4.4698003017969175	-1.2749395772530747	-4.773693880658133	1.8648624566984349	-3.1948607079048372	-7.6456122	1.7245489	6.9080270409584035	-2.0717373563769117	0.2697802197802198	57117-44-9	1,2,3,6,7,8-Hexachlorodibenzofuran	Clc1cc2c(oc3cc(Cl)c(Cl)c(Cl)c32)c(Cl)c1Cl	Organic compounds	Organoheterocyclic compounds	Benzofurans	Dibenzofurans
10169	-8.463873415811728	-6.7767334	1.7837623	6.621387612819672	-10.297646188735962	-3.6762585759162905	0.5413362000318522	443.7550000000001	1	512	-2.8167301563171945	-1.1295901277304796	-4.650502929241429	1.9708846835782425	-1.6871400173742277	-7.5064836	1.6070615	6.649200344085692	-1.8593402715795067	0.4127647714604237	39001-02-0	Octachlorodibenzofuran	Clc1c(Cl)c(Cl)c2c(oc3c(Cl)c(Cl)c(Cl)c(Cl)c32)c1Cl	Organic compounds	Organoheterocyclic compounds	Benzofurans	Dibenzofurans
10175	-6.506620791926408	-6.099341	1.5342941	6.385594469308851	-9.133087515830994	-2.7474930465221434	0.44846453546453546	326.437	1	512	-0.9928214139489606	-0.5855415392781983	-3.6192881378535464	2.766306331455304	-0.4072798762464762	-6.0736904	1.3707222	5.322928565740584	-0.5598910247291518	0.33937362637362634	74472-37-0	2,3,4,4',5-Pentachlorobiphenyl	Clc1ccc(-c2cc(Cl)c(Cl)c(Cl)c2Cl)cc1	Organic compounds	Benzenoids	Benzene and substituted derivatives	Biphenyls and derivatives
20019	-3.538331437561784	-3.8648822	1.2060018	4.554833844304082	-6.183679509162903	-1.6288456648588203	0.2805562990385512	939.4979999999993	1	512	2.434564422351196	2.1080136224514017	-0.21078364924992246	4.34405019505416	0.32655079319688296	-3.7426548	1.0519382	4.108598124980925	2.230241057377229	0.20488062336287555	64754-95-6 ,8001-78-3	Castor oil, hydrogenated, lithium salt ,Hydrogenated castor oil		Organic compounds	Lipids and lipid-like molecules	Glycerolipids	Triradylcglycerols
20021	-4.04669572181438	-3.5512698	1.0898539	4.352458932995796	-5.615896475315094	-1.2634375423192985	0.011764705882352941	158.241	1	512	1.1526232969603976	1.6480492462065681	-0.4165774565403162	3.9358814764554793	-0.4954259521458013	-3.4872084	1.014372	3.8171873569488524	1.7121106673319164	0.0	112-05-0 ,53988-05-9	Nonanoic acid ,Isononanoic acid, calcium salt (2:1)		Organic compounds	Lipids and lipid-like molecules	Fatty Acyls	Fatty acids and conjugates
20042	-3.891924871899915	-3.6833072	1.0679562	4.17158911526203	-5.797308897972107	-1.6257197827100764	0.6623333333333333	113.16	1	512	1.1617680668850383	1.3703857772785568	-0.7436159591871534	3.4279731560748767	-0.20861770103199495	-3.5552955	0.9653565	3.8498324811458553	1.4983974829114541	0.4227777777777778	105-60-2 ,2123-24-2	Caprolactam ,Sodium caprolactamate		Organic compounds	Organoheterocyclic compounds	Lactams	Caprolactams
20044	-5.355534772341287	-5.1421022	1.3068676	5.231814521551131	-7.6537824153900145	-2.421967893838883	0.5187524366471735	414.064	1	512	0.2615327009020011	0.4749652186625091	-2.036714942146726	3.1950995794044057	-0.2134325308251741	-5.1418858	1.2028021	4.538674819469451	0.475181714906081	0.27875243664717353	335-67-1 ,3825-26-1	Perfluorooctanoic acid ,Ammonium perfluorooctanoate		Organic compounds	Organohalogen compounds	Alkyl halides	Alkyl fluorides
20047	-2.76233304757124	-3.2198687	1.1555918	4.588259065151214	-5.465501880645752	-0.8772428154945374	0.5742507492507491	150.08599999999998	1	512	2.4140071356359587	1.9564715243144584	-0.2891616974385525	4.299097367712662	0.4575356124019043	-3.139992	1.087242	4.100689533352852	2.0363481731949853	0.4362637362637362	304-59-6 ,868-14-4 ,868-18-8 ,87-69-4	Potassium sodium tartrate ,Potassium bitartrate ,Butanedioic acid, 2,3-dihydroxy- (2R,3R)-, sodium salt (1:2) ,L-Tartaric acid		Organic compounds	Organic oxygen compounds	Organooxygen compounds	Carbohydrates and carbohydrate conjugates
20048	-3.726274403724066	-4.047949	1.1341538	4.2767619431018815	-6.060212540626526	-1.783450597524644	0.7053816987610091	182.175	1	512	1.5342143744727648	1.2125399259525216	-0.7997237624296951	3.477038180672187	0.3216744335562076	-4.0042725	1.0050383	3.778953933715819	1.256216321867069	0.5520483654276758	68131-04-4 ,68514-28-3	Humic acids, sodium salts ,Humic acids, potassium salts		Organic compounds	Organic acids and derivatives	Carboxylic acids and derivatives	Dicarboxylic acids and derivatives
20049	-2.8184726867665004	-3.8531396	1.0667953	4.347309648990631	-5.958505868911743	-1.6111962199211125	0.40734183944710256	122.12299999999996	1	512	2.268324777607607	1.2336578120346582	-0.8717084045376359	3.475601244452995	1.0346669521342564	-3.7156324	0.9470798	3.718109327554702	1.371165019369443	0.2970209838321293	532-32-1 ,65-85-0	Sodium benzoate ,Benzoic acid		Organic compounds	Benzenoids	Benzene and substituted derivatives	Benzoic acids and derivatives
20066	-4.5638868524463945	-5.0001516	1.2829933	5.450878107547759	-7.78146413564682	-2.330586028099061	0.5694683694683695	167.25799999999998	1	512	0.6595000469247915	0.22323526533360302	-2.5580772362756337	2.892800871272125	0.4362647817699141	-4.9976115	1.1906161	4.839470380544661	0.22577536096077433	0.4463914463914464	155-04-4 ,2492-26-4	2-Mercaptobenzothiazole, zinc ,Sodium 2-mercaptobenzothiolate		Organic compounds	Organoheterocyclic compounds	Benzothiazoles
64	-4.934499903309247	-3.934754	1.1138191	4.179681506752968	-6.060158383846283	-1.8804768770933153	0.5486393345216876	107.15599999999998	2	512	0.09551659025747175	1.095262611017146	-1.0301418902795647	3.1495396164734033	-0.9997460085033385	-3.9695878	1.0011947	3.819621020555496	1.0604286800652931	0.4264171122994653	100-61-8	N-Methylaniline	CNc1ccccc1	Organic compounds	Organic nitrogen compounds	Organonitrogen compounds	Amines
74	-4.528505040466164	-4.716117	1.1798326	4.65447162389755	-7.109087133407592	-2.4546155095100426	0.4176935483870968	173.60700000000003	2	512	0.7110621918955272	0.5234503242458319	-1.8695199010459014	2.7849517228516483	0.1876118647462386	-4.481027	1.1102256	4.282523071765899	0.7585401251609362	0.3176935483870968	1007-28-9	Deisopropylatrazine	CCNc1nc(N)nc(Cl)n1	Organic compounds	Organoheterocyclic compounds	Triazines	Aminotriazines
206	-3.8834375148835463	-4.929846	1.2552925	4.742381662130355	-7.218298673629761	-2.475917011499406	0.5963995106548299	252.36400000000003	2	512	1.5185898875251511	0.47218157751694634	-1.8162712712210631	2.9261103909092916	1.0464082950529772	-5.0238943	1.1175766	4.274287480115888	0.37813309907083636	0.4378680421233613	102-77-2	N-Oxydiethylenebenzothiazole-2-sulfenamide	c1ccc2sc(SN3CCOCC3)nc2c1	Organic compounds	Organoheterocyclic compounds	Benzothiazoles
279	-3.286247294126029	-4.4570174	1.104204	4.2911444067955	-6.630277919769287	-2.3391335129737874	0.5120699746530452	275.308	2	512	2.15357153733768	0.982801412678883	-1.1904590883055781	3.1006853184899215	1.1707701275963833	-4.235267	1.0670645	4.340476965904234	1.2045516592033434	0.35723126497562585	104098-48-8	Imazapic	Cc1cnc(C2=NC(=O)C(C)(C(C)C)N2)c(C(=O)O)c1	Organic compounds	Organic acids and derivatives	Carboxylic acids and derivatives	Amino acids, peptides, and analogues
365	-4.146637705468202	-4.4504685	1.1404473	4.736070972681045	-6.797714257240296	-2.061643284559251	0.6595150433125541	191.19	2	512	1.1348274677313261	0.8309966439783363	-1.5162490840407674	3.2198218886402774	0.3038308347234482	-4.4373965	1.1065329	4.379791092872619	0.8440686535968722	0.5226729380493962	10605-21-7	Carbendazim	COC(=O)Nc1nc2ccccc2[nH]1	Organic compounds	Organoheterocyclic compounds	Benzimidazoles	2-benzimidazolylcarbamic acid esters
4413	-4.658626269898239	-4.355403	1.2044505	4.5087250590324395	-6.621705949306488	-2.112980890274049	0.5603861247988438	302.41400000000004	2	512	0.8219756226915367	1.1251989610066158	-1.1411040567167126	3.3676210023157265	-0.30322332342607083	-4.5442166	1.1715238	4.629638105630875	0.9363852645675121	0.4289575533702724	584-79-2	Allethrin	C=CCC1=C(C)C(OC(=O)C2C(C=C(C)C)C2(C)C)CC1=O	Organic compounds	Lipids and lipid-like molecules	Fatty Acyls	Fatty acid esters
438	-4.739959351881307	-3.527737	1.1594622	4.504890140891073	-5.724704802036285	-1.2198146611452128	0.7026764705882353	58.08	2	512	0.02406725581073025	1.2362896909531536	-0.9606781943442481	3.5442119465468247	-1.2122224496443685	-3.4624536	1.1159222	4.3951113492250435	1.3015730137414567	0.5586764705882353	107-18-6	Allyl alcohol	C=CCO	Organic compounds	Organic oxygen compounds	Organooxygen compounds	Alcohols and polyols
449	-5.602768479385901	-5.538862	1.3469918	5.540109252929685	-8.596222877502441	-3.056113624572756	0.7037950107815726	398.24	2	512	-0.0026236001213829	0.06128264143883392	-2.9960779982379235	2.544031254691762	-0.06390625099234626	-5.221425	1.170497	4.3528718709945675	0.37871982678754157	0.5461479519580432	1072957-71-1	Benzovindiflupyr	Cn1cc(C(=O)Nc2cccc3c2C2CCC3C2=C(Cl)Cl)c(C(F)F)n1	Organic compounds	Benzenoids	Tetralins
479	-4.181030226515928	-3.723312	1.0958297	4.289452135562897	-5.8603913426399235	-1.570939207077027	0.5989021164021164	89.13799999999999	2	512	0.7690326590261523	1.2267509703649866	-0.9103284570978437	3.379123678465053	-0.4577183254233983	-3.962056	1.068681	4.21207312643528	0.9880069540988999	0.46890211640211643	108-01-0	Dimethylaminoethanol	CN(C)CCO	Organic compounds	Organic nitrogen compounds	Organonitrogen compounds	Amines
482	-3.1266763185582835	-3.4498227	1.1088165	4.196730497479438	-5.545232808589935	-1.3485023111104977	0.5942810457516339	100.161	2	512	1.8740223332936332	1.5508759762222306	-0.5445341567380182	3.652196340741419	0.3231463457025807	-3.4487042	1.0068982	3.8791991591453545	1.5519943955136921	0.4609477124183006	108-10-1	4-Methyl-2-pentanone	CC(=O)CC(C)C	Organic compounds	Organic oxygen compounds	Organooxygen compounds	Carbonyl compounds
517	-3.132390737596448	-3.4017828	1.1499308	4.485826629400252	-5.45149701833725	-0.9656703889369976	0.7694747510308151	129.075	2	512	1.9784513961228123	1.7090593675117771	-0.3406548846179895	4.145171744782263	0.2693920134869261	-3.5052319	1.0759134	4.316875898838042	1.605610273598794	0.5471794871794872	108-80-5	Cyanuric acid	O=c1[nH]c(=O)[nH]c(=O)[nH]1	Organic compounds	Organoheterocyclic compounds	Triazines	Triazinones
552	-3.995235316558754	-3.9563355	1.0824728	4.1711838126182545	-6.115541315078735	-1.94435750246048	0.5752657004830918	102.181	2	512	1.014134832055222	1.0530346043507748	-1.106171166464759	3.065012646153496	-0.03889977197257233	-3.937283	1.039288	4.134021499752997	1.0720871226744748	0.4430434782608696	109-55-7	3-(Dimethylamino)propylamine	CN(C)CCCN	Organic compounds	Organic nitrogen compounds	Organonitrogen compounds	Amines
597	-3.078842874816553	-3.3626719	1.0148004	3.73500883579254	-5.2083045721054075	-1.4732957363128674	0.125	86.178	2	512	1.8565535360422856	1.5727245486685273	-0.2729081612465692	3.462100674545971	0.2838289772952636	-3.7031896	1.0903332	4.391615083813667	1.2322067923868132	0.1	110-54-3	n-Hexane	CCCCCC	Organic compounds	Hydrocarbons	Saturated hydrocarbons	Alkanes
607	-3.244159195504716	-3.8416648	1.130034	4.497143322229384	-6.055381965637207	-1.5582386434078237	0.6913636363636364	87.12199999999999	2	512	1.6959686411579922	1.0984630451661224	-1.1152541289744988	3.3818891932548847	0.5975055956024615	-3.8567681	1.0020909	4.021145269274712	1.083359717622122	0.5496969696969697	110-69-0	Butanal oxime	CCCC=NO	Organic compounds	Organic nitrogen compounds	Organonitrogen compounds	Oximes
713	-4.160007425483127	-4.227542	1.0750047	4.272536426782608	-6.423398220539093	-2.150861793756486	0.3896435076762946	410.4120000000002	2	512	1.453212625104045	1.3856781379482948	-0.8101781699519213	3.4623582568306865	0.06753449803982203	-4.4066806	1.1586323	4.426402753591537	1.2065394504501668	0.2754098360655738	111991-09-4	Nicosulfuron	COc1cc(OC)nc(NC(=O)NS(=O)(=O)c2ncccc2C(=O)N(C)C)n1	Organic compounds	Organic nitrogen compounds	Organonitrogen compounds	Sulfonylureas
716	-4.282248809960188	-3.9909964	1.1277652	4.648990938067436	-6.415489089488983	-1.7664981514215474	0.27999999999999997	185.355	2	512	0.9857554957715733	1.2770079449363143	-1.1474847837572222	3.501506154310214	-0.29125244918137927	-3.9145677	1.0457975	4.164398008584975	1.3534365857764703	0.18666666666666668	1120-24-7	Decyldimethylamine	CCCCCCCCCCN(C)C	Organic compounds	Organic nitrogen compounds	Organonitrogen compounds	Amines
740	-3.598325603326159	-3.464184	0.9935256	3.737890070676802	-5.32793298959732	-1.5900429189205183	0.4228571428571429	184.279	2	512	1.667150243538289	1.8012918115977727	-0.06245714273287234	3.6754329279439295	-0.13414155753453283	-3.5102725	1.0506852	3.9607849597930906	1.7552033500040467	0.33	112-38-9	10-Undecenoic acid	C=CCCCCCCCCC(=O)O	Organic compounds	Lipids and lipid-like molecules	Fatty Acyls	Fatty acids and conjugates
746	-2.925488579202959	-3.4897223	1.0802835	4.1971690893173195	-5.5690918326377865	-1.3719227433204673	0.0	172.31199999999998	2	512	2.3108269440507	1.7465932544134197	-0.3327763093841277	3.8643927799331914	0.5642336726891308	-3.3327403	1.0016054	3.9046375274658165	1.9035752141752775	0.0	112-42-5	1-Undecanol	CCCCCCCCCCCO	Organic compounds	Lipids and lipid-like molecules	Fatty Acyls	Fatty alcohols
752	-4.125344375235837	-3.8344018	1.1198264	4.547399806976316	-6.099404692649841	-1.552004885673525	0.3648351648351648	204.785	2	512	1.1859537672251568	1.4768963098723473	-0.7881065501888473	3.759293256787469	-0.29094252930383036	-3.8501213	1.0041627	3.98777642250061	1.4611768735722437	0.2879120879120879	112-52-7	1-Chlorododecane	CCCCCCCCCCCCCl	Organic compounds	Organohalogen compounds	Organochlorides
806	-4.908316026500776	-5.184536	1.299432	5.007509094476699	-8.03347406387329	-3.025964969396592	0.6750672043010753	388.845	2	512	0.6814604924098338	0.40524052429309637	-2.443697544962681	2.5638115495140177	0.27621995372383346	-5.1926446	1.2303163	4.692311990261078	0.3971319100050751	0.5375672043010752	115-28-6	Chlorendic acid	O=C(O)C1C(C(=O)O)C2(Cl)C(Cl)=C(Cl)C1(Cl)C2(Cl)Cl	Organic compounds	Organic acids and derivatives	Carboxylic acids and derivatives	Dicarboxylic acids and derivatives
816	-4.243844140890004	-3.796065	1.1508216	4.6633362591266625	-6.194511222839355	-1.5311749637126926	0.6117919799498746	160.25699999999998	2	512	0.9609728676283248	1.408751928151221	-0.9896942143210266	3.673642044805636	-0.44777904880321184	-3.6923301	0.99597365	4.132546743750572	1.5124868913458136	0.48512531328320796	115-84-4	2-Butyl-2-ethyl-1,3-propanediol	CCCCC(CC)(CO)CO	Organic compounds	Lipids and lipid-like molecules	Fatty Acyls	Fatty alcohols
817	-3.723172467072835	-5.0210543	1.2428429	4.6290305018424975	-7.486398482322693	-2.8573679804801957	0.49643704121965	326.288	2	512	1.7904286348191931	0.49254684902963153	-1.972797380430665	2.6562331214118324	1.2978818008104658	-4.9059796	1.1923829	4.578328126668929	0.6076214767424782	0.38643704121964995	115-86-6	Triphenyl phosphate	O=P(Oc1ccccc1)(Oc1ccccc1)Oc1ccccc1	Organic compounds	Organic acids and derivatives	Organic phosphoric acids and derivatives	Phosphate esters
838	-5.854364538724753	-5.148212	1.3138077	5.245477294921874	-7.678206169605255	-2.432728874683381	0.7639354792516901	403.88800000000015	2	512	-0.24810358877636063	0.45804898019291634	-2.071945219656862	3.173532075265012	-0.7061525827005832	-5.0717034	1.144526	4.460376560688019	0.5345575032419144	0.6086413616046313	117337-19-6	Fluthiacet-methyl	COC(=O)CSc1cc(N=c2sc(=O)n3n2CCCC3)c(F)cc1Cl	Organic compounds	Organosulfur compounds	Thioethers	Aryl thioethers
894	-3.302349991201397	-3.693205	1.0564524	3.9998758345842362	-5.898299288749695	-1.8984234541654588	0.4083336663336663	152.14899999999997	2	512	1.8799191110996958	1.489063984652217	-0.7160301864486022	3.283845648135634	0.39085512697792435	-3.7915533	1.0254433	3.9259164839982983	1.3907158383508842	0.3123336663336663	119-36-8	Methyl salicylate	COC(=O)c1ccccc1O	Organic compounds	Benzenoids	Benzene and substituted derivatives	Benzoic acids and derivatives
984	-4.403088726175142	-5.256544	1.3136835	5.048427444696426	-7.8088446140289305	-2.760417169332505	0.5005555555555554	181.449	2	512	0.8556658528884183	0.002210480993909283	-2.5500900349653706	2.498337409731055	0.853455386984038	-5.360335	1.2047632	4.842844551801681	-0.10158029019767358	0.39222222222222214	120-82-1	1,2,4-Trichlorobenzene	Clc1ccc(Cl)c(Cl)c1	Organic compounds	Benzenoids	Benzene and substituted derivatives	Halobenzenes
994	-5.793817893910686	-4.672296	1.1858162	4.844771218299865	-7.093230962753296	-2.2484597444534304	0.423281894638958	182.135	2	512	-0.5334244838308211	0.588097379198593	-1.8328375526734313	3.011933665626434	-1.1215218466999923	-4.7200246	1.0924125	4.087602812051771	0.540368821194113	0.3304247517818152	121-14-2	2,4-Dinitrotoluene	Cc1ccc([N+](=O)[O-])cc1[N+](=O)[O-]	Organic compounds	Benzenoids	Benzene and substituted derivatives	Toluenes
1007	-3.391726528267176	-3.9686222	1.1455154	4.335212931036947	-6.172485864162445	-1.837272933125497	0.5074923687423688	152.14899999999997	2	512	1.7905425740339167	1.2136468923653962	-0.9902167618613519	3.344996169175596	0.5768956793744255	-3.962138	0.9943874	4.004878604412077	1.2201311612649555	0.35193996415770606	121-33-5	4-Hydroxy-3-methoxybenzaldehyde	COc1cc(C=O)ccc1O	Organic compounds	Benzenoids	Phenols	Methoxyphenols
1020	-4.639288876268451	-4.675048	1.1945853	4.584277409315109	-7.001598930358886	-2.4173215210437773	0.6280871670702179	225.295	2	512	0.7134626772107936	0.6777036745661245	-1.6488473768796414	2.9354300324354674	0.03575899818223238	-4.615519	1.0950565	4.407702815532684	0.7372325133738836	0.48523002421307504	121552-61-2	Cyprodinil	Cc1cc(C2CC2)nc(Nc2ccccc2)n1	Organic compounds	Benzenoids	Benzene and substituted derivatives	Aniline and substituted anilines
1059	-3.439447093539278	-3.8093657	1.052801	4.16374570429325	-5.847482240200042	-1.683736535906792	0.61677993059572	191.271	2	512	1.8422020349056747	1.4722833835694131	-0.5658331117550898	3.5979125925381608	0.36991865581985284	-3.8713832	1.0222511	4.2577338993549345	1.4102659308835805	0.47087104072398195	122-20-3	Triisopropanolamine	CC(O)CN(CC(C)O)CC(C)O	Organic compounds	Organic nitrogen compounds	Organonitrogen compounds	Amines
1062	-3.676164629930398	-3.7172735	1.0970294	4.089960506558417	-5.772941076755524	-1.6829805701971068	0.3252647201362304	572.5810000000002	2	512	2.0816723027666013	2.0405634504273036	-0.01510414405852478	4.074856362499893	0.04110884380922597	-3.436851	1.0139781	3.8459241449832904	2.320985902448881	0.24104050431663984	12225-06-8	C.I. Pigment Red 176	COc1ccc(C(=O)Nc2ccccc2)cc1N=Nc1c(O)c(C(=O)Nc2ccc3[nH]c(=O)[nH]c3c2)cc2ccccc12	Organic compounds	Benzenoids	Benzene and substituted derivatives	Anilides
1063	-3.5396958402877856	-3.8542016	1.0748129	4.271801137924193	-6.132821881771087	-1.861020743846894	0.4037831691646508	576.5910000000001	2	512	2.2211720189214588	1.906666293298892	-0.37195402256184285	3.89984711536235	0.3145057149642896	-3.5824695	0.9802448	3.7712577790021866	2.1783983924077486	0.2541484942420501	12225-08-0	C.I. Pigment Violet 32	CNS(=O)(=O)c1cc(OC)c(N=Nc2c(O)c(C(=O)Nc3ccc4[nH]c(=O)[nH]c4c3)cc3ccccc23)cc1OC	Organic compounds	Benzenoids	Naphthalenes	Naphthalenecarboxylic acids and derivatives
1115	-4.621673996878203	-4.197808	1.1414077	4.569891911745068	-6.402385663986206	-1.8324937522411384	0.4113985637714451	431.4520000000002	2	512	1.013258489628002	1.4371247207589912	-0.7674531774800019	3.802438734265066	-0.4238662080293256	-4.436872	1.0736313	4.011136519908906	1.1980604686227054	0.2844632768361582	122931-48-0	Rimsulfuron	CCS(=O)(=O)c1cccnc1S(=O)(=O)NC(=O)Nc1nc(OC)cc(OC)n1	Organic compounds	Organic nitrogen compounds	Organonitrogen compounds	Sulfonylureas
1136	-3.471010131597578	-3.7298946	1.1036698	4.497863286733628	-6.018961024284363	-1.5210977375507355	0.7011188811188811	112.088	2	512	1.5785489884662354	1.3196644767448757	-0.9694019042205496	3.5284613825130777	0.25888450646394556	-3.7004673	1.0274769	4.054368260502813	1.3490917634542274	0.5383838383838384	123-33-1	Maleic hydrazide	O=c1ccc(=O)[nH][nH]1	Organic compounds	Organoheterocyclic compounds	Diazines	Pyridazines and derivatives
1260	-4.020967182908902	-3.831934	1.0496899	4.073611471056935	-5.81986083984375	-1.7462493687868146	0.5519607843137255	94.541	2	512	0.9546530087980507	1.1436862269455874	-0.8442406481367978	3.229370822920138	-0.18903320768917542	-3.7735503	1.0628613	4.242314490675925	1.2020699019788614	0.42333333333333334	127-00-4	1-Chloro-2-propanol	CC(O)CCl	Organic compounds	Organohalogen compounds	Halohydrins	Chlorohydrins
1274	-5.0817145650821445	-4.1191587	1.0397812	3.900081515312195	-6.058115541934967	-2.158034026622772	0.5989883489627734	206.329	2	512	0.2328457082368065	1.1954015362063337	-0.7435552686160161	3.1565262466961785	-0.9625558202701328	-4.2140775	1.0462569	4.026485657691955	1.1004828256172317	0.44212560386473426	127-51-5	alpha-Isomethylionone	CC(=O)C(C)=CC1=C(C)CCCC1(C)C	Organic compounds	Lipids and lipid-like molecules	Prenol lipids	Sesquiterpenoids
1279	-3.5342798895579755	-4.4872203	1.1394781	4.290519070625303	-6.593338251113892	-2.3028191804885885	0.5299438250799413	205.666	2	512	1.7788826119916303	0.8259422061877835	-1.2801757495642858	3.0103433210610175	0.9529403977650226	-4.335025	1.1432056	4.528572624921798	0.9781376682553173	0.40613430127041744	127-65-1	Chloramine-T	Cc1ccc(S(=O)(=O)[N-]Cl)cc1.[Na+]	Organic compounds	Benzenoids	Benzene and substituted derivatives	Benzenesulfonamides
1350	-7.83448294878671	-5.1247325	1.2624516	4.825899350643157	-7.377355206012726	-2.5514558553695683	0.48090642066791	288.44000000000005	2	512	-2.3744274618978234	0.3353229796796025	-1.9172997191238392	2.9085996315193183	-2.709750454432462	-5.4518595	1.2082856	4.8133074581623045	0.008196012821171229	0.34987193790928933	13071-79-9	Terbufos	CCOP(=S)(OCC)SCSC(C)(C)C	Organic compounds	Organic acids and derivatives	Organic dithiophosphoric acids and derivatives	Dithiophosphate O-esters
1381	-4.308455711057291	-5.2428317	1.2920161	4.920017081499097	-7.789652132987976	-2.8696350514888795	0.7967114581594329	248.18799999999996	2	512	1.0863250682820085	0.15194907684730402	-2.394871353648677	2.5251457278504197	0.9343759959434417	-5.333788	1.2029253	4.545300984382629	0.060992880609567035	0.6334461520369838	131341-86-1	Fludioxonil	N#Cc1c[nH]cc1-c1cccc2c1OC(F)(F)O2	Organic compounds	Organoheterocyclic compounds	Benzodioxoles
1455	-3.2824823566371224	-4.274495	1.2150201	4.848790735006332	-6.696036183834076	-1.8472454488277439	0.6644638597396993	350.3960000000001	2	512	2.262076783131058	1.2700640211564869	-1.151477044065896	3.6973136909404367	0.9920127681797721	-4.302912	1.1129636	4.331197559833527	1.2416469055325352	0.5172416375174771	132-98-9	Penicillin VK	CC1(C)SC2C(NC(=O)COc3ccccc3)C(=O)N2C1C(=O)[O-].[K+]	Organic compounds	Organic acids and derivatives	Carboxylic acids and derivatives	Amino acids, peptides, and analogues
1594	-5.26043361170213	-6.0723534	1.5068165	6.005945903062818	-9.144007420539856	-3.138061517477037	0.6593789612370848	430.907	2	512	0.37394993747252386	-0.4379698177495834	-3.509623871365202	2.4963220316976162	0.8119197513349796	-6.1601033	1.4001262	5.50541377663612	-0.5257197715599837	0.5120105401844532	13674-87-8	Tris(1,3-dichloro-2-propyl) phosphate	O=P(OC(CCl)CCl)(OC(CCl)CCl)OC(CCl)CCl	Organic compounds	Organic acids and derivatives	Organic phosphoric acids and derivatives	Phosphate esters
1734	-3.985362255529703	-4.5302887	1.1510719	4.574708324670792	-6.685190749168396	-2.1104824244976044	0.6262443064182195	122.214	2	512	1.10175870303219	0.5568322696572833	-1.5980697906065031	2.9766385340642887	0.5449264407593595	-4.4538856	1.0736799	4.190343534946441	0.6332354173976901	0.47489177489177486	140-90-9	Sodium O-ethyl carbonodithioate	CCOC(=S)[S-].[Na+]	Organic compounds	Organic salts	Organic metal salts	Organic alkali metal salts
1764	-2.51183659925361	-3.663107	1.0785751	4.160848942399024	-5.788382279872894	-1.6275333374738699	0.45598845598845605	88.106	2	512	2.4331688855280555	1.2818985519254067	-0.8433767950912285	3.3174721473077957	1.151270319081351	-3.670418	1.0000366	3.98890785872936	1.274587464643301	0.36075036075036077	141-78-6	Ethyl acetate	CCOC(C)=O	Organic compounds	Organic acids and derivatives	Carboxylic acids and derivatives	Carboxylic acid derivatives
1776	-2.560468054032956	-3.6881905	1.0961372	4.150504267215727	-5.685171318054199	-1.5346670508384723	0.2741441839893852	274.40099999999995	2	512	2.877917635704712	1.7501952315622062	-0.24678562831653145	3.9037186388991953	1.127722406172122	-3.437209	1.0352739	4.060732290148735	2.0011768064113067	0.146203007518797	142-18-7	1-Monolaurin	CCCCCCCCCCCC(=O)OCC(O)CO	Organic compounds	Lipids and lipid-like molecules	Glycerolipids	Monoradylglycerols
1777	-4.250034282979108	-3.5932236	1.0485649	4.473857137560844	-5.859378826618195	-1.3855216890573503	0.31834482758620686	170.25199999999998	2	512	0.9810579394198821	1.6378686608424062	-0.6282866042192046	3.8455705333416397	-0.6568107112017643	-3.451982	0.92357105	3.573073521256446	1.7791102121720972	0.2355862068965517	142-19-8	Prop-2-en-1-yl heptanoate	C=CCOC(=O)CCCCCC	Organic compounds	Lipids and lipid-like molecules	Fatty Acyls	Fatty acid esters
1867	-4.382822402867812	-5.4671826	1.2470545	4.902015388011931	-8.043150186538696	-3.1411347985267657	0.7404415584415585	268.125	2	512	1.0455149066609875	-0.038845320671900566	-2.614812877009897	2.2872025110020338	1.0843602333931743	-5.736302	1.2072985	4.548808592557906	-0.3079645984690993	0.5877142857142857	145783-14-8	4,6-Dichloro-5-nitro-2-(propylsulfanyl)pyrimidine	CCCSc1nc(Cl)c([N+](=O)[O-])c(Cl)n1	Organic compounds	Organosulfur compounds	Thioethers	Aryl thioethers
1908	-3.9757767411161553	-4.7321362	1.1852539	4.681620180606842	-7.096792364120484	-2.415172183513642	0.6272793872793873	149.284	2	512	1.1982365221743585	0.44187703396455263	-1.92277910082997	2.7588410797768717	0.756359508426081	-4.7201047	1.118797	4.375012373924255	0.45390856449441463	0.4340548340548341	148-18-5	Sodium diethyldithiocarbamate	CCN(CC)C(=S)[S-].[Na+]	Organic compounds	Organic salts	Organic metal salts	Organic alkali metal salts
1934	-4.69958164331939	-4.5848503	1.2335813	5.142312037944793	-7.181091856956482	-2.0387798190116895	0.6148861469914101	341.8350000000001	2	512	0.834234884136923	0.9489662122993884	-1.647275329500169	3.4950367084446237	-0.11473133204009311	-4.6077595	1.1208715	4.245734399557113	0.9260570498915939	0.46673799884326195	149979-41-9	Tepraloxydim	CCC(=NOCC=CCl)C1C(=O)CC(C2CCOCC2)CC1=O	Organic compounds	Organic oxygen compounds	Organooxygen compounds	Carbonyl compounds
2016	-6.329619560904394	-4.76441	1.1547068	4.714480423927306	-7.0961905241012575	-2.3817101001739513	0.49857934180514824	221.25599999999997	2	512	-0.9847245042167475	0.5804850440110112	-1.751295467413611	2.9631849565136954	-1.5652095419834957	-4.7991767	1.1394122	4.386848199367522	0.5457183761036585	0.3830237862495927	1563-66-2	Carbofuran	CNC(=O)Oc1cccc2c1OC(C)(C)C2	Organic compounds	Organoheterocyclic compounds	Coumarans
2032	-4.878844436514724	-3.8560064	1.1234612	4.066076493263244	-5.92056542634964	-1.8544889330863954	0.4277916597256928	164.16	2	512	0.33642290691699833	1.3592609629956993	-0.7052980829179176	3.360778410345327	-1.0228380526188499	-4.011014	1.0681689	3.801655375957488	1.2042533569671767	0.32779165972569274	1571-08-0	Methyl 4-formylbenzoate	COC(=O)c1ccc(C=O)cc1	Organic compounds	Benzenoids	Benzene and substituted derivatives	Benzoic acids and derivatives
2072	-4.4153123023516505	-3.9765222	1.0389473	4.032695537805556	-5.951302683353424	-1.9186071455478675	0.7381102729407054	283.353	2	512	1.0370155127432052	1.4758056153192103	-0.49897486825856796	3.5337206695469883	-0.4387900950915187	-4.1037	1.0131028	3.9423249304294568	1.3486276658804794	0.5859363598972271	159138-81-5	Cariporide mesylate	CC(C)c1ccc(C(=O)N=C(N)N)cc1S(C)(=O)=O.CS(=O)(=O)O	Organic compounds	Lipids and lipid-like molecules	Prenol lipids	Monoterpenoids
2075	-5.493038157435144	-4.330053	1.1503497	4.220397794246672	-6.441194331645965	-2.220796537399293	0.7373661764966112	127.168	2	512	-0.388660316341442	0.7743249853696054	-1.3368164905522628	2.883581303694409	-1.162985304804529	-4.166125	0.99865586	3.8344850361347196	0.9382530361574121	0.5849852241156588	15922-78-8	Sodium pyrithione	[Na+].[O-]n1ccccc1=S	Organic compounds	Organoheterocyclic compounds	Pyridines and derivatives	Hydropyridines
2089	-3.7990394430739785	-3.5870566	1.3921573	5.262111377716064	-6.157828783988952	-0.8957174062728889	0.4328103536557374	880.9699999999992	2	512	2.145921676397896	2.357904473562028	-0.21286766451707778	5.049243713198986	-0.21198280626367572	-3.4655328	1.3264937	4.937076410651205	2.479428334480408	0.33566749651288025	16090-02-1	4,4'-Bis(2-morpholino-4-anilino-s-triazinyl-6-amino)stilbene-2,2'-disulfonic acid disodium salt	O=S(=O)([O-])c1cc(Nc2nc(Nc3ccccc3)nc(N3CCOCC3)n2)ccc1C=Cc1ccc(Nc2nc(Nc3ccccc3)nc(N3CCOCC3)n2)cc1S(=O)(=O)[O-].[Na+].[Na+]	Organic compounds	Phenylpropanoids and polyketides	Stilbenes	Sulfonated stilbenes
2125	-2.2961334635774007	-4.3768663	1.4504517	5.6636366665363305	-7.333458721637726	-1.6698220551013954	0.9161630036630036	12.011	2	512	1.7834457033927302	-0.29728716144489264	-3.253879554667595	2.4097571118687355	2.0807328770598064	-4.1439886	1.2982899	4.958207646012305	-0.06440945865355828	0.7286630036630036	16291-96-6	Charcoal	[C]	Organic compounds
2235	-5.915847029347895	-4.3408837	1.1642874	4.646657484769821	-6.67673476934433	-2.030077284574509	0.7482778654245863	527.8390000000003	2	512	-0.1933455539241597	1.3816177539621444	-0.9542332939205947	3.692424190849226	-1.574963297505854	-4.5001693	1.071103	4.244904577732085	1.222332187146219	0.5976605814739689	173584-44-6	Indoxacarb	COC(=O)N(C(=O)N1COC2(C(=O)OC)Cc3cc(Cl)ccc3C2=N1)c1ccc(OC(F)(F)F)cc1	Organic compounds	Organohalogen compounds	Aryl halides	Aryl chlorides
2294	-4.882399077719467	-3.747548	1.148792	4.471173945069313	-6.017331981658936	-1.546158036589623	0.8011111111111111	318.3690000000001	2	512	0.620531695591206	1.7553826696090689	-0.514401208348263	3.95677273672105	-1.1348509743869473	-3.8252122	1.0659652	4.257573512196539	1.6777185536995423	0.6377777777777778	17924-92-4	Zearalenone	CC1CCCC(=O)CCC=CCc2cc(O)cc(O)c2C(=O)O1	Organic compounds	Phenylpropanoids and polyketides	Macrolides and analogues	Zearalenones
2418	-4.502582337734613	-5.121833	1.2618654	5.230202323198315	-7.793890762329101	-2.563688439130787	0.6448962976215478	230.909	2	512	0.8608585227449869	0.2416080191559882	-2.4304499018495016	2.799752421348813	0.6192505098606018	-5.1061034	1.1524519	4.325334113836288	0.2573374402272023	0.5064347591600094	1929-82-4	Nitrapyrin	Clc1cccc(C(Cl)(Cl)Cl)n1	Organic compounds	Organoheterocyclic compounds	Pyridines and derivatives	Halopyridines
2476	-3.1774222977432545	-3.6144047	1.1930737	4.7107602596282945	-5.7831825613975525	-1.0724223017692576	0.7717817561807332	327.33700000000005	2	512	2.3375728001025915	1.9005904261422533	-0.26818746355170636	4.442572796076589	0.4369823806014721	-3.22611	1.1057827	4.467683774232865	2.2888851033211783	0.6128445581131003	203515-86-0	5-Amino-N~1~,N~3~-bis(2,3-dihydroxypropyl)benzene-1,3-dicarboxamide--hydrogen chloride (1/1)	Cl.Nc1cc(C(=O)NCC(O)CO)cc(C(=O)NCC(O)CO)c1	Organic compounds	Benzenoids	Benzene and substituted derivatives	Benzoic acids and derivatives
2502	-3.251945452848238	-4.59505	1.2149283	5.043555143475532	-7.034198689460754	-1.9906435459852219	0.577021687462864	202.256	2	512	2.053955961135654	0.7108515690338983	-1.728297275476862	3.31525786799867	1.3431044052450236	-4.603512	1.1299239	4.470704418420792	0.7023896009954622	0.44702168746286397	206-44-0	Fluoranthene	c1ccc2c(c1)-c1cccc3cccc-2c13	Organic compounds	Benzenoids	Naphthalenes
2512	-3.6751370611750023	-4.670344	1.2780432	5.1086074769496905	-7.203867256641388	-2.0952597796916974	0.7821750851770792	483.6740000000003	2	512	2.0094156812475306	1.0142088646572607	-1.519314514218855	3.5892929627308354	0.9952068147100075	-4.6843014	1.0962145	4.266953593492508	1.0002513825545074	0.6226814142910033	207736-05-8	CI-1029	Cc1cc(SC2C(=O)CC(CCc3ccc(N)cc3)(C(C)C)OC2=O)c(C(C)(C)C)cc1CO	Organic compounds	Benzenoids	Benzene and substituted derivatives	Phenylpropanes
2537	-5.1831735177101645	-4.6160316	1.2442973	4.995567202568054	-7.239146423339844	-2.2435792207717897	0.784705215419501	214.294	2	512	0.14783649372657598	0.7149783613188764	-1.9081364119031035	3.0874307906649507	-0.5671418709816489	-4.566424	1.0851964	4.081728690862654	0.7645861240229925	0.6213718820861678	21087-64-9	Metribuzin	CSc1nnc(C(C)(C)C)c(=O)n1N	Organic compounds	Organosulfur compounds	Thioethers	Aryl thioethers
2564	-5.755149981136878	-4.185253	1.0820359	4.455938386917114	-6.389248549938202	-1.933310163021088	0.5772353431599399	380.4190000000001	2	512	-0.17488778152268414	1.3950090468092458	-0.8089863503240082	3.6469520365931056	-1.569896837826331	-4.376048	1.0942863	4.181219297647473	1.204214110330944	0.4387738046984014	214535-77-0	CP-457677	CC(C)(O)c1ccc(CNC(=O)c2cccnc2Oc2ccc(F)cc2)cc1	Organic compounds	Organic oxygen compounds	Organooxygen compounds	Ethers
2571	-4.598310541529127	-5.359648	1.2927855	5.25896673798561	-8.041347789764405	-2.7823810517787946	0.5794368217322182	238.362	2	512	0.7789264792298305	0.01758879596495824	-2.6641107690054477	2.5948559689801627	0.7613376861625234	-5.5678134	1.1662477	4.515669673681258	-0.190576392023056	0.43070596354483826	21564-17-0	2-(Thiocyanomethylthio)benzothiazole	N#CSCSc1nc2ccccc2s1	Organic compounds	Organoheterocyclic compounds	Benzothiazoles
2580	-4.853584329677452	-4.3647623	1.2074512	4.91738367974758	-6.829864454269409	-1.912480774521829	0.6894171308805456	197.242	2	512	0.4414150678754227	0.9302370999663936	-1.5348650567165345	3.3825186230310456	-0.4888220234640732	-4.099855	1.1851609	4.527043008804321	1.195144449078328	0.5417980832614979	2163-68-0	2-Hydroxyatrazine	CCNc1nc(=O)nc(NC(C)C)[nH]1	Organic compounds	Organoheterocyclic compounds	Triazines	Aminotriazines
2583	-3.4806529271572333	-4.10619	1.1441736	4.556982970237731	-6.42378613948822	-1.866803169250489	0.759033957281767	234.29899999999995	2	512	1.8891175078528377	1.2635802162669028	-1.0540157044781486	3.5029672657595823	0.625537277463128	-4.0420804	1.0678394	4.316543763875961	1.3276900441902129	0.6000595983074081	2164-08-1	Lenacil	O=c1[nH]c2c(c(=O)n1C1CCCCC1)CCC2	Organic compounds	Organoheterocyclic compounds	Diazines	Pyrimidines and pyrimidine derivatives
2641	-5.391687721359809	-5.176723	1.3771844	5.319212424755096	-7.875350439548493	-2.5561380147933965	0.8328170787703124	618.5870000000002	2	512	0.3997130674279626	0.614677778948493	-2.083949650760721	3.2352627739943753	-0.21496471797235817	-5.169815	1.2306991	5.0185426235198936	0.6215857211099179	0.6607102058982484	2234-56-2	4-(2-Chlorophenyl)-3-[3-[4-(2-chlorophenyl)benzo[f]quinolin-3(4H)-ylidene]-1-propenyl]-benzo[f]quinolinium perchlorate	Clc1ccccc1N1C(=CC=Cc2ccc3c4ccccc4ccc3[n+]2-c2ccccc2Cl)C=Cc2c1ccc1ccccc21.[O-][Cl+3]([O-])([O-])[O-]	Organic compounds	Organoheterocyclic compounds	Quinolines and derivatives	Phenylquinolines
2682	-4.849101805523132	-4.339712	1.1639663	4.559061700105664	-6.610262441635132	-2.0512007415294673	0.4928008928429451	311.85300000000007	2	512	0.6448481207610168	1.1542377803651476	-1.116312515350983	3.4427491847546814	-0.5093896625787959	-4.4174314	1.0168902	4.038561439514159	1.0765185785836406	0.3652146859463933	23184-66-9	Butachlor	CCCCOCN(C(=O)CCl)c1c(CC)cccc1CC	Organic compounds	Benzenoids	Benzene and substituted derivatives	Anilides
2757	-4.754110540462346	-3.9363887	1.0774815	4.554013079404831	-6.258420157432556	-1.7044070780277258	0.4691698595146871	143.18599999999998	2	512	0.40179001647611995	1.219511830140531	-1.1025196004940903	3.45149347891074	-0.8177218094595382	-4.132332	1.1126049	4.483653658628463	1.0235687031632077	0.37261813537675603	2439-35-2	2-(Dimethylamino)ethyl acrylate	C=CC(=O)OCCN(C)C	Organic compounds	Organic acids and derivatives	Carboxylic acids and derivatives	Acrylic acids and derivatives
2759	-3.974620964063888	-4.611622	1.1846465	4.520495212078094	-6.847354900836945	-2.3268596887588506	0.6201653283718501	225.251	2	512	1.3780457636383463	0.7410448794574095	-1.4946881731347106	3.025807038943384	0.637000892625565	-4.4884963	1.0638411	4.264165723323821	0.8641704433023149	0.47084579607359445	2440-22-4	2-(2H-Benzotriazol-2-yl)-4-methylphenol	Cc1ccc(O)c(-n2nc3ccccc3n2)c1	Organic compounds	Organoheterocyclic compounds	Azoles	Triazoles
2795	-4.783738172170701	-4.9119983	1.2354327	4.928142803907394	-7.201892006397247	-2.273749202489853	0.7863983903420524	393.5120000000003	2	512	0.8112198083727182	0.68295970592139	-1.6069340258538276	3.321208778053567	0.12826009977143737	-5.0130167	1.1349995	4.674432408809662	0.5819412961036263	0.6263983903420524	249296-43-3	CJ-013610	CS(=O)(=O)O.Cc1nccn1-c1ccc(Sc2cccc(C3(C(N)=O)CCOCC3)c2)cc1	Organic compounds	Organoheterocyclic compounds	Azoles	Imidazoles
2819	-4.780109365152007	-5.1259427	1.3252391	5.2156133234500865	-7.837206971645355	-2.621593648195269	0.6039767989405014	410.45000000000016	2	512	0.8331508948499612	0.48731755598947885	-2.2239467116433875	2.991666611806699	0.3458333419097608	-5.0594845	1.1816633	4.583976125717163	0.5537757758432855	0.4283641863278887	25155-23-1	Trixylyl phosphate	Cc1cc(C)cc(OP(=O)(Oc2cc(C)cc(C)c2)Oc2cc(C)cc(C)c2)c1	Organic compounds	Organic acids and derivatives	Organic phosphoric acids and derivatives	Phosphate esters
2821	-4.200276230950534	-4.030817	1.0780835	4.466624858975409	-6.447955965995789	-1.9813311070203787	0.5151515151515151	326.502	2	512	1.313609614955516	1.4830688233281313	-0.9340701200897387	3.532554738885671	-0.16945919909018237	-4.109907	1.0413826	3.9143292248249053	1.4039786843228903	0.4121212121212121	25155-30-0	Sodium dodecylbenzenesulfonate	CCCCCCCCCCCCOS(=O)(=O)c1ccccc1.[Na]	Organic compounds	Benzenoids	Benzene and substituted derivatives	Benzenesulfonic acids and derivatives
2829	-2.7898578205708184	-3.8746402	1.0724779	4.484753751754759	-6.1541462421417235	-1.6693924903869637	0.6897142857142857	134.17499999999998	2	512	2.3378137833882544	1.253031372810499	-1.0264746381826504	3.458279113572109	1.0847824057933173	-3.919083	1.114647	4.430193385481834	1.2085884744325357	0.5457142857142857	25265-71-8	Dipropylene glycol	CCC(O)OC(O)CC	Organic compounds	Organic oxygen compounds	Organooxygen compounds	Ethers
2865	-3.4312578632687463	-3.4923742	1.0981075	4.35999114215374	-5.788962185382843	-1.4289710432291032	0.5143262867400799	148.20499999999998	2	512	1.739604992437853	1.6784886897616484	-0.6180993296762438	3.7418918124774962	0.06111631847869026	-3.6966813	1.0078925	3.660628166794777	1.4741815875241033	0.3989416713554645	2550-26-7	Benzylacetone	CC(=O)CCc1ccccc1	Organic compounds	Benzenoids	Benzene and substituted derivatives
2877	-4.249499937631043	-4.5492244	1.1794652	4.792737162113187	-7.039430320262909	-2.2466931581497223	0.5730451605451605	188.271	2	512	1.0252834917328624	0.725559039220154	-1.7646468908990034	3.0280902712141833	0.29972443904742363	-4.4478993	1.1065283	4.324176061153411	0.8268840722094256	0.44179516054516055	25606-41-1	Propamocarb hydrochloride	CCCOC(=O)NCCCN(C)C.Cl	Organic compounds	Organic acids and derivatives	Carboxylic acids and derivatives	Amino acids, peptides, and analogues
2881	-3.983059928571756	-5.455552	1.3742768	5.50229017138481	-8.12980809211731	-2.6275179207325	0.8074036829045317	641.7000000000004	2	512	1.8242721107194348	0.3517799306167436	-2.322476052826119	3.179814118558691	1.472492172563498	-5.580029	1.2402617	4.814077305793762	0.22730301919508877	0.6374036829045318	25637-99-4	Hexabromocyclododecane	BrC1(Br)CCCCCCCCCC(Br)(Br)C1(Br)Br	Organic compounds	Organohalogen compounds	Organobromides
2921	-3.1368364500902137	-3.687685	1.0610938	4.108799478411674	-5.659338223934173	-1.5505387455224997	0.7726424287856071	128.067	2	512	1.970600786100798	1.4197522200517452	-0.5519009877431617	3.556898490668512	0.5508485627271691	-3.6372135	1.0634593	4.368826162815093	1.4702237610141378	0.5526424287856072	2624-17-1	Sodium cyanurate	O=c1[n-]c(=O)[nH]c(=O)[nH]1.[Na+]	Organic compounds	Organoheterocyclic compounds	Triazines	Triazinones
2943	-4.479950621765567	-4.4248514	1.1378422	4.335718667507171	-6.5755180478096005	-2.2397993803024296	0.8278424342710057	160.26	2	512	0.7248745166394498	0.779973722173389	-1.3706929094045839	2.9650257581025867	-0.05509920422406278	-4.435287	1.0722132	4.14620430469513	0.7695381602791541	0.6604954954954956	26472-00-4	Methylcyclopentadiene dimer	CC1=CC2C3CC(C=C3C)C2C1	Organic compounds	Hydrocarbons	Unsaturated hydrocarbons	Branched unsaturated hydrocarbons
2969	-4.546105973807062	-4.417102	1.184649	4.5006410539150234	-6.813993453979492	-2.313352400064469	0.6878207223744981	604.705	2	512	1.2354375857752844	1.3644417149985533	-1.0324498943971454	3.4681911595178776	-0.12900411376067566	-4.651667	1.1549313	4.600818479061127	1.1298764552944671	0.5314140050982156	26741-53-7	Bis(2,4-di-tert-butylphenyl) pentaerythritol diphosphite	CC(C)(C)c1ccc(OP2OCC3(CO2)COP(Oc2ccc(C(C)(C)C)cc2C(C)(C)C)OC3)c(C(C)(C)C)c1	Organic compounds	Benzenoids	Benzene and substituted derivatives	Phenylpropanes
3024	-3.5193540374051318	-3.8281565	1.0692981	4.298050254583358	-6.013040041923523	-1.7149897873401645	0.6395787545787546	172.268	2	512	1.7168505742616236	1.408048155721027	-0.7768354302567672	3.521214824326591	0.30880243384730965	-4.074457	1.0811273	4.298161447048187	1.1617474471719786	0.5088095238095238	27253-32-3	Manganese neodecanoate	CC(C)(C)CC(C)(C)CC(=O)[O-].CC(C)(C)CC(C)(C)CC(=O)[O-].[Mn+2]	Organic compounds	Lipids and lipid-like molecules	Fatty Acyls	Fatty acids and conjugates
3167	-3.634716509992807	-3.929446	1.0818592	4.369809651374816	-6.216416549682617	-1.8466068983078008	0.1192370607864948	368.6460000000002	2	512	1.9318930159518517	1.6371635348614035	-0.6498070237379586	3.720002627636858	0.29472947198656296	-3.8571284	1.0220438	3.954432633519173	1.7094811625666224	0.06629588431590656	29806-73-3	2-Ethylhexyl hexadecanoate	CCCCCCCCCCCCCCCC(=O)OCC(CC)CCCC	Organic compounds	Lipids and lipid-like molecules	Fatty Acyls	Fatty acid esters
3238	-3.8500411947605566	-4.4449325	1.0988398	4.2871269285678855	-6.530642116069793	-2.2435151875019077	0.5294117647058824	234.412	2	512	1.5199386455222983	0.9250473601821434	-1.1606622757869383	3.1264646527809474	0.5948912660243555	-4.5531816	1.1247205	4.468846744298935	0.8167981957120332	0.41764705882352937	3069-40-7	Trimethoxycaprylylsilane	CCCCCCCC[Si](OC)(OC)OC	Organic compounds	Organometallic compounds	Organometalloid compounds	Organosilicon compounds
3276	-3.230396767831232	-3.7688842	1.12144	4.351888677477836	-5.9679216027259825	-1.6160329252481462	0.29714285714285715	356.5470000000002	2	512	2.321720018797737	1.783232603826484	-0.41580481609701336	3.936083861380823	0.5384874141450862	-3.7936115	1.0557091	4.213526639342307	1.7585052464019237	0.2257142857142857	31335-74-7	Neopentyl glycol dicaprylate	CCCCCCCC(=O)OCC(C)(C)COC(=O)CCCCCCC	Organic compounds	Lipids and lipid-like molecules	Fatty Acyls	Fatty acid esters
3313	-4.741495471440632	-4.8480577	1.2470964	5.116764104366301	-7.456917810440063	-2.340153706073762	0.751152445607816	386.4800000000001	2	512	0.8456315530378316	0.7390692790586182	-1.8697907859615999	3.2469733184047014	0.10656227544657515	-4.748058	1.1329833	4.312049084901809	0.8390691678504545	0.5976640735147927	319460-85-0	Axitinib	CNC(=O)c1ccccc1Sc1ccc2c(C=Cc3ccccn3)[nH]nc2c1	Organic compounds	Organosulfur compounds	Thioethers	Aryl thioethers
3392	-4.727333601747723	-5.478616	1.381069	5.752695274353027	-8.532292222976684	-2.779596948623658	0.5055807126081047	289.545	2	512	0.7343824679839093	-0.01690016113357295	-3.0705761532450513	2.682119121107975	0.7512826358926574	-5.244779	1.3089912	5.464784818887711	0.2169369504951441	0.3843595578985779	3380-34-5	Triclosan	Oc1cc(Cl)ccc1Oc1ccc(Cl)cc1Cl	Organic compounds	Benzenoids	Benzene and substituted derivatives	Diphenylethers
3450	-4.909074411232231	-4.326899	1.1655706	4.748916918039318	-6.714905071258545	-1.9659881532192267	0.761374945808908	488.6700000000004	2	512	0.7799412667884187	1.3621166349170395	-1.0258893932378952	3.723027524801423	-0.5821753595659711	-4.472898	1.1005827	4.170290434360504	1.2161176630036687	0.578616352201258	351197-46-1	2-[2-(Dimethylamino)ethoxy]ethyl ({5-[({2-[2-(dimethylamino)ethoxy]ethoxy}carbonyl)amino]-1,3,3-trimethylcyclohexyl}methyl)carbamate	CN(C)CCOCCOC(=O)NCC1(C)CC(NC(=O)OCCOCCN(C)C)CC(C)(C)C1	Organic compounds	Organic acids and derivatives	Carboxylic acids and derivatives	Amino acids, peptides, and analogues
3495	-3.967363147958424	-3.4656212	1.0512196	4.090666848421097	-5.427627086639404	-1.3369602382183077	0.593233082706767	122.12	2	512	1.1194236476682002	1.621165577100936	-0.34084029101278007	3.7498265574083165	-0.5017419149719737	-3.4980166	1.0008377	4.0919244945049265	1.5887701968456154	0.46691729323308273	3586-55-8	1,2-Bis[hydroxymethoxy]ethane	OCOCCOCO	Organic compounds	Organic oxygen compounds	Organooxygen compounds	Ethers
3505	-4.987228091735236	-4.1726885	1.1581511	4.8044766664504985	-6.665784525871277	-1.8613078594207781	0.5278054353054353	525.6270000000003	2	512	0.7334495738915291	1.5479891596148514	-0.9451068602445112	3.8593698062059874	-0.8145396075433418	-4.1758327	1.0588816	4.089367693662644	1.5448448939516475	0.40558321308321305	36196-44-8	Propanoic acid, 3-mercapto-, (2,4,6-trioxo-1,3,5-triazine-1,3,5(2H,4H,6H)-triyl)tri-2,1-ethanediyl ester	O=C(CCS)OCCn1c(=O)n(CCOC(=O)CCS)c(=O)n(CCOC(=O)CCS)c1=O	Organic compounds	Organic acids and derivatives	Carboxylic acids and derivatives	Tricarboxylic acids and derivatives
3531	-4.720633406012074	-4.6157517	1.2262298	4.612835937738417	-6.920936858654022	-2.3081009209156043	0.7542540181691125	330.17100000000005	2	512	0.7981055190834808	0.9029871688972371	-1.402197933558467	3.2106380041799505	-0.10488166269542365	-4.656119	1.0370806	4.225343185663224	0.8626200407632959	0.599537037037037	36734-19-7	Iprodione	CC(C)NC(=O)n1cc(O)n(-c2cc(Cl)cc(Cl)c2)c1=O	Organic compounds	Organoheterocyclic compounds	Azoles	Imidazoles
3545	-3.214731425556149	-4.027016	1.1553096	4.507855254411697	-6.222643542289734	-1.7147882878780365	0.3862199565798358	440.4590000000002	2	512	2.429174062895734	1.616889319596258	-0.5787380538378506	3.9291172005738466	0.8122847373161655	-3.7731454	1.0147847	3.9857157260179514	1.8707600683367296	0.2831896535495328	36968-27-1	2-Naphthalenecarboxamide, 4-[[4-(aminocarbonyl)phenyl]azo]-3-hydroxy-N-(2-methoxyphenyl)-	COc1ccccc1NC(=O)c1cc2ccccc2c(N=Nc2ccc(C(N)=O)cc2)c1O	Organic compounds	Benzenoids	Naphthalenes	Naphthalenecarboxylic acids and derivatives
3552	-3.976241896132312	-4.6294074	1.2532966	4.910367995500565	-6.92455563545227	-2.014187639951706	0.7900431235431237	131.16	2	512	1.141559511865016	0.48839399452812227	-1.8067542274549424	3.1036137680456215	0.6531655097209597	-4.6091914	1.0411794	4.160285943746565	0.5086100033123517	0.6203461538461539	3715-92-2	N-Nitrosoethylenethiourea	O=NN1CCNC1=S	Organic compounds	Organoheterocyclic compounds	Azolidines	Imidazolidines
3575	-4.515884480225036	-4.4264054	1.1428487	4.698361456394194	-7.013248097896576	-2.314886641502382	0.4401045751633987	214.036	2	512	0.8146023458645099	0.9040814063133067	-1.68276127180703	3.0156001845871643	-0.08947905038494852	-4.657657	1.0958191	4.261443471908569	0.6728296793765136	0.3067712418300654	375-22-4	Perfluorobutanoic acid	O=C(O)C(F)(F)C(F)(F)C(F)(F)F	Organic compounds	Organohalogen compounds	Alkyl halides	Alkyl fluorides
3600	-4.718500079396126	-3.8396542	1.033704	3.969246846437453	-5.9544950962066645	-1.9852482497692114	0.5573626373626375	96.032	2	512	0.2639158943486327	1.1427617475213716	-0.972079122461906	2.997167723975547	-0.8788458721665116	-3.9682238	1.0092293	4.0816071748733505	1.0141921691249238	0.4373626373626374	381-73-7	Acetic acid, difluoro-	O=C(O)C(F)F	Organic compounds	Organic acids and derivatives	Carboxylic acids and derivatives	Alpha-halocarboxylic acids and derivatives
3634	-3.780635775149384	-4.838306	1.3161057	5.12767304778099	-7.581986260414124	-2.4543132126331333	0.6059943410886807	315.8040000000001	2	512	1.718781851368129	0.6611116687220284	-2.082568633896611	3.0451044138843795	1.057670175015411	-4.7233505	1.1403114	4.3630429863929745	0.7760671086416383	0.46433519645081267	3896-11-5	Bumetrizole	Cc1cc(-n2nc3ccc(Cl)cc3n2)c(O)c(C(C)(C)C)c1	Organic compounds	Organoheterocyclic compounds	Azoles	Triazoles
3661	-4.922901873329215	-4.479705	1.187742	4.471978771686553	-6.688431310653686	-2.2164525389671335	0.3610582010582011	349.43000000000006	2	512	0.6204583148825277	1.0636553431287614	-1.145071122441944	3.326907649244609	-0.4431970164566561	-4.8787646	1.1054002	4.449968391656874	0.6645955657650391	0.27534391534391534	39515-41-8	Fenpropathrin	CC1(C)C(C(=O)OC(C#N)c2cccc(Oc3ccccc3)c2)C1(C)C	Organic compounds	Benzenoids	Benzene and substituted derivatives	Diphenylethers
3677	-3.821061343437028	-3.9488842	1.137359	4.436835211515426	-6.106753468513489	-1.669918256998063	0.6862731412731413	246.244	2	512	1.5703043138092212	1.4424814033884579	-0.7153878112672397	3.721447400248186	0.12782290529649254	-3.7098374	0.9945403	3.913552063703537	1.6815282353223853	0.5426833976833978	40306-75-0	Benzenesulfonic acid, 3-(acetylamino)-5-amino-4-hydroxy-	CC(=O)Nc1cc(S(=O)(=O)O)cc(N)c1O	Organic compounds	Benzenoids	Benzene and substituted derivatives	Anilides
3685	-4.190374111540606	-4.0544486	1.2517593	4.823879319429397	-6.472821319103241	-1.6489419996738437	0.623688566615396	699.9330000000001	2	512	1.6546823582980639	1.7906078532884817	-0.6277648492645711	4.196114470164827	-0.13592550695686612	-4.186459	1.0993266	4.228255093097685	1.6585974179012448	0.49479967772650707	40601-76-1	Cyanox CY 1790	Cc1cc(C(C)(C)C)c(O)c(C)c1Cn1c(=O)n(Cc2c(C)cc(C(C)(C)C)c(O)c2C)c(=O)n(Cc2c(C)cc(C(C)(C)C)c(O)c2C)c1=O	Organic compounds	Benzenoids	Benzene and substituted derivatives	Xylenes
3702	-6.914352261270266	-5.8697143	1.36845	5.644736403226851	-8.720439147949218	-3.075702744722367	0.6911865999370926	373.63600000000014	2	512	-1.3419035472236558	-0.29726556169224094	-3.147990433902608	2.496745969324243	-1.0446380011689476	-5.874939	1.2530562	4.927127343416213	-0.3024902569941712	0.5457320544825472	41198-08-7	Profenofos	CCCSP(=O)(OCC)Oc1ccc(Br)cc1Cl	Organic compounds	Benzenoids	Benzene and substituted derivatives	Phenoxy compounds
3774	-4.658390773371365	-4.579089	1.1563293	4.509338992834086	-6.795515573024749	-2.2861765801906637	0.514530303030303	293.754	2	512	0.8095930156653642	0.8888946319644992	-1.32753178398802	3.1818072088460654	-0.07930160863747826	-4.797094	1.1545857	4.401848489046097	0.6708899053528857	0.37458624708624705	43121-43-3	Triadimefon	CC(C)(C)C(=O)C(Oc1ccc(Cl)cc1)n1cncn1	Organic compounds	Benzenoids	Phenol ethers
3826	-5.959564137720048	-4.4738674	1.2513984	5.291232228279114	-7.27944929599762	-1.9882170677185058	0.7228571428571429	122.258	2	512	-0.8722868507654551	0.6134098668842219	-2.1921720090430266	3.099060219236087	-1.4856967213382122	-4.54109	1.0402963	4.118945056200027	0.5461872795578675	0.5728571428571428	4532-64-3	2,3-Butanedithiol	CC(S)C(C)S	Organic compounds	Organosulfur compounds	Thiols	Alkylthiols
3867	-4.636056680695763	-4.6961565	1.1613849	4.929123187065123	-7.258865678310395	-2.3297424912452716	0.7409037745879851	331.44100000000003	2	512	0.8843495499185958	0.8242497098574141	-1.738459447696036	3.190663739369087	0.06009982107425671	-4.7747126	1.1404655	4.4758937478065475	0.7456936617154147	0.590903774587985	473798-59-3	Fenpyrazamine	C=CCSC(=O)n1c(N)c(-c2ccccc2C)c(=O)n1C(C)C	Organic compounds	Organoheterocyclic compounds	Azoles	Pyrazoles
3884	-3.403203570572842	-3.9109068	1.0502539	3.9989832073450087	-5.808299100399017	-1.8093158930540085	0.5165861344537814	192.21400000000003	2	512	1.8805814459611256	1.3728782422577317	-0.5245140838650496	3.4744691234799587	0.5077032211141699	-3.9668093	1.0359313	3.8910442560911176	1.3169757547948469	0.40482142857142855	48145-04-6	2-Phenoxyethyl acrylate	C=CC(=O)OCCOc1ccccc1	Organic compounds	Benzenoids	Phenol ethers
3924	-6.269959188227593	-4.441029	1.1231772	4.3659604549407955	-6.672835516929626	-2.3068750619888307	0.6826094525427596	272.388	2	512	-0.8347712173237677	0.9941588903184528	-1.2376475460258014	3.128312908914994	-1.8289301164197314	-4.7250166	1.2820909	4.942364907264709	0.710171388768516	0.5294179631810574	50-28-2	17beta-Estradiol	CC12CCC3c4ccc(O)cc4CCC3C1CCC2O	Organic compounds	Lipids and lipid-like molecules	Steroids and steroid derivatives	Estrane steroids
3927	-6.356155661611317	-4.837269	1.2555707	5.066889888048172	-7.422068428993225	-2.3551785409450536	0.6099164703362604	252.316	2	512	-0.9542108705016377	0.5646759608499035	-2.020123637883546	3.0467662501646258	-1.518886832265614	-5.1716857	1.3300948	5.049596458673475	0.23025908926574654	0.4762364849321371	50-32-8	Benzo(a)pyrene	c1ccc2c(c1)cc1ccc3cccc4ccc2c1c34	Organic compounds	Benzenoids	Pyrenes	Benzopyrenes
4044	-3.6420807541333264	-3.8306286	1.1597983	4.50770601928234	-6.022028851509094	-1.5143228322267543	0.7414615939615941	610.5650000000004	2	512	2.1436511510659217	1.9551032559824684	-0.23629694630984602	4.271409072972494	0.18854787936581907	-3.8614902	1.156074	4.693311113119125	1.9242416577782369	0.5803108003108003	520-26-3	Hesperidin	COc1ccc(C2CC(=O)c3c(O)cc(OC4OC(COC5OC(C)C(O)C(O)C5O)C(O)C(O)C4O)cc3O2)cc1O	Organic compounds	Phenylpropanoids and polyketides	Flavonoids	Flavonoid glycosides
4056	-5.037520248354425	-4.343246	1.1666824	4.65956282019615	-6.733620452880859	-2.0740576326847093	0.6710125140953199	235.308	2	512	0.33411644421383613	1.0283907189127341	-1.3619837603125984	3.2975790598835517	-0.6942742652306455	-4.5551443	1.068433	4.0748435795307145	0.8164923720171229	0.5313898725858859	5234-68-4	Carboxin	CC1=C(C(=O)Nc2ccccc2)SCCO1	Organic compounds	Benzenoids	Benzene and substituted derivatives	Anilides
4088	-4.03723613365433	-4.5813947	1.1804625	4.809043985605239	-7.056585001945495	-2.247541016340256	0.5	247.669	2	512	1.3566355169707722	0.8124769669078868	-1.662713351320393	3.1463306342848467	0.5441585387394685	-4.598519	1.0580522	4.311786246299742	0.7953527957566916	0.4	5283-66-9	Trichloro(octyl)silane	CCCCCCCC[Si](Cl)(Cl)Cl	Organic compounds	Organometallic compounds	Organometalloid compounds	Organosilicon compounds
4248	-5.0598991834210905	-4.5193424	1.1915777	4.84839081764221	-6.959014177322388	-2.110623359680177	0.5571460247070004	256.472	2	512	0.349140775074469	0.8896975281300815	-1.5499742188268284	3.298416598815382	-0.5405567609357389	-4.678667	1.1324878	4.4713465631008145	0.730372894473732	0.42330291330291325	55335-06-3	Triclopyr	O=C(O)COc1nc(Cl)c(Cl)cc1Cl	Organic compounds	Organoheterocyclic compounds	Pyridines and derivatives	Halopyridines
4309	-4.016040772505675	-3.8223836	1.1054441	4.465338802337645	-6.167603313922882	-1.7022645115852368	0.6560268979386628	90.553	2	512	0.940862070458741	1.1345191941495147	-1.2107004709584663	3.254638331379179	-0.19365713030901954	-4.0077624	0.98275256	3.743221294879912	0.9491404117416505	0.5148504273504274	563-47-3	3-Chloro-2-methylpropene	C=C(C)CCl	Organic compounds	Organohalogen compounds	Organochlorides
4314	-6.828069930937393	-5.504561	1.2689165	5.014154928922651	-8.199138116836547	-3.184983187913896	0.5337724999015322	291.2650000000001	2	512	-1.363781630381494	-0.04027263909234009	-2.734849816280648	2.279305112642003	-1.3235089835191802	-5.4214306	1.080355	4.30346586704254	0.04285772333874377	0.41377249990153214	56-38-2	Parathion	CCOP(=S)(OCC)Oc1ccc([N+](=O)[O-])cc1	Organic compounds	Organic acids and derivatives	Organic thiophosphoric acids and derivatives	Thiophosphoric acid esters
6865	-3.328162057095828	-3.748502	1.1267946	4.503018525242805	-5.921608078479767	-1.4185895532369623	0.6248418248418248	156.269	2	512	1.865710775918684	1.445370805337493	-0.7277352454652548	3.7752832797775495	0.420339958971677	-3.8155553	1.0265806	3.982118356227873	1.3783175168303805	0.470995670995671	89-78-1	dl-Menthol	CC1CCC(C(C)C)C(O)C1	Organic compounds	Lipids and lipid-like molecules	Prenol lipids	Monoterpenoids
4351	-4.690633235909105	-4.4473867	1.1374252	4.2683844566345215	-6.613256120681763	-2.3448716640472416	0.7665217391304348	118.20099999999998	2	512	0.38198791485478484	0.6252344288878349	-1.5406349699178736	2.727749486716648	-0.24324649427092115	-4.406254	1.0524018	4.165869867801666	0.6663673390452305	0.6065217391304347	57124-87-5	Tetrahydro-2-methyl-3-furanthiol	CC1OCCC1S	Organic compounds	Organoheterocyclic compounds	Tetrahydrofurans
4365	-3.6542519443442383	-3.7169814	1.0774093	4.155468851327896	-5.896307790279389	-1.740838938951493	0.634418477500731	652.7140000000004	2	512	2.1604709835923397	2.0977415315977357	-0.08158486234281097	4.073883988985084	0.06272946663598633	-3.6938705	1.1157936	4.503283447027206	2.1208523983998915	0.504418477500731	573-58-0	C.I. Direct Red 28	Nc1c(N=Nc2ccc(-c3ccc(N=Nc4cc(S(=O)(=O)[O-])c5ccccc5c4N)cc3)cc2)cc(S(=O)(=O)[O-])c2ccccc12.[Na+].[Na+]	Organic compounds	Benzenoids	Benzene and substituted derivatives	Biphenyls and derivatives
4367	-4.671448159005455	-4.0643315	1.1064916	4.512710934877395	-6.312933993339539	-1.8002230584621435	0.6633094384707288	252.273	2	512	0.7304226128023094	1.3375392367410994	-0.9110632215317745	3.6016477133456206	-0.6071166274807966	-4.016143	1.0623232	4.261353754997254	1.3857279294468385	0.49349377026796387	57-41-0	5,5-Diphenylhydantoin	O=C1NC(=O)C(c2ccccc2)(c2ccccc2)N1	Organic compounds	Organoheterocyclic compounds	Azolidines	Imidazolidines
4403	-4.8960510381381415	-5.2178555	1.286663	4.9980765521526305	-7.863994359970093	-2.8659178078174627	0.6797101449275362	273.409	2	512	0.5407617683116741	0.21895735777154907	-2.427181553520277	2.570894998632353	0.3218044153530695	-5.1351914	1.1532032	4.3665648818016045	0.3016213697800615	0.5213768115942029	58190-57-1	5-ethyl-2,8-dimethyl-5-[(propan-2-ylideneamino)oxy]-4,6-dioxa-3,7-diaza-5-silanona-2,7-diene	CC[Si](ON=C(C)C)(ON=C(C)C)ON=C(C)C	Organic compounds	Organometallic compounds	Organometalloid compounds	Organosilicon compounds
4414	-4.177015093723512	-4.5186863	1.1558151	4.542542737722396	-6.898134994506836	-2.35559225678444	0.7487893707058791	174.159	2	512	1.0639308286500817	0.7222596283222963	-1.6571890721332416	2.885353665589154	0.34167120083215163	-4.3836412	1.0577774	3.916635107994079	0.8573046739122965	0.5958481942352909	584-84-9	Toluene 2,4-diisocyanate	Cc1ccc(N=C=O)cc1N=C=O	Organic compounds	Benzenoids	Benzene and substituted derivatives	Toluenes
4435	-4.384939616622043	-5.171997	1.2946482	5.106090074777603	-7.890484702587128	-2.784394627809525	0.5591111111111111	231.893	2	512	0.9803480224546804	0.1932905685357907	-2.525197063510404	2.580893011267199	0.7870574536904567	-4.98701	1.1763761	4.60828251838684	0.3782776259114251	0.407749766573296	58-90-2	2,3,4,6-Tetrachlorophenol	Oc1c(Cl)cc(Cl)c(Cl)c1Cl	Organic compounds	Benzenoids	Phenols	Halophenols
4444	-4.851873976880871	-4.184113	1.1734765	4.706629291176796	-6.496963882446289	-1.7903345912694937	0.7683927753889244	216.668	2	512	0.4839207976155262	1.1516817572300166	-1.1611691079498925	3.5454601832269033	-0.6677609512155875	-4.4210835	1.0918462	4.128181117773055	0.9147113394446168	0.6074171656328267	5902-51-2	Terbacil	Cc1[nH]c(=O)n(C(C)(C)C)c(=O)c1Cl	Organic compounds	Organoheterocyclic compounds	Diazines	Pyrimidines and pyrimidine derivatives
4459	-4.13341435745381	-3.4899123	1.064228	4.37817729115486	-5.863586580753326	-1.4854092895984656	0.5367965367965367	100.161	2	512	0.8672842943981068	1.5107863960372823	-0.8628879289014093	3.515289362253451	-0.643502085954176	-3.5976925	0.985394	3.7701555460691436	1.4030061383410601	0.42770562770562764	591-78-6	2-Hexanone	CCCCC(C)=O	Organic compounds	Organic oxygen compounds	Organooxygen compounds	Carbonyl compounds
4477	-3.693040171837034	-4.312087	1.1369866	4.298194271326064	-6.37794144153595	-2.0797471702098855	0.5182344993550427	164.204	2	512	1.5223435604638589	0.9032966742111819	-1.1625577092350574	3.135636562091007	0.6190468871839623	-4.2961698	1.0499214	3.8661928057670596	0.9192139845613904	0.3623016564952049	5932-68-3	(E)-Isoeugenol	CC=Cc1ccc(O)c(OC)c1	Organic compounds	Benzenoids	Phenols	Methoxyphenols
4506	-4.867403384871884	-4.455035	1.1838194	4.5989862918853746	-6.748433780670166	-2.1494474887847916	0.7116824390080204	198.138	2	512	0.42956439004917013	0.8419325441098646	-1.451466005749112	3.1475202861362623	-0.41236817521612235	-4.3755507	1.0368971	3.996070909500122	0.9214170329168122	0.5672379945635759	59-87-0	Nitrofurazone	NC(=O)NN=Cc1ccc([N+](=O)[O-])o1	Organic compounds	Organoheterocyclic compounds	Furans	Nitrofurans
4531	-2.483359798757418	-3.4928977	1.1476345	4.597225752472875	-5.726197779178619	-1.128972026705744	0.6162184873949579	74.123	2	512	2.386593189561857	1.3770552551950885	-0.8562447908593447	3.7409809616135306	1.0095379501897255	-3.5589023	1.0352126	4.033391189575195	1.3110507176226203	0.48288515406162463	60-29-7	Diethyl ether	CCOCC	Organic compounds	Organic oxygen compounds	Organooxygen compounds	Ethers
4542	-4.216690336917444	-4.582015	1.1441633	4.6146340250968905	-6.881208932399749	-2.266574907302859	0.7162420200402215	286.718	2	512	1.2407646216561288	0.8754399230679444	-1.4237539738261766	3.190880051270714	0.3653247006191771	-4.4917216	1.101104	4.38654658794403	0.9657333064241824	0.5715611689763918	604-75-1	Oxazepam	O=C1N=C(c2ccccc2)c2cc(Cl)ccc2NC1O	Organic compounds	Organoheterocyclic compounds	Benzodiazepines	1,4-benzodiazepines
4607	-4.40688734662185	-4.4217305	1.2213717	4.9144355833530415	-6.950430810451508	-2.0359952270984656	0.5765838136020692	406.5690000000001	2	512	1.2022469149349833	1.1874037269225088	-1.3412965488946749	3.573139034458367	0.014843171719214787	-4.5095716	1.1279063	4.620053130388259	1.0995627236511705	0.4455493308434485	61788-44-1	Styrenated phenol	CC(c1ccccc1)c1cc(C(C)c2ccccc2)c(O)c(C(C)c2ccccc2)c1	Organic compounds	Phenylpropanoids and polyketides	Diarylheptanoids	Linear diarylheptanoids
4665	-3.679624316995493	-3.9106865	1.0822123	4.205225631594658	-6.05528609752655	-1.8500604659318927	0.5776190476190476	118.179	2	512	1.3929159937766085	1.1618538011815345	-0.9827457867544487	3.2224798448402088	0.2310621759244289	-4.0723004	1.0544739	4.112386932969093	1.00023989421458	0.44761904761904764	622-97-9	4-Methylstyrene	C=Cc1ccc(C)cc1	Organic compounds	Benzenoids	Benzene and substituted derivatives	Styrenes
4682	-4.653022509783526	-3.8085313	1.0184058	3.9152642935514446	-5.65299232006073	-1.7377280265092856	0.515266106442577	93.129	2	512	0.31606242983183214	1.1605536571450388	-0.6839073804453725	3.231356913106072	-0.8444912254512502	-3.7601173	1.0098195	4.042391985654831	1.2089676642110072	0.3976190476190476	62-53-3	Aniline	Nc1ccccc1	Organic compounds	Benzenoids	Benzene and substituted derivatives	Aniline and substituted anilines
4691	-3.976498063883961	-3.83674	1.1083018	4.507256460189817	-6.160581922531128	-1.6533254623413112	0.27732653342160984	222.284	2	512	1.3704101394277666	1.5101681921356558	-0.8136737192193999	3.6935827409704167	-0.13975804694670524	-3.8068252	0.957291	3.9311847925186134	1.540083058686183	0.18392402376910016	6259-76-3	Hexyl salicylate	CCCCCCOC(=O)c1ccccc1O	Organic compounds	Benzenoids	Benzene and substituted derivatives	Benzoic acids and derivatives
4705	-2.808692476099402	-3.6970584	1.1087046	4.309610894322395	-5.825274586677551	-1.515663692355156	0.2949543574383112	374.562	2	512	2.7648312392051038	1.8764652760710034	-0.2517508713730455	4.05786002294935	0.8883659631553589	-3.446268	1.0392835	4.155739787220954	2.1272556284178616	0.17456140350877192	6284-43-1	Octadecanoic acid, 12-hydroxy-, 2,3-dihydroxypropyl ester	CCCCCCC(O)CCCCCCCCCCC(=O)OCC(O)CO	Organic compounds	Lipids and lipid-like molecules	Fatty Acyls	Fatty alcohols
4732	-3.552007785164961	-3.6959276	1.0892235	4.175920221209526	-5.803016722202301	-1.6270965009927754	0.0	224.43199999999996	2	512	1.799076994480711	1.6551571547083634	-0.4519319425566289	3.7239882786528966	0.14391983476912085	-3.695598	1.0384136	4.066320833563803	1.6554868802355867	0.0	629-73-2	1-Hexadecene	C=CCCCCCCCCCCCCCC	Organic compounds	Hydrocarbons	Unsaturated hydrocarbons	Unsaturated aliphatic hydrocarbons
4739	-3.9005368885502	-4.768576	1.2091483	4.83806979060173	-7.212358343601227	-2.374288552999497	0.6566666666666666	167.85	2	512	1.3243844570338315	0.45634521931192834	-1.9874369980171953	2.8506327925845345	0.8680392566219193	-4.763505	1.1036596	4.283300679922104	0.4614163462188359	0.5166666666666666	630-20-6	1,1,1,2-Tetrachloroethane	ClCC(Cl)(Cl)Cl	Organic compounds	Organohalogen compounds	Organochlorides
4779	-3.53649470830724	-3.8422623	1.0365063	4.042901650071142	-5.8151110172271725	-1.77220936715603	0.5095095693779904	107.156	2	512	1.4935217852594782	1.1877542066294935	-0.785094523660454	3.2578071264106887	0.30576755975916603	-3.708956	1.000784	3.876814261078834	1.3210604870657663	0.3860645933014354	636-21-5	2-Methylaniline hydrochloride	Cc1ccccc1N.Cl	Organic compounds	Benzenoids	Benzene and substituted derivatives	Toluenes
4837	-3.799528582310205	-3.5474985	1.144019	4.6090416222810715	-5.907479774951935	-1.2984381526708635	0.6448391812865497	74.079	2	512	1.0701665288175986	1.3221966396124327	-1.0377846638241315	3.57125695845694	-0.2520301177258544	-3.7379718	1.0440114	4.192483201622963	1.1317233187139566	0.4823391812865497	646-06-0	1,3-Dioxolane	C1COCO1	Organic compounds	Organoheterocyclic compounds	Dioxolanes	1,3-dioxolanes
5097	-5.6139603447065	-4.6376715	1.1637298	4.483630514144897	-6.826211404800415	-2.342580890655518	0.7225728711392835	303.49	2	512	-0.13181595906908974	0.8444729195197441	-1.3440670191630046	3.1395634949818922	-0.9762888740644105	-4.6312823	1.1330643	4.302203208208083	0.8508620678057502	0.568230923079169	67564-91-4	(2R,6S)-Fenpropimorph	CC(Cc1ccc(C(C)(C)C)cc1)CN1CC(C)OC(C)C1	Organic compounds	Benzenoids	Benzene and substituted derivatives	Phenylpropanes
5109	-1.8075256983779413	-3.661828	1.1493199	4.519984352588653	-6.004925322532654	-1.4849409699440008	0.8041491841491842	78.136	2	512	3.0853254763327804	1.2310231274755257	-1.1120741478219323	3.407910204766721	1.8543023426987189	-3.704679	1.0104442	4.1145824640989295	1.1881721751310625	0.6374825174825176	67-68-5	Dimethyl sulfoxide	CS(C)=O	Organic compounds	Organosulfur compounds	Sulfoxides
5269	-3.6851513547137857	-3.617454	1.2494147	4.863425666093825	-5.989880907535553	-1.1264552414417284	0.43681075516918566	925.8259999999998	2	512	2.281378018209541	2.349075308631271	-0.023351534612226037	4.8400741314815985	-0.0676973027423502	-3.4406443	1.2727058	5.008651566505432	2.5258851099124535	0.3408107551691857	68259-05-2	Benzoic acid, 3,3'-[(2,5-dimethyl-1,4-phenylene)bis[iminocarbonyl(2-hydroxy-3,1-naphthalenediyl)-2,1-diazenediyl]]bis[4-methyl-, 1,1'-bis(2-chloroethyl) ester	Cc1ccc(C(=O)OCCCl)cc1N=Nc1c(O)c(C(=O)Nc2cc(C)c(NC(=O)c3cc4ccccc4c(N=Nc4cc(C(=O)OCCCl)ccc4C)c3O)cc2C)cc2ccccc12	Organic compounds	Benzenoids	Naphthalenes	Naphthalenecarboxylic acids and derivatives
5311	-3.044702245304433	-3.9327695	1.2074102	4.8156449466943725	-6.284658098220825	-1.469013151526452	0.5629932184489309	196.29	2	512	2.2481959297135923	1.360128625294718	-0.9917599232027996	3.8238850234915733	0.8880672916676131	-3.8179667	1.0353261	4.076368966698646	1.4749314630449664	0.4410419989367358	68412-04-4	1,6-Octadiene, 7-methyl-3-methylene-, acetylated	C=CC(CCC=C(C)C)COC(C)=O	Organic compounds	Lipids and lipid-like molecules	Prenol lipids	Monoterpenoids
5406	-3.953718745144368	-3.7664843	1.0209757	4.152985447645186	-5.959109997749328	-1.806124550104142	0.6527699739873654	136.23799999999997	2	512	1.180579514330587	1.3678140015649989	-0.8248117382743735	3.328173709370813	-0.1872344845852858	-3.8991928	1.0436026	4.182675114274024	1.235105451419198	0.5066161278335192	68526-56-7	Alkenes, C9-?11, C10-?rich	C=CC=CCCC=CCC	Organic compounds	Hydrocarbons	Unsaturated hydrocarbons	Olefins
5556	-4.407629292466861	-4.3259425	1.1958337	4.823822540044785	-6.7154221653938295	-1.891599625349045	0.7527766743060861	206.42	2	512	0.9071224812481827	0.9888092674444863	-1.4006703916787853	3.423152148365999	-0.08168677613995712	-4.5076294	1.090381	4.204719346761703	0.807122389185758	0.5998354978354978	68937-96-2	Di-tert-butyl polysulfides	CC(C)(C)CSSCC(C)(C)C	Organic compounds	Organosulfur compounds	Organic disulfides	Dialkyldisulfides
5651	-3.8307943794902175	-4.314164	1.2074345	4.425443309545516	-6.477250027656555	-2.051806718111039	0.48359395336139527	438.7180000000001	2	512	1.81139107378937	1.3280212789752028	-0.8350645743769678	3.590378735168548	0.4833697821919114	-4.327081	1.056353	4.070535576343535	1.315104257975666	0.3538642236316655	70024-69-0	Benzenesulfonic acid, mono-C16-24-alkyl derivs., calcium salts	CCCCCCCCCCCCCCCCCC(CC)c1ccc(S(=O)(=O)[O-])cc1.CCCCCCCCCCCCCCCCCC(CC)c1ccc(S(=O)(=O)[O-])cc1.[Ca+2]	Organic compounds	Benzenoids	Benzene and substituted derivatives	Benzenesulfonic acids and derivatives
5806	-4.354256343191464	-5.0781446	1.271179	4.75495166182518	-7.559475696086883	-2.8045240342617035	0.4762092074592075	241.364	2	512	1.0284161513716101	0.30452795006723676	-2.1768032015238092	2.5781484603013705	0.7238882071320223	-4.911497	1.1507591	4.341680151224136	0.47117538265506664	0.35745920745920745	7287-19-6	Prometryn	CSc1nc(NC(C)C)nc(NC(C)C)n1	Organic compounds	Organoheterocyclic compounds	Triazines	1,3,5-triazines
5926	-2.893189396088446	-3.9056354	1.2219596	5.166618025302886	-6.505363702774048	-1.338745677471162	0.5406896551724139	174.204	2	512	2.3478687267874654	1.3354227748129348	-1.2643055798981366	3.9023124454047493	1.0124459608146301	-3.617105	1.0859998	4.305548882484436	1.6239531280520656	0.41655172413793107	74-79-3	L-Arginine	N=C(N)NCCCC(N)C(=O)O	Organic compounds	Organic acids and derivatives	Carboxylic acids and derivatives	Amino acids, peptides, and analogues
5997	-3.515195254005109	-3.9758787	1.650381	6.6177406296133965	-7.242820000648498	-0.6250793710351016	0.6075092023001047	1134.9870000000014	2	512	2.539795633197515	2.0791121680768145	-1.187829113445874	5.429911516167523	0.4606834615100279	-4.046831	1.5721247	6.553306892514227	2.008159744774105	0.4519536467445492	7585-39-9	beta-Cyclodextrin	OCC1OC2OC3C(CO)OC(OC4C(CO)OC(OC5C(CO)OC(OC6C(CO)OC(OC7C(CO)OC(OC8C(CO)OC(OC1C(O)C2O)C(O)C8O)C(O)C7O)C(O)C6O)C(O)C5O)C(O)C4O)C(O)C3O	Organic compounds	Organic oxygen compounds	Organooxygen compounds	Carbohydrates and carbohydrate conjugates
6008	-4.719440554419547	-4.524377	1.17372	4.790460973978043	-6.882457637786866	-2.091996663808823	0.6025461214802028	189.324	2	512	0.5577651171611974	0.7528288024595368	-1.6052519662061209	3.1852090077719217	-0.19506368521788708	-4.6902375	1.0410787	3.9952939867973325	0.5869681553672226	0.4634156866975941	759-94-4	EPTC	CCCN(CCC)C(=O)SCC	Organic compounds	Organosulfur compounds	Thiocarbonyl compounds	Thiocarbamic acid derivatives
6059	-4.649987162194547	-4.327555	1.1524507	4.604355359077454	-6.731896185874939	-2.127540826797486	0.5261179602780722	293.798	2	512	0.818061672854244	1.1404936525799079	-1.2638473508261483	3.3405080082513052	-0.32243198259859973	-4.403818	1.1010754	4.207340931892393	1.0642306913088084	0.40084323500334695	76738-62-0	Paclobutrazol	CC(C)(C)C(O)C(Cc1ccc(Cl)cc1)n1cncn1	Organic compounds	Benzenoids	Benzene and substituted derivatives	Phenethylamines
6070	-4.899005848301739	-4.5710087	1.1670678	4.434233570098877	-6.797365331649781	-2.3631317615509038	0.7597622382286248	287.432	2	512	0.5595292684880734	0.8875264321023856	-1.3388302148599682	3.0954033552389086	-0.32799716605076235	-4.501089	1.143837	4.3377310752868645	0.9574460357947312	0.6042066826730692	76855-69-1	3-(1-{[tert-Butyl(dimethyl)silyl]oxy}ethyl)-4-hydroxy-2,3-dihydroazet-2-yl acetate	CC(=O)OC1NC(=O)C1C(C)O[Si](C)(C)C(C)(C)C	Organic compounds	Organoheterocyclic compounds	Lactams	Beta lactams
6112	-5.875449972599685	-4.448426	1.1341627	4.648586267232894	-6.82503479719162	-2.1764485299587255	0.5025227886867232	461.77600000000007	2	512	-0.2110186151281448	1.2160055821075697	-1.1606034397200797	3.487982827512815	-1.4270242027937767	-4.6943836	1.0735699	4.067245632410049	0.970047740424113	0.37109421725815167	77501-63-4	Lactofen	CCOC(=O)C(C)OC(=O)c1cc(Oc2ccc(C(F)(F)F)cc2Cl)ccc1[N+](=O)[O-]	Organic compounds	Benzenoids	Benzene and substituted derivatives	Diphenylethers
6285	-3.096867608689041	-3.4657402	1.0557485	4.27762641906738	-5.494403421878815	-1.2167770028114346	0.5741830065359478	75.111	2	512	1.7788359353653365	1.409963327240111	-0.6186998778244372	3.658926541242943	0.3688725951683809	-3.3078585	1.0080798	4.012068933248518	1.56784507061051	0.4409803921568628	78-96-6	1-Amino-2-propanol	CC(O)CN	Organic compounds	Organic nitrogen compounds	Organonitrogen compounds	Amines
6290	-5.621218441382216	-3.6865113	1.0738484	4.195613285899162	-5.783194124698639	-1.5875808387994768	0.594047619047619	71.079	2	512	-0.769477132231182	1.165230028275949	-0.931452815547605	3.264160470351557	-1.9347071632297501	-3.673594	1.0328139	4.0960237860679625	1.1781473063889807	0.4654761904761905	79-06-1	Acrylamide	C=CC(N)=O	Organic compounds	Organic acids and derivatives	Carboxylic acids and derivatives	Acrylic acids and derivatives
6357	-3.546619138492942	-4.0782013	1.0404359	4.094860845804215	-6.211653470993042	-2.1167926251888276	0.5748692810457516	302.5019999999999	2	512	1.9341091118545288	1.4025269688664594	-0.7309252206455712	3.363935625158643	0.5315821554523703	-4.0739512	1.0674318	4.138267165422439	1.406777008033331	0.44986928104575163	8007-24-7	Cashew nutshell liquid (CNSL)	CCCCCCC=CCCCCCCCc1cccc(O)c1	Organic compounds	Benzenoids	Phenols	1-hydroxy-4-unsubstituted benzenoids
6389	-4.37251412958861	-4.2669764	1.1896348	4.760357281565666	-6.584336292743683	-1.8239790111780168	0.5443157894736842	270.372	2	512	1.0594475840303403	1.1649853603467386	-1.1523745791247328	3.607982702440933	-0.1055377730822622	-4.308008	1.0990639	4.244772863388061	1.123953532792813	0.4109824561403509	80-43-3	Dicumyl peroxide	CC(C)(OOC(C)(C)c1ccccc1)c1ccccc1	Organic compounds	Benzenoids	Benzene and substituted derivatives	Phenylpropanes
6463	-3.8160006413532472	-4.2864933	1.195325	4.303681910037993	-6.581073319911956	-2.2773914098739634	0.5142105263157895	122.17099999999998	2	512	1.2709674873466283	0.8004748136435197	-1.4941051912120806	2.8095767188259124	0.4704926600383543	-4.187831	1.0785261	4.328749394416809	0.8991372011760522	0.3626315789473684	823-40-5	2,6-Toluenediamine	Cc1c(N)cccc1N	Organic compounds	Benzenoids	Benzene and substituted derivatives	Toluenes
6532	-3.945843390403792	-4.9187746	1.3654188	5.26273283958435	-7.736913204193115	-2.474180364608765	0.652860682761015	242.061	2	512	1.4380814327051266	0.465150203472188	-2.3529883810841965	2.9097444585001537	0.9729312143935713	-4.993676	1.1139164	4.3851395487785325	0.39024864534986115	0.5133257990400848	84087-01-4	Quinclorac	O=C(O)c1c(Cl)ccc2cc(Cl)cnc12	Organic compounds	Organoheterocyclic compounds	Quinolines and derivatives	Quinoline carboxylic acids
6583	-3.5212431021364066	-3.832457	1.105951	4.293511271476745	-5.923656582832336	-1.630145311355592	0.2351785714285714	278.348	2	512	1.923345003003284	1.6121310425729163	-0.479068477692646	3.8144427937840986	0.3112139634458688	-3.9905028	1.0396334	4.064390093088148	1.454085282630293	0.15714285714285714	84-74-2	Dibutyl phthalate	CCCCOC(=O)c1ccccc1C(=O)OCCCC	Organic compounds	Benzenoids	Benzene and substituted derivatives	Benzoic acids and derivatives
6616	-6.095710544678707	-4.269442	1.1281447	4.5357434958219525	-6.4721365690231325	-1.93639307320118	0.7408888888888889	184.242	2	512	-0.8303219053051994	0.9959465684146027	-1.206747929649625	3.3289955661723276	-1.826268463227291	-4.650619	1.0602427	3.9701521933078756	0.614769595909372	0.5888888888888889	85-00-7	Diquat dibromide	[Br-].[Br-].c1cc[n+]2c(c1)-c1cccc[n+]1CC2	Organic compounds	Organoheterocyclic compounds	Pyridines and derivatives	Pyridinium derivatives
6664	-2.7245371357653294	-3.9935308	1.1208923	4.531961691379546	-6.3444707751274105	-1.8125090837478641	0.6248868778280542	148.11699999999996	2	512	2.4460677713884724	1.1770741629272947	-1.1738658679736087	3.3580958234059377	1.2689936145093288	-4.0449996	0.9774222	3.7187328875064845	1.1256053150067875	0.4915535444947209	85-44-9	Phthalic anhydride	O=C1OC(=O)c2ccccc21	Organic compounds	Organoheterocyclic compounds	Benzofurans	Benzofuranones
6745	-2.9904702703551678	-3.7620838	1.1110507	4.575989916920661	-5.9268433332443236	-1.3508534163236623	0.7637573271679858	275.4	2	512	2.449493665565737	1.6778801720520822	-0.4868793973234188	4.089110519597242	0.7716134984894367	-3.9284468	1.1070542	4.380017870664595	1.5115171747103684	0.6044566278672865	865318-97-4	Ametoctradin	CCCCCCCCc1c(CC)nc2ncnn2c1N	Organic compounds	Organoheterocyclic compounds	Triazolopyrimidines
6781	-4.775520466257761	-4.4521847	1.2042869	4.7787936031818345	-6.69201762676239	-1.9132240235805555	0.712582123483181	406.3420000000001	2	512	0.8333712475910094	1.1567070523626788	-1.0831259129136204	3.6956676902682144	-0.3233357891337372	-4.384903	1.0272634	4.088059455156326	1.223988764735151	0.5647560365266592	874195-61-6	2?-[(4,6-Dimethoxy-1,3,5-triazin-2-yl)carbonyl]-1,1,6?-trifluoro-N-methylmethanesulfonanilide	COc1nc(OC)nc(C(=O)c2cccc(F)c2N(C)S(=O)(=O)C(F)F)n1	Organic compounds	Organic oxygen compounds	Organooxygen compounds	Carbonyl compounds
6809	-3.335388869734558	-4.9977336	1.25195	5.056291943788528	-7.524634706974029	-2.4683427631855013	0.598358395989975	197.448	2	512	1.9600638692832424	0.29771913359690794	-2.229181967956229	2.827109975832299	1.6623447232525024	-4.9555945	1.1448363	4.492389124631881	0.3398581955303551	0.4300250626566416	88-06-2	2,4,6-Trichlorophenol	Oc1c(Cl)cc(Cl)cc1Cl	Organic compounds	Benzenoids	Phenols	Halophenols
6857	-3.592652708719028	-4.3907604	1.107387	4.295577353239057	-6.580742061138153	-2.2851647078990953	0.6186963725929243	264.284	2	512	1.8294181626153045	1.0313104490417524	-1.1586711898038207	3.136906163435237	0.7981077130339016	-4.12924	1.0641412	4.2713023811578745	1.2928308507371526	0.4906963725929243	894-86-0	[2,2'-Bi-1H-indole]-3,3'-diol, disodium salt	[Na+].[Na+].[O-]c1c(-c2[nH]c3ccccc3c2[O-])[nH]c2ccccc12	Organic compounds	Organoheterocyclic compounds	Indoles and derivatives	Indoles
7280	-3.920861695826056	-4.3560314	1.0849862	4.366054457426071	-6.520661306381226	-2.1546068489551544	0.7042857142857144	167.218	2	512	1.3024213289510849	0.8672516122022832	-1.297378281604085	3.0686761758219863	0.4351697220206239	-4.095458	1.056831	4.306790614128112	1.1278249976294843	0.5585714285714285	94317-64-3	N-Butylphosphorothioic triamide	CCCCNP(N)(N)=S	Organic compounds	Organic acids and derivatives	Organic thiophosphoric acids and derivatives
7307	-4.6874393457595085	-4.6793694	1.2887285	4.99357841014862	-7.286261212825775	-2.2926828026771546	0.48116194853036953	249.093	2	512	0.7089221774249757	0.716992089559876	-1.8898996896412912	3.1036787205073293	-0.008069896144029975	-4.842399	1.1904159	4.631178897619247	0.5539624068515262	0.3093355767039977	94-82-6	2,4-Dichlorophenoxybutyric acid	O=C(O)CCCOc1ccc(Cl)cc1Cl	Organic compounds	Benzenoids	Benzene and substituted derivatives	Halobenzenes
7316	-6.937653799619807	-5.1253915	1.1701274	4.531679689884186	-7.375029456615448	-2.8433497667312624	0.7437636431266272	269.3279999999999	2	512	-1.5073722935407625	0.30489002373075974	-1.9447479505364038	2.586931739347782	-1.8122623163129221	-5.0544267	1.1351771	4.372129315137862	0.37585484650774215	0.5917636431266272	950-10-7	Mephosfolan	CCOP(=O)(N=C1SCC(C)S1)OCC	Organic compounds	Organic acids and derivatives	Organic phosphoric acids and derivatives	Phosphate esters
7319	-3.2550852967824326	-4.2173724	1.1290283	4.3373554110527035	-6.253893208503723	-1.9165377974510203	0.7283928885759549	119.127	2	512	1.8209249082106236	0.8586377944654597	-1.177883003510667	3.159472407542036	0.9622871206675185	-4.0719395	1.0147129	4.1067945718765255	1.004070737046762	0.5689841314160733	95-14-7	1,2,3-Benzotriazole	c1ccc2[nH]nnc2c1	Organic compounds	Organoheterocyclic compounds	Benzotriazoles
7324	-3.8826365909349647	-4.8217177	1.1767373	4.478304958343504	-6.984736979007721	-2.506432020664217	0.5623088023088023	238.38100000000003	2	512	1.4946350463581024	0.5555539068103762	-1.6074653417146538	2.87083961662885	0.9390811481702599	-4.9882364	1.1293876	4.439514744281768	0.3890352085926626	0.4032467532467533	95-31-8	N-tert-Butyl-2-benzothiazolesulfenamide	CC(C)(C)NSc1nc2ccccc2s1	Organic compounds	Organoheterocyclic compounds	Benzothiazoles
7369	-3.278796165736668	-4.8538733	1.3429573	5.152826291322707	-7.560859560966492	-2.4080332696437843	0.5612698412698413	197.448	2	512	2.016656573281132	0.4415794828315388	-2.2654068219486914	2.887419469374016	1.5750770871319841	-4.6602907	1.2178965	4.563102281093597	0.6351620110946297	0.41	95-95-4	2,4,5-Trichlorophenol	Oc1cc(Cl)c(Cl)cc1Cl	Organic compounds	Benzenoids	Phenols	Halophenols
7454	-3.964351364322437	-3.697835	1.1281729	4.51860029399395	-5.949999058246613	-1.4313987642526629	0.41593732193732197	142.19799999999998	2	512	1.1885421238077938	1.4550585125286597	-0.7971055701163823	3.721494723877568	-0.2665163957555423	-3.7210395	1.0386128	3.9313134253025055	1.431853944622174	0.3196410256410257	97-86-9	Isobutyl methacrylate	C=C(C)C(=O)OCC(C)C	Organic compounds	Organic acids and derivatives	Carboxylic acids and derivatives	Carboxylic acid derivatives
7465	-4.056049808395926	-3.903875	1.0621133	4.009860879182814	-5.935329890251159	-1.925469011068345	0.6803571428571429	96.08499999999998	2	512	0.9266057860812487	1.0787805032748237	-0.9526742957739847	3.05718658340883	-0.15217469586235666	-4.113845	1.0630221	4.198294168710707	0.8688107301703425	0.5375	98-01-1	Furfural	O=Cc1ccco1	Organic compounds	Organic oxygen compounds	Organooxygen compounds	Carbonyl compounds
7516	-3.4211532677646805	-4.344129	1.0905926	4.355937266349792	-6.640542435646057	-2.284605169296265	0.6645749055296912	588.9720000000001	2	512	2.3489413809535917	1.4259655574286616	-0.8704477869277847	3.4854894794220073	0.922975817776091	-4.5627594	1.1016026	4.357441174983978	1.2073352530594748	0.5267971277519135	991-84-4	4-{[4,6-Bis(octylsulfanyl)-1,3,5-triazin-2-yl]amino}-2,6-di-tert-butylphenol	CCCCCCCCSc1nc(Nc2cc(C(C)(C)C)c(O)c(C(C)(C)C)c2)nc(SCCCCCCCC)n1	Organic compounds	Benzenoids	Benzene and substituted derivatives	Phenylpropanes
7544	-3.256118130139618	-4.326826	1.1842097	4.307986611127852	-6.552654886245728	-2.2446682751178755	0.4514285714285714	134.22199999999998	2	512	1.8717055756749756	0.8009976028035124	-1.4248311804311342	2.883155430696718	1.0707079654414366	-4.041562	1.0653348	4.043470704555512	1.0862616308530066	0.3461654135338346	99-87-6	p-Cymene	Cc1ccc(C(C)C)cc1	Organic compounds	Lipids and lipid-like molecules	Prenol lipids	Monoterpenoids
8251	-6.161190891459249	-5.0547814	1.2077523	4.922214603424069	-7.543593025207519	-2.62137842178345	0.7739839910754454	401.4160000000001	2	512	-0.5575962124626785	0.5488132317380621	-1.9399983462109487	2.982216257213121	-1.106409454539083	-5.283579	1.202834	4.567744344472885	0.32001579056172186	0.6174622519450106	NOCAS_47366	SAR115740	O=C(Nc1ccc2[nH]ccc2c1)c1cc2cc(F)ccc2n1Cc1cccc(F)c1	Organic compounds	Organoheterocyclic compounds	Indoles and derivatives	Indolecarboxylic acids and derivatives
8253	-4.750971314617458	-4.497729	1.2298422	4.950901973247527	-6.985029077529907	-2.0341271042823794	0.754157785474616	604.5340000000003	2	512	1.0304494167119125	1.2836918927322116	-1.2036083462005365	3.747293627046991	-0.2532424900019796	-4.6628966	1.1049168	4.692934054136275	1.1185240864844956	0.5965306668305481	NOCAS_47379	SSR126768	CCN(Cc1cccnc1)C(=O)c1cccc(Cl)c1C1(C)C(=O)N(Cc2ccc(OC)cc2OC)c2ccc(Cl)cc21	Organic compounds	Benzenoids	Benzene and substituted derivatives	Methoxybenzenes
8305	-5.254408643416228	-4.86206	1.2481416	5.161357855796814	-7.620177829265595	-2.4588199734687817	0.6568453388721135	355.202	2	512	0.2960667590352639	0.6884153387122065	-2.069702426814103	3.0916554289827096	-0.3923485733783858	-4.9253225	1.1583973	4.51903017759323	0.6251528720789875	0.4335097166031182	NOCAS_57871	CP-087421	NC(=O)n1c(O)c(C(=O)c2ccc(Cl)s2)c2cc(Cl)ccc21	Organic compounds	Organoheterocyclic compounds	Indoles and derivatives	Indolecarboxylic acids and derivatives
8306	-5.24629261066117	-4.847073	1.1831582	4.743041604757306	-7.227687191963196	-2.4846455872058897	0.7170136741565313	356.737	2	512	0.3060555451097207	0.7052750742069298	-1.6753390361923053	3.067702568565001	-0.39921953250565245	-4.967957	1.1538688	4.461673235893248	0.5843911508884075	0.4821117133722176	NOCAS_57872	CP-449122	NC(=O)n1c(O)c(C(=O)c2ccc(F)s2)c2cc(F)c(Cl)cc21	Organic compounds	Organoheterocyclic compounds	Indoles and derivatives	Indolecarboxylic acids and derivatives
8887	-3.337891684358455	-5.0642147	1.2513076	4.8558880865573855	-7.586788988113403	-2.7309009015560175	0.6907867494824017	228.4079999999999	2	512	2.02081962666461	0.29449661879609224	-2.228077677090338	2.6278104094670476	1.7263230220624433	-4.792031	1.1525255	4.430134576559067	0.566680480108703	0.5384057971014493	NOCAS_dicyclopentyldimethoxysilane	dicyclopentyldimethoxysilane	CO[Si](OC)(C1CCCC1)C1CCCC1	Organic compounds	Organometallic compounds	Organometalloid compounds	Organosilicon compounds
10156	-9.843374737943044	-7.2982254	1.899398	7.513514459133148	-11.173619961738586	-3.6601055026054383	0.27104272539055146	425.3090000000001	2	512	-4.214670164989235	-1.669520816904142	-5.544915388784776	1.9685990703483716	-2.545149335111013	-8.036718	1.6551788	6.297984468936919	-2.4080137951541665	0.17580463015245623	35822-46-9	1,2,3,4,6,7,8-Heptachlorodibenzodioxin	Clc1cc2c(c(Cl)c1Cl)Oc1c(Cl)c(Cl)c(Cl)c(Cl)c1O2	Organic compounds	Organoheterocyclic compounds	Benzodioxins	Benzo-p-dioxins
10167	-10.08957505421841	-7.196996	1.7325857	7.133223187923431	-10.79232108592987	-3.6590978980064395	0.4595421245421246	374.8650000000001	2	512	-4.515700160653214	-1.6231213161055826	-5.218446192364675	1.914776995558756	-2.892578842212794	-7.6694255	1.619621	5.967702901363372	-2.0955505816286757	0.3495421245421245	60851-34-5	2,3,4,6,7,8-Hexachlorodibenzofuran	Clc1cc2c(oc3c(Cl)c(Cl)c(Cl)cc32)c(Cl)c1Cl	Organic compounds	Organoheterocyclic compounds	Benzofurans	Dibenzofurans
10180	-6.550186634895622	-6.2876544	1.5264624	5.98681105971336	-9.59162812232971	-3.604817062616351	0.4464713958810068	360.88200000000006	2	512	-0.9928214139489605	-0.7302891757156212	-4.034262901383049	1.9525481583303108	-0.2625322350237962	-6.6765156	1.4838654	5.621377360820768	-1.1191503466213415	0.3231986686082796	52663-72-6	2,3',4,4',5,5'-Hexachlorobiphenyl	Clc1cc(Cl)c(-c2cc(Cl)c(Cl)c(Cl)c2)cc1Cl	Organic compounds	Benzenoids	Benzene and substituted derivatives	Biphenyls and derivatives
10181	-6.589777890701679	-6.5253153	1.5970238	6.450219100713728	-9.750245118141175	-3.300026017427447	0.39017925247902363	395.3270000000001	2	512	-0.9928214139489605	-0.9283587895473056	-4.153288641388456	2.2969304593252717	-0.06446260597267539	-7.063103	1.4688702	5.803001034259796	-1.4661467186585697	0.28395915678524375	39635-31-9	2,3,3',4,4',5,5'-Heptachlorobiphenyl	Clc1cc(-c2cc(Cl)c(Cl)c(Cl)c2Cl)cc(Cl)c1Cl	Organic compounds	Benzenoids	Benzene and substituted derivatives	Biphenyls and derivatives
20010	-2.987599913605883	-3.7328525	1.0501821	4.03918109834194	-5.6855326175689695	-1.64635151922703	0.7561742424242424	128.131	2	512	2.120054302010573	1.374801750536054	-0.5778784019525137	3.461302696389426	0.7452525453479746	-3.9906983	1.0421034	3.9193542003631587	1.1169558699351783	0.5756547619047618	77-71-4 ,NOCAS_sodium 4,4-dimethyl-2,5-dioxoimidazolid	5,5-Dimethylhydantoin ,sodium 4,4-dimethyl-2,5-dioxoimidazolidin-1-ide		Organic compounds	Organoheterocyclic compounds	Azolidines	Imidazolidines
20020	-3.694904116545543	-3.8720372	1.1686292	4.716538134217261	-6.30560953617096	-1.5890714019536987	0.2916666666666667	300.4829999999999	2	512	1.7829157900260357	1.6057827442213461	-0.8277896295993806	3.8887485046178805	0.1771330557719617	-3.6315336	0.9984169	3.8851167827844595	1.8462862853991329	0.23333333333333334	3159-62-4 ,7620-77-1	Octadecanoic acid, 12-hydroxy-, calcium salt (2:1) ,Octadecanoic acid, 12-hydroxy-, monolithium salt		Organic compounds	Lipids and lipid-like molecules	Fatty Acyls	Fatty acids and conjugates
20032	-4.88968233122719	-4.6424174	1.1327003	4.520513713359831	-6.937022280693054	-2.416508567333223	0.6250668449197861	121.23	2	512	0.19392777393512028	0.4411926612190295	-1.853412175530744	2.6671015378290877	-0.24726490034950466	-4.7921057	1.1064074	4.36843528151512	0.29150444175516993	0.4714052287581699	128-03-0 ,128-04-1 ,137-30-4 ,14484-64-1	Potassium dimethyldithiocarbamate ,Sodium dimethyldithiocarbamate ,Ziram ,Ferbam		Organic compounds	Organosulfur compounds
20033	-4.239430258896326	-3.998748	1.0533235	3.897890079021452	-5.973881244659424	-2.075991165637972	0.5614891304347827	123.155	2	512	0.8510217896647385	1.0917039881664579	-0.883429196098359	3.014460882923093	-0.2406821948551885	-3.7144127	1.0115247	4.165420246124268	1.3760393507735278	0.42779347826086955	134-29-2 ,90-04-0	2-Methoxyaniline hydrochloride ,2-Anisidine		Organic compounds	Benzenoids	Phenol ethers	Aminophenyl ethers
20037	-4.145126022417709	-4.183791	1.2129885	4.831951296329497	-6.5730104684829715	-1.7410591721534743	0.6871212121212121	59.093	2	512	0.6264100161382502	0.5877448962989085	-1.8014744299270125	3.0304768664024846	0.038665138165787205	-4.329285	1.0632031	4.302486491203307	0.4422508966534057	0.5371212121212121	1762-95-4 ,333-20-0 ,540-72-7	Thiocyanic acid, ammonium salt ,Potassium thiocyanate ,Sodium thiocyanate		Organic compounds	Organosulfur compounds	Thiocyanates
20041	-3.215741938667524	-3.7536905	1.0254841	4.1224847435951215	-5.726849758625031	-1.6043650150299094	0.4836601307189543	116.208	2	512	1.8494940881497959	1.311545556085823	-0.6616137318077108	3.4608710117874106	0.537948542518389	-3.5569863	0.9698405	3.7555518537759767	1.5082496847335496	0.36058320764203117	124-09-4 ,3323-53-3	1,6-Hexanediamine ,Hexanedioic acid, compd. with 1,6-hexanediamine (1:1)		Organic compounds	Organic nitrogen compounds	Organonitrogen compounds	Amines
20055	-4.831421425193069	-4.411406	1.2353364	4.769376170635223	-6.76989893913269	-2.000522768497467	0.40539858886633084	221.039	2	512	0.5130474819331552	0.9330628501256177	-1.4254300320064661	3.343946138628757	-0.42001538500141855	-4.5743165	1.0395592	4.041219073534011	0.7701524123143905	0.27967986314760507	2008-39-1 ,5742-17-6 ,94-75-7	2,4-D dimethylamine salt ,2,4-D, isopropylamine salt ,2,4-Dichlorophenoxyacetic acid		Organic compounds	Benzenoids	Benzene and substituted derivatives	Phenoxyacetic acid derivatives
20058	-3.690864064118227	-3.5481997	1.0973748	4.405146679282186	-5.669991469383239	-1.2648447901010533	0.5507142857142857	62.02400000000001	2	512	1.1016957068432238	1.2443600983303362	-0.8774316984217884	3.527714980860398	-0.1426644104927388	-3.7792149	1.0569398	4.163805642724037	1.0133449166325006	0.4257142857142857	11097-59-9 ,1633-05-2 ,298-14-6 ,471-34-1 ,513-78-0 ,513-79-1 ,534-16-7 ,584-08-7 ,83897-84-1	Aluminate (Al(OH)63-), (OC-6-11)-, magnesium carbonate hydroxide (2:6:1:4) ,Carbonic acid, strontium salt (1:1) ,Potassium bicarbonate ,Calcium carbonate ,Carbonic acid, cadmium salt (1:1) ,Cobalt(II) carbonate ,Silver(I) carbonate ,Potassium carbonate ,calcium magnesium(2+) carbonate oxidandiide		Organic compounds	Organic acids and derivatives	Organic carbonic acids and derivatives	Organic carbonic acids
42	-3.540400168990391	-3.7905312	1.2865695	5.269367757439613	-6.377251875400543	-1.1078841179609304	0.5	106.16799999999996	3	512	1.4855934671748767	1.2354624889692243	-1.3512582392352757	3.918109518204337	0.2501309894568746	-3.743561	1.0604641	3.9373163372278204	1.2824326224368967	0.39473684210526316	100-41-4	Ethylbenzene	CCc1ccccc1	Organic compounds	Benzenoids	Benzene and substituted derivatives
76	-4.303861184235002	-4.3973	1.2535826	4.847705954313278	-6.711107277870178	-1.8634013235569002	0.510966810966811	434.81800000000015	3	512	1.3344463298795015	1.2410077332291223	-1.0727997637556743	3.774906190557603	0.09343858230552549	-4.3895454	1.1685787	4.721846193075178	1.2487620562392199	0.403030303030303	100784-20-1	Halosulfuron-methyl	COC(=O)c1c(Cl)nn(C)c1S(=O)(=O)NC(=O)Nc1nc(OC)cc(OC)n1	Organic compounds	Organic nitrogen compounds	Organonitrogen compounds	Sulfonylureas
100	-5.031211310968855	-5.675992	1.5598036	6.114710253477096	-8.797039198875428	-2.6823289453983317	0.6525729442970822	267.159	3	512	0.39555849822384653	-0.249222214696513	-3.3702693896827265	2.74444086379437	0.6447807010550708	-5.614259	1.3368526	5.110580480098724	-0.18748894402723582	0.49077807250221045	101-14-4	4,4'-Methylenebis(2-chloroaniline)	Nc1ccc(Cc2ccc(N)c(Cl)c2)cc1Cl	Organic compounds	Benzenoids	Benzene and substituted derivatives	Diphenylmethanes
158	-5.598512822815968	-4.590075	1.4065253	5.444194304943084	-7.454601359367371	-2.010407054424287	0.6984726867335562	220.36	3	512	-0.25538005911468387	0.7530577592015616	-2.111468595666087	3.3327257092769966	-1.0084378067942392	-4.485909	1.040305	4.125547724962234	0.8572238020881943	0.5484726867335562	101-96-2	N,N'-Bis(1-methylpropyl)-1,4-benzenediamine	CCC(C)Nc1ccc(NC(C)CC)cc1	Organic compounds	Organic nitrogen compounds	Organonitrogen compounds	Amines
196	-5.190900313452792	-3.5774407	1.3295301	5.251091396808624	-6.319371449947357	-1.068280053138733	0.845	65.095	3	512	-0.37735268211660694	1.2361069089428316	-1.505823818611172	3.745267578197452	-1.6134595747748133	-3.777967	1.0176634	3.7684735208749767	1.0355806609663358	0.67	102-54-5	Ferrocene	[Fe+2].c1cccc1.c1cccc1	Organic compounds	Hydrocarbons	Aromatic hydrocarbons
231	-3.855693291526501	-4.1168094	1.2346437	4.904542905092239	-6.608016943931579	-1.7034740388393401	0.6063203463203463	162.188	3	512	1.3543254268654417	1.0932093430534107	-1.3979982255396364	3.506544679552603	0.2611160766070437	-4.012823	1.0494014	4.052897202968597	1.1971956281307965	0.47904761904761906	103-26-4	Methyl cinnamate	COC(=O)C=Cc1ccccc1	Organic compounds	Phenylpropanoids and polyketides	Cinnamic acids and derivatives	Cinnamic acid esters
233	-4.707148832380966	-4.3383145	1.2567626	4.912273490428924	-6.720192193984985	-1.807918703556061	0.6287581699346405	182.22600000000003	3	512	0.5534615098001658	0.9222958235166576	-1.4595818518038535	3.452691638625071	-0.36883429914732346	-3.9947395	1.0754786	4.166694611310959	1.2658708101336746	0.4899346405228758	103-33-3	Azobenzene	c1ccc(N=Nc2ccccc2)cc1	Organic compounds	Organoheterocyclic compounds	Azobenzenes
331	-2.982484052937826	-3.764113	1.2575679	4.792713192105293	-6.259323418140411	-1.4666102260351184	0.5098809523809524	116.116	3	512	2.082408013768411	1.3007791253806456	-1.1944313514341742	3.5982818406711186	0.7816288964335119	-3.61745	1.0838903	4.721090728044509	1.4474420620605097	0.3898809523809524	105-45-3	Methyl acetoacetate	COC(=O)CC(C)=O	Organic compounds	Organic acids and derivatives	Keto acids and derivatives	Beta-keto acids and derivatives
403	-3.841610622261903	-3.6840284	1.3072984	4.846351480484009	-6.162266218662262	-1.3159147381782532	0.5018186462324393	128.17099999999996	3	512	1.2661791504662192	1.4237613795711952	-1.0544764459341402	3.791875034549869	-0.15758223519220094	-3.5838528	1.0567094	4.310580310225487	1.5239370197908582	0.39515197956577264	106-63-8	Isobutyl acrylate	C=CC(=O)OCC(C)C	Organic compounds	Organic acids and derivatives	Carboxylic acids and derivatives	Acrylic acids and derivatives
419	-3.096260891544424	-3.7221189	1.5282074	6.093365162611006	-6.533683180809021	-0.4403180181980153	0.6323232323232323	122.993	3	512	1.9936195032455233	1.3677615314680627	-1.4438027860190736	4.649562376591932	0.625857962978281	-3.7909327	1.0463789	3.9629034817218765	1.2989477500731341	0.498989898989899	106-94-5	1-Bromopropane	CCCBr	Organic compounds	Organohalogen compounds	Organobromides
478	-2.638083967104736	-3.5806463	1.3611754	5.09963773190975	-6.287212705612182	-1.187574973702432	0.563137076052677	90.122	3	512	2.316746853977748	1.374184535233594	-1.3323818845296986	3.7672558473800515	0.9425623093692632	-3.3755434	1.0079539	3.991914996504783	1.5792874693047416	0.44549001722914766	107-98-2	1-Methoxy-2-propanol	COCC(C)O	Organic compounds	Organic oxygen compounds	Organooxygen compounds	Alcohols and polyols
505	-4.399248461207278	-4.8749003	1.442351	5.745728063583374	-7.639805042743683	-1.8940769791603094	0.7619613229907347	176.212	3	512	0.846787019238369	0.37113513409325305	-2.3937695622980364	3.3519585012853375	0.4756518798266578	-4.626913	1.165658	4.666810220479963	0.6191224077582811	0.5994613229907347	108-62-3	Metaldehyde acetaldehyde tetramer	CC1OC(C)OC(C)OC(C)O1	Organic compounds	Organic oxygen compounds	Organooxygen compounds	Ethers
529	-4.953208833608379	-4.188778	1.280085	5.121585220098494	-6.8362785339355465	-1.7146933138370524	0.625	110.18099999999995	3	512	0.08889787609266539	0.8533288043081635	-1.7941718242345024	3.3274133958639918	-0.7644309100243944	-4.2092166	1.0435402	3.9581633925437916	0.8328901348090338	0.4892857142857142	108-98-5	Benzenethiol	Sc1ccccc1	Organic compounds	Benzenoids	Thiophenols
6502	-5.488323655361572	-4.775558	1.4295217	5.6831839144229885	-7.753044593334198	-2.0698606789112093	0.6321680007534813	326.22700000000003	3	512	0.025196246976504473	0.7379618984626012	-2.239524690996121	3.4436592234268675	-0.7127656605190431	-5.019073	1.1865135	4.584702748060225	0.4944468932583534	0.4329740066488387	83657-24-3	Diniconazole	CC(C)(C)C(O)C(=Cc1ccc(Cl)cc1Cl)n1cncn1	Organic compounds	Phenylpropanoids and polyketides	Cinnamyl alcohols
613	-3.4814813512917446	-3.5490031	1.3551639	5.132334375381468	-6.202813720703125	-1.0704793453216566	0.37773809523809526	90.122	3	512	1.473349469790739	1.4058277030473707	-1.2479828996206412	3.884351475760827	0.06752177294531592	-3.4417045	0.98766077	4.00244100689888	1.5131263020813503	0.28250000000000003	110-80-5	2-Ethoxyethanol	CCOCCO	Organic compounds	Organic oxygen compounds	Organooxygen compounds	Ethers
617	-3.198277713695367	-3.7905738	1.2726693	5.251047629117965	-6.590753901004791	-1.3397062718868267	0.7152625152625153	90.078	3	512	1.7563410212874109	1.1640449028856972	-1.6361351660220136	3.614912463095951	0.592296121677558	-3.6539009	1.0104318	4.049500027298925	1.3007178793972343	0.5460317460317461	110-88-3	1,3,5-Trioxane	C1OCOCO1	Organic compounds	Organoheterocyclic compounds	Trioxanes
639	-3.2542691517745954	-3.8968208	1.2416946	4.9130056440830225	-6.435667991638184	-1.5226623475551608	0.4117399267399267	132.159	3	512	1.8668275920627515	1.2242759691914664	-1.314571247800837	3.598434396282186	0.6425516318405169	-3.4879737	0.99311537	3.7995829701423633	1.6331230464440478	0.3034065934065934	111-15-9	Ethylene glycol monoethyl ether acetate	CCOCCOC(C)=O	Organic compounds	Organic acids and derivatives	Carboxylic acids and derivatives	Carboxylic acid derivatives
640	-3.305668294938008	-3.8578942	1.4745957	5.800618004798888	-6.7805417537689205	-0.9799237489700333	0.5609548167092925	178.209	3	512	1.9452613382737185	1.393035463202275	-1.5296121205571938	4.271005884241694	0.5522258872671921	-3.85077	1.0899361	4.318994829058644	1.4001596274787378	0.43921568627450985	111-17-1	3,3'-Thiodipropionic acid	O=C(O)CCSCCC(=O)O	Organic compounds	Organic acids and derivatives	Carboxylic acids and derivatives	Dicarboxylic acids and derivatives
689	-3.804186676088618	-3.4771996	1.2462211	4.7445346057415	-5.94678920507431	-1.20225459933281	0.46220670995671	146.23	3	512	1.3608498039059473	1.6878369110366804	-0.7817527250797449	3.962781880661755	-0.32698712164525867	-3.239602	1.0001018	3.731986701488494	1.9254344010204625	0.2999567099567099	1117-86-8	1,2-Octanediol	CCCCCCC(O)CO	Organic compounds	Lipids and lipid-like molecules	Fatty Acyls	Fatty alcohols
719	-3.446123319300052	-3.6452696	1.2879394	5.118730112910271	-6.2098990201950075	-1.091168907284737	0.0	196.378	3	512	1.8469695133679338	1.647823195605288	-0.916806187527022	4.201923925383248	0.19914631303942576	-3.5351279	0.984397	3.994998788833618	1.7579649677087923	0.0	1120-36-1	1-Tetradecene	C=CCCCCCCCCCCCC	Organic compounds	Hydrocarbons	Unsaturated hydrocarbons	Unsaturated aliphatic hydrocarbons
720	-4.301486489822915	-4.0200214	1.3585511	5.220336028933524	-6.525826025009155	-1.3054899960756314	0.29333333333333333	312.60599999999994	3	512	1.1935108195668567	1.474975862359071	-1.0308287156193832	4.189507313314141	-0.28146505122428245	-3.9470077	0.98740333	3.9885992765426628	1.5479896510352218	0.21333333333333332	112-03-8	N,N,N-Trimethyloctadecan-1-aminium chloride	CCCCCCCCCCCCCCCCCC[N+](C)(C)C.[Cl-]	Organic compounds	Organic nitrogen compounds	Organonitrogen compounds	Quaternary ammonium salts
737	-3.061650223104024	-3.7256455	1.3915321	5.604061272740363	-6.5652794480323795	-0.9612181752920161	0.28808823529411764	164.201	3	512	2.153725574582927	1.489730268858794	-1.3499036503454287	4.254157622394935	0.6639953190407515	-3.4491744	1.0469519	3.9937848895788184	1.7662013944065091	0.20808823529411766	112-35-6	2-[2-(2-Methoxyethoxy)ethoxy]ethanol	COCCOCCOCCO	Organic compounds	Organic oxygen compounds	Organooxygen compounds	Ethers
745	-3.457262139204074	-3.5315893	1.2426052	4.970164456963538	-6.060089039802551	-1.0899245828390132	0.0	168.32399999999998	3	512	1.768883903833298	1.69455677849786	-0.8339429967651788	4.136221460198359	0.07432713043398742	-3.574399	0.9292621	3.6812347829341885	1.6517470481741108	0.0	112-41-4	1-Dodecene	C=CCCCCCCCCCC	Organic compounds	Hydrocarbons	Unsaturated hydrocarbons	Unsaturated aliphatic hydrocarbons
766	-4.394343128853176	-4.055564	1.3071252	5.268308857083317	-6.812248158454895	-1.5439393013715779	0.27999999999999997	241.46299999999997	3	512	0.9885074632657965	1.3272866565137402	-1.429397566335922	3.838911290747395	-0.3387792021563989	-4.004418	1.083553	4.214815521240235	1.3784326908290279	0.18666666666666668	112-75-4	N,N-Dimethyltetradecylamine	CCCCCCCCCCCCCCN(C)C	Organic compounds	Organic nitrogen compounds	Organonitrogen compounds	Amines
773	-3.357795322030108	-3.926231	1.2903448	5.06247348487377	-6.639751935005188	-1.5772784501314177	0.0	270.50099999999986	3	512	2.074373552934399	1.505937967901082	-1.2075830600406812	3.8548904248330897	0.5684355854100773	-3.6162977	1.0566107	4.1008516997098905	1.8158711649668973	0.0	112-92-5	1-Octadecanol	CCCCCCCCCCCCCCCCCCO	Organic compounds	Lipids and lipid-like molecules	Fatty Acyls	Fatty alcohols
825	-5.144476269909696	-5.2127957	1.5564097	6.4427961587905855	-8.653382301330566	-2.2105861425399813	0.561145302784647	377.0690000000001	3	512	0.4319445592810036	0.3636250798014835	-3.0769614721398666	3.365834686650719	0.06831946449582116	-5.1579127	1.1780578	4.540877342224119	0.41850810200323824	0.43387257551191977	116255-48-2	Bromuconazole	Clc1ccc(C2(Cn3cncn3)CC(Br)CO2)c(Cl)c1	Organic compounds	Benzenoids	Benzene and substituted derivatives	Halobenzenes
832	-5.442040281217342	-5.289794	1.5847464	6.228877627849579	-8.621113467216492	-2.3922358393669128	0.5380903364509921	492.7060000000001	3	512	0.25054756977489046	0.402793894641369	-2.9285256162242597	3.30035201162532	-0.1522463130166587	-5.169278	1.1293004	4.566529482603073	0.5233097148181101	0.4191714175320732	116714-46-6	Novaluron	O=C(NC(=O)c1c(F)cccc1F)Nc1ccc(OC(F)(F)C(F)OC(F)(F)F)c(Cl)c1	Organic compounds	Benzenoids	Benzene and substituted derivatives	N-phenylureas
875	-4.364560278983668	-4.8812127	1.4183589	5.9628296136856065	-7.753040528297424	-1.7902109146118177	0.6366310160427808	330.801	3	512	1.1550065347560472	0.6383541061148709	-2.2334737145577086	3.729355899127898	0.5166524323505604	-4.8201575	1.2252744	4.892163139581676	0.6994092940801784	0.46117647058823535	118-79-6	2,4,6-Tribromophenol	Oc1c(Br)cc(Br)cc1Br	Organic compounds	Benzenoids	Phenols	Halophenols
914	-6.670448247169782	-5.001224	1.392107	5.3327579319477065	-7.730702805519104	-2.3979448735713973	0.7749542928748241	437.152	3	512	-1.0298157775141643	0.6394084433838669	-2.0900703358634862	3.2426875960842203	-1.6692242061846745	-5.3394113	1.1310554	4.425345516204833	0.301221216167412	0.5159710550887022	120068-37-3	Fipronil	N#Cc1nn(-c2c(Cl)cc(C(F)(F)F)cc2Cl)c(N)c1S(=O)C(F)(F)F	Organic compounds	Organoheterocyclic compounds	Azoles	Pyrazoles
920	-3.9421598394867576	-4.6336923	1.398405	5.681290131807325	-7.6232270956039425	-1.9419369637966182	0.748236490488696	324.79300000000006	3	512	1.5694468211866504	0.8779143960006824	-2.1116204349305345	3.56966969687679	0.6915324250701271	-5.0397177	1.0563974	4.32945732474327	0.47188898123692186	0.5967213389735445	120116-88-3	Cyazofamid	Cc1ccc(-c2c(Cl)nc(C#N)n2S(=O)(=O)N(C)C)cc1	Organic compounds	Organoheterocyclic compounds	Azoles	Imidazoles
922	-2.833627620575012	-4.0921545	1.3870375	5.598122230172156	-6.970299959182739	-1.372177729010583	0.5027272727272727	178.23399999999998	3	512	2.4173629332443034	1.1588360503645807	-1.719309405363424	3.8788128248087324	1.2585268822936402	-4.2147746	1.0550673	3.9837341010570504	1.0362159355114817	0.38272727272727275	120-12-7	Anthracene	c1ccc2cc3ccccc3cc2c1	Organic compounds	Benzenoids	Anthracenes
1075	-4.583879748928157	-4.312677	1.3068835	4.903875732421874	-6.880268859863281	-1.9763931274414077	0.4718720665523734	169.227	3	512	0.6445899065569379	0.9157927499132298	-1.651799204378186	3.2520765280436876	-0.27120284234246395	-4.1877947	1.0138576	4.097084188461304	1.040674957284385	0.36417975886006576	122-39-4	Diphenylamine	c1ccc(Nc2ccccc2)cc1	Organic compounds	Benzenoids	Benzene and substituted derivatives	Aniline and substituted anilines
1107	-4.391705712679555	-4.998597	1.425864	5.472389841079712	-7.859582090377808	-2.3871922492980957	0.7142455506270751	387.1950000000001	3	512	1.1962240277790375	0.589332593503628	-2.2716523499192154	3.200737491160497	0.6068914324010111	-5.1140056	1.2355556	4.846882581710815	0.4739241620293365	0.560191496573021	122836-35-5	Sulfentrazone	Cc1nn(-c2cc(NS(C)(=O)=O)c(Cl)cc2Cl)c(=O)n1C(F)F	Organic compounds	Organoheterocyclic compounds	Azoles	Triazoles
1124	-4.089389146194419	-3.9966571	1.348044	5.091960394382475	-6.462734735012054	-1.3707743406295787	0.5073478260869565	136.14999999999998	3	512	1.0446284994815644	1.1373605270573606	-1.3287170893360707	3.7632433050464047	-0.09273201309200196	-3.8365996	1.0784332	4.180582869052882	1.2974180395688513	0.39901449275362316	123-11-5	4-Methoxybenzaldehyde	COc1ccc(C=O)cc1	Organic compounds	Benzenoids	Benzene and substituted derivatives	Benzoyl derivatives
1234	-3.0608125033255207	-3.502646	1.2909663	5.1742624700069415	-6.362481486797333	-1.1882190167903917	0.6149914921081969	104.149	3	512	1.9568426010440159	1.5150091462115098	-1.3448263824277964	3.829436087579145	0.44183346606534846	-3.3349657	0.97765017	3.711547937989234	1.6826894117976605	0.478149386845039	126-30-7	2,2-Dimethylpropane-1,3-diol	CC(C)(CO)CO	Organic compounds	Organic oxygen compounds	Organooxygen compounds	Alcohols and polyols
1241	-5.139130400279803	-4.3306046	1.3216612	5.282354876399039	-7.221558427810669	-1.939203551411629	0.5579968374102592	492.43600000000026	3	512	0.5532193946493449	1.3617452515057027	-1.5292086328815209	3.7531462435175187	-0.8085258470571466	-4.674667	1.1579597	4.587396675348281	1.0176828955817425	0.4310779184913402	126535-15-7	Triflusulfuron-methyl	COC(=O)c1cccc(C)c1S(=O)(=O)NC(=O)Nc1nc(OCC(F)(F)F)nc(N(C)C)n1	Organic compounds	Organic nitrogen compounds	Organonitrogen compounds	Sulfonylureas
1248	-4.199098937241788	-4.805784	1.4325217	5.647915714979172	-7.775125288963318	-2.1272095739841466	0.442197628458498	266.3179999999999	3	512	1.2263015834460786	0.6196163108141465	-2.349724768275451	3.2981909467037207	0.6066852882220788	-4.4852667	1.0889161	4.29888832569122	0.9401338393124501	0.34219762845849805	126-73-8	Tributyl phosphate	CCCCOP(=O)(OCCCC)OCCCC	Organic compounds	Organic acids and derivatives	Organic phosphoric acids and derivatives	Phosphate esters
1312	-4.858056097904024	-4.3598084	1.4201431	5.6050219208002074	-7.0897594571113585	-1.4847375363111512	0.5403814884302689	737.1639999999998	3	512	1.0095080200386897	1.5077556601237068	-1.2221953391686449	4.382826581631562	-0.4982476529272173	-4.6371083	1.0689845	4.395913064479828	1.2304557906577693	0.4275609756097561	129757-67-1	Decanedioic acid, bis(2,2,6,6-tetramethyl-4-piperidinyl) ester, reaction products with tert-Bu hydroperoxide and octane	CCCCCCCCON1C(C)(C)CC(OC(=O)CCCCCCCCC(=O)OC2CC(C)(C)N(OCCCCCCCC)C(C)(C)C2)CC1(C)C	Organic compounds	Lipids and lipid-like molecules	Fatty Acyls	Fatty acid esters
1402	-3.882024046035748	-4.011505	1.2558212	4.911630842089653	-6.490022075176239	-1.5783912330865861	0.23076923076923078	398.5620000000001	3	512	1.7184718434691697	1.5889907653296456	-0.8895261856713216	4.022104656418332	0.12948108091737698	-3.8140247	1.0209975	4.082772481441498	1.7864711960461217	0.18461538461538463	13150-00-0	Sodium lauryltrioxyethylene sulfate	CCCCCCCCCCCCOCCOCCOCCOS(=O)(=O)[O-].[Na+]	Organic compounds	Organic acids and derivatives	Organic sulfuric acids and derivatives	Sulfuric acid esters
1453	-4.94080795999386	-3.8930633	1.5639421	6.0478754878044105	-7.017333519458771	-0.9694580316543606	0.8325996233626446	822.9530000000001	3	512	0.9745670727597067	2.0223117314055914	-1.1019584867052044	4.945917001099206	-1.0477446531853882	-3.9465947	1.2470459	4.9089971512556065	1.9687803130574895	0.6651258083904316	13292-46-1	Rifampicin	COC1C=COC2(C)Oc3c(C)c(O)c4c(O)c(c(C=NN5CCN(C)CC5)c(O)c4c3C2=O)NC(=O)C(C)=CC=CC(C)C(O)C(C)C(O)C(C)C(OC(C)=O)C1C	Organic compounds	Phenylpropanoids and polyketides	Macrolactams
1499	-3.062728867397242	-3.7286923	1.3369708	5.251616251468657	-6.3408589363098145	-1.0892426848411578	0.2718816649466804	430.6260000000001	3	512	2.5713713803745812	1.9054079529596093	-0.7067586885379911	4.544857562930665	0.6659634257698723	-3.4703581	1.0226173	3.9184443086385694	2.1637421276257522	0.1696594427244582	1338-41-6	Anhydrosorbitol stearate	CCCCCCCCCCCCCCCCCC(=O)OCC(O)C1OCC(O)C1O	Organic compounds	Lipids and lipid-like molecules	Fatty Acyls	Fatty acid esters
1525	-5.481853182505012	-4.215922	1.3367838	5.471902167797087	-7.113218212127686	-1.6413160443305987	0.7542935200033272	474.8190000000002	3	512	0.19467490652661318	1.460606214459263	-1.4366901230960607	4.0352120447010265	-1.2659313036903148	-4.3829536	1.1241862	4.546739900112152	1.2935744392048414	0.6000766525334477	134605-64-4	Butafenacil	C=CCOC(=O)C(C)(C)OC(=O)c1cc(-n2c(=O)cc(C(F)(F)F)n(C)c2=O)ccc1Cl	Organic compounds	Benzenoids	Benzene and substituted derivatives	Benzoic acids and derivatives
1557	-4.448039819175796	-4.982049	1.3468978	5.471245604753495	-7.738701355457306	-2.2674557507038116	0.7401533547902371	222.67900000000003	3	512	0.8996394431471905	0.36563028625489774	-2.3910220931343193	3.080223511619175	0.534009169166489	-5.05671	1.1821656	4.6110881745815275	0.29096948369207865	0.576874666265647	135410-20-7	Acetamiprid	CC(=NC#N)N(C)Cc1ccc(Cl)nc1	Organic compounds	Organoheterocyclic compounds	Pyridines and derivatives	Halopyridines
1575	-3.874231471569389	-3.7919915	1.3353692	5.094872453808782	-6.447746062278747	-1.3528736084699646	0.7416194278694278	359.4260000000001	3	512	1.6813780181432274	1.763618003086013	-0.8921365725661309	4.202735881242652	-0.08223999932512616	-4.1705685	1.1715815	4.648911374807357	1.3850410276586613	0.5909700772200772	1359963-68-0	4-Amino-5-(3-(isopropylamino)-2, 2-dimethyl-3-oxopropoxy)-2-methylquinoline-3-carboxylic acid	Cc1nc2cccc(OCC(C)(C)C(=O)NC(C)C)c2c(N)c1C(=O)O	Organic compounds	Organoheterocyclic compounds	Quinolines and derivatives	Quinoline carboxylic acids
1593	-4.2194513982720405	-5.59953	1.5399992	6.059409952163692	-8.781332731246948	-2.7219227790832554	0.577004329004329	327.572	3	512	1.2958553740434726	-0.08422344298898012	-3.266025958931435	2.7933839932322577	1.3800788217596978	-5.6181493	1.2606407	5.0061949312686895	-0.10284249285083534	0.4436709956709957	13674-84-5	Tris(2-chloroisopropyl)phosphate	CC(CCl)OP(=O)(OC(C)CCl)OC(C)CCl	Organic compounds	Organic acids and derivatives	Organic phosphoric acids and derivatives	Phosphate esters
1711	-3.296625459085079	-3.678736	1.1859454	4.569660937786101	-5.955635511875153	-1.3859745740890521	0.5057846044885131	150.177	3	512	1.8799779653410726	1.4978674639072338	-0.7790320874490012	3.7906288503370997	0.3821105123657267	-3.6089978	1.0126071	4.12848484814167	1.5676055966352043	0.38871143375680584	140-11-4	Benzyl acetate	CC(=O)OCc1ccccc1	Organic compounds	Benzenoids	Benzene and substituted derivatives	Benzyloxycarbonyls
1742	-5.3604274383297215	-4.4513826	1.4095786	5.37740318775177	-7.2135352969169615	-1.8361321091651917	0.7229689020485155	359.32500000000005	3	512	0.19505999592012396	1.104104779250141	-1.658047862667116	3.7193553250846536	-0.9090448013057957	-4.4680037	1.0761224	4.239137411117553	1.087483671528697	0.5707300960783663	141112-29-0	Isoxaflutole	CS(=O)(=O)c1cc(C(F)(F)F)ccc1C(=O)c1cnoc1C1CC1	Organic compounds	Organic oxygen compounds	Organooxygen compounds	Carbonyl compounds
1791	-2.6401046283072733	-3.6179237	1.184747	4.7005170553922655	-6.027835035324097	-1.3273179799318315	0.058823529411764705	116.15999999999998	3	512	2.424951975048745	1.4471328569128747	-0.9627784319680786	3.7377386234241867	0.9778191082649923	-3.533583	1.062665	3.9672810196876522	1.5314736938267615	0.047058823529411764	142-62-1	Hexanoic acid	CCCCCC(=O)O	Organic compounds	Lipids and lipid-like molecules	Fatty Acyls	Fatty acids and conjugates
1865	-5.535892941390072	-3.9748733	1.2937756	4.959218370914457	-6.472861564159393	-1.5136431932449355	0.6783831417624521	186.163	3	512	-0.2659995724384951	1.2950200642098983	-1.2029681952078157	3.7562501757066418	-1.5610196370230067	-4.1105976	1.0852927	4.351260325312612	1.1592957734341944	0.5335555555555556	145-73-3	Endothal	O=C(O)C1C2CCC(O2)C1C(=O)O	Organic compounds	Organic acids and derivatives	Carboxylic acids and derivatives	Dicarboxylic acids and derivatives
1970	-4.419380696387976	-4.143046	1.4906294	5.856706213951111	-7.357055747509003	-1.5003495335578918	0.6605771506208226	271.36	3	512	1.0141651341886437	1.290499910203684	-1.9235099169323833	3.933196297018728	-0.27633479413577877	-4.3153405	1.1529957	4.289432764053345	1.1182053219015409	0.5194228337015117	15299-99-7	Napropamide	CCN(CC)C(=O)C(C)Oc1cccc2ccccc12	Organic compounds	Benzenoids	Naphthalenes
2170	-5.068745641885275	-4.872007	1.3271413	5.463296711444851	-7.610483765602112	-2.1471870541572606	0.5695479461116133	162.214	3	512	0.14134269171590574	0.33808145367730247	-2.4003954320009306	3.0629012794439205	-0.19673874872731645	-5.0141344	1.1328235	4.379251205921173	0.19595391577718294	0.4335479461116133	16752-77-5	Methomyl	CNC(=O)ON=C(C)SC	Organic compounds	Organic acids and derivatives	Organic carbonic acids and derivatives
2210	-3.6594588913586503	-4.0695963	1.3263503	4.839999610185621	-6.510824620723724	-1.6708250105381033	0.5832711339107334	192.00100000000003	3	512	1.6238445992894355	1.2137071887157247	-1.2275211300756386	3.6124784801099823	0.4101373992297286	-4.3719516	1.0984361	4.097590017318725	0.9113519076837822	0.45599840663800617	1702-17-6	Clopyralid	O=C(O)c1nc(Cl)ccc1Cl	Organic compounds	Organoheterocyclic compounds	Pyridines and derivatives	Pyridinecarboxylic acids and derivatives
2262	-4.490833998717485	-4.107655	1.3401381	5.206512659788131	-6.794911324977875	-1.588398665189744	0.694866782295127	210.36499999999995	3	512	0.8321394859500959	1.2153184431451225	-1.4719378403102938	3.734574819477837	-0.3831789503471237	-4.2402587	1.0876448	4.309741806983948	1.082714780041069	0.5337556711840159	1761-71-3	4,4'-Diaminodicyclohexylmethane	NC1CCC(CC2CCC(N)CC2)CC1	Organic compounds	Organic nitrogen compounds	Organonitrogen compounds	Cyclohexylamines
2288	-5.605255005648072	-4.77556	1.4166557	5.611184883117675	-7.756901013851166	-2.145716130733491	0.5643160562575854	248.30699999999996	3	512	-0.21026604276478475	0.6194290743460549	-2.3619120509678786	3.249272832149796	-0.8296951034569098	-4.6446	1.0718557	3.995055496692657	0.7503890355956853	0.4332815734989648	17865-07-5	Propylsilanetriyl triacetate	CCC[Si](OC(C)=O)(OC(C)=O)OC(C)=O	Organic compounds	Organic acids and derivatives	Carboxylic acids and derivatives	Tricarboxylic acids and derivatives
2312	-3.818017808214782	-4.3653636	1.2830688	4.875293004512785	-6.725881826877594	-1.8505888223648093	0.6351428571428571	194.211	3	512	1.4702560162449916	0.922910241645479	-1.4376080024178206	3.4376850020949643	0.5473457896550911	-4.0724115	1.1068237	4.1319613337516765	1.21586228353939	0.49466666666666664	1809-19-4	Dibutyl phosphite	CCCCO[PH](=O)OCCCC	Organic compounds	Organic acids and derivatives	Organic phosphonic acids and derivatives	Phosphonic acid diesters
2323	-4.623251564934944	-5.917679	1.5424293	6.089496111869811	-9.21895365715027	-3.1294575452804585	0.6897345090708935	280.365	3	512	0.82447223160786	-0.469955052182758	-3.7712298606074652	2.3182662512623455	1.2944272680728686	-5.823052	1.3726735	5.59039260149002	-0.3753281230473098	0.5312549769071507	1825-21-4	Pentachloroanisole	COc1c(Cl)c(Cl)c(Cl)c(Cl)c1Cl	Organic compounds	Benzenoids	Phenol ethers	Anisoles
2373	-5.791085946471824	-4.446521	1.4020098	5.490492680668831	-7.303935647010803	-1.8134429663419724	0.7081907836404377	156.25	3	512	-0.5972659204557115	0.7472992233818344	-2.1101156209946903	3.3803770596741405	-1.3445651411129376	-4.4535174	1.0627631	4.148264235258102	0.7403025696755163	0.5533520739630184	1883-78-9	Furfuryl isopropyl sulfide	CC(C)SCc1ccco1	Organic compounds	Organoheterocyclic compounds	Heteroaromatic compounds
2447	-4.318880154089646	-4.4661827	1.3376849	5.4783167958259575	-7.145902860164642	-1.6675860643386844	0.40616710876094525	437.35600000000017	3	512	1.3219549348122572	1.174652359016199	-1.505067771262739	3.9732490245632186	0.1473025546505884	-4.4832616	1.0803739	4.035650360584258	1.1575735131055325	0.29892073194935104	199119-58-9	Trifloxysulfuron-sodium	COc1cc(OC)nc(NC(=O)[N-]S(=O)(=O)c2ncccc2OCC(F)(F)F)n1.[Na+]	Organic compounds	Organoheterocyclic compounds	Pyridines and derivatives	Pyridinesulfonamides
2473	-5.292314871461608	-5.4130244	1.4868369	5.918842959403991	-8.438703966140746	-2.519861006736756	0.6700077996045781	225.313	3	512	0.060471378697138436	-0.06023816734163605	-3.085917715982	2.8329252434219905	0.12070955404498385	-5.3705635	1.2300627	4.715748083591458	-0.017777265862837004	0.5268673355629877	2032-65-7	Methiocarb	CNC(=O)Oc1cc(C)c(SC)c(C)c1	Organic compounds	Benzenoids	Benzene and substituted derivatives	Phenyl methylcarbamates
2493	-7.188599689113097	-5.1232677	1.4913976	6.040287071466444	-8.37332055568695	-2.3330334842205067	0.772756614215743	389.086	3	512	-1.5985540847090773	0.46677794144222423	-2.7832749512829307	3.257012120183513	-2.065332038508849	-5.3435817	1.1772977	4.739341634511947	0.24646393657017507	0.5101716225076169	205650-65-3	Fipronil-desulfinyl	N#Cc1nn(-c2c(Cl)cc(C(F)(F)F)cc2Cl)c(N)c1C(F)(F)F	Organic compounds	Organoheterocyclic compounds	Azoles	Pyrazoles
2518	-3.687520299680552	-3.7771685	1.333378	5.042152911424635	-6.202800631523132	-1.160647720098497	0.2629375696767001	226.272	3	512	1.6671105158833401	1.577462291578704	-0.8481698159592401	4.193983095465395	0.08964821266380829	-3.8619707	0.98098016	3.718809264898299	1.4926601335051413	0.1860144927536232	2082-81-7	Butane-1,4-diyl bis(2-methylprop-2-enoate)	C=C(C)C(=O)OCCCCOC(=O)C(=C)C	Organic compounds	Organic acids and derivatives	Carboxylic acids and derivatives	Dicarboxylic acids and derivatives
2554	-5.39602917784672	-4.2115564	1.3079005	5.183075010776518	-6.715274786949157	-1.5321997761726396	0.46112769645608626	424.4390000000002	3	512	0.23178610479684233	1.416258862344793	-1.087459504305595	4.0956155064709225	-1.1844727432153723	-4.1805606	1.0541731	4.19047502875328	1.4472546926409209	0.35487769645608624	213464-77-8	Orthosulfamuron	COc1cc(OC)nc(NC(=O)NS(=O)(=O)Nc2ccccc2C(=O)N(C)C)n1	Organic compounds	Benzenoids	Benzene and substituted derivatives	Sulfanilides
2577	-5.764682576762841	-4.3929334	1.3109746	4.944099545478821	-6.88805342912674	-1.9439538836479189	0.6096946274337578	362.5610000000001	3	512	-0.20530149072571185	1.166447726040936	-1.3286723430896108	3.61542720238921	-1.3717492080799794	-4.340813	1.0233418	3.810945570468902	1.2185679124530364	0.4689538866930171	2162-74-5	Bis(2,6-diisopropylphenyl)carbodiimide	CC(C)c1cccc(C(C)C)c1N=C=Nc1c(C(C)C)cccc1C(C)C	Organic compounds	Benzenoids	Benzene and substituted derivatives	Cumenes
2607	-3.7799682324490314	-4.55487	1.4051431	5.6106546252965925	-7.3223965764045715	-1.7117419511079792	0.7529541756291809	406.4170000000001	3	512	1.829003633292822	1.0541017330203777	-1.7134247106627183	3.897229914633874	0.7749018961825604	-4.3904824	1.1015712	4.2800551652908325	1.2184894516333045	0.5979541756291809	219790-72-4	SB281832	OCC(CO)n1cnc(-c2ccc(F)cc2)c1-c1ccnc(Oc2ccccc2)n1	Organic compounds	Organoheterocyclic compounds	Azoles	Imidazoles
2621	-5.444368289585085	-4.360073	1.3057847	5.186041295528412	-6.933391046524048	-1.7473497509956362	0.6631668546507254	187.30799999999996	3	512	-0.1718119629217609	0.9124832496032639	-1.6608347198607243	3.5252065756676876	-1.0842951999854753	-4.5125113	1.1204602	4.0932477593421925	0.7600450973394701	0.5191668546507255	2212-67-1	Molinate	CCSC(=O)N1CCCCCC1	Organic compounds	Organoheterocyclic compounds	Azepanes
2642	-3.896608661983721	-4.0849104	1.3175644	5.330546188354491	-6.8849935054779055	-1.5544473171234143	0.5741556245686681	139.198	3	512	1.2470243333827498	1.0587226083802441	-1.741360510111435	3.5891856782430565	0.18830173077750967	-4.0551	1.0430325	4.029890680313111	1.0885330449773132	0.4297111801242236	2235-00-9	1-Ethenylazepan-2-one	C=CN1CCCCCC1=O	Organic compounds	Organoheterocyclic compounds	Lactams	Caprolactams
2708	-5.061115387959388	-4.090823	1.3185924	4.9823650985956185	-6.767235445976257	-1.7848703473806384	0.4833623188405797	299.547	3	512	0.41534958647619297	1.3856418039959595	-1.290770471540676	3.6915946270549425	-0.970292214436439	-4.014162	1.0474508	4.176165422797202	1.4623028977502863	0.37669565217391304	2372-82-9	1,3-Propanediamine, N-(3-aminopropyl)-N-dodecyl-	CCCCCCCCCCCCN(CCCN)CCCN	Organic compounds	Organic nitrogen compounds	Organonitrogen compounds	Amines
2741	-3.959941683018554	-4.019997	1.4184092	5.723083674907681	-6.9552404403686525	-1.2321567654609715	0.5694900888585099	136.194	3	512	1.1742162922212898	1.114160848630649	-1.8210824651288087	3.9020012097788723	0.06005543688501058	-3.795931	1.0384804	4.002403807640075	1.3382268719030985	0.44149008885850993	2416-94-6	2,3,6-Trimethylphenol	Cc1ccc(C)c(O)c1C	Organic compounds	Benzenoids	Phenols	Cresols
2745	-4.732482362409143	-4.8836327	1.3541003	5.317626726627349	-7.635415494441986	-2.3177887678146365	0.704380733192348	349.0659999999999	3	512	0.8104251869736789	0.6592748789972693	-2.092507945059164	3.2251187815681854	0.1511502975029666	-4.9027867	1.1770085	4.577398228645324	0.6401208283007596	0.5351499639615787	2425-06-1	Captafol	Oc1c2c(c(O)n1SC(Cl)(Cl)C(Cl)Cl)CC=CC2	Organic compounds	Organoheterocyclic compounds	Isoindoles and derivatives	Isoindoles
2749	-4.06475450702686	-3.9450753	1.3495975	5.421280422806739	-6.85312066078186	-1.4318402379751205	0.7174962079077764	127.16799999999998	3	512	1.039623334066842	1.1593025579605205	-1.7487428196881578	3.672537603118582	-0.11967923351306631	-4.1461287	1.0115297	3.7592041671276095	0.9582491814216155	0.5659810563926249	24295-03-2	2-Acetylthiazole	CC(=O)c1nccs1	Organic compounds	Organic oxygen compounds	Organooxygen compounds	Carbonyl compounds
2752	-3.3186649779561304	-3.6381478	1.3699174	5.120140948891639	-6.2399270772933955	-1.1197861284017565	0.3379679144385027	201.31	3	512	1.9852003708865738	1.6657175122196017	-0.9360617284506915	4.184079220440948	0.3194828530070044	-3.5744572	0.96397966	3.8420589655637736	1.7294081901476648	0.24705882352941178	2432-99-7	11-Aminoundecanoic acid	NCCCCCCCCCCC(=O)O	Organic compounds	Lipids and lipid-like molecules	Fatty Acyls	Fatty acids and conjugates
2763	-5.906518332807838	-4.7970057	1.4764934	5.734482067823409	-7.7889410018920895	-2.05445893406868	0.5957053644553645	557.2220000000001	3	512	-0.16049007808895896	0.9490225920302161	-2.0429127471732103	3.691569320650199	-1.1095126794264907	-5.0083146	1.0973274	4.647501611709595	0.7377136464260541	0.4626689189189189	24448-09-7	N-Methyl-N-(2-hydroxyethyl)perfluorooctanesulfonamide	CN(CCO)S(=O)(=O)C(F)(F)C(F)(F)C(F)(F)C(F)(F)C(F)(F)C(F)(F)C(F)(F)C(F)(F)F	Organic compounds	Organohalogen compounds	Alkyl halides	Alkyl fluorides
2902	-4.945010837147751	-4.616488	1.3933774	5.455585098266599	-7.239263963699341	-1.7836788654327411	0.563423926938203	351.4940000000002	3	512	0.6009070788677463	0.9294299262049879	-1.6933460476838438	3.7622390505827563	-0.328522857258835	-4.8079004	1.1357771	4.476848942041396	0.7380174905230505	0.4249279919788533	25973-55-1	2-(2H-Benzotriazol-2-yl)-4,6-bis(1,1-dimethylpropyl)phenol	CCC(C)(C)c1cc(-n2nc3ccccc3n2)c(O)c(C(C)(C)CC)c1	Organic compounds	Organoheterocyclic compounds	Azoles	Triazoles
2916	-4.933182306768106	-4.5358906	1.3998291	5.473907744884489	-7.244848966598511	-1.7709412217140221	0.7411354785816766	149.602	3	512	0.2417550927974871	0.6390468267605702	-2.0699115670329173	3.4039961778515715	-0.3972917275444736	-4.49493	1.1186675	4.439086610078811	0.6800076311582135	0.5658558160106149	26172-55-4	5-Chloro-2-methyl-3(2H)-isothiazolone	Cn1sc(Cl)cc1=O	Organic compounds	Organohalogen compounds	Aryl halides	Aryl chlorides
2918	-4.660996346018897	-4.484212	1.4665508	5.532475027441977	-7.351634454727173	-1.8191594272851959	0.7698957302415659	598.5060000000003	3	512	1.1160721625311016	1.2928565856292284	-1.5745659461771744	3.957909081264803	-0.17678442432700248	-4.8768225	1.1680634	4.847162204980849	0.9002460479501873	0.612844698471433	261947-38-0	CP-532623	CCC1CC(N(Cc2cc(C(F)(F)F)cc(C(F)(F)F)c2)C(C)=O)c2cc(C(F)(F)F)ccc2N1C(=O)OC(C)C	Organic compounds	Organoheterocyclic compounds	Quinolines and derivatives	Hydroquinolines
2972	-4.117184559918122	-4.9601703	1.3887147	5.574202591180802	-7.871445190906525	-2.2972425997257235	0.62969355929246	207.056	3	512	1.198903259943876	0.35591756655376267	-2.5553573710445274	3.0188452201362743	0.8429857090943296	-4.880402	1.0587196	4.075589179992675	0.43568573709302455	0.49865907653383934	2675-77-6	Chloroneb	COc1cc(Cl)c(OC)cc1Cl	Organic compounds	Benzenoids	Benzene and substituted derivatives	Methoxybenzenes
2980	-4.3504530865568585	-4.165777	1.339831	5.230169704556464	-6.89834600687027	-1.668176302313806	0.7817476703908488	115.15699999999998	3	512	0.7108372558213244	0.8955131471332682	-1.837055664492087	3.393114040064377	-0.18467588013596004	-4.2444572	1.0180311	4.033690404891965	0.8168330951411211	0.5921638747725704	2682-20-4	2-Methyl-3(2H)-isothiazolone	Cn1sccc1=O	Organic compounds	Organoheterocyclic compounds	Azoles	Thiazoles
2990	-4.24415109874437	-4.46382	1.4261111	5.693650349974627	-7.296132743358612	-1.6024823933839847	0.5975848712690818	296.156	3	512	1.2273694369511319	1.0077005430752526	-1.8246122076631106	3.8690381423115165	0.2196688818769683	-4.48857	1.174882	4.66550343632698	0.9829503358002573	0.4452039188881294	2691-41-0	Cyclotetramethylenetetranitramine	O=[N+]([O-])N1CN([N+](=O)[O-])CN([N+](=O)[O-])CN([N+](=O)[O-])C1	Organic compounds	Organic 1,3-dipolar compounds	Allyl-type 1,3-dipolar organic compounds	Organic nitro compounds
3059	-3.4003756256025266	-3.7165036	1.3312998	5.231772601604461	-6.455243146419525	-1.223470544815064	0.4363076923076923	144.17	3	512	1.7584992728534703	1.442371288829215	-1.2963682479635281	3.9354043536409327	0.3161279945451785	-3.5308473	0.9474762	3.771999752521515	1.6280275772878787	0.33260398860398854	27813-02-1	Hydroxypropyl methacrylate	C=C(C)C(=O)OCC(C)O	Organic compounds	Organic acids and derivatives	Carboxylic acids and derivatives	Carboxylic acid derivatives
3134	-4.166070158080869	-4.3381004	1.3072299	5.1123953342437725	-6.902873361110687	-1.7904780268669143	0.7412157721796275	341.363	3	512	1.3671462884967773	1.1951160061444936	-1.3696569145330406	3.7427384197107316	0.1720302752687406	-4.488221	1.151105	4.726968616247177	1.044995276117989	0.5912157721796276	290352-28-2	CP-634384	Cc1cc(NC(=O)C(=O)O)cc(C)c1Oc1ccc(O)c2c1CCC2	Organic compounds	Organic oxygen compounds	Organooxygen compounds	Ethers
3135	-4.201892831388158	-5.055367	1.5070493	6.103943824768065	-8.181522488594055	-2.07757866382599	0.5102827397883718	350.297	3	512	1.3425435865774795	0.48906941448643676	-2.6370860706284174	3.4668577541396477	0.8534741615622812	-5.163017	1.1043936	4.15490798950195	0.3814196085147454	0.38528273978837185	29091-21-2	Prodiamine	CCCN(CCC)c1c([N+](=O)[O-])cc(C(F)(F)F)c(N)c1[N+](=O)[O-]	Organic compounds	Benzenoids	Benzene and substituted derivatives	Aniline and substituted anilines
3153	-4.206207397332588	-3.6351044	1.3298932	5.259687969088555	-6.293573796749115	-1.0338858276605607	0.7151515151515152	168.32399999999998	3	512	1.0199386457047839	1.5910416151783289	-1.0674277537117427	4.192260215376812	-0.5711029795316849	-3.6939163	0.9498602	3.5822836190462106	1.5322297275896597	0.5696969696969697	294-62-2	Cyclododecane	C1CCCCCCCCCCC1	Organic compounds	Hydrocarbons	Saturated hydrocarbons	Cycloalkanes
3168	-4.213855163024512	-4.580843	1.4783396	5.600675725936888	-7.389507699012756	-1.7888319730758677	0.4276858435681965	322.4260000000001	3	512	1.2945748924449099	0.9275870757890311	-1.8810776435433343	3.719598082393554	0.366987808777246	-4.421723	1.1397641	4.323344022035599	1.0867071560678887	0.33054298642533936	298-07-7	Bis(2-ethylhexyl) phosphate	CCCCC(CC)COP(=O)(O)OCC(CC)CCCC	Organic compounds	Organic acids and derivatives	Organic phosphoric acids and derivatives	Phosphate esters
3188	-3.708289463964812	-4.011634	1.3395628	5.382418763637542	-6.850258445739746	-1.4678396821022035	0.6542341214185534	162.22899999999998	3	512	1.5018390271816586	1.1984946291473344	-1.640129954593275	3.7422888090442674	0.30334440902102777	-3.8722	1.056516	4.080359721183775	1.3379284841025627	0.5006806097128678	30025-38-8	Dipropylene glycol monoethyl ether	CCOCCCOC(O)CC	Organic compounds	Organic oxygen compounds	Organooxygen compounds	Ethers
3285	-2.2685451845451907	-3.7159433	1.3335993	5.367335161566734	-6.468318915367126	-1.1009837538003922	0.22267359575409112	358.56300000000005	3	512	3.286020288285898	1.8386221333768227	-0.9137534425360373	4.453581719030697	1.4473981519416257	-3.38893	1.0135863	3.9245541125535963	2.165635386315418	0.146203007518797	31566-31-1	Glyceryl monostearate	CCCCCCCCCCCCCCCCCC(=O)OCC(O)CO	Organic compounds	Lipids and lipid-like molecules	Glycerolipids	Monoradylglycerols
3297	-4.821199464272123	-3.9251294	1.3856587	5.716284736990925	-6.802732408046722	-1.086447671055797	0.25729252826027016	358.632	3	512	0.7334495738915289	1.6295196122044953	-1.2480833698830707	4.468201367107855	-0.8960700506673867	-4.131097	0.9849536	3.844264680147171	1.4235521929066983	0.18632478632478633	31778-15-1	Propanoic acid, 3-mercapto-, octadecyl ester	CCCCCCCCCCCCCCCCCCOC(=O)CCS	Organic compounds	Organic acids and derivatives	Carboxylic acids and derivatives	Carboxylic acid derivatives
3304	-2.461179449861518	-3.7437506	1.339002	4.974621409177779	-6.3255069851875305	-1.350885576009752	0.4964096103835411	381.34800000000007	3	512	3.120142023188529	1.8375709118310193	-0.7441855121374836	4.230435897040295	1.282571122343072	-3.408718	1.055711	4.323147803544996	2.172603363763164	0.3398687850982031	31837-42-0	2-?[2-?[1-?[[(2,?3-?Dihydro-?2-?oxo-?1H-?benzimidazol-?5-?yl)?amino]?carbonyl]?-?2-?oxopropyl]?diazenyl]?-benzoic acid	CC(=O)C(=NNc1ccccc1C(=O)O)C(=O)Nc1ccc2[nH]c(=O)[nH]c2c1	Organic compounds	Organoheterocyclic compounds	Benzimidazoles
3375	-6.947397192612425	-5.191404	1.4326236	5.763163751363754	-8.050078988075256	-2.2869152367115024	0.5943731695576782	304.3520000000001	3	512	-1.4640210326179932	0.2919722898775186	-2.566702828080824	3.1964609232829297	-1.7559933267982162	-4.962763	1.0842886	4.194093215465543	0.5206133213962254	0.4678425573127802	333-41-5	Diazinon	CCOP(=S)(OCC)Oc1cc(C)nc(C(C)C)n1	Organic compounds	Organic acids and derivatives	Organic thiophosphoric acids and derivatives	Thiophosphoric acid esters
3377	-3.793754279211595	-4.392421	1.3364203	5.093870040774344	-6.994767272472382	-1.900897231698038	0.5947279244053437	230.245	3	512	1.5684359286215166	0.9697694549721666	-1.6325770646392703	3.4612929761350735	0.5986664895261979	-4.197878	1.0534321	3.9903764545917504	1.1643123270126652	0.46695014662756595	3337-71-1	Asulam	COC(=O)NS(=O)(=O)c1ccc(N)cc1	Organic compounds	Benzenoids	Benzene and substituted derivatives	Benzenesulfonamides
3416	-3.939864848661456	-3.79788	1.3052214	5.416815900802611	-6.542153203487396	-1.1253373026847846	0.5862795807978364	174.19599999999997	3	512	1.301173329576936	1.4431582280629376	-1.3011150252490038	4.115700875553608	-0.14198491435054272	-3.7146354	0.9882517	3.7113462150096885	1.5264028043850717	0.45294624746450307	3437-84-1	Peroxide, bis(2-methyl-1-oxopropyl)	CC(C)C(=O)OOC(=O)C(C)C	Organic compounds	Organic acids and derivatives	Carboxylic acids and derivatives	Dicarboxylic acids and derivatives
3432	-3.517518025228896	-4.3506427	1.362127	5.405603620409964	-7.107865858078003	-1.702262237668039	0.5603048564338888	208.301	3	512	1.80117332966095	0.9680486848674168	-1.789174503188157	3.616429117221807	0.8331246558929304	-4.296265	1.0930933	4.189013701677322	1.0224262295391429	0.4182069543359866	3457-61-2	Peroxide, 1,1-dimethylethyl 1-methyl-1-phenylethyl	CC(C)(C)OOC(C)(C)c1ccccc1	Organic compounds	Benzenoids	Benzene and substituted derivatives	Phenylpropanes
3447	-4.789989054797237	-3.807331	1.3505592	5.477216535806656	-6.449268901348114	-0.9720523655414584	0.2377309552952148	638.9300000000002	3	512	1.0154642254597699	1.9981221927038573	-0.6438156210911071	4.833400914715549	-0.9826579695921591	-3.938141	1.0754842	4.230375584959982	1.8673121758006306	0.15401002506265665	35074-77-2	Benzenepropanoic acid, 3,5-bis(1,1-dimethylethyl)-4-hydroxy-, 1,6-hexanediyl ester	CC(C)(C)c1cc(CCC(=O)OCCCCCCOC(=O)CCc2cc(C(C)(C)C)c(O)c(C(C)(C)C)c2)cc(C(C)(C)C)c1O	Organic compounds	Benzenoids	Benzene and substituted derivatives	Phenylpropanes
3475	-6.052601431125351	-4.914565	1.3723903	5.447852349281309	-7.675078809261322	-2.2272264599800127	0.34859879584017517	400.1119999999999	3	512	-0.45041985436362186	0.6876164783812438	-2.072897232499593	3.3749551167817162	-1.1380363447606046	-5.1370254	1.1905258	4.890694546699523	0.46515622678949425	0.22859879584017512	355-46-4	Perfluorohexanesulfonic acid	O=S(=O)(O)C(F)(F)C(F)(F)C(F)(F)C(F)(F)C(F)(F)C(F)(F)F	Organic compounds	Organohalogen compounds	Alkyl halides	Alkyl fluorides
3489	-5.464101052738353	-4.9039416	1.3846902	5.544484424591063	-7.74618319272995	-2.2016987681388858	0.7743937930024887	265.936	3	512	-0.03932392058517753	0.5208354943984645	-2.3214060605767743	3.2230783640142895	-0.560159421421214	-5.135216	1.1850929	4.721179383993147	0.28956089008792885	0.6114308300395257	35691-65-7	1,2-Dibromo-2,4-dicyanobutane	N#CCCC(Br)(C#N)CBr	Organic compounds	Organic nitrogen compounds	Organonitrogen compounds	Organic cyanides
3496	-3.648056746191153	-4.0672264	1.6040066	6.343289560079574	-7.40388263463974	-1.0605930745601657	0.3256337390208358	850.0310000000001	3	512	2.281378018209541	1.8622083430445044	-1.4744478702390464	4.8688416898405285	0.41916966372095654	-4.3623724	1.1243193	4.523149919509887	1.5670623662947438	0.2456337390208358	35869-64-8	2-Naphthalenecarboxamide, N,N'-(2-chloro-1,4-phenylene)bis[4-[(4-chloro-2-nitrophenyl)azo]-3-hydroxy-	O=C(Nc1ccc(NC(=O)c2cc3ccccc3c(N=Nc3ccc(Cl)cc3[N+](=O)[O-])c2O)c(Cl)c1)c1cc2ccccc2c(N=Nc2ccc(Cl)cc2[N+](=O)[O-])c1O	Organic compounds	Benzenoids	Naphthalenes	Naphthalenecarboxylic acids and derivatives
3687	-4.324352592785801	-4.208587	1.3787824	5.665475040674208	-7.1642258882522585	-1.4987508475780504	0.6257076599107229	308.311	3	512	1.164636427088544	1.2804018644601862	-1.6752368683779133	3.9902381722962947	-0.11576542313858429	-3.9765625	1.0614282	4.178132531046867	1.5124265241041381	0.48779363595018727	4065-45-6	Sulisobenzone	COc1cc(O)c(C(=O)c2ccccc2)cc1S(=O)(=O)O	Organic compounds	Benzenoids	Benzene and substituted derivatives	Benzophenones
3700	-4.774545724744449	-4.171482	2.450637	9.562739273905754	-8.935011649131775	0.6277276247739787	0.2899992897741314	1173.2600000000002	3	512	1.2948485397606337	1.8979122015137897	-2.865617384626692	6.697121889279062	-0.6030636385628085	-4.3172684	1.538494	6.045158421993255	1.7521258820070056	0.20745960723444887	41098-56-0	1,4-Benzenedisulfonic acid, 2,2'-[1,2-ethenediylbis[(3-sulfo-4,1-phenylene)imino[6-(diethylamino)-1,3,5-triazine-4,2-diyl]imino]]bis-, hexasodium salt	CCN(CC)c1nc(Nc2ccc(C=Cc3ccc(Nc4nc(Nc5cc(S(=O)(=O)[O-])ccc5S(=O)(=O)[O-])nc(N(CC)CC)n4)cc3S(=O)(=O)[O-])c(S(=O)(=O)[O-])c2)nc(Nc2cc(S(=O)(=O)[O-])ccc2S(=O)(=O)[O-])n1.[Na+].[Na+].[Na+].[Na+].[Na+].[Na+]	Organic compounds	Phenylpropanoids and polyketides	Stilbenes	Sulfonated stilbenes
3711	-4.73363201552972	-4.2765446	1.3290131	5.525947034358977	-7.055462503433227	-1.5295154690742496	0.7379384848970103	202.21700000000004	3	512	0.5721856475741547	1.0292730879213405	-1.7496448403293525	3.776302194029625	-0.45708744460686823	-4.34211	1.0779194	4.257261246442794	0.963707515949391	0.5843789743297132	41394-05-2	Metamitron	Cc1nnc(-c2ccccc2)c(=O)n1N	Organic compounds	Organoheterocyclic compounds	Triazines	1,2,4-triazines
3904	-4.314535466654573	-4.8800263	1.4203942	5.29374483823776	-7.341811943054199	-2.0480671048164387	0.5701377742219556	346.5650000000002	3	512	1.2252492340361094	0.6597583587374702	-1.8020272423635164	3.4917175958742437	0.5654908738300461	-5.0272064	1.1722839	4.559223860502241	0.5125782695300851	0.41146740010668753	4979-32-2	N,N-Dicyclohexyl-2-benzothiazolesulfenamide	c1ccc2sc(SN(C3CCCCC3)C3CCCCC3)nc2c1	Organic compounds	Organoheterocyclic compounds	Benzothiazoles
3915	-3.623695029642988	-4.561284	1.3893751	5.384100300073619	-7.068610942363739	-1.6845106422901197	0.7165975355779243	390.43900000000014	3	512	1.9678581621355904	1.0302691255250116	-1.47705775058516	3.907042549488459	0.9375890356035939	-4.565699	1.0792395	4.214230716228485	1.025854084926521	0.5607835820895521	501027-49-2	PD-0333941	Cc1oc(-c2ccccc2)nc1CCOc1cccc2c1ccn2CCC(=O)O	Organic compounds	Organoheterocyclic compounds	Indoles and derivatives	Indolyl carboxylic acids and derivatives
3932	-2.3151656568162817	-3.5123758	1.2296561	4.5997114121913905	-5.705966126918793	-1.1062547147274022	0.5428165469086186	102.13299999999998	3	512	2.6940004320121202	1.4967902757563767	-0.696800038090391	3.9029113741009995	1.1972101747877222	-3.5251486	1.0648183	4.242514443397521	1.4840174737565954	0.42516948808508914	503-74-2	Isovaleric acid	CC(C)CC(=O)O	Organic compounds	Lipids and lipid-like molecules	Fatty Acyls	Fatty acids and conjugates
3959	-3.905467091018884	-3.7713976	1.2920288	4.999075931310653	-6.342382752895356	-1.3433068215847026	0.5262857142857142	180.159	3	512	1.350188871541316	1.484258364071328	-1.0867267903351558	3.912349140975497	-0.13406950038167675	-3.862286	1.0216328	3.940962761640548	1.3933698500161928	0.40628571428571425	50-78-2	Aspirin	CC(=O)Oc1ccccc1C(=O)O	Organic compounds	Benzenoids	Benzene and substituted derivatives	Benzoic acids and derivatives
3990	-4.413785798489456	-4.5339813	1.3504224	5.13470695912838	-6.942119669914246	-1.8074127107858657	0.7645740380641927	252.31799999999996	3	512	0.988162435071441	0.8679669089259556	-1.5401714363533492	3.594535522775031	0.12019552475273176	-4.7036533	1.0778031	4.053784066438675	0.698294917775164	0.6053903645948049	51235-04-2	Hexazinone	CN(C)c1nc(=O)n(C2CCCCC2)c(=O)n1C	Organic compounds	Organic nitrogen compounds	Organonitrogen compounds	Amines
4062	-4.806593994798198	-4.3021502	1.3622341	5.469355833530425	-7.1554780960083	-1.6861222624778756	0.7006153846153846	199.988	3	512	0.4944099424151077	0.9988536898768385	-1.8544741587949947	3.61488167473543	-0.5044437453169968	-4.3002667	1.1601187	4.719450974464416	1.0007371989026796	0.5469253065774805	52-51-7	Bronopol	O=[N+]([O-])C(Br)(CO)CO	Organic compounds	Organic 1,3-dipolar compounds	Allyl-type 1,3-dipolar organic compounds	Organic nitro compounds
4099	-3.2814016062210145	-4.3838897	1.3450141	5.190582215785977	-7.139982557296753	-1.9494003415107757	0.5215811965811966	153.141	3	512	1.9036898724587017	0.801201808457169	-1.9548910786170364	3.2356911371689407	1.1024880689193663	-4.4344335	1.060605	4.122201389074325	0.750658035619819	0.4061965811965812	5307-14-2	2-Nitro-1,4-phenylenediamine	Nc1ccc(N)c([N+](=O)[O-])c1	Organic compounds	Benzenoids	Benzene and substituted derivatives	Nitrobenzenes
4119	-3.501689526639832	-4.9802723	1.3760036	5.607999908924102	-7.858498227596283	-2.2504983186721814	0.6304061815246224	242.346	3	512	1.8827463293056228	0.4041635696478513	-2.4740623716508283	3.1339375372732734	1.4785827664509883	-4.8101826	1.0725284	4.163220244646071	0.5742533001079768	0.48425233537077617	53378-51-1	Sodium diisobutyldithiophosphate	CC(C)COP(=S)([S-])OCC(C)C.[Na+]	Organic compounds	Organic acids and derivatives	Organic dithiophosphoric acids and derivatives	Dithiophosphate O-esters
4239	-5.66320172979543	-4.7318916	1.4292208	5.604626870155334	-7.755447244644165	-2.1508203744888306	0.5675946341575416	337.423	3	512	-0.13502704741475963	0.7962830576583014	-2.227272562263494	3.37735430789184	-0.9313100977153521	-4.640392	1.0857785	4.2268221616745	0.8877828699704724	0.4144776191722146	55179-31-2	Bitertanol	CC(C)(C)C(O)C(Oc1ccc(-c2ccccc2)cc1)n1cncn1	Organic compounds	Benzenoids	Benzene and substituted derivatives	Biphenyls and derivatives
4244	-4.507719118047055	-4.8272495	1.3497163	5.178114259243011	-7.527176690101624	-2.3490624308586128	0.4909982472308053	333.266	3	512	1.0150718908862693	0.695541477769539	-2.0043856811683	3.173728578074711	0.31953040893048446	-4.7657394	1.095675	4.505796456336975	0.7570515768724515	0.3600751703077284	55283-68-6	Ethalfluralin	C=C(C)CN(CC)c1c([N+](=O)[O-])cc(C(F)(F)F)cc1[N+](=O)[O-]	Organic compounds	Benzenoids	Benzene and substituted derivatives	Aniline and substituted anilines
4254	-4.706848967734326	-4.621704	1.2959588	4.92422986626625	-6.970149207115173	-2.045919340848923	0.6630415222587656	281.093	3	512	0.7420010628634166	0.827145918258979	-1.5212991765174302	3.4029306897488203	-0.08514486617182637	-4.3628926	1.1280316	4.201610589027405	1.0859574118214952	0.5215781076246192	55406-53-6	3-Iodo-2-propynyl-N-butylcarbamate	CCCCNC(=O)OCC#CI	Organic compounds	Organic acids and derivatives	Carboxylic acids and derivatives	Amino acids, peptides, and analogues
4261	-3.198206255002697	-3.926721	1.4337791	5.9265512079000455	-6.717570388317108	-0.7910191804170619	0.2833657803297272	891.500999999999	3	512	2.7519155796586907	2.023400749212544	-0.7674485536557198	5.159102654244326	0.7285148410361213	-4.048154	1.097066	4.361341062188147	1.9019679477894937	0.21063850760245448	555-43-1	Glyceryl tristearate	CCCCCCCCCCCCCCCCCC(=O)OCC(COC(=O)CCCCCCCCCCCCCCCCC)OC(=O)CCCCCCCCCCCCCCCCC	Organic compounds	Lipids and lipid-like molecules	Glycerolipids	Triradylcglycerols
4268	-4.175003549172604	-3.7694588	1.3290526	5.101695945858956	-6.225507044792176	-1.12381109893322	0.640345282257047	74.07900000000001	3	512	0.6946915619552	1.1002363275169638	-1.355811933664372	3.745884012194584	-0.4055447784206505	-3.5582519	1.0340664	4.085613554716109	1.311443240453303	0.48010504201680676	556-52-5	Glycidol	OCC1CO1	Organic compounds	Organoheterocyclic compounds	Epoxides
4307	-6.605217748618587	-6.0854635	1.6768152	6.742244595289231	-9.59549868106842	-2.85325408577919	0.388248023715415	384.4870000000002	3	512	-1.0203360882879253	-0.5005818731139524	-4.010617020737758	2.7316275745514718	-0.5197542247538411	-5.8002715	1.1844846	4.642041957378387	-0.2153898557324761	0.2752045454545454	563-12-2	Ethion	CCOP(=S)(OCC)SCSP(=S)(OCC)OCC	Organic compounds	Organic acids and derivatives	Organic dithiophosphoric acids and derivatives	Dithiophosphate O-esters
4324	-3.676345014213365	-4.0531106	1.2893527	4.816200345754623	-6.570194959640503	-1.7539946138858797	0.6551754385964912	118.176	3	512	1.3961842717575197	1.0194186962716818	-1.4976656736696181	3.318534672085005	0.37676558530445714	-3.778521	1.0526317	4.003729709982872	1.2940082401162207	0.5135087719298246	56539-66-3	3-Methoxy-3-methylbutan-1-ol	COC(C)(C)CCO	Organic compounds	Organic oxygen compounds	Organooxygen compounds	Ethers
4326	-3.271945186199648	-4.2660666	1.3627217	5.388733536005018	-7.0076571822166445	-1.6189236462116257	0.5058908515455005	512.7720000000004	3	512	2.4379791162364386	1.4438577460603559	-1.2977328797805583	4.091000656224461	0.9941213650088483	-4.466225	1.1427901	4.797135984897613	1.2436991407848228	0.3823614397807946	56554-53-1	Propane-1,2,3-triyl tris(3,5,5-trimethylhexanoate)	CC(CC(=O)OCC(COC(=O)CC(C)CC(C)(C)C)OC(=O)CC(C)CC(C)(C)C)CC(C)(C)C	Organic compounds	Lipids and lipid-like molecules	Glycerolipids	Triradylcglycerols
4354	-5.717194903465859	-4.091886	1.3816644	5.5014633357524865	-6.8681700229644775	-1.3667066872119906	0.718131868131868	60.1	3	512	-0.9383204314631192	0.6869884437998527	-2.089295550961738	3.412167784790749	-1.6253088599172747	-3.9985282	1.043115	4.134009313583373	0.7803462196556499	0.5642857142857143	57-14-7	1,1-Dimethylhydrazine	CN(C)N	Organic compounds	Organic nitrogen compounds	Organonitrogen compounds	Hydrazines and derivatives
4418	-4.495475278115791	-4.01857	1.3054502	5.126344457268713	-6.821347975730896	-1.6950035184621828	0.7258823529411764	180.167	3	512	0.7601999689581871	1.2371053103705885	-1.5656727286569185	3.560671728611795	-0.47690533182672823	-4.1484013	1.1186639	4.437869724631308	1.1072739893598749	0.5593326453388373	58-55-9	Theophylline	Cn1c(=O)c2[nH]cnc2n(C)c1=O	Organic compounds	Organoheterocyclic compounds	Imidazopyrimidines	Purines and purine derivatives
4486	-3.488028678727838	-3.8735263	1.4137821	5.578810080885886	-6.713686442375183	-1.1348763614892965	0.36331085978759525	654.0790000000002	3	512	2.3276015270766153	1.942103890271987	-0.8980562365707294	4.680753844315157	0.3854976560347354	-3.706999	0.9745632	3.8202590823173512	2.1086311364826287	0.2403109288643252	59487-23-9	C.I. Pigment Red 187	COc1cc(OC)c(NC(=O)c2cc3ccccc3c(N=Nc3cc(C(=O)Nc4ccc(C(N)=O)cc4)ccc3OC)c2O)cc1Cl	Organic compounds	Benzenoids	Naphthalenes	Naphthalenecarboxylic acids and derivatives
4502	-4.27426096079278	-5.67702	1.4849137	5.6994842946529385	-8.54622025489807	-2.8467359602451325	0.573423197492163	342.35600000000005	3	512	1.2602169827558398	-0.14254211948637074	-3.0117423113494506	2.6877419833034875	1.4027591121442313	-5.3044343	1.2087753	4.832101809978484	0.23004365258528836	0.44542319749216297	597-82-0	Phosphorothioic acid, O,O,O-triphenyl ester	S=P(Oc1ccccc1)(Oc1ccccc1)Oc1ccccc1	Organic compounds	Organic acids and derivatives	Organic thiophosphoric acids and derivatives	Thiophosphoric acid esters
4504	-3.0969615166838693	-3.8486137	1.3112454	5.155055430531501	-6.400056493282318	-1.245001062750817	0.5710308009843613	75.067	3	512	1.778487543254985	1.0268353292011003	-1.524607433343464	3.6304479971880372	0.7516522223298026	-3.7823784	1.0793651	4.349657520651814	1.0930706141082003	0.4460308009843613	598-55-0	Methyl carbamate	COC(N)=O	Organic compounds	Organic acids and derivatives	Carboxylic acids and derivatives	Amino acids, peptides, and analogues
4583	-4.678166825161006	-4.4536767	1.2955186	5.319796389341351	-7.360936713218689	-2.041140323877338	0.5728735632183908	234.298	3	512	0.6916017562542622	0.916091866528181	-1.9911681318034207	3.3286282575379307	-0.22449012456896522	-4.395015	1.1256349	4.155124932527542	0.974753808272028	0.43954022988505753	613-62-7	Benzyl 2-naphthyl ether	c1ccc(COc2ccc3ccccc3c2)cc1	Organic compounds	Benzenoids	Naphthalenes
4589	-5.287095968448748	-4.851163	1.3656707	5.423929715156553	-7.6517657160758965	-2.2278360009193436	0.6878164642375169	314.802	3	512	0.21094151440665482	0.6468745786393356	-2.1537282332204937	3.2702014819360588	-0.43593305798732196	-5.015138	1.1698723	4.408332759141921	0.4828993143856043	0.501970310391363	615-54-3	1,2,4-Tribromobenzene	Brc1ccc(Br)c(Br)c1	Organic compounds	Benzenoids	Benzene and substituted derivatives	Halobenzenes
4634	-3.495037552590326	-3.7353334	1.4811369	5.677178832888603	-6.661740887165069	-0.9845620542764666	0.5491062526705598	1113.605999999999	3	512	2.5516940096185743	2.311398105076586	-0.6150093249561694	5.062169507932434	0.2402958900976624	-3.7226968	1.0359159	4.0960292160511	2.3240347882431847	0.43046218487394955	61791-12-6	Cremophor EL	CCCCCCC(O)CC=CCCCCCCCOC(=O)OCCOCC(COCCOC(=O)OCCCCCCCC=CCC(O)CCCCCC)OCCOC(=O)OCCCCCCCC=CCC(O)CCCCCC	Organic compounds	Lipids and lipid-like molecules	Fatty Acyls	Fatty alcohols
4676	-5.490016130478068	-5.1905956	1.4454291	5.769288367033004	-8.05582365989685	-2.286535292863846	0.47555216043307597	361.659	3	512	0.06828314664676514	0.36770366312120784	-2.497524382772017	3.2717639842609874	-0.29942050364701345	-5.683293	1.3717705	5.334781891107557	-0.12499360865578162	0.34347668873496273	62476-59-9	Acifluorfen-sodium	O=C([O-])c1cc(Oc2ccc(C(F)(F)F)cc2Cl)ccc1[N+](=O)[O-].[Na+]	Organic compounds	Benzenoids	Benzene and substituted derivatives	Diphenylethers
4709	-4.223123019097642	-4.3006954	1.3438029	5.3620013773441295	-6.971516084671021	-1.6095147073268912	0.5249026304232254	152.062	3	512	0.9588976791618111	0.8813252917841681	-1.7894953864115677	3.572505990932562	0.07757240021388156	-4.259489	1.1556848	4.468375179171561	0.9225316517107747	0.3804581859787809	628-96-6	Ethylene glycol dinitrate	O=[N+]([O-])OCCO[N+](=O)[O-]	Organic compounds	Organic oxygen compounds	Organic oxoanionic compounds	Organic nitrates
4711	-2.940378771168051	-3.640051	1.2903022	5.210525611042975	-6.279646682739258	-1.0691210716962822	0.29743589743589743	118.176	3	512	2.1321505148028335	1.4324783949902566	-1.207117396768373	4.003408214274603	0.6996721168934723	-3.2641797	1.0341188	4.126516234874724	1.808349562776791	0.22051282051282053	629-11-8	1,6-Hexanediol	OCCCCCCO	Organic compounds	Lipids and lipid-like molecules	Fatty Acyls	Fatty alcohols
4774	-3.253756684375237	-3.824392	1.4103377	5.806535226106643	-6.952287995815277	-1.1457527697086336	0.2310283600619735	657.5580000000001	3	512	2.5641773814846793	1.9935419899145412	-1.1343539299553602	4.672181296151283	0.5706353959317698	-3.7124934	1.0264139	4.167896795272827	2.1054406354390256	0.17718220621581965	6358-37-8	Butanamide, 2,2'-[(3,3'-dichloro[1,1'-biphenyl]-4,4'-diyl)bis(2,1-diazenediyl)]bis[N-(4-methylphenyl)-3-oxo-	CC(=O)C(=NNc1ccc(-c2ccc(NN=C(C(C)=O)C(=O)Nc3ccc(C)cc3)c(Cl)c2)cc1Cl)C(=O)Nc1ccc(C)cc1	Organic compounds	Benzenoids	Benzene and substituted derivatives	Biphenyls and derivatives
4976	-4.171846749575562	-4.70651	1.3301084	5.180124253034592	-7.339964151382446	-2.159839898347855	0.4879176201372998	328.38900000000007	3	512	1.3445418516144987	0.8098785489410054	-1.8235755501923856	3.3565487028422054	0.534663317410522	-4.5785885	1.0616726	4.401766407489774	0.9378001234389537	0.3705263157894737	65140-91-2	Calcium (3,5-di-tert-butyl-4-hydroxybenzyl monoethyl phosphonate)	CCOP(=O)([O-])Cc1cc(C(C)(C)C)c(O)c(C(C)(C)C)c1.CCOP(=O)([O-])Cc1cc(C(C)(C)C)c(O)c(C(C)(C)C)c1.[Ca+2]	Organic compounds	Benzenoids	Benzene and substituted derivatives	Phenylpropanes
4983	-4.73389472751006	-5.1424327	1.5807006	6.10635538101196	-8.239903998374938	-2.1335486173629783	0.670525124527814	531.4400000000003	3	512	0.9915595119234337	0.5830215413367485	-2.5144497589414447	3.5919056220705152	0.4085379621566885	-4.9949217	1.1114821	4.338499706983566	0.7305325708614904	0.5188882586500283	65277-42-1	Ketoconazole	CC(=O)N1CCN(c2ccc(OCC3COC(Cn4ccnc4)(c4ccc(Cl)cc4Cl)O3)cc2)CC1	Organic compounds	Organoheterocyclic compounds	Diazinanes	Piperazines
5145	-4.446865012117938	-5.1063848	1.4771471	5.675702226161955	-7.934412026405334	-2.2587098002433788	0.460841618147121	464.115	3	512	1.2197605927414195	0.560240846078757	-2.267786421545977	3.4079158046159783	0.6595197420629706	-5.1605825	1.2273415	4.728677856922147	0.5060430651165518	0.33007238737789024	678-39-7	8:2 Fluorotelomer alcohol	OCCC(F)(F)C(F)(F)C(F)(F)C(F)(F)C(F)(F)C(F)(F)C(F)(F)C(F)(F)F	Organic compounds	Organohalogen compounds	Alkyl halides	Alkyl fluorides
5172	-3.335022998844829	-4.1170645	1.4471842	5.543715676665304	-6.950810670852661	-1.4070949941873576	0.3174767698055369	581.0280000000002	3	512	2.4291740628957337	1.647132601160782	-1.1866136091120985	4.357102067553205	0.7820414771683546	-3.5860844	1.0605456	4.145287886261938	2.1781126936685293	0.2007290105225664	67990-05-0	2-Naphthalenecarboxamide, N-(5-chloro-2-methoxyphenyl)-3-hydroxy-4-[[2-methoxy-5-[(phenylamino)carbonyl]phenyl]azo]-	COc1ccc(C(=O)Nc2ccccc2)cc1N=Nc1c(O)c(C(=O)Nc2cc(Cl)ccc2OC)cc2ccccc12	Organic compounds	Benzenoids	Naphthalenes	Naphthalenecarboxylic acids and derivatives
5426	-2.844511169932268	-3.6496367	1.3690178	5.286638608574867	-6.280432915687561	-0.9937943071126941	0.4633333333333334	184.367	3	512	2.4211720190171797	1.6160464499594132	-1.0147497267381131	4.2718888818367535	0.8051255755206128	-3.4749184	0.9886675	4.045158565044402	1.7907648058186736	0.3433333333333334	68551-19-9	Alkanes, C12-14-iso-	CCCCCCCCCCC(C)C	Organic compounds	Hydrocarbons	Saturated hydrocarbons	Alkanes
5484	-2.8706694379045072	-4.141783	1.2029309	4.654934740066528	-6.789016556739807	-2.134081816673279	0.4666666666666667	282.556	3	512	2.580435095952821	1.3093213140728366	-1.337912022882479	3.3170227171840496	1.2711137995527682	-3.993505	0.9435658	3.7916302978992458	1.4575995349246527	0.3466666666666667	68649-11-6	1-Decene, dimer, hydrogenated	CCCCCCCCC(C)C(C)CCCCCCCC	Organic compounds	Hydrocarbons	Saturated hydrocarbons	Alkanes
5609	-3.115783034075438	-3.5290406	1.2180365	5.050222858786581	-6.010014235973358	-0.9597913771867765	0.4998161538425833	118.17599999999996	3	512	1.9567462518954466	1.5434887141870588	-0.9374849500024736	4.112737908784108	0.4132575409520278	-3.3954146	0.9672366	3.672385933995247	1.6771147022465618	0.31057477453223853	6920-22-5	1,2-Hexanediol	CCCCC(O)CO	Organic compounds	Lipids and lipid-like molecules	Fatty Acyls	Fatty alcohols
5639	-8.293497934949725	-5.1251044	1.4874134	5.755978846549987	-8.088602089881897	-2.33262324333191	0.5778747082145073	375.73	3	512	-2.718622062446089	0.4497714351278014	-2.5137262173782613	3.242252629171726	-3.1683935076120786	-5.581775	1.1929529	4.835437703132628	-0.006899310091640403	0.40517993542680697	69806-40-2	Haloxyfop-methyl	COC(=O)C(C)Oc1ccc(Oc2ncc(C(F)(F)F)cc2Cl)cc1	Organic compounds	Benzenoids	Benzene and substituted derivatives	2-phenoxypropionic acid esters
5640	-5.731381196324476	-4.7768526	1.3507837	5.072328084707259	-7.359575200080871	-2.2872471153736127	0.6114612194945821	383.366	3	512	-0.14776760282455526	0.8067609752498212	-1.775961606580951	3.296366478126308	-0.9545285885974248	-4.9403596	1.160769	4.348775494098662	0.6432539921958454	0.4252910251522984	69806-50-4	Fluazifop-butyl	CCCCOC(=O)C(C)Oc1ccc(Oc2ccc(C(F)(F)F)cn2)cc1	Organic compounds	Benzenoids	Benzene and substituted derivatives	2-phenoxypropionic acid esters
5714	-4.918833559718499	-4.608774	1.2878737	5.01089026927948	-7.3091034412384035	-2.2982131719589236	0.5244665718349929	218.083	3	512	0.4197882530681568	0.7298476361901847	-1.9704816284517472	3.0404086408277324	-0.3100593745378353	-4.52891	1.0842535	4.333755755424499	0.8097116567181426	0.39473684210526316	709-98-8	Propanil	CCC(=O)Nc1ccc(Cl)c(Cl)c1	Organic compounds	Benzenoids	Benzene and substituted derivatives	Anilides
5731	-2.7684200475392187	-3.55265	1.3203819	4.983270972967148	-6.022655129432678	-1.0393841564655308	0.07692307692307693	88.14999999999999	3	512	2.176802269096122	1.3925723492671034	-1.0774328127973374	3.90583816016981	0.7842299272837794	-3.458975	0.95202374	3.8758866310119595	1.4862472441159411	0.06153846153846154	71-41-0	1-Pentanol	CCCCCO	Organic compounds	Organic oxygen compounds	Organooxygen compounds	Alcohols and polyols
5783	-4.04649620596774	-4.257493	1.3080778	5.24668308198452	-6.8351074934005736	-1.588424411416054	0.6195194589463693	378.3330000000002	3	512	1.5313780182032606	1.320381214061128	-1.257233269229573	3.989449812754947	0.21099681313626384	-3.928087	1.0329655	3.9283566594123833	1.64978722666895	0.4844031798766018	7237-83-4	tris(oxiran-2-ylmethyl) benzene-1,2,4-tricarboxylate	O=C(OCC1CO1)c1ccc(C(=O)OCC2CO2)c(C(=O)OCC2CO2)c1	Organic compounds	Benzenoids	Benzene and substituted derivatives	Benzoic acids and derivatives
5794	-4.444262169656483	-5.7484846	1.5234066	5.807358407974241	-8.825433588027954	-3.018075180053713	0.605482752541576	318.0300000000001	3	512	1.058205919573007	-0.24601652048512876	-3.3229654987984643	2.4843929091757766	1.3042224418547477	-5.796571	1.3661207	5.358110731840132	-0.2941026836779383	0.47471352177234527	72-55-9	p,p'-DDE	ClC(Cl)=C(c1ccc(Cl)cc1)c1ccc(Cl)cc1	Organic compounds	Benzenoids	Benzene and substituted derivatives	Diphenylmethanes
5864	-5.3234271163162745	-4.8487144	1.4279789	5.532147431373595	-7.625015997886658	-2.0928685665130633	0.7389599317988065	396.84	3	512	0.2751883246450531	0.7499010792508757	-2.0264005569253305	3.5057468744482643	-0.4747127646622218	-5.0490956	1.1064512	4.619751417636868	0.5495198049190152	0.5882352941176471	742693-38-5	SSR504734	O=C(NC(c1ccccc1)C1CCCCN1)c1cccc(C(F)(F)F)c1Cl	Organic compounds	Benzenoids	Benzene and substituted derivatives	Benzoic acids and derivatives
5984	-3.126829800090701	-3.7478135	1.244844	4.672041267156598	-6.007351064682007	-1.335309797525409	0.6327380952380952	74.12299999999999	3	512	1.7431231882285736	1.1221395147149968	-1.1373980763627325	3.5346431907938656	0.6209836631203585	-3.5138218	0.95456344	3.7347320973873117	1.3561311451756692	0.47857142857142854	75-65-0	tert-Butyl alcohol	CC(C)(C)O	Organic compounds	Organic oxygen compounds	Organooxygen compounds	Alcohols and polyols
5999	-4.697350831243575	-3.9158723	1.2822965	5.112671482563016	-6.559017896652222	-1.4463464140892055	0.6076470588235294	85.10600000000001	3	512	0.23260934781910378	1.0140878344675128	-1.6290577175895424	3.4836137649734735	-0.7814784958096155	-3.911978	1.0051684	3.8844315648078913	1.017982191694391	0.46598039215686277	75-86-5	2-Hydroxy-2-methylpropanenitrile	CC(C)(O)C#N	Organic compounds	Organic oxygen compounds	Organooxygen compounds	Alcohols and polyols
6046	-3.7657357285128414	-4.1740217	1.286134	4.949472078680991	-6.676883924007416	-1.7274118453264244	0.6825382855131139	158.197	3	512	1.4334625148978721	1.0251765458185096	-1.477685680596702	3.471786398084289	0.40828599237338903	-4.0190763	0.98434234	3.735502314567565	1.180121907779892	0.5281464530892448	764-99-8	{2-[2-(Ethenyloxy)ethoxy]ethoxy}ethene	C=COCCOCCOC=C	Organic compounds	Organic oxygen compounds	Organooxygen compounds	Ethers
6050	-5.715983287625536	-5.0037527	1.4213898	5.761068958044051	-8.028062391281127	-2.266993433237076	0.5381775333857031	372.8080000000001	3	512	-0.14449806441951185	0.5677325330457772	-2.4565771680751025	3.3044917899689485	-0.7122305791904777	-4.9848495	1.155477	4.372599697113037	0.5866357877719184	0.3904438515643949	76578-14-8	Quizalofop-ethyl	CCOC(=O)C(C)Oc1ccc(Oc2cnc3cc(Cl)ccc3n2)cc1	Organic compounds	Benzenoids	Benzene and substituted derivatives	2-phenoxypropionic acid esters
6165	-2.559328968321597	-3.2747636	1.317977	5.174582529067992	-5.808487045764923	-0.6339045166969307	0.5634358099878266	732.7139999999999	3	512	3.305605521381268	2.59017092583135	0.05644744393794186	5.231029973005934	0.7154346158153659	-3.3361013	0.98247313	3.865596595406532	2.5288332066869716	0.3910907939002759	77804-81-0	C.I. Pigment Yellow 180	CC(=O)C(=NNc1cccc(OCCOc2ccccc2N=NC(C(C)=O)C(=O)Nc2ccc3[nH]c(=O)[nH]c3c2)c1)C(=O)Nc1ccc2[nH]c(=O)[nH]c2c1	Organic compounds	Organic acids and derivatives	Carboxylic acids and derivatives	Amino acids, peptides, and analogues
6232	-3.0667906318724256	-4.2808957	1.3471106	5.287058764696121	-7.0761886715888975	-1.7891299068927766	0.5782604323780794	276.285	3	512	2.3745666750706333	1.1604616024332348	-1.6348313646458388	3.652227400050282	1.2141050781190295	-4.137223	1.0747616	4.143389064073561	1.3041345193489249	0.4582604323780794	77-93-0	Triethyl citrate	CCOC(=O)CC(O)(CC(=O)OCC)C(=O)OCC	Organic compounds	Organic acids and derivatives	Carboxylic acids and derivatives	Tricarboxylic acids and derivatives
6270	-3.8693454038344	-4.092068	1.3619959	5.5208257794380176	-6.846347582340241	-1.3255218029022229	0.6451461973201102	158.28499999999997	3	512	1.3300943567266879	1.1073715512937015	-1.6469078217791526	3.873917957658865	0.2227227915086174	-3.9236927	1.0921041	4.198161292076111	1.275747050513886	0.5013780813780814	78-69-3	3,7-Dimethyl-3-octanol	CCC(C)(O)CCCC(C)C	Organic compounds	Organic oxygen compounds	Organooxygen compounds	Alcohols and polyols
6288	-5.170027629704754	-4.8004556	1.4189911	5.621076852083204	-7.686379778385162	-2.065302926301958	0.7209090909090909	131.389	3	512	-0.051468622466324415	0.3181034183477053	-2.5678207711467325	3.0532560809364715	-0.369572059483807	-4.9880652	1.1595476	4.478263962268822	0.13049377135051532	0.5709090909090909	79-01-6	Trichloroethylene	ClC=C(Cl)Cl	Organic compounds	Organohalogen compounds	Vinyl halides	Vinyl chlorides
6346	-3.74629561542175	-4.4552765	1.3288012	5.31401706933975	-7.075197160243988	-1.761180090904238	0.6895514232107987	341.4510000000001	3	512	1.7870327735431908	1.0780519018352654	-1.5418687712790473	3.772148298060703	0.7089808738360626	-4.35161	1.1014775	4.077545297145843	1.1817181922783313	0.547615939339831	8002-74-2	Hydrocarbon waxes	CCCNCC(O)COc1ccccc1C(=O)CCc1ccccc1	Organic compounds	Phenylpropanoids and polyketides	Linear 1,3-diarylpropanoids
6390	-4.398609600935975	-4.1682515	1.2868744	4.90305557847023	-6.7124825596809385	-1.8094269812107089	0.48684233640755376	164.248	3	512	0.8168904890507773	1.0472485729036265	-1.496982469694186	3.406073108776044	-0.23035808650116074	-4.2018948	1.0027092	4.013472902774808	1.0136053127589666	0.3668423364075538	80-46-6	4-(2-Methylbutan-2-yl)phenol	CCC(C)(C)c1ccc(O)cc1	Organic compounds	Benzenoids	Benzene and substituted derivatives	Phenylpropanes
6427	-2.945050076652844	-4.309136	1.4789811	5.706888520717618	-7.113999283313751	-1.4071107625961337	0.5831157059314954	261.281	3	512	2.4720577529169185	1.1079719276779845	-1.6968914537439885	4.009997066973629	1.3640858371960332	-4.356795	1.0891603	4.209993124008179	1.0603129965718863	0.4456157059314954	81334-34-1	Imazapyr	CC(C)C1(C)N=C(c2ncccc2C(=O)O)NC1=O	Organic compounds	Organic acids and derivatives	Carboxylic acids and derivatives	Amino acids, peptides, and analogues
6468	-5.500076449991258	-4.7887197	1.4048109	5.357040745019912	-7.3647881031036375	-2.007747358083725	0.6103515463985408	410.5360000000002	3	512	0.11327479652102845	0.8246315740442048	-1.7514368565913507	3.6056038884285617	-0.7113567959080065	-4.7114134	1.1217676	4.175093048810958	0.9019378546048065	0.4610182130652075	82560-54-1	Benfuracarb	CCOC(=O)CCN(SN(C)C(=O)Oc1cccc2c1OC(C)(C)C2)C(C)C	Organic compounds	Organoheterocyclic compounds	Coumarans
6494	-4.569018901186926	-5.018893	1.4442154	5.532752960920332	-8.013305461406707	-2.4805525004863753	0.6905230218769167	414.7180000000003	3	512	1.0487339842639618	0.5988601158822444	-2.39555257595582	3.1372003849645123	0.44987386385824024	-5.18622	1.259531	4.937095373868942	0.431532706324559	0.5289230218769168	83-46-5	beta-Sitosterol	CCC(CCC(C)C1CCC2C3CC=C4CC(O)CCC4(C)C3CCC12C)C(C)C	Organic compounds	Lipids and lipid-like molecules	Steroids and steroid derivatives	Stigmastanes and derivatives
6500	-4.648535886333468	-4.6098614	1.3102081	5.119088509678839	-6.93151023387909	-1.8124217242002507	0.5989181406828465	291.782	3	512	0.8165226104707315	0.8551971159061476	-1.4664517370748904	3.6526367726039486	-0.03867451243210063	-4.534544	1.0098275	3.8843457818031304	0.93051450247458	0.4058483119608439	83657-17-4	Uniconazole-P	CC(C)(C)C(O)C(=Cc1ccc(Cl)cc1)n1cncn1	Organic compounds	Phenylpropanoids and polyketides	Cinnamyl alcohols
6574	-4.880000692187986	-4.1061893	1.3591561	5.3318117439746855	-6.82295868396759	-1.4911469399929047	0.5509820302389962	208.216	3	512	0.4385134068804926	1.2123248487713956	-1.5044445848991113	3.827367159075574	-0.773811441241941	-4.1397667	1.0529397	4.2428139388561235	1.1787473964656774	0.4246662407653119	84-65-1	Anthraquinone	O=C1c2ccccc2C(=O)c2ccccc21	Organic compounds	Benzenoids	Anthracenes	Anthraquinones
6800	-5.858099632380695	-6.07647	1.5099387	6.030389714241025	-9.223738026618957	-3.1933483123779314	0.70601829543006	551.49	3	512	-0.11656199046249693	-0.3349322645384376	-3.482200384700759	2.5481893295402664	0.2183702658431823	-5.9276967	1.2974378	4.963926041126251	-0.18615907086732708	0.5441135335252982	87-82-1	Hexabromobenzene	Brc1c(Br)c(Br)c(Br)c(Br)c1Br	Organic compounds	Benzenoids	Benzene and substituted derivatives	Halobenzenes
6868	-4.320778129334347	-4.1538205	1.268085	5.026530662178993	-6.7668877124786375	-1.7403570502996446	0.7161204227607558	152.237	3	512	0.86174208777145	1.028699686307323	-1.5843674953728408	3.442163166806152	-0.1669576146553915	-4.0773883	1.018023	3.9150377810001347	1.1051319334997565	0.5634888438133874	89-82-7	R-(+)-Pulegone	CC(C)=C1CCC(C)CC1=O	Organic compounds	Lipids and lipid-like molecules	Prenol lipids	Monoterpenoids
6913	-4.645565748754339	-3.8138413	1.2406342	4.980311843752859	-6.2359503865242	-1.255638542771341	0.4969467787114846	144.17299999999997	3	512	0.5133181867405022	1.3450425959461019	-1.0770664510293588	3.9032453927235	-0.8317244058283135	-4.0082827	1.0303651	4.070069897174834	1.1506012782256574	0.38361344537815123	90-15-3	1-Naphthol	Oc1cccc2ccccc12	Organic compounds	Benzenoids	Naphthalenes	Naphthols and derivatives
7150	-3.5616314222584973	-4.087996	1.2846763	5.0330039888620375	-6.655292475223542	-1.6222884863615044	0.5496615312791784	154.212	3	512	1.6264867473773872	1.1001221687591956	-1.4671743055876572	3.56582968327438	0.5263645837534656	-4.0282097	1.0076138	3.839763951301575	1.1599084799798158	0.43537581699346406	92-52-4	Biphenyl	c1ccc(-c2ccccc2)cc1	Organic compounds	Benzenoids	Benzene and substituted derivatives	Biphenyls and derivatives
7163	-5.916238115460075	-4.640659	1.2877723	5.1582622766494755	-7.416428208351135	-2.2581659317016602	0.4670944741532977	184.242	3	512	-0.6508494760865676	0.6247297723213334	-2.1510395689776276	3.0072227076718474	-1.2755792600218427	-4.5482802	1.0987294	4.165547639131546	0.7171083953515763	0.36042780748663106	92-87-5	Benzidine	Nc1ccc(-c2ccc(N)cc2)cc1	Organic compounds	Benzenoids	Benzene and substituted derivatives	Biphenyls and derivatives
7262	-5.063884605609816	-4.4125233	1.3738459	5.5084297120571115	-7.004143512248993	-1.495713800191881	0.39898872679045094	419.38500000000016	3	512	0.5587282875349436	1.2100896189118944	-1.3815306191042325	4.126899092952879	-0.651361335956496	-4.6065283	1.1088195	4.134594058990476	1.0160846244248454	0.30668103448275863	94125-34-5	Prosulfuron	COc1nc(C)nc(NC(=O)NS(=O)(=O)c2ccccc2CCC(F)(F)F)n1	Organic compounds	Organic nitrogen compounds	Organonitrogen compounds	Sulfonylureas
7325	-3.954392242338749	-4.696442	1.3892359	5.5219883680343615	-7.446627926826477	-1.9246395587921155	0.5427690318532132	264.419	3	512	1.467900416109828	0.725850545198814	-2.0243352683779006	3.4976530996564614	0.7420498848890342	-5.097577	1.1439154	4.37989889383316	0.32471553972806505	0.39114993978922724	95-33-0	N-Cyclohexyl-2-benzothiazolesulfenamide	c1ccc2sc(SNC3CCCCC3)nc2c1	Organic compounds	Organoheterocyclic compounds	Benzothiazoles
7337	-3.9703685440635423	-3.8994462	1.3707408	5.555818969011305	-6.743673419952392	-1.187854450941087	0.5135714285714286	126.586	3	512	1.1320171327160944	1.202939404332395	-1.6412877431727553	3.91453122583855	-0.07092229505536363	-4.1083097	1.0233331	4.112231504917143	0.9940759321116496	0.3992857142857143	95-49-8	2-Chlorotoluene	Cc1ccccc1Cl	Organic compounds	Benzenoids	Benzene and substituted derivatives	Halobenzenes
7377	-4.548692889004761	-4.331531	1.304381	5.237421500682831	-7.176812553405762	-1.9393910527229317	0.6288611388611388	280.785	3	512	0.8996810143417852	1.1168428626362432	-1.7284386500592157	3.5089828506236147	-0.2171618411837164	-4.708963	1.1110032	4.512205004692078	0.7394109772979017	0.4788611388611388	96-11-7	Propane, 1,2,3-tribromo-	BrCC(Br)CBr	Organic compounds	Organohalogen compounds	Organobromides
7382	-5.383806817015756	-4.3336444	1.3127562	5.319094264507294	-7.004915916919709	-1.6858216524124148	0.6119347319347319	147.43200000000002	3	512	-0.21521505998458684	0.8349473573381803	-1.8363241598885391	3.4827701046187545	-1.050162426909555	-4.5187635	1.0648339	4.146022427082061	0.6498282083608111	0.4719347319347319	96-18-4	1,2,3-Trichloropropane	ClCC(Cl)CCl	Organic compounds	Organohalogen compounds	Organochlorides
7407	-4.907400541800659	-4.945414	1.45462	5.757311907410621	-7.668426883220673	-1.9111149758100514	0.5846390168970814	358.54700000000014	3	512	0.6471455512652285	0.6091320179955502	-2.1138807901547847	3.6434311172558367	0.03801352451403783	-5.264116	1.3037622	5.066439604759216	0.2904302670012693	0.45892473118279575	96-69-5	4,4'-Thiobis(6-tert-butyl-m-cresol)	Cc1cc(O)c(C(C)(C)C)cc1Sc1cc(C(C)(C)C)c(O)cc1C	Organic compounds	Organosulfur compounds	Thioethers	Aryl thioethers
7418	-4.032623702173133	-5.3487225	1.5567305	6.174983650445937	-8.638882541656494	-2.4638988912105573	0.76223711823421	441.54900000000015	3	512	1.6123552033594657	0.29625642646165345	-2.9939036361238958	3.1810800143220415	1.3160987557126091	-5.2932625	1.2847925	4.6675062537193295	0.3517164224618495	0.5962421208750464	97322-87-7	Troglitazone	Cc1c(C)c2c(c(C)c1O)CCC(C)(COc1ccc(Cc3sc(=O)[nH]c3O)cc1)O2	Organic compounds	Organoheterocyclic compounds	Benzopyrans	1-benzopyrans
7422	-5.129683859593563	-4.2563586	1.333498	5.314242982864379	-6.95372519493103	-1.6394822120666506	0.6815528293545535	239.322	3	512	0.24929876396527387	1.1226240108956878	-1.5747425713721928	3.7395004114921866	-0.8733252360889248	-4.1496224	1.0957541	4.302890875935548	1.2293601700199803	0.5400143678160919	97-39-2	1,3-Bis(2-methylphenyl)guanidine	Cc1ccccc1N=C(N)Nc1ccccc1C	Organic compounds	Benzenoids	Benzene and substituted derivatives	Toluenes
7521	-3.2378693422815314	-3.7956562	1.2563869	4.9845988631248455	-6.177908873558044	-1.1933100104331986	0.667247899159664	96.022	3	512	1.7445014051745484	1.186714540960134	-1.1955381261019642	3.789060737022881	0.5577868619421014	-3.8240974	1.0061433	3.9187206298112858	1.1582733607182385	0.5260714285714286	993-13-5	Methyl phosphonic acid	CP(=O)(O)O	Organic compounds	Organic acids and derivatives	Organic phosphonic acids and derivatives	Organic phosphonic acids
7533	-5.226294004768732	-4.187812	1.4061022	5.416719430685042	-6.911754703521728	-1.495035272836686	0.7137933817594835	335.8310000000001	3	512	0.29982677788362655	1.338308944073321	-1.3856339208693693	4.031085509815672	-1.0384821532672674	-4.259933	1.1067992	4.2627694547176365	1.2661877798465655	0.5680306698950768	99607-70-2	Cloquintocet-mexyl	CCCCCC(C)OC(=O)COc1ccc(Cl)c2cccnc12	Organic compounds	Benzenoids	Benzene and substituted derivatives	Phenoxyacetic acid derivatives
7540	-3.7168150845349857	-3.6470785	1.3634317	5.289711645245552	-6.495450067520141	-1.20573842227459	0.6439756158873806	140.26999999999998	3	512	1.4301497124547617	1.499886293720749	-1.348485270530394	3.9412263747151575	-0.06973657043586456	-3.711608	0.958133	3.6142103582620617	1.4353568496364604	0.5027991452991454	99-82-1	p-Menthane	CC1CCC(C(C)C)CC1	Organic compounds	Lipids and lipid-like molecules	Prenol lipids	Monoterpenoids
7549	-4.33126699963181	-4.3974185	1.3938406	5.832127076387405	-7.350068378448486	-1.5179413020610817	0.4953484044559559	135.21	3	512	0.7997418131588303	0.7335902992671341	-2.219059565657846	3.6130675107295582	0.06615149936111031	-4.398252	1.0675792	4.126080214977263	0.7327567981550043	0.38765609676364826	99-97-8	N,N,4-Trimethylaniline	Cc1ccc(N(C)C)cc1	Organic compounds	Benzenoids	Benzene and substituted derivatives	Toluenes
7696	-3.2566060170035764	-4.4564238	1.4327049	5.873634868860244	-7.228126370906829	-1.354491502046585	0.6563260869565217	386.4440000000001	3	512	2.33048055174739	1.1306628000332752	-1.6410398021558625	4.2325950667043815	1.1998177424568728	-4.3546295	1.0438099	4.123318582773209	1.2324570580249843	0.5000760869565217	NOCAS_1-(2,6-bis(4-tolyl)-1,3-dioxano(5,4-d)-	1-(2,6-bis(4-tolyl)-1,3-dioxano(5,4-d)-1,3-dioxan-4-yl)ethane-1,2-diol	Cc1ccc(C2OC3COC(c4ccc(C)cc4)OC3C(C(O)CO)O2)cc1	Organic compounds	Benzenoids	Benzene and substituted derivatives	Toluenes
7870	-4.394459555938237	-5.2321396	1.6086408	6.294011288881299	-8.410595369338989	-2.1165840804576894	0.7572039377136829	354.44600000000014	3	512	1.1550905236700282	0.3174104775674447	-2.8610452897307233	3.432965999150576	0.8376800314641066	-4.990034	1.2870629	4.901561582088469	0.559515977847974	0.5742040607603174	NOCAS_2,2'-((3,3',5,5'-tetramethyl-(1,1'-biph	2,2'-((3,3',5,5'-tetramethyl-(1,1'-biphenyl)-4,4'-diyl)-bis(oxymethylene))-bis-oxirane	Cc1cc(-c2cc(C)c(OCC3CO3)c(C)c2)cc(C)c1OCC1CO1	Organic compounds	Benzenoids	Benzene and substituted derivatives	Biphenyls and derivatives
7906	-4.902538617687802	-4.720704	1.3433795	5.205144089460372	-7.24061119556427	-2.0354671061038974	0.6394214251357109	215.989	3	512	0.4318930160513338	0.6137275493260426	-1.9061795618251343	3.2989645276352384	-0.18183453901348567	-4.808206	1.1172432	4.362566900253295	0.5262255302156965	0.48823094894523467	NOCAS_2,3-dichloro-5-trifluoromethylpyridine	2,3-dichloro-5-trifluoromethylpyridine	FC(F)(F)c1cnc(Cl)c(Cl)c1	Organic compounds	Organoheterocyclic compounds	Pyridines and derivatives	Halopyridines
8304	-4.4912964184472965	-4.5310144	1.4233125	5.678925281763076	-7.71895272731781	-2.040027445554734	0.7591273819469307	339.439	3	512	1.039465320865347	0.9997473015944501	-2.188190988005166	3.49073429375791	0.03971802399655111	-4.5888076	1.0953493	4.272764754295347	0.941954157678667	0.6025967697020328	NOCAS_57870	CJ-011802	NC(=O)N(O)Cc1ccc2c(c1)CCCN2CCCc1ccccc1	Organic compounds	Organoheterocyclic compounds	Quinolines and derivatives	Hydroquinolines
8941	-3.875818006477403	-3.9752855	1.4364856	5.569405648112297	-6.866388368606567	-1.2969827204942705	0.6673700015805278	698.3010000000004	3	512	1.9682246574942612	1.8687571324536414	-1.0223457046349032	4.547059943477393	0.09946752361292921	-4.035846	1.0120904	3.789811801910399	1.8081964152528778	0.52953216374269	NOCAS_dodecyl 3-(2-(3-benzyl-4-ethoxy-2,5-dio	dodecyl 3-(2-(3-benzyl-4-ethoxy-2,5-dioxoimidazolidin-1-yl)-4,4-dimethyl-3-oxovaleramido)-4-chlorobenzoate	CCCCCCCCCCCCOC(=O)c1ccc(Cl)c(NC(=O)C(C(=O)C(C)(C)C)n2c(O)c(OCC)n(Cc3ccccc3)c2=O)c1	Organic compounds	Benzenoids	Benzene and substituted derivatives	Benzoic acids and derivatives
10166	-9.04771522803075	-7.6147275	1.832426	6.926335835456846	-11.0713609457016	-4.145025110244753	0.36681444991789824	340.4200000000001	3	512	-3.5157001606532146	-2.0827124165450757	-5.539345878324064	1.3869899571327822	-1.43298773092992	-7.9114785	1.7639488	6.865303218364715	-2.3794634369929355	0.27348111658456487	57117-41-6	1,2,3,7,8-Pentachlorodibenzofuran	Clc1cc2oc3cc(Cl)c(Cl)c(Cl)c3c2cc1Cl	Organic compounds	Organoheterocyclic compounds	Benzofurans	Dibenzofurans
10173	-9.72846954296668	-5.7151628	1.5009669	5.773856526613234	-8.626820039749145	-2.8529635131359106	0.35183838383838384	326.437	3	512	-4.214670164989233	-0.20136337029084767	-3.1130206617716976	2.6608358648415367	-4.013306788907842	-6.296301	1.3937358	5.316086840629577	-0.7825014900750746	0.26383838383838387	57465-28-8	3,3',4,4',5-Pentachlorobiphenyl	Clc1ccc(-c2cc(Cl)c(Cl)c(Cl)c2)cc1Cl	Organic compounds	Benzenoids	Benzene and substituted derivatives	Biphenyls and derivatives
10177	-6.506620791926408	-5.904455	1.5629551	6.572897005081176	-9.145291519165038	-2.5723945140838627	0.46061538461538465	326.437	3	512	-0.9928214139489606	-0.39065578984499016	-3.631492141187591	2.9414048638935846	-0.6021656069898844	-6.4413157	1.3706081	5.33467481136322	-0.927516285317318	0.3606153846153846	65510-44-3	2',3,4,4',5-Pentachlorobiphenyl	Clc1ccc(-c2cc(Cl)c(Cl)c(Cl)c2)c(Cl)c1	Organic compounds	Benzenoids	Benzene and substituted derivatives	Biphenyls and derivatives
20018	-4.286396224814733	-3.988005	1.3378316	5.398819836974139	-6.941221690177917	-1.5424018532037773	0.6269658119658119	226.31599999999997	3	512	1.0683190338067035	1.3667103277188395	-1.5865064315564807	3.812313405417659	-0.29839130194791164	-3.899819	1.0125948	3.8492857336997983	1.45489636511552	0.4980769230769231	24851-98-7 ,57374-49-9	Methyl dihydrojasmonate ,methyl [3-(acetyloxy)-2-pentylcyclopent-2-en-1-yl]acetate		Organic compounds	Lipids and lipid-like molecules	Fatty Acyls	Lineolic acids and derivatives
20024	-3.8426905387940833	-4.117339	1.3547139	5.470607382059094	-7.082338261604309	-1.6117308795452152	0.48359395336139527	326.50200000000007	3	512	1.6711953071119667	1.3965466920119558	-1.5684524156982589	3.902154966360835	0.2746485954222253	-4.024322	1.0139209	4.12500997185707	1.489563819964725	0.3538642236316655	68584-22-5 ,68584-26-9	(C10-C16) Alkylbenzenesulfonic acid ,C10-C16 alkyl benzene sulfonic acid magnesium salt		Organic compounds	Benzenoids	Benzene and substituted derivatives	Benzenesulfonic acids and derivatives
20040	-5.085400110835289	-4.3102407	1.312914	4.947047638893127	-6.993614184856415	-2.0465665459632874	0.555475051264525	198.269	3	512	0.21185470532974085	0.9870140791536157	-1.6963593686913845	3.250688270201743	-0.7751593652908557	-4.3461313	1.1506366	4.491475796699524	0.9511235046108292	0.4231755860238833	101-77-9 ,13552-44-8	4,4'-Diaminobiphenyl methane ,4,4'-Methylenedianiline dihydrochloride		Organic compounds	Benzenoids	Benzene and substituted derivatives	Diphenylmethanes
20050	-3.854839006721424	-3.5228314	1.4967316	6.208520203828811	-6.564473414421081	-0.35595321059227003	0.6866457680250784	292.244	3	512	1.6109065967954632	1.9429141485169268	-1.0987278109041938	5.109792392924617	-0.33200756674950016	-3.6890757	1.0819206	4.230209809541702	1.7766698910805583	0.5177272727272727	NOCAS_l-aspartic acid, N,N'-1,2-ethanediylbis ,NOCAS_N,N'-1,2-ethanediylbis-L-aspartic acid	l-aspartic acid, N,N'-1,2-ethanediylbis-, trisodium salt ,N,N'-1,2-ethanediylbis-L-aspartic acid		Organic compounds	Organic acids and derivatives	Carboxylic acids and derivatives	Amino acids, peptides, and analogues
20051	-4.294535222506434	-3.84658	1.2716513	4.895876038074492	-6.285165226459503	-1.389289188385011	0.5505494505494506	94.497	3	512	0.680882798657571	1.1288379753821411	-1.3097472052954975	3.5861288327789946	-0.44795519397249883	-4.1230907	1.0430397	4.2252116709947565	0.8523272847070076	0.4362637362637362	3926-62-3 ,79-11-8	Sodium chloroacetate ,Chloroacetic acid		Organic compounds	Organic acids and derivatives	Carboxylic acids and derivatives	Alpha-halocarboxylic acids and derivatives
15	-4.167436903279334	-4.46681	1.0599028	3.947996401786804	-6.480588877201081	-2.5325924754142766	0.3917086834733894	162.27599999999995	4	512	1.0428173908026361	0.7434440482721498	-1.2703345831191102	2.6776618186676937	0.29937332316109533	-4.2427654	1.0703878	4.0229282021522526	0.9674888647218729	0.29647058823529415	100-18-5	1,4-Diisopropylbenzene	CC(C)c1ccc(C(C)C)cc1	Organic compounds	Lipids and lipid-like molecules	Prenol lipids	Monoterpenoids
59	-3.165559585693414	-3.7926033	1.0561377	4.078482151031494	-5.8433225274086	-1.7648403763771061	0.561971692516315	106.12399999999997	4	512	1.8602540252473767	1.233210338473528	-0.8175089164678095	3.2609732345636844	0.6270436686248235	-3.7486641	1.0443891	4.300951457023619	1.2771494867940254	0.4095447313937016	100-52-7	Benzaldehyde	O=Cc1ccccc1	Organic compounds	Benzenoids	Benzene and substituted derivatives	Benzoyl derivatives
128	-4.563207498840876	-4.5813484	1.1648946	4.786448043584823	-7.041658484935761	-2.255210441350938	0.7390336965512281	249.26999999999995	4	512	0.833462514847634	0.8153216082546069	-1.6449884712472504	3.1414595723375727	0.018140920348576728	-4.145862	1.0141658	4.010114181041717	1.2508078993252614	0.5890336965512282	101-37-1	2,4,6-Tris(allyloxy)-1,3,5-triazine	C=CCOc1nc(OCC=C)nc(OCC=C)n1	Organic compounds	Organoheterocyclic compounds	Triazines	1,3,5-triazines
229	-3.912803298378349	-4.1101303	1.1397305	4.559916260838506	-6.453960704803467	-1.8940444439649609	0.1352515300791163	412.65500000000026	4	512	1.7027838132971238	1.5054567819266105	-0.8383735931279938	3.721542667710512	0.1973270116802448	-3.8502479	1.0080057	3.780504757165909	1.7653392618135235	0.05920069918957571	103-24-2	Bis(2-ethylhexyl) nonanedioate	CCCCC(CC)COC(=O)CCCCCCCC(=O)OCC(CC)CCCC	Organic compounds	Lipids and lipid-like molecules	Fatty Acyls	Fatty acid esters
236	-5.175329974927644	-4.282678	1.0990964	4.275680685043335	-6.358433616161347	-2.0827529311180117	0.7663824040131197	354.3370000000002	4	512	0.374086528963087	1.266738376867263	-0.8090171122706156	3.4666635727727195	-0.8926518476388257	-4.2743645	1.0602053	4.195140802860259	1.275052042058281	0.6058190237314296	103361-09-7	Flumioxazin	C#CCN1C(=O)COc2cc(F)c(N3C(=O)C4=C(CCCC4)C3=O)cc21	Organic compounds	Organoheterocyclic compounds	Benzoxazines	Benzoxazinones
238	-4.515554412944737	-3.8762398	1.0458529	4.004152435064315	-5.900929486751556	-1.8967770516872409	0.5129652803337014	178.231	4	512	0.7354288308528613	1.3747434798664913	-0.649946242953958	3.3542061921103574	-0.6393146363334088	-3.9323013	0.93717486	3.51713969707489	1.3186819484572514	0.3898883572567783	103-37-7	Benzyl butyrate	CCCC(=O)OCc1ccccc1	Organic compounds	Benzenoids	Benzene and substituted derivatives	Benzyloxycarbonyls
317	-4.1040308976030415	-4.2679973	1.0698255	4.287291884422299	-6.3690884709358215	-2.081796586513523	0.49637681159420294	122.167	4	512	0.9829230116309486	0.8189566307021182	-1.2821345617018314	3.0051573227204673	0.16396636725901903	-4.0282826	1.0432826	4.125705823302268	1.0586712776645537	0.3920289855072464	104-93-8	1-Methoxy-4-methylbenzene	COc1ccc(C)cc1	Organic compounds	Benzenoids	Phenol ethers	Anisoles
346	-5.174848434795912	-3.7591093	1.0778252	4.2967790067195875	-5.929539179801941	-1.6327601730823527	0.6425783755892116	185.311	4	512	0.09305276486572946	1.5087919486812311	-0.6616379801402991	3.635141026579289	-1.4157391761441787	-3.8311768	1.0343138	3.99789051413536	1.4367244615157224	0.5072842579421527	105726-67-8	N-Methylneodecanamide	CCCCCC(C)(CC)C(=O)NC	Organic compounds	Lipids and lipid-like molecules	Fatty Acyls	Fatty amides
1207	-4.857440305166523	-4.1303244	1.1643672	4.536258900165557	-6.447617721557617	-1.9113588213920598	0.5078381251949035	196.29	4	512	0.4354578698515024	1.162573824615892	-1.1547195465395923	3.3815393536259655	-0.7271159414580266	-4.2860675	1.0914322	4.430663442611694	1.006830703371249	0.36637471056075704	125-12-2	Isobornyl acetate	CC(=O)OC1CC2CCC1(C)C2(C)C	Organic compounds	Lipids and lipid-like molecules	Prenol lipids	Monoterpenoids
415	-4.941909026546771	-5.23663	1.2974877	5.174911028146742	-7.844588375091552	-2.6696773469448103	0.7558447545139316	361.38000000000005	4	512	0.6160550870074533	0.32133415291001977	-2.2866242615373285	2.888286766609414	0.2947209363743717	-5.0014606	1.1521358	4.298061484098434	0.5565035491814819	0.6017463938581938	1068967-96-3	SAR102608	Cc1nc(-c2ccccn2)ncc1C(=O)Nn1cc(C)c2cc(F)ccc21	Organic compounds	Organoheterocyclic compounds	Indoles and derivatives	Indoles
448	-4.395541774185543	-3.7726746	1.0613521	4.288429278135299	-5.969123435020447	-1.6806941568851483	0.6702366182204893	109.12799999999996	4	512	0.6423944217311711	1.265261623676134	-0.9311872391037329	3.357242039031566	-0.6228672136386679	-3.8207388	1.0835974	4.2976894646883	1.2171974005896715	0.5317750797589508	1072-83-9	2-Acetylpyrrole	CC(=O)c1ccc[nH]1	Organic compounds	Organic oxygen compounds	Organooxygen compounds	Carbonyl compounds
500	-4.802456020196415	-3.7588198	1.0332943	4.076632031798363	-5.931237721443177	-1.854605689644814	0.4808216619981326	108.144	4	512	0.23154640890300346	1.275182621098972	-0.8972352923437585	3.1793967394546043	-1.0436362016997105	-3.790225	0.992208	3.9643563687801358	1.2437774055462965	0.36317460317460315	108-45-2	1,3-Benzenediamine	Nc1cccc(N)c1	Organic compounds	Benzenoids	Benzene and substituted derivatives	Aniline and substituted anilines
516	-3.3968338478339146	-4.073218	1.0733551	4.2516987979412075	-6.24881489276886	-1.997116094827652	0.7565425079667958	124.143	4	512	1.697088388363708	1.020704351131208	-1.1548926565712374	3.0968061413699703	0.676384020971017	-3.8091354	1.0354068	4.186468350887296	1.2847868002940959	0.600020768836361	108-79-2	4,6-Dimethylpyrimidin-2-ol	Cc1cc(C)[nH]c(=O)n1	Organic compounds	Organoheterocyclic compounds	Diazines	Pyrimidines and pyrimidine derivatives
528	-3.934318438599744	-3.8186622	1.0591226	3.9400765031576155	-5.804539096355438	-1.864462593197823	0.4990495469442838	94.113	4	512	1.0393311788584645	1.154987431135567	-0.8308894788972302	3.109187024260385	-0.11565627200428485	-3.766107	1.0453306	4.194221514463424	1.2075425285599386	0.3832600732600733	108-95-2	Phenol	Oc1ccccc1	Organic compounds	Benzenoids	Phenols	1-hydroxy-4-unsubstituted benzenoids
560	-3.789331311259189	-3.7681153	1.0449133	4.005842152237891	-5.864385390281677	-1.8585432380437852	0.5176190476190476	74.127	4	512	1.0806451128500085	1.1018611349922622	-0.9944089661724792	3.011433186065412	-0.021216029200473052	-3.5586004	1.0005105	3.8226475924253447	1.3113759862285568	0.39761904761904765	109-76-2	1,3-Diaminopropane	NCCCN	Organic compounds	Organic nitrogen compounds	Organonitrogen compounds	Amines
564	-4.005835868708303	-3.6128824	1.0696652	4.216489860415458	-5.738659036159516	-1.5221691757440572	0.45895424836601306	76.095	4	512	0.8755202526647825	1.26847373931946	-0.8573029147864302	3.359186945629028	-0.3929534929911398	-3.4007163	1.0164073	3.896104452013969	1.4806398307035484	0.34784313725490196	109-86-4	2-Methoxyethanol	COCCO	Organic compounds	Organic oxygen compounds	Organooxygen compounds	Ethers
602	-3.649875465126116	-3.5783682	1.0736116	4.509881508350372	-5.8228228211402895	-1.3129413127899174	0.6815901500112027	348.48	4	512	1.892302392949565	1.9638096520888528	-0.28064496306460857	4.229236545285763	-0.07150727817543245	-3.5131226	1.0372498	3.9487875074148175	2.0290553061398016	0.5324448508659035	110615-47-9	D-Glucopyranose, oligomeric, C10-16-alkyl glycosides	CCCCCCCCCCCCOC1OC(CO)C(O)C(O)C1O	Organic compounds	Lipids and lipid-like molecules	Fatty Acyls	Fatty acyl glycosides
625	-3.59690998564262	-3.6569345	1.0735794	4.115977856516837	-5.795050096511841	-1.6790722399950038	0.6004256965944273	133.191	4	512	1.5275648939785085	1.467540387720755	-0.6705752168907124	3.4454026396261246	0.060024514097980486	-3.3463852	0.99318796	3.886814099550247	1.7780896455055888	0.47410990712074313	110-97-4	Diisopropanolamine	CC(O)CNCC(C)O	Organic compounds	Organic nitrogen compounds	Organonitrogen compounds	Amines
638	-3.160264176232737	-3.3945613	1.0500056	3.9260062962770457	-5.350774419307709	-1.424768123030663	0.011764705882352941	130.18699999999998	4	512	1.9543034430981971	1.7200063313718277	-0.23620679997677463	3.6897994963002714	0.23429711450822976	-3.4255302	0.98214835	3.7937775343656517	1.689037416296149	0.0	111-14-8	Heptanoic acid	CCCCCCC(=O)O	Organic compounds	Lipids and lipid-like molecules	Fatty Acyls	Fatty acids and conjugates
686	-3.812063666949598	-3.4533105	1.0003679	4.022125151753425	-5.426927852630615	-1.4048027008771897	0.23790849673202613	118.176	4	512	1.2604656190212868	1.6192187919304184	-0.35439856665973035	3.667726585093695	-0.35875317729505696	-3.4998145	0.99453664	3.6944554030895222	1.5727147750358565	0.10984126984126985	111-76-2	2-Butoxyethanol	CCCCOCCO	Organic compounds	Organic oxygen compounds	Organooxygen compounds	Ethers
692	-4.486466758368235	-3.4860785	0.9934352	3.7719454109668726	-5.459566581249237	-1.687621170282364	0.0	128.259	4	512	0.6216210911520549	1.6220093364796087	-0.35147873172894706	3.4204666792379257	-1.0003882576205543	-3.541523	0.9639509	3.868432489037512	1.56656485830774	0.0	111-84-2	Nonane	CCCCCCCCC	Organic compounds	Hydrocarbons	Saturated hydrocarbons	Alkanes
698	-3.062020640016112	-3.411047	1.0490842	4.116431254148483	-5.640029203891754	-1.523597949743271	0.0	130.23100000000002	4	512	2.0526937353561525	1.7036673825880184	-0.5253148285194896	3.591116425628994	0.34902634179541137	-3.43674	0.9610539	3.822707891464233	1.6779744443210993	0.0	111-87-5	1-Octanol	CCCCCCCCO	Organic compounds	Lipids and lipid-like molecules	Fatty Acyls	Fatty alcohols
699	-3.915403881225243	-3.681309	1.091227	4.46984346807003	-6.028749930858612	-1.5589064627885822	0.4676296296296297	142.15399999999997	4	512	1.2373552033674269	1.4714501141306544	-0.8759908462659421	3.5938526218040874	-0.23409489646877324	-3.517152	0.97677946	3.976296147704124	1.635606994690239	0.36762962962962964	1118-84-9	Allyl acetoacetate	C=CCOC(=O)CC(C)=O	Organic compounds	Organic acids and derivatives	Keto acids and derivatives	Beta-keto acids and derivatives
743	-5.096840755018386	-4.392034	1.0779853	4.344974589347838	-6.601216530799865	-2.2562419414520276	0.605931778952358	352.4780000000001	4	512	0.4502912605593347	1.155097971051542	-1.0540845152221447	3.290890074125693	-0.7048067012158956	-4.4046474	1.0510055	3.9057904243469226	1.1424846730969223	0.4649481723949808	112410-23-8	Tebufenozide	CCc1ccc(C(=O)NN(C(=O)c2cc(C)cc(C)c2)C(C)(C)C)cc1	Organic compounds	Benzenoids	Benzene and substituted derivatives	Benzoic acids and derivatives
769	-3.0282488125649225	-4.0088224	1.13816	4.452421522140503	-6.371878170967102	-1.9194566488266	0.3408521871354971	337.5920000000001	4	512	2.500143333928324	1.519569710362464	-0.8434860244738558	3.608935497666647	0.9805736285361517	-3.8046641	1.0568197	4.001283192634582	1.7237280094955052	0.2620643083476183	112-84-5	Erucamide	CCCCCCCCC=CCCCCCCCCCCCC(N)=O	Organic compounds	Lipids and lipid-like molecules	Fatty Acyls	Fatty amides
782	-4.072338134897099	-4.2310343	1.107705	4.38666568994522	-6.484561347961425	-2.0978956580162054	0.6756256058301405	275.392	4	512	1.3676131851693436	1.208917047004887	-1.0446100278949826	3.3420556620502375	0.15869614397252985	-4.3038397	1.0878989	4.301421695947647	1.1361116493040995	0.5360029643207065	113-48-4	Octylbicycloheptenedicarboximide	CCCCC(CC)Cn1c(O)c2c(c1O)C1C=CC2C1	Organic compounds	Organoheterocyclic compounds	Isoindoles and derivatives
793	-2.959991655073925	-4.4931793	1.1793491	4.469940662384032	-6.6427422046661375	-2.172801542282105	0.5184846128580143	305.33400000000006	4	512	2.5247835121144546	0.9915958387987261	-1.1579670374777578	3.3119736249062743	1.5331876662151376	-4.516915	1.0928558	4.34574983716011	0.9678603106697088	0.36196287372757957	114311-32-9	Imazamox	COCc1cnc(C2=NC(=O)C(C)(C(C)C)N2)c(C(=O)O)c1	Organic compounds	Organic acids and derivatives	Carboxylic acids and derivatives	Amino acids, peptides, and analogues
4149	-3.757587325321732	-4.270679	1.0642946	4.442320343852042	-6.431083869934082	-1.98876352608204	0.5187485937207851	152.237	4	512	1.4249328917840647	0.911841211046471	-1.2485636528282857	3.1937566910237565	0.5130916717180631	-4.0955276	1.0590522	4.304793024063109	1.0869925834957253	0.40150721441044024	5392-40-5	3,7-Dimethyl-2,6-octadienal	CC(C)=CCCC(C)=CC=O	Organic compounds	Lipids and lipid-like molecules	Prenol lipids	Monoterpenoids
820	-4.602915116060345	-5.3207273	1.2807362	5.286532068252562	-7.916196632385254	-2.6296645641326917	0.5517330495591365	285.491	4	512	0.8526773057616416	0.13486505682284103	-2.4606042105632673	2.8259278576892948	0.717812232267292	-5.0758796	1.160375	4.4091832518577565	0.37971285237971425	0.4217330495591365	115-96-8	Tris(2-chloroethyl) phosphate	O=P(OCCCl)(OCCCl)OCCCl	Organic compounds	Organic acids and derivatives	Organic phosphoric acids and derivatives	Phosphate esters
866	-3.670335835528895	-3.9251683	1.0355608	4.043073272705077	-5.8108173370361325	-1.7677440643310554	0.6158438157587094	262.349	4	512	1.748543577601195	1.4937111297884562	-0.39193792390604226	3.6511353487990346	0.2548324403042348	-4.031652	1.0934912	4.208734190464019	1.3872274271542149	0.4825104824253761	118-56-9	3,3,5-Trimethylcyclohexyl salicylate	CC1CC(OC(=O)c2ccccc2O)CC(C)(C)C1	Organic compounds	Benzenoids	Benzene and substituted derivatives	Benzoic acids and derivatives
895	-5.477559709869528	-5.500349	1.2895427	5.164032721519471	-8.267821836471558	-3.1037891149520873	0.5629688786665531	406.2690000000001	4	512	0.13125397526128438	0.10846464307425682	-2.659008151340746	2.505024570178725	0.022789334930276794	-5.158074	1.246398	4.695195990800857	0.450739788012005	0.43154030723798165	119446-68-3	Difenoconazole	CC1COC(Cn2cncn2)(c2ccc(Oc3ccc(Cl)cc3)cc2Cl)O1	Organic compounds	Benzenoids	Benzene and substituted derivatives	Diphenylethers
958	-2.940761253577468	-3.9842432	1.0075088	4.254399135708808	-5.900423264503479	-1.6460241287946704	0.40554643313264005	166.176	4	512	2.2798070473374943	1.2363251331717486	-0.6798549635885164	3.5745441721202917	1.0434819009482887	-3.845158	1.051095	4.1331905752420415	1.3754102201624394	0.30184272942893636	120-47-8	Ethylparaben	CCOC(=O)c1ccc(O)cc1	Organic compounds	Benzenoids	Benzene and substituted derivatives	Benzoic acids and derivatives
964	-3.3467371720513137	-3.9170287	1.0780582	4.193290373682975	-5.977147150039673	-1.7838567763566973	0.37602124183006536	314.33700000000005	4	512	2.150658331938185	1.5803668415659098	-0.4797516460501741	3.7135387276328014	0.5702914934912888	-3.753902	1.0996385	4.197494176030158	1.7434935485001217	0.26244658119658115	120-55-8	Diethylene glycol dibenzoate	O=C(OCCOCCOC(=O)c1ccccc1)c1ccccc1	Organic compounds	Benzenoids	Benzene and substituted derivatives	Benzoic acids and derivatives
985	-5.220362733949501	-4.339499	1.1151559	4.320210385322571	-6.534329724311829	-2.214119338989258	0.4943915343915345	163.003	4	512	-0.008167136469125128	0.8726965969603776	-1.322134126831453	2.9980762584911176	-0.8808637372148818	-4.371258	1.0321708	4.112068563699722	0.8409378085674944	0.3810582010582011	120-83-2	2,4-Dichlorophenol	Oc1ccc(Cl)cc1Cl	Organic compounds	Benzenoids	Benzene and substituted derivatives	Halobenzenes
989	-4.143608299369475	-3.7340918	1.0284288	4.262739542126655	-5.9688547372817995	-1.706115195155144	0.6724922600619195	86.09400000000001	4	512	0.7913645866057949	1.200881131209293	-1.0338818513065293	3.228857690820126	-0.40951654064144805	-3.7538788	1.0098792	3.9848294109106064	1.1810940593643044	0.5258255933952529	120-93-4	Ethylene urea	O=C1NCCN1	Organic compounds	Organoheterocyclic compounds	Azolidines	Imidazolidines
1016	-5.839754225519884	-5.6013165	1.3389732	5.22954783439636	-8.179148411750793	-2.9496005773544325	0.5436291646122828	529.1420000000002	4	512	-0.1161819910255942	0.12225579321038058	-2.4555761772565035	2.773971657139857	-0.23843777349351658	-5.3453035	1.2102151	4.7615367412567124	0.3782686989708201	0.4000394210225392	121451-02-3	Noviflumuron	O=C(NC(=O)c1c(F)cccc1F)Nc1cc(Cl)c(OC(F)(F)C(F)C(F)(F)F)c(Cl)c1F	Organic compounds	Benzenoids	Benzene and substituted derivatives	N-phenylureas
1068	-5.8439365993722605	-4.5873036	1.1287503	4.328786873817442	-6.7697443723678585	-2.4409574985504157	0.33887179487179486	201.661	4	512	-0.5393146829269292	0.71731826869202	-1.4651224559225273	2.8636644178949155	-1.2566329609140086	-4.466305	1.1870041	4.69771419763565	0.8383171493834348	0.23117948717948716	122-34-9	Simazine	CCNc1nc(Cl)nc(NCC)n1	Organic compounds	Organoheterocyclic compounds	Triazines	Aminotriazines
1079	-5.258845276942755	-5.4174776	1.2660174	4.978308171033858	-7.925887417793274	-2.9475792467594157	0.7592042017268877	407.6170000000001	4	512	0.35140701137552266	0.19277466875511817	-2.3156351294749964	2.662673041558862	0.15863233078429584	-5.242878	1.1426394	4.462801665067672	0.3673743275018692	0.6058708683935544	122453-73-0	Chlorfenapyr	CCOCn1c(-c2ccc(Cl)cc2)c(C#N)c(Br)c1C(F)(F)F	Organic compounds	Organoheterocyclic compounds	Pyrroles	Substituted pyrroles
1146	-2.603439771995101	-3.6198442	1.0803587	4.186915719509124	-5.7491520047187805	-1.5622362852096565	0.4980994152046783	88.14999999999999	4	512	2.34178254464024	1.3253781137796221	-0.8039296880834398	3.382986031425684	1.0164044262318277	-3.4240851	1.0341418	4.098863479495048	1.5211371845502253	0.36059941520467836	123-51-3	Isopentyl alcohol	CC(C)CCO	Organic compounds	Organic oxygen compounds	Organooxygen compounds	Alcohols and polyols
1168	-3.312076549953941	-4.663716	1.105264	4.349523144960403	-6.81969792842865	-2.470174783468247	0.6333125472411186	546.8800000000002	4	512	2.425815491086702	1.074176191157409	-1.081805887388007	3.267717257572396	1.3516392894320455	-4.652802	1.0906948	4.4373523592948905	1.0850900352445094	0.476645880574452	123968-25-2	1-[2-{1-[2-Hydroxy-3,5-bis(2-methylbutan-2-yl)phenyl]ethyl}-4,6-bis(2-methylbutan-2-yl)phenyl]but-3-en-2-one	C=CC(=O)Cc1c(C(C)c2cc(C(C)(C)CC)cc(C(C)(C)CC)c2O)cc(C(C)(C)CC)cc1C(C)(C)CC	Organic compounds	Lipids and lipid-like molecules	Prenol lipids	Sesquiterpenoids
1180	-2.784412901804579	-3.4317045	1.0057297	3.9596554696559902	-5.463529288768768	-1.5038738191127778	0.0	142.286	4	512	2.36874926868126	1.7214576501432282	-0.31036711828292907	3.6492883513730616	0.6472916193746201	-3.5025694	1.0528047	4.2970010012388205	1.650592733382703	0.0	124-18-5	Decane	CCCCCCCCCC	Organic compounds	Hydrocarbons	Saturated hydrocarbons	Alkanes
1276	-4.687029930849138	-4.3847985	1.0813204	4.246985310316085	-6.54712620973587	-2.3001408994197847	0.5817961633265459	191.63900000000004	4	512	0.5954539651315063	0.8976853856281218	-1.2646423137552256	2.9823429965608597	-0.3022314040852221	-4.4927363	1.0864753	4.42381870150566	0.7897475385855297	0.446312292358804	127-52-6	Chloramine B	O=S(=O)([N-]Cl)c1ccccc1.[Na+]	Organic compounds	Benzenoids	Benzene and substituted derivatives	Benzenesulfonamides
1294	-4.521921755041176	-4.506423	1.1260012	4.417373424768447	-6.600234949588776	-2.1828615248203294	0.5066118808727504	206.32899999999995	4	512	0.7926385182777748	0.8081372584716092	-1.285674676269825	3.1316987484986214	-0.015498758520180012	-4.409829	1.0403063	3.9259783565998063	0.9047311507422398	0.391227265488135	128-39-2	2,6-Di-tert-butylphenol	CC(C)(C)c1cccc(C(C)(C)C)c1O	Organic compounds	Benzenoids	Benzene and substituted derivatives	Phenylpropanes
1331	-3.759912083706726	-4.629935	1.1421008	4.27169788479805	-6.776813292503357	-2.5051154077053077	0.702622740957736	305.502	4	512	1.7251019740342715	0.8550792531890495	-1.29179923476236	2.9798986500356897	0.8700227040435182	-4.5626464	1.1888024	4.4227542102336885	0.9223676544592344	0.5555639174283242	130-26-7	Clioquinol	Oc1c(I)cc(Cl)c2cccnc12	Organic compounds	Organoheterocyclic compounds	Quinolines and derivatives	Haloquinolines
1370	-3.2557660992135853	-3.7803378	1.0755451	4.217594453692436	-5.989696097373963	-1.7721016436815271	0.36662450592885376	194.18599999999995	4	512	2.032451816667787	1.5078801085604319	-0.7014781814925899	3.5161162721998456	0.5245717113027721	-3.9112153	1.0546731	4.133941927552223	1.3770026347593098	0.2757154150197628	131-11-3	Dimethyl phthalate	COC(=O)c1ccccc1C(=O)OC	Organic compounds	Benzenoids	Benzene and substituted derivatives	Benzoic acids and derivatives
1461	-4.386024058568465	-4.9623995	1.2772124	5.004031658172607	-7.5688304781913756	-2.5647988200187686	0.667431771947901	300.59399999999994	4	512	1.0919562490433778	0.5155808286195116	-2.090850170579533	2.913181487593074	0.5763754241585861	-4.669015	1.0931995	4.243061250448227	0.8089653893751362	0.5037954083115374	133-06-2	Captan	Oc1c2c(c(O)n1SC(Cl)(Cl)Cl)CC=CC2	Organic compounds	Organoheterocyclic compounds	Isoindoles and derivatives	Isoindoles
1496	-4.282271490974089	-4.2896276	1.1667806	4.294681471586227	-6.463669276237487	-2.168987804651261	0.6784068105807236	210.226	4	512	1.0404149360285289	1.0330588620396477	-1.14098284923487	3.153698622351356	0.007356061058382046	-4.1994805	1.1140376	4.335736453533173	1.1232058730901104	0.5259288537549407	1338-23-4	2-Butanone peroxide	CCC(C)(OO)OOC(C)(CC)OO	Organic compounds	Organic oxygen compounds	Organic hydroperoxides
1552	-3.985933940183229	-4.6714683	1.1768044	4.7067967295646636	-6.952745532989502	-2.2459488034248376	0.7554013605442176	210.283	4	512	1.3368702240645844	0.6513359196965918	-1.629941368741688	3.076855360822976	0.6855343177208235	-4.4949923	1.0807939	4.299782055616377	0.8278119223161313	0.599738356881214	135158-54-2	Acibenzolar-S-methyl	CSC(=O)c1cccc2nnsc12	Organic compounds	Organoheterocyclic compounds	Benzothiadiazoles
1732	-4.273069811960326	-3.6063008	1.058977	4.07301785349846	-5.611369633674622	-1.5383517801761628	0.4558306878306878	100.117	4	512	0.7274380155622966	1.3942069966070594	-0.6108618061519994	3.46215604734646	-0.6667689811192616	-3.7737954	0.98872745	3.7688512265682204	1.2267124676156793	0.3595343915343915	140-88-5	Ethyl acrylate	C=CC(=O)OCC	Organic compounds	Organic acids and derivatives	Carboxylic acids and derivatives	Acrylic acids and derivatives
1736	-4.861475542739044	-4.591473	1.1126164	4.4801715314388275	-7.0036418557167055	-2.5234703242778784	0.6812836637047164	320.4330000000001	4	512	0.6442616930748314	0.9142641261113321	-1.4979046199028299	2.9822669115359974	-0.2700024401694643	-4.6162615	1.0679528	4.302341032028196	0.8894757616946015	0.5358291182501709	140923-17-7	Iprovalicarb	Cc1ccc(C(C)NC(=O)C(NC(=O)OC(C)C)C(C)C)cc1	Organic compounds	Organic acids and derivatives	Carboxylic acids and derivatives	Amino acids, peptides, and analogues
1756	-4.209594250435433	-5.4653683	1.2756283	5.134109663963318	-8.178507018089295	-3.0443973541259775	0.724404761904762	310.69100000000003	4	512	1.2827344224946333	0.02696040785660678	-2.6861783451592287	2.447931318804089	1.25577402043859	-5.274769	1.3084962	5.128279054164887	0.21755983828457687	0.5577380952380953	141-62-8	Decamethyltetrasiloxane	C[Si](C)(C)O[Si](C)(C)O[Si](C)(C)O[Si](C)(C)C	Organic compounds	Organometallic compounds	Organometalloid compounds	Organosilicon compounds
1969	-7.107383424906601	-4.3209085	1.1553473	4.5602863192558285	-6.775041580200195	-2.214755260944367	0.8194431188966073	376.4680000000002	4	512	-1.5316553580858143	1.2548195160471325	-1.1993135133794086	3.36097280587642	-2.786474878458847	-4.8997626	1.191964	4.509046864509582	0.6759654393220489	0.648420523138833	152-97-6	Fluocortolone	CC1CC2C3CC(F)C4=CC(=O)C=CC4(C)C3C(O)CC2(C)C1C(=O)CO	Organic compounds	Lipids and lipid-like molecules	Steroids and steroid derivatives	Hydroxysteroids
2007	-3.693479916322248	-4.434496	1.0851051	4.2387566804885815	-6.6105768322944645	-2.371820151805883	0.6060668498168498	198.225	4	512	1.6036785102011626	0.862662513167991	-1.313418405771054	2.9253382747175274	0.7410160095810725	-4.4621534	1.079471	4.36200605034828	0.8350050078267461	0.4650129282482224	156-10-5	4-Nitrosodiphenylamine	O=Nc1ccc(Nc2ccccc2)cc1	Organic compounds	Benzenoids	Benzene and substituted derivatives	Aniline and substituted anilines
2047	-4.486896589308582	-4.185995	1.1786915	4.607677245140069	-6.374205851554871	-1.7665286064148016	0.3825674603174603	420.83000000000015	4	512	1.1372101027925385	1.4381115678365402	-0.7500991594537503	3.857578085686319	-0.3009014873798712	-4.252622	1.0865662	4.35783625245094	1.3714845537233635	0.27314285714285713	15782-05-5	2-Naphthalenecarboxylic acid, 4-[2-(5-chloro-4-methyl-2-sulfophenyl)diazenyl]-3-hydroxy-, strontium salt (1:1)	Cc1cc(S(=O)(=O)[O-])c(N=Nc2c(O)c(C(=O)[O-])cc3ccccc23)cc1Cl.[Sr+2]	Organic compounds	Benzenoids	Naphthalenes	Naphthalenecarboxylic acids and derivatives
2080	-5.263676652560593	-4.6817255	1.183071	4.65155398249626	-7.30777747631073	-2.6562234938144695	0.4567636272226485	269.772	4	512	0.1673202191039221	0.7492713629124926	-1.8767806046462148	2.774773377850046	-0.5819511505464332	-4.5795727	1.0711024	4.1849129140376995	0.851424190446232	0.33839628028387303	15972-60-8	Alachlor	CCc1cccc(CC)c1N(COC)C(=O)CCl	Organic compounds	Benzenoids	Benzene and substituted derivatives	Anilides
2093	-4.531605289263122	-5.0202627	1.1893418	4.754568374156951	-7.325019133090973	-2.5704507589340224	0.5462092074592075	225.296	4	512	0.8211481918821524	0.332490782852908	-1.972265651945699	2.7823027222112517	0.4886574289375618	-4.67395	1.1157734	4.167890262603758	0.6788032816123729	0.4262092074592075	1610-18-0	Prometon	COc1nc(NC(C)C)nc(NC(C)C)n1	Organic compounds	Organoheterocyclic compounds	Triazines	Aminotriazines
2129	-4.197771412118774	-4.043356	1.2339334	4.881429076194762	-6.5666873216629025	-1.6852582454681402	0.3524379876244283	989.0219999999996	4	512	1.7974345401177734	1.9518500171413906	-0.571481369426355	4.3099477067684075	-0.1544154703463132	-3.5701423	1.5327172	5.94697538614273	2.425063677157962	0.26989830508474577	16324-27-9	Benzenesulfonic acid, 2,2'-(1,2-ethenediyl)bis[5-[[4-[(2-hydroxyethyl)amino]-6-[(3-sulfophenyl)amino]-1,3,5-triazin-2-yl]amino]-, sodium salt (1:4)	O=S(=O)([O-])c1cccc(Nc2nc(NCCO)nc(Nc3ccc(C=Cc4ccc(Nc5nc(NCCO)nc(Nc6cccc(S(=O)(=O)[O-])c6)n5)cc4S(=O)(=O)[O-])c(S(=O)(=O)[O-])c3)n2)c1.[Na+].[Na+].[Na+].[Na+].[Na+].[Na+].[Na+].[Na+].[Na+].[Na+].[Na+].[Na+].[Na+].[Na+].[Na+].[Na+]	Organic compounds	Phenylpropanoids and polyketides	Stilbenes	Sulfonated stilbenes
2382	-5.161026290520225	-4.866413	1.1677226	4.573080611228942	-7.128976261615753	-2.55589565038681	0.8088272530251039	465.55400000000014	4	512	0.5069437719010401	0.8015569436301146	-1.4610061991944874	3.1120744120344552	-0.2946131740651472	-4.6146502	1.1540046	4.467527675628661	1.0533198175508882	0.6410974078955627	189003-92-7	Trelanserin	NC(=O)Cn1c(=O)cc(CCN2CCN(c3nccc4sccc34)CC2)c2ccc(F)cc21	Organic compounds	Organoheterocyclic compounds	Diazinanes	Piperazines
2496	-3.5583980846887107	-3.544957	1.0408567	4.204785552620887	-5.674364268779755	-1.4695787161588674	0.6989793295058909	460.43900000000025	4	512	2.1047740173399743	2.1182151845208597	-0.011192166751069547	4.193593385869818	-0.013441162157582731	-3.7736042	1.033302	4.170111644268035	1.8895679312398135	0.5367571072836688	2058-46-0	Oxytetracycline hydrochloride	CN(C)C1C(=O)C(C(N)=O)C(=O)C2(O)C(=O)C3C(=O)c4c(O)cccc4C(C)(O)C3C(O)C12.Cl	Organic compounds	Phenylpropanoids and polyketides	Tetracyclines
2569	-4.202346644275552	-4.53285	1.1612916	4.9070440053939794	-6.846245074272156	-1.9392010688781767	0.8096950163445547	565.7000000000003	4	512	1.550239534464857	1.2197363909373082	-1.0936588955317468	3.813385109862233	0.3305031443902191	-4.475329	1.0670962	4.1675970494747165	1.2772572539370584	0.6413634085213034	215297-27-1	UK-343664	CCCOc1ccc(S(=O)(=O)N2CCN(CC)CC2)cc1-c1nc(=O)c2nn(Cc3ccccn3)c(CC)c2[nH]1	Organic compounds	Benzenoids	Benzene and substituted derivatives	Benzenesulfonamides
2578	-3.94476581370311	-4.0134335	1.0543954	4.13884916305542	-6.231160235404968	-2.0923110723495486	0.49572649572649574	155.068	4	512	1.2457563718779614	1.177088722096067	-1.0406380498238967	3.098211113231523	0.06866764271778836	-4.1187553	1.0421047	4.142665502429009	1.0717668304841892	0.3623931623931624	2163-00-0	1,6-Dichlorohexane	ClCCCCCCCl	Organic compounds	Organohalogen compounds	Organochlorides
2626	-3.744934291468141	-4.0254865	1.0659631	4.046183899044988	-5.983290600776672	-1.9371067017316845	0.6805184470701712	374.4180000000001	4	512	1.82842242763843	1.5478702443720338	-0.4099338816701012	3.6362500173748864	0.2805521778006579	-4.036149	1.0903608	4.2504735678434376	1.5372076809709756	0.5387002652519894	221667-31-8	Cyprosulfamide	COc1ccccc1C(=O)NS(=O)(=O)c1ccc(C(=O)NC2CC2)cc1	Organic compounds	Benzenoids	Benzene and substituted derivatives	Benzenesulfonamides
2671	-4.560982421957427	-4.417662	1.1369227	4.390978181362151	-6.561557459831238	-2.1705792784690874	0.562200429896731	300.398	4	512	0.9167146149237871	1.0600349005606433	-1.083860422950023	3.307117758412127	-0.14332027825015192	-4.5732923	1.0870668	4.3910824835300435	0.9044047944339778	0.4096037296037296	23031-36-9	Prallethrin	C#CCC1=C(C)C(OC(=O)C2C(C=C(C)C)C2(C)C)CC1=O	Organic compounds	Lipids and lipid-like molecules	Fatty Acyls	Fatty acid esters
2681	-5.577513783621854	-4.902198	1.1494608	4.533251237869262	-7.221899223327637	-2.688647985458375	0.6271805713666179	219.266	4	512	-0.23654248964225733	0.43877346389086835	-1.8809279293480399	2.652323308521222	-0.6753159457922644	-4.9118485	1.0700148	4.052948057651519	0.4291227485824251	0.4817260259120724	23135-22-0	Oxamyl	CNC(=O)ON=C(SC)C(=O)N(C)C	Organic compounds	Organic acids and derivatives	Carboxylic acids and derivatives	Carboxylic acid derivatives
2718	-6.759483231798376	-6.033884	1.3505826	5.058444559574125	-8.665178442001343	-3.6067338824272173	0.7633352573093106	545.5460000000003	4	512	-1.0226518559686102	-0.29705267563562965	-2.928347066171577	2.1300974934025487	-0.7255991833364623	-6.3322816	1.4221323	5.838711994886398	-0.5954502240691307	0.5886044880785415	2385-85-5	Mirex	ClC1(Cl)C2(Cl)C3(Cl)C4(Cl)C(Cl)(Cl)C5(Cl)C3(Cl)C1(Cl)C5(Cl)C24Cl	Organic compounds	Lipids and lipid-like molecules	Prenol lipids	Monoterpenoids
2727	-4.612231212610027	-4.385623	1.1350068	4.87034809589386	-6.851593565940857	-1.9812454700469972	0.72150015417823	256.132	4	512	0.7962326280811417	1.0228408650071632	-1.4431297252496886	3.4272183706441712	-0.22660823439957767	-4.6070595	1.0375538	4.050986719131469	0.8014043519126739	0.5693262411347517	23950-58-5	Propyzamide	C#CC(C)(C)NC(=O)c1cc(Cl)cc(Cl)c1	Organic compounds	Benzenoids	Benzene and substituted derivatives	Benzoic acids and derivatives
2839	-5.314193323299801	-4.108696	1.1262022	4.291438639163969	-6.161935830116272	-1.870497190952303	0.44282310282310283	355.6070000000001	4	512	0.23677697801820644	1.4422743143021257	-0.6109655287982653	3.6804731103657042	-1.205497339413082	-3.8272226	1.0468459	4.267320674657819	1.7237477085764519	0.33373219373219376	25307-17-9	Ethanol, 2,2'-(9-octadecen-1-ylimino)bis-	CCCCCCCCC=CCCCCCCCCN(CCO)CCO	Organic compounds	Organic nitrogen compounds	Organonitrogen compounds	Amines
2850	-4.152209516439623	-4.7038293	1.1937729	4.8372394144535065	-7.160711538791657	-2.32347212433815	0.7566670091747492	402.4910000000001	4	512	1.452546657223179	0.9009269034236786	-1.555955365128855	3.281284049324652	0.5516197720430434	-4.6004424	1.1988267	4.906024926900864	1.0043137772727941	0.59305323269489	253450-09-8	Besonprodil	O=c1[nH]c2ccc(S(=O)CCN3CCC(Cc4ccc(F)cc4)CC3)cc2o1	Organic compounds	Organoheterocyclic compounds	Piperidines	Benzylpiperidines
2930	-4.688746844843467	-4.193587	1.1466961	4.430910283327101	-6.436916732788085	-2.0060064494609846	0.7222472010433707	151.18999999999997	4	512	0.4907762221918178	0.985936218041092	-1.2573936657528004	3.1735166175743004	-0.4951600185190044	-4.228671	1.074949	4.228896635770797	0.9508520027657527	0.5751883775139589	2634-33-5	1,2-Benzisothiazolin-3-one	O=c1[nH]sc2ccccc12	Organic compounds	Organoheterocyclic compounds	Benzothiazoles
2945	-5.421970469263625	-4.4773145	1.0929888	4.113394343852995	-6.598236775398254	-2.4848424315452586	0.7667751781223714	158.22199999999998	4	512	-0.22270359936670092	0.7219523802330677	-1.3989699055013298	2.714424438351666	-0.9446559970651389	-4.5957646	1.0748669	4.417311942577362	0.6035022280310625	0.6106776171467617	26486-14-6	4,5-Dihydro-2-methyl-3-thioacetoxyfuran	CC(=O)SC1=C(C)OCC1	Organic compounds	Organoheterocyclic compounds	Dihydrofurans
2975	-3.980067188470496	-3.9523973	1.0995345	4.2920727789402005	-6.1155477404594425	-1.8234749615192416	0.5930137684854666	228.332	4	512	1.378499592268691	1.4061694375025027	-0.7569809597202556	3.535091819219945	-0.02766984197391409	-3.8951538	1.0117704	3.9713438242673873	1.4634130369617353	0.46471188169301375	26761-45-5	Glycidyl neodecanoate	CCCCCCC(C)(C)C(=O)OCC1CO1	Organic compounds	Lipids and lipid-like molecules	Fatty Acyls	Fatty acid esters
3058	-3.6651800570644895	-4.7663794	1.2368884	5.08049246072769	-7.267180562019348	-2.186688101291658	0.6351380471380471	255.25099999999995	4	512	1.7417873951386549	0.6405880998628962	-1.8602131098162038	3.2202793509114866	1.1011992993197879	-4.4850726	1.1201627	4.3622886538505545	0.9218948290867806	0.5018047138047138	2781-11-5	Diethyl (N,N-bis(2-hydroxyethyl)amino)methanephosphonate	CCOP(=O)(CN(CCO)CCO)OCC	Organic compounds	Organic acids and derivatives	Organic phosphonic acids and derivatives	Phosphonic acid diesters
3089	-3.841053349997293	-3.70144	1.094459	4.171417415142058	-5.664516484737396	-1.4930990695953377	0.4980676328502415	123.155	4	512	1.2493986985637717	1.3890119685231146	-0.5740644361763312	3.597352978965727	-0.13961325409580372	-3.7922754	1.0358436	4.010572752356529	1.2981766158891113	0.3869565217391304	2835-95-2	5-Amino-2-methylphenol	Cc1ccc(N)cc1O	Organic compounds	Benzenoids	Phenols	Cresols
3166	-7.078967206828133	-5.406234	1.227542	4.784936529397964	-7.892944502830505	-3.108007973432541	0.4686827739323495	274.413	4	512	-1.6405625251048972	0.032170910088522055	-2.4545398211072693	2.3303967082906945	-1.6727334192915118	-5.2215643	1.214781	4.9295397043228135	0.21684037770229603	0.34610212877105917	298-04-4	Disulfoton	CCOP(=S)(OCC)SCCSCC	Organic compounds	Organic acids and derivatives	Organic dithiophosphoric acids and derivatives	Dithiophosphate O-esters
3228	-5.88813782174056	-4.56917	1.0843956	4.2593726992607115	-6.740553379058838	-2.4811806797981264	0.6985418719211822	183.169	4	512	-0.6252858473221693	0.6936819721082114	-1.4777014046404469	2.781671294620265	-1.3189678235716151	-4.6006846	1.0024366	4.142929655313489	0.6621673224806223	0.5537142857142857	30560-19-1	Acephate	COP(=O)(NC(C)=O)SC	Organic compounds	Organic acids and derivatives	Carboxylic acids and derivatives	Carboxylic acid derivatives
3347	-8.772035385935895	-6.8042965	1.5504493	5.983017301559448	-9.816758561134339	-3.8337412595748908	0.3950877192982456	360.88200000000006	4	512	-3.2146701649892337	-1.2469312828943735	-4.259393340187677	1.723623961371771	-1.967738892405622	-6.863324	1.5836182	6.0424540519714345	-1.3059589455859058	0.3017543859649122	32774-16-6	3,3',4,4',5,5'-Hexachlorobiphenyl	Clc1cc(-c2cc(Cl)c(Cl)c(Cl)c2)cc(Cl)c1Cl	Organic compounds	Benzenoids	Benzene and substituted derivatives	Biphenyls and derivatives
3433	-2.61174813514072	-3.7323437	1.0709893	4.2815152198076225	-6.02147399187088	-1.7399587720632572	0.5611083768965957	148.202	4	512	2.5591059293872247	1.4385103994054638	-0.8506199273429353	3.430895292464687	1.1205955385653348	-3.712626	1.0018183	3.9068993002176278	1.4582280682898605	0.4220780738662926	34590-94-8	Dipropylene glycol monomethyl ether	COC(C)COC(C)CO	Organic compounds	Organic oxygen compounds	Organooxygen compounds	Ethers
3439	-3.954508307085102	-3.9728203	1.05361	4.092157325148582	-6.064628565311432	-1.9724712401628497	0.5996034227741545	141.214	4	512	1.1953694478554993	1.1770574793878592	-0.9147508103708311	3.1774065147777515	0.01831197489731995	-4.0122685	1.0037832	4.103663986921311	1.1376092196960046	0.4560136791844108	3470-98-2	2-Pyrrolidinone, 1-butyl-	CCCCN1CCCC1=O	Organic compounds	Organoheterocyclic compounds	Pyrrolidines	N-alkylpyrrolidines
3535	-3.445298669571128	-4.6303635	1.2839801	5.134640121459958	-7.1945173978805546	-2.0598772764205964	0.12857142857142856	532.9380000000004	4	512	2.2813780182095402	1.0963132220862195	-1.4678407100998863	3.666799411360072	1.1850647947843407	-4.220996	1.1168996	4.693728941679001	1.5056807911194776	0.08571428571428572	3687-45-4	(9Z)-9-Octadecen-1-yl (9Z)-9-octadecenoate	CCCCCCCCC=CCCCCCCCCOC(=O)CCCCCCCC=CCCCCCCCC	Organic compounds	Lipids and lipid-like molecules	Fatty Acyls	Fatty acid esters
3554	-4.3937014487790895	-4.405543	1.2659602	5.01922087073326	-6.633321404457092	-1.6141005337238323	0.2756633832005646	1293.3640000000007	4	512	1.7180193196775815	1.7061779296104667	-0.5216006360004214	4.497620234732839	0.011841401715295241	-4.024863	1.6110044	6.170695948600768	2.0868580170136184	0.18778459532177671	371756-75-1	Hexasodium 2,2'-{ethene-1,2-diylbis[(3-sulfonato-4,1-phenylene)azanediyl{6-[bis(2-hydroxypropyl)amino]-1,3,5-triazine-4,2-diyl}azanediyl]}di(benzene-1,4-disulfonate)	CC(O)CN(CC(C)O)c1nc(Nc2ccc(C=Cc3ccc(Nc4nc(Nc5cc(S(=O)(=O)[O-])ccc5S(=O)(=O)[O-])nc(N(CC(C)O)CC(C)O)n4)cc3S(=O)(=O)[O-])c(S(=O)(=O)[O-])c2)nc(Nc2cc(S(=O)(=O)[O-])ccc2S(=O)(=O)[O-])n1.[Na+].[Na+].[Na+].[Na+].[Na+].[Na+]	Organic compounds	Phenylpropanoids and polyketides	Stilbenes	Sulfonated stilbenes
3601	-4.515855321052804	-4.335653	1.0993972	4.2341683447361	-6.484554767608643	-2.2503864228725434	0.7497470732764849	155.22199999999998	4	512	0.6750979538685915	0.855300454778106	-1.293601492687247	2.9405668520488524	-0.18020249283625134	-4.4422965	1.0727524	4.279760622978209	0.7486567913945585	0.5964137399431516	38205-60-6	5-Acetyl-2,4-dimethylthiazole	CC(=O)c1sc(C)nc1C	Organic compounds	Organoheterocyclic compounds	Azoles	Thiazoles
3641	-3.286261618018594	-3.8719337	1.0622898	4.143029797077179	-5.964306652545929	-1.8212768554687502	0.6655629877369007	110.04899999999998	4	512	1.755324482514979	1.1696523851101799	-0.9227205520123558	3.220309245064823	0.5856720806355806	-3.967465	1.0347799	3.8620339155197123	1.0741211894986855	0.5271014492753623	39148-24-8	Fosetyl-Al	CCO[PH](=O)[O-].CCO[PH](=O)[O-].CCO[PH](=O)[O-].[Al+3]	Organic compounds	Organic oxygen compounds	Organooxygen compounds
3689	-4.039413786857145	-4.1640005	1.2249109	4.98181458711624	-6.684492754936218	-1.7026781678199776	0.4884199134199134	232.376	4	512	1.3267774848568492	1.2021907440804604	-1.3183014832222235	3.663513103894017	0.12458672431228823	-3.738098	1.107617	4.337558677792549	1.6280933563416873	0.3448301698301698	4067-16-7	Pentaethylenehexamine	NCCNCCNCCNCCNCCN	Organic compounds	Organic nitrogen compounds	Organonitrogen compounds	Amines
3715	-4.996032551170647	-4.252152	1.1134602	4.536034080386162	-6.496605443954468	-1.960571363568306	0.33593073593073586	642.9430000000002	4	512	0.8121399211583157	1.556020512831052	-0.6884329716255045	3.847601108760657	-0.7438805850756767	-4.1847568	1.0376513	4.052196300029754	1.623415713799555	0.24545454545454543	41484-35-9	Thioethylene glycol bis(3,5-di-tert-butyl-4-hydroxyhydrocinnamate)	CC(C)(C)c1cc(CCC(=O)OCCSCCOC(=O)CCc2cc(C(C)(C)C)c(O)c(C(C)(C)C)c2)cc(C(C)(C)C)c1O	Organic compounds	Benzenoids	Benzene and substituted derivatives	Phenylpropanes
3743	-4.199970868681483	-3.9869967	1.078239	4.176397535204883	-5.961429536342621	-1.785032001137738	0.6751193633952254	183.295	4	512	1.0631797495702788	1.276153960765279	-0.6982789180908593	3.4781186171140233	-0.21297421798568195	-4.116904	1.0305989	3.9532918989658343	1.1462468287899295	0.5260734149054505	4223-03-4	N-tert-Octylacrylamide	C=CC(=O)NC(C)(C)CC(C)(C)C	Organic compounds	Organic acids and derivatives	Carboxylic acids and derivatives	Acrylic acids and derivatives
3805	-4.645122902476986	-4.827441	1.2192214	4.625310450792313	-7.315713477134705	-2.6904030263423926	0.6544561822716888	454.4100000000002	4	512	1.0123249776578251	0.8300066643198852	-1.6582655969998934	2.9670448537924186	0.1823183130381505	-4.7852316	1.1690979	4.693251520395278	0.8722162717008547	0.5082196231319038	445295-04-5	CP-671305	CC(Oc1ccc(CNC(=O)c2cccnc2Oc2ccc3c(c2)OCO3)c(F)c1)C(=O)O	Organic compounds	Benzenoids	Benzene and substituted derivatives	2-phenoxypropionic acids
3848	-3.2709942961006613	-4.1044874	1.0876861	4.323215952515601	-6.276285779476166	-1.9530698269605649	0.6118883415435139	157.55599999999998	4	512	1.9264406503955505	1.0929475468989722	-1.078850832979954	3.244365119535647	0.8334931230277567	-4.128953	1.0745177	3.9876921355724337	1.0684819682888362	0.4785550082101806	4684-94-0	6-Chloro-2-picolinic acid	O=C(O)c1cccc(Cl)n1	Organic compounds	Organoheterocyclic compounds	Pyridines and derivatives	Pyridinecarboxylic acids and derivatives
3855	-6.022221403600244	-6.1536803	1.3617563	5.492500966787338	-9.203940963745117	-3.711439996957779	0.6499535495428072	359.5730000000001	4	512	-0.46643433008089275	-0.5978932432592968	-3.6481538902257657	1.8443470765615722	0.13145892095419942	-6.077371	1.3787975	5.528098595142364	-0.5215840354894875	0.5087770789545718	470-90-6	Chlorfenvinphos	CCOP(=O)(OCC)OC(=CCl)c1ccc(Cl)cc1Cl	Organic compounds	Benzenoids	Benzene and substituted derivatives	Halobenzenes
3863	-4.998151063827358	-3.5673509	1.1134334	4.441369348764416	-5.810132527351379	-1.3687631785869625	0.5333333333333334	194.211	4	512	0.29012276063241593	1.7209229442204108	-0.5218587028916053	3.919510645872811	-1.4308001994169572	-3.7603538	1.1076859	4.192831322550772	1.5279200369631014	0.4222222222222222	4724-48-5	Octylphosphonic acid	CCCCCCCCP(=O)(O)O	Organic compounds	Organic acids and derivatives	Organic phosphonic acids and derivatives	Organic phosphonic acids
3938	-3.931568725875774	-4.4405665	1.1334438	4.498932015895843	-6.678726375102997	-2.179794359207154	0.8967179311916154	120.242	4	512	1.1484874654367778	0.6394896596198275	-1.5986701837904451	2.900261832105398	0.5089978138886302	-4.461205	1.0858688	4.272017657756805	0.6188512056805701	0.7148997493734336	505-29-3	1,4-Dithiane	C1CSCCS1	Organic compounds	Organoheterocyclic compounds	Dithianes
3975	-4.3299724265898725	-4.728347	1.1914655	4.734125244617462	-7.061030375957489	-2.326905131340027	0.6866612206791926	338.44400000000013	4	512	1.199514392655965	0.8011399851057578	-1.5315435567116513	3.202581687905811	0.3983743980561236	-4.45736	1.1806774	4.71315267086029	1.0721270509346192	0.5365853658536586	51-03-6	Piperonyl butoxide	CCCCOCCOCCOCc1cc2c(cc1CCC)OCO2	Organic compounds	Organoheterocyclic compounds	Benzodioxoles
154	-3.4322426204850878	-4.764705	1.2228192	5.006593757867812	-7.142285251617432	-2.1356914937496203	0.7218005500072369	430.7170000000002	4	512	2.2019493928156835	0.8694868489896826	-1.5080932383166608	3.498500519551151	1.3324625606367384	-4.77482	1.2155741	4.712931376695633	0.8593721675619116	0.5643537414965986	10191-41-0	alpha-Tocopherol	Cc1c(C)c2c(c(C)c1O)CCC(C)(CCCC(C)CCCC(C)CCCC(C)C)O2	Organic compounds	Lipids and lipid-like molecules	Prenol lipids	Quinone and hydroquinone lipids
4093	-5.909954331773799	-5.079675	1.2141066	4.718682187795638	-7.49044280052185	-2.7717606127262124	0.3097272096452424	505.2060000000002	4	512	-0.20648583202942478	0.6237933210861939	-1.7869743007774765	2.9317078870181614	-0.8302791341724802	-4.9468026	1.2158432	4.991549003124236	0.7566658990927737	0.2097272096452424	52918-63-5	Deltamethrin	CC1(C)C(C=C(Br)Br)C1C(=O)OC(C#N)c1cccc(Oc2ccccc2)c1	Organic compounds	Lipids and lipid-like molecules	Fatty Acyls	Fatty acid esters
4169	-5.3560577638688525	-4.2547264	1.0943193	4.418154388666153	-6.507448279857636	-2.0892938911914825	0.7287857866151155	162.23600000000002	4	512	-0.1459105338052485	0.9554208166034595	-1.2973010497940318	3.1208533388721214	-1.101331353956743	-4.3553586	1.0608779	4.0707270741462676	0.8547886333959066	0.5708910497730103	54-11-5	Nicotine	CN1CCCC1c1cccnc1	Organic compounds	Organoheterocyclic compounds	Pyridines and derivatives	Pyrrolidinylpyridines
4174	-3.990182577771868	-4.3964734	1.0561062	4.17658884525299	-6.50186984539032	-2.3252810001373296	0.5141549953314659	147.00400000000002	4	512	1.1771465743524507	0.7708557342301118	-1.3345406932660009	2.8420481519869893	0.4062908299734933	-4.356782	1.139025	4.4681841850280755	0.8105471813455821	0.39222222222222225	541-73-1	1,3-Dichlorobenzene	Clc1cccc(Cl)c1	Organic compounds	Benzenoids	Benzene and substituted derivatives	Halobenzenes
4218	-3.603673613242083	-3.88341	1.119993	4.384264004230499	-6.15758261680603	-1.7733186125755316	0.519401441470407	164.204	4	512	1.6117101190588095	1.3319737651221457	-0.9421988845051374	3.442065119725361	0.2797363637171455	-3.845164	1.0090191	3.8687315106391886	1.3702196784550051	0.40216006216006217	5471-51-2	4-(4-Hydroxyphenyl)butan-2-one	CC(=O)CCc1ccc(O)cc1	Organic compounds	Benzenoids	Phenols	1-hydroxy-2-unsubstituted benzenoids
4279	-6.32999824395863	-4.160092	1.1601399	4.53156141936779	-6.422610330581665	-1.891048911213875	0.8297167603529114	751.0110000000001	4	512	-0.45435194583020744	1.7155544157346796	-0.5469640324532423	3.9845973869145475	-2.1699063669749874	-4.636557	1.2664107	5.061142188310621	1.239089193410888	0.6604859911221422	55721-31-8	Salinomycin sodium	CCC(C(=O)[O-])C1CCC(C)C(C(C)C(O)C(C)C(=O)C(CC)C2OC3(C=CC(O)C4(CCC(C)(C5CCC(O)(CC)C(C)O5)O4)O3)C(C)CC2C)O1.[Na+]	Organic compounds	Lipids and lipid-like molecules	Prenol lipids	Terpene glycosides
4302	-4.967324400777628	-4.534746	1.1317353	4.266931134462356	-6.777040767669678	-2.510109633207321	0.6385864135864135	153.823	4	512	0.2196968763410575	0.6522750951752252	-1.5900194905509923	2.676911643911364	-0.4325782307336823	-4.5820265	1.0688401	4.267547357082366	0.6049948056052313	0.4428571428571429	56-23-5	Carbon tetrachloride	ClC(Cl)(Cl)Cl	Organic compounds	Organohalogen compounds	Alkyl halides	Halomethanes
4335	-2.92997500252199	-3.531916	1.0535684	4.061518043279643	-5.529390275478363	-1.4678722321987194	0.4928138528138527	133.10299999999998	4	512	2.1942128415985365	1.5922719376048202	-0.40520243135783673	3.6563156119218068	0.6019409005694407	-3.571751	0.9891176	3.958176776766777	1.5524367155376597	0.367056277056277	56-84-8	L-Aspartic acid	NC(CC(=O)O)C(=O)O	Organic compounds	Organic acids and derivatives	Carboxylic acids and derivatives	Amino acids, peptides, and analogues
4372	-3.3591231831676605	-4.479024	1.1801856	4.5126756608486165	-6.745251393318176	-2.23257573246956	0.6441607388227817	514.5520000000002	4	512	2.352306087421364	1.2324053544888296	-1.0338221227291517	3.4788535381194645	1.119900750242984	-4.142389	1.0523479	4.175229716300963	1.5690404670645222	0.4993331526158851	574-93-6	Phthalocyanine	c1ccc2c(c1)-c1nc-2nc2[nH]c(nc3nc(nc4[nH]c(n1)c1ccccc41)-c1ccccc1-3)c1ccccc21	Organic compounds	Organoheterocyclic compounds	Tetrapyrroles and derivatives	Phthalocyanines
4376	-5.69183581774236	-3.9539526	1.1047423	4.631764882802962	-6.153003847599029	-1.521238964796067	0.4730994152046783	122.167	4	512	-0.6048819085083701	1.1330013589425116	-1.066049938365039	3.5657149444379233	-1.7378832668542987	-4.021631	0.992832	3.7341779232025125	1.0653231331925428	0.3678362573099415	576-26-1	2,6-Dimethylphenol	Cc1cccc(C)c1O	Organic compounds	Benzenoids	Phenols	Cresols
4396	-5.000186103745943	-4.489347	1.1479988	4.674326574802393	-6.973688817024231	-2.2993622422218376	0.7791124151843022	198.182	4	512	0.2968781031355588	0.8077172069358397	-1.6766246101427291	2.997701964659664	-0.5108391226973588	-4.5636616	1.0998223	4.3724275529384595	0.7334026180763299	0.621969558041445	57966-95-7	Cymoxanil	CCNC(=O)NC(=O)C(C#N)=NOC	Organic compounds	Organic acids and derivatives	Organic carbonic acids and derivatives	Ureas
4427	-3.78327217364413	-4.656787	1.1847492	4.507909387350081	-6.8360495328903195	-2.328140145540239	0.5424543572369659	302.24600000000004	4	512	1.697088388363708	0.8235736526363279	-1.3556889708824817	3.152220416467599	0.8735147449960068	-4.709329	1.0871515	4.246913027763366	0.771031413586087	0.39779396016277574	587-90-6	4,4'-Dinitrodiphenylurea	O=C(Nc1ccc([N+](=O)[O-])cc1)Nc1ccc([N+](=O)[O-])cc1	Organic compounds	Benzenoids	Benzene and substituted derivatives	N-phenylureas
4517	-3.675069269011667	-4.014961	1.0754348	4.084765183925629	-6.196191799640656	-2.1114266157150268	0.6825513023354665	398.4000000000001	4	512	1.9252500607399943	1.585358573512337	-0.5958724698889946	3.4888927140366346	0.3398914968269562	-3.9599566	1.0532954	4.139117962121963	1.640362683074538	0.5429286608260325	599-79-1	Sulfasalazine	O=C(O)c1cc(N=Nc2ccc(S(=O)(=O)Nc3ccccn3)cc2)ccc1O	Organic compounds	Organoheterocyclic compounds	Azobenzenes
4540	-3.2106091592798216	-4.518872	1.1230624	4.460065692663193	-6.804676902294159	-2.344611209630967	0.23775497898617898	436.2980000000001	4	512	2.429174062895734	1.1209114365463635	-1.1648936801186032	3.295172012544589	1.3082626249303835	-4.226638	1.1143475	4.1671375036239615	1.4131453813334165	0.14695967259765225	6041-94-7	C.I. Pigment Red 2	O=C(Nc1ccccc1)c1cc2ccccc2c(N=Nc2cc(Cl)ccc2Cl)c1O	Organic compounds	Benzenoids	Naphthalenes	Naphthalenecarboxylic acids and derivatives
4566	-3.546376976251219	-4.067309	1.1389421	4.6017341017723075	-6.503579592704773	-1.901845490932465	0.6699435545385202	174.20399999999998	4	512	1.6946811466246923	1.1737492091199349	-1.2625214698288614	3.3392126319434463	0.5209319264892596	-3.6753707	1.0986569	4.560710102319716	1.565687442732252	0.5331014492753623	6104-30-9	Isobutylidene diurea	CC(C)C(NC(N)=O)NC(N)=O	Organic compounds	Organic acids and derivatives	Organic carbonic acids and derivatives	Ureas
4579	-5.496359066333096	-4.7790637	1.1603843	4.136293464899063	-6.893078672885895	-2.756785207986832	0.7446632164571515	226.34099999999995	4	512	-0.14159583601539266	0.5756995514200244	-1.5383154425681909	2.5979780223308717	-0.7172953647034577	-5.0023894	1.1883445	4.494203126430509	0.3523738109748378	0.5884842971558509	61295-41-8	3-(2-Methyl-3-furylthio)-4-heptanone	CCCC(=O)C(CC)Sc1ccoc1C	Organic compounds	Organosulfur compounds	Thioethers	Aryl thioethers
4593	-3.318469345434917	-3.8745651	1.1821454	4.691816484928131	-6.2389734268188475	-1.5471569418907172	0.6064280435012142	228.332	4	512	2.04009743530427	1.4840016444716346	-0.8804066460796606	3.8114098388484696	0.5560957790768017	-3.9329708	1.0856884	4.393164101243018	1.4255960206625302	0.45491289198606266	61597-98-6	Propanoic acid, 2-hydroxy-, (1R,2S,5R)-5-methyl-2-(1-methylethyl)cyclohexyl ester, (2S)-	CC1CCC(C(C)C)C(OC(=O)C(C)O)C1	Organic compounds	Lipids and lipid-like molecules	Prenol lipids	Monoterpenoids
4604	-3.1178701688332917	-3.8321724	1.0055586	3.990291044116019	-6.0098300099372866	-2.0195389658212677	0.6446267696267697	167.208	4	512	2.1053868834128835	1.3910846560469299	-0.7865729576911112	3.2037180864249075	0.7143022249655364	-3.829963	1.012234	4.065750876069068	1.393294076051015	0.5094916344916345	61-76-7	Phenylephrine hydrochloride	CNCC(O)c1cccc(O)c1.Cl	Organic compounds	Benzenoids	Phenols	1-hydroxy-4-unsubstituted benzenoids
4646	-2.476145741096813	-3.491544	1.0740594	4.143116518855093	-5.403572154045105	-1.2604556351900122	0.5447759197324414	131.17499999999998	4	512	2.6417053317735633	1.6263070789411878	-0.28572108117472855	3.8573954376803643	1.0153982671581918	-3.273919	1.0540361	4.197037279605864	1.8439319574514856	0.4072569169960475	61-90-5	L-Leucine	CC(C)CC(N)C(=O)O	Organic compounds	Organic acids and derivatives	Carboxylic acids and derivatives	Amino acids, peptides, and analogues
4659	-3.6717452928366985	-4.4082484	1.1477046	4.392038846015927	-6.676799881458282	-2.284761035442355	0.4662525879917184	167.11999999999998	4	512	1.5512831341355537	0.8147799984841732	-1.4537714544860303	2.938267391529897	0.7365031316933308	-4.2967234	1.1170802	4.348148959875104	0.9263050596239772	0.3501231527093596	62-23-7	4-Nitrobenzoic acid	O=C(O)c1ccc([N+](=O)[O-])cc1	Organic compounds	Benzenoids	Benzene and substituted derivatives	Benzoic acids and derivatives
4716	-4.736628038677387	-5.1624866	1.2629663	4.817656290531158	-7.5575570344924925	-2.7399007439613348	0.5377460784540811	421.7340000000001	4	512	0.8884105763691439	0.46255206793324977	-1.9325184194459615	2.8851378710851963	0.42585851451475154	-5.1032	1.1806731	4.635849684476852	0.5218386503493856	0.407587348295351	62924-70-3	Flumetralin	CCN(Cc1c(F)cccc1Cl)c1c([N+](=O)[O-])cc(C(F)(F)F)cc1[N+](=O)[O-]	Organic compounds	Benzenoids	Benzene and substituted derivatives	Phenylmethylamines
[truncated: 993 more rows]
