# Supplementary material for: Uncertainty-aware machine learning to predict non-cancer human toxicity for the global chemicals market
Source: Nat Commun. 2026 Jan 7;17:647. doi: 10.1038/s41467-025-67374-4 (PMC12816579; doi:10.1038/s41467-025-67374-4)
Supplement: Supplementary file 4 — Source Data [file 41467_2025_67374_MOESM4_ESM.zip › Source Data/Figure S1-14a + Figure S1-15.csv]

BNN-CDDD	BNN-MACCS	BNN-Morgan	BNN-RDKit	CP-CDDD	CP-MACCS	CP-Morgan	CP-RDKit
1.2665179281208498	1.064802700535567	0.9299035436149088	1.1747370290770205	1.429697800682172	0.8106198806520869	1.036913922868026	0.9851289312297286
1.2866849391033508	1.0430268926716328	1.221304125549771	1.16190716342218	1.5334472471236642	1.0313405370888895	1.2119531115053566	1.7209081307667131
1.4825094225856057	1.5976281463084254	1.933824809382668	1.835820012973219	1.7768030687938663	1.5141156296659906	1.8247235412904197	1.6499386323645098
2.410581686061093	2.4370449208428004	1.8205188151887652	2.610830617769753	2.339938469463178	2.6384490211844085	2.413113178187748	2.1427713190709583
1.6754798826303392	1.5371751674298226	1.5548482111317448	1.4419648703082697	1.8965938247178604	1.397653108398487	1.8078863684297344	1.6584134039916434
2.270524046988003	2.752169151602812	2.204169765005777	2.2714874946652897	2.100548262888426	2.4643680996350867	2.3047218209426115	2.2667026369682137
1.4272533081578294	1.523338372309592	1.404895816905356	1.6259901803733008	1.6140165571165497	1.6477177571944437	1.46019556598802	1.7070634659514352
1.3932662760106331	1.4110201368677664	1.0362330163921964	1.5396431358333715	1.453621005050172	1.4239216834579602	1.3343857194767268	1.4732657440936396
1.6187694109911202	2.141700257358503	1.999267581872126	1.9632406319941835	2.0598895687424004	2.2790470266403733	2.202005163500784	2.1667106224265678
1.275708990949952	1.247521477991479	1.0578830825166348	1.3077786624638188	1.3523984746054554	1.222576707226684	1.304578601820652	1.3289724256560973
1.138780552383197	0.992558202621328	1.1232332858754832	1.1026439127383234	1.4761144695298551	1.2654423397562866	1.2702075998682876	1.264972173791202
1.58832720176885	1.6326113111761722	1.147174865924527	1.7755630569022065	1.4910805476031246	1.4742174711737774	1.3466465672201688	1.5031183169363709
0.9749445561650824	0.6107353808141393	1.1196205505851995	0.9840774236550214	1.0964853576143618	1.4063942258979898	1.2755279245125817	1.2776076731214938
2.4043931720779232	2.376460292404296	2.012177934019047	2.190209609615028	2.2861032167814703	2.477635602249093	2.2180871654901604	2.3676531067086777
2.0800673443718174	1.7357429879129196	1.8400561084660916	1.7871805924065949	1.985291674395807	1.8781365799551104	1.9271344660902503	1.934178286091193
1.9248775280434456	1.936409851028743	1.3592285222459497	1.9197584526692644	1.861325154338391	1.8602305925770304	1.915847911282744	1.9496769009721808
1.5316169379076874	1.5679552590378298	1.41232658751537	1.7561602718698417	1.614762314855159	1.486020117079389	1.4637208115836922	1.578044656107384
1.0399689157066334	1.253173552328955	1.1229257170449098	1.549044592877399	1.239307628951134	1.6808297434095092	1.7685253338320237	1.7826752417240554
1.3249911724647638	1.590584440595248	1.703673778277753	1.2425765122586896	1.4282149596052611	1.3401946328287555	1.6729377816814912	1.459701956750061
0.930649680570794	1.03141968848543	1.4620801574640037	0.5981535094854052	1.2411350400985557	1.1343616792772342	1.1953982640353218	1.1537665609029208
1.450480565825886	1.4718636418110178	1.3282526601032345	1.0081430659012025	1.5653573227385704	1.2678462279161853	1.2558475909353988	1.0798455553531938
1.133765764829017	0.9606100036775695	1.5038596080004638	1.1895433286402413	1.1890955693787146	1.593248202665883	1.5670154830085143	1.3287373189375151
1.7212851888728793	1.755171158500339	1.133236269170305	1.7777222461744848	1.7378360082491984	1.9439586268600204	1.3094466877280488	2.00479493706874
1.2087186071017224	1.3539083582631974	1.3605716670495578	1.3266895558297822	1.1213868467980392	1.5045371672569776	1.2167075230464652	1.3468998317339165
1.2704513543285811	1.4471924794644633	1.8698318446071127	1.217885789312871	1.526420165693436	1.484282771166102	1.5505001818130986	1.361108569012508
1.266686324437846	0.7400673815901989	1.3311146631608788	1.0088986143449	1.3481038815922977	1.0423463632183922	1.297954444468199	0.9424194329609492
1.4618646436547766	1.521951872858067	1.7950706037597437	1.491322692264765	1.8144196762634848	1.521559884204589	2.078810172377041	1.8982457424798065
1.4001601648513384	1.4566651308969394	1.4216242703196438	1.5513790475419955	1.4736925166968966	1.5759004139672268	1.6072195492310155	1.5404218230803166
1.517226090610038	2.0049794617031336	1.609608062963669	1.875571123691468	1.8955858982931904	1.7546352125645883	1.6206139252878538	1.9288154591787097
1.7985936935005782	1.9216660576629023	1.6848048542424876	1.7383882240963158	1.8437513595292716	1.7861746963336649	1.9358157324109844	1.856471935665419
2.659065340531748	2.1130393523427142	2.05990395339158	1.982846387874491	2.186091062648816	2.235127062781767	2.225415332777876	2.100988029899689
1.229391262643338	1.0580121576024455	1.4715301112495875	1.3446513661059896	1.257012505855836	1.161698480239291	1.4792038690641087	1.06380812433072
1.4039602338975716	0.9779796709855206	1.2163157386499264	1.3372196951326505	1.2042846697842473	1.1066565496534837	1.333290108235233	1.0990014096054463
1.770901445624975	1.0031104011525738	1.5443654097648594	1.6294524709806812	1.5151119364292889	1.247114648941681	1.7821338278707313	1.396613361037719
1.5496159770066296	1.5207391807807749	1.775751427892343	1.5080376445104	1.3742967603879617	1.6360488836288345	1.640172333010893	1.3745261323088895
1.433021811281621	0.9905331318825668	1.6402750169323177	1.489061149177543	1.1870696684426114	0.8925421648910586	1.496354382796612	1.154258997344815
1.620403493053287	1.7781028278195663	1.5254821422069065	1.792713858427301	1.814020844769292	1.7752699514207757	1.5624625418405138	1.923489038838028
1.6192541505763145	1.6087687521475051	1.6360457551473422	1.695671859985362	1.795745428986309	1.6296081932750477	1.7416558932433668	1.7597554063187002
1.2434953000750444	0.9586881018233484	1.080700712999812	1.4573322467261745	1.2082617997109963	1.1495407312977932	1.6261084980053766	1.389155469517475
1.25405607384435	0.6925283467198632	0.7053361748104869	0.7946525534672757	1.1418524686246323	1.0224433921451717	1.329594229598909	1.0888543855212467
1.4594834912053511	1.670329687431811	0.9001344592354357	1.3846210284490936	1.660933358758666	1.8012868201880496	1.684861290864644	1.4646106861157238
1.3709146583975709	1.7474217102405731	1.8959815016534116	1.9510831640668065	1.532015765375492	2.030357562982829	2.058802581878068	1.918374727787163
1.7595971065123897	1.890013026430284	1.7614350839888218	1.9045942269632845	1.7168271993726545	2.039552039314843	1.8637521734885552	2.099910549578585
1.2661932905688131	1.6076761421157515	1.0621074665122756	1.4279798298525934	1.783352031911264	1.1452096841320307	1.0008038511774044	1.007999787082036
1.7729285251328872	2.0074139056611227	1.4964158939543732	1.9741004037925467	1.5409248179478623	1.8238551947232973	1.578451447027161	1.8294165661681625
2.5457854599816057	2.353686820659172	2.1768992343404774	2.3216963019467016	2.183675291099315	2.310275560425392	1.7006986388916656	2.0169839956309605
1.9881232398537456	1.488696176624084	1.8326545675924129	2.0425129630224594	1.8192039222640093	1.9950419424644967	1.984439703037136	1.997286384777444
1.1979667814283657	0.0137130737876232	0.6782743510092074	1.153654517434441	1.3080427278825162	0.0437810064102743	0.8141610236297746	0.5898024464746997
2.24313392916466	2.094716205765022	2.1767562713220463	2.167008544791521	2.09247125974246	2.0107537625642204	2.0578824642003792	2.0643261827843995
0.855836193758755	1.1171086192405593	1.0090339462827955	1.427853861392609	1.1291325557416494	1.1636431555375963	1.1208656290387702	0.8323948590798339
1.6901267736631873	1.2058910362396549	1.6324514180590717	1.7157951781242242	1.499013543072686	1.2308510511229251	1.7918726251644297	1.4919821265572968
1.4037090398804446	1.2224999416014468	1.4138165567026493	1.460681790314457	1.611823423630998	1.2823792573311117	1.4679361615011184	1.633055813012715
1.5579542859605882	1.573638406926184	1.573844874712243	1.4840957719020085	1.549268449726739	1.59017368542978	1.5401110337701256	1.5295099979530782
1.9673772763298876	2.2260900668025	1.8904482021404625	2.1124061081199685	1.9377709520707689	2.2144886155058705	2.218004565224274	2.054448019120962
2.081939076615344	2.3727830623297983	1.924617869279112	2.2148450608402137	2.1049879786261445	2.316041120247877	2.278155454554408	2.126542940632953
1.5057741030937577	1.6116929780076796	1.525711615157186	1.624379001750095	1.8048456496866243	1.745903100070474	1.685711475057868	1.8727076957302933
1.5431392364152772	1.826930059483981	1.3598446753679445	1.9385569063886097	1.8413457852146065	1.8082935746629256	1.7209379848358972	1.9131465056451007
1.60008878445459	1.118196466580642	1.3138675212904554	1.2253403239995295	1.815864772987083	1.7015380667155435	1.3512801909117027	1.7640952660457023
1.6017713610593027	1.6812849005503985	1.7712040188426317	1.8089308745411583	1.8684332288370813	1.7926244846388792	1.7727632607374224	1.9404707254060272
1.619166973658403	1.825454113385878	1.512471327881954	1.9225326984629203	1.8147012206308888	1.7502154374882732	1.7188898302890363	1.888651978856279
1.680641916985587	1.7963623970964158	1.7308123272385956	1.822929145971237	1.8090364976559177	1.9974019680146875	1.9248452122345072	1.831243994762895
2.321178814758796	2.374019759404705	2.045096778050092	2.169405365272268	2.310871728484953	2.4072378897407742	2.4151045234146284	2.3505977447282955
1.6363675379659013	1.5152239560278618	1.7933346823429048	1.6747026181520213	1.700498319070609	1.8993480028835668	1.8686525496430704	1.952236394577003
1.7594456218719003	1.822794872267913	1.4852089645360342	1.938030201923648	1.8698804067934447	1.8807298885017056	1.6810719657472488	1.922711790272512
1.5937444177123947	1.890959618997553	1.512215506974376	1.864688545527574	1.7634521864824586	1.8426572215026449	1.639715092635057	1.913597248416397
1.6640561461178238	1.7802410918483256	1.6600025361621842	1.7427140088908672	1.6623233130029644	1.6972707071012747	1.5819371433233915	1.6519454207970583
1.7070828968304472	1.782669419763635	1.859042055782005	1.8758357811998585	1.873883627591911	1.9460402803902652	1.6344987264540862	1.9909211596185652
1.434022294175548	1.5177260293514838	1.6508372728861096	1.8389798217536133	1.833017229546404	1.8697427312512185	1.734013429518318	1.978183367690309
1.1669052368868662	0.9336589325419984	0.8262303885116677	1.4565175284375615	1.418044405458362	1.1872452058487153	1.102942805341881	1.28751405252472
1.5281634546247012	1.537723341188043	1.375062742479477	1.4633610620321422	1.554125837861857	1.5271206126771368	1.35481193287788	1.5772049587162678
1.6072582466080516	1.5828208219847657	1.2632574414279982	1.6367525468627488	1.6130501613817896	1.630476157718196	1.5631644167639125	1.694948125714637
1.5649211733925703	1.5748620169631138	1.3976509761687694	1.6209266475806	1.6713900718176244	1.6585016332008078	1.6863024523591246	1.7008967570283222
1.4823897292800756	1.3015165856828246	1.2845881583976528	1.5458546269557014	1.5664949985787604	1.563151656887086	1.4686980715806706	1.4529083440609625
1.3560552219049593	1.8642120278159289	1.8367359196644424	1.6335155888028494	1.8093430740099985	2.056912381878912	1.988051378509009	2.007334221301959
1.5486280969083024	1.7580704958752345	1.9549210395114516	1.6948144549163529	1.902627244294484	2.2705455175475486	2.3629610902358427	2.018140581606264
1.704628724886836	1.847781194165431	1.86266495359927	1.6315252962367115	1.7334985929154478	1.7731533090120029	1.7523369828645716	1.748696572318839
1.984823992750132	1.470668844832503	1.7594473909503323	1.618187702835542	1.880656294195258	1.5160937696001842	1.813670921307804	1.912253915961992
1.851138412170712	1.734135697850839	1.608240883263869	1.6775549240292291	1.901368205871444	2.031001618142549	1.923845594270538	2.0695360240798544
1.3652664752172528	1.8664070651109688	1.1963557233411963	1.4052213832060405	1.5723573455477349	1.2984566056167923	1.2386278496647851	1.1574563025333402
1.517198113017644	1.5814185480700331	1.4408624560977976	1.2229028042773618	1.5842285511380636	1.3626647360933306	1.3138327923695008	1.466754702555855
1.6313906672912055	1.766024478220214	1.42864354959381	1.7372854793132464	1.6149769925097566	1.8263238494149507	1.6150494595596585	1.7386494969820463
1.6963465290023163	1.5852303719978926	1.5297925564267727	1.6616082445654137	1.674350285834416	1.4495220416375918	1.4811215431973863	1.2447171265590171
1.436084453647391	1.5205678263814286	1.6335179231381032	1.6151957094097438	1.4797708407973875	1.648197351434619	1.5174984265635385	1.6424209610935645
1.760638906112878	1.881936491910272	1.496410562285268	1.9167255820243136	1.962523876130428	1.999889084197389	1.7792264948836958	1.9995560058678876
1.6894491870996045	1.4669741308574291	1.3809379125483807	1.5030149067847824	1.6069684993938294	1.341913331163786	1.2771626444934543	1.6249497934525796
1.4451429595355991	1.4592215682224048	0.9593297967257084	1.400260179682465	1.3314673391624954	1.710736728721234	1.5164763613273184	1.7203256670392582
1.3646939223408554	1.2658987415526264	1.13439995801447	1.6334918317552785	1.4317386586840029	1.574831050997968	1.3862538930531914	1.553887879838128
1.278923023986961	1.0463347384990254	1.4283921430160458	1.604590389885963	1.501476273417535	1.5551905225059663	1.4392838259290075	1.4845983760428496
1.4119750060528269	0.5088635615088457	1.8584402769194908	1.5448256397246414	1.641936873236595	1.1996012613817035	1.7792709713552572	1.307455138601895
1.5708843847456062	1.4918097542831936	1.3677648658425996	1.4781707858769129	1.4824630099459564	1.8488468291958795	1.6368984117796324	1.753142492276674
1.823319547483362	2.009208754298901	1.5620413642984614	2.154221388217098	2.15224703955682	2.2050643884889984	1.9976230470458876	2.152377468635214
1.7131040160655702	1.6124467963252025	1.3461463593585776	1.832550759378217	1.6845436014846982	1.5691070601801782	1.425500158376598	1.840604789838064
1.5271788191237146	0.7984240582681863	1.5609732289145049	1.5461762677147752	1.3412945862577637	0.5900829379155844	1.5035350673247554	0.7614729849977743
1.350764124486337	1.235306351701238	1.7474330351117973	1.458403437687994	1.6242247329127792	0.8221944028732379	1.6104441337532165	1.400478433727809
1.7437114611942133	2.047668445560373	1.7973606443421035	2.0223545877060447	1.9900371873156044	2.1471466913949944	1.94098543087348	2.12331914278921
1.3140728230802698	1.3701212336830453	1.474251256339148	1.2797708463466737	1.6030361412572882	0.8860437566556958	1.4247364641441551	1.1350276240128014
1.4195194670964948	1.638814009530172	1.3815462915011796	1.4932961582866922	1.4797160833783074	1.5320759077215331	1.4305098366661737	1.504432244441985
1.3710535662796968	1.3271032354459409	1.2627860093875511	1.5590444613147263	1.3990164840458426	1.3730658333536945	1.308030938789627	1.56511797293426
1.4033602148071502	1.3447640834967411	1.4191437756410403	1.5586718298741542	1.3743153684044942	1.5414610941018096	1.4208565707851073	1.5537248669611423
1.546089498795283	1.9029656350633004	0.9983981587274912	1.7389713295838904	1.721803279495776	1.8909333632499572	1.8455878262474488	1.845421632604099
1.7314320770692475	1.764839044732023	1.4669979685306802	1.9182418402948296	1.7397879204696372	1.9049991075370631	1.7875419725537032	1.808495621636923
1.457845978169236	1.883511109859356	1.4462211783487953	1.7446814142396487	1.6009076177748194	1.6759739409312016	1.4743042661402816	1.735177347952202
1.743749742508231	1.5898557837921092	1.8607400715825688	1.55672871480698	1.894004957892738	1.7108999500689954	1.8183854842035976	1.8671637873573648
2.0150572790659727	1.7607426459720257	1.8819670443273289	1.9315869565522696	1.8255831771062572	1.7777289786488677	1.8887981958955733	1.6583509068795477
1.872504027645838	2.107818832382647	1.857781680379885	2.0554597687686305	2.042057047567337	1.9225900172989727	1.841217544358036	2.049328345176032
1.505070953185379	1.1500738056018236	1.1963151019815943	1.127920902193373	1.5304062679516472	1.2531807736369402	0.6433847331046438	0.8927819955133923
1.9009323613047444	2.0482135357857003	1.702269853230731	2.007457317250368	2.066795160691399	2.005558322270913	1.903874469218069	2.030987565699778
1.6767118253009394	1.9194450701374877	1.6096854696628806	2.08328134366561	2.0378368346474693	1.9595718738333148	1.782769492386292	2.0826862222125264
1.6286562884571736	1.4273823750420798	1.2456904975569312	1.6615365818095784	1.76459493044292	1.4784103628957623	1.6707326356915138	1.8107186817482104
1.92143952059004	1.6831642319817723	1.7977408307621732	1.735015261930787	1.865177498225915	1.7511924595594668	1.8041709637529904	1.8669563705395096
1.6300661504958414	1.6500699512387154	0.9391200462247886	1.3099424775559083	1.3866534237574553	1.240730528920302	1.0130808264353297	1.3214645329623833
1.7624407673142424	1.618639803090728	1.4322901592361994	1.3936625711271913	1.4575322652603109	1.3908158264102364	1.3666716521156022	1.4157455945770718
1.659151585127765	1.670344607845107	1.7710971935088489	1.367124333854571	1.737805137646892	1.3962657797917704	1.988404293942292	1.6158085170474077
1.8324196570673197	2.145056235990701	2.044192319690871	2.0107164318487776	1.9041097400655616	2.0922903963490893	2.0596401639016984	2.076341652682068
1.8629212309155467	1.9130279889552069	2.074651967882521	1.8945905973396635	1.922393081936008	1.9917542766742455	2.0026731302592085	1.945440516763664
1.7419374850156075	1.6629560869671292	1.8225482143471865	1.6537583651228405	1.8746260016261047	1.7503805978423566	1.7786148221941325	1.9444669190035728
2.0015122847712385	2.289947515669597	1.889904994454976	2.2515940898731888	2.0863952603904923	2.15706898391482	2.122094159108096	2.150784992621482
1.315039759583914	1.465787049813146	1.9361702119712536	1.6958624051146118	1.6174226878728406	1.2951830510886957	1.673777681987626	1.474029199889306
2.340906954856368	2.309475286015534	2.213911396902896	2.089056820472563	2.323340532515254	2.1933508776737103	2.4935577822510777	2.4125119335445877
1.1693814126756792	1.0643108337475955	1.3311600909528454	1.3932032986280296	1.6050539438660834	2.0176000903347	1.396548796839671	1.7477350573079171
1.5961193331579084	1.6670121572018834	1.8391379884198944	1.6890823295000297	1.7666999748739374	1.4806120052711478	2.0271479552885534	1.684472277171806
1.6635800994487948	1.823537477678364	1.7497900820581216	1.902309308408945	1.9225999255321389	1.980935469326453	2.0938598113660736	1.840444719476398
1.6911800128812806	1.803401698834588	1.5261721609809071	1.6627764807949996	1.7524998190352676	1.9532599296678357	1.8429870529344472	1.8575020004346472
1.5827755969733914	1.688997042660521	1.5268743071536452	1.6768307708392785	1.7117757748659188	1.9655163536693296	1.9603302498138755	1.7524845820814572
1.7232632735572764	1.4773681536837673	1.389298465287939	1.4766860389006649	1.4879365521283303	1.4639878601305745	1.3905151160840752	1.433698692266702
1.2319794553799897	1.0229834108008435	0.4872258430012555	1.048038809910315	1.2309368498305042	1.0174234655797652	1.1246622356544993	1.3651982144685422
1.847504207902782	0.9174939000804057	1.2788198833120814	1.3124554780989277	1.560158794843298	0.9926262522522432	1.2746358598712122	1.1619926288190054
2.034828179853731	1.7661304279465289	1.7393260064088898	1.830897316197888	2.0036978584601592	1.910645468418789	1.9303090310264248	1.9350690575887644
1.83601769661814	2.081942648685258	1.9229177087293488	2.139795890945892	2.198858364961733	2.074489449443324	1.9164842316612465	2.1869617730282336
1.2076750824728768	2.048914563142017	1.531728370694861	1.9332130887788863	1.880811326642292	1.8823677284586688	1.944745425800125	2.00205697064977
1.6689490517116676	1.8402217825552076	1.957110327062509	2.0874196525386384	1.8945714724819591	2.052244091022967	2.077256586204552	2.137227932313121
2.1185921617568795	2.3715044528431304	2.0949736747937946	2.209663060655189	2.2285019384222187	2.223880192762901	2.140571506193441	2.173691876577668
1.5268121038655755	1.9484620437355729	1.6360476295271091	1.872159020066473	1.8131900002654344	2.061468133688117	1.621425410454082	1.9565563460190356
1.1506612504585647	1.8913851039568248	1.5169918671516125	1.588464294143954	1.3823440303504682	1.345500262166604	1.3488510136040368	1.5737569636047748
1.3728381190701724	1.0369118052523305	1.2714255754682129	1.26497943786321	1.4692934532521142	0.5985780642484775	1.2917517209275198	0.922917474191258
1.3851901172924077	1.583733667027303	1.7096334516842362	1.4688445320942616	1.7560185043533862	1.738377208429798	1.300097117252666	1.8434547097154963
1.3034378349326918	0.94398892450966	0.8895236121324168	1.1302794270267518	1.2300878684318308	1.0917378541656406	0.8849977297310516	1.1217249647234306
1.3403729222349834	1.1370481303400484	1.1301685612590575	1.1335104819418236	1.0295979011120604	0.8441726191157158	1.2992028078850586	0.901455998087448
1.600719917392699	1.5195911026938191	1.4858496206016716	1.5114891736006268	1.395257975818753	1.1978852730046154	1.539341696059353	1.157784719537866
1.4600145462701486	0.5038480336101381	0.7212171157148066	1.0812225014823105	1.2234198471990037	0.6457380857304147	1.019809443039506	1.091084439746716
1.3908032049695098	0.4701317371729593	0.8927720620897586	1.083281879846321	1.0746918933152294	0.9393016110867292	1.0153823899613497	0.8062502051669617
1.9551171648019667	1.5546826785448902	1.4548813808826282	1.49760743024549	1.8458437244632264	1.8187067006697804	1.83962839784908	1.7725958135849338
1.7409946447208742	1.2779104290722545	1.419097875492006	1.615964610299122	1.5778383940800782	1.5589043603268729	1.4816598336038858	1.3212737772022396
1.8446450326515456	1.8557169548239776	1.359830385617422	1.320248126609406	1.8311884357824904	1.8276310191078544	1.679014454782069	1.8345355981588471
1.820363629605636	1.7807086514568435	1.2539356760067346	1.7617026366332822	1.5794171014574934	1.669648006500481	1.5349496523505055	1.877744508200384
1.4404202256827376	0.5583675784143265	1.0437370267649937	1.4831291190142186	1.1123844078278933	1.3213938228087208	1.3231559762918947	1.1121166630216812
1.175424295080404	0.5879654626015328	0.5267080953012909	1.1947929524473817	1.3616199414787278	0.9038472025318304	1.2483083956296182	1.1198472651298772
1.3002839174215717	1.2851400594773292	1.848618038004497	0.2101264060369884	1.388281817795734	1.4878101401006192	1.8528359184721543	1.1413207224698805
1.7568256683747672	1.8211977259494356	1.6420955433751212	2.0054518793610474	1.973427494884162	1.8492166560989725	1.9191527240009107	1.9553007752863747
1.1347128569805565	2.124833771898369	0.6890885066344872	1.8040267856665528	1.5781623540136678	2.041863383874256	1.512096332719682	1.8305723044706828
1.1079385120271	1.0892393429638692	1.0124513980412528	0.5855939240251713	0.932172050591384	0.7909466935152447	0.4983379535436282	0.8095719842108047
1.6465956039563086	1.2664617398320337	1.3997591775546907	1.5436857793404617	1.4609612408412036	1.543809563726538	1.7819355736926097	1.64781248365618
1.6760931932795902	1.8469803965399112	1.4171593800474809	1.702448454371396	1.754328317517483	1.9499343183016915	2.002985305396843	1.8999424859274925
1.004747369790665	1.7109343873950762	1.766633016743228	1.3777575250362133	1.6722149613614374	1.3504135406740174	1.9269759425223232	1.3925163476304645
1.8879086716274984	1.9015888968013053	1.5291302142372514	1.7316134009431796	1.8610141037421548	1.907183388766071	1.922907328927796	1.896655787590928
1.8379265601188588	2.189375334641249	0.9747719063823488	2.005232747490433	2.0428067902814067	1.9522489949286923	1.8301608079557303	2.0879263336713016
0.9611199952433848	0.6138118016678141	1.4191392561599945	1.1230619668430937	1.4696138812493718	1.1921938242281065	1.8021849136710693	1.0750430583663042
1.7031493079470967	1.8695402136139	1.4268927661677808	2.045406333208396	1.844783785252244	1.8416180448670223	1.6645405231844748	1.9333033437590748
1.857313259047696	2.00617510480796	1.7671934115912815	2.034077243302669	2.0933423945101284	1.7493954648351866	1.7564793518472537	2.079073983540648
1.8176033314265327	1.6571123664401273	1.6891198091102748	1.9014349043695864	1.7998013635871302	1.7465648406973655	1.7183139207995652	1.795234216931399
1.8665243081957692	1.904362797544713	1.8224223818530771	2.0746022247818594	2.077096812620975	1.855544913359071	1.7404416525349975	1.908969047014644
1.6968383005527237	1.5298003266977414	1.002087501582074	1.8609601663834372	1.7798351403666552	1.6219169177888713	1.3540932286958278	1.6220080179640306
1.7507475518088136	1.850829695977136	1.0740364552955866	1.713333460971168	1.7934423672225042	1.8207384304608405	1.53481015947073	1.8544112181077088
1.3564658647164274	1.453658605519916	1.3427193620170843	1.4203441544153794	1.3171124953451343	1.4331603409118	1.3334801643268772	1.3584339851971567
1.1954692881117035	0.8445650950789925	0.8576451904669145	1.1391092944455736	1.2478315064053624	0.6454779291614187	1.2776128645216396	1.2563139650153512
1.3319044932133666	1.1212948068009247	0.9574118264938852	1.3560915817623973	1.3824685379808743	1.0500186307045514	1.2937386897489005	1.250005092535746
1.6548796154262675	1.6369503006904662	1.1806633883218234	1.587073876570268	1.534472299004606	1.4411102011262282	1.3419240190118271	1.4850018673794578
1.9895331995901908	1.990673778473488	1.7331931681479196	1.982434764910868	1.9407041220866268	1.892106537481448	1.8399415071874985	1.9332883474385896
1.582851323831766	1.7902533172956778	1.4285031812516682	1.7534779432873129	1.6877392713486898	1.9762074007073456	1.977491521393245	1.899498375920561
2.6878670432332084	1.8516677593038413	2.1511911170862064	2.174623843566633	2.273700586565868	2.245475639729476	2.27043926882402	2.299970981067966
1.8139165622953863	2.000045665755568	1.5735067203592887	1.8723715799166685	1.9679833801866775	1.8833276357603148	1.8442064540098768	2.1219485981168447
1.3483861587162875	1.1691621528309333	1.37075580655212	1.2182253599986896	1.3968960026179056	1.2004929659207455	1.795039306157879	1.390180234363875
1.063566812339729	0.981604688629119	1.2479163475683586	1.1420217566080964	1.27342020940799	0.906199586817342	1.5032089814616787	1.1645127600269956
1.611785391751176	1.316076484242226	0.5463580830581319	1.2072365150717692	1.5231907319052476	1.1039964844973431	1.3466431841697803	1.5245067870634368
1.9717613779684209	1.508526210893419	1.2381779267818276	1.5834940787759273	1.7268728222368863	1.7760454678594175	1.701174874227824	1.5330327879981185
1.7297285480667723	1.8670431040296327	1.678641168202174	1.7555239946877386	1.8313876031990917	1.9546716989034527	1.8809808056333963	1.8374639447995336
1.8967526314623584	1.8757880133369256	1.3161995648964355	1.716881791581941	1.8403761533580516	1.735701601377473	1.6216347465845684	1.920078795550154
1.8096481677714664	0.8998686008850371	1.249441752157764	1.683359270043105	1.7239490929868215	0.9599987221762236	1.4657784547835593	1.4319082705943422
1.7686706609735785	1.7374406836845318	1.4266992396592897	1.979572144871378	1.8991416355835116	1.7297979329975772	1.5950594836750749	1.927322476019224
1.2994128575256605	1.264875290465855	0.8165208251630928	1.535556420497324	1.3734070077487228	1.4114047326984671	1.2742541966058891	1.3431340500070257
1.030809490993296	0.5600548525060954	0.8632756278015318	0.94583234933811	1.1236053368917662	1.3284362155562834	1.223301722074663	1.2501524500588448
1.492046623369856	1.0217306784777538	1.5179076318103475	1.5062565886449069	1.4309146796951815	1.1358971851023516	1.6859991786505342	1.4166932286406744
1.645657889650703	1.2848940821523804	1.369911772324181	1.4430001746558314	1.7846404131033606	1.44998870175476	1.7029584400866924	1.659311384205358
1.395294073803259	0.6575411398277023	1.058656807121848	0.8560184277817723	1.319259778819411	0.898271458641199	1.2654546562556823	0.5971678534545537
1.7111016950095328	1.697684188745521	1.3902708342325123	1.7531787488759278	1.8091746764293848	1.7158335667690077	1.7752207924125245	1.7253910462321478
1.362264933518433	2.018907830872019	1.9108997035016004	1.6671274162904623	1.619424612134941	1.899464182131405	1.7652035199851084	1.7685185005870645
2.140965061019308	2.299923730057612	1.3371835247482635	2.218119693165174	2.0352631147045983	2.2138107549042165	2.158432555922736	2.3362563142055843
2.117991281536704	2.279609774289141	2.100270815555511	2.267845705202583	2.241370266635234	2.2373865564091218	2.1995082922468527	2.1574355058302945
1.372721730757985	1.190760200017014	1.0757759165821	1.0021460526922592	1.5302851868687264	0.8936560553662055	0.9068749732735772	1.0987754687479894
1.7092366027633583	1.9540564807524023	1.429364870678491	2.004218557692228	1.9867496157288949	1.9491386003995157	1.892924757506008	2.0948667435189017
1.8127866621568611	2.008241978739512	1.3594120535315368	1.9525235584489935	2.0266192996206507	1.91880187811728	1.7198305855465588	2.1169911223880216
1.680562572692745	1.639620137207538	1.4544049206718548	1.7310577109211762	1.6168444915797768	1.8974405016439269	1.5793694095236257	2.009347046154553
1.5308786329814907	1.6988850618171882	1.3779889270482253	1.360729293854814	1.532715896130039	1.2879131907778527	1.56853853956459	1.2395850377804287
1.493026169683814	1.4391197291990985	1.132289552689819	1.294134985036615	1.1989699939072116	1.1977047008036916	1.1988391047293592	1.4300655358894598
1.711937873702011	1.4973237205903314	1.3535525471001877	1.4458264999322346	1.493130654300542	1.434911711012669	1.6201142808385716	1.959100456762351
1.7729975038427044	1.888449303321672	1.243185649211347	1.7841740705073337	1.757061363605665	1.8251203292563156	1.5467997782824312	1.9060181443166224
1.5894851880262286	1.6976905167514695	1.2390628191884707	1.955005218934732	1.5782559463218877	1.7057466810554485	1.8434593967505877	1.686533002959539
1.6935693501040388	1.617336425826161	1.5355843645929683	1.6575721989562644	1.6694444965095243	1.6922666354720015	1.6370772483258962	1.7618808211559642
1.2674395577896984	0.9701218131625712	1.161165635910017	1.3426434322989698	1.3977577093236788	1.091955107871574	1.416088047991447	1.1989843291760631
1.8024258245652531	1.589751909628124	1.3656303259864726	1.5911452126847585	1.4970361579280356	0.9397484893757024	1.5884616031027243	1.4538459227946314
2.110248877893524	2.28212293594684	1.981091362673025	2.1804955818810154	2.1746552699630994	2.236967890010844	2.197226583964676	2.175288272884716
2.02938509246422	2.3282465783640256	2.0300404788111783	2.287283879817227	2.3418493392927267	2.2235572360531712	2.058172945171163	2.296932919995818
1.830965691977408	2.0339838958317324	1.7605296872666758	1.85553426495944	2.075911474862418	2.010516334718776	1.7969955885943227	2.024951645941464
1.4124703395379266	0.9742803581002604	1.47660301238157	1.4788312986563137	1.2980527925598906	0.9691987094935346	1.1899456972162412	1.0182041994927906
1.464453023963518	1.1984160434163862	1.6348751369679106	0.7337668494577517	1.4645641630470163	1.572086146233041	1.7677677340749105	1.6513345887363435
0.8961817541801403	1.2657377205520213	1.1179906697885624	1.140289476702358	1.3498575213000674	1.44511669730053	1.3235447012967376	1.3046080551822592
1.947785294114555	1.9075755308098352	1.8689598491422617	1.9654475899644737	1.937713318346053	1.936896732250464	1.8681468265803476	2.1268007090136463
1.401226232761934	1.8153831642430165	1.3995840371443036	1.715587587563333	1.462502944315137	1.729633065533806	1.6669349528950566	1.6244337300554292
1.6385134402472172	1.6759256091369623	0.9269248261948556	1.7440374922735822	1.571347344636657	1.5054470256333905	1.0196353033339702	1.6136666519235388
1.9350759309318688	1.7710317759804566	1.2477063586449155	1.8530010558412169	1.7077693456568293	1.8416787800979808	1.559421955008279	1.932174146921207
1.841016700309534	1.8713962268781408	1.3558303665746896	1.8591579701187224	1.9583937588227984	1.971079747737787	1.831821390728093	1.8814629962916831
1.681150068802289	1.547583706465905	1.079099510534131	1.6199110943262818	1.539474590220106	1.5764363927722675	1.3523425048020443	1.8259798107284904
1.9209382881604924	1.663584743595487	1.2143233227119845	1.7101691216434185	1.7711019802409005	1.6202061723190166	1.585162444546405	1.7186012487452789
1.82624632643	1.737962534095426	1.5813973436782334	1.6498053668074129	1.7415397608384742	1.8639576870408008	1.819898637903133	1.8332844204549912
1.9705587591539604	1.869922050312789	1.640364746673568	1.713057406346825	1.779769527233423	1.8498314672858247	1.7505375246541854	1.974150531937314
1.2179357489934273	1.7697600775556113	1.6298331946186404	1.750997012507687	1.4435491117582422	1.7551581390849678	1.741737567267612	1.7439069539332728
2.011586548230824	2.383161188373194	1.9719887759333057	1.993418563701849	2.093420856057788	2.5256448889324075	2.325832693758818	2.1863578443466687
2.1685642581995257	2.161075759854462	2.016107496666033	1.816628634613568	2.199590634281712	2.0650996722997426	2.185517722218443	1.9916934456238504
2.0684014559982247	2.160023571711032	2.0122593662389736	2.0831052155943954	2.2176837005845726	2.123055360756126	1.9879678550300897	2.2661942394780548
2.144715626078502	2.005786484595628	1.8017729085525087	1.7492464240381445	2.2457662429447214	2.135371260447619	1.8783920318810925	2.1549249451848
1.9359451495780469	2.024761053136092	1.7869473562701974	1.946808673431591	2.168983306885169	2.0538655438201325	1.888943543602367	2.1698685618191043
2.039064914469261	1.3986688145482136	1.436275273436456	1.3340979051336812	1.9592433601268788	1.343413847313773	1.636055521206392	1.2241189787644595
1.441929695534351	1.132422314159128	1.0989836134766664	1.2008241140330924	1.5879825223908155	1.3943055509602378	1.4530936455462782	1.3067241686894102
2.208183551057064	2.086824189149211	1.879338538669045	2.0169639733720075	2.2261450576669737	2.1083161776455484	2.103929757224541	2.2193451116291407
1.2145157442945154	1.849459500432866	0.9527195413061756	1.7776191742637637	1.717337665487552	1.7195892908067645	1.7222588812322328	1.8422304129279752
2.0625450378512498	1.8254131970569076	1.7541921199604575	2.0620837121865967	2.158273690796308	2.0776190538537493	2.070555673750474	2.162762865071863
1.991860586477031	1.9344868495219425	1.8994957957981051	2.0298931345409934	2.125395287849265	1.972385138175433	2.0014304945545383	2.166247097746468
1.7994041341469105	1.963571056691585	1.406493181066336	1.6704580730605587	1.8312978831539235	1.849462508123243	1.7084045145517346	1.9310059420792889
1.363631448643392	2.132195443949453	1.5649959888628406	1.6501462196160677	1.559588162148854	1.9861569123359692	1.9607071645741665	1.733400793598624
1.4663043449625803	1.5440733782299945	1.4020507696357207	1.5627544419370532	1.6158855396611775	1.4300694926051087	1.600830601146215	1.2641747235906644
1.8779171867757296	1.900620358029744	1.4590028753666129	1.9830607495028432	2.1099337794754285	2.0242470868923825	1.838280838329175	2.1184248108814545
1.7956977126379037	1.2984886490662044	1.2633993942002375	0.9853103615295032	1.8994014680126845	1.179484656116952	1.5580396974646658	1.2136147441670322
1.862749451647841	1.3312972939775427	1.4719468281446182	1.345629334599706	1.732532849598172	1.219654667150213	1.6434708849516215	1.7398596956482884
1.9272271783893569	1.995471154141804	2.110649757586534	1.9367913411715172	1.941044259696867	2.012585336091807	2.1063157543292608	2.0134252892916837
2.060900591591913	1.9586626506958684	1.7033833557969804	1.9739178795084384	2.0642003207000728	1.878407640335635	1.899171246081681	2.014236131083756
1.3341289848308957	1.5661016867726054	1.3810456904615112	1.1260305616424082	1.472735770085705	1.541836134721053	1.6190668407256177	1.8638280541691497
1.2690039681852754	1.1885109980311737	1.430637960988375	1.515286551473746	1.409519802590237	1.123691673163005	0.8019786909389566	1.4058462478828198
1.991958600653757	1.8842871050782883	1.4942038095223258	1.8995337443136544	2.0001933608202367	1.9886748733791768	1.7942275761637676	2.060387127376877
1.797980787166365	1.7922379857761792	1.5502107068489512	1.7735390412745078	1.9776527701875304	1.949960471978684	1.8004808517458557	1.9123847488161465
1.40290319268051	1.0436657769139517	1.2788089693242368	1.3236550271275938	1.3559361814917523	1.2612267844865093	1.3343011328574772	1.262249827894012
2.1445374410241027	2.027602679513235	1.972856755891172	2.007290127871638	2.24531292395277	2.1556289123613985	2.136589791848124	2.245231628953988
1.820855809826594	1.8474754533025857	1.5561460980195094	1.7657861167063953	2.1211559109119675	2.0108756465518463	1.8017124716747597	2.059768403895162
1.963035329913568	1.8816058147030217	1.792961311711542	2.053079587404043	2.193501196176961	2.103183482529706	2.074330556121594	2.158969828649371
1.8315084972183948	2.103838795244826	1.6629661131837394	1.9504579128691488	2.0467997505578186	2.005491108109615	1.9397140673988276	2.1052127906028564
1.5810604362201084	1.5535350218914543	1.055559420776591	1.84894424169004	1.565421853488259	1.9224927762766404	1.5818384150598883	1.8560030781722328
2.207700776838886	2.03375413906735	1.684693618016368	2.1792586322707588	2.227640899647905	2.227344334996804	2.165030989707768	2.1669461889352144
2.041612390703408	2.2482557602921096	1.965051415512739	2.310011647718249	2.3158819952162517	2.2704427299697665	2.1044984238989373	2.342821613844655
2.027156830868997	2.0573365679879183	1.6450197524046637	2.046854478529009	2.2223672852240965	2.139765719883264	2.081754900789823	2.293197871284345
2.082077273942797	1.9057872580365307	1.862654453271464	1.9855466101402013	1.899099119711273	1.8613293019823185	1.7801623496673509	1.948581006702581
1.6697453149429182	1.3367923404528668	1.202911739833167	1.1195269866700848	1.6061390460006488	1.384402644724731	1.1674610299719157	1.323613300786017
1.9147809626435477	1.8953379634904584	1.6344674861283055	2.0316425530561357	2.1994127178375824	2.093668578660904	2.082275757794421	2.21296848021339
1.8500958261170837	1.323047937563776	1.544229843828793	1.592410184431357	1.6651273428705082	0.984388186560606	1.7912409989819922	1.4327862909972302
1.9313238825187	1.8832265176352017	1.7749279647031568	1.942826377851582	2.100872867910195	2.0542715713980924	1.8461412172690408	2.128775026690943
0.2931530278826696	0.7166121040481696	1.1217963874664514	0.8691976177938332	0.8114006411626686	0.8224995041932067	1.2514731749215815	0.8134214765952232
1.6419187392192898	1.8967478931035044	1.193651507730649	1.8479176394834376	1.5009377765834655	1.9517598844727777	1.599161450959513	1.953654832626496
2.1038485620433485	2.1187311235376995	1.7399619571131066	2.074633710139501	2.295120332302972	2.171312669161192	1.9375270603564163	2.286363445422668
1.5767654270607676	1.3050535982533842	1.3156145801322974	1.5616503980584335	1.7262128642302288	1.174945710715833	1.4832009111597544	1.295829195951547
1.7425684969446713	1.4170865860606143	1.3573655971894698	1.4509515590596476	1.4864001337663346	1.276266113971294	1.2106275613561437	0.8352265189570217
2.0978451751511438	2.0367430467304697	1.8638199366815864	2.086719861755522	2.201654305575509	2.202028617146318	2.071663705234445	2.267919888596169
1.9284645239860592	2.017091149903377	1.7456358730518378	2.074718862384886	2.208872199305649	2.1544009636822303	1.932382473406429	2.2203239412650926
2.101697828794472	2.001068022614044	1.8003651238623035	2.0341753110103533	2.14975466337892	2.0683089602685505	1.93670384775209	2.167961030505164
2.168674447954676	2.1057104840219782	1.9671778672631823	2.251757615914812	2.136088112456383	2.1173632093542585	1.9613633241665107	2.2000527300178305
1.3019129690466873	0.9375883751071564	1.1401893564931338	0.8984343363182505	1.5242153866817805	0.9262110399745324	1.254957360850764	1.2077743374524368
2.105574270435476	1.947332284621598	1.7362746344375393	1.954345149785267	2.206058876315024	2.017095468422001	2.0246929264353324	2.217355388595202
1.72244603168398	1.182215282090548	1.1345830623002455	1.5692361007912548	1.6961739836301934	1.2340345916399036	1.5445521632186958	1.2317677209334963
1.4124346263207397	1.4333902139063617	1.4762097045899332	1.2852101962443476	1.311065255677838	1.526438788742987	1.5879388339007148	1.200302177507795
2.0450279986466824	2.079156204540132	1.8003538030828377	2.233578245789564	2.2779992140010887	2.132067487227613	2.0938959631527103	2.201630854956838
1.8851740653669489	1.996558666101988	1.5534839871985044	2.192952656425144	2.161403192700508	2.0519084991646293	1.9712636686970992	2.2493529413139237
0.5715036209213485	0.8729071484408519	0.708092687703889	0.6700129425707013	1.0593104278072627	0.7883124396856238	0.6718406583727714	0.8708152891644156
2.150296677774675	2.1190705254964546	1.9812311992345264	2.1630330135251645	2.3180043796497505	2.269039627766896	2.237256047268797	2.3358969600399653
2.0368532231062	1.9817649514908628	1.7496575441799247	1.873027941514397	2.2019068123409578	2.157565257767605	1.9561375514803248	2.1831959684869404
2.040604062863575	2.009821820471677	1.8055524327344572	2.0900244225678537	2.1880726160105333	2.226487567434229	2.0903632157462693	2.2468408913188163
1.992520715801234	1.8768986687845903	1.739942701340019	2.0247751602983444	2.2316722060578487	2.2156387947081684	2.115577609780308	2.2877162822398853
1.9226636126665384	1.9137222172518225	1.5653805197466508	1.9129683653158804	2.07026546679267	2.061973025575874	1.9076554052618129	2.078584600018363
2.097196184330829	1.9089625949622528	1.8150163756404096	1.9344690696621387	2.117421741260887	1.9971121433728307	1.8256255156403431	2.0821844145564268
2.1164785095391814	2.3005002265348047	2.1055029089484765	2.20322471758105	2.3190236924964447	2.3131686073559568	2.17968067540917	2.394082384445632
1.9751203722475112	2.058268867774105	1.781656811322116	2.043179836983747	2.333800856523516	2.265402848239583	1.960541566556905	2.332904399291137
1.3353762516928052	1.544413100113178	1.7061862988801388	1.594084273642418	1.4062209081518242	1.7465967945545935	1.9312071900886087	1.6883041974623654
2.1847911491418945	1.942173791383178	1.7232001435702726	2.0331426270914914	2.179539033556702	2.086843314305403	1.9881592282786151	2.189533046222371
2.210059671887021	2.051543030090221	1.947627554587941	2.20676710857773	2.3440375590507254	2.304581429813937	2.297518049710661	2.3374126369689274
1.9753221983570792	1.9696306601825235	1.6720432824578972	1.7540668823464929	2.204715434407104	2.212194386802242	1.9942671705721131	2.23058336735278
1.9850137139020816	1.5137624783153685	1.6771187751929355	1.6756691788897982	2.045836941658803	2.042555592482114	1.8437895954083616	2.165148751486633
2.0773171071269925	2.1391364128840653	2.1434293617007847	2.1406696637397102	2.214653356696392	2.195987552696377	2.225032909075482	2.3603387646707428
2.034645181443948	2.040725794469342	1.5721956045789254	1.991390095521362	2.040688380986152	2.061267478523531	1.8554664636460036	2.126255828282212
2.145426612060377	2.0825248452162586	1.6428845550334212	2.04330238575488	2.233483636795927	2.2366760669064822	2.2530194169384714	2.320278976747787
1.716356997896826	1.6825981345456875	1.786712667363392	1.542516468439504	2.188386215728028	1.2160284456455197	1.7738947931438331	1.466577290195152
2.0272689863151525	2.0799955217173487	1.7256211032506743	2.109700803837248	2.138229007110401	2.188726771033438	2.106906768964424	2.282220943848272
2.160039905303546	2.417906048064129	2.331757329194028	2.321892972233254	2.305947787784235	2.414336924002326	2.2835657771705944	2.441501874420682
1.7180035673290524	1.508378560165532	1.3097022137973973	1.5899029238523044	1.4212368054899949	1.3302710593560736	1.3899629753317628	1.2654302866846805
1.9851533762764284	2.252915780852524	1.8874303592627144	2.184604325418859	2.318507109692	2.3268753727584413	2.2688645536650007	2.328647540077323
2.1445179036984605	2.2697198288044897	2.192958811198533	2.1059200647538603	2.3590309629011217	2.403589947525517	2.4005136444934707	2.459683892496031
1.9973147390176027	2.1073260729598955	1.58777717713437	2.031642244200804	1.8993268388598128	2.202956475716147	2.0379412614381693	2.199550653255919
1.841642341266262	1.2205600361954791	1.3183598085306334	1.6679369993628876	1.6501528581933036	1.2584590380548255	1.5946997913806338	1.184773367180815
2.117919696859655	2.360820789585735	2.261011858666277	2.2370641304699186	2.309695505180174	2.4422846066631965	2.2655413047757884	2.387799281920631
2.160472296640183	2.158494130863562	1.845787176064742	2.011120934307559	2.2775102904790616	2.407909542215012	2.1812440230024523	2.356880071229984
2.153155955611564	2.423524789279665	2.404763141975032	2.2752114975316373	2.307478111481413	2.4770065671108057	2.4050187281517283	2.4103497482574463
1.9288774829290172	2.421322726114542	1.8579095560731904	2.1729702102498107	2.403644684251788	2.5351518710584564	2.1979757855780946	2.406571268873168
1.4859749493944645	1.1038233681176242	1.4068962899504176	1.537311720466641	1.36033315774879	1.4710046677005817	1.588033392868584	1.7626635497241268
1.5242961702087052	1.8592804696723688	1.1964987538170284	1.169308543198581	1.4554888007065785	1.8192631216265824	1.5170942602590127	1.3679279289142123
1.043012722979496	0.8636780809700065	1.596826153107215	1.0202222631732043	1.17560729423063	0.7464548219145912	1.0470152901395509	0.8522492308492974
1.2698272743589836	1.384974864768664	0.9516633814222892	0.5120090547573424	1.2180036430844865	1.3972534109513617	1.2970241590124525	1.3388575555796385
1.2817597476250318	1.6105852133729983	1.2919745579445217	1.106337552401526	1.4545972485073504	1.896312013168908	1.425778140027325	1.3884828048953546
1.7570362488116835	1.76087573523372	1.702083616145814	2.119104153769704	2.169284129060813	1.8662977401546723	1.6019950123516626	1.6532445089264052
1.080283868751598	0.8749596852139591	1.3044369084453549	1.1101810876384053	1.5459651950068236	0.8622734142275374	0.8639409506847551	1.293669452698358
1.457135304271188	1.8085983816350333	2.068358280064392	1.8800066389856889	1.7299693608969466	2.052035921309858	1.9267038031500168	2.0522562036079286
0.9145549471804872	0.9042171256971524	0.6133598076897583	0.5902241342801983	1.0801337749512785	0.711487143167923	0.7073715785725787	0.8686560372030603
1.588579342637749	1.4600893718065655	1.179815211158728	1.80840101846417	1.5566908362093992	1.8077286753897777	1.6442400718018972	1.7474216459517509
1.4484663790071954	1.1025837512680403	0.8688539063290762	0.7108453214335985	1.43157848525705	1.7114029951286298	1.3596869293336384	1.5423291635726069
1.0512720211441458	0.9412127521663	1.8792816264203336	1.0650774184641811	1.2885676436739444	1.472808948379178	1.945472821211408	0.5725904371585796
1.0531235942994173	1.3735128532823884	0.5899626027905833	0.8228479437907824	1.3566404490973685	0.6357065490612428	1.88160884105924	1.1248341640177726
1.011710528175359	1.508405092782686	0.9454630554450884	0.6416863189979671	1.007469064409297	0.8762625649821596	1.3142064948058578	0.6841701205498121
2.004600659103308	1.696895491485077	1.414126539848984	1.926690705155484	1.783882293720962	1.6229988432973506	1.855170379088908	2.0288366221854006
2.12896145976349	1.960785550802568	1.4480778144670594	2.021461619421229	1.937473665743527	1.9083522942427509	1.8751303151251135	1.9511386303910407
1.057777664560219	1.3005798048516315	0.8614619108321709	1.3018162647814011	1.302513896601361	1.332614235014419	1.6807463453216798	1.3016951654391509
1.8950813983094197	1.937665590310372	1.6302091100243257	1.3674537027286155	1.9553173763715996	1.6546665327752144	2.002411029960262	1.4940806824608142
1.7489154098862685	1.8668973575207	1.411579131022715	1.812185061760628	1.5585217576122192	1.957825894846128	1.91916322607092	1.846552839648894
1.0951597342868225	0.2799651184541818	0.912367062787244	0.5474993950781648	1.0048749150633816	0.6275532143270949	0.627241349138499	0.7160145940753608
0.803172633593018	1.0254650667669616	0.4429760348975126	0.5416231582448195	1.072007692812768	0.8510914278834447	0.911833796627925	0.8594503925463479
0.3572298392083079	0.8726459716131263	1.3329573873356495	0.890407673833177	0.6678391842565955	-0.8044546990819806	1.9834300113805656	0.3675915006972419
1.5288338097525205	1.7576875069567846	1.839911177128708	1.5666513034882377	1.7988621783971626	1.7821828787842011	1.837977851498681	1.6886658173102842
1.093449101184205	1.2160973503075512	0.9137644945373752	1.0724973637010455	1.304041386176616	1.4677281334119685	1.2729382618054843	1.071241379644437
2.136200562294834	2.108495335304008	2.0181113372877424	1.816109773625885	1.8036106654100643	2.264064902595336	2.2024587144508176	2.223701813994764
1.170709075917005	0.8951744412705357	1.3297729068657425	1.8649367542724105	1.0777878069911218	1.202201793308584	1.6672209896963477	1.3818873689307478
1.1356641598653372	0.7899319600588877	1.3164021330246092	0.7171303690582678	1.4549781800888857	1.7531241817908738	1.3840357601875757	1.212455439787958
0.8863419673310658	1.0803335963371823	1.330641169753558	1.389493373684697	1.412672426842459	0.9269894500346382	1.337127108044683	1.017277625516925
1.7208349373853074	1.791663852999548	1.5499715810057433	1.7527546802195073	1.8982472141114064	1.801304577979616	1.7889172942515934	1.9813463624879448
1.604563081865596	1.982332085995543	1.797897438863675	1.8492546938115264	2.031673041343963	2.0828188284532034	1.995543570884073	2.0398355524164
2.3557101165778613	2.164342981421917	1.3105801181719583	1.9237059311415656	2.214807841303718	1.0800846572766476	0.8303965209516102	1.242571703587464
0.4843375718838598	0.4293553780577392	1.82287528711103	0.7281343865547398	0.9584825060318352	1.15417503784284	1.372611778524584	1.001568099838489
1.8479714242471743	1.8926482149042496	1.6829977193282066	1.866041909793838	1.8639052037402333	1.9063761207857024	1.8782401080708504	1.92075682329752
2.0591380495855223	1.9512984854275357	1.9729080240934505	1.9933200005982656	1.8622903750136468	1.6984253137726566	1.699035417332586	1.6972890154727176
1.6709719055841363	1.3250246495337143	1.8462868339109653	1.507181932200092	1.4568420012697358	1.586389842916779	1.9108689421709344	1.7464345079238328
1.552500092805092	1.6562254972805912	1.767929151778816	1.884425703338791	1.8147724447555635	1.8757856423948287	1.8974579250120192	1.9941657147653888
1.0313165183029858	1.6781413746155602	1.3627259938323508	1.0647809613934278	1.53848505953556	1.21500849651798	1.578237313353566	0.7239758945983863
1.3507771743939192	1.851238995770408	1.6597919704834978	2.0174293874349427	1.83310467089036	1.755299834443204	1.847939047175286	1.9424782048227325
1.7645215146583657	1.5052494143533175	1.4911433734442567	1.4040760124774307	1.7117468367200943	1.587600353533745	1.6851250294389544	1.4909781545377805
1.7757674336280107	1.7738803650958956	1.3434291955037083	1.4933777961334416	1.6506417998983565	1.5945523720677888	1.4802726440010965	1.6262210572286089
1.1393736043032046	0.6885693687348471	1.5050633664608797	1.1561048573011132	1.1732462324321034	1.0630009756973655	1.4209132935302584	1.2807496333259836
0.9473740170498244	1.2876888794630963	1.631086022228414	0.9632813028955244	0.9582311163063792	1.3174339796042285	1.7708956196638483	1.0594564762275778
0.9493873555051204	1.103904060544088	1.20071246873491	0.780061986312893	1.3619611554122406	1.4493678070378528	1.3544543350187173	1.2979252673637751
1.303081754236825	1.397390133563154	1.8375475414738105	1.323920483153433	1.7835998638946746	1.7597257834610274	1.818745601341452	1.7681453000773313
1.8549146917532304	1.622388372917667	2.082166452651349	1.991014733731059	1.8454738063461955	1.7730369856671002	1.8151643481583852	1.904994010858352
1.3496924764031708	1.3052259756219886	1.0794140485829344	1.035265130425176	1.46740784477413	1.0165716559371567	1.4349895966044746	1.2768246110581036
1.6966727442157212	1.4426456168599648	1.5713637760179435	1.2916246438895898	1.2915020744302428	1.285427178129702	1.5504020164275227	1.422577718198215
1.271096469958217	1.340082420697221	1.907351271840116	1.7920839823062726	1.3266642155855377	1.3934266912390267	1.6450717640034322	1.391893662382052
1.758802908961763	1.8145680384569007	1.3392949325361043	1.571671256624374	1.7393195825375725	1.6272094213323252	1.6270361086052707	1.7493033310699009
1.1375765110681917	1.1346730368519262	0.9961384999462252	0.8046063364057311	1.0679101202666836	0.9978970739093748	0.7745947042240213	0.7919010362460922
1.614463571382978	1.4574787516415535	1.93385219143914	1.8993878374836657	1.7946520077275714	1.8073194088892728	1.763006683873004	1.82690359109852
0.929437693095306	0.5972924649974124	0.9969849867505242	1.0588260165653394	1.222818905745194	0.8124351711174344	1.3018427374779429	0.9459052332462464
1.556730856018094	1.2134171615586524	1.642139068447399	1.2974353708155837	1.502640348104707	1.6614578631078072	1.724344125491254	1.600931735870944
1.4158193980674858	1.270125407718402	1.5084407538026143	1.9589524169478096	1.616299158986801	1.5920619937200813	1.7246546578826238	1.680951129253921
0.8771284326520394	0.8070247905939143	0.8960493563693617	0.7876280265426181	1.161407797169537	0.9230640745981162	0.7101939499768483	0.7164300147944705
0.9827494224106068	0.806055982857846	1.4569110680683994	1.0705775800880355	1.2223009685243622	0.951372107098052	1.6946484668680346	0.9177517579907456
1.120558143166304	0.6417535574176852	1.1018170140677688	1.45141353128993	1.366029868778384	0.8877414709095156	1.203705663287863	1.106434709322927
1.232005234897508	1.7337316282821251	1.4648391138399084	1.6576951847546406	1.6878973314704298	1.7801178740202963	1.699877621200003	1.8923228966485748
1.7412206454351362	1.7404679336689095	1.527667927203988	1.5798002672007236	1.7057661047468322	1.7307287648414649	1.4976393348326482	1.7267645834731418
1.889416946247404	2.0086493453094505	1.829221700857134	1.9363565231852544	2.065052248024501	2.1598076786925238	1.9642867920876637	2.159894925337704
2.013752467878883	2.006322632436625	1.7645650064457816	1.909004002867412	2.0109908816405926	2.1157524698152645	1.9383795607170156	2.113840110360952
1.5036572492839155	1.8236669670583967	1.274970235325562	1.611218137956333	1.6194192659201438	1.733385019345058	1.43318335825768	1.6110009265115153
1.9595705519662303	1.8909508143035847	1.706482326253639	1.86258018589169	1.9564751637620417	1.9251273943374445	1.8532220196454088	2.006811258602065
0.987702469623891	0.875779701540845	1.12179861267452	0.8105340843661734	1.0074611560906173	0.6742077602932225	0.8925128887950408	0.7960568312546568
0.8233378843718451	0.6937049401480319	0.5359920043358772	1.0976622940684504	1.115528437375023	0.8599117839274187	0.8587544767468184	0.8465002445825723
1.070540162462798	0.7281415279489564	0.7540995566807287	0.9871542089039926	1.1660597076858448	0.9231655275330964	0.836857508687724	1.0470973990908952
1.6673835310459617	1.83683046513514	1.794055559778956	1.832393738463573	1.7875426988653609	1.8248971471854356	1.8294499938569035	2.004820215115864
1.5599054249850808	1.6708976062805865	0.334841856949148	1.371760972323166	1.7382620448287618	1.6529661504193942	1.1884368732715973	1.7641054488844043
0.7648987518987479	0.9947990874021782	1.4560045978553766	0.7875757020982661	1.0136337221944731	0.5200409646220074	1.3170904636270215	0.7026362214574738
1.8247051769807985	1.295125307981537	1.3821931516370958	1.1948335948492137	1.7001989494312202	1.8033650667943515	1.7430048862259893	1.9616594880313576
1.6341214417732424	1.376645129209631	1.5530791633522305	1.2419049911135798	1.2142803962760722	1.1056273164934098	1.594570669772184	1.188838288287281
1.142339371326923	1.7199727550530826	2.1387962172190504	1.341465606716446	1.312150121954336	1.5144766671456351	1.5558828408699397	1.231094001767031
1.4433780322592942	1.4162388463719455	1.387116475206409	1.6320588997216696	1.4885683557651417	2.038733310199308	1.717909623003431	1.7763970235760556
1.7062617647943077	1.2817822829936312	1.5702129562840834	1.7108339025128207	1.6856476257221893	1.535528540328788	1.5764952787784603	1.688869366078295
1.5198738654212989	1.671672131676853	1.4362814716120986	1.665637499894879	1.6216867129480326	1.6764135640968585	1.6964056817354007	1.6330638014573402
0.9309148403542234	1.4994835734306382	1.7278950067477	1.012417767697425	1.3539170845592268	2.0651278366847863	1.4402184423646738	1.0687584600788422
1.311067677136912	1.2775021604472554	1.3618370091500105	1.3692704297419496	1.4716502303602077	1.2323571178501875	1.5461674917841937	1.4033223461302915
1.0786560091172848	1.3619430539007793	1.5777066271567788	0.9408801277927792	1.1748693516781563	1.3477137603355358	1.5084570248911235	1.21210603712579
1.6394669206153385	1.651289858738728	1.3630635341331294	1.7343467993764052	1.9171284874089547	1.961256941686123	1.680291810684793	2.0215532176463684
1.913463664823418	1.5023675483385246	1.7511008236658911	1.3923750491462998	1.3850269825638817	1.5332847042487412	1.3752532638948705	1.3495455372955514
1.4506234248907577	1.3404502092294477	1.455427582331933	1.5426668114042803	1.7213987483045252	1.6843659031181677	1.8293613711017496	1.6529568737673532
1.1662354170179474	1.147996856020996	0.862633670859028	1.2941584199580942	1.2900962491896937	1.0759663136198134	1.1784448333154085	1.2494377722087129
1.0198071582254995	0.9042146800279218	0.3660038164503724	0.7045439078377292	1.1109898562773917	-0.3683549900695885	0.6250613416400657	0.5103624568562133
0.9521129572105466	1.512196109024705	1.4866316726251751	1.262419047775149	1.045406633721906	1.153064554872444	1.4172790516761151	0.9120205009180444
1.6141656505097393	1.551387403365697	1.278148046784571	1.00693258545716	0.9993790143301604	1.1097730182269292	1.1471499131783145	1.1617072829232205
1.4529278443044158	1.5857355635517827	1.2365782179622988	1.5231898011874858	1.4579775263517585	1.5227370470183772	1.5593953208987898	1.7970101819971598
1.2357953666545294	0.5676959556730309	0.9372843380151368	1.243504895603718	1.3925493830454214	1.0952495439497585	1.27853906603678	1.5651198585545911
1.3043148832536442	0.1039016543678948	1.0820276828977675	1.1295078074144478	1.3348458107944914	-0.2211381993644648	1.2532312914921522	0.2215869637229238
1.798216297625557	2.015695771879958	1.8827878891998808	1.8075608878640363	1.93195600952681	2.02920360479484	1.9187965001093508	2.1738721881071834
1.6055380846062466	1.1156639347162391	1.435726091975121	1.2588238286064262	1.2666353596035853	1.235046330803523	1.506854475089213	0.9254636084072988
2.033834729791815	1.7008524224595485	1.5367820550908171	1.8762135766542976	1.8067488916460543	1.8298013317881952	1.865901955875076	1.9164896218494765
1.32625088250819	1.410771216913315	1.0409358353787452	1.1422427566277626	1.451428023086607	1.5679269827437472	0.9704669308581012	1.453459590174259
1.2088847875662811	1.7678571433592565	0.6338043889846993	1.7128573385318442	1.589610203971327	1.5644236309705122	1.2249570661150362	1.2688175222572355
2.409418451688145	2.506786202767909	2.3519471969555696	2.160749534249442	2.2688540249766325	2.4672655008791	2.4235449876427597	2.404225933440268
2.1239445375272994	2.483139297758355	2.163638135992197	2.2084272055868883	2.300383365621577	2.309024605981102	2.411521235445309	2.336977263371673
1.9296025943463724	1.782834759995552	2.143462632564568	2.225973821176916	2.2261345179681364	2.2642097253883344	2.2275245024130106	2.264388298059443
2.0887875750296474	2.475672969485046	2.535004889244644	2.445464888868425	2.4224565108573044	2.594382319570041	2.655128268649748	2.4939883166185703
1.0078689816086233	1.2892606142203589	1.0351540763998344	1.0724551608226882	1.4011633231183411	0.6645948765656432	0.7366373328874086	0.665728774202301
2.2008581559970017	2.246648848103759	2.1348298052215022	2.1377222920650536	2.428409877317796	2.27259974701841	2.3388081065112463	2.298304615848534
2.058160867524944	2.055800066356557	2.2782178690974155	2.081147051542496	2.1678587061318804	2.288601264536585	2.152917483910422	2.1927541025883577
1.7830483244276607	1.75124637771434	1.8990077202285516	2.135253360053851	1.859869167002273	2.120242044056943	2.066399031015447	2.034650745140404
0.766999070059496	1.2773869840163905	1.3095758881953747	1.5054963444202067	1.2473905847445368	1.676961733466829	1.407888718071155	1.680617636707122
1.616042004839803	1.9593743075716863	1.8776861217633527	1.2969206487165796	1.7977024344137544	2.067368157248123	1.965322594444038	2.088334656399349
1.3384957772819162	0.9755781137165016	1.2177336638646286	1.436710873208377	1.2694781303772775	1.1905186770638083	1.448336871243062	1.2222297787334304
1.5058776539255396	1.483677790860181	1.7570511539660203	1.7187585430273822	1.3032371382152954	1.5121866992537685	1.5302280740185792	1.5550608108982316
0.8018530702400419	0.9836153077208706	0.9911135718584276	0.4391831496861663	1.0297969970543506	0.8975958020875617	1.0543073814912236	0.6800202476375632
1.40544132755346	1.2484868088588088	1.6763229901161276	1.7241709592096348	1.5156620069587006	1.8254321048119384	1.9175732867854007	1.8253067064802144
1.9335623111861937	2.3947391550299644	1.9486017402466649	2.2953457977201945	2.141260160225055	2.328119308854601	2.286182420757762	2.1427607746495405
1.723435637973307	1.7302834967907412	1.7552146747991766	1.751085503134326	1.6517331499098284	1.9081044092219068	1.9871437428196268	1.8367869491372204
1.5531084264003534	1.7942395015118284	1.594301663739311	1.881969166135076	1.7749053908091692	1.7743119991738756	1.7348880385220211	1.8748075530587
1.6368100443726723	1.344456873346363	1.0332028808549996	1.5367238342187874	1.5065641230061788	1.557990543747186	1.4282410027562191	1.441159477202677
1.230373384479202	0.975835320228147	1.6257386245674783	1.1423449560206271	1.1844429829581269	0.9716072126803912	1.1709284963719175	1.260416973536556
1.3474335783222258	1.5877995533559457	1.6124136675962433	1.233535292741973	1.450521978141191	1.7384026134828268	1.8886690427238304	1.5869336276927346
2.0233514458116746	2.014875166700562	2.150808570981618	1.880765670281199	2.187885742261057	2.0456538308508163	2.183380356215032	2.134615165667882
1.4020152653515403	1.4959073731646235	1.0582368986672617	0.9682577163180408	1.4271071258937629	1.0566962098203838	0.9796937046340964	1.1280715916261297
1.7607652936807994	1.9092426035204288	2.127865058559816	2.010095566706429	1.8579838092036047	2.0069019642176587	1.9116427695880551	2.06794283506347
1.881014537304568	2.0806629316378737	1.6713983564178363	1.7385687475435103	1.8961805855734024	1.7630958419421818	1.5811619463346012	1.8974275280706845
1.1423273901300472	1.844774339377528	1.44828424069103	1.869275682407095	1.849811189626161	1.692969412879492	1.22740515777625	1.989522079233757
1.6843210202531778	1.9277384900036607	1.75262482289218	1.7060867280295495	1.5983263051649843	1.601341801640407	1.418213222867542	1.5536077865977136
1.5536215783809566	1.6989207728862272	1.5169356411682768	1.7391095695875445	1.6931555825640476	1.744174779202143	1.4587264650216902	1.800216741829723
1.6475289867649487	1.323240114611302	1.72505124879572	1.770967098460641	1.4722712900272852	1.3034961978205128	2.0009539960090192	1.1546843958305224
1.2160315732368032	1.4034881935251595	1.3151331127929131	1.54211834853408	1.4938278319096547	1.4830823440458447	1.3507042367459563	1.448235291491604
1.6148254207230253	1.7806784510677107	1.8280078808777755	1.5822781793972245	1.516797014870771	1.6814405316183638	1.4811097840396896	1.6922296945860964
1.985490055650434	1.7845141579900663	1.4993955972124722	1.6838743474079982	2.005427099776596	1.994135583950372	1.35419246276758	2.0412442494458096
1.8340432859812648	2.0490918546382697	1.2244687465126665	1.961117767657652	1.8069057782667977	2.0809812749290666	1.2690515703575902	1.841026347387873
1.9275265521096625	2.0172343788497487	2.142126393464584	1.8418493830693732	1.858922780128768	2.1427677350320664	1.991963921768271	1.7887144891554236
2.156112427925416	2.0189209224690647	2.0542736188699293	1.567856312007524	2.0598852730842125	1.7148468741914216	1.8948512245764075	1.7682998405493937
1.4962141485715472	1.0918116378796012	1.0686168455888212	1.425982208994731	1.5674588552234905	1.4205093174355914	1.1882354945023577	1.3566324438776496
1.416050392215426	1.5221035265716245	1.1351911608325225	1.624287076099674	1.5891227383987565	1.468596411136054	1.1231105151850271	1.624190052658733
1.210167725054562	1.5037980584212003	1.1677461069528574	1.6007504937862576	1.484646367394098	1.4058933809092171	1.3414018866184778	1.489431203102633
1.1629256922258475	1.2256922277296445	1.2877830986704986	1.1202749897692592	1.578947278954459	1.25692602610207	1.4521527103920997	1.7552313524481893
1.5663437307965973	2.141559279745088	1.6031434057361034	1.7958728495589873	1.626614260761719	2.080889642295998	1.8740126242971684	1.7325145687487942
1.3746404393667004	1.287105315853127	1.2921008922259118	1.057898498111064	1.4686374505432889	1.4891421409625625	1.468637704318473	1.631172169233388
1.9335883025629048	1.8451135776732328	1.8230209917142324	1.963156011025676	1.926951940548085	1.8376758562425315	1.81002525150294	1.940427346971586
2.009718130421003	1.951646484893537	1.1687740686839707	1.9326195068905163	1.946306424155924	1.9612559764394328	1.7925364360981522	2.0739020836314928
1.25132612059286	1.348614974999564	1.1368747325296806	1.1583214092610494	1.4043231425464235	1.1972938158292916	1.183321051398185	1.1782589286731526
1.616239641079171	2.244050338745993	2.19871434407586	1.9615803465188772	1.8830345589673811	2.243099781964895	2.228753179527652	2.0689691083390205
2.207908456845735	1.6258731547422471	1.63786801704706	1.7905457795472952	1.7851501366147688	1.6916564001197956	1.6143804220986653	1.82030970198879
2.074317602270962	2.109664355444245	1.9793435661286496	2.0787099841570864	1.9986530858123384	2.034642852736517	1.8395086966861696	2.0596670093166423
2.306207488515025	2.269551101414152	2.1097395882558314	2.265737599094924	2.3106585100995343	2.291705178042428	2.170237814134856	2.4401486376477384
1.9638391222630265	1.8374012215947917	1.6749003742458437	1.8684540601085644	2.209056219664528	2.0755100865761387	1.8558126216216373	2.133750485471746
2.1658169374597325	1.9469482026714584	1.8572847130892576	2.0364119399786884	2.134697846489273	2.0934692844397254	2.019425556160018	2.2103466159590277
2.093957103974837	2.1564332639718664	1.6055044405472545	2.017531801286065	2.298874545149564	2.237209507686967	1.900033422206605	2.292772930337076
1.411029219908973	1.4991596620133427	1.2997811905137509	1.104474877883044	1.5740183329876425	1.4663957242014587	1.5815442562970867	1.4622748879495302
1.932621811362036	2.023673138154308	1.548794602108983	1.702473724162894	2.245134414820321	2.215946040783052	1.912002895908828	2.2395170332261785
1.7957756469980664	1.3295905331302356	1.4935483795118962	1.7875885821492612	1.4951806021891887	1.31857705182451	1.698389295135896	1.2035372149758716
1.9222732310311392	1.670806477284254	1.89339479369978	1.8603923999478376	1.7829688120885898	1.2661660408299893	1.6055329348319587	1.1940878205453809
0.7823644038924965	0.8969536193826746	0.3742289760051854	0.9290652578565726	0.8143864102288405	0.8564081504402293	0.6125116516668548	1.0109410600746536
2.608238786553545	2.483329160448484	2.2681177716598198	2.509618618016197	2.280212751908772	2.494011986971546	2.336855017256357	2.331395255460069
1.669659019790813	1.367278492290463	1.3752521642092352	1.7453948570646165	1.927390231248401	1.7110966594848245	1.8258294105634576	1.9065407720978065
1.2237834702915185	0.1870350462992623	1.5344567103144933	1.6517000122870302	1.4297203985686282	1.004796958357266	1.740889069362886	1.2656135299193982
1.678412432277799	1.707339545851896	1.5690460275272309	1.4596512481246977	1.7824952772649374	1.810138951188621	1.7050457050335457	1.857578760251148
1.3122298062411826	0.5447160794158629	1.2150446911684225	0.6496917794562045	1.3719679771086994	0.5808617414068152	0.6161057405905447	0.6388637572973549
1.371742876278674	1.016954069377423	1.2687388749774973	0.6817537861008791	1.187297952948125	0.8277384309570217	1.0569416256028443	0.8701506877017632
1.6889464038219413	1.9507540865687327	1.86362162057287	1.70989195323197	1.829435982200769	1.9471406176928308	1.9593359720209829	2.0594502920992017
1.4020549133611504	2.0726596015556296	1.4258202040035062	0.664509176103642	1.667772389600899	1.870129943522475	1.5676120203772217	1.7801076002635037
1.5237991700027491	1.350403541519075	2.175078838978993	1.6435356105848782	1.6968162099949495	1.558137892116769	1.847349616570149	1.611646403361703
1.5851960693458846	1.586039598482929	1.887519419282859	1.6178665771127343	1.7280423926719706	1.809845751136442	1.8714173260875604	1.7968433573091485
1.234406313407918	0.7356260788927256	0.7699907912799611	1.2907007590513122	1.5463624820161423	1.1650803893643311	1.2715717223663872	1.54851159321717
1.5801738374679686	1.3315638052510346	1.9088154704759197	1.33295283209785	1.4638050539499516	1.748125905323881	1.702798966788342	1.2741292692992188
2.5594424209379247	2.115642461978756	1.5028199090807264	2.2135287988752443	2.18911903070942	2.2391523525645605	1.7097496296337076	2.0440119962667067
2.0564812915729846	1.4861549509753205	1.3934976094680724	1.778194595211105	1.7693089717674957	1.7297474447762011	1.8701764641559904	1.979071305808904
2.151864665942005	2.372045873439814	2.112942341177344	2.2093841009640465	2.17386426456493	2.4518982538752265	2.214045670232008	2.0339070567645696
1.5614093945930745	1.55822224009904	1.0769333262708052	1.5138191433796837	1.6796247252554677	1.462060877890354	1.2664479595734617	1.3388361275060114
1.6544536443188147	1.116471180747789	1.3493174455293704	1.171131993637977	1.5403019442674766	1.097528839981838	1.9278351279167707	0.9490355235820686
1.664405697970884	1.4870036850153243	1.295142255361321	1.5719412551348677	1.7476838691757908	1.5342093530933023	1.6513706289287755	1.720259049006519
1.3747752858748368	1.456696387678353	1.497965209284852	1.8201173434724376	1.9317482593780888	1.679189560053567	1.569539425171509	1.80909456468978
2.139329038984428	2.315676797006279	2.068983908594307	2.3290286969489498	1.893132532160136	2.2732864399679293	2.203375435363925	2.224743008754861
1.4010298670380446	1.0384042365359127	1.6474497724188195	1.370461254097956	1.5376725223950714	1.8801810940968464	2.068582082011844	1.785857930475793
1.3326041914017863	1.177234440468757	1.6620147646008785	1.3333952730902618	1.6101133912383572	1.879903602072498	2.029703636501442	1.7939591723093384
1.7359121355873883	1.6178987588684826	1.4934357032272725	1.7276202047727889	1.8160842061876257	1.436360207574714	1.6641312254128826	1.2656923011585468
1.360672725861848	1.0760547957328466	1.5294017909476751	1.430309064032938	1.4243175919224638	1.3331944883098747	1.7426698214950238	1.2105944200617575
1.4051404685765814	0.8206237012128101	1.0241656763485072	1.073522156659696	1.2265818816530605	0.7889431003823941	1.1017880846670225	0.8193181257472881
1.3745785880577093	1.2167989042894758	1.4708570278626187	1.1884301909290385	1.443191874663759	1.070984948619066	1.5873726444854048	1.3383120130255255
1.4422948202519537	1.5480856872692412	1.1248616891134544	1.448145373144954	1.6112494361291578	1.4690484795761052	1.5572245005109362	1.7068869840094123
1.9053933780821617	1.6717601039001069	1.511897320405619	1.439044706296057	1.8562152621831196	1.8498754499420431	1.7637576948082294	1.9814891885306476
1.5175632040409668	1.505528546545811	1.4293557224987763	1.494797804624988	1.312463158377536	1.7394238336685586	1.3488784736871078	1.3683558502223483
1.1704114192598714	1.299283577400195	1.1826275158700117	1.1731680109077285	1.526381800301415	1.5259362031670056	1.5660529913068115	1.2071670076291223
1.324352853573958	1.3480840959618852	1.461243759417485	1.3351470148554117	1.4431854730714846	1.7021950586713277	1.627933390694775	1.6812502209093108
1.4650101179744417	1.6369423278117856	1.401533525836753	1.3103663430156631	1.4793748249281369	1.849646973975092	1.5973553064004675	1.5496682438521894
1.7016793442601967	1.7893477806835518	1.4049524197427063	1.2937735451031365	1.7376555032112464	1.8335837307979312	1.720416650863216	1.8975871853763016
1.2455506665319065	1.6327216960449142	0.5421371876722167	1.1246695653607603	1.28342033703507	1.1439772071137544	1.1877227062303553	0.9156150907543258
1.7306379644514218	1.775792797242991	1.4796235172369752	1.287477414823836	1.7465843287867298	1.9425510577199625	1.914983909506052	1.8782109735361965
1.2205567340888024	1.4878494687276416	1.414895539832301	1.5060238857068604	1.3351631166527635	1.6097734160801789	1.5764341513288174	1.4147017016792347
1.3595851552345413	1.3208249445233111	1.4177721386784703	1.461509796432764	1.4235838414334996	1.5221463050366657	1.558490145546408	1.4944113215970585
1.7571983490550034	1.7641239130596271	1.496363886635231	1.7996861860202749	1.8575985640207813	1.5629405954758542	1.7438499852588984	1.8561244182591572
1.3084668756932878	1.14050289979907	1.4384083256653837	0.7697667490620542	1.389101457460449	1.326155142212634	1.60251708489177	1.162382562934972
2.168426939974491	2.1589664887093045	2.0407881107455816	2.410786812476244	2.120488843369511	2.25339099032418	2.1198970620189947	2.1749305087756383
1.6998372861559394	1.9634290483191656	2.1157561072562907	1.9329837123334024	1.939052665912006	2.240967113824893	2.190208290186209	2.2510057305635205
1.182711845622504	1.1823270329833693	1.7852618998673115	0.9322302576187044	1.2530601198438605	0.9236076195854332	1.7433524480412812	1.0428140273334043
1.6652776927185224	1.738138879046234	1.7885012279440644	1.8803107319857	1.86724205902894	1.966628527926063	1.780916657231039	1.896821236199257
1.5503284736475629	1.627870064819115	1.6561889628017248	1.601505283853978	1.6727707390823097	1.6062853373518864	1.782307122774241	1.855116613779373
2.214569022945147	2.1404682566831315	2.0118526527235963	1.8522385625384925	2.1706894812278037	2.224851989702696	2.0048529250783678	2.124513057447556
2.2665597098616286	1.451519106694564	2.1729308230001183	2.095657931678577	1.9504576872008117	1.9913159306513448	2.0326410239928854	2.292619333406042
1.689193272133783	1.2597303824852697	1.2957654412695687	1.6515207744097211	1.6081428858679656	1.3770196660139866	1.3454947786261535	1.346657315338968
2.021344295873653	1.7044130397450616	1.922905324284068	1.9486762265828157	2.030793056721031	2.0182910951561497	1.7763629904361382	1.982053872624857
2.1224778985824497	1.84034409780742	1.9745706516172907	2.101425316263011	2.10531128440525	2.114494213483261	1.8725661087632488	2.1093891897586565
1.946068567984312	2.134334596559845	1.6395731378415848	2.023028905250708	1.9526675337716213	2.245803869876879	2.179292506023649	2.155053413184962
0.932256824253411	0.2434331339442815	-0.0120128129305582	0.2756372789555378	0.163005498313428	-0.5196188716916582	-0.9403017723020468	-0.0278223457855513
1.7152706327450435	1.6109684990066513	1.5526417491309514	1.8612860587730304	1.7158912652717313	1.730331550402931	1.6085673671706862	1.9569364833643936
2.039961514536753	1.6591590963882108	1.6773316078855445	1.8147319988891464	1.7441636680619723	1.818892627872292	1.7639374074948029	1.868595772504709
1.7734882384455384	1.8877355671329827	1.852806273310829	1.8102995887409807	1.770163256392489	1.8029701085389895	1.786584570419195	1.7877067919950196
1.8257876502962012	1.8646844831049096	1.930159930150379	1.6316965816564928	1.9098256790875705	2.0302382748869023	1.955664049821087	1.904234523789024
1.6815889096698764	2.003399628686084	1.8804712425768104	1.607435734798499	1.604003428268321	1.897922296930586	1.8439607627786647	1.834094786380652
0.919052282702404	0.9274665510831046	1.0545374560855985	1.5806750280859356	1.3365594372481635	0.8663464915279278	1.6113201806761204	1.1824032476619384
1.558150715006123	1.106415724920651	1.6116785673734533	1.805424423996989	1.6144597346868794	1.7871009881972444	1.8256537760408047	1.8132025951562265
1.563077134899748	2.070552734651256	2.0513934356252785	2.0467948015169184	1.493435074143245	2.0830752114642657	2.058866415960243	1.7927049825977357
1.713171551230929	1.4343331893730145	1.0551274754330608	1.4977496468937643	1.7846742415414554	1.384193267385324	1.3847263668354983	1.400908795036126
1.327224102825076	2.019585218592604	1.8025895277585768	1.3032897507519234	1.8666039541311683	2.071942175800147	1.7703967990171297	2.075744951301854
0.8392359844338825	0.3322112011479367	1.001282435448885	-0.2447240608429403	0.9389984340259242	0.2912337226695846	0.590779008440699	0.2368518928036829
2.0077320022895746	1.8252595485852412	1.6719525807696567	1.7647496485888463	1.9458428414616529	1.901079759939942	1.4498642480305717	1.8388811245610392
1.2798587712299911	0.4282027805647529	1.082418135548057	0.7320482000675648	1.2326075288649985	0.5613624199672258	0.6776096227024991	0.6554476444564212
1.4593759417921468	1.104469643566217	1.364477500317086	1.5140863306271255	1.2918365857763074	1.3782700026718826	1.3593908209726793	1.4831560507447803
1.405474036420979	1.0234642593018146	1.6530798198751588	1.3866296364769315	1.445322575032476	1.462325425646093	1.4964006561704903	1.3218854218464249
2.30049453850608	2.2976883766215845	2.1636320287372106	2.161005358730857	2.2634101888513967	2.2886222391838404	1.995572454290152	2.141711120781695
1.795691314267292	1.987748223207706	1.6167388524290802	1.4547887497420886	1.5936070268909714	1.8249755585694505	1.886905948389239	1.8007946706806692
1.4763596590122203	1.5991492722969751	1.442251710887136	1.4038074598919588	1.6281888944140237	1.6622488851417	1.6263735789318023	1.5588860853249111
1.848371089376193	1.5335944124839025	1.3858833945395457	1.615655250012278	1.5567625162558674	1.4594307566002866	1.3262806600543833	1.4809027346908783
1.1093017452114595	1.0790516526994467	1.054276180761762	0.8899947920544631	1.183509996390139	1.0492531443466104	1.2069475046788114	1.048794934212287
1.1243801044668174	0.7881665034828649	0.6944408249113766	1.0109505414647912	1.2895354892688913	1.3872213288703883	1.6650299815287175	1.37618110889026
1.184026109273055	1.3197692270479675	1.1244281168429884	1.2095692892971757	1.4232724697126309	1.6956065417219033	1.7510849052695316	1.469218583154812
2.134974600253384	2.2352372288401665	2.0382274207760527	2.1814321318351544	2.0646627957012247	2.2234657909084654	2.267028897197111	2.10949717430528
1.5565165028832393	1.9688793116699368	1.886590106134917	1.9895330645423264	1.8061958338722672	2.194208723593495	2.0753408451450617	2.06728660958042
1.541133517083302	1.4887927568961727	1.96410238071188	1.6453541317992044	1.4718118823266877	1.7333534861527644	1.838256950181864	1.3322680887228682
0.8461694030450988	0.8289717951131504	0.5891427236646543	0.7226008747321301	1.1430963980657458	0.8358993012445344	0.8478035193463831	0.8938145125974392
1.7290112696924247	1.9895188788111136	1.2400257534976735	2.00066042547779	1.6072676195699294	1.8946466431952853	1.9775476314332896	1.9021055639211948
1.6880426548153264	1.3635389924182924	1.288481718004949	1.7811195931780464	1.742804526967374	1.8223559854556863	1.5391969828649696	1.7579138183926857
2.111689378040229	2.182779107797121	1.9633162427750104	2.326004800293914	2.17303471791721	2.31679108200132	2.1707065674236388	2.301908542827509
2.2405851485220625	2.223660990908983	2.1007237924382	2.334338500011496	2.224001457560136	2.342138814891175	2.238298699550457	2.331077391989777
0.4115297336562749	0.5752017169285496	0.9269993131629558	0.712591389040312	1.0709178013368004	0.6943251922684048	1.1553008115971888	0.729198188638357
2.0467465673323093	2.19724186448958	2.0550773935789906	2.1107874830860203	2.266250706969058	2.249319654207344	2.178345789638488	2.2699035145196595
2.105757015378751	1.3875050639588735	1.8157012389747385	1.005745881965776	1.7920155495428889	1.613739499945925	1.884962580312579	1.9681675511082808
1.581737170187152	1.6314810576352592	1.5174442476034993	1.7398768656867256	1.6940430278043972	1.700148007262524	1.5645586268041591	1.8779648664712132
2.194781002729524	1.986669712276272	1.983024072544019	2.088971551611427	2.0130350033905384	1.973486361005527	2.002136155674437	2.069658227010992
1.8068333771890115	1.2664891609115276	1.8302334655027783	1.01176224377099	1.8574141068889376	1.4280987996798415	1.1167584496212215	0.9653092710866608
1.2284060963289587	1.2999972368399944	1.2910846651245982	1.4861065493018073	1.3735913492497134	1.290102387528872	1.492260604103367	1.48532788226262
1.1914261888441866	1.935741331360156	1.8955628006292744	1.5919269659134747	1.3612393699043142	1.9083303710884767	2.1074880882421394	1.7425097726464196
1.2634223408719163	1.310130217516172	1.5330418077697543	1.5580447548127538	1.2742799012233847	1.23745616290493	1.8826075324287412	1.4185023968169264
1.693220711470492	1.9602785906944509	1.6259587370333666	1.6166289625686014	1.6239019039010876	2.0107076915987645	1.812145556099624	1.9412134413589293
1.7535932282813271	1.9261906458892408	1.8130464859337851	1.8979962025087893	2.3011064690436207	2.278481264326617	2.1554856650430274	2.201380994358725
0.9080707656372086	1.287517725675778	0.6214820727266072	0.5835453954837704	1.2889744822444773	1.2841202868530026	0.846673694321869	0.922598555464316
1.8180511006257245	1.7198486304228031	1.5593292614218848	1.845354087500541	1.7714340519558942	1.8277063530724635	1.82197691393193	1.961785804441578
0.964251150279298	1.4553433782693446	1.3763037913862406	1.2708278962677115	1.3352686268219551	0.9069524855305398	1.1932083371582152	0.7093678821285426
1.3661047673488376	1.1742541425683788	1.439529603087071	1.614497624917837	1.550500588508348	1.5129849334577763	1.17515630306048	1.1846210321923645
1.1401211748519773	1.1246139721952977	1.000961974519483	1.0222189135064628	1.2596060744586233	1.601222719196853	1.837644782149918	0.9501134885498416
1.2687499049059738	1.958002295625985	1.9990000249127584	1.6596078590123358	1.9033581891295084	1.978803106479265	1.9182734093482208	1.5550920555435692
1.886440164647698	1.754128334530784	1.5774274819785026	1.4707649981888729	1.8714097658675537	1.7811010956336577	1.6197732642145208	1.7643793896006923
0.9998896595233144	1.3824551564122034	1.6541710400006693	1.017069632876969	1.1223829394670346	1.0489528571142064	1.904599033468144	0.965882115199454
1.0322011463792615	0.9331845119039558	1.335290317585143	1.009323954161398	1.1476086240878485	1.480206825831298	1.968979473654745	1.4380725560261831
1.5787451209500831	1.3952758311705808	1.3808782362877294	1.6993319849222583	1.6345405769952723	1.7447717337084423	1.585422037613302	1.6119630507902196
1.4287743489536038	0.8319577918885975	1.6780304678672142	1.386110758381598	1.478050690399087	0.9105992347886968	1.765458100005788	1.064976698359405
1.503994745771825	1.964419162034618	0.9865310395638364	1.6798270325186746	1.6339443104017557	1.931980869867076	1.6308658504128624	1.5494313548940652
1.0319654622752945	0.980001624770516	1.519129486314472	0.4943563324957979	1.2315713882142572	1.152699188035072	1.5172419100766243	0.8326537104872291
1.8347779530261568	1.838515877085099	1.9487422750930143	1.9060994462869956	2.063401833909916	2.073409664617645	1.808609356219157	1.9712633035520155
0.5374122426304702	1.0942054525255995	0.3490444106462354	0.4201155556829593	0.8750830656324156	0.9148102763134626	0.8929696865668987	0.800758422945179
1.9039527750050116	1.9642984173035087	1.4256465023491316	1.8656646715576823	1.9424564400394275	2.0121113635439927	1.7245752167484865	2.0859210059418607
0.7052486179381734	0.669979836595186	0.54391173643097	0.4487402670341371	0.7908084622917362	0.4488842616267797	0.5446822803320194	0.5604984863732969
1.548665426088054	1.3033083814354085	1.0579053415298916	1.671710393191972	1.8152231068419296	1.571003073140966	1.692899121682851	1.7247954805841517
1.171162854028999	1.115041490312034	1.45066478596736	1.379081484327782	1.4058358910573283	1.018894927342672	1.0871431906441342	1.3177855020687592
1.4800190839841878	1.5290899269766998	1.1345944490545243	1.4472179321989889	1.4534838208465386	1.4144775851597673	1.5396361290464435	1.439882757926618
1.1096468765738798	1.0961418696752043	0.5743623630593298	0.4784451303428063	1.1158319346454637	0.9995446905008154	0.939536661972858	1.0187483578693584
0.9854515167565108	0.925041025594784	1.1889303323390532	1.426611738101392	1.411532929807893	0.9710362518121652	1.3067420322819203	0.91827615736665
0.4445409641360058	0.1508565064848997	1.4308872244293405	1.0217652378172086	0.7363691301767465	0.5020556513207445	1.076259374423158	0.5742678845614803
1.3953763678790585	1.034541311479665	1.9313086830988164	1.3582560206241014	1.811479026593884	1.2818724470455272	1.7918588386739158	1.496464885694499
0.8881290010046267	1.1985919409980366	1.864533892871253	1.0845601388824804	1.4752848191145125	1.6619980206377332	1.839067681751416	1.303701165413727
1.167526257912863	1.2794947474790583	1.2794818944524553	1.1001949321296127	1.344750397259064	0.7928199621817238	1.066563108528063	0.7753910863661844
1.9219241830274292	1.982682534286462	1.8588715269077087	2.002326548633304	1.86687520811416	1.91513211295046	1.9993761013236129	1.9512026940198464
1.6061945643988529	1.3255339446631236	1.8778076713281169	1.7317102664301942	1.478834714171574	1.2486377650415423	1.3130637109314875	1.677180360996441
1.805268619333476	1.6858333190013255	1.6899017126035365	1.8074864049279484	1.895636204845006	1.7439106675508165	1.839206100276504	1.8836573348611183
1.4930919393553874	1.1494926291344614	1.3110097749449143	1.7138320295177687	1.4601613179734707	1.5651112880452998	1.5637828002867324	1.5580280879056867
1.0448263669627118	1.3601511400657922	1.6052134954104236	1.1732948791112932	1.4190319603872696	1.630122274052895	1.5993355459741263	1.452408393958636
1.5970811222576125	1.4458534285197864	1.640850491336183	1.6309473099440082	1.3420474122893251	1.5048937347956337	1.4096028360669244	1.590252326084601
1.645333297685765	1.5871243395687136	1.4862139316648315	1.7218665838318667	1.7651789079046496	1.7469949466915178	1.6796376665974475	1.7253916113829464
1.7581039409612649	1.903370959605489	1.837640125951904	1.7658148838032344	1.786883942042949	2.101631270302293	2.004402015922644	1.706206871178222
1.4693129556054507	0.6823313494721134	1.1295020801039526	1.4917733922187053	1.798131726946534	1.1120107367156242	0.8086841647840238	0.915819451000502
2.147395891927768	2.2941541982719253	2.186796227634614	2.180195149393674	2.204356715637686	2.3508635185343394	2.2630758523220837	2.2738285347708227
2.174465945409892	2.429709477767714	2.2883959272847374	2.325664098136933	2.34628156017832	2.5140717718854417	2.475983907225534	2.372954407282592
1.7381046079907303	1.8090575092470824	1.5493056921991342	1.6712887382527968	1.6612947050179288	1.8850333707904352	1.7734163004989134	1.8211066820836892
1.4489618173191188	0.9843836369397786	1.2531028652265603	1.0246988137476376	1.548310838076144	1.15347724047571	1.063535291463907	1.315764012006213
0.988213432536257	1.0442217899333943	1.5312491915184068	1.2308892230265098	1.0427302255699455	1.0815628888973785	1.1274351102333873	1.025310403710186
2.064899421582586	2.046548128866522	1.855433940479624	1.9234747726738115	1.9431173719097816	1.7123033912649317	1.786022183869772	1.9705083174526656
1.771371680268816	1.7428768495210736	1.5867458000108032	1.706544934046596	1.8716498121162253	1.7551587339752428	1.677140084809526	1.9613273606928043
1.612209940816374	1.7041663148407495	1.5977486490233022	1.198779490982882	1.7816754692788166	1.599416175416547	1.50751867703507	1.92523232678498
0.807275396350196	0.7797986253321998	1.480393759027404	0.6944714637387531	1.1435729165776911	0.4564534424869004	0.5975934117602675	0.9450484478621358
1.7720061067072914	2.125381314098414	1.7363301052976543	1.8482316479069616	1.8034845333527008	2.1946931724322223	2.057612038347058	2.086212254590733
2.256847602845136	2.294545865910313	2.3052518012857943	2.2320260541809454	2.3698372469836926	2.371136403766256	2.338400578300153	2.423345292198232
1.9262767090124984	1.9710493327165863	1.6999626182319725	2.0828888594803283	2.018366101224461	2.048495764741599	1.9492363944433964	2.0509178667335872
1.0838279638158124	1.0522861185270045	1.490086989219173	1.01577040079682	1.1195921585844748	1.080965956341052	1.2674674613936987	1.2886447584021703
2.3870064062822625	2.230001319703547	1.8687947883407328	1.7628651707141296	2.04293689645715	1.931255465644132	1.9697383435464324	2.086793298064641
2.1689736669764783	2.0308813821604104	1.4802782428478702	1.904004555518359	1.972032078048409	2.0478064776859144	1.772178158708703	2.0687513204230967
1.8153398353677663	1.9815371455903568	1.7741511035148485	1.8988857599067024	2.0428288292660177	2.004304202268016	1.820613203555264	2.1201741998085413
2.093645715452713	2.1591914962301213	2.026307242981939	2.072842963165283	2.299072158055276	2.099620250429294	2.1626469162146167	2.283410936491892
0.9429663270517435	1.472799173308241	1.0269063670340526	1.498240578084083	1.659114956253583	1.106303582334598	1.4254640300694088	1.2761262889468816
2.2004092317377117	2.156968881846982	1.864879655853048	1.9027076492047676	2.143557148820035	2.1718092697616123	2.128684096894309	2.14988334268051
2.0341188915545567	1.860556811114816	1.7741064908217026	2.007990828252337	1.9628689328078552	2.053991542357729	1.8550410265734905	2.117032525524519
2.149662758211497	2.04860142258495	1.8701329388784105	2.0915589744223317	2.2946043502891103	2.2287397740215567	2.196956193523458	2.295813847238494
2.0405267331050942	1.9090248171748452	1.918571104450069	2.069085441723121	2.190703255014573	2.2678474007111955	2.2686780498041803	2.317175030563575
0.7062002662863759	0.345748556285522	1.151579989726193	0.4863287166766484	0.8775612283405763	0.4867345123439269	0.6035958737813766	0.5232879121786707
2.061527190651744	2.2845954319178947	2.106203273390204	1.879951900498	2.010051436258538	2.366726803184195	2.2672144770345977	2.2664682135507936
1.133325750016691	1.2189089700795352	1.5799400336877758	1.1704918722791935	1.4194299505921055	1.0487367563935908	1.7002002767867124	1.58019967702534
1.621019169835967	2.145558149081956	1.682481567568621	2.032990977798854	1.8017983710468743	1.9601500319329368	2.040636097653978	2.003514806129074
1.5161681034494128	1.12330004506204	1.3463742284227325	1.3967141997051902	1.6324434211288728	1.524033271791555	1.643101202621078	1.6401340735817471
1.6978960417771298	1.7047186211233365	1.5322380593558085	1.6492293253567676	1.594029461305433	1.7438245388516995	1.6898768456368916	1.6736147794214518
1.3547423800416776	1.9057537165590708	1.4502740849100089	1.8179272407815183	1.39845429626962	1.8089633966388117	1.7778440557443345	1.6684192340039632
1.8584497347519464	1.9406664535434588	2.19179373203351	1.7754950798190037	1.8403151319174595	1.9676590344536216	2.0747270964870017	1.927531295241764
1.4008075327416023	1.283429512457785	1.825075996765288	1.5080741792642602	1.6758314431459989	1.7866474607155105	1.892642412078811	1.8149093589778076
1.9921733374296335	2.094321155987445	1.8078109035127323	1.761092315597319	1.894121299388758	1.8940400068726064	1.79189338278241	1.8808196808061928
1.4969617995197564	1.393198707507875	1.740007346174755	1.685416181675694	1.634716949113387	1.5955674496346877	1.7635464494787376	1.8772942726874944
2.114183719563121	1.548897327895676	2.299038226934684	1.9851451528622288	2.229640083361573	2.182172825997303	2.200167947149714	2.2631052167750987
1.1427299895940035	1.472043744551421	1.9941069780859908	1.5813922799080102	1.246263245553308	1.333131534778047	1.458183056311492	1.2946422073201809
1.178788664081133	1.2441658962077748	1.4231066917462656	1.2776503525122984	1.1949305680861166	1.573396675859258	1.4809055322517268	1.5362262718145192
1.3169621924936807	1.093081200456831	1.2825262078854738	1.0762888991735555	1.3179990852285033	1.295478052459479	1.354062514824424	1.3485402489144027
0.9758879618203176	0.912174896467786	0.4540049698041475	1.0055934979840282	1.0837304039663178	1.4024569631309505	1.3144847775753845	0.905384261619722
1.2038209357121343	0.9012386952433294	1.006495739305514	1.3842680573340171	1.3892548246093597	1.3881504782801224	0.6653778697096604	1.200545542101989
1.6417676959934415	2.157745307750337	1.6847526885891768	1.9468748420717648	1.8336062154569892	2.1747655341430145	2.1005551555491007	2.0197327001053607
0.7636520413868411	1.1169211408014217	1.884884571908248	1.5827517192428686	1.2414152230260531	1.396226589782214	1.5558726278762525	1.0221988830807227
1.0079466318649757	1.0889746227073378	1.0136753703242904	1.749617481439644	1.2371972906931832	1.0017801729703713	1.4050404161705397	1.0376206937240944
1.2735109477181503	0.8216503077692221	0.5712478471466319	1.0947626062383429	1.7474122339871898	-1.2341143960589789	1.1708448231545494	1.6880336223999668
1.9086182192798025	1.9679934979549285	1.5603439868456477	1.7477443092787903	2.107807652279204	1.954741977167715	1.7345442797144566	2.145789857044695
1.524578330522672	1.4566764869801108	1.8192222073700048	1.0367064664417922	1.3321633273551334	1.2202410853872738	1.9540300528981025	1.1926040620550364
1.2986089648179329	1.398695659779973	1.9263588926581077	1.296105090084969	1.462225151277187	1.4819995893390796	1.551897959140575	1.4630276657080037
1.375175817064819	1.321409086280492	1.0806347198684605	1.284404877018753	1.7449775883297602	1.6337774981207986	1.4844914546949823	1.630234578894064
1.3686264575559757	1.4112623579323464	1.5928445639870807	1.4395657571648577	1.6813608136372795	1.5851989598878151	1.7576716732354951	1.27390178017913
1.097130697224824	1.58938283006329	1.3658079352027357	1.6171840779513442	1.522923386398987	1.5732423790473553	1.4215285214543252	1.5316848075679803
2.198068122952048	1.973448751292186	1.9681253425508367	1.9419519753445325	2.036543352903492	1.9967088462061984	2.015000560021526	1.9351005560221448
2.015278914593125	2.057596531154561	2.09591159716963	2.170795763255148	2.156005016695259	2.0239990745970315	2.286446899058544	2.1662217159632258
1.44585869932595	1.3632223570447737	1.5110933675053495	0.9080125920493668	1.5524387082485425	1.339122978751211	1.05139803355477	1.0487148644755098
1.083367743777199	1.1173128254557774	1.1184157559571857	0.669174115852546	1.644273192291876	1.914663237314207	1.7472662126968317	0.7149891239336912
1.3655560146654613	1.2256376781302678	1.633603323557559	0.9844839730742042	1.4920115377680538	1.3725397503985075	1.6898577254980938	1.3723700029622432
1.0681905928008038	1.3511815081066645	1.706691021030278	1.3759908728318682	1.0652523016671385	1.2676496508733166	1.632090100816395	1.212843886647621
0.9672723768168212	1.4095598249661343	1.8935082870263988	1.4110227700643485	1.3217431006711735	1.3051749282116694	1.702790345348575	1.700426913837631
0.6645907423846779	0.7610439367340732	1.3394936420529306	2.0272926408431604	1.0161327177541937	0.8599528234217051	1.3283237532088683	0.903303540315646
1.6314095609846275	1.468448577219478	2.099536354778233	1.472874581522008	1.4634746762228594	1.273160372914815	2.0931173951592754	1.4112519445824074
1.4375239759835732	1.3138882071292226	1.3011282616561533	1.7124248583379365	1.551983005726404	1.5236035635387628	1.5216456622453869	1.6985472301339908
2.1449622533055748	2.026274130559396	1.678610273958573	1.7921633051086685	2.063139122844158	2.1200136614683616	1.9123258029000871	2.187400029536208
1.8009077340254147	1.7822502941866771	1.757733948819283	1.373485463426342	1.5194705702618272	1.869531761428968	1.6960815225013208	1.4094752129642505
2.0869856341963184	1.7406745273272604	1.6566181678097132	1.9980133114088985	2.0438933830955617	1.7034070818404374	1.552714876398381	2.066351468220255
1.521060641427901	1.0466479509958708	1.4355260697980998	1.1924611735314334	1.545340016783142	0.9040908058299012	1.416892691388485	1.3090326057979351
2.335756466724808	2.277393968525943	2.028618728930977	2.0037786331591008	2.3250455195794357	2.385024697607492	2.3373729465911124	2.318768914106658
1.952917690229484	2.120015736473342	1.64286528618175	1.682466149263881	2.0229979800442743	1.8053337323187637	0.1724325471331874	1.2066584888725884
1.1373129350252555	1.266236340373679	1.2517271639869971	1.1764860434583586	1.637664362860077	1.5839443657778725	0.9880066428764476	1.758394782655055
0.9969758315467308	1.4077338740921224	1.8741635599203987	1.3676137454454476	1.3312224825283925	1.3135861969342295	1.8460721450853128	1.246426032481224
1.7471611555505742	1.884503599488681	1.6475253247075827	1.9125445217542187	1.8601567783187969	1.773606311231531	1.8479428550770216	1.9804298916358496
1.719139534034225	1.882715632370976	2.084224636230656	1.9028546416709224	1.9587852283914335	2.1412627185764026	2.1687745320719936	1.9895660144683407
1.3406693162499803	1.096098127081574	1.2025109899589377	1.212890324100088	1.27863472473356	0.7748271618558854	0.7869455150680851	1.0993768581393608
1.3298531591430884	1.581024044003583	1.6602722297543056	1.3233071608038802	1.4247489972385643	1.3976503374346807	1.5180245619752917	1.3017870221511154
2.1046569811557165	2.338396381100404	2.3230212213350536	2.2685607117911077	2.275164650889641	2.399555268465627	2.455809194142728	2.326262048238969
1.3980343394292891	1.0579464496199864	1.75279759329998	1.29062915347939	1.3814537533705136	1.580420250787037	1.8143412938263248	1.6649420205506642
1.594059459945168	1.5151939329024684	1.4160201559187708	1.251013977335499	1.7767891942617062	1.3984379967085947	1.5407550291260257	1.7527196519151396
1.1364288999122585	1.9594917943008487	1.6645272418791626	1.61457499009926	1.2521038543579832	1.9481404512788163	2.066901759791472	1.8371418043410823
1.7933808022753217	2.016220628852184	1.8426741006869327	2.203600728292869	2.092599218014728	2.1464253211144326	2.0811071941776107	2.172119929963482
2.1749762733440434	2.3367089475500085	2.126467160208436	1.629849575768071	2.2133375899717267	2.3653947408563507	2.285234392232931	2.3824969931450823
1.3465007925094206	1.2604149857410394	1.08827058096341	0.792840374694165	1.5800239229631037	1.1071118279508652	1.0761417383022294	0.9044183965563743
1.1764913402077943	0.9258809813244164	0.8724098694741529	1.1314707449760857	1.1763401622677778	1.3130164748291318	0.870842980478128	1.3131723795278638
1.5518856328152986	1.0599155540354073	1.765172267052928	2.113878270557209	1.391494310671307	1.6211035547936752	1.4078360089241049	0.8922653390011904
1.288657474935299	1.4470427450177494	1.677811912634364	1.2824919612126122	1.265537524308002	1.55661062617724	1.8466780460281635	1.6665339780837305
1.2530041181583298	1.8368085124435236	1.3694224776091408	1.986819080228823	1.6112008584974444	1.9178765587748128	1.7285471383251456	1.6193585883805917
0.9916270635605844	1.7490047214278337	1.3046439651256356	1.7900551242514595	1.7025168874978127	1.8866199052831245	1.8079289087205936	1.7861470001915924
1.5812698603938673	1.29974783755604	1.857793462740106	1.708119053716471	1.3298987335822805	1.4011968555880343	2.0555981546376128	1.5014633105290445
0.9660459334218044	0.4615283938944355	1.0984450199108136	0.8057418693460355	1.1619499542231584	0.5101104643807337	1.363127079535884	0.7825375463171451
1.7997901626551502	1.4967062893712078	0.9504704857499664	1.928769395471705	1.6992144944305492	1.5793307181813916	1.4228508639761988	1.785879653429159
1.6609534791787062	1.7406272316143772	1.511483839759628	1.430373368086948	1.7527784674488418	1.9367818488537567	1.837473583414041	1.9367877968771336
1.028872951988894	1.5170037545930533	1.54257079392349	1.2868270605042302	1.3026251386770322	1.428847775528446	1.72490499417335	1.2778963922174544
1.7196994309656168	1.6914916690117674	1.654489811136666	1.6656187321274902	2.100803915562303	2.02379498011124	1.3538838095940446	2.068155854886782
2.7522106572656737	2.182989889324144	2.1579664392861435	2.103157787867357	2.2858350747877525	2.378508365877893	2.1117725709316515	2.306387460207369
1.220248542470734	1.8071494939066417	1.636352148442857	1.285367336465672	1.0161021666652903	1.5075081408188769	1.071972217277468	1.4929984228463613
1.3332656164261698	1.702566723570955	1.4756935324149327	1.2666376535551258	1.3555134351157831	1.6740647348614914	1.867019740032648	1.4093540480775717
1.2797233313921232	1.2868706368854848	1.3737961514210053	1.122506326488424	1.3467180140786872	1.2968174704716795	1.081820675662277	1.1479288738836877
1.4016459920737692	1.5750030045534456	1.5164867498757475	1.1774481402568346	1.7696043136582849	1.0989540908598756	1.04742274512565	1.030765873152994
2.001105100517486	2.116163010755726	1.8536903875428945	2.17988541920816	1.8537366640981336	2.069344528255556	2.069168326858809	2.0046384390447414
1.1665031366934369	1.955047089361228	1.0557360165408427	1.514014701042917	1.3752574422313133	1.8138930529470625	1.2460908375334887	1.4965834344448512
1.1396362513554354	1.1898100045825868	1.585150449227262	0.9716369978857782	1.2673794802267206	1.3714682649708183	1.5403623470380037	1.0665800193330066
0.7016594293894485	1.010065752959082	1.5785968229201042	0.8676826530696341	1.2173259016463789	1.1889998744688666	1.6778444918729314	1.276603928975078
1.3481755766058672	1.1409407304287853	1.4259963542955614	0.9234367042837152	1.4322877530965687	1.28827956852957	1.55669575399953	1.2559672062003884
1.5219910510367718	1.9713161575022664	1.9708764882199767	1.9281990825836035	1.5915735271644016	2.000480231881063	2.040453725251236	1.7417185892806142
1.1499915132316594	1.0547633080781658	1.5457317848000385	1.3121173217357387	1.0735106498034284	0.8920779297990047	1.6826841977170373	1.5244443358451645
0.8564154186406493	0.8435823030988134	1.968770416658444	0.9323555466561204	1.7458841145491126	1.7616893706857764	2.3064710447257983	1.4122955013574017
1.609547597305056	1.379198302920451	1.272414193526208	1.7144591583204425	1.3229856464754697	1.2652802265090797	1.2689056108805563	1.3334932119291043
0.9761198646523724	0.1398247285583953	0.5775202043733381	0.4151676504027853	1.1247890747315652	1.1630378569020188	1.1718657928127036	0.7555135175729055
2.883887999209611	2.021751616968568	2.203887434513385	2.251739486854688	2.27874681121436	2.324001287215925	2.3501684573473933	2.323827958841411
1.511805755507921	1.455679644802572	1.8164434620617136	1.7495770411342615	1.6529559957862656	1.621889595788794	1.7787189366454852	1.7161474325431514
1.3645246547166463	1.639686645685795	1.2449143294846627	1.6115382276776358	1.292757805814852	1.931595615872148	1.490876972075255	1.871910154115049
1.6570127259844345	1.794856805674234	1.490255109914935	1.8069493737153448	1.8433985777464672	1.845764177703921	1.8046290952663375	1.8156292465517383
1.4872501134691347	1.633017331029298	1.4860022191335982	1.616518755406134	1.6871755183753605	1.7927518167165095	1.7898929298776318	1.805741113503465
2.190348810768238	2.260102934529253	2.276267933608197	2.1143204394778707	2.309922145756022	2.322498756548463	2.3235818592992312	2.3041419484262184
1.3550059155333478	0.9753352888707104	1.2159940498903477	1.227313223408827	1.4790372228434008	1.3536662302557063	1.4947993003891409	1.283039488723547
1.0051380139180357	-0.1792134526063017	0.6795736216382846	0.4192315006481189	0.9191871556713226	-0.0232938933636537	0.0792122697108558	-0.0243829919423971
1.4056004369296844	1.615395443093936	1.7122589597699942	1.458531769622254	1.3556336415104184	1.8364194666235656	1.7421664352346404	1.5628670654034684
1.5289020317555475	1.7519819431280566	1.4946691812951427	1.7068199849292978	1.380875319190888	1.7066390261204123	1.7091238353796334	1.4133689336984967
1.6292261853344767	1.972795242144869	2.089071026295086	2.05289172079183	2.03642940550642	1.7706537157397575	2.1114954937065264	1.575555318599884
1.4073154256085192	1.684041911481889	1.761562521626325	1.8841678382853937	1.4257694861254762	1.6305891721037986	1.755258508215551	1.7682646916073546
1.2581119471809157	1.6740565539376826	1.490288753108045	0.5001068329038102	1.240556257184092	1.4078664714354214	1.5442876878238656	1.0221538427927497
1.8583746896980995	1.5694631073090068	2.102459261464992	1.3896468519974212	1.8390255962111828	1.884529668423992	1.8565252711392155	1.873014052466668
1.761093851148691	1.858099947189604	1.7765502791488907	2.122900474616108	1.854967342065113	1.825008638235371	1.8985183461743376	1.9054608392375292
1.4132755075795287	1.2472279277256832	1.295637865835722	1.5697624769433287	1.3599503086093594	1.568336249068797	1.328832398886277	1.553666834360033
2.020847234856834	1.5405334513530309	1.817517656905244	1.479996598304028	1.9331919237881057	1.4284702943579357	1.840304513782731	1.7008818689057883
1.7074732448019847	1.283072434312041	1.538001019723005	1.471392099334226	1.8278305236410053	1.9064151857943288	1.7886559592061793	1.988509157637776
1.4148189778160931	1.5051345740363542	1.4450656962113315	0.9369461290837032	1.4149353212335047	1.0667068637381578	1.562782982291379	0.9784552953644784
1.4302165617341855	1.117985951898345	1.089318030583359	1.2812316178422	1.547059292711317	1.1931030594279544	1.4635889273982925	1.409767634268809
1.887023372929033	2.1304730688080293	1.7807671087273862	1.9160541554205388	1.8928791544261108	2.243090079416568	2.002144247452888	1.9616195164373635
2.4842897984163503	2.3763014184717584	2.299104137214296	2.228628063847595	2.1938091849408146	2.3404924093868376	2.2968966189056057	2.172158609112313
1.8664345005584515	2.035642996389893	1.770836730695032	1.8888441769252151	1.7944258576962024	1.9301568686836217	1.666294020813111	1.8108894048350488
1.2111502156199532	1.2043324095511174	2.0091465075995654	1.639804414802861	1.2407651451904205	1.6678085867760737	1.771028582433395	1.4789128806450655
2.007086405948044	2.2318695609590944	1.8483437120849515	2.0723158086978586	2.1063407625442663	2.1286410224567853	1.973541134204689	2.1363550258925037
1.906845663488262	1.8609765432977323	1.6322146177338137	1.821876381122212	1.700546824418898	1.811691348677108	1.9731040854178343	2.0350235371030463
1.6327257018524295	1.7355945193301483	1.7112638922125942	1.6402545034426528	1.448749560610513	1.947421313564025	1.817752842120935	1.7199702291616852
1.6141087587992275	1.1792909817155968	1.0127327112790958	1.8097612493034412	1.9805931805813348	1.6359369302877766	1.030589785813013	1.471192545178875
0.7706902407984199	0.4160239995525761	1.654510756217187	0.787899271111186	1.7281143741493157	1.6516940697330988	1.866799861948533	1.3238599701104343
1.516463294659442	0.6671400160658265	1.0425243387129253	1.301794531841134	1.4646899910632656	1.2282061640603856	1.1897137289726167	1.407614008845488
1.4916658399464062	1.349871894210874	1.7329292284268427	1.3191292436051218	1.5567064143198008	1.5795907862812075	1.4518825897053218	1.5728066150543474
1.2781573185441568	1.0769029552007372	1.7226544412527367	1.3051391590004582	1.2931538653975423	1.561395031757414	1.6246457823625515	1.4351387976960108
1.0255270102651854	0.8867197352054592	1.1115846832922505	1.1007418994761722	1.2480869602709062	0.9300794905920936	0.8642001443751942	0.8422265511946119
1.2740038986719768	1.5693210899760437	0.894216936485452	1.6724597494918736	1.2275904742055803	1.364353088346327	1.052367148132468	1.424863967756118
1.8148208541615507	1.8669143649842623	1.7305003180556608	1.7547071782273764	1.6705690268202131	1.991187674525688	1.8790021785794693	1.962681141965254
1.375891669112104	1.578215111701487	1.2542407410877483	0.4979738949283369	1.6581945195062169	1.4881803848073871	1.6687106969445018	1.7353971029223754
1.6419669131467522	1.825495328532558	1.7584677353699134	1.4853242211276796	1.8826630813073288	1.9398244259235229	1.8809548154371856	1.9399090626823967
1.496774205228329	1.4342322125692997	1.579041949593271	1.3739843283940694	1.8148026383441729	1.198404068081171	1.8298752432790677	1.0368726130590444
1.4282543449865834	1.4612099683737143	1.3561444035935994	1.434869742701037	1.5356552194443167	1.5697707712459854	1.5905489733299163	1.6352259724995235
2.1180891887956266	2.3568999441952783	2.174483514261234	2.27867813500199	2.2529156178814085	2.360805020321657	2.2381689146169723	2.386078112465236
1.5659079881496791	1.8687794691347444	1.059572011024222	1.1299450823494366	1.5765090388633802	1.764803456312993	1.5354526457046351	1.6738853874802408
1.7443275115593508	1.9715537748254768	1.888627043680953	2.3083300305933485	1.7691373601611993	1.951799602123812	1.9857647105204137	1.6967541799137318
1.462260141187092	1.4667211668386038	1.4566487126186347	1.3069881107541357	1.8236416786129797	1.5164202691566715	1.8088668761592053	1.6169549461795871
1.2179000458020597	0.5141122360420749	2.0162477621314463	1.501443148410405	1.4659681357020824	1.2440812665437715	1.515821707558249	1.7935483291933658
1.7487254434392618	1.1230907762846851	0.5460701449867241	1.3629250700436435	1.490891007256059	1.2803593187789353	1.3589497089665996	1.212853956031222
1.2525972235468852	1.8374220122947469	1.7095995962875965	1.7479737834267073	1.4101008274318567	1.7239128407170683	1.553759197119787	1.4359148713434926
1.8459277726490229	1.8883364546182728	1.767413398901558	1.98510268243324	1.9116228188955149	1.8255954326208823	1.753750361951932	1.924923701561801
1.7532574485053225	1.929312422703679	1.9844653039146003	2.1675595667178373	1.922289064303947	2.0011574575561086	2.047479342731957	1.9922766041814015
1.0505281517042573	0.5707951952253438	1.7087079217969532	1.0307332398006557	1.144500849426352	0.7740369884391199	1.8172660971668837	0.6151553237021453
1.1514756588935855	0.9756391017056096	1.1979668278952158	0.8376428995376431	1.1816394235248835	1.0296599950244365	1.0979216193420047	1.0366957055082726
1.2422189176325993	1.136900362551742	0.6231364549287617	0.6702031594482787	1.5709285287536623	1.0682505837462473	0.9086603556898424	1.0246643607749886
1.800748145275502	1.5306566285070673	1.787147561858566	1.501334007716053	1.4120614956780315	1.7173269323564144	1.536557018588072	1.90543177338147
1.6439357653553028	1.6242493208954136	1.5907293244230782	1.6686471590548886	1.4557016795298183	1.3493202806317508	1.3871592150725878	1.2230199251477674
1.844784519853326	1.760181896781868	1.731338750531547	1.8492171920806424	1.817334414398564	1.8522982728446036	2.027434129509665	1.8678231395151728
1.7762302567470445	1.9412773900836595	1.363467147503474	1.1316820760998396	1.6472720405022363	1.8364569293814883	1.5547841905942796	1.546564954363458
1.9060836083205412	1.6029763317763674	1.8568046254268904	1.7111403969599548	2.022217541534682	1.6179332803693978	1.896741177366684	1.9857297089655
2.0642777734837625	0.95397055834436	1.2268430008065778	1.3706213341371885	1.7493094351019105	0.9644161455636304	1.3410641059719577	1.314376965548632
1.0173473769456387	0.6738882447121561	1.1507096666383032	0.9787097267547956	1.140078573323673	0.2606158563310858	0.3373766061535685	0.8857617736815393
1.289261719817952	1.6011060668993011	2.08265890559363	1.479244609830272	1.6114119243360423	1.333358667218174	1.2055867956900357	1.3802651028278663
2.149933658206596	2.342961865791328	1.9287370073340804	2.080078190901008	2.3320496863834848	2.397712785950393	2.2927544691769177	2.324305127391136
1.0436051961683266	1.2761767912676674	0.7658814108364265	1.128606171812264	1.1716927098734864	1.1582592544561008	0.4168394356226583	1.0787971875988225
1.553789673396523	1.878620672819767	1.6251674080443257	1.7349403579804843	1.642341901591538	1.652767695542992	1.7586915819917697	1.7289212193187458
1.925187037743648	1.762523116236436	1.8320840959851497	1.609724198135619	1.4751984470164283	1.755721473224788	2.296667499804875	1.5728701796518336
0.7188260716103002	0.6637227585357258	1.5648229055528868	1.0899198099664442	1.6416523645355454	1.863464596216004	1.894364592315194	1.4084980557768318
2.196781053612169	2.1867751122165022	1.953603903794853	2.247964061496823	2.126924190314288	2.0235270600581243	2.205452799535114	2.1953836702277862
2.0022792892922263	1.828296645911524	1.7074742086839454	1.9141642811867716	1.871587500956569	1.9871454196942249	1.7876911255139256	1.9115040439102695
1.943767700638099	1.7058903101392766	1.6623743877047443	1.845516120133342	1.7102347937016549	1.926450654325128	1.8743287445858297	1.888042844831157
1.647932892756608	2.127753601032303	1.3758946707173472	1.767826444822752	1.867742656366988	1.867128740421358	1.839821940801173	1.96635927109054
1.7363744708925344	1.4107645289019106	1.5796280580036377	1.563062753331358	1.7764509462295304	1.6134699188479091	1.712933858872147	1.8225167436808385
1.327960514455514	1.7590587233671304	1.986256617173833	1.5699503691240675	1.4885258774799954	1.3919492101905868	2.13139963227863	1.331173448626904
1.346823941476215	1.5561725992836746	1.9069309240231	1.556392429424419	1.5390725149730615	1.6028115651023402	2.117662200032922	1.6621715813590197
1.2972431897826269	0.9539852859624556	0.9869685893532758	1.173138665878521	1.262413079702831	1.3126421472526826	0.7738452438452759	1.3132443879836042
1.1850508272877556	2.125257115904739	2.076345530257196	1.8517929108798377	1.578015892541062	1.952294915227208	2.208117103523983	1.8016952009555256
1.7131679648648226	2.162309955000886	2.19521263614557	2.120093145756639	1.8714342677088367	2.2672336661543278	2.3791559310697794	2.149958912525708
1.2710189145854482	1.4452995473423316	1.3553449507006063	1.550036343982344	1.5289546502951192	1.5687083339831234	1.556237145059746	1.502032446580392
1.6302247026972814	2.140618548607872	1.735817195242065	1.856065758209125	1.645165198381522	2.105133062115333	1.9725546789163508	1.661915789456914
2.050007902721158	2.2913115854917976	2.1209989708303043	2.143633212298972	2.3057189827120865	2.497712718719743	2.318998423155468	2.389454475871195
2.2242583754035024	2.257747350217869	2.1099323830099355	2.337555355391497	2.344517188819216	2.545184080454027	2.3813828860673603	2.503788902536409
1.0760228881024263	1.7813625652776233	1.1601360164241077	0.8570020472906276	1.449008247911448	1.7527292043132443	1.393280745871844	1.3381979711035668
1.1925737550780338	1.1523239180715457	1.5093748296318823	0.995000581384606	1.314811936955019	1.3171379434297756	0.9791738774470242	0.9129554831859104
1.0220129399901876	0.6847746344698504	0.7989747332500645	1.1176636304138623	1.2767670256248114	1.329289900191427	1.331600908102945	1.2554209250427903
2.000304365588729	1.5140749562689493	1.75608340149346	1.5480596363246202	1.920542620594503	1.6619621757074403	1.7635144291481075	1.5829552960198596
1.2361661216966937	1.1923485749486584	1.6239946907621206	1.325669854762326	1.1813832192983504	1.3838528362976945	1.5969928325845697	1.305919735536875
1.216158754951476	1.1673930794696894	1.469340187516568	1.4116929818068131	1.5818313422566606	1.2791575014192278	1.3870762584635428	1.3238629200558354
0.7023104924524473	0.884303024366879	1.3264002295803468	1.0571274021187265	0.9261688493562596	1.2713460354807995	1.5550791677930853	1.220129432514263
1.9844687896256528	1.8385234626137377	1.6445663867155218	1.606998026256876	1.7699552556790663	1.6823795507585575	1.6902418898736142	1.690962886072493
2.015747500684738	1.8980373617133823	1.49468629926719	1.895503207924432	2.0517186476518314	2.186025795459242	1.6855415875564974	2.172451909876524
1.7131050965981742	1.7791756632661486	1.5823067812321077	1.5303896787582802	1.5208081414258208	1.5997668751814964	1.8081642750087368	1.6915873488047022
1.1555314244048505	1.4765677916262476	1.5737517153647247	1.114833858184924	1.049425155852558	1.3414654983112664	1.5269308443287668	1.0671282290310309
1.2028307044646849	1.1058258129224228	1.4596537707803985	1.218931594238785	1.1898936574022094	1.0180038666240212	1.276482960227911	0.8775919825391766
1.645944412453497	1.6657917768139816	1.7449527358885637	1.5728228485216225	1.7255421301743403	1.6979284876056395	1.7958813255631274	1.7160695157874255
1.1564482132424332	1.290897204541754	1.814218814715205	1.5059255029868115	1.3681343368514298	1.0527356479635492	1.7714038796703735	1.4290760328137164
0.9363192371388414	1.181664356413989	1.896151162048604	0.965861653253542	1.056902291723757	1.192415088976416	1.7688852386057854	1.2083457502827148
1.127714448552006	1.0774987256444457	1.264527638025464	0.9569853206695236	1.3581093012519887	1.4605124890572776	1.4802812011834634	1.031231702220351
1.6064991063249665	1.9698165676100272	1.8669258469137449	1.7518347617439805	1.754752765045276	2.001510263465254	1.853977839721696	1.7822574468753147
1.5368884392247564	1.6601956735054944	1.7630184324795302	1.1355315055092532	1.4957876751511745	1.6770590225646806	1.189979151637769	1.356158338574255
1.3923613225119946	1.5339080342516689	1.6521343230479628	1.1031309590475122	1.5806156800314255	1.235778503776941	1.2114788698910717	1.215757991640469
1.0838388033581494	1.2845886969498432	1.6082798052932887	0.5299991293394013	1.1675985804030111	1.0316566287731488	1.709797739665616	1.072380422583493
1.940051372025696	1.6308901841852443	2.112296379662047	1.7544127065173436	1.9648559611842784	1.6972020305977664	1.784390974378527	1.843855183453733
1.4780596867078195	2.0039314207107166	1.5403885013496423	1.875452200751664	1.43057220009101	1.9432217321602128	1.7591418498863127	1.676840685975838
1.6779490187279915	1.563055797642472	1.5229023115662463	1.556908896091708	1.423212568346799	1.174540112403253	1.5958083069928368	1.51361470432481
1.6237086763896085	1.3841897699353187	1.509921966668485	1.5625352238949324	1.611557410572092	1.4006707221788195	1.5277449373791496	1.4767968094630048
1.6329189377708446	1.525262463244032	1.5090109195539902	0.9832640756300224	1.5945083010853	1.6520320259605854	1.8205386209650756	1.539780256466881
1.2241877548018214	0.649726295723065	1.532447742398802	1.0092119235942132	1.258431833485012	0.9649023315082476	1.7752327163803938	1.0824026154701711
1.7955356690689015	1.7650586168356004	1.3400138530814123	1.6115644917594163	1.9231010421704624	1.862979515712505	1.9183474725303291	2.0588034074992154
1.525888697406862	1.6215336430998983	1.7438252129762273	1.7171604642249962	1.8491583295045957	1.8628838142439963	1.9930253293897915	1.890532497206848
1.2944897667529858	1.1866153932136332	1.0010515782078475	1.1924420970506069	1.3566991572215037	1.0197564836186357	1.1576074725915686	1.251357209590524
1.7276404047936609	1.8959784488524023	1.6760239809926931	1.9954459857834543	1.788423082193377	1.9531667377193047	2.019099011534938	1.9306273528306717
1.6723063500041464	1.532971644606936	1.5138638479403534	1.7212682115386704	1.5388467856965995	1.7018361567237994	1.8929288902660164	1.6864262116994555
1.5687256793307196	1.3465424509014772	1.8433276182564688	1.1848860963410706	1.4790664713453947	1.9936970298323016	1.966164678632911	1.266145804729265
1.0031944880767492	0.7378494101159171	0.9216090757864775	0.7379109255845502	1.137439408300606	0.652856524384623	0.8188316083223764	0.6802918101056602
1.51888474320617	0.7342098536548017	1.4737039640658058	1.385173413063064	1.430137956071303	0.97440513013941	1.6483777519769334	1.214178886772556
1.2753644485551705	1.0011225519388254	0.9342589806351096	1.0565891788304476	1.5778604078078635	0.9590698067142536	1.472372104734583	1.0103078624867703
1.7053134940359227	1.5932186244241344	0.8890443346326935	1.3185473099544929	1.8501091469707287	1.8476822746209485	1.560977971222805	1.9148905624690304
2.6128564731265085	2.2890504283819197	2.4691355953430185	2.061467732672782	2.2285295522336828	2.2292767267142053	2.226899701085288	2.105626905911362
1.7088231673801857	1.5734019181866683	1.4273047198665223	1.6588225267514654	2.0126905320706063	1.962569682830288	1.6861085548296948	2.1307060473075907
2.471781398216634	2.2567240336272154	2.3355595047067714	2.027982158255109	2.2690004396634	2.3089772635682198	2.331890241769883	2.108880908202348
1.5728387607065646	1.7311668121746444	1.7154836363201722	1.8419542253253949	1.9019400885076625	1.8602962534496983	1.9018127782727967	1.9309816256515588
1.2460522547461907	1.721461267312978	1.5995743271900116	1.939960958378828	1.7529165621653588	1.8188550425348924	1.8685803271105657	1.8561122175063425
0.8789579225819566	0.3784658427265628	0.5583636119228019	0.4530827596522024	1.2529932949532605	0.8861290932396084	0.9037553614028394	1.0092999527206072
1.3176951487307134	1.5690789277963575	1.830611705675108	1.2675833704049255	1.371335039970217	1.5452609298167423	1.9762799770683777	1.4700985058028575
1.9241927031883503	2.188753398938734	2.067034517415142	1.7846854052102048	2.17179680511073	2.286181704418568	1.8891804612657608	2.182747863203524
1.0028542197218997	0.5686572593923748	1.3276647332357694	0.326268538225384	-0.4637123358688292	1.538537364122214	-0.8788229425226878	-0.6669842184408787
1.4630075915141825	1.5415665030549155	1.690471305691168	1.6193572305057222	1.95686307510196	1.3705135599348814	1.4722167482563324	1.304627043592934
2.4181957467383515	2.149343027528547	1.9840135746224412	2.066692850277809	2.412697811471517	2.480973292652432	1.5755193508225285	2.382036461148046
1.986892145767424	1.801385797000426	1.830673858265372	1.9186460084085295	1.8130673473497887	1.9454528509718396	1.9735645431365216	1.9307982218042807
2.171564012806675	2.0049091862928035	1.9788011816588071	2.0872034120461267	2.063585217560631	2.005247032275276	2.0195230732006317	1.948549677751972
2.142994967168839	2.120274188570389	1.8690966368761897	1.865640503702641	2.0040301057747527	2.077140912888772	2.053471694843453	1.991338850975582
2.093252272918341	2.060767293740525	1.855782640040528	2.091400954625392	2.162296630161653	2.085588804032263	1.9900082388435485	2.106017466171816
1.734030383706741	1.8763927453397429	1.7377959949200368	1.6339952091718517	1.7715830096813658	1.7295111697770529	1.774146933987326	1.9805099242445507
1.6753282011326571	1.4528524274859491	1.8060035192757045	1.736738387928841	1.734877281465005	2.022152358562826	1.850632602297532	1.7232724820037992
1.039390713797284	0.7076350823836118	1.1643015581101026	0.9182497558211364	1.4022602067810073	0.6508776180099453	1.0801335820353055	0.7256046869174415
0.6550919679355531	1.9593777374358088	1.320546376274548	1.0487863827251067	0.9860555759287316	0.8975989550897194	1.3830022546218783	0.898160692055104
1.3184719374811047	0.996210127221044	1.4381092019205524	1.75679686685225	1.2604723246492289	1.1176209756963134	1.5636418107153889	1.114734685671868
1.4807245155080735	1.3575276763295672	1.3142332272740014	1.3412098384094888	1.6500865882662534	1.4410599988517845	1.6634942796105534	1.645808637652382
2.3044209347960574	1.9499728461770036	1.8858372940008292	2.047468181163024	2.1606194650390385	2.152880882451687	2.165977706822427	2.160533408469305
2.261639598689667	1.881632309166976	1.8153786497045328	1.96748137664096	2.028606877618204	2.0539817684038524	2.028145309351716	1.9852123240346229
1.7294505024630344	1.6593704447911823	1.6804075625091344	1.851820761215632	1.5657720789524416	2.114872720739546	1.7851305550115224	2.109125874677948
1.0935610000561884	1.3511283967487844	1.7573714797775846	1.8045852852234396	1.412155433980276	1.5362327584349411	1.8858686291934308	1.4225180796729997
1.5514719892459892	1.4337692522534786	1.8829612820621904	2.0260939829504605	1.7382125989504749	1.7129702600766843	1.7828605480815825	1.6992404835091153
1.1683668992383232	1.3221173195765754	1.3947630029209108	0.4744448599405622	1.1306633983450254	1.2372145483540566	1.4233669950607442	1.1273789509128769
2.044505747015747	1.9244637007148688	1.8356944709681275	2.1630911321567274	2.174245761347443	2.196957987973836	2.063220676768243	2.149548703442356
2.034406631178427	1.5646543205298655	1.404957026366576	1.7780208097023338	1.8452372363037437	1.917353105199041	1.691745711046478	1.9090074984782284
0.681116759755097	0.9449460083603076	0.9829618396928544	0.6019751369758453	1.1547533920995472	1.2087699671226526	1.3156272664560322	0.97934502906645
2.0401061636698867	2.1353622563690946	1.7223957657025215	1.9268225330379305	2.16573438496956	2.198089942947256	2.09313162617378	2.208566538271413
1.432726948432898	1.30703171510065	1.5191694225127337	1.6872506685568585	1.1696959382490977	1.1946769685967584	1.6886098996733103	1.48782357967079
1.5322477806927104	1.4191763286410772	1.4717974564425669	1.3937546993677126	1.217515703931511	1.008105723362179	1.5121133145464725	1.298629775404195
2.044375849775396	2.06504028930048	1.7879952712446538	2.039548077042021	2.0453802791131914	1.9809853511963305	1.8927718991379343	2.1307362921333715
0.8180042671068448	0.7297984557176366	0.8293472644385421	1.1758734192428786	1.2428680844914994	0.974251877081202	1.1021095832195056	1.154443398460718
2.1083251072790765	2.105913512440696	1.9873107607990792	1.9930416159598516	2.268136377194504	2.196923109359308	2.163166848899246	2.2828734928614605
1.7100048679825464	1.794961286357102	1.783380558726246	1.6655290784665815	1.4978824259947274	1.9747331683514708	2.075269499516537	1.9019017836329453
1.1600941608653157	1.2280505921851093	1.179298750856311	0.7305583067157982	1.2009395705766976	0.8753084007132146	1.2388295259397766	1.0117157689649243
0.8010114252535491	1.3669060316696455	1.6087401845498417	0.6407102063785024	1.2025326254374762	0.3656448099801263	1.604226450915525	1.0816010065881094
1.5560197516177403	1.428398587129214	1.0063800719422034	1.6996052152565626	1.413162696151773	1.5629801634903526	1.434583651304915	1.4410371420117971
2.079646214118075	2.458152395062542	1.9820848379735807	2.289994327077296	2.2300270620968714	2.3414262232959886	2.1912842728677653	2.2999864497178057
2.087066038643072	2.1184445772644453	2.3594232880532378	2.076317189312744	2.336021324781519	2.5596016615651664	2.5223866598183204	2.4278751785166226
1.6532583066803477	1.4865581654294056	1.4111434870283277	1.476706453273008	1.6077084307833518	1.5512144234636387	1.4220015637519807	1.7592966271027533
1.448931273022932	1.1024971340915808	1.6765733176748965	1.8867604950593768	1.7996972120803272	0.989819579753976	1.3056469509783883	1.5009160453162882
1.44428659792447	0.604548459153363	1.0531077707677825	0.9093094002598544	1.5277984319472229	0.8177695569811567	1.1788745237983125	0.8145437532098727
1.3377016776322557	1.8368002235554584	1.7181545430948115	1.5417703271039738	1.5460346831621736	1.885373698571752	1.7105339558520467	1.8153484938134647
0.6640954327343488	0.4224882539155845	1.0142989650944594	0.5013165891158449	1.125971842311186	1.28807787810315	1.2958755751362867	1.006641416635795
1.8982280277763757	1.670368262405611	1.7749534560100213	1.7456256020443688	2.039877264809006	1.922924859449898	1.788723556644245	1.930991501366502
1.6441415601819882	1.4987968487832988	1.873471148113936	2.010187521716924	1.6043928928456324	1.9278062768538575	1.7955070954844472	1.8552879348059952
1.770111549515041	2.054512011383076	1.3537294651109038	1.9845962479989676	1.7276856970202843	2.180010570623189	2.015388956160649	2.000224358520357
0.7770890369475479	0.7664236484245293	1.4573878553394453	0.4094800329053131	1.113171033355549	0.4858340559766723	1.4755219707926008	0.8287200356027723
1.391137601886017	1.189395901799572	1.5793321191709884	1.0517339656835014	1.1986322655265464	1.146985055946045	1.5538306474510652	1.1477727819724617
1.4303215488388572	1.4327472509719508	1.464252335570674	1.8001626569314593	1.4608959053599126	1.5925155798957566	1.5118063814540157	1.9025739385724287
1.384655506845306	1.461484724590291	0.962736428958306	1.2854064147963278	1.4921136278639269	1.52277688136371	1.6786947649848474	1.8092644632517487
1.6828464838550998	1.8007514108548808	1.1783167758024224	1.7836195988500774	1.6181993104435175	1.892386607596565	1.709203670265677	1.8527473798387752
1.728836888742427	1.7097385983760958	1.8664609189138357	1.6690753593581518	1.6993387901653034	1.4324325277264198	1.7352322147281771	1.2326763839122206
1.806331470513736	1.8649605059430636	1.7662316211383935	1.7578259424781264	1.7445419434618097	1.6025097893602398	1.8363915356288745	1.7767892508451424
2.102330047667324	2.335058271568337	2.280087038297752	2.3291412044645754	2.2929566378799557	2.4144967133115176	2.403341345708881	2.3459818835121053
1.9295772216164309	1.734036309241343	1.7135296849463773	1.9406636743775767	2.049380622973933	1.9754315243611256	2.117032130700304	2.0493053016503238
0.9382501391709404	1.2318688116268512	1.2812409929670108	0.7558622855627471	1.2675886667043177	0.971017408682568	1.7417817682300156	1.248963886812864
1.3567829348439642	1.6609547181323143	0.3989357893116722	1.89754511411722	1.6999221076241189	1.767120392202037	1.5393879683167957	1.6461052990234335
1.6310336430148191	1.5165397960473048	1.5534999138872752	1.8597581259393925	1.825532187882492	1.7588169421314146	1.975783578334028	1.885096795537641
1.3138370930054877	1.4078281511154942	1.637149362322906	1.3545561344707402	1.5973685269109543	1.3781607646962406	1.3564367639937187	1.2650929019389563
2.0636420619696274	2.041410736166834	1.9838965221775315	2.080736190694376	2.1909063065173573	2.350920459781156	2.191441318595134	2.1947961026535414
1.1920461331790593	0.9009366014665748	1.3101434378212569	1.017956249104913	1.557280297915561	0.5072169045382926	0.521729938165272	0.9999026934678464
1.6919026799611123	2.1966722403104018	1.908986607799804	1.478095565277552	2.0424519014307365	2.146402168291421	1.769394195162346	1.9557268957740737
1.4087288834230496	1.2859809709763927	1.7912404819233234	1.205793669655965	1.2427246971555397	1.1440546988819502	1.6837714091048503	1.2350523868436596
1.0263177322048225	1.396250872067058	1.55830803897851	1.173588410351669	1.6239503790126115	2.000281958347744	1.582657258527852	1.7706057049245003
0.9333960562377126	0.2352349378023103	0.9163930033333496	0.6517321583625081	0.9875490374878856	0.8256604243630804	1.4778143767382046	1.0344688308899157
1.38216928392826	1.2539692238860751	1.1741147420223208	1.3815818018276649	1.9469271049502996	1.7066760492198314	1.4239864828160242	1.9430525611562743
0.6177360411838093	0.039167592830737	0.0388748048489313	0.5168992967660507	0.944121059418434	0.2670051491840489	0.1515023231824052	-0.0536196707130282
1.0378241647626754	1.3303656774167614	1.1395578602862249	1.0953226209232056	1.338321227091382	1.0138487887721153	1.2344990009053962	1.4057762756726555
1.532402310903461	1.3794520340805827	1.5869260421080271	1.3059862288863238	1.4982150130027516	1.6838767803059174	1.6996653404099982	1.6789815818911369
2.002555270741699	1.722287317131196	1.9234567994393297	1.7221824286343672	2.1221887034481584	2.139942319267584	2.1432410538584232	2.1524645131326525
1.114029240977308	0.8541921040384254	0.7373354971631194	0.97765522201461	1.0027821576183862	0.616818743705707	0.6386139927485783	0.6357401109113194
1.1491809325601043	1.1203217995755668	1.7503261945233086	1.2796020993088888	1.351094777993095	1.4169259374267344	1.7643499771510518	1.470847158970507
1.9227613638273855	2.333367960515584	1.997054495236668	2.1996385232654334	1.856993568728945	2.225959227381441	2.2568935300179294	2.158607411830584
1.9180555146060896	1.8586337392829968	1.7730379062651809	1.6247689551013775	1.9853834692301815	1.5025326850449656	1.5614807410928309	1.412888272503044
1.816632374149036	2.063304055291458	2.2661665226122136	2.1184836423840854	2.056327207714115	2.1492353462397435	2.0807348129272216	2.077197638661413
1.0140764236387143	1.6938616955651633	1.5826234470767817	1.2622592069073746	1.495530785822632	1.938679883111965	1.8481733225695205	1.8735642091778089
1.097933207533293	0.9083093754699952	0.8253482871651546	0.9683412593090404	1.231861522841832	0.981286457590548	0.6445335663379914	1.274752072764662
1.6360689770552437	1.046904988613671	1.7861255948170611	1.5729974873133852	1.32287020623315	1.188332021290648	1.9347216264572236	1.174993450062091
1.2849908058276196	1.5348987642045395	1.424466612944913	1.4592767043292316	1.6129729737063747	1.6131968782205273	1.8838648789301615	1.3699865453859623
1.60602726945727	1.659264708802371	1.4346284075561968	1.7784387069919791	1.6753567832391725	1.7338458433340869	1.827550557516792	1.806994826747928
1.4425832994411725	1.6393246725324029	1.783805829165695	1.1243321913104984	1.3427293087702423	1.1133840108009758	1.5067748862763175	1.3213508089460917
1.875629541203264	2.328434078148116	2.335933072294489	2.280628801024512	1.8939796559394964	2.22444544171166	2.273942337020425	2.1915563371896334
1.1933950695765212	1.6694144661563357	1.2404393656047363	1.367632340087049	1.4112719894162282	1.4572257634860055	1.9444152931048724	1.6675295433873427
2.0360327585488585	2.180181833378923	1.823046553703992	2.0048950660830127	2.1355801429840304	2.3195827872222714	2.279416883330216	2.2447355670959297
1.5247604722200605	1.5508751669164929	0.7111921146019567	1.7566041689781502	1.428492519501489	1.0488467045452128	1.4685504260587374	1.536571004626487
1.5052886704949486	1.4173928000086051	1.3322976561909878	1.613237451523457	1.8014086077428024	2.0735901118220377	1.3032630154199218	1.98051938172702
1.2024785073080173	1.1739550355798891	1.2289882710193762	0.6460977403388177	1.2934790414274042	0.9652334268293926	1.096054620945855	0.9451537963498278
1.3874291237660104	0.5561231457869519	1.0581687805557751	0.7935279662885074	1.1872805470090466	1.170540682546295	1.0345448215387396	1.009803673679593
2.1709523515230984	2.401896946153032	2.2683138832882257	2.16819549232207	2.283002857594921	2.38922646021226	2.3620560318033714	2.2890164900793626
1.5790929795898994	1.5448281965772603	1.0154662447152407	1.4407320128740948	1.6268298866894946	1.597116252394576	1.4973900451931903	1.7193241277687747
1.4094127525234246	1.6470998609699463	1.6798394878262244	1.7415977740725257	1.474673889692702	1.621011376334006	1.6330789241935344	1.478611126545094
1.8086889638740864	1.49762996297189	1.5299096866011022	1.5276451647513636	1.589441123467508	1.5022715024049138	1.5284820628965363	1.5389605123751944
1.9217550438865605	2.2823145011258634	2.04829807030594	2.211183742495202	2.0105695331578923	2.345856404195135	2.334306672560185	2.2766146334688377
1.5194491329364896	1.1142274207793168	1.7099632143556769	1.1039906923854164	1.4627345813441088	1.3234938499450557	1.767062562911244	1.495562467958917
1.84889866124258	1.2841608649959768	1.346678025521996	1.3949885199971586	2.0532512633930677	1.193115227300331	1.6947238425249525	1.5241541914460728
1.399294448608947	1.4646273449602594	1.3406208208332533	1.1760600372744532	1.6100414429241257	1.7353595070124443	1.6850619944369662	1.7159920354725144
1.8012484369086617	1.2941747998688649	1.8261913428391128	1.6118110657782567	1.808831583362272	1.3843461566473927	1.7701713028608352	1.6879521888383275
1.577139480350779	1.2671650397716814	1.7368870945903536	1.3406900169797058	1.5194436150150377	1.3406728333285989	1.4886823951159216	1.5725415999459906
2.031943100773895	1.5368361630349756	1.5064654646355122	1.1686699701152163	1.6930377611662606	1.498135353887109	1.8126352008317368	1.9398672643755264
1.9626632046824328	1.7574603998275435	1.6599410287299003	1.8016801390784531	1.9570212848334176	1.9446900304768515	1.6160154753769396	1.9373529214093204
1.65062102626686	1.4347265756907206	1.6407919918360772	1.5782757668893503	1.5243860359875083	1.762348509112627	1.7716213124157765	1.6379166552491984
1.9440548706431395	2.060546666037937	2.2006545537931435	2.160670555075512	2.063879536950842	2.080535918682948	2.1323190216802463	2.1839044338046434
1.4708101662173974	1.8755230877006703	1.8249353962764725	2.2648648948704238	1.69820688116417	1.8100459610501964	1.896246905753077	1.9171941158761896
0.8987259101152074	1.1297139122417403	1.0915054403628326	1.2179197588006812	1.6508406766657784	1.3239916839818748	1.1892251096167248	1.331807040348368
1.4109489025197226	1.38449398314883	1.6679252773264053	1.4349533462734767	1.6011835610816154	1.3088466365714904	1.3804294101396593	1.1120129977674835
2.1337153820969488	2.2341525749804085	2.1300134590650925	2.053688062782714	2.236233227553089	2.238048805132576	2.1959316948585093	2.235250938358791
1.7216922164838988	1.6152185542095123	1.8148426150496928	1.609172252042854	1.877091799487588	1.6812833973609993	1.817938941947063	1.937251013509768
1.569804428329603	1.4307134327000015	1.2843175043158213	1.7104959760894325	1.6669781385263478	1.684574633545972	1.5488224348923936	1.6405196196052716
1.5960481630060903	1.3792746326736545	1.3334935019116323	1.519431123850893	1.4818780899913904	1.478495884963387	1.3902652469352172	1.5291953164453986
1.230779742325935	1.606186710193784	1.84376295628395	1.3412738749348196	1.4611681386844584	1.626120180406356	1.6030031228287431	1.6837499784366126
1.5627619645134605	1.351919129137502	1.4980208265019543	1.4039954453191157	1.5796820545674857	1.7447723773880146	1.78407473509475	1.623514608981553
1.490360748046981	1.3521380575508553	1.0702099872935804	1.2137565930563234	1.068377981175302	1.126328470069878	1.123492259908126	1.0037985048997766
1.918280956950848	1.9776750883013192	2.129992835542448	1.8385048973753968	2.2845328855924603	2.0979312469635807	2.178299064292686	2.1962732026096963
1.2235027140505876	1.790650915779227	1.230744895083712	1.1770644956574807	1.3608773646039294	1.8124607435752231	1.5181711444839805	1.606706688472711
1.818152925527665	1.3614332782464549	1.499408731420683	1.6570274960676177	1.7352981564263643	1.375721943781027	1.377908717610196	1.3195920005285622
1.334144924013728	1.7782729986131216	1.6493259393992723	1.7542620785809586	1.4941896222978568	1.8604689776465697	1.751827832433294	1.8018039468353584
1.720245227830724	1.9182563992585195	1.8428562751634028	1.934861985101158	1.8320087240092704	2.0181032322111765	1.7618113581705677	1.828083620008524
1.607579717745298	1.6768064369700435	1.4991206905665957	1.636851541362324	1.6670555926969504	1.8157203150059815	1.760668733665645	1.7391798238953642
1.5127185688825868	2.0770110044232197	1.4747039157200286	1.9352561239579116	1.7524765680577843	1.9775744688226613	1.7988032030058485	2.028664476009601
1.3855747589641774	2.0796780053227524	1.5291807145940943	2.014054717471532	1.8906847741431916	2.080853649995289	2.011620924844486	2.1134502448964234
1.4753990364479732	1.701040299102769	1.3860819490946763	1.7143848218320314	1.4615433407702918	1.5978803627648688	1.5301003562389544	1.6820774331234711
1.221836526542608	1.5915042809309337	1.5034908789965231	1.2710759234123707	1.7346212385742457	1.59176295237644	1.5154163163843049	1.835527843246446
1.7764714305050668	1.8537946223911512	1.5243209007844596	1.7031476941806254	1.870514677400089	2.1244242651474377	2.190784976895836	2.108712728542886
1.10407488238893	-0.1452212764387461	1.1608871799240024	0.5460771897061153	1.269439628373472	1.4650086905965771	1.4478683038360112	1.4574441125994095
0.8371519768082448	0.9301676364171254	1.0829014628046345	0.6361427189900197	0.7742442640906403	1.1971907510795037	0.495907743905591	0.7254905518030337
1.7232107902776514	1.7042667895772856	1.7685523003395027	2.061458108298808	1.6881263339477328	1.9533460041957176	2.0223612581553865	1.5394551507874803
1.6336661963218462	1.632690589828797	1.9370989042897608	1.6494425986309955	1.5303272547985336	1.9468857632034051	2.0269073672561	2.008445201349184
0.990097226265077	0.2906872718531507	1.3827435385007916	0.6723315228352825	0.9585353932172856	-0.0570791335960873	1.2844879037646248	0.9200226866000876
1.7061415790665786	1.509880181328545	1.374933597019304	1.3950403903640007	1.5028904379240724	1.513408285774913	1.4301167482757249	1.6101385412985407
1.5092735551296308	1.2939865979528429	1.3828814241585474	1.397990747461476	1.4137633339591695	1.4641020434567158	1.596463719606492	1.459106958752728
1.767561796066115	2.078394066178909	1.8965636634026437	2.093125223275357	2.0829678707112373	2.036769756962195	1.905168913856463	2.026554931105821
1.9307429819886737	1.8593268517809085	1.541526799885042	1.906442421656636	2.213588251776148	2.1643243119400037	1.9238264716140856	2.213811150277973
1.6439687088872346	1.2154098597518057	1.2545508072344138	1.3231328854924955	1.5726689133575982	1.4404278827489447	1.389132369069299	1.6073786100387275
1.913002051967519	2.0697501041367783	2.1928365463586426	2.0453684459107064	2.0193507873698864	2.325613050274152	2.419989112787688	2.21242739632798
2.0990216994308843	2.1325290675595627	2.0688829724066684	2.01572922871702	2.174103068240714	2.177218490505749	2.1783015932565166	2.159181135150229
1.6751350620633074	1.6907541041457008	1.4443039365294363	1.60302109607982	1.7938813478504674	1.6065892592340123	1.615374009727533	1.700005942037854
2.005572029283503	2.2521201895907024	1.549389756300462	2.178439535636988	2.193989939851705	2.2255427086622985	2.029478238118113	2.1865507830633377
1.432453146298936	1.1134522078772158	1.534640064122815	1.132256738586569	1.5492887656534398	1.4135649112346844	1.803962003923476	1.5174806117120934
1.8325801555158996	1.7222634036433142	0.9693117615862872	1.966356564405193	2.0387626375048247	1.855178896328741	1.4875469815982223	1.8556111349105304
1.6915051366036855	1.7932476740594403	1.530815788829461	1.6674348917591617	1.4780299423091268	1.6562745105928791	1.5064887771669453	1.735105258617923
1.9967671099630344	1.6917558590076356	1.8337498435705089	1.7148304811794906	1.8180085098682537	2.0792101071672238	2.098190132060288	1.9501064459664836
1.804051565272845	1.648408092824426	1.6341196654408374	1.937400985885858	1.847112328603621	1.893126189598429	1.1897186427649902	1.8919054647147135
1.877028316490559	2.0089946678668413	2.0612765310309644	1.9848655302164155	1.9660440656294564	2.0102353849809758	2.032794831984953	2.104254086241658
1.56727464255668	1.0124590864738972	1.7122993892386358	1.5317822043021052	1.585514133864112	1.6263683485231093	1.8867030556395368	1.7540083557378645
1.450296885810984	1.58500623930313	1.5416355045592045	1.062595826033074	1.4628972925550163	1.7111916396247566	1.809477574555299	0.7256531640004973
1.4683679472160829	1.5093859628038286	1.5643864854602585	1.1891213756694878	1.367160684756717	1.410071254417559	1.5044130232602426	1.1753579341028153
2.017943947148044	2.484936340369862	1.8933173213364043	2.097472529286804	2.243934229542293	2.1279221256825616	2.153816083883791	2.2724197892421096
1.1804603222680328	1.687808363613615	1.2116719279872652	1.2347711128630114	1.429079163295482	1.4945658046544414	1.396372423826239	1.577411988157882
1.2211973919581158	0.9255690603798976	1.3768808975615023	1.2124977276565525	1.3785412487447173	0.9831211628980862	1.4223947829793633	1.0480847713488628
1.3701197591584016	0.9591695715847696	0.7357823275040221	1.445938062608343	1.43141216352923	1.4314288612347847	1.0808956161180203	1.5531494104805612
0.821718278368386	0.2761650549380541	1.5029049345573948	0.0003772374792862	1.0152388222043969	0.8227167752206501	1.4736526643620589	1.070815135878671
1.235513603637412	1.080671696236588	1.714919754165087	1.2228907857002782	1.404742629534233	1.3145350726059737	1.6977471770660473	1.617487126812505
2.097511569062718	2.181319497803529	2.0229385216304947	1.7330033942400027	2.1308677389728707	2.244555754716907	2.004113716364479	2.108015577569861
1.6708714388182997	1.7439157577410302	1.9319650534657424	1.3115979946193483	1.8672072214374664	1.75850503334158	1.9124454821465728	1.5582615661755277
1.558686186588964	1.3043236143416188	1.136424011385105	1.4470486079117713	1.2439736694681922	1.0855535791521982	1.0526713673565715	1.238688406777604
2.1079849259415546	1.5817226591608151	2.0606640915208287	1.8760990306262508	2.0914625246489216	1.7815226535172843	2.293425235008925	2.041565546556015
1.0232283289774136	0.728095687879054	1.191075953787322	1.09568754815996	0.973733096573755	0.5811258744718395	1.340313352898403	0.7601119433841262
1.4521587818498356	1.784250804157947	1.6458390373328504	1.53655847213056	1.5164628914955989	1.610664922075244	1.743410178300282	1.593566723152701
1.0389395382055373	1.0136452337712878	0.5070114853933103	0.8214302491069128	1.3353544026019817	0.8513384423452818	1.2137151321638973	1.0800381136828725
1.804268229927772	1.9540093902641091	1.533181293108128	1.6222775945358434	1.839626871375581	1.8325153546369968	1.816484809972681	1.7761076391353017
2.065333801217832	2.2207412205671497	2.0388288029499373	2.2444521741902417	2.3014623830651653	2.358455610598521	2.2707855266528925	2.40493912404545
2.225506726485097	2.1319820189937824	2.515653791515416	2.3274597602048166	2.460619866310381	2.585622963457529	2.462206778216148	2.5069889621524304
1.5390352777229788	1.4461795895454337	0.5263628547193757	1.416830971101093	1.4718959038024797	1.627907970629	1.137603008220578	1.6028358455980802
2.2072408277464106	2.378834989512775	2.181842090463671	2.2319612464842646	2.2995848787402253	2.419264802096836	2.4290761979233224	2.326894780449591
1.3914981608732218	1.5938597386680209	1.318631974207093	1.561633431121169	1.3857968544800456	1.259487226909569	1.565140085571049	1.0211010638752895
1.87757834018574	1.9129773228917664	1.4246052333068937	1.6547733298784892	1.76594147201624	1.918786387951964	1.6901238798126332	1.7541576357587698
2.3274596713714915	2.2800289328936176	2.352749940265211	2.334759572865153	2.288966038673685	2.3678899843773875	2.416934616010378	2.2801223747304715
1.4202131428399518	1.7757214786429896	2.1649126369374443	1.0766376606196626	1.596763048894902	1.5584458475004364	1.496015010825514	1.631870209108141
1.5210649637871343	1.7326430991701107	1.3396904429594825	0.7028367488462658	1.3873776937796822	1.743651350817666	1.342773642213387	1.5135910401058332
2.188575212287596	1.1355265982934386	2.0082203793278217	1.7137340977925393	1.9090470892853972	1.3709463668346415	1.583368733870602	1.6183762049478638
1.5556694135257938	1.0911084412572642	1.473442425422183	1.0990868618681304	1.3177062312753374	1.2198096269459242	1.3286572536704726	1.0377369858815535
1.598895453623615	1.8647912860880425	1.9946063934414344	1.3827694911977828	1.5317496131309374	1.7551738179659169	1.7923499643212448	1.5415958194933168
1.3568651714043996	1.65023873017804	1.478253832094189	1.4654316732583932	1.4517543171543834	1.3777983276239107	1.3626146428773804	1.3783266345067364
1.4665188296193692	1.90630047048569	1.6321393862335358	1.8108808428038992	1.7918867675139811	1.877663300284135	1.85862247709166	1.865684434423918
0.9585026869084003	1.6514758264594231	1.6565789326169398	1.6895450724688228	1.25170653668679	1.663716962853221	1.939374842624466	1.0792454946523415
2.324609171179672	1.9465283586445097	1.6389888732359796	2.047614016582427	2.1441935531882934	2.1566268587368347	2.0314759121418478	2.137628700035445
2.386074367893429	2.2973900413511994	2.567892372807828	2.533428012786135	2.4810109586296	2.613836572860521	2.4977484373831493	2.5824230124105547
1.6047702206962422	1.5627840068576502	1.6693261000664643	1.7960136541790654	1.5015807462410236	1.5428636485306322	1.5039461262390064	1.7770998709215904
1.7103824666639964	1.8767786089338807	1.909183279389269	1.7814772492027304	1.8691484918611057	2.021174691860736	2.050240534858176	1.9297118516043688
1.5551703820487666	1.4804483315241423	1.696827034605408	1.7527845691207635	1.642577477596041	1.7390366253624556	1.79446992848052	1.602988102407439
1.1780134172786074	1.019154182368166	1.2362686082878085	0.9649006027744376	1.090445128751432	0.9185973014702016	1.48325022353884	0.9167142749416484
2.013919916889197	1.8438554591009235	1.8841617775125576	1.9593916567134912	1.9294439087737831	1.831148221324551	1.855177014829661	1.8300193050452505
1.2944796587766638	1.271857796150946	1.2857020403260455	1.385855979305065	1.456713475690012	1.4572988082065683	1.5848689594219485	1.6216009135578309
1.1702454635022446	0.7292600345817472	1.1843832087267758	0.9821744589420114	0.9501286206483552	0.8302431862069494	1.195138540398322	0.5585471150643634
1.5946962210337967	1.130371516220813	1.2608885277403543	1.0431610829407516	1.5841035106169254	0.9179798812469948	1.3101346018999347	1.2688543124524545
1.58200110565725	1.3676761335417271	1.2824135976368285	1.0515753115434825	1.8557406847462967	1.540520330597943	1.658169862522288	1.7600160852709623
1.8236818041219185	1.6731354837283083	1.881630142122766	1.2671813695320058	1.924564321790298	1.766473259541494	1.8408825099795656	1.8019673378562544
1.334425914281106	2.19660471686278	1.869302505432109	1.4337091304494989	1.6505413062307643	1.9739501343434056	2.0414588326065197	1.6427054506762464
1.886470646747902	1.376165519811526	1.1570779021876558	1.311384794221863	0.957499637551501	1.1832595848981893	1.2705837237431854	0.982260792870462
1.581981856325202	1.1493725087277915	1.9191438671316736	1.2465943599239924	1.5171370039256695	1.618348788729677	1.9827072065955225	1.4040698249521932
1.2859185640979	1.2762387482477489	1.2674949844365562	0.9625051582781352	1.6794455722144688	1.5102909437276222	1.412784641768123	1.5152965366665387
1.97871423068828	1.876651029914852	1.9128277366180808	2.0449998139133667	1.8587062278802728	2.0405378492140445	1.844953783343267	2.0653603230614324
1.82111960091891	1.8867376286006263	1.8572817303086755	1.8425059825692929	1.8327217651236956	2.0932195529538995	1.9758677839048349	1.907442149089159
0.6239404138963656	0.7788538561660007	0.8249964370316839	0.3303107945748362	1.1418356430083525	1.2410935866575237	1.2680377449491973	0.8697094678338386
1.954522000659764	1.8176995537856224	1.9398804618838337	1.99528084476258	1.7652483995725774	1.6797441187867614	1.7696815688678658	1.8709627154304405
2.1423747900465338	2.328823099633522	2.062054667047904	2.2610628769790373	2.199669149239348	2.281035911843903	2.3324141599324726	2.1976630946497164
0.6752656853927131	-0.194913944334808	0.3808583121963991	0.6094659849336109	0.9053501332081524	0.5553025285993523	0.8509988029448284	0.6726769394721055
2.3805504766206256	2.313923944722261	2.174610446419412	2.328441468228457	2.460100508120415	2.5285790854819346	2.528899301065836	2.5473087688634037
1.6936312356254817	1.743999782091488	1.593609141448567	1.8727903949517557	2.1386967101529537	2.0570457579176904	1.8825114372073617	2.056478550596876
1.9236277590395976	1.5560766541070172	1.3854142353528618	0.3582121190823858	1.774766099500376	1.9133406895567764	1.264611856563122	1.41462146926811
1.654287384115315	1.5042608239954358	1.433138873198742	1.90546396670457	1.56144026432573	1.2310745950534083	1.7679679793163297	1.6405983250015246
1.7878520462727554	1.8724467767866408	1.870210873887652	1.6416194348365278	1.7833855057949668	1.861431823862283	1.9614250568073108	1.767531155551882
2.041815683136403	2.33947650908762	2.184480124121872	2.314090882011514	2.1563176077007773	2.5178777354505235	2.38388435194997	2.3680509570552903
1.6902603837441026	1.2036342273898628	1.638811557760748	1.450100373260161	1.520570027567313	1.8281778816522785	1.6241616911973995	1.8075740189503744
1.0672188085059526	1.367565204630336	1.3973799175413368	0.7671923944005342	1.009737079073748	1.1883154332404902	1.0420546821497365	0.887783093401962
2.427751093347961	2.3484852495778537	2.5455613485523467	2.206372066845701	2.248471746844624	2.3381300345312064	2.2469804717351374	2.2615394970267944
2.2265652844098422	2.064150755199736	2.0028721857905647	2.1131862838627646	2.1771096499221656	2.3180853736989078	2.3272137044343357	2.317931599109583
1.4734036668343795	1.845436298305696	1.8502285433706036	1.7074017303169726	1.8802530581400785	2.02837654126762	1.9096243245195204	2.005867203577428
2.055868613636326	1.918084854071341	1.8601663186984088	1.921750303096608	1.9581389415244552	1.9084665741812137	1.9171700520207025	1.8538563182906445
1.906495735161979	2.0820807489906143	1.7517432219583855	1.926271358232662	1.9738268003863244	2.1776024386672863	1.9195374565828944	1.9567574576421227
1.8173835507440916	1.820186881609072	1.5643837663991729	1.5725615490929052	1.626504225811165	1.6902740328715842	1.411741530092092	1.595342415163043
1.1882179086094402	1.6497090289495282	1.9283950674936277	1.5395808570045384	1.729539194072275	1.77574138726583	1.7983561006978617	1.6954474925901
1.5109657634047002	1.3437022679632873	1.49754353232373	1.5057157973795037	1.4119674848857002	1.5034310232733372	1.4795104807996586	1.5450756146215276
1.3464068664834483	1.2768611517482245	1.356832912011874	1.480889742497088	1.2574276331324972	1.1547741482327314	1.5275141640785184	1.2938093529722945
1.125366730778685	1.4855611697163376	1.2884450556747986	1.7648575728058362	1.3351550569675663	1.6588211426047843	1.4036958694481394	1.470850985114968
2.1004823059218154	2.5949459655634963	2.196426702308767	2.325963105866274	2.3573416029858576	2.629942729693647	2.453086466270805	2.505477994119045
1.580051699429331	1.022284312690769	1.7701147146266594	1.572299052726583	1.635819955404617	1.9379358725835776	1.9591391604984576	2.0034182664722326
1.916668797335934	1.9476334036908736	1.6752072961431097	1.7441414834229445	1.8667752011554264	1.9103700227930431	1.8387214214970984	1.866726808114184
1.942167587816192	1.8799615597871149	1.8318062775429855	2.1288584214035056	2.06977065158531	1.9725585628585056	1.9965563703694813	1.9947140956538243
1.2754349026677805	1.3018204563727096	1.33419959089694	1.4890984949109969	1.526748346956132	1.5820867409818649	1.4013647336811546	1.6539553901166115
1.6209039715525075	1.824169179552095	1.8771224374742004	1.4372990315495973	1.7444200721947178	2.078755884908792	2.1535926252353006	1.6368203519741265
1.6349828091568996	1.9194326219340896	1.8513974714510488	2.092716210649999	1.987540207870297	2.186906321921917	1.9715990793740703	2.2178096710985904
1.6012576328384849	1.3792973184469255	0.4713094913122338	1.469416669732052	1.6510344138867905	1.5570867548081362	1.3479323918986743	1.6287689680779638
1.4050778397503365	1.0708345422985432	0.5831559812263951	1.888777405957409	1.571791298230806	1.4949015629234743	1.6760481602952595	1.7038423009221657
1.40681339447968	1.3709957687183418	1.7557117805355869	1.5026900760586646	1.774435994519037	1.7264993151558714	1.9741823494825048	1.6722464352006956
0.8032073869427867	0.5279316747935249	0.8590979461222545	0.7570724557921963	0.935428151950879	0.6279487558412233	0.8937768803472275	0.7530050073686354
1.0614513232142777	0.5038102827140369	1.168185594366543	0.842275980151184	1.29281106433242	1.239470383298131	1.2243751520759605	1.001332651066561
1.1067415717127602	0.4750114888785025	0.793434300456183	0.5216232848040837	1.1082445730442356	0.982841663076508	0.9450651814232056	0.9913984985996692
1.6475702669612144	1.698544413433725	1.378574017743785	1.7114178049818551	1.7569915472303548	1.8749481651587008	0.9164959262009916	1.7271033724046332
1.4607718873146032	1.4955697880733143	1.06483922667109	1.223744003282178	1.436858031211667	1.4375706728408326	1.259763790042162	1.3471589989777857
1.5049170609484064	1.360262332945401	1.2382637813201811	1.5236903803775244	1.4014662928656203	1.5914091373215264	1.3861190456724477	1.6587132771176123
2.2938104257342795	2.451074642225693	2.255875624729996	2.270186721080812	2.1518419290562125	2.3649728633464693	2.3925808039335905	2.1827984554525752
2.053068387979259	1.902330616265545	1.9072983107957289	1.8703961238046811	1.976054167762832	2.079592191570645	2.058069470278949	1.948719968583412
1.8257103716078664	1.806629477655185	1.642876443246108	1.856061287339389	2.060296145967076	2.2229185750221845	2.006156257071367	2.193970759864181
1.9400466060930095	1.8192001000163327	1.772041630496371	1.8745241953956984	1.8785641807189	1.8029773905759956	1.8270061840811056	1.7868438294734952
1.254247712457757	1.181299739149787	1.204474974254832	0.6974478020147417	1.062133329314271	1.0397239161345424	1.0683212616198725	0.7394719223040155
2.0704478186565587	1.981670266868563	1.8724175894499648	2.1019827441403214	2.0192857921218867	2.05845393852418	1.9595579025331435	2.1831208394458708
1.7924655214148235	1.4472471151653936	1.5310579086360203	1.4500792771920248	1.8431928863353164	1.7303198035659515	1.7304063524062978	1.8590534443090585
2.6642016082318807	2.4269600816734656	2.2288664608508477	2.496165404284525	2.2413731859385644	2.443730207567489	2.324167602130479	2.2545691730176425
1.553274589439407	1.8304128300058689	1.665716360555144	1.452099763176954	1.6297294537503009	1.8934821727246989	1.726798738144409	1.919133612631039
1.725409482832479	1.6130952715721398	1.5405292371744308	1.7258696407824212	1.816066247167184	1.816826334712421	1.6292588328430142	1.8592474336205795
1.1172470013599567	1.4734272014142984	0.7983216070543953	1.639357481863366	1.2808412281718309	1.5089835143537518	1.0303071903931456	1.1874727158289968
1.4922968516092363	1.0827872012379325	1.6028110081856648	1.4576355858079173	1.5489951827509088	1.166518390531405	1.5662376211224591	1.2344819666862628
1.2177124236061956	1.653858681282269	1.385878584839937	0.8246546168906133	1.4607105761379082	1.6519952165097491	1.0534763605776558	1.260014087159802
1.2818814570978043	0.8721107074309945	0.9211200605893484	1.2853354094067615	1.2550784389770715	1.0962949762776992	1.0529953309718818	0.9200669418261896
1.734551007163638	1.7778876128831878	1.9195430684286836	1.6615622382299444	1.5709333737012046	0.799319303741214	0.5960054644570106	0.6121111202576667
1.7807431283852777	1.9872203018552357	1.727771531356708	1.4989609503270775	1.858354549892863	1.8900368196874864	1.6322088417291634	1.818670514139345
1.3155510242854933	1.0224478376636703	0.723038214689011	1.2183394370318532	1.302843830151838	1.278372767693087	1.0817291633833956	0.986206282992234
1.390138897133964	1.9151273177039376	1.8263767177534849	0.9170911754274238	1.675687843766692	1.736365111924338	1.8322654407012693	1.22073394663875
0.4915620956935494	0.932431898673872	1.4287549978002017	0.6367060806705942	1.0958601844095257	1.242179603953637	1.567130298494462	1.1824595545594612
2.4505099815893927	2.117459498417799	1.806099622762774	1.9738254108319004	2.2549850587718017	2.413967575313855	2.2128102552143063	2.268076609613499
1.2831840123817462	1.086153470083261	1.2912692773773389	1.4665498344367265	1.330941175768391	1.395800557473213	1.281072574357626	1.3316449624802806
1.9396558527381975	2.2779691986710566	1.7822361971139462	2.2340193746055466	1.9297409882756864	2.232700922098636	2.1617384882901933	2.0980811856082258
1.6150232191966625	1.6948845911222603	1.3745513526460431	0.8335006805761099	1.8099008275951336	1.9258540167394285	1.6189315772624453	1.799996430425505
0.2607712938189114	0.1638259746085412	0.73521328042075	0.8125576812015338	-0.0449976785826262	-0.5031113616638236	-0.4995517581503391	-0.1491236555129385
0.7149410773491612	0.107493465660848	0.320140904239571	0.1318379123009977	0.8096714457944717	-0.5450071713770565	-0.1765207667208545	-0.2055940157979712
1.75304567645094	1.8413084930113215	0.9080802229301213	1.8692146655006467	1.76466047205478	1.9007836518565824	1.4994682170558062	1.879669080203955
1.3880523355286778	1.3245719359638648	1.5872624888442748	1.2032574350986172	1.8002072160448384	1.0835028750804785	1.082292428003651	0.8664556701215526
1.3794051278383743	1.6599694326348071	1.4350918127408	1.4167638898249426	1.3251388894204517	1.5852082614259912	1.3957565892187345	1.5623012353034442
0.7466408303699068	0.8494354708723341	0.8110977574677666	0.8933392787455005	1.035716655389309	0.8982349610184087	-0.7671841322382182	1.1658727073094328
1.5445009719779574	1.918362972150974	1.9382199360918375	1.940953861984972	1.7990788427206588	2.071087730161145	2.1709827162151902	2.07990636682246
1.702166531697032	1.5433647303558216	1.559780323413268	0.9852900263726532	1.3159069942142847	1.3003520762425511	1.6373164156497386	1.2920288777279152
2.173650874821456	2.17432655031727	2.2899209584792994	1.3643533173923517	2.273561135207432	2.54739394253345	2.61218870284987	2.0341431164992088
2.124493039112518	1.918944265098021	1.5516425684956652	1.925364178159587	1.9024859828720757	1.8551608474117365	1.8077768338158584	1.8105474935147816
1.2217367495825924	0.7786758854500371	0.8578551550475817	1.0449574791710785	1.2213226032778648	1.1129291850405287	1.3230324655730823	1.076900309178545
1.267447186714917	-0.2338278448988371	0.8686888090137799	0.9896728621718488	1.2542092466779096	0.190888603848269	1.2117063568860602	0.2854320839568248
0.5349885784175338	0.0249192099651149	0.2675377445674287	0.2746917537472084	-0.5458343848755726	-0.967884852156626	-0.8979214029048697	-0.9823153686759136
0.6246859089484871	0.6746822714623072	0.2877770681997355	0.2028852729376674	0.3054744159045675	-0.010328639756188	-0.9572066079041924	-0.957326298182
1.3356973338421003	0.589652206641442	0.8867727858893377	1.226107746504553	1.549980090402679	0.8534166120494138	0.8581329862149049	0.8719708102623129
2.284792512810451	2.222376199235889	2.412154278568064	2.305889689894	2.167779292925444	2.2702086650968463	2.412318065816049	2.227450207055516
1.8519724305172272	2.025025474362661	1.885797844100653	2.0117326852406414	1.8326876937451717	2.0217021447924424	1.889731726648347	1.9967869262618885
1.7073074523817624	1.970122235605328	2.011665210929449	2.073680538686392	1.8429387702421487	2.052789816396085	1.930956951419551	2.017242805522596
2.033432075221308	2.3141239285360595	2.395525730247188	2.4061971281876704	2.348962105470822	2.324355657575216	2.3607578687375512	2.3575206358597294
0.9948407866686838	1.6667064921740764	1.4223040995107017	1.643755859519002	1.3828405799301688	1.6670996532411466	1.4846274211538917	1.621025254047208
1.4123952370589383	1.5413951793989913	1.8540284653642736	1.9455123037840347	1.6472380029319116	1.4773354635616764	1.885307075196056	1.658955336042465
1.4145813270524772	1.178192409192302	0.6418912903087765	1.3516545805736044	1.5108495357208147	1.032082848608281	1.2041976782032104	1.061544719959325
1.7608750853417643	1.6972988468344	1.5498396097673892	1.5583048930110897	1.694125502412697	1.7342763954558502	2.0555285012755813	1.725145443321377
1.6573814676587957	1.648842519243737	0.9436602037741734	1.8563431943363475	1.577615902843872	1.7897896022724342	1.6206578570542487	1.7776452703394792
1.6359643144537266	1.7489387377207617	2.025040088643677	1.899569230243108	1.567085422690561	2.004370618136325	2.100561068809168	1.9950429837337385
1.7726348672806027	1.698779938820627	1.0972725250098003	1.9493399898438035	1.6742974568801368	1.7397152164798766	1.7274671872230334	1.695573679151598
1.3476064022451473	0.9368841540519912	0.6214211015813731	0.8221189656006942	0.8849775525378666	1.4901783283708103	1.1722995977268436	0.8753659535443127
1.3718411392565584	0.7318770300108882	0.4371406368125757	1.081332869493407	1.3078672247841514	0.7894975486957403	0.8859998904348836	-0.2262309111792187
1.2627681204884105	2.32358344029456	1.0993832095539509	1.960438360242961	1.95486913959834	2.136105873495785	1.6914848065692956	1.8999007587118224
1.3701056007764834	1.3135512893513066	1.5138343175329545	1.1844156639522414	1.2869523368695748	1.4163261221057653	1.81063137190512	1.173438876215667
1.809736944724532	1.6668190679940564	1.4604060322571366	1.7770061033790434	1.8715865382516648	1.7939655322199288	1.712055153197173	1.956800423405713
1.521616777957585	1.6009803951245078	1.898065443266907	1.3362830732304565	1.4644096953900627	1.909592461191134	1.7414716150424927	1.6659813804022618
1.4168841305106503	1.2692205375087764	0.8481425626699703	0.4114846690114366	1.40955014838102	1.2698392409432475	1.7651931879195046	1.4590520295199414
1.6734913951993686	1.9433135319227453	1.7434114674277683	1.837665953354004	1.8683246891707048	1.93263716098602	1.7584604360503755	1.934454864958824
1.0792740126970044	0.7387836825382939	0.9926717978396944	1.4483268989164628	1.417582362960687	1.2926638935786792	1.4097545933180156	1.5789631216141795
0.9451833325646928	0.9851713668956252	1.06984571565113	1.4221654318284127	1.0070195713539318	0.823360486097731	1.2598328837647403	0.9885268487107476
1.7831252036123912	2.0009632504746224	1.2172182064551504	1.5603616488013807	1.935924823946772	1.685136357834466	1.2712262099900369	1.6950264439378802
1.9653388712890805	1.576414990279407	1.2411097734722598	1.5051261725769285	1.5926787345791402	1.734141290607311	1.8012141401826756	1.6531435680969422
1.3307935782379012	1.8070370679677457	1.019276589233325	1.5325221686201669	1.5701334043961526	1.6488604310199542	1.405371382581462	1.6767820851117063
2.253088428496768	2.283951030006448	1.897673805462543	2.2899948959419505	2.2332071882226114	2.3771392844841395	2.296080552947936	2.4740683630278606
1.4931990017607306	1.6603321133052291	1.7749754425967317	1.6393715449775008	1.9128538474382584	1.8152236021645096	1.5787216518784537	1.8594397638527245
1.4612021488895144	-0.1264164162338807	0.8584497371831147	0.8690026033589476	0.8048866164190589	-0.337757802568513	0.6250613016853129	-0.2461626316130603
1.5721356074933543	1.6841510841174918	1.4517620992924172	1.4868039289149833	1.9653915647284392	1.3139659698360555	1.2877885430751117	1.1778720987724822
1.00309252248962	0.6835086094987478	1.6426610814130385	0.968812180371298	1.0340740417478207	0.9239485066439804	2.106508480027041	0.8803956294234242
1.49488248143085	1.8482047616987676	1.27269639859732	1.747135547555957	1.428740900586693	1.949852845291398	1.4055498954012182	1.4909257053978633
1.4903769051463318	1.7192975779836548	1.6638152042814496	1.460451517636444	1.8435668246888768	1.8885905154670275	1.6758081168908037	1.848935792448965
1.527092695069315	1.8819339008513245	1.8019075107524705	1.9627940366683527	1.7311122259820697	1.9744567640201895	1.9629416235214123	1.9595997039118285
1.052793247857689	0.5691377814317213	0.8153392898334928	0.726979929028023	0.3502180343766867	0.7223794084719993	1.4800498264759612	-1.0052349906001232
1.4943098369867516	1.3552679183775729	1.8096281939440888	1.5702065708475392	1.4137777604075428	1.1391062218538248	1.7282223153264806	1.0997576068600696
1.6161170714963862	1.9513919964926545	1.4337144605613945	1.9023628897800045	2.1508374909471484	2.063746979801526	1.3040185583317818	2.106402467781623
2.13700003742644	1.8135952476235675	1.8553659635819404	2.03647822329945	2.21177811754817	2.1478724248960632	2.2707819443091988	2.249296406632168
1.7944538194440154	1.8046591227652584	1.3592386009534427	1.4355778427604124	1.9461006935979908	1.934273699647851	1.8607740070081469	1.295249450351345
2.216099657372682	2.166776783467631	2.4059442542123155	1.8798932152495451	1.9511712858727437	2.235363634478553	2.403046758620419	2.082616221092464
1.9089624071976428	2.378966980154292	1.2281753206254218	2.1349200471970406	1.9412192628689384	2.2266923782667702	1.6469294469690792	2.068620838213083
1.4813362618715091	1.9092730336983288	1.815459879347084	1.378458398269307	1.78032198230758	1.9231323136864424	1.787986185997388	1.7129320125689282
1.6659100905943114	1.5345159631189684	2.058110078280839	1.917625529223852	1.7431422043905531	1.9768105413308203	1.9331780224456243	2.2441926866662154
1.7676083208913147	1.7381064001576405	1.550996456462058	1.720690650977063	1.8211235267983084	1.924923825850524	1.8435892404309528	1.8717407251827436
0.8194038928875671	-0.1548016015180932	0.8649561625146781	0.4479801928952137	0.5846068871831178	0.4039275890280071	0.8787515399996262	0.5778315297594475
2.19095263951284	2.2018219016781297	2.156128509846702	2.265736416953824	2.2053068477066646	2.048548553413544	2.107338753959995	2.2847753634189543
1.7086443614919855	1.6528605892904051	1.8194837313378809	1.484904714842732	1.9460732379952663	1.92882007764604	1.9764217764150684	1.6088027534243647
1.3793304658056746	1.2002280368133929	1.3541091085683847	0.8015788346418812	1.5983696813841628	1.571431444602364	1.3724558992121887	0.9589908826790638
1.3275436307600916	1.369437580763647	1.518933194583312	1.2235540395335218	1.295939350551315	1.2532748112997167	1.1010445434290617	1.61196912369653
1.965653113485414	1.3323816408076887	1.9420465851706967	1.5604996073711657	1.7886714175147205	1.750579293028088	1.926510723580822	1.8072871327055968
2.53939549208066	2.203347339759165	2.5579565720703825	2.053609984639121	2.3649190852505124	2.47262752987086	2.4677630993716124	2.486019979598736
2.170192586630451	2.0126908826176426	2.383020282241907	2.048226224529392	2.378241879972851	2.481227751214686	2.491579183512544	2.5530756473052394
2.1804949364393686	2.180196908087053	2.1504813882453253	2.090171952094333	2.275839228044963	2.2937821550056303	2.19599762429359	2.289621500231777
1.8253544942788045	1.798511656121387	2.103186298277342	1.669259252026637	2.185859589956539	1.5317184298051816	1.5568734890889395	1.5563775601128744
2.1080033079916705	2.117008155816411	2.055316873366521	2.020216169805554	2.098120885607836	2.1311237243861028	2.074851679538014	2.0891372604630822
2.2279973055965407	2.3061635310170083	1.9474563593092824	2.202698955424986	2.3444631008041785	2.2585952207310966	2.214348801992139	2.278833371770321
1.664473126525252	1.4722131078414142	1.975477045083448	1.400542083572556	1.811337777271201	1.331997942969995	1.6808045566133538	1.646399322278879
1.8762577034677188	2.03667955211678	1.77744442125907	1.8357306015268025	2.126802494979062	2.266711536852373	2.041372123593473	2.2281954724762008
2.092913999732884	2.5073293550000835	2.2406603326591226	2.368009929821076	2.2573079096130995	2.504355095244416	2.3470512893571707	2.4885860655204843
2.1694855642609245	2.260738609586803	2.138775338638832	2.167176231914311	2.281543959966597	2.342540008265637	2.246872439432228	2.2734344082793525
0.911246305784422	0.9359817469710042	1.362480669024455	1.166515834601661	1.436310307954806	0.866875660894548	1.1185479199606865	1.1161150893748826
2.25761599968213	1.891744106266868	2.147444925806244	1.7419209208595383	2.0802600071305632	2.1391436693648846	2.2617327636353086	2.261496037448309
0.967739412701042	0.1638840013372646	0.3823221330547926	1.1406763408920872	1.453026136673426	1.229167294911575	1.102599917454959	0.8634455834616365
2.005512329473426	2.4705053556026755	2.3458260248348908	2.37994870577986	2.228790398026081	2.6263493209862885	2.4897559910070486	2.5932325028447454
1.1872549879573469	2.0552101990253857	1.6262293536226602	1.7783060717299917	1.5544324504737534	1.6446600744748376	1.9336839360715083	1.6905585026630048
1.6834807496063755	1.2873511302721874	2.010561476703607	1.5107336113145151	2.103655347890445	2.2832510486041864	1.9992349494393733	2.1644702341197437
1.681796033974677	0.8235842891828722	1.6322755582355184	1.2544126223938905	1.5987858519448022	1.4993226363072647	1.4996597497324555	1.521934728575545
1.2283676786206597	1.3067568620262064	1.1361836246153316	1.0714682296227034	1.3606341929644543	1.3633335627442895	1.2526515675685626	0.5926231215333871
1.5097883214230396	1.7245915333928836	1.657785706357921	1.2945373486912377	1.7855832823448423	1.7259514607519393	1.6845119396066452	1.7602188924253792
2.061540494036471	2.2135492916953714	1.8644944461493145	2.094847820946765	2.1793448079657094	2.0068162881662417	1.6878758732315504	2.1758922449284963
2.000625098499555	2.0402299851070347	1.979335491745688	1.9764892551603217	2.021084744846804	2.1339347101418933	2.2290985367400813	2.08453437677688
1.2413884633962693	1.757615449541098	1.5213850985440485	1.421884194594086	1.5135933430952322	1.3214899195431669	1.6750847033049816	1.068925996683577
1.5671457595480949	2.0103454035277983	1.8313705203118185	1.5046166638637275	1.5046810481810098	1.6700443481691205	1.6037012945055351	1.377201977635344
1.7380367685833642	1.7839309058929151	1.581618685614839	1.7807685269359068	1.7712270092117075	1.9279238192284145	1.8375312140747817	1.773045922404732
0.6067383843415649	1.124371832098068	1.5084055282273394	0.325155576011324	1.1620758110487914	1.512185858466137	1.433513711537033	0.9437673758409636
0.8223258128464707	1.1185217866653303	1.0278383184125668	0.9479585458960736	0.9272085054622812	0.909290409480797	0.913409825372313	0.9095078300900508
1.0217084776307073	0.8522171939572797	1.2975211239922664	1.182855586242336	1.0924920910027949	1.1117644354848395	0.9935154955287936	1.0279746086831203
1.1389343093348665	1.0054427960097072	1.1927091418237583	0.9921299570491984	1.1895634410296652	1.0266996970246207	1.7005924384211475	1.3593599252767543
1.7500692457804574	1.9420429390146356	1.7851525223548117	2.0437143872922547	1.9586084878592749	1.8438869654626144	1.910375463116777	2.175382250682358
1.662359410182346	1.260700650813248	1.08897679006761	1.6219739323539928	1.2137688975759855	1.1935452969445035	1.15886824518835	1.2474064193092724
0.960281027792768	0.3320022910850522	0.9104219915856966	0.588755273860837	0.9946447524646695	0.3063775428397284	0.8294159462236759	0.6426650514144541
1.606133198114733	0.9273090056498584	1.5660066037459508	1.6635050280330608	1.714042867355594	1.3593725816179885	1.782959647759776	1.7021750879831687
1.9727495065510448	0.9840030737544552	1.7772047836016431	1.7229414200965691	2.026297129766709	1.5271411113904616	1.3710165187614929	1.3609781645814645
0.6577522246164916	0.2556826702484553	0.8131382131426176	0.4559185000018437	0.9275123753692598	0.7801229462405047	0.8197800707627121	0.5394789706685545
1.3652101465014366	1.3344460717345794	1.23801242460241	1.5366376367310488	1.3737135871920072	1.3272834890641934	1.70915946354663	1.4590445642422865
1.5712126291703732	1.626576289673832	1.244750347780648	1.2732470984813788	1.6328459857541442	1.6040118724494516	1.3149887240875535	1.8382030519244343
0.9711234930223308	1.159677793669436	0.9859498011150768	0.7674906765434443	1.0436537707546722	-0.0125186061673351	0.3044026461949474	0.161188869320016
1.365457919351309	0.8364199551187976	1.3160580325359956	1.0126732735984936	1.4311684461810192	0.9064587629293068	1.2648662557782322	1.2499030837675869
1.1734962745646766	2.0097871212239187	2.1268296919677776	1.7368422026602437	1.5304422749889417	1.893624351777238	1.949611468866806	1.8936028918674883
1.5136979458028963	0.7119341363421317	1.4394276850575871	1.5311358576912732	1.596372183144911	0.9939747329905178	1.5963120974436062	1.57154520407619
1.1756013077505911	1.095965946344324	0.7933035736362294	1.1555977548008896	1.7094067018719437	0.7226501381436707	1.3698788409861011	0.9124403757728208
0.9279003754794156	0.6188917927531211	1.2095127877327307	1.1386533552022735	1.2277055532082533	0.6759138772129533	1.4504247525793534	0.8508287008538623
1.172986593399368	1.0894728484127338	1.6969199823746184	1.041555955754648	1.225560727767874	1.2946406077786812	1.7947157244387086	1.2162023287498165
1.0791357616952566	1.1550963930214238	1.671528668645028	1.2318819489259252	1.757020809930505	1.840853299161312	2.0264330732488016	1.910323476434158
1.4994479498947624	1.3041592989921478	1.6584629297908364	1.225834973581956	1.2356182650719092	1.2735601793978455	1.5939852209497605	1.3009730898042116
1.617676940285739	1.702236615279012	0.7280838328220681	1.642626253262028	1.7565490674017536	1.6637191368331723	1.5712999839186172	1.7757820619787148
1.1235036692161895	1.4069681007318695	1.4972488765631418	1.369352302912644	1.298787095981635	1.454240058402189	1.6876752307834342	1.4336991005325406
2.2232093251107585	2.364087995965837	2.2824160275002168	1.941442667459912	2.2186359905434863	2.344778018747608	2.1717712260111046	2.161882113114249
1.7953946427419518	1.847546802225852	1.653784243915131	1.6861295753458436	1.8062174279635488	1.964809412120392	1.9443151658240725	1.8153560135317348
1.4064129980823272	1.4956118407581194	1.41585724433926	1.2766095960732842	1.7868358429785378	1.5403174724121684	1.6584765095699232	1.816266705481372
1.4930305153761787	1.1187829625208443	1.7504512893618838	1.6894480978987516	1.5595788632909615	1.5560845924602806	1.6962399432954158	1.4929695027070686
1.6129678796858238	1.5342029727418411	1.3162984199768413	1.469671399587785	1.832663701037415	1.6905304612550491	1.690680411953675	1.8522972425276083
1.1891637056278546	1.3541093019523305	1.270133053196386	0.7718014871572587	1.2684069069721589	0.5703864505533098	1.3269610585312024	1.3582568270853117
2.0821739104231147	2.221246584343722	1.9684765993475195	2.0300110337618777	2.304737396793874	2.4536670327756864	2.227001513563127	2.3977175465049188
1.6173339426229223	1.89995628059596	1.6785717519706995	1.7065015099964242	1.8067136298540265	2.062539380346875	2.129351655504529	1.7294152024823706
1.519801735141715	1.5521629827514782	1.3501101512353906	1.519725442819278	1.4291392381408976	1.654381852630301	1.5836959940983162	1.605656973834932
1.5213377250633584	1.4230997132493268	1.4121651463696585	1.151202881748623	1.858384123579028	1.633634529678793	1.7402882397151545	1.7718855920560903
1.776726434415411	1.8345164803403904	1.8434850705341836	1.8013515080696836	1.7516672165738836	1.742993559158894	1.7218980087815072	1.91661089036941
1.9462170274889343	1.9589430986137328	2.091043922232609	1.895967203374108	2.0527374479091565	1.9609601324866963	2.052482104584484	2.116141061025639
1.2537266764204038	1.215455246484202	1.3826643813926929	1.1556927763481837	1.476499257386311	1.4376465695838794	1.375299631467434	1.4643751975096428
1.6695697107371124	1.342234375608501	1.4016776168307614	1.6330707065238113	1.8002917742569442	1.5976850999083194	1.6636452749378632	1.8964717456620817
2.056423300217721	2.298829637258489	2.147777172024996	1.5690725893516375	2.209532826853186	2.316845504985295	2.2662051827544145	2.321125360495052
1.8186998371152232	1.7524299721869625	1.6062021309946035	1.5855157473319723	1.830191637300841	1.4864254061548468	1.945510628155136	1.7157177990411383
1.2958251867611494	1.3933760322436692	1.2336379592578917	1.371213590359025	1.3213960327153982	1.6438833830679498	1.358184502132607	1.2685901204231944
1.3783291758104057	1.8829291975842717	1.5883296981883366	1.8133965750887664	1.662195590656421	2.031870736265485	1.7523454667221352	1.8632771069040148
1.755192497267523	1.7732624759893965	1.5144602934044833	0.8116390283305378	2.166662897804419	1.7489409299008272	1.531754225050422	1.5247065738874528
0.7612618711155495	-0.6221704924499676	1.0907239235930808	0.3343939397878198	1.155226645222983	1.4295844482706863	1.2895030495887858	1.2895683678358802
1.2919161835779152	-0.3106009406267691	0.792237594243323	0.5231526572071468	1.373915017985133	0.4243529205224068	0.5395534731327978	0.0472500858971102
1.752482246212382	1.780399892665886	1.138270704274609	1.6675604287903645	1.7068463266409988	1.6928604602283817	1.3450983325899184	1.6127551555548576
2.2305980427253305	2.324622929250221	2.325742540657409	2.398345538776369	2.4165907591074958	2.3207681689471067	2.379065792008371	2.310483023512636
1.8279209359232051	2.228652004106488	2.0472829408641533	2.0192322940225367	2.048721099374218	2.04577281761868	2.029252802397507	2.092949627252957
1.9769158267019216	1.826661819869777	1.979204632802258	2.2407784400712702	1.9455632946585373	1.921354289802525	1.9457385472751572	1.979676939411689
0.7986618187235793	0.9713078414787502	1.0146394990611478	1.2055827295363948	1.3563138222087217	1.0492406828084313	0.8543082388126372	0.8173700453492776
0.946755652944562	1.3261068157021143	0.6755283025216143	0.7851836979118636	0.9500644301781124	1.3651514305907726	1.2808468413307728	0.9629581249500002
1.6531272252730511	1.4407156047804262	0.9154904541135612	1.5277786743705202	1.80198839613264	1.2041752851903336	1.4764085098887996	1.5944123574990334
1.9338658370705224	1.563625145996872	-0.105959352115246	2.000632562500368	2.0565426764972146	1.8631611381242252	1.242901364997795	2.1570931140870355
2.2508797498213853	2.328209147405265	2.1559090678573702	2.3792464724764506	2.281339163157267	2.475573059502988	2.3762166351171325	2.32145048118531
0.8709351303213568	1.3869387536498317	1.4689184957274246	1.9986843481754435	1.4730178573605388	1.3711630512681394	1.5134431480447057	1.9902934459145456
1.984633499710125	1.3953574245506282	1.7140944576985302	1.4025972419484964	2.1018243270585955	2.0392835531986218	1.8904524157593523	1.5758741456015333
1.537219946916668	1.5561064990254854	1.7401792544248411	1.6352645678606603	1.6640021298382444	1.5751911806495311	1.604701204532524	1.709803286286356
1.3120862511224278	1.3496121633915132	1.1904727684312038	1.78204863324514	1.3785583234982843	1.7363576192814816	1.546388558587042	1.5034729464356742
1.879378678061332	1.838013538606856	1.944572820238752	1.94270863715204	2.137903837055453	2.024016768773336	2.0830034077635413	2.163172849504684
2.211209222810107	2.1093453697347573	2.080059708091646	2.0601565140849787	2.16720285664768	1.9252871745531268	1.889655521246958	2.017997180994441
1.8782922226488383	1.2713085703345246	1.564322378139548	1.5650934189675727	1.5578795969879664	0.9763003788392156	1.1838633205874176	0.9777786057884086
1.8137978080880943	1.1756800392183782	1.2882941933631111	1.5300811507178875	1.776592582002578	1.8617507093312224	0.9995220806196043	1.300166949057798
1.2419096348317604	1.7606629429792915	1.6261836359667612	1.4055592073345646	1.5048772260207322	1.7444428501956508	1.5850998583945712	1.634951250923674
1.963518581364577	2.371833051134403	1.9747340382221457	2.226779662096391	2.292649003772117	2.40966815910605	2.351657340012609	2.3479232545058464
1.3312098162901376	1.9227330095428288	1.303229996780794	1.3825523066278125	1.4507161817073777	1.98945538447027	1.5189413538602152	1.6230875725558125
1.9356814400392617	1.8086832265489092	2.1693657338072203	1.9160686337068067	1.9067493235283708	2.0884226090765043	2.4296568185560203	2.111424996324347
1.753611976813016	1.935361076207712	1.5714916392743936	1.9947738137555608	1.949916554480601	1.9699508570810285	1.8710293396081767	1.9485027412233091
1.9766380532862216	2.433328589307712	2.1687562519446923	2.107895838404903	2.287333728955647	2.5730101928406817	2.4500031344726723	2.360401843146373
1.516565622875269	1.13392144865793	1.8313518104807305	1.570044335267504	1.528403105501812	1.4106367052633897	1.5278509370600262	1.2851017189600733
2.3224691196036846	2.394813169374634	1.3423050464319994	-0.0283237831186198	2.023508430564265	1.9639111707500243	2.0122724670203755	2.0168937329476293
1.6972562649847327	1.4948476866825244	1.3216604371964518	1.6980709302438306	1.836838413245724	1.730008028327373	1.0131234222331142	1.3279370339297376
1.3482965705210377	1.399731559750973	1.4825340962992233	0.9991592467636654	1.8281122604930609	1.6838533149427042	1.6819996054904265	1.8789655379986616
0.928862757805446	0.5017835336630408	1.222531497284806	1.4342605632459005	1.0426284510610684	0.7064430176283031	1.3267762123104463	0.7873908857889766
1.322343961539126	0.9115577997490628	1.2722040448305012	1.2030228693966505	1.5040351453322482	1.1539634646844517	1.5996064092558695	1.69029203166674
2.2848974880767243	1.9495467201891736	1.6781269655358133	1.9395069095719797	1.824717670307227	2.1614622128957763	1.918624801167036	1.9534444052758164
2.215738288148357	2.1800517846528176	2.260032860297492	2.249540545743041	2.36614844747152	2.411445584535664	2.285005554022564	2.3874227578508957
2.2622545363033506	2.1969016261890046	2.407826266179052	1.8921921901084855	2.0665047836537327	2.339639970095455	2.298461256280441	2.1124602168914643
1.4166394325706542	1.2377353518711265	1.666470612010866	1.1718150070112698	1.3040820186135351	1.6526382900066916	1.695382904183966	1.6996031819001003
2.000752749546254	2.209478189110767	2.298980291441629	2.086139041092991	2.115658564806446	2.160855836655793	2.089800904030505	2.1247599804010253
1.780572253541823	1.79961072247954	2.081373293084715	1.3232606520163794	1.754328568210161	1.9613162053447373	1.919276573890356	1.8992041240493929
1.1249368690750117	0.7246239515369616	0.8875968926233816	1.5279834591754349	0.9821074370984144	1.0628907961107985	1.615294004560165	1.2375152571037384
0.8471929650433374	1.1467291694174673	1.2231065683405535	1.2111327109221786	1.5574753035809832	1.529219819445341	1.991680800680736	1.343783077826974
1.005185911714369	0.9802669223962822	1.0892189626833158	1.4540384644729467	0.816178657774101	0.6504124271601792	1.1753667423131382	0.9566811254369924
2.166037295144832	2.0026335432685416	1.2414988962499989	2.5255701227489125	2.1995408026180785	2.0518784068132123	1.8190202505196231	2.1817721787414857
1.0018711225951682	1.078161261814453	0.6502957863786427	1.1497452642531651	1.1917338589865016	1.2605281197703622	1.174988305547277	0.6844687945130657
1.7697255155591474	1.87094469635211	1.8521584910205104	1.6088642634368862	1.6456780024098825	1.973400789965892	2.0039846281171423	1.6911930474817114
1.2872369902305296	0.178158091353334	1.726844605760605	1.5529511438220038	1.5986734010451735	0.9777920937133724	1.5081995007605993	1.7065301371939272
1.8482034039983324	1.2624607080541836	1.532390109086825	1.2472696241273709	1.4561180995379075	1.3306882076696815	1.6476511800622469	1.3317122372047212
1.312392671285711	1.421860664573004	1.4878315689343051	1.6682655651253346	1.546513764791828	1.606291034458868	1.572154015159862	1.4532541738788074
1.412842941783008	1.0801918097487933	1.1202780735884714	1.4648785201084873	1.4757046196940502	1.515831670357792	1.4751453097409808	1.5556349160053744
0.8951166596979243	0.8040545963618989	1.2841857401063008	0.9559067162949748	1.1521476066925482	0.7840378963647783	1.2267344889406036	0.8950823230172671
1.95457676597446	2.1574333094619766	1.9536300161692304	2.126642037412111	2.078749225307445	2.2315433500905133	2.1956184383656825	2.1672556698314698
1.4047584971693303	1.4028418600419126	1.548706339449711	1.7247727460986346	1.5007582167652258	1.7607455590675811	1.619515226300474	1.782066893505614
1.390566977092896	1.2458213950193506	1.6540741105799237	1.307157932648686	1.3016969383624135	1.0800790197642705	1.571616108161329	1.1809660538748945
1.8509424130892331	2.0020516035960245	1.6320610390605497	1.1333606385508077	2.139024755941495	2.051659594477335	2.088041319724093	1.960779452116407
1.8992979256813791	2.222779485527602	2.231652212655036	2.162101220974972	2.142410944379161	2.160128545904163	2.0801474669790614	2.304755400870676
1.0709299592737136	1.4713926012995555	1.277018497708034	1.1625837722609005	1.2778653612554214	1.5415872992674535	0.7209500936576632	1.337791890442372
1.9089420198304103	2.162290858784973	1.7636187433371502	2.007941540154691	1.994609391595361	2.100752170764949	1.9166980039618189	2.0165832366207024
2.1662230315256883	2.0719306254158454	1.8869211457412869	1.819990404446192	2.129806016845345	2.11712668919477	2.1322002071577217	2.1626577195760506
1.652199432346454	1.5928043281785598	1.4505099535865713	1.4548689361063274	1.895018966883433	1.5165998002540948	1.7676574084482393	1.7487699103917675
1.6410587180331242	1.7203519777647671	1.282031114471209	1.7078075904937389	1.824183760453848	1.8924060102274844	1.7729118318494417	1.869363843695216
1.348227517202026	1.5674538847629986	1.2386494041916198	1.2962527312884766	1.4390011240145082	1.301352035709924	1.4839174918032307	1.4530205941801044
2.0499190708011508	1.96046920544846	2.01577803073521	2.09020870868754	2.154474698749929	2.240382866970122	2.183377947999272	2.281465008092669
1.7965397144064736	1.4869193230461522	1.733561434814558	1.708920436359848	2.081476161355692	1.897132100690936	2.1075839348219763	2.0847112354083395
1.7143327172179998	2.0488471022609955	1.760783338441237	1.7375978593306076	1.8387318987400156	1.9472469518909812	1.9281968138191776	1.9550015088909216
1.3650181944793112	1.7050066479165586	1.523295204513094	1.4684141249590057	1.582114985978265	1.7452188284311734	1.7577319796298516	1.412275592749913
2.5457142911276525	2.1541864068258367	2.20764796174022	2.434552578485872	2.3519410179857085	2.493392633343723	2.431413328554771	2.429422770955113
0.5279879355766247	0.1560621275563113	0.8837957126860556	0.4555620885559285	0.9923939522523704	0.3100151698357377	0.6758255856675112	-0.0130958688683758
1.4663801615397996	1.9129603177855132	1.4910161648548028	1.641282583430014	1.7913489572752774	1.8478708505146493	0.8181016907779957	1.2462678408259258
1.2115966402546674	1.2365418873732787	1.2692824839349568	1.1919624035864662	0.8680674080902816	0.7348872826693253	0.8383103978310208	0.8861815090511054
1.7036434020041125	1.8981302751119635	1.8869124420017085	2.1568559026448684	1.7083063872389932	1.9760540393869976	1.9835131886447408	1.963198994965456
2.154020228518311	2.2433885899542223	1.9983815082370788	2.163266111265144	2.1742533849062595	2.262199563035645	2.2842387392949126	2.251579427206749
1.6511361869568464	1.574810275705364	1.865112311426408	1.2361214106610905	2.167330981408555	1.984727378962118	1.945948350576232	1.718604801900068
1.1055871345503627	1.3116184627696688	1.1951838791696885	0.6943689399035237	0.9872966798276464	1.0848275359811064	1.5080491521559527	0.9817710921125954
1.3378173552856854	1.698801947320746	1.659859850010508	1.211851300350218	1.7445599535933152	1.8770648852321987	1.8345960810760031	1.6623076691734902
1.6776278709823258	1.946320850974098	1.4652374647918411	1.707912979360129	1.5346205987794868	1.6518915328754065	1.649819432719625	1.8742571594981856
2.1586420661502155	2.199451222382776	2.16265299021313	1.8319244494472129	2.2493679602789936	2.2575838528696406	2.4097073264280127	2.2568979339603645
1.3461648424829011	1.8043672200027137	1.730844163665731	1.4268991023234865	1.862373515517837	1.7298974291603766	1.8385421348453013	1.954091954331532
2.6025079596633867	2.143504757289194	2.5171505297066195	2.23460853178525	2.241117362514261	2.251048682051356	2.297535793202494	2.240533477327737
1.6892992773996072	1.8918530320099716	1.77385418416908	1.435081662988818	1.9002246174492468	1.8865799275161663	2.03140989603467	1.890590822197921
1.519941721846269	1.3080598552733749	1.5351194761074998	1.5377830808968107	1.5585879536257594	1.7735127744054675	1.6535424652558408	1.7239138482477556
1.7377604672301357	1.6683663622957876	1.2472628854496717	1.513994121675114	1.376536302147945	1.6006013568564808	1.4634455908576185	1.447643441074285
1.8598662834590596	1.7400308917106864	1.7784932812052	1.5786935166356102	1.9233035097287432	1.9027665875402804	1.8065763699656487	1.8066467001197697
1.6957596208272605	1.7881308559854785	1.8935967537301648	2.162770863520714	1.670553078798251	1.8594206498309256	2.0064350040390813	1.7427896206313918
0.8315043680808987	0.4331427077911102	0.4491048093456977	0.8682160891281812	1.3241224614798237	0.5120897527695175	1.0678887801862695	0.8943166930979767
1.816870210820222	1.9085798574998285	1.741672521410017	1.3916111059668592	1.639104621466197	2.0410037315388814	1.9440059557634204	1.8045420774170973
2.009122556608282	1.7986614059030948	1.4447025619392393	1.4154104683154958	1.6180195398283417	1.8292743815237624	2.010606475113147	1.7962569720186847
1.3128973088880795	0.664949545030808	1.2017637458973227	1.0300260695042107	1.3622485374971474	0.862268106579504	0.632859827485288	0.9051553142697212
0.7819095340922618	1.0486789572540451	0.8772431138016041	1.0714445860884545	1.1302409773008568	0.6558457313484115	0.7424693844484853	0.8065548597589874
1.2004514037418914	1.3135014107769376	1.1273837355916598	1.1268306042984693	1.1196671064851855	1.01106837202957	1.2700524707559908	1.0490489396459857
1.734532996659863	1.3962751887962876	1.7139581861352309	1.465221586647053	2.031605868026334	1.598302522042072	1.3948122622157846	0.988832157640073
1.4796936000321808	2.0951506449893538	1.79234905556111	1.5979506517530124	1.7170113871707946	2.1342179344746546	1.9375688350059128	2.0615143279599675
1.673864076389252	1.549622714534939	1.2717149003650596	1.2504898994067877	1.584153123025625	1.606883945978817	1.6196038426702586	1.839024974068236
1.823849751377144	1.4595707159309692	1.6731193761705978	2.2328356075891995	1.882986142455784	1.554582906515653	1.331314414937674	2.009830058782698
2.668904889545814	1.901600252590374	2.1988571872660496	1.9398926703690187	2.2479907546460405	2.2246543433125634	2.288349768164227	2.233193303029873
1.503897346716087	1.7317380037819756	1.4499842231096385	1.3237756879747622	1.66372268072037	1.6544827516751637	1.5105640026424871	1.7551116220062897
1.979816125593427	2.1234990607263224	1.9481739062513863	2.0083939459738693	2.0769807520120387	2.1376842721817746	2.054556056927358	2.2054154160357995
1.923425538312769	1.958197677625712	1.321266491672526	2.154430940459389	1.9983368584944925	1.8345356701407336	1.7482891778371985	1.8854315995897308
2.090735914791621	2.0333011088555404	1.8586098889788036	2.0097715733619963	1.9944193155376848	1.9370737133774945	1.8644228099033409	2.145529256142971
1.8629787488169456	1.705205228700176	1.6349370665944831	1.896099382444888	1.7641446911592626	1.8237831853204132	1.774608406631446	1.8926854567591804
1.6520295678786223	1.9022069779822608	1.725135877584809	1.3184195215961791	1.9935317732113476	1.6652629961017722	1.6444431126770098	1.8217685900887428
1.8024160621445309	2.0131513706495445	1.1429233356703774	2.016396492562138	1.9534861621114237	2.121200763770296	1.919156538565551	2.0890187818635657
1.5979907895357932	2.026344363915968	1.36759596863355	1.7616978220633277	1.7938921894942537	1.836063192984622	2.054649413102455	1.95264989102258
1.5418442016183458	1.479871570855214	1.3060737363619968	1.2989779126093353	1.7465186956009182	1.591361362781642	1.61387188913515	1.6791978613183507
1.84285544575128	1.726407523372944	1.6396093347696443	1.9014601598454548	1.619311784312405	1.8524527358721263	2.049585796992023	1.99563217079818
1.5539688052201972	1.31892338265567	1.1563188078029318	1.0731340842570067	1.55673374797353	1.5158287628029392	1.214340819431145	1.552232883503254
2.039546859154873	2.1735957957589176	2.199992307897769	2.09258522636535	2.347062981529332	2.398645531712676	2.4318479526662946	2.3669377707161723
1.9703259071143329	1.9328386388206764	1.8775450497666848	2.064280479599897	2.103840064848292	2.175051869649512	2.0237435791654965	2.147058910169956
2.257273588086995	2.1821903233692064	2.156156903355729	2.2481213918661416	2.2310124877761868	2.1179894472308267	2.1135205175628813	2.145508668528535
1.7612203328436635	2.0071421884258647	2.0077479878436275	1.4831494101893268	1.870925305206248	2.085832690449041	2.2222081351065524	1.7637823642338957
1.8912539241130093	1.836079306955828	1.6084572662214958	1.8505723067544504	1.729626863004142	1.6089484273653794	1.9520151080547623	2.0932621515442174
1.3740827132204216	1.3824335843907432	0.8497132193933592	1.0770286855094893	1.2727560138165892	0.928436664041624	0.8350905431285813	1.168576392559797
1.5133225841602644	1.9103171553957443	1.9467613397947	1.6467578260507143	1.859312995049365	1.930135707647548	2.08536694541046	1.9459636071130857
1.540685930335927	1.6023590850074296	1.5771034248359772	1.5068404952464696	1.755497733791891	1.5824914349612509	1.6274695786528308	1.639643697939294
1.2187175178173528	1.4280757330842595	1.44830650385387	1.1830291023836046	1.3466872600235709	1.1639818654838745	1.7246925206064774	1.161837050353004
1.592757503640974	1.4887359182622837	0.803538594918161	1.06011083740306	1.4914055019185082	1.692737604463884	1.6972432244839566	2.039753198180715
2.0012092690873104	1.9465665921457875	2.0082338178863024	1.76879383476527	2.0660965514496987	2.033266302120569	2.028080931776348	2.033306591034321
1.5381288329884422	1.3947253194668543	1.6634545374343288	1.3082046408813688	1.7919385511895634	2.116852518487854	1.533997537571305	1.5658359629478231
1.1011452521405949	0.8893637479531046	1.2246332064009708	0.8229074228177518	1.2538962064880788	1.0124563854931816	1.0567407580709582	0.9147119264000968
1.2958919625889342	1.1636717015406128	1.282796108061852	1.156416604296396	1.7377927025546205	1.5130805730376369	1.464895444352355	1.4238936426019475
1.6315826322661031	1.7673751354677207	1.976315656752139	1.423540967275842	1.8669749681298071	1.95810067741044	1.9609240567884911	1.754032759073922
1.6982763876143705	1.59854970338599	1.3887530595661928	1.4243923448562594	1.2119547126512402	1.7176669923930687	1.65230999547433	1.5206368882066332
1.748326457881585	1.5306378968496424	1.8191107863758669	1.833493627182856	1.6259886414332152	1.9084450509216415	1.670630850922882	1.939539847928838
2.080611207534616	2.2641155337799264	1.994659859202373	2.1589939209220987	2.294885358214322	2.256586030363021	2.2539727232988174	2.2911045063693694
1.971088853077504	2.289344281971037	2.028923250730754	2.091037009231888	2.259138068277239	2.2205803026619884	2.2179669955977848	2.257636766384909
1.6794649727041064	1.6351970624143255	1.518887659273026	1.4517392362581325	1.7005416518475125	1.8200849678891475	1.6888851016079438	1.7771307570056052
1.3706842809489963	1.260888250938645	1.0238258028183802	1.489099392819135	1.881086001662745	1.7942193847279575	1.4735805078118696	1.7738904184279418
1.2784378997567467	1.668607496144796	1.544399507207709	1.6351413897505402	1.7031743878361254	1.8897092624369127	1.79910757884675	1.7124777186973843
1.8203600796673176	1.753714920813454	1.7078413030692945	2.0367814574563448	1.870151889120638	2.184357067315102	2.1565469403526176	2.1212920038258027
1.6133290600188763	1.773391098214057	1.2801457574224795	1.852108829238308	1.7212022501538655	2.0985840353323217	1.7579296741155697	1.8971651714440885
1.5372386321936753	1.5455236791705975	1.4801204507719734	1.48328332822591	1.528721608705746	1.8741186098327445	1.6040504306124514	1.849030771666816
1.5958390250779129	1.5355505876919406	1.5692038488531184	1.560199534427627	1.6070227736539604	1.5740471259683944	1.4470632209533612	1.7051205623917982
2.33587554908022	2.092581303821236	1.9183347628695555	1.9648144667762368	2.190053272231164	1.8846385667642844	2.094370144091207	2.2035744266620925
2.3444803347097984	2.254891677659811	2.2403242991581864	2.267004536006173	2.3320780412707927	2.5338297438365096	2.658616125372977	2.263467844922601
1.898961694273684	1.8591713250963304	1.118203322088832	1.900482122980651	1.6749610255174916	1.8515021038812325	1.8048514679182168	1.732932739602089
1.547702298355649	1.711271040685177	1.2124400108477127	0.8483898445233737	1.318498347367388	1.6168229319365073	1.5142447904845473	1.6245410328801877
1.0996787894121949	1.2303250278068625	0.6035001621057432	1.545370126755344	1.330259600640286	1.3668387302996614	1.5273363785524905	1.0220549428956578
1.836398512079708	1.6370789483378925	1.6846999460537295	1.6469864127520115	1.7703527568910131	1.618501345801631	1.6804935178821263	1.82547035725148
1.4598994109276664	1.4901983678821715	0.9420404114234155	1.522230141443467	1.5419223112434308	1.564086651508231	1.456911075457504	1.5106343960547362
1.3281891611724117	1.3355915649895855	1.2497232143354888	1.444825414291415	1.463121895885779	1.4941446793840167	1.494617717341618	1.5343392180792377
0.99064246585166	1.0077685247596515	0.694936430360086	1.398387101787595	1.1454438231112192	1.3227819535265612	1.0760306247808422	1.3056038872801603
1.8661828955832835	1.2487870147722215	1.5719667112992426	1.9467185245348	2.089177900459007	1.5097952547697036	2.028053109633602	1.8725484149769316
1.6638789752689336	1.9117990223479893	1.803475435659609	1.886402927879382	1.9009247366517403	1.9704755163810743	1.747051306821129	1.5312953866630672
1.860504707218218	1.6267653310830397	1.3314469738511956	1.6960373793834551	1.840717643781992	-0.7234818062731818	1.4157675284737543	1.1351965148001044
1.4735900807360294	1.297868657166069	1.487396675462176	1.4492277662146773	0.995929182791434	1.2931222250516332	1.6867329577751606	1.2666386993393732
2.01582054229081	2.214182892483283	1.5460520073898998	2.1377675743397546	2.171031268660032	2.1992087605373816	2.003144289993196	2.1646566866115933
1.1918565489951594	1.139029659571015	1.1959496981347777	0.7612020110698025	1.7359942396746235	-2.9567216454991687	1.3653189260043672	0.7948691168087743
0.7558253484879526	0.8386333887099146	0.9718669416734266	0.6444862779064957	0.9894197878951816	1.0150068734878694	1.215648987148001	1.0914753276312703
2.545927886575735	2.329143406608882	2.3621464990490035	1.9648281356872528	2.261584642282484	2.307421570230303	2.3983977867467763	2.2436040490911906
1.9182089595894427	1.947891582551338	2.161118875321428	1.3088597035187617	2.1056133543650923	2.0699556891935025	2.058229082978188	2.085232156695476
1.2508150207829185	0.8927732465973571	0.4970875757757967	1.0940013932812265	1.51078475182984	1.036462897506455	1.1891752248658365	1.224889404866962
1.4633866329826175	1.5857347049697237	1.5246883501859547	1.1271959396937823	1.8019772514853092	1.5876172730625728	1.7671774658351396	1.7671507450638548
1.503830845792758	1.698332725498279	1.2943424500094975	1.2106403592977548	1.4938170022742785	1.3412074378156729	1.3120908098155128	1.125000384065493
1.8397313261106127	2.1814810063677004	1.921354185377732	1.93705238793952	1.8341604385193495	1.8341943110522183	1.6976710408701974	2.0330125187228507
1.127993529011513	0.9140185955828573	1.1089706057454187	1.3991274234839184	1.1186413243180775	1.058300454391068	1.0789575238814664	0.746224841038402
1.9587680296435648	2.1180204334310395	1.8066598173518016	2.1363226045902337	1.7421346897972734	2.316698211915341	2.2718295037262517	2.185802104295396
2.079689974931545	2.386907325307897	1.9954493024936557	2.1221034422685583	2.2889799841842304	2.4292163639341218	2.234093413624664	2.4340903548820503
1.3611698806346155	0.9702957454812248	0.903794809913354	1.0907817442006675	1.1717121942271849	0.9761722537046124	1.3759170115064985	1.2172518178670952
1.74520679003638	1.5907828381508722	1.0747482307257856	1.8582057683654245	1.7305974650935896	1.6844350938382944	1.165964307739617	1.91992589108732
1.7032320560650618	1.7504415425569224	1.4728155127509477	1.7299687997100524	1.6453912210633952	1.626015206190892	1.6485364499256692	1.7425274740611931
1.199920241732781	1.767405100677958	1.8890998871314544	1.719239525523261	1.931049622008894	2.020961112011614	1.9490266299803627	2.083089643163764
1.53930987623084	1.7051302040224583	1.652705533224341	0.2627595523943801	1.672809482501691	1.643096807494201	1.901123174239833	1.4336222430998056
1.3283319736408947	1.478683984561492	1.493950879672269	1.6380765846489784	1.367197313935694	1.792770413295789	1.6131689923169077	1.536739605785831
1.885787720561952	1.8526773192237689	1.9526581754619097	1.992708902462508	1.9960839719886372	1.96389293439572	1.9950630426349376	1.9166207378387483
2.107490558897079	2.1056170518368105	2.485651250787228	2.228637924057334	2.434311870637849	2.522362477547029	2.560446960580843	2.522545341841179
1.8080922923744007	1.7831873139462064	1.622831022904057	1.5298487513048749	1.6810921892233373	1.747234022307399	1.6023186915488274	1.6832935039021442
1.213653905968761	1.302020191083844	1.009446969003831	1.444196800452476	1.435717688401991	1.4910470240182652	1.3055723958825038	1.470189456864408
1.2214658927461763	1.5195050809614234	1.2280848752976694	1.3405206942937316	1.267669497567215	1.4253137794372182	1.737590379638233	1.2566870061855877
0.7631532127940028	0.8303333776607074	0.094545986447467	0.8632251025311876	1.102481013123188	1.0968476627294454	1.3564969303578678	1.007737307474186
1.4654173922543914	1.5290322381646697	1.5829387043311691	1.1417815778860976	1.6383707851563871	1.171127565383016	1.8197155122043431	1.621972589736374
1.560372808127831	1.9553587209895391	2.0656015841417013	1.812799669308205	1.728830095985502	2.119285578879082	2.0915553558549456	1.9925226913920016
1.4604512239471446	1.1432017026989916	1.3499506601568008	1.3919032680259382	1.5612684232883198	1.5516918652563203	1.722311821077198	1.5519555552093056
1.0325209078437378	1.142727954467621	0.7767945491782497	0.8627110612662591	1.3239580610506316	1.0551544614236597	0.6905385357268193	0.8853655991845399
1.2310046370691672	1.98236909286096	1.4837605113369483	1.1975726245756362	1.474078581161077	1.6238247534876658	1.5806032908638386	1.0207184805258318
2.611157921244103	2.4675579306568136	2.18740729413948	2.2055135018946634	2.226062110809185	2.4702198800928143	2.41000918310042	2.444687874160111
1.7436949281648928	1.504919179541775	1.4921437839595315	1.5567327901911694	1.4281965716737453	1.407555235949453	1.47304883302546	1.3239470772035893
1.5882566958366684	1.6062942672555631	1.0624667315992815	1.0725051265215506	1.7194543884880742	1.8593472057018876	2.122086627757837	1.8667524900496624
1.20515916249797	1.299710967024362	1.7279765334754205	1.2888300044523084	1.5434403161785324	1.104978777945646	1.7436558933360784	1.3941125694015848
1.0154534643833333	0.924335617032811	0.4835635404924621	1.4595414675791698	1.2326072620723454	1.090150018365511	1.152951863785073	1.0158287360126526
1.4881883261438875	1.4598527468989797	1.6746347336800946	1.3844340346282749	1.7042596826312344	1.311822444656216	1.6165623974703918	1.3788206946873292
1.5144661809388922	1.458366743488456	0.9750651081692944	1.0937384440192583	1.3780959987096204	1.662645963734574	0.8241161338062725	1.2138127103718956
1.7895304438655173	1.7386729064517392	2.106611426065452	1.8048588544583175	2.000137513779756	1.9538053742163852	2.05446380033314	1.994416153014955
1.5130497046764595	1.4800771345111814	1.5453017907701638	1.1055916427197772	1.3302086490921508	1.3005851489129645	1.6602450572472318	1.021840453502762
1.0892803041718584	0.9182225871173892	1.8951954086557556	1.3627106153623645	1.2298742743793774	1.2741204722070778	1.7657279017957113	1.2751695160253858
1.0949733513833368	1.222326074136306	1.5742116257439198	0.8373663786303094	1.806651841469557	1.875125670105206	2.058053994872268	1.9054956673786527
1.141697536138894	1.48529541038702	1.5653353949801745	0.7124034210374465	1.309308183629019	1.4170337833625788	1.530688405418377	1.3677612454851351
2.300596870516066	2.409044174376116	2.2921509031632663	2.1822616294890684	2.2730754949257848	2.330495263709309	2.402392551526382	2.382764499099492
2.0049942850135247	1.9797974954845543	1.4431549576518337	2.048084157709137	1.949753435617118	1.999477993149418	1.8395449033776987	1.9939795920138592
1.8528451367826453	1.6071869956226237	1.1873230617948105	1.4133715420259068	1.7187993164204556	1.84411664102016	1.6295680468020926	1.819448443537878
1.1062046445917642	0.764063014416939	1.4822271991741196	0.6346694277563679	1.644058573642482	1.683201927425686	1.691157951753699	1.5088242504328375
2.3345485576196325	2.334012332642348	2.172023121015717	2.2170110682855477	2.022044726211309	2.358050182992708	2.1885436501396875	2.3173399707994125
1.2485895879655098	0.8431225570382525	0.7512040860642026	1.1156607591746557	1.0243964944338306	0.5170469817148602	0.6464138790315517	0.5612140187044783
1.4119385045863715	1.4743173921517567	1.5912547894010929	0.663893531644531	1.2997410776245686	1.2401316761574448	1.634940698155698	0.9135521294799794
2.199035044732628	2.102844105200784	1.999433137208969	1.968407727773596	2.027200108415676	2.196457256664074	2.139382244780267	2.1091681584645707
2.1187666727364083	2.1309513000839218	1.9846240322414084	2.1970058652208024	1.969469669002068	2.1377175855948733	1.8111697577597032	2.137763616758972
1.687871694031841	1.356281754228365	1.5547108803117282	1.312810416829587	1.7832493899500836	1.3257963697097257	1.360332489685061	0.7194128172008993
2.0366228800329256	1.9041896954199224	1.4448221713404914	2.076374153522086	1.930084311976952	1.9081691193508536	1.852123340885438	2.0612665158220924
0.8601935847915501	1.0960463028216785	1.15677389008231	1.4676269054278237	1.2259987355885196	0.7911661457604947	1.3729742361097546	1.2029484200552232
1.1084060733235537	2.033021702459984	1.6780853331312793	1.7909607877996647	1.552069925438683	1.8036928413145052	1.7784581155615533	1.92840292944548
2.329592625530064	2.3408707856322035	2.112240000966814	2.270938794142856	2.00076907398976	2.74480189960462	2.2836944121139817	2.329307719674559
1.6922924601009648	1.4589309493000346	1.4422652693277065	1.4655067917840947	1.7090659034437543	1.5064062980112312	1.594807374238283	1.799483753134138
1.3502589422171245	0.9961491763978928	0.8663712843186796	0.7074710207677904	0.834692119398436	0.3666425813367958	0.9375573413813312	0.5500084083826053
2.0458254455285143	1.8824417225387584	1.4183664052246852	1.663015327240415	2.0169035968042883	1.873667220491056	1.6534695230377972	2.083172751996103
0.932786686553249	1.0502617071107607	1.2828709646606955	0.539635861157261	1.3471576953489512	1.1578428314326703	1.8300716484981308	1.0041901766133243
1.4621346876686376	1.289812663198652	1.1390493757289566	1.6487942563615512	1.4655998627822588	1.4219535323339272	1.334696831774471	1.3998280433152823
1.910265963427272	1.958900264461792	1.9293165528011975	1.8064547214504656	1.9192090560128652	1.7766199682979251	1.9087233932056011	2.0121596360815324
2.056771696845482	2.1018650142989777	2.164284418939754	2.3992769146101742	2.121549089029957	2.4094168653232604	2.2405051704886847	2.4035825193044493
2.153559965852566	2.117471507687149	2.0722799915143706	2.281576440665796	2.1782434560159856	2.657788815444876	2.417797865405304	2.523701235347564
2.020548395513779	1.6615620026696234	1.8957179053533664	1.7871525710590397	1.8481140588326384	1.9992540200125604	2.242975741572158	2.120085060465539
1.9495342135261	2.5466962444734023	1.911342665921026	2.185652787258161	2.2946367596243595	2.259818847551255	2.2450469060464373	2.2464149381588987
1.3460321440564356	0.7534508747834276	1.4834351593600523	1.4471683453435231	1.2959394326545173	1.1420011449249965	1.485086424623682	1.2483210415815462
0.8432270846669588	0.669767577786789	0.4729592109270334	0.816338705801475	0.6605560043871176	0.39441698728087	0.3944474844802116	0.4032189208114728
1.4446465654182374	1.4079689952494114	1.4115514691188635	1.3773252702682184	1.5421700423725413	1.6961660072171112	1.6131138747256617	1.8090977612266037
1.3887170961887942	1.326308151201941	1.472202669501251	1.0008544123973984	1.2915333695981257	1.3710810291287552	1.5194531746408952	1.261371525468191
1.4791538115166956	1.230801752834315	1.5101541946595836	1.4417592865613045	1.4484478874378377	1.178719708738157	1.6471964750116437	0.5499684120163773
1.5637343454563992	1.7267816733256671	0.898173159204149	1.6309407182084523	1.7351544553533682	1.6499205265756205	0.4064252834687931	1.857381136633343
2.294104551400108	2.3684072148042024	2.264072401880758	2.3259730252861464	2.276269888450623	2.3810393700150674	2.381648030829752	2.328546019883213
1.8355205865830584	1.79585727052152	1.7784410513754034	1.7194505450218678	1.905322398379392	1.8030770528147448	1.6740170364045512	1.5497790281748391
1.762342594061544	1.7697006636112698	1.1728514565972057	1.5742751469573124	1.6682966870693108	1.540193198448659	1.2989600947125766	1.6906389232373935
1.8144999792901129	2.419944422620869	2.379710333864329	2.1865936603814657	2.1752012968639143	2.5546316149322914	2.4806565154268894	2.4140840838769235
0.9197499738254912	0.7384865348170384	1.1075565800240468	0.6060054419159815	0.978223556779824	0.6420071045225998	1.1108715508554683	0.6333043602731427
2.027893731177094	1.8708898344449656	1.6581460902971488	1.8582839382346852	1.8563787134234209	1.6226560458556152	1.7544385695456108	1.627409854666294
1.0701455413416028	1.3930854278160043	1.6765977826850471	1.3723425336403747	1.206130459732692	1.302295167130597	1.7035779267860665	1.2814054077052672
1.4530584123596897	1.267913522437338	1.697191646864444	1.303572360953987	1.3730398898469844	1.6579646387153266	1.5545419832243328	1.3272559035603904
1.6553658527457222	1.5294136100343818	1.3491016911134532	2.010097906854092	1.8416837796151384	1.8773778886082808	1.66394583328771	1.8543793132519868
2.0847010652687588	1.8829886878825708	1.847986446547625	1.8786611555344528	1.871135472487288	2.003029119998892	2.0035336150104968	1.9567739903814567
1.5353208542382888	2.0715142130534496	1.980275960765148	1.663195208662446	1.565379230982282	1.9051083087358829	1.7168758669154571	1.738559326766001
1.405556603865314	1.4448477383994456	1.5276989276442556	1.1948637309773609	1.4246238865078584	1.6545340383532912	1.660905035426285	1.502261819858104
2.274087084442978	1.9872266056917625	2.000975980018167	2.032299669767948	2.139238729105458	1.9757851588451416	2.234376802174811	2.1668831509827307
1.4968877581684037	1.6680467619671129	1.9442268104868936	1.6349544993670655	1.708149021791339	1.911444745698552	1.898312136913991	1.6998637345901708
2.252946642465396	2.601097624208259	2.3287501791396323	2.44987254599581	2.3377087397778	2.5710187162198395	2.4214046557373696	2.380571150792944
1.308855078858365	1.150477413055627	1.470480453394894	1.4527692978347928	1.5450015096301015	1.2343545062132166	1.651734361044437	1.3947229546751905
1.102344612056896	2.0899838237958366	1.9768642109736485	2.030997625239653	1.7521518102583	2.2686952193123915	2.37708052890778	1.9264782465597248
1.5248543153421268	1.890692122868024	1.6487745094437078	1.0660370728428237	1.8442503198710063	1.952551976983504	1.9013270244073683	1.9174276636542773
1.7845349977952352	2.005910464306867	1.6593571329227572	1.833584841161822	1.8362563278265205	2.008116090834076	1.77193601003195	2.065231862948401
1.594734913793774	1.728139878670293	1.2247901133462755	1.7824659518812185	1.778026832143875	1.5827982688379858	1.444930326503035	1.7578485118335356
1.8674335283361128	1.8324806732822592	0.596151331690923	1.9028999778388973	1.7964816212225996	1.7627906818740928	1.641203863472372	1.9666132933803249
1.7342346852431607	1.9553991573797012	1.3093501330675523	1.9589744655862955	1.8388267734392008	2.219436519659106	1.8632074382963049	2.147368784130048
0.6440441069189363	0.7945892316155081	0.9996797246064856	0.5874278056306126	0.8223063248628162	-0.2314055776252969	0.7292034065966055	0.6078598076010227
1.5107125583507572	1.5690137819511896	1.839744522389989	1.7161268559650835	1.4954594926713305	1.754131477257207	1.564044174178521	1.6623517740438636
1.771347692555474	1.8480839173043255	0.7490288313633748	2.025519543101305	2.09514179943861	1.9166168312090923	1.595539751301885	2.181394268354632
1.887528901197737	1.9175856257244988	1.6809735381364446	1.8133137040845788	1.9023735307587497	1.9666144896374187	1.9285919631370765	1.8621718822132156
1.905546759750516	1.7942252990158098	1.9769731529842172	1.9715920522021777	1.8665083376947715	1.8952752142283	1.8944524401028555	1.83916267821599
2.0002595852693985	2.392643177035261	1.700613442272073	2.090980218959786	2.300104085386128	2.311964453502438	2.0828403743720765	2.308463036308748
0.6631676332537779	0.1471754397532106	0.7423921907087503	0.5325738594219599	0.8140174495639684	-0.0726064196260864	1.0636555175008942	0.5136481623648106
1.6797375564141648	1.6713636209197456	1.5575427911653714	1.602290885342774	1.4911828018462223	1.747180954014833	1.4890160687039318	1.7303380872222178
1.977159708187875	2.3063709416315343	1.63457271144519	2.164469925629238	1.2346513222829467	2.23545026334023	2.1193616114807896	1.8569924775721385
2.206518910974213	1.9843547779731303	2.411769884815832	1.933385186534716	2.364787621032425	2.437415157937764	2.4112909206552398	2.3816192284431588
1.50512020892348	1.2037049766131052	1.4609242846392263	1.1320330076119296	1.6069585454602648	1.4797002467014198	1.690052647589319	1.2406426919439149
1.0824166049725543	1.2425718701257638	1.9202802630748828	1.0075727125512464	1.296231812449838	1.4683614468650676	1.6422398643851088	1.3381743835602822
2.385573250887272	2.169170943949371	1.514786559749155	2.176117500465598	2.0982645646976974	2.156822777536055	2.165348136233624	2.1869460122104263
1.6956185160350672	2.0657068862647456	2.3031431730992025	1.6610037204468515	1.9074872919549208	1.9908856527542775	2.122105022821068	1.757745872536478
1.446735615052386	1.5397822621515247	1.328636175537779	1.81833766421806	1.58376526420402	1.4223420336130712	1.5476284036971215	1.545238232365191
0.841558721620283	1.488953884366369	1.4362214142456255	1.1480620518775293	1.070016665772135	1.274020958897499	1.6589487254245994	1.3900859924396458
2.335030998356785	2.510889040545331	2.637222983694492	2.3560335537491213	2.272131179921748	2.3675565463094017	2.488179440558966	2.3288433343003985
2.014412701831893	1.9196913787968493	1.7494342979851	1.871691303213872	1.907319150288241	1.9837818727972727	1.904702005109585	2.150189213665985
0.8565007921938984	1.1193782538706951	0.7344200129677428	0.8803193067104457	0.905222610031428	0.7258703037843719	0.7168027887925152	0.7180368403234707
1.3987317943271855	0.98058757264427	1.3074012829618036	1.2780400376925491	1.2499228462564247	1.2965203251744617	0.8827110299761091	1.2862569033220024
0.9249993764965926	0.5381542814967596	-0.3217791193620192	0.3283201742221864	0.9482161251203912	0.6811143282193052	0.2868072016369108	-0.1702054558237114
1.7525647152239316	1.4524570121340847	1.4624026387537052	1.5260751673862851	1.7926049830465578	1.312369632538871	1.4589303198028436	1.2676127392995409
1.5126737336760865	0.4795440254660217	2.138142448531591	1.8307987326592887	1.6979759935083472	1.380371441634224	2.2048982392755097	0.7962850252952574
2.09493132918432	2.489422522005283	2.4767982602904737	2.403246589570587	2.4332460819812494	2.6151971408677674	2.679309786211801	2.583368496292195
1.0306314034346369	1.2881449209356142	1.3189209612642818	1.3757551804079664	1.4251729060843523	1.437260242839156	1.3871377492155952	1.4526110488077204
2.110065359107567	1.6669067610231407	1.8206390528782763	2.196115633822989	1.682588007207488	1.7636214914919326	1.793673436819181	1.74727979407567
1.5610734806506956	1.2359923512897504	1.1213552256521304	1.6332060333927645	1.7198800399817156	1.6644300574324329	1.4509806039696214	1.846948541072224
0.4577828541541214	0.4168964611743693	0.3059650414182423	1.0944238702409077	0.7951422647482886	0.5802646673285302	0.8525291441510358	0.6997095329381527
1.1922612505987291	2.02064517662128	2.015552068396176	1.8684103941312884	1.78988890670522	2.117723509056717	2.182259847033303	2.02701978058528
2.1423224136725234	2.1380156135671124	2.3782812207212345	2.286834597962192	2.407147772337374	2.5282136015252625	2.584907413679107	2.4333795358823083
1.276474983662172	1.7736134800178531	1.298553725816135	1.2557080192619594	1.5654130489016354	1.8540864347384676	1.4845171483954305	1.852593688213854
2.567846411845318	2.202824227160683	2.3804014903388278	2.458135236091968	2.263731354439473	2.6578317660013697	2.6415928515816374	2.50860415472693
1.412494455611936	2.3577926372706477	1.5242069006382832	2.032377521397499	1.4756210269325103	2.2818243999486816	1.804346839217384	2.059746305518148
0.4952514676549459	0.043210786908811	0.222008990229674	0.883481796773887	0.5235741814379173	-0.1543852744389404	-0.1234132676559234	-0.1772476992605785
1.7074519936158512	1.7550772841257294	1.7213391407191194	1.911962182824664	1.6725279435146916	1.2811609820526375	1.6183454070584222	1.7830821588890904
1.2161293838540914	1.307518088317224	1.7503548435813627	1.3516364933396343	1.4712932756217874	1.637328918308062	1.7599123219114698	1.5278414062640375
1.0642300711676116	1.5719400234665315	1.499515134752225	1.1044312479891607	1.3371306465176689	1.536582555703057	1.5822809675271845	1.3644901487479744
1.6704073786025029	1.8932393352339385	1.514556728690778	1.667173219560582	1.747145254222776	1.886307309972765	1.660706598935463	1.871456222835276
1.7173885576364958	1.5309409104198113	1.031021027399176	1.0814723098481176	1.5188602770455957	1.4469923027277525	1.466632051768452	1.451767596424573
1.3892503174270876	0.4344296816392665	0.6719021940939814	0.9966178068505732	0.8398590462772019	1.0453057642961412	1.5136106297563912	0.6369352456111875
0.8314980250193892	-0.01592602117162	-0.359228262278513	0.8793314637378646	0.5251706776616694	-1.1125603876790064	-0.848291999261754	-0.3883439354007106
1.3665762715605594	0.9639466929783748	1.4512778303963771	1.140466564243846	1.386906263232751	0.812497972401456	1.5553081913007658	0.9761086406737284
1.8015696712900475	1.5947475187075375	2.047698487565963	1.5898160841180755	1.6846084480271613	1.347787852647152	1.8423447496114955	1.4547557625535972
1.526250565411623	1.2269863780976094	1.0876698197115628	1.2049784237569665	1.655024272920296	1.1427416532250758	1.3257767876742106	1.4363920387794404
1.1108624539738774	1.3051306690963322	1.4863645354820372	1.3522374138018127	1.158978643994134	1.0694887162728903	1.2512862004420635	1.2329518333763705
1.5207897648881243	1.8198124445014676	1.6350077814581536	1.7128244963889434	1.8424080894867925	1.961263339720251	1.6781877567156342	1.9500130882939464
1.1270207278360778	1.4702030645802062	1.5865799325986607	1.381457703628355	1.2243350921599687	1.6407517225725692	1.6271318462836892	1.003039738547152
1.5939614408666118	1.956495487869196	1.8931708049948963	2.171438416830491	1.821592549180568	1.7824260844203137	1.9591846145574248	1.96966694280998
1.9062059606823776	2.245504460800799	2.164120534129593	2.20781479318799	1.9692259785325013	2.350489446005338	2.3391624450567106	2.2268255500181944
1.3791127153947766	1.6906423475053818	1.5026078444710085	1.890318409733127	1.5813183848642236	1.575154299512481	1.58108614347236	1.675436985158218
0.746572747616904	0.4185783995679036	1.2160441940130595	1.195503496472213	0.7408302082594568	0.3993051250998068	1.074870377444936	0.417359143038189
2.04324164875602	1.883525755670213	1.5306693685409136	1.809248356052516	1.734056620118418	1.838263407602901	1.649841441239495	1.756824624428795
1.2912760097651197	0.9624822227636692	0.9969680311496107	0.7046673510768046	1.3048810887366369	1.1368072162826235	1.3314762187740814	1.165798908433044
0.9391673734545172	-0.0239688357214498	0.8543652351225546	0.92603815133979	0.8301228069375359	0.4365895944890295	0.8201254825461742	0.5979431888397772
1.8131434001276452	1.9133569369343368	1.7483388527260697	1.946902925597964	2.000456499914081	1.766240509551331	1.9202739296710265	1.9371520707112004
1.7034766117121334	1.6033243785733355	1.5250205510351234	1.7006153519503395	1.9209308333934985	1.8342730708926491	1.6223726025664822	2.0018467366805157
1.408004576685045	2.049935154117449	1.0462656614787669	1.4279685428040754	1.5390995186116492	1.9481280195606352	1.6397510129156312	1.2636328399096042
1.93020713526571	1.8392390140775523	1.3928307394184745	1.8445967573138804	1.91450057479622	1.897661343727092	1.837459454472607	1.9971703441834607
1.4266940867903195	1.7600185383789473	0.8108517528917623	1.363042548717011	1.9119867572402145	1.6875697952505415	1.8968059276978213	1.690351167925859
1.509933521984764	1.4505062400242268	1.165632032594358	1.4029367205987755	1.464273726120835	1.4520483453514943	1.3949656934232255	1.5292678015013197
1.2730367130989448	1.5257088971563433	1.239589448180946	1.2991292206651008	1.5004129454050144	1.3955292517272773	1.266457306071891	1.3580782165951382
1.9275703885888409	1.929754786038789	2.1720657853094734	1.9620931621463131	1.984786314125165	1.97656518630203	2.190676519940152	2.16424875289323
1.840279250647179	2.2986616021199437	2.128758832441326	2.214973124867317	1.827191718843042	2.1600772264740966	2.1999443885559864	2.204733517422285
1.3996947366729977	1.6397660388693287	1.1878769944397534	1.7846952105002374	1.7203269626252704	1.942901427643107	1.6361549468515413	1.921711995221912
1.6433511521175794	0.2827201767355132	1.1544829212693792	1.0161481480147156	1.6809745401699387	1.0724960212776251	1.1186691100901287	1.5577197811951522
1.382689928792076	1.756723142952789	1.3767938385400862	1.6727738143704105	1.5507700290194135	1.6460158393962694	1.774879176742537	1.6975972210013508
2.0520200385845744	1.059933877453174	1.8714988054199957	1.4949905446501677	1.764997219862241	1.8403215187521649	1.8397741175986944	2.026013106429349
1.4575647384287178	1.749017607185684	1.2620877317762922	1.2765954845811314	1.66733994393219	1.881048343443033	1.4056150150815154	1.9230381593300905
1.632055650272452	1.5768081156726297	1.4089292754168672	1.691903494331155	1.5762468719529514	1.6252495419137565	1.6408561588766502	1.7074753514249097
1.0502371054749071	1.2358087858022082	2.0372592827708167	1.0666112177973772	1.2493233079488175	1.3459567227572329	1.9906069463448608	1.2948769664205513
1.3431764945236009	1.264402993407595	2.292097204601944	1.0413667140030296	1.241665503336445	1.2166353747391498	1.309234757143943	1.1961895406227467
1.237671653833297	1.059944682028267	0.9773736160848392	1.5252097034086247	1.362704304959947	1.0597176831056367	1.3428919753196429	1.0335875041381293
1.8836922100699165	2.1476792702943914	1.5291287238267297	1.9491903116515077	1.904512106975232	1.970813705422548	1.8544947442918205	2.1039370848151537
1.6852290409544095	2.010458711616537	1.8159859040560573	1.8336963658242944	1.898898105440364	1.986274931102133	1.850620018518131	1.7379724818603317
1.1436825771052015	1.6301482923202817	1.5220116155838783	1.6069959376219327	1.6086548594035297	2.003774026374368	1.8633605026776772	1.686399808359906
1.6063954335916544	1.784109772142128	1.5264300740299053	1.6455175170932854	1.7701022207047894	1.8313195058440632	1.8012928485176436	1.8608746154917293
1.4585189146688395	1.8557207026562208	1.42566125595087	1.637535973419393	1.2556835781806277	1.470487063850267	1.544505059001813	1.4704376934707948
1.6656029867871172	2.0217884197616653	1.7460067837186617	2.0436566518839263	1.9798028864976327	2.2030532726962537	2.0663478911411315	2.115946363446893
1.244405215470043	1.5342496956465466	1.0288709907697844	1.531851697921588	1.5965904583124746	1.7807189876110503	0.8471073358055036	1.6652876709289737
1.1898169886649537	1.3147354551461594	1.498617201407218	1.421062962891805	1.2969617886244635	1.1216306942141103	1.5252190005055577	1.447332878983458
1.277001019824312	1.6638432475518543	1.578873507285755	1.021822070432966	1.6537595666210148	1.84332809296651	1.9679232617318507	1.7859304844114123
1.9026124998305796	1.904380844536514	1.6824532183862595	1.5746446286949922	2.089044639085869	2.170025408350215	2.209500140423183	1.8113518174706589
0.7934752218868322	1.2176152046138649	1.4884374875480668	0.8795323962662173	0.8103066285180733	1.318613592918546	2.009733761100178	1.2414980617661515
1.7848465011371353	1.5507893056140811	1.7082471267593948	1.829229772820639	1.91392011091954	1.7174865534747803	1.7168995915819374	1.5515274408205355
2.0263104495810493	2.188326357111518	2.01055025467322	2.2284137988415385	2.2790810853209766	2.2595248240807746	2.270091035905409	2.327959993797285
1.1206090388114112	1.590736856693983	1.3260869883981838	1.3606300266396392	1.3655206874908452	1.3807740085092164	1.351998544096333	1.294443597897381
1.5695219807461736	1.4516192338743874	1.6282070605385863	1.5869129521080425	1.833179304981368	1.7929860003085418	1.661459044583751	1.7925120350327897
1.1788415654031392	1.0020012801385432	1.0921878836980197	1.036885264754376	1.1497125434924986	0.8788113365077822	1.3338837611554073	0.963664033077884
1.9517155309157848	2.287220315666532	2.153912155005139	2.2657304677266783	2.1797693650470453	2.3337839327221594	2.35171277592274	2.2691384032785664
2.0019657534393493	1.680535041261188	1.4392580814343838	1.682568059359307	1.752952092964644	1.8531100456687977	1.656076199027933	1.9795310212548891
1.8003704206939826	1.883327910477026	1.636873451625836	1.6014432532626244	2.049398128591416	1.9646413060513503	1.787813408149538	1.9636392340522024
1.2097418135997908	1.5198824164904876	1.4890775577751414	0.6392581186651158	1.6743066229892247	1.3717036075547215	1.881313309079904	0.7471792375019735
1.1317107427124613	1.323537093050764	1.931619146822778	1.5377892978441507	1.5712139312631757	1.6616918768528337	1.6151303984621894	1.6948980786497887
1.955920046806477	2.2448137428340984	2.0046527969670214	2.163995307791512	2.3664160365252336	2.4397774049126864	2.1349161232300085	2.4330635775408327
1.3014122495419225	0.9691439884463792	1.291976571555981	1.1395622398865204	1.5241779229901824	0.9812413552353016	1.377291799187216	1.0356336739832823
0.9325231876176976	0.3196658373627926	1.397373616379398	0.264262112321553	1.1198229078611843	0.3804067953107067	1.463493287880569	0.5756744683476795
1.7710619421741736	1.1316407339152286	1.4355845938307243	1.5840407104234948	1.6157043577823331	1.4455457371700182	1.5938213376174666	1.6054852669497417
1.2123382579397513	0.736565860474694	1.270859068821936	1.1972530325968451	0.9363487420224212	1.0597413186727118	1.1884000727034008	1.0924933385569118
1.7804162222383528	1.65193364634472	1.4151327487380896	1.5567979621254455	1.8675977782434647	1.602035258633352	1.6305093355001268	1.7186338770185317
0.7473285367633683	0.2716948934525179	0.5846412083270737	0.9299652594567704	1.2292544652836508	1.1876852324727334	1.0764868240550047	0.2714512263118264
1.6360962600854048	1.7414381875256637	1.3151171574206983	1.5391595732915913	1.5628471716882093	1.7340534034687092	1.5092280043066946	1.7534899999345792
1.307462214872021	1.3611350104110589	1.4643959920764442	1.2726042346165685	1.5958254254983886	1.1921427219063017	1.7245521439810991	0.9280910326170252
1.732740570931308	1.9058768139142563	0.1480278250840398	1.4570936561267005	1.5762073403666503	1.698317465145094	1.316644129286245	1.482740824167983
1.2764179656382988	1.3164231744497317	1.1912100535039416	1.3085630073319068	1.3470611621133088	1.4671802632596114	1.0894277210971883	1.0899198110997983
1.8575381552108496	1.883145043638724	1.8846258402071907	1.827937768118729	2.113467417598207	2.096564011984014	1.901109411153965	2.160125904657649
1.581897747708077	1.7405910680726586	1.1142278048006746	1.741397650781337	1.6114097118447746	1.6647679969651252	1.2539880462365016	1.582467106567987
1.0204710701499822	1.5636892173571606	0.7483272343768217	0.3496126853531486	0.9605865389886988	0.8986763755369113	1.092737186123639	0.881568411191326
0.8032672874469097	0.977913659071183	1.043123518319115	0.5608952518159088	0.9800508512070036	0.7861435936369787	0.721250823805402	0.8452327637427379
1.815921352124452	2.027765080423438	1.7938693179559482	2.006819297564832	2.023602066248312	2.050261546598187	2.0651813194217663	2.104852489348711
0.9726185484502629	0.4397076976059975	1.6427053936162102	1.1551579795096152	1.1002373345551788	1.6000232354362658	1.6747667275050993	1.1812891559086351
0.7911575496992822	0.8385856941656433	0.780971827177615	0.7150600598820023	1.1111305515387822	-0.1644097821190468	-0.1627661236438756	0.7685726445016177
1.933081628441189	2.2053777989319427	2.038260470329971	1.756485953508853	2.004233368454772	2.119741420971622	0.981274364316313	2.110147943104575
0.65562109592232	0.0136118439062388	0.0041375820697661	0.0195265200835943	0.4884767954121831	-0.1166820133529516	-0.1274837998115175	0.2554946504765403
0.5384598795372738	0.4944435148675081	0.8043366647546921	1.193176124398429	0.7136637009143552	0.6016503373949901	1.0950804969556829	0.4598933284377918
2.1071271851345066	1.9703013899287296	1.370538938982831	1.4982974653174406	1.525673642597009	1.9656651358340285	1.7703895801386291	1.8313043382669705
1.2970725936830492	1.2641689547155948	1.263314925833799	1.4099330672975847	1.7570695674495465	1.6723227054712937	1.6237770993108815	1.8033778343475384
1.0270516647590595	0.7422220507648726	0.7909056809213703	1.1153543080450126	1.4184825508669516	0.8347570618231169	0.8240463627776154	0.9897954433852992
1.4034276874884766	1.093838506313623	1.1914780926038837	1.3041110977940171	1.4221003581687035	1.0631512107878889	1.4268951946544437	1.4493437597426506
1.619244640466415	1.4584904235307596	1.2047770722958486	1.796041564028906	1.5620413410755336	1.732782193334622	1.76582103200963	1.683516084171759
2.3605001011655187	1.9057896293828192	1.7982969352541929	1.6840333811752275	2.2514736461933893	2.1132263960945323	1.560755246739025	2.30171464070724
1.4837846553190746	1.581107116497488	1.633830022501417	1.6489541238704668	1.3855640519332275	1.8481022837639816	1.6757597424579769	1.6026160390003366
1.571852969401848	1.5056925489996202	1.6283624866245492	1.4650784045174474	1.5919788456731891	1.6577239733390277	1.651701042075254	1.71346598556437
1.3449604061707814	0.8938147253350688	0.8881613890254954	1.2832233225533112	1.3017257957768458	1.1708640425646848	1.141129914513016	1.3070811607051398
1.0806677295206806	1.1822812409502257	1.2597296266689724	1.0121028410725994	1.0618016528863918	1.3001782937146964	1.7972609853094628	1.3993675719308392
0.9837642899371524	0.8886057186145498	1.2469991619595908	1.0719624929838798	1.2414997818467204	0.8792978534862587	1.4346744010802774	0.8382050007198196
1.7531774282463668	1.9477601593443272	1.26657537685308	1.5387726215755713	1.667942785959929	1.731681381556767	1.6521451925565975	1.8313324777281543
1.686638064529424	1.7615989840498445	1.6569816151743155	1.7014881709876737	1.7267801237889158	1.6330773236692642	1.6298252792827723	1.6803385503000074
1.1008859226148773	0.5684295213651926	0.5172773186766537	1.0167513513112545	1.3123181599324756	0.750357218750356	1.087200952662127	0.8780027148808076
1.9560212218210085	1.9079672200528963	1.872042346564489	1.9885534359858696	1.9418372284661036	2.03819170295728	1.878528015276803	1.9360827533234188
1.3952418561879791	1.5589321585759102	1.2208281479147842	1.415220846813896	1.4452372617050808	1.5263324723368992	1.5935512825563627	1.1119686107265156
1.1161594904058303	1.270867875800208	1.701001699017305	1.4288116143025853	1.326185758198101	1.9034555595469496	1.8428746029316043	1.882880737146711
1.873453297380555	1.9796325057948403	1.9459232433252167	1.7093016026294072	1.951302180078135	1.9764303147877569	1.6447557330036946	2.0254076867433524
1.6235791588580704	1.8935209825312904	1.2503529928255244	1.737572572375945	1.9325622358594616	1.9153717785786184	1.6655615524813916	1.7529198046418308
2.61459146506688	2.5403448114582927	2.4386125505649066	2.1438971445697903	2.3992911319597634	2.6899062248275816	2.636633974356815	2.439199284779072
1.5043364892250342	1.2047680907789582	1.3183618890267004	1.270718715044151	1.741605183179699	1.5762702326368263	1.5640605863565942	1.8025082574568347
1.4810808301873355	1.7514157853889452	1.5155492222753726	1.4631860514140964	1.4763231727108508	1.7310035738358598	1.6474657575154272	1.7446475550087508
1.5108146869680477	1.675690438583458	1.6101746688584957	1.7910947960203951	1.840008984941797	1.9290709742171404	1.6891334218125191	1.9641957272882893
1.416680008721939	1.2755169049604165	1.2890974693510215	1.2718335644518983	1.1392773892916896	1.3246885885254385	1.222277790302939	1.455523147510157
2.1692972991724644	2.1791690028205086	1.939119665409288	2.2957080319693244	2.2328758973078973	2.426829662176336	2.184164348725591	2.334922619448685
1.6416314226083022	1.4636636278070354	1.8319013415496972	1.7077704151879065	1.8419745405456232	1.691788025617966	1.8072951456601036	1.8356071046385096
1.250121514647819	1.2823308988871327	0.8694443049991748	1.1367095962748608	1.1596626531535483	0.9119919825347635	0.8325256502691465	0.9308766446278558
1.7538274242825582	1.946864197530797	1.4054437407549845	1.8149858153768152	1.588530357261867	1.9929354979729927	1.940208512973136	1.86564164852218
0.9390868047589284	1.3897165184946594	0.6545480545023719	0.6872552634358288	1.3040207726492243	1.306181308089266	1.7199315112589717	1.672550324148839
2.090053406865702	2.3374491988232973	2.3521374112926723	2.282804836392375	2.149130440594583	2.2951697057113205	2.341199522900306	2.231286853533023
1.0204881752011647	0.8369144642535165	1.0742758875171126	1.2934869773069415	1.299296774247094	1.2827850659678115	1.3685611930683466	0.8988684639804041
1.45044948800638	1.3227796686885969	1.293367875626823	1.705252184229267	1.362122804979614	1.4843685941228462	1.334962865673542	1.5516290738971965
1.3535674557200232	0.9698143866412836	1.3162375452005883	1.1574498252284708	1.573572266616283	1.159061512863925	1.6261297218107027	1.56522069590275
1.9607034488345487	1.9228421057798235	1.7200527739441456	2.067383119064124	2.103282279286981	1.9052747117026168	1.923293906729731	2.0663333468022294
1.6940602486683158	1.7245871050424428	1.5781844945426542	1.8734523243079964	1.925114766496548	1.87285412762268	1.8763260108935007	1.7961927896082974
1.3602940938153367	1.0980779973219263	1.09024686989252	1.2594311040795898	1.2704846650940995	0.9754950845624062	1.0103442475674915	1.0112540445840283
1.882860549626068	1.6287783197614254	1.6406045932737392	1.6880880425456788	1.6437069065025154	1.631722084771305	1.6170586182776596	1.739175894105622
1.1509771566773708	0.7388301007901665	1.1253795725109508	0.6627917570690813	1.130899458242081	0.5506382027580401	1.6962194673711228	0.4192690885680359
2.322402717228943	2.5195364687290884	2.232089255418733	2.459861267500413	2.363703467848264	2.5160891907569964	2.503746033012564	2.4164769547331035
2.307344653227001	2.485929924162601	2.3850202144988337	2.295753655424116	2.347659788574412	2.589912588548404	2.5988671321290604	2.4244899325695592
1.7000256163449703	1.3663440291814164	1.4882092813407914	1.5999346125421663	1.6245432510312283	0.6494978146703728	1.6200082833714595	0.9540226747169988
2.003134063027502	1.5374758598324816	1.6515412800071645	2.0718298222080445	1.6519081860904576	1.6062627355947243	1.7558830039913418	1.849857119370254
1.9304618621158656	2.089953404158015	2.1994354512954404	2.172023499036088	2.1363510739607725	2.049750055791332	1.9992136590360816	2.1736469092793733
1.9067925985320184	1.939307904976404	1.3052827909890012	1.9000346360186031	2.132836296578998	1.9458779993001087	1.7509519641907734	2.048562020680531
1.8326008353878995	1.3597335579255256	0.2958442977685446	1.949940179261905	1.8604006651849248	1.7685699388305522	1.400899155007827	1.8159792173969267
1.1296396063632266	1.4836778437533873	1.0593209086263136	1.072001455941312	1.2869391382259694	1.3307366284297153	1.2378878544131464	1.0614776452855372
2.112221726252052	2.2429883745657984	1.8778715349516637	2.127091432147766	2.3659365273507933	2.2428136111633874	2.0438590222852797	2.3902061307962894
2.0419114016461	2.121876755119327	1.834215925539669	2.071920437676745	2.3703067374935007	2.3316147390439377	2.02675345736126	2.388376727118302
2.125219004516829	2.234571349153386	1.8923326832781364	2.157871377833461	2.37712538553211	2.304515019909025	2.07072941110425	2.3954939000438538
2.0791040371527654	2.216905186756043	1.784745523473401	2.0957001064716256	2.226306995349248	2.289704869043158	2.095257571827749	2.300235573631409
2.102044133972263	2.2539210658885893	1.8966813412691967	2.17026691997912	2.37834933902936	2.355243249722731	2.1283085562831614	2.381540803079816
2.1745645018766724	2.40596830001558	2.3433376590928936	2.2862261601861174	2.357747193069951	2.5459105053552533	2.560358155240509	2.477894677273504
1.906892817293368	2.345778036800886	2.111361289634461	2.238508046727857	2.3560269299750223	2.5263016389341746	2.221440357251497	2.5086510430531286
1.9986342399812416	1.924852501388264	1.1732484081493204	1.0809904590339023	1.745271338847853	1.9948805681672213	1.8908261365566503	1.9467960744341395
1.904616189504882	2.154847712971328	2.1502159365399702	2.1967347544012843	2.1386704962285963	2.133194736046836	2.134199703351019	2.141914703871453
1.0976684225372326	1.1212427677979464	1.2653267488362658	1.1555349730829478	1.1945550340398694	1.456492680400639	1.791745689591841	1.3696839767140687
0.7445581771018724	-0.3128825787933542	0.2730825684698981	1.0119369665615083	1.1011222089245103	0.8527010373935323	0.9284304222777732	0.5963405106462681
2.040905085967648	1.367649635135712	1.9411087980891888	1.7140515679296675	1.948481423350905	1.6429306084301258	1.9627810311546952	1.916720001716012
1.070522870480927	0.8236370846492902	1.009359445279873	0.9443751316598084	1.4201241370983542	1.438934875341328	0.6065712931843161	1.193454845477582
0.948635241990584	0.8530289087940067	0.5362168587401641	0.8490549523800847	0.4038211391645706	0.0577499089346672	1.066642431208107	0.2322789667717549
1.3747370051947572	1.92755243901794	1.9155256549239208	1.876392809313204	1.7493867421282328	1.7844385765859885	1.8024775726445608	1.8784227178295692
1.5142447377678598	2.025001467440789	2.2639965320482385	1.1317221708634884	1.593445486240201	1.635362815678845	2.1607210292851087	1.5940801770755575
1.6342073863983673	1.471562499850618	1.6323167024837992	1.6949442693853958	1.571920045886497	1.7510415273401123	1.6564615895072858	1.9189163444356172
0.7080821913991403	0.94335318421796	0.6221380235043426	1.0894822808463958	1.0027751956748645	1.3884167555589195	1.134819973393283	1.1420478863172203
2.072114264286193	2.118329551675967	2.356821571242631	1.9956195598738	2.3648812997505884	2.427323132953126	2.5149021691742965	2.441074156729361
2.0039297695815206	2.359397091065515	1.7069510643758887	2.0332812334972967	2.1422604741206643	2.1790987577224885	1.9950329368982536	2.127672584382347
1.8785480445457443	2.1665596092936936	2.2812298729428693	1.992758159501369	2.3215564740425885	2.362169893270581	2.38720382983526	2.3348464052078017
2.063334497256857	1.9559440998485984	2.4665458529721564	1.9639465859986915	2.2039487494549075	2.3734567414663057	2.2903228071567234	2.4299795643734434
1.78872025439579	2.0765407998229795	1.6090324828312723	2.0716265152431674	1.9424408616950424	2.187486758089198	1.85920464224775	2.084845418791622
1.3627227494513867	0.7055057190751298	1.8898898081737967	1.2037395293550073	1.3622263509212449	1.2931517074112662	1.594997985483362	1.302440025883828
1.39167115811777	1.573738328667874	1.3928990182462884	1.8555350210518915	1.8459973271940824	1.7827667846349884	1.7158574976089072	1.6809749554719289
1.7788508707240998	1.9074693313440128	1.8005045282761034	1.501211464018721	2.016879152945909	1.8624382612860169	1.963586891097718	1.696326073183781
1.3442342452321867	1.8993614000058268	1.780883806962173	1.4604328042151324	1.44561936942446	1.806334533614929	1.8657412776164064	1.363879468616306
2.283310795257648	1.990728516979389	2.3148459283527862	2.2996805990515745	1.878142719045407	2.1919859811138145	2.026886607030902	2.186715015976401
1.7997188320744792	1.904785368179312	1.8790364036284184	1.9838845310075557	1.963307583559054	1.920662611588784	2.020631974883563	2.018598998471924
2.0293495393309104	2.1156236812557347	1.7096888753836974	1.6731190348949725	2.192017301257545	2.1547715649300008	2.047980992879546	2.1650900711715706
1.9768887421845005	2.1851531077592967	2.135869841848256	1.7752409686539825	2.1224008330928017	2.267998072957924	2.123346879749872	2.238100867948257
1.4394775239674047	1.6308380051685385	1.5115812641389288	1.8009174678122264	1.9398981233339216	1.985657328259845	1.8762937673026765	1.9847989962629065
1.7936899849086472	2.000163329065387	1.7324431145829502	1.8489084139350884	2.008741607493574	2.057444327806741	1.8338060255168	1.6971464157038096
1.4853615651382528	1.3550614968728083	1.625837308033243	1.819531870223539	1.6719925265510147	1.7916533692782783	2.120177237791	1.986878117800173
2.267690777160693	2.351252189247582	2.145387748147556	2.130245069165277	2.1915343933958544	2.286296010553452	2.345040916334171	2.18578682289201
1.501222231881431	0.8026627235215261	1.6916185514372148	1.1667541230399867	1.1180628241245858	0.890845635733464	1.742570977668697	1.2784999510054975
1.4264795357459907	1.280128210806343	1.3320569714341792	1.6894626272574726	1.5192248450290993	1.5724846849312943	1.588834951697907	1.5986322976710627
1.6625914235695836	1.974379287608093	1.5358824303404848	1.50926493268495	1.9778127285262683	1.9454397857041343	1.9633133209499771	1.968338471889505
1.8933185647604869	1.5043059786361628	1.591347133380595	1.6975049212212747	1.803325088828278	1.5093280400873863	1.7068680918166947	1.7553695720796665
1.3082109590592412	0.7614642237554171	1.5553861484135794	1.0050559978882128	1.5611191719350088	1.0531941371797706	1.7384890128095676	1.1797429282082352
1.926062223785681	2.1558562404995767	2.0768011681788545	1.7776979278671678	2.178145282467374	2.2562123457396925	2.1394735374920386	2.263967390538104
2.246316872163523	2.437495906802665	2.298631862559385	1.89884565252518	2.297622426797781	2.4023081913579576	2.334555359092308	2.411996812245326
1.9267941952879568	1.622716811543092	1.3026966249807026	1.8311087372934092	1.733152328657974	1.745181973642952	1.5375556207308572	1.8217017023508468
1.5504158458196904	1.3158503431725324	1.324565262686199	1.274602767065129	1.4863480183477669	1.3684206925296254	1.3292814269102482	1.4341765311650714
1.329461335656445	1.641011448573206	2.1098942536404803	1.2450387428890983	1.44967101404324	1.4989917221528477	1.8381221311108824	1.46440956573764
1.7350225113204325	1.6099071484907812	1.7174729985335613	1.8704702815885963	1.9153187025757183	1.8787173949674183	1.7873134527713532	2.0232515155862862
2.073414009246416	2.4162191277138705	2.2449838404137337	1.6028360300091773	2.2126955298236086	2.343460962010493	2.19717018359242	2.3122564876044804
2.095970383873671	2.3742964049356483	2.023145434208968	2.203915805997988	2.34745286281351	2.4463195701635034	2.2193848767239337	2.433922761443231
0.6803558250444834	1.1354334901868282	1.0796692603096498	0.1885497833716384	1.5084860711227024	1.7505562638183687	1.7941012707677322	1.5362484845525202
1.6674284725902406	1.786015496914987	1.569297051842296	1.6580636334100878	2.074160325150035	2.099578104059997	1.9676925971134769	2.132979355654834
1.521545625960746	1.6487276526513177	1.9432558741994987	1.5245235024072712	1.6313431235940044	1.828018909032984	1.829833750599518	1.8134851419296865
2.357020167221786	1.7929489919883934	2.2171538399224766	2.011362838261537	1.9635847153957968	1.777766507335422	1.887181811344472	2.204934638812326
1.2011889685496602	1.0270289617338648	1.3518456998254478	1.147007423181898	1.3004693497642912	1.0960316212718335	1.510170406411794	1.1740679269950578
0.9424068314825774	1.6506528535663096	1.5333215665256557	1.3189022132605532	1.5739688232938254	1.8044366205275657	1.7884528261955988	1.5408918219341696
2.1127491597084065	1.798934537048584	1.9240270302973963	1.9591091252447737	2.1778176596027428	1.9476779340785024	2.024843990063764	2.1075371040204463
1.0762850431086095	1.3264788767057574	1.2756234956565191	1.175697978282382	1.1867148314642908	0.999766531023206	1.6982962262778256	1.0057517729676584
1.8255030262326333	1.9844214304996932	1.880996392732587	1.6237639585506969	2.1512652944665587	2.2340959823844626	2.180442982595886	2.185846020921097
2.034812542389082	1.9446619462443284	2.2408803392469743	1.9986928520918437	2.2218183055923824	2.057005960646288	2.240378245327263	2.1754223045519727
1.7545665338345562	1.570177187063392	1.3736351497457684	1.7498482625349672	1.5152884633965158	1.5828395895327558	1.6300076242629205	1.8886712534404864
1.5891245876174125	1.7462937033698305	1.506873044217467	1.8448750117993007	2.006759789803785	1.956182654246799	1.645796931921001	2.0313667535645368
1.8489495748874116	2.362401601638637	2.0268286432658127	2.2278350764994337	2.0826302886285446	2.3801380442331155	2.344633232011051	2.183814885775809
1.8943364443405968	1.9091103038241428	1.7071573733049037	2.051232073589606	1.9732747032731384	2.0074031186899224	1.9601678756827596	2.127802583025935
2.173658377422441	2.139491101447751	1.9594919839296627	1.876003305657536	2.0536775814665	2.127355611628285	2.1050369849866803	2.0317921906525807
1.1071985576915997	1.6628990968194857	1.9135254521264025	1.4667936412677018	1.8304251244046863	2.027997358780966	2.071758352947523	2.001705726754884
1.6731803462374164	1.263689032417432	1.2585403754999036	1.8051719559667672	1.5835943067701468	1.5688736379394168	1.6341972172541992	1.4639196197758138
1.135274053414784	1.7515135992814264	1.7974452085419277	1.4568859522912936	1.5060101898333806	1.7938495920488142	1.8812943857727469	1.2509256882021864
1.253256784895792	0.8072228205724352	1.2429940416157363	0.8624543761244375	0.6832599372194971	0.3394808351978594	0.722095472262845	0.3565621030299892
1.945574616563834	2.42827684084936	2.3502069292329333	2.272168694353359	2.276259957666438	2.5981522209971413	2.440537046652859	2.5213821848582985
1.3613424305546444	1.289150958331809	0.5898208849650651	1.3678124133042178	1.6371696175926491	1.4060080288503995	1.5132169907469415	1.6556034002179654
1.1954931946906673	1.4978003174976473	0.8590869950949468	1.3384356389143768	1.3320851256380355	1.4582014074279754	0.4760555942527343	1.1816119828259792
0.5787485104370368	0.8262002939414421	1.3235023258427283	0.486985966357809	1.1671383649853593	0.7939980261748092	0.7617047193172695	0.9756839612754508
1.908712720564603	1.8085613985475044	1.6722460672593848	1.7472029464643772	2.104643438779411	1.9882205292669937	1.7402125055346864	2.08406264219637
1.8719850070772357	1.7863717640138697	1.1953566369094184	1.930429743649989	1.892318518694104	1.6964936666175758	1.7664342386684728	1.8892367179543628
1.4146075636886004	1.256909875586178	1.364560169461834	1.4258780686057786	1.3666096008320772	1.0675759539038818	1.0821638270334173	1.227273985146604
1.4081805827095255	1.7658070141960989	1.2505415413803105	1.5615249729549725	1.458027249499512	1.4561162872154156	1.446881629859496	1.2398876015176732
1.4536293226659631	0.8911664939435495	1.115171273174017	1.1545875721763394	1.5449221657850627	1.079784688491071	0.8363354903582977	0.918810677180513
1.6511350396975382	1.5533416869206496	1.6440737896979698	1.7440608236701611	1.693366360354067	1.827235274578886	1.7285316718808146	1.8953224038743175
1.594719671939153	1.4151466258840495	1.2047798860310908	1.8102987247112543	1.6196530144061727	1.7052071515946148	1.3325622254564138	1.6533396654514476
2.7784360444050145	2.224754907433697	2.282191869669555	2.141194448947117	2.31105290508683	2.317464218649385	2.370897885015531	2.396555537616996
1.1171647218837777	1.224645727836645	0.9493814589717036	0.902035353354808	0.9079028341640828	0.5196767987124339	0.6512190088074494	0.6550661102817587
0.9578515134347964	1.2213093067839802	1.5901702574476837	1.4318789212140584	1.2838894130065692	1.0875025896896098	1.3650265859175057	0.8007270083717352
1.8811313214751544	1.6374625451399418	1.8097044632024497	2.058592445944007	1.697001617462835	1.7118033551797471	1.6812321095554186	1.817994249781956
2.1263459106762936	1.91871335847954	1.812130013680308	1.9820015887241165	2.135552180424681	2.139501116107035	2.0274138860248336	2.25687172228448
1.7595706181801245	1.2817127955249064	1.653024937672469	1.118307851157066	1.7685656716273843	1.62306382655735	1.4585304564404418	1.3853142620891163
1.3042764741566653	1.4400947165255626	1.683554419910415	1.4226601397728929	1.5300257487173483	1.6359346186092232	1.722237839184961	1.701577692581981
1.3751198717982538	1.8374383012025317	1.4481500977178852	1.7244786701640673	1.6604878348259304	1.835947435970494	1.236459929585352	1.6694149262381897
1.4059577657576838	0.790352888753055	1.265401900451443	1.6205788302360211	1.2899585606178072	0.8142490963448216	1.0914097380708037	1.087682801731615
1.8316376538520325	1.9002154493819845	1.9184346565560455	1.709266476044799	1.6015406285676683	2.0085051446613256	1.7900260156694394	2.0302105396422845
1.4254550536769923	1.2596721231577397	1.7584595436487418	1.392611461167291	1.4978184230823477	1.1927914243445226	1.238019443443534	1.1498365104062571
1.5565159447291677	1.246800177094863	1.0537276448626876	1.3414375999367338	1.463274979726778	1.3458244937190509	1.201581724488538	1.2471170447955575
0.9928946835684972	1.0490446468896906	1.6239114244016897	1.6485426520740187	1.232626480024543	1.2065916295101362	1.234278708969565	1.283514510732713
1.3963312739989917	0.6577925310125067	1.349233348705137	1.071666703492897	0.934446319701146	0.9342398256158456	1.3980800781445224	0.8315281580893525
1.7413948177586958	0.126950583749796	1.239910913942086	1.624583079956454	1.4534442878861311	0.9855750242182524	1.5591617339633088	1.64910800348123
2.2972733472643143	2.4045116484007028	2.3298639823750795	2.261582549845539	2.369438358001257	2.399253092112606	2.382473185623374	2.4241613945629106
1.4114806031714957	1.6982404439512122	1.2600595226226932	1.7794451171309391	1.4465696083328012	1.7584247061114735	1.4396459648660065	1.6578742776024404
1.801274602785483	0.6568065200190596	1.2479820975078073	1.5138877147608236	1.645618020696267	1.21781046855171	1.6832092580850877	1.5332773160311206
1.8289923237224237	1.6202540182177103	1.628726443460114	1.852911446132218	1.6962330127432557	1.518410876182789	1.5016817691568816	1.5867483121658412
2.6029286748887697	1.9595780674683063	2.393189942858277	2.2140000006060343	2.3197839503765527	2.321501990817372	2.3481276437802867	2.314216886721061
1.382542890110818	0.9983594643259284	1.3998544581022203	1.37116865320617	1.5083132229978968	1.8543272234979404	1.674054661661243	1.7146170537511325
1.3008265480945338	1.029274680757292	1.6279568651012888	1.2565946598991116	1.110351298517814	1.0610973538572015	1.502149091416927	1.8067409762663864
1.739006104377533	1.8519816705526888	2.281868031026652	1.881330760492967	2.1341772529305167	2.094011101305568	2.1019328130510684	2.171902929307404
0.894947174833756	1.6509438551859763	0.9689313044803032	0.4565769333499809	1.1586867508740557	1.4543386517778671	1.4526625713327237	-0.7803896824362226
1.9569083069290023	1.762860147459174	2.0561469435452406	1.5459514590690684	1.6761318147699726	1.6578165005021852	1.5989690888703456	1.7335256023429249
1.655268857947077	1.5964984431750873	1.648100081216159	1.8361620405306351	1.8624124168504512	1.850061114454686	1.9253887779578875	1.9063672506062943
1.2358721132002215	2.025887091163144	1.165253974741929	1.1842735781498346	1.6331218315788	2.09398063855006	1.6136382393995816	1.9194377501034652
1.912222705948289	2.213000123415516	1.9168992788086312	2.252217857174528	2.051815845612359	2.1963272939669323	2.1192324864967302	2.2240472642131626
2.2502268316967355	2.53146778217303	2.1017001601700165	2.3823999187336717	2.192525263094412	2.3270922691433924	2.2762306814622133	2.2617384181348528
1.90686704518497	1.3002145754730343	1.5472939521130138	1.9295308820001396	1.0607421624005382	1.390573299580259	1.0562374724477326	0.8954146196101549
1.920703608814882	1.7305046979994851	1.9010169109791464	1.88407108615062	1.3190927093589784	1.2882003386999634	1.6275672327019326	1.216144042816392
1.4006835686156898	1.3058072662817686	1.515801100326918	1.0884696760069283	1.238766356391606	1.3257476271620117	1.7443718217221649	0.988366762367712
1.508298359208673	1.3061575544876185	1.3406502776013338	1.2744025762225486	1.5874206818443028	1.2066416378990517	1.3395931218005386	1.4415990740895903
1.1777975042997568	0.4013325930135309	0.5435335071737072	0.992205360090658	1.152995786423601	0.4410912716926703	0.616681803475811	0.4264027872345793
1.487170861866443	1.6637568043634248	1.5055591542433566	1.5980717550923742	1.6127623928477142	1.678663679360687	1.5961004917768469	1.7246119346025783
1.42144477848921	1.2749575229245227	1.0395397115115983	1.199977772162016	1.4685708418874457	1.347042458688713	1.490257848105376	1.5314027204995329
2.1844801497954167	2.347884847412725	2.517322498615977	2.267176586651068	2.3337266056927435	2.4638225779366207	2.5271150870321715	2.370968077201199
1.9782665492290363	2.342741107861202	2.24981436550944	2.3354917298152125	2.24621160644882	2.383385742369501	2.417774775575636	2.335686527551055
1.8646267832151129	1.9788278780836832	1.8894430587160551	2.119862707091616	2.286237378555423	1.8820675908708084	1.8077920855061245	1.371039783183151
1.438633693458809	1.461281814787228	1.5556161554142784	1.3164050698430014	1.3618500477381603	1.2954991263878628	1.7288420326322378	1.1574280532801415
2.3376329917204823	2.3091352824819515	2.248368840308712	2.147784559685717	2.3539529666437646	2.2777181708157976	2.2595806827925133	2.395459477272694
2.0752665132121333	1.9698513801793889	2.1672581593842963	2.1002839889388403	1.908741363255385	2.209851162003586	2.239922182704101	2.045692800843454
1.6597697935309206	1.5429046158218014	0.6054074803385593	1.7816560366252712	1.7213232627031414	1.468785760156297	1.2411696820941365	1.5474660509385585
1.760872905109482	1.8788915247513576	1.696309620047607	1.5488911152461868	1.5937710426906275	2.113507326709539	1.7549944617554598	1.8293316800192585
2.169557092900356	2.1889639109051005	2.339206233560084	2.120453836335584	2.246456620347373	2.526979439624303	2.4206545334003366	2.474999686507747
1.6462751483305853	1.720636982593511	1.13878049291576	1.3352736423730789	1.5860754330325673	2.0070370376394053	1.7229355409103853	1.7886868780991882
1.6971197629830528	1.7573869419302308	1.5155191911056007	1.433339151251165	1.8702643347286856	1.8445904523678385	1.8900444854427343	1.7914471836207688
1.0375231068316428	0.637278848107784	0.8039248732479526	0.6607730955286327	0.8905571020626382	0.5386832233148121	0.5606025114542412	0.6398866939265471
0.8494114768073967	1.6474480430418617	1.390838131799758	0.5736331865996841	1.045927520673319	1.4791035483906043	1.8663582670293235	1.319638716994035
1.9223047106757136	1.9749494404938317	2.0384026379484346	1.856771526945689	1.7637315671345204	2.080484458524253	1.7810536209688623	1.9925285312407703
1.9416875248190344	1.7835149092600322	1.7490457709150655	1.9238158764800963	1.8286694612255092	1.7809931538497903	1.7282058630162014	1.7270357034174622
1.4982269160431427	1.8416385989290749	1.688917679827496	1.344528707077101	1.2981901522525985	1.543247510844411	1.6724684510122316	1.6805947102139702
1.7252127397165935	1.2195450480656302	1.5102759867729731	1.3299933849850565	1.2849060675459398	1.2824103110480662	1.26046435047465	1.13010373779095
1.8183604465616736	1.9148353146485664	1.6660214667821691	0.796448579201259	1.970098140916397	1.932345263324588	2.119750594919533	2.074321158933824
1.1638908673401211	2.170640227172405	1.6770374988025216	2.046022436722918	1.7402489372673446	2.1354522908007465	2.0614733814169623	2.124064472467768
0.9612318253964498	1.0907126750764315	1.539488696013371	1.0860248662738043	1.44644201761685	0.9809762360502122	1.3829411502821634	1.1211653862143889
2.2856441510422982	2.261313060280617	2.574295156278886	2.432942504519319	2.180831299246445	2.4341987334135435	2.50916872109211	2.2116712224942225
1.605236333683388	2.377831735777993	2.276072559812836	2.230355800738728	2.2961917509142724	2.5199561520662948	2.3706422566657293	2.43756203699139
1.4637172254335058	1.5599975320304005	1.2873544537805257	1.6832158260871428	1.6145116935395538	1.8517849173725525	1.5968808972581796	1.872854693994508
2.002985774951852	1.8576563120562808	1.7449863396281964	1.8831076948256864	2.068193965444838	2.0101430909074045	1.8797781789955323	2.1500118279114595
1.7242817094859644	1.9853436361804715	1.1595613426014126	1.7568871353279851	1.650956816580075	2.1003858503479607	1.739318536303463	1.861925753588641
2.0357882742354434	1.987305147812104	2.0294146330840985	2.0038337478029136	2.140680544747756	2.1154992647856314	2.1471671951461992	2.2144205475189302
2.132847056035493	2.179188489455714	1.9275777404364731	2.0943284066293866	2.1990692819679296	2.2646715588901998	2.269852151873976	2.2702477079526338
1.9298946027486883	1.927913122444472	1.5555640960351298	1.932701286249608	2.1481639388453067	2.0622176565892403	1.891141804661128	2.155874661759093
2.004311569448074	1.9641857510504843	1.7684703176317575	1.9949655451478356	2.1905818231579266	2.108323810324962	2.0126969996524604	2.2087426391932845
1.8435561870647907	1.5986068518956855	1.9652259707137665	1.5797739529033563	2.1750634222677583	1.6996019399941515	2.1317801902193336	1.9129941729694284
2.242161692451916	1.6033253474835425	1.6927184827849735	2.0521068219490486	1.8260132970127665	1.6026591849041012	1.4731645044534756	1.3586964314884975
1.7028044241839695	2.00139223367554	1.649936535283515	2.053292623711627	1.9409106663989928	1.9803477584886269	1.6957429686964134	1.854394065930439
1.9191405216914776	2.296852540606689	2.210022395856093	2.060264784614498	2.372507059359821	2.462644515172421	2.462850052266585	2.430993512441212
2.2229209759344486	2.148065660763568	1.893681374296369	2.0412047649857885	2.088416650018084	2.232789105967422	2.240655739641276	2.2043829882466786
1.135423356184826	0.299060036617182	0.4667174037661469	0.8510457700817972	1.0095331046854958	0.1697747137141967	0.6749397970208606	0.1895023813392508
1.594592210109284	1.7532819592704505	0.7376486107765263	1.8599444566445165	1.5984467360215928	1.8195177171909669	1.5090881626699328	1.7842067378797186
1.3467412640441048	0.8559895233186356	1.6710518099558087	1.245643191794655	1.6295936842880057	1.087049075065749	1.7996452480251426	1.0305019080001356
1.2366802572423992	1.2071058466932882	0.9412329096456687	0.8865101166563499	1.2464539772037826	0.7446062492570029	1.0519583273908373	0.9057314266276608
0.857351538540579	0.8894173858013823	1.2372901205479572	1.1207258492769243	0.9447190591196428	0.7442343327051288	1.4191248399433891	0.6783277828285214
1.8447314729317552	1.838267939321819	1.8491975458455416	1.9440654857393636	1.6131729279348097	1.8099369198762365	1.7639454695144583	1.7509512137403884
2.219956897865722	2.172844439985575	1.9215591240265293	2.235453615741398	2.0145950669775945	2.1786358491356674	2.00443840020042	2.199213533281803
2.0510745674540667	1.7013960595561184	2.228416982244221	2.110026891283699	1.7376900429163178	1.7821698709328846	2.5358419849909493	1.6595411769257518
1.780495628857848	1.902832035026044	1.5887210325023655	1.8738286405417308	1.937099459673902	2.0175406908987354	1.9402181988188487	1.959788561375836
2.0909061801246613	1.7006044718437878	2.059029843583007	2.158773207774676	2.094239759282328	1.961637513931704	2.177512422117794	2.052650480900683
1.2374732406760778	1.9362044111294656	1.6188592774276749	1.1918737741932537	1.7140769931221422	2.061355789745621	1.825877175315314	1.914293748255624
1.297153052933496	0.8868985533552586	1.482391862024962	1.1046195356067086	1.223551782894284	1.1619630163340406	1.4651918941227322	1.0173115978993164
2.1184677698410237	2.392700620317853	2.108180695511343	2.270499398179139	2.3560134820207828	2.4530188259772707	2.4295481870007265	2.399282628077604
2.257124105567776	2.425389678824563	2.187127296508408	2.220824403514853	2.343375597651606	2.473714257522612	2.481580891196466	2.416374123262349
2.175761537399265	2.5502501363022425	2.40014490162588	2.241867845204065	2.392202469085285	2.526519149639133	2.4993487212302443	2.4262026010866222
1.2001873232685092	1.6516843852719334	1.1962624558883252	1.4855495348345558	1.1689072852326046	1.7849594141822218	1.8212777080500409	1.4433504086777231
1.2593933492046092	1.787869587631699	0.8917776601479027	1.3432463820822875	1.5221835855814658	1.737495078589178	1.2925521553317147	1.5199865509729855
1.4888441340184924	1.3613586377330456	1.1771094551862906	1.341443302479241	1.391436818304108	1.473603251248461	1.2422325391056317	1.735242616105491
1.9949597951681743	2.1124579600997544	2.4833462166948848	2.2993056501173585	2.2147562422633595	1.847840294714374	2.530184494463053	1.910612099156715
1.0145317583480815	0.6414457677581422	1.0677620343580092	1.271049634214366	1.6945000987016918	0.6532522743719673	1.281414178316188	1.107700497798134
0.8013257666910371	0.7519426165252716	1.3065953240376875	0.7507314586749633	1.2655196166485922	0.8450236192770751	0.8574018468031063	1.034139141219126
1.856889460236015	1.7261443121303923	1.3834068479516008	1.6451384686318584	1.709952565359952	1.7855079160685303	1.6432011012383625	1.7423066814624764
1.8374458442312651	1.986188048970316	1.5958322266428355	1.7489329569727077	1.8361340461872369	1.8700846210263045	1.6623891276048437	1.797557451173388
1.883585904655588	2.054528670866008	1.6434828987642052	2.0549912192920963	2.101336928037969	2.13941668589384	2.0584759476724472	2.0827955674364484
1.211371829013001	0.9959892654140416	0.9569548881944988	0.9248790353235294	1.2272967833803885	-0.9626188679104992	-0.9621463436577524	-0.6422844423147953
1.321963044905664	1.9710814814403748	1.2152306960674222	1.7416608351360852	1.6228496884768535	1.7607669604024596	1.6873476222514343	1.6600715856388422
2.1533542884655428	2.308333765402081	1.881221895039804	1.9112683799907368	2.040734654693214	2.234000092283768	2.028288964940996	2.2087048411090104
0.5441552139151798	0.9350157679609368	1.2604991055095398	1.0916505950019637	1.0273138315359964	0.9210411045782424	1.5907932131849576	1.082949273510062
2.3575875097603456	2.0552553498830237	1.9993767355378549	2.0136393983091114	2.381666832028608	2.1234402036737454	2.402627176586207	2.225791145392333
2.003140679386334	1.8150047937707745	1.6780669383048854	1.869429087572107	2.1413989024933864	1.931749814963046	1.873897055513772	2.0871295674108232
1.1243838494595904	1.2561892575460898	1.3705458021628385	1.0957378627059335	1.5864044970951456	1.5105118138384312	1.7548519738185246	1.6468188066957854
1.8490561470813345	2.0919529123310827	1.789502774957122	2.1514917724588773	2.068985121849154	2.033445262520163	2.061107513701856	2.0276509695264604
1.2005041467641038	0.9389882758705356	1.2385822070295502	1.3473292092882283	1.3426330548498242	1.178034141921255	1.068257855586821	1.0694273242733847
1.24539033319364	1.0145601490782483	0.9361914707085852	1.0972756560830652	1.2335595154949834	1.1924571114336258	0.5568165071174972	0.9632033494194556
1.7436074216530992	1.244226333876897	1.228917718614612	1.3103021356160696	1.5824605255435789	0.9402836909365314	1.2469309602713996	1.3923810981946014
1.5170274735330056	1.505879738945677	1.3428889275414997	1.6179042899621243	1.6718605613813984	1.6557363166839203	1.571471804746586	1.8371735746264064
1.7084625138466187	1.9341095036699	1.4460380466553282	1.7649462755121057	1.8291128229076203	1.9237001585522244	1.7619994194476276	1.9506993870984068
1.595797098134818	1.6914150887512134	1.3627364740665548	1.8213718223896376	1.6979761125685526	1.5668521212293132	1.4561195639390614	1.6860611601247932
2.0063059213984995	2.1811781039477327	1.823816783868361	2.1637308470010166	2.0430288382690804	2.137663846338481	1.785608526110796	1.959697250836435
1.0037920132135243	1.2454344737678156	0.5217253547466779	1.3176223959113016	1.282651614362754	1.0951091833904534	0.9289834266685004	1.3005754527678424
1.0735041772045777	0.7544466999819293	0.6796595771916066	0.5840618401682732	1.332264626386626	1.3854140927818488	1.1309525558812783	1.38512990113241
1.319214290139001	2.1550790783076312	1.9234415916665044	2.0359592028232845	1.9004239419434408	2.217899260928738	2.0658575943775563	2.157130435629044
1.3354072759357534	1.1328012932683915	1.164415612629938	1.4371738399908585	1.4929072859522707	1.2934489193576464	1.848205822947367	1.6490242415084977
1.232251976878984	0.5494903276649427	1.4529431927940992	1.518398649545604	1.099674090082063	0.9849113096418988	0.4501002923145819	0.5634015576272369
2.6514144584919577	2.268585057696696	1.809200112238449	2.103391029456886	2.2537606645578454	2.298042369261398	2.169884054523942	2.29648098355727
2.210856873768233	1.897480925452604	2.076153945213603	1.7026002073914108	2.198010897704026	2.225080706685389	2.1155073394663075	2.2554497190330505
1.914743666325432	1.7414290903410845	1.752199680625735	1.5131919558320088	1.8030517201024223	1.6028249404645878	1.6632816875895078	1.996444721811488
2.141707882280327	2.039201708884133	1.639304136087542	2.3731489033406	2.25488782387286	2.2146563522624705	1.7819175493567978	2.1722538450236546
3.191910198088028	2.6591529395890547	2.526118934216367	2.321425874435378	2.3279034484299856	2.6151997422076025	2.5216123520176046	2.3282193710603525
2.0566986663887183	2.065784556782232	2.183952694390298	2.1693424081961363	2.158761378411614	1.9681488088642676	2.1221028729406792	2.25116811815025
1.799687866988143	2.0398786187584363	2.210663812238474	1.6023664711427812	2.226535824956958	2.308562543148424	2.1890437732849906	2.1864051897087635
1.5506365751229765	1.4627173243442246	1.4241791014915084	1.6299658262219388	1.8150115406716691	1.4767608988157237	1.6450333888783737	1.5828199925328628
1.7926039652442336	1.9977228925650496	1.8031580563174163	1.8634267024535096	2.0540683285780634	2.0073599859135087	1.893690582724734	2.008972878851482
1.6404463781684069	1.3533539330732396	1.1518635384794442	1.378872365809335	1.2947415754158615	1.2908720402969878	1.2909125913746025	1.2927918128403229
1.7400507439416026	1.8976845232403547	1.4159569265070189	1.907079617633547	1.776271989509316	2.013802702367879	1.9772650599409392	1.9419810125575068
1.994832783958644	1.9556332054770251	2.150351784403991	2.0389757547445626	1.8302679411626963	2.2283916920280333	2.3576114793857466	2.1183848627073094
1.842655223484725	1.7003102461855653	1.7540433466897485	2.013038661461811	1.8761692148793687	1.9768855621674135	2.1432125930564188	1.9342096231914427
1.2124702330804211	1.1835309962552645	1.572155420787197	1.1355549710030466	1.3312260814277803	1.3888873562725943	1.698537315602778	1.191682517710126
1.6258365555238492	1.3543576609872	0.941654380685614	1.2871734464852145	1.6573280581276242	1.740181608797433	1.4435314571567723	1.6823272174712238
2.1010661149368857	2.017265064269276	1.7245104433383984	2.096906882266465	2.158253914858172	2.080481289895997	1.9970064093360491	2.101964220097253
2.0829393153471414	1.9317788343249445	1.8873647901717976	1.987673919851013	1.922784750676796	1.9991404235788144	1.9180449898152483	2.100478108297434
1.449750636548026	0.8471078506432612	0.9304709054130172	1.061736552254777	1.0561232228012785	1.143402550005017	1.675634813383219	0.7552194193025105
1.2725986716116005	1.4608718980086406	1.6049200806795354	1.3306784151220623	1.0516299841222687	1.102788878154512	1.5814754619170108	1.0425710118148064
1.2119440673814394	1.7163125932837988	1.872759075890412	1.6224181267787074	1.6007453925200616	1.83730599125352	1.695497002994148	1.9407074118221936
1.990533003801636	1.9630905645119423	1.967451690895736	1.951537975265119	1.8905502780934709	1.7137493216042805	1.7143594251642098	1.713798153534573
1.6948700240780337	1.5288701564697271	1.5189137769088343	1.675347591200636	1.7698865360944789	1.394222286573933	1.540782973837906	1.272989792085021
1.444094162112852	1.9908773580380656	1.345721687849254	1.5686454644961951	1.5487043573764951	1.5340227896297425	1.4678668756953088	1.591315019468993
1.0851854773873484	0.9700283632138742	1.2460112195809523	1.094006475250322	1.2989015250546263	1.0522903750857624	1.179881047017425	1.0274276064825214
1.4006588317057398	1.51262685717527	1.7291550268473068	1.5187554251468351	1.757910457208918	1.8126480339580155	1.811959952575094	1.8120872588814696
1.792384451756592	2.140442219909203	2.124162278269	2.033386076775073	1.9873240844785995	2.1569887129428844	1.8852694616767725	1.9504390397908773
1.408753614268993	1.6549901837850196	1.4294423874555642	1.681232685382077	1.822458719349016	1.816519480393454	1.7767028828197342	1.949177486208489
0.9975180639110938	0.8154311008490168	1.472101194038421	0.983702663268257	1.1519107563476083	1.0731410840699565	1.757473451561402	0.6511583194150663
2.2816543898538293	2.094467420484077	2.018611927083457	2.0938678115256506	2.1732213807500047	2.227366242377337	2.2451734770893808	2.252414269972895
1.4009065404569312	1.4426181229455153	1.2309513103532463	1.5631329919459898	1.59095524734763	1.4586541357918943	1.5978879726445594	1.4713225199285886
2.224218454084124	1.768857309185038	1.81431776530466	2.055572351836058	2.2545338374573283	2.0942741168556664	1.559517689105774	2.2553208574172943
2.131409628056469	2.4829635694646925	2.436676266950204	2.352315917004711	2.3582039054056803	2.640272399589174	2.5487976195307125	2.513284686696445
0.8785699225262573	1.3857334278043691	1.556845502382838	0.8685787347721171	1.0977271296374689	0.9696787078606616	1.7312048034673406	0.9447000863500528
1.118745787561498	1.175857042833598	1.6219434463047808	1.412682492079407	1.7628786291439698	1.3095240142880795	1.3956932649996356	1.2011012862747696
1.42435258771069	0.6974333948061224	1.7079521731074252	1.3511018055666162	1.5021380629397831	1.0085086071320617	1.5475768434106798	1.3706339911327337
1.5035377470194806	1.649454444169469	1.5245788854929605	1.6265805613236262	1.522497046200675	1.2953508946029788	1.352712974057851	1.3592504103417953
0.9787587908296926	1.2961082437067897	0.624412509843052	1.0262307950475411	1.0519642500725093	1.4357576126049432	1.2524576022362752	0.9204344462009436
2.141470386793213	1.9537772741328192	2.1929612003030643	1.8659195575533067	2.2153536924547543	2.192479583243828	2.1368763231763017	2.1969375444278616
2.328056668819597	1.8033989273686304	2.4901498212356827	1.8491808053255652	2.2081502420505594	2.111906847009516	2.4459851960851866	2.1425226563707507
0.8615362190432474	0.9811555812947376	1.1890008096799844	0.517865830482565	0.9691626495142022	0.9911810929605184	1.1567537197635396	0.8163544663811523
2.0695309946366507	1.873133431153887	1.7197907052481065	1.9848213192954276	1.935910707098275	1.98751951813341	2.003604174532527	1.8814058455621303
2.6532411891917684	2.179609798135767	2.1712749315779294	2.1413951377511826	2.245938802141547	2.3754496971075625	2.3993401897519	2.372747931237344
1.6826003636070896	1.4288509919523025	1.3399580411813916	1.1794255754810437	1.3987411033905568	1.1505726278456343	1.6110302204104412	1.6689885741073471
2.04978535398619	2.3648614680982525	1.7762951429173908	2.254190422457569	2.084698179098516	2.433171479482409	2.367996423434145	2.3248109541342044
0.8856605189806145	0.2877172090160366	0.7627476254720686	0.2688973804843463	1.0199116332630256	0.9191444886369586	1.1949719078262715	1.0725630236569177
1.9331443060804532	1.9966206124961443	1.6932942394299062	1.9545378218438945	2.1276220791799965	2.3383295074938677	2.121567189543049	2.289926964291773
0.7871314668960737	0.1400810831397383	0.0235640226912146	0.938040416648197	1.2450153060781315	0.0368773160545984	0.3593055372372415	0.8422195288288652
1.25336514274495	1.611751438465822	1.5180958437248986	1.5109728496414776	1.4874969643099878	1.7366429534198793	1.7368897307278983	1.4923723875906176
1.3916564951255117	1.3854347448383886	1.1841677331054767	1.3246737801838566	1.3570919966170476	1.4456616496130623	1.551287753688006	1.4564476997695477
1.8957333067690303	1.8169357181632728	1.656215622713178	1.7996072230815392	2.017765945592076	2.0178975587690355	1.9608933481968451	1.99251097761658
2.0011252197239933	1.851451533641532	1.8511809326169355	1.732048160530944	2.014916086436227	2.001377251037951	2.0760594829987764	2.02499474548846
1.9264332881146915	2.232137161462487	1.6883861793018855	2.225678392440106	1.999864791709843	2.338638275397197	2.2360198035579417	2.2539588998868254
1.6760923209140677	1.1618269943780375	0.9690140875506318	1.509167111044181	1.6352221111886396	1.0660137350870538	1.0819458077386752	1.1068781919143027
1.1237242705246435	0.9684322282530772	1.2307584651908534	1.294420538554481	1.3187521094968655	1.287131123820155	1.559543658453477	1.3004224922600662
1.0474472440333311	1.3915672370675425	0.988403331726378	0.6811848070845328	1.3025126597908117	1.114988844975623	1.3476891876350343	0.719266918567906
1.7734763832147105	1.8514190029264173	1.8755376442240632	1.8181932248035184	1.801319626271553	1.9149315474575992	1.8136806765217024	1.875577479260048
1.2081406367564016	1.233184610398151	1.2170942084601055	1.2469742497905003	1.267851616120395	1.3615877982605529	1.3862283763079966	1.060924336577499
1.4815096479358765	1.0706789020995948	1.5922042942782308	1.4805330867096396	1.3572756915733173	1.305960386744409	1.6301193051176666	1.2377583501392422
2.348242480035641	2.470606977409389	2.1834919152542898	2.141902152878151	2.3993015058126086	2.4500445797525336	2.3961283536302203	2.323371132984846
1.6815589610663	1.8953157598789507	1.5448883753932088	2.0473662303598874	1.9903403360915912	1.845383272636348	1.7966226281924926	2.0060199468385043
2.2800946275491034	2.4316453943310257	1.964622991005983	1.967210799447929	2.036319965923428	2.3470766601243627	2.395516166931887	2.033535972179052
1.6820115500763215	1.276286570730363	1.4826960044747566	1.538732259676653	1.5848855737382608	1.585268932161907	1.5338682804183197	1.5514676253774284
2.07730033886207	2.097441446824192	1.8558762110779607	2.215706112308439	2.2005582130243315	2.1242547080304317	2.1672814108621785	2.1090283547042654
1.52189937978612	1.880171703303134	1.7763337567842818	1.9056252819828483	1.464116735209758	2.026843000216118	1.9153892524014395	1.825009508278933
1.561561487288344	1.4981027996112108	1.7068185085732754	1.619423054081076	1.7085241532857445	1.809413105307551	1.662018916636726	1.820166247686799
1.063940161078324	0.5334554816696424	0.4692727119595821	1.5881949661865842	1.2548481144590438	1.0949198092012071	1.53187216207196	0.8411790327048076
1.2020089385839212	0.8297336120856498	0.8873760773290301	1.0857660648120897	1.0673012633849857	0.7435159436677955	1.1049971301955992	0.6306359631281788
1.3633949815340898	1.2304067674792962	0.937949166739715	1.3264667913613	1.3670918947350543	1.543800571967736	1.3414538042308002	1.303523063032659
1.28495639417038	0.7985114620392669	0.943362659625116	1.1995233914100525	1.180757697493127	1.1239756942762935	1.175635030020154	1.00280733011906
0.8596630037728173	-1.3530879122837476	0.030603406258794	0.7224393020036088	0.4374046325764592	1.0630838819385593	0.4197144505963812	0.7704730161345897
2.4707972541008503	2.262207941059484	1.9809131250306589	2.1679081604919554	2.211526364934705	2.268951381513169	1.6967959112500832	2.186764455920003
2.0729779630002887	2.0902058399382706	2.0267080612152206	1.8600298871547611	2.056510127957166	1.92661589901923	1.96077674379779	2.1176945381807566
1.5455930939494178	0.2242375077216313	-0.035781800412328	1.4556613457942915	1.311217367582695	1.0037160441265107	1.2097783829302873	0.5185056309591484
1.2908115601849677	1.2077341311615493	-0.2896690196695045	1.0907969853796673	1.1477947458899471	1.139467733474282	1.2022938997679815	0.9889130976367024
1.1796433776370523	1.275759930133479	1.306183568383609	1.4970009123698729	1.6573665232585146	1.4615323550413668	1.7664668327329336	1.6650059202927217
1.1738375521825983	-0.0513900670986798	0.9668804377026412	1.0235372557509457	1.0968218864515618	0.9061995621288378	1.0924419159047782	0.8453580133563641
1.338805926093659	1.5493521534732213	1.9013578867456835	1.417984950300632	1.8280055464455576	1.8695361652599456	2.0318593862105017	1.8705308270033567
1.28879398504025	0.8221251281758148	1.4830690994335065	1.232207689588479	1.291209867674448	0.3328220217954083	1.403250166844482	0.572539484879694
1.3740432999727965	1.2562242275566564	0.5709376963280257	1.3893042340446766	1.3011959228846062	0.9832416215276216	1.3656266479771766	1.2087641465341568
1.6662602196824663	1.0372285400248544	1.454878771579018	1.500729037460358	1.4957117646901783	1.1397599708559394	1.8250529561900617	1.3105449339192423
1.434686640908944	0.6709334351843932	1.1335293771777104	0.9527160705858874	1.240139222868574	0.8435408665584165	1.1324457750287047	1.045001223965862
1.5109129183912646	1.029614221322173	-1.3597690956779642	1.3608794213208628	1.8280110515275665	1.6047100981845277	1.557332997546199	1.6755056617599624
1.327070447968206	1.8583104623592384	1.8604178305048231	1.44663977115855	1.3279950450033238	1.5772559393173975	1.5251385944025082	1.467182394158124
2.576032292150784	2.502052181037488	1.929297561944461	2.7299393409073183	2.3493655813241285	2.7053958108150216	2.480059967818361	2.147769559039938
1.1509698419830912	0.5887640373308985	1.3767922672470605	1.4160865058215972	1.0718883042769891	1.1966274532311625	1.807807528847896	0.8545530570351755
1.6736959547216563	1.6190828688215178	1.632069755124842	1.6981887226855072	1.548512166159075	1.6230563508323834	1.6727520726546512	1.6840116513700634
1.633821099356573	1.7864852955687365	1.5421224530884288	1.7505853808280691	1.7260125597875506	1.7882185962132628	1.6300786522940656	1.8837793687386588
1.2586666304619998	1.1489959764282949	1.7273677332536248	1.2399393260466536	1.345913517819182	1.6251586408539032	1.829017508186455	1.3329482849424243
1.040047362571687	0.6240770500943543	1.2195808616258066	0.8447830549351537	1.4226581922302588	0.5947377286821103	1.0219609270525176	0.6368472337713286
1.1790945307701235	0.9445087878515812	1.2176818657709263	1.177632078658453	1.1192617257790476	0.9520074894094552	1.0839097250568803	0.8254010552504802
1.337466877941659	0.040755196246954	0.4928826633028498	1.014883927926064	1.499581502588568	0.80484335850986	1.3382262573977874	1.3191871114327514
1.9019652910240412	2.060750387588357	1.977814074650153	1.906833051493153	1.8054722779683727	1.8937358003403872	1.896550762575245	1.820640679451575
1.6862456887660642	2.4845264066030883	1.3118505724321126	0.1336474397608739	1.960807564561926	1.9101455405191647	1.9120864872063723	1.889633184657467
1.3871570396139916	1.704081821249275	1.4815610095929554	1.3544807900263944	1.8291457479871365	1.8118622944089453	1.7389851133745715	1.850192382635212
0.7619794589236594	0.6644662706403106	1.5367778850257954	0.7750119057232223	0.9135169049402724	1.624022148225308	1.6673034515583558	0.6923722115375607
1.7594951161698174	1.6978658270755107	2.032549220239774	1.7391288980273327	1.8500245512689923	2.042518213594948	1.8839476849530388	1.59391911410335
1.5579335511548806	1.5950703349107582	1.1858630014235874	1.256559811727434	1.477762918023294	1.312532158688848	1.312692631175682	1.1969618584054895
1.8525715225328208	2.055751843505315	2.0847037229122414	1.7289631580760108	2.1003127192256827	1.9319701358764023	2.204570790951962	2.008696596934908
0.9812920351258148	0.8287823360399427	0.7736599807247249	0.7425520652126073	0.9048121227886932	0.5364601853074991	0.5443942873583885	0.6860988510684639
1.109183147319506	1.5579376898149453	1.7199495424810398	0.9025076139789704	1.2152074013360252	1.1684172781548006	1.8453066966957408	1.3743675346965931
1.1890421802931936	1.3663035584879544	1.3567787173334305	1.538215478405607	1.272999858397529	1.395625433166974	1.7393730669811776	1.6419211278728647
1.5616667409284215	1.3433847357230004	1.564779769936682	1.908908115991801	1.5806865917408996	1.372221717865905	1.8470179975940364	1.620112894490101
1.599239617854619	1.4065411366552143	1.5074508604843515	1.832083984453266	1.9598448572669496	1.8142135548150469	1.475159910417183	1.9920778757442887
1.9086500381208853	1.5069509965223982	1.2262889262057497	1.2284170459560235	1.6156975087540897	1.504408971738205	1.655559927927006	1.875281705967568
1.3245613085238637	1.191555198303865	1.3734805228900775	1.4070030977182295	1.2502777172091306	1.120672867730074	1.4766003709067432	1.1453101200009237
1.677061953071758	1.693201482389988	1.6333963026864733	1.5179886240966571	1.7404248123148134	1.7414976810301557	1.5193242280096846	1.871883813045105
1.9360821215116184	1.7454538441979837	1.6597330787508997	1.797228805600535	1.956140303371848	1.8868222155306185	1.9364466725529688	1.9127578613571463
1.4155417147039435	1.255619618954093	1.39189036256141	1.6024389966670054	1.5404382522212716	1.2447207670606202	1.8529826228204571	1.7856677298517294
0.8521260014929097	0.7019709216530553	0.425306214020238	0.6945756694641693	0.8729137176889595	1.2939613940175223	1.5096112385749394	0.5659421473025517
1.581569464904256	1.0780952251783515	1.3719957015124622	1.404842164476722	1.7718679902799983	1.3795893581648584	0.9711911971831556	1.3889138815650552
2.1929600256411885	2.508858418665435	2.213327388968372	2.356473182890372	2.4447619852072635	2.5092565974825067	2.4485001391667804	2.4968845573134475
1.3947143991532434	1.6408599105295392	1.161139325851902	1.528067659522224	1.6479461784231486	1.9953649544378251	1.3186102347302815	1.976959282759135
1.3365581483759192	1.813323299481129	0.9740882555660572	1.3985474831687807	1.5619254904309354	1.8060320087705164	1.3659959468846814	1.5776418066191444
1.932896262051487	1.949047462177911	2.2149566820542264	2.0223156417778805	2.043986954929217	2.268241067910844	2.4876736663566343	2.2203675683089843
1.679138898082728	0.5992033291569859	1.381901962937014	1.4719619630349707	1.7690975388538972	1.4009926200314484	1.4069421139596436	1.69183659431094
2.494877369035649	2.444928698680421	2.3513324791638617	2.61674264693966	2.329296634875736	2.5782456758933554	2.560415090025652	2.4454684786755108
1.755003233574662	1.328432844146313	1.763139760983828	1.511277445576974	1.5744951233686295	1.62740446892014	1.664539129032358	1.8151517051056505
1.4596457207331153	1.3158678825792307	0.8786778295906083	1.4203188182871749	1.7053341805033984	1.9146308864896115	-0.1835122359020009	0.8910398417212835
1.9228373884036	2.0294360144306194	2.108786731865315	2.0282763353318987	2.0253960218707734	2.1313799765165564	2.213355909765367	2.0449191565974534
2.0929058767314097	2.1009310485780155	2.3342591700813324	2.0481728461880717	1.9624065353257991	2.2703467861985405	2.327041046333042	2.176982055841605
1.824117300982204	2.0544916501288952	1.6890445934473377	2.0295671367482404	1.9640706938468264	2.0528739824095905	1.9766920688801128	2.00413478492867
1.1529949851756178	1.861471297976228	1.4790095311014302	1.7329293499136331	1.1854947600653851	1.7519830556609703	1.5799356654015582	1.8450144344262076
1.188851558442119	1.706295939588865	1.7710589926235054	1.9097911707198705	1.8165728648606376	1.8196091333706848	1.7219450070226394	1.8868572223620077
1.1953601686549975	1.902278441235962	1.1823015392613097	2.048660530839353	1.8053505627067965	1.961576712257908	2.0168368713318463	2.015965224618921
1.30514515077833	1.474350353148152	1.5228189189403376	1.917530660561403	2.033388489686083	1.4745014850489624	1.5917910432756377	2.1131075611117662
1.5061958302232334	1.5809377003130347	1.296455672933721	0.8998196720292079	1.589638784984977	1.7062700339771164	1.412847341502629	1.7356637203014134
1.2687657318448846	1.1437423485008822	1.0333035303995792	0.9539315927516352	1.7888841928048187	1.840944097849305	1.77141287276428	1.7714514933997343
1.0509408997644007	0.0408720186966847	0.5756015079838939	-0.0249458039236531	1.0345300743766743	-0.3298945982876177	1.160823272723712	-0.0962858893898096
1.7926088261186084	1.8105793805653485	1.0838028012851697	1.748518791305079	1.710950226248881	1.8988879731583	1.672582489131292	1.9889467785926096
1.9518050952486603	1.4647512569492307	1.7722370498526503	1.390495529232761	1.9140727671138185	1.9363408070558457	1.7868280389116058	1.784795291107841
0.4764580575436287	1.4448876084308084	0.569915724943785	1.2818903777592163	0.8957910226365778	1.470248678865465	1.2249750820124896	0.3733734985092463
1.0291939754565582	0.9831777541942548	1.0141826589408116	1.1255012677883467	1.088453854236628	1.3411489353692516	1.4053469757655388	1.178166510848083
1.6198714236690972	1.7647250329336284	1.0921309610309766	1.6856794932641972	1.7344144110191388	1.6067975268532848	1.5623949201075242	1.647224959927865
0.5127697557505738	-0.1790379708763028	-0.0893057891416746	0.377048565755715	0.8945065154595638	-0.1874760762508815	0.0529867066183671	-0.3586629895531691
1.4300455249779331	1.159109028565214	1.4729155462027836	1.277931822526127	1.1452931233019752	1.1438964888707777	1.6514622142603528	1.0803274110856127
1.7647378291965288	1.768182049336733	1.662626272798404	1.8759875315751344	1.788096174028034	1.968996537496441	1.9285864920581384	1.877467163497358
1.6008582128330342	1.88092398864719	1.712387102758394	1.8523137492688824	1.805978794444728	1.9830107797534475	1.9205009942892104	1.7934343817298872
1.4797562525625778	1.335696811864676	1.6703921697728432	1.535331597820776	1.5483216027480284	1.5979682260661043	1.835009922939204	1.637110378376846
1.501456614778379	1.3016392065864162	1.4357611177009562	1.1727141446719085	1.5227648003987548	1.4050325360758829	1.6996682953582292	1.2067667240861526
0.7030080218342935	0.5574882920564915	0.61332163003326	0.5054858662020386	1.1621187683794802	0.5045917856569556	0.5594342433854234	0.4030707666635001
2.5379972164034745	2.038217527883625	1.9942517052747568	2.004714234151004	2.2439215028261184	2.2941336426406744	2.2370676825113427	2.222859593420011
1.6957235159247608	1.728604529498349	0.6617982234205005	1.5152840397400182	1.7584271168289862	1.4684457522715768	0.8855645381503068	1.6497428231901223
1.2056685825033489	1.1112591121541429	1.4651557148533312	1.4075359188022682	1.0810319137494828	1.205488068635079	1.7823344647622066	0.9759236435755791
1.4720797360073083	1.1744088953921257	0.9400224508083456	1.2961773815401647	1.4235079334027985	1.2932543932395706	1.309529040910139	1.2555790087681795
1.6160814654972613	1.3840176943590294	0.6451673459742684	1.6029105065942384	1.7172942159052371	1.190564620841653	1.2298328853050715	1.0019211726910195
1.7630729604887927	1.921386247385787	1.4045753321086754	1.5647392108622042	1.641022426735658	1.763646092391531	1.542245599613406	1.5184201892022016
1.7146319006922848	1.2747348638359988	1.2999316565773942	1.3154109629737936	1.6034694918830326	1.398925891134219	1.5187841582900024	1.5260666706403343
1.0855299178812077	0.6976684051150865	-0.5673424117727923	0.7659343432505712	1.1738537527031785	0.250583511551405	0.8043202023515493	0.4480341601696289
1.5893298228076778	0.7225349907648825	1.6772156697227374	1.311917164270101	1.2617748811699865	1.085521069870096	1.5239587487497537	1.037594181722187
1.7600769319603855	1.426436582737649	1.7296225152092213	1.403581547555424	1.70935337035892	1.0274962825144154	1.6148139660868712	1.597961119427729
1.5158877248124527	1.4351982819799314	1.6298336825560304	1.532033882522657	1.5136604184779898	1.6791018988465816	1.6027452665176964	1.6317221685142456
1.2506629723980889	0.7113315255101937	1.2743632144591128	0.7859737263229054	1.2039281724838171	0.9500457418727876	0.9824601724066402	0.3131434017120742
0.7244608155211226	1.4377414980575676	1.560552790302052	0.9276029955285572	1.3625471329671526	1.868923858281188	1.2983767702291913	1.4909546114353665
2.182071145727151	2.3647274188650247	2.1652566850103607	2.116852213539701	2.285284444340101	2.532548838048331	2.3514205734181965	2.4939943928089296
1.4368945571292846	1.2874504436120064	1.6366909790765367	1.4549864878765433	1.2025305012279812	1.5714525088386335	1.5659126108596677	1.4292384669148035
1.6792078959422407	1.4629038249580533	1.663894025239991	1.5364373582800532	1.4901927329672453	1.587867110926954	1.7169047182622297	1.2410141147941411
2.5225585839020424	2.0489207638888605	2.294491422131024	2.106256135843193	2.2416957857900304	2.317203182286256	2.235898418015504	2.2939991080821285
2.307095091886892	2.285837220594164	1.4534602620141597	1.8238921527218777	2.129749086218349	2.129718829550628	2.206949052624283	2.168127821808688
1.270194987759696	1.2950000646559257	1.2294258868998906	1.7995123638355477	1.3385405334808596	1.6925079732949182	1.4977917410703614	1.6606924416442843
1.5219647143922723	1.2343637378000605	1.377645420292341	1.14612740244345	1.5254778367096136	1.5680250295989857	1.5516540497488662	1.670483525669351
1.1306554767134198	1.0032036017547354	1.6447898760338275	0.9937112005882596	1.5694090787523831	1.2763874162908426	1.6906358579130571	1.3007466339983345
2.470015329716148	2.0659296939073357	1.3247717069823235	2.074249090248677	2.2507413105436624	2.5660875343529583	1.7253215778083857	2.4308979831501345
1.1575676499431629	0.9845878216643956	0.8452545706377617	0.5285622018247949	1.158728735880799	0.6736632847471629	0.6167275023378546	0.7547146483893937
1.784808389922692	1.3642044264725204	1.1347119960264294	1.6973953447873007	1.6104094990781883	1.7494802382885382	1.434056281642082	1.837658184184487
2.058539243760604	1.9778097435844493	1.998120875543142	1.9557006897204936	2.2089360693678626	2.156090815394104	2.16548878988443	2.160500348389157
2.5537282739299845	2.0848940830896345	2.0614952336642207	2.0172678801175428	2.23911682361898	2.3566200027960886	2.246801783934527	2.277032768858013
1.5308946037257545	1.3959525379178428	1.916140164466555	1.552247854545888	1.5674425042765014	1.8514937052506653	1.82699903626434	1.7161873454892391
1.4106820553096144	1.7343860595312957	1.6485091003325243	1.7503729723369588	1.6736932638557795	1.914476477953294	1.9212935844152197	1.7299955653693528
1.1867845136877633	1.340024210578228	1.691866637146156	0.8855883815164312	1.4710423826750594	1.57847476180329	1.6758353544085325	1.3853447405538126
1.9190828847724624	1.9927532851448284	2.118085850888501	1.9383935776838916	1.8895821504592387	2.01188470452362	2.02693341549901	1.9529478469620516
1.4725894034935436	1.556432164290637	1.7653054325090178	1.4912165815036598	1.626758731876025	1.7083291064568689	1.6453141413682386	1.4298218757343553
1.6958874281012453	1.3723541490455349	1.878004191471599	1.8283702084282336	1.732642026584422	1.4379664315292482	1.6209753426320526	1.3408099399024132
1.996907502323665	2.254205479470728	1.9346466489024023	2.227172159932503	2.047897362484191	2.278431927123327	2.139591966105736	2.1491978378118968
1.010915618445304	1.0990379928108358	0.9794715621236998	1.3342879796181926	1.426148279917304	1.788304686386852	1.5388988354691986	1.4988697774375952
1.545316651423598	1.3660835839673469	1.6499831027932	1.4399318224380655	1.86000105500311	1.9230865846501493	1.8391873501777316	1.873903465362432
1.5282554652363127	1.7690918455008369	1.584203000164135	1.3988187399820633	1.7344212548524172	1.859927907633515	1.6811854815503704	1.8808030950313828
2.4872085844564125	2.512587047279578	2.271732069074687	2.245799762886975	2.1875011614886235	2.3830835715345318	2.187293253259812	2.18764634936357
2.37969667755995	2.401258537952068	2.672185263430044	2.018291793205705	2.3069689952443744	2.593659229745082	2.672836385453095	2.388080928054092
1.3877169483515177	1.612951454569031	1.0599738786798	1.371315669572144	1.4692246272995555	1.557179874924803	1.2644745712461198	1.4824041729019586
1.649384265709754	1.6387014378486158	1.3288536118193195	1.7169437269225163	1.6415357548541758	1.874886982294517	1.5937886273459407	1.870848668145176
2.654468759490873	2.226638044554782	2.365646590419979	2.3518733778558736	2.3063499507252043	2.43107792837077	2.3579027460754096	2.3582949409663776
1.5977191258900083	1.3607694420835583	1.6689852921877102	1.809941915251462	1.8244203817213296	1.4442793467725883	1.9038788281374437	1.7215284524671524
1.4895245552100056	1.4641331909443778	1.2514869320870452	1.533912340971519	1.509229126428672	1.598621286148443	1.6880528175426304	1.4802123826845428
1.3847407860069236	1.2644989293195674	1.243338080025716	1.2860986856986891	1.466211066408648	1.3465361307709298	1.168725716604328	1.3467933929809948
1.4827451539316212	1.6266073976170845	1.4392447394936283	1.4694347172501347	1.449715599677232	1.1437120249865855	1.4713830775872745	1.471127502021044
1.7257538343002905	1.2243705342792324	1.2662010616439223	1.620195187423356	1.5047955704388567	1.5193250617150809	1.519639282076006	1.5318279774905166
1.616199250812992	1.8712813892000075	0.8648164463325634	1.6848583104975408	1.8391361202561043	1.872713076352776	1.7257263514743242	2.0835218298225326
1.537186076848046	1.345974631908457	1.107158593152044	1.5953008419761716	1.4947442388776253	1.595277726635374	1.4981245427581356	1.4962300800824078
1.644534533242798	0.979567002864317	1.5482670553233715	1.3209907293560594	1.6313557000872083	1.6876081938307594	1.4811288621756515	1.8017136359341923
2.25045842883959	1.8670413098685692	2.17815156535182	1.7839939263693207	2.0244423656996164	2.246427971084487	2.19521898616549	2.14939420202697
1.4325827546215375	1.2831405592480352	1.1873604296867517	1.5905000097554172	1.5848518774134872	1.5415018776894618	1.6146930538672046	1.5865210460131025
1.527416218053303	1.759447813346583	1.1916727900165525	1.6010089004413306	1.379679227058522	1.7650091751893175	1.5964093128284254	1.5736546466652264
1.759150048964685	1.34680366677468	1.7896449723187495	1.6452481802225147	1.8528973981851755	1.819308777375596	1.8561210644211488	1.879102240511309
1.6570532900121706	1.6503139337493602	1.7093585414924397	1.8853140616407231	2.048188042023327	2.089833816848549	2.0303169080122907	2.05172714214214
2.1001343903248384	2.028611433108618	1.965886358530645	1.9379866174480325	1.9299657541860835	1.94384958246685	2.011376609270761	2.0856714456282037
2.1253550897304927	2.12520870468921	1.514552915747811	2.0960453380588047	2.0619216779281104	2.222459878427401	2.174623817740844	2.2068363133369324
1.7055339745439269	1.8308129347437545	1.7205793931376192	1.660905598205923	1.7744238447338068	2.081607596206144	1.6747586700612362	2.0048053464506066
1.5274286538307478	1.958068145433836	1.7998335504896066	1.7241051145821236	1.850597158046103	2.0492813549661952	1.7654590683016838	1.948993002081
1.4240054959009951	1.818320032844262	1.881824702368296	1.594493368104271	1.8189265652852595	2.041665553686571	1.9621503107449771	2.0304365142703324
1.7053272887951576	1.9241295035197457	1.7659073193785872	1.4987707328305997	1.756540560403307	2.042352448726218	1.7791049608501066	2.019663845050488
1.23069563084569	1.544453550285088	2.070077806455405	1.438486979609655	1.365610521552485	1.591596740845138	1.917390963625964	1.5524124140906748
1.618634939281972	1.833645098677748	1.6298940358419622	1.9128477500087877	1.7765779686988106	1.947500238118393	1.9380440808434072	1.6979444225028095
1.9019581406367017	1.857373873733797	2.068407230501932	2.1400674747043413	2.191157004670767	1.9597021573195383	2.0912179153723613	2.218514362168853
1.5638132898031918	2.238645867426476	2.342372964054872	2.0788382040165043	1.8928452381919048	1.88988503482948	2.229200915249227	2.040709828272175
2.507994532172312	2.35628212263956	2.21509445029132	1.8065844872528287	2.233794321828434	2.340020304913667	2.2987164286842297	2.2987581420896164
1.3946887029783013	0.6303730985190733	1.4254036708104418	1.1707459569682592	1.4166074570167544	0.824038104432627	1.3503809853193522	1.0023351390852415
1.660835035972123	1.668380281313547	1.5011639853925762	1.6231403635326598	1.691646107899588	1.8086948384522612	1.692307731685083	1.5431723651501623
1.6334601301686134	1.6769321798170238	2.077924810688829	1.5273500231940285	1.6221958107058592	1.8509777566072965	1.912549099266534	1.8584426118725663
1.7138226996468793	1.89708790414518	1.8184815126109373	1.7371574498634763	1.7060621636555344	1.836535768843729	1.964187931119311	1.3458104967169624
2.01229306048173	2.24093672674186	1.7190663552402508	2.141459666829708	2.288792088983408	2.2680899592846906	2.111621125272595	2.2627653848538736
1.1279585078257015	1.3664929660946885	1.6153738180273285	1.4506075176502786	1.4612481477127224	1.4946872817030927	1.8256513904298677	1.335131374793196
1.3666588954453207	1.3534509834327313	1.7275502345106708	0.8567373502778054	1.692042806795247	1.9346942662491424	1.8200724003825408	1.5631325111676206
1.2538860415415327	0.6604784054978429	1.319370102173251	0.9339211569047264	1.204545323498186	0.7250831785793973	1.4139898145805645	0.541366380632135
0.5046272090016912	1.273331168054992	1.352452239209806	0.9437413120828136	0.8368634929528622	1.36235474240816	1.356783376110756	1.2448387058190955
1.3111088394832209	1.1478703108869848	1.1519415458656812	1.0851958125652372	1.382045526958729	1.5967052153241874	1.05973746596966	0.9141118686181084
1.3777215302386154	1.4416761222885297	0.6633355378952146	1.530924297420318	1.406391839139138	1.3811621472746336	1.1916491713205757	1.293642721553338
1.5392547301921895	1.0948970764317452	1.7846561044712286	1.1748612567714558	1.3787301167753685	1.4533303318787003	1.7754645985652695	1.2565978360465375
1.8463178640093971	2.0116106218404277	1.625763261427318	1.952903833807273	1.657584303558027	1.8397875761647515	1.812580920919978	2.040914614867375
1.3219237381213231	1.4397273020567631	1.1957328517977015	1.4802434645271452	1.5654108702122689	1.866366168570552	1.5546972832527868	1.737676642910248
1.4302316129252086	1.830132770603173	1.7268660343129174	1.6721573452183085	1.6589568199511862	1.704867172309292	1.8804986935713244	1.8658998501423671
1.0811016345072582	0.7111885502703995	0.5126282989257628	0.7558829622906189	0.971137750188469	0.7932474499336902	0.8933360275807448	0.8101742054592479
2.311398978412087	2.005861303489929	1.9618639861722964	1.962945928372382	2.2116582246813383	2.2077934623071704	1.9658057670587423	2.3218391039178115
1.4916275420350265	0.8108635942606347	1.3477054465179212	1.4129427525812672	1.4483908200223503	1.4488373888806896	1.489331329351985	1.554454901040115
0.7821308787073399	1.48711959319666	0.9793474098237764	0.7699024030284095	0.8729459511948993	0.6621176510069965	0.715623090229506	0.8209430408188644
0.7979656796565451	1.3656798601337392	1.090794680865973	0.7586518532235409	0.8013531166226855	0.7597080439161049	0.7641374211291004	0.8484431587404763
1.6094223628533195	1.6345366814887965	1.348292035265391	1.412352011568636	1.406115448881616	1.5730189502078156	1.4213863991363835	1.4120244468067151
2.830384274606005	2.050484192518744	1.994407665887855	1.9099478937321317	2.281103142072472	2.427824729179752	2.1391282264443783	2.0085044083567287
1.9524253320864184	2.048789797584495	1.5259316713389632	2.1104772719831493	1.974073466293456	2.14620907939603	1.7899487789166355	1.952927880194269
1.5270764238253638	1.5148880077081657	1.850161965193991	1.0267946318577763	1.8786498890141752	1.956295668427572	1.873871264256972	1.7765225638795192
1.371389742403783	1.438903202332151	1.185084238229119	1.4192098402761166	1.310275420518457	1.207462677401651	1.2053421677119127	1.2314018039512764
1.3514097743706182	1.74988302261693	2.129116150940513	1.6466601843557092	1.6878555633535104	1.7072919330271483	1.606516909051816	1.793732488264901
1.7377717280557246	1.982230151425735	1.9853303211532665	1.781840753512721	1.8439085050971056	2.0001573119934712	1.8476502564563664	2.036362839772939
2.066328613643946	1.5710395068088074	1.6049838748422622	1.8201452352467629	1.7226904334835649	1.651382283575857	1.859286163807979	2.005664441256151
1.0209250281639584	1.2347469079251223	1.2529611336606483	1.2457818725943577	0.9483585012541412	1.0659031395511709	1.2557201058655614	1.066334700269467
2.328482722140324	1.9497703145842689	2.248908600561712	1.7369924419350244	2.2253929037152838	2.1384323499750546	2.233418304578653	2.212131601686002
[truncated: 358 more rows]
