# Supplementary material for: Uncertainty-aware machine learning to predict non-cancer human toxicity for the global chemicals market
Source: Nat Commun. 2026 Jan 7;17:647. doi: 10.1038/s41467-025-67374-4 (PMC12816579; doi:10.1038/s41467-025-67374-4)
Supplement: Supplementary file 4 — Source Data [file 41467_2025_67374_MOESM4_ESM.zip › Source Data/Figure S1-14b + Figure S1-16.csv]

BNN-CDDD	BNN-MACCS	BNN-Morgan	BNN-RDKit	CP-CDDD	CP-MACCS	CP-Morgan	CP-RDKit
0.617514580220043	0.4293722690750873	0.6973809662539099	0.5132803440343358	0.829043812588741	0.6791095153381955	0.4879836632034047	0.8997068090995055
1.9204123684074723	2.117770488271457	1.8711379505960963	2.2810567125937817	2.346892424734586	2.471753899385536	2.1672445252441275	2.3705862355119374
0.7434440482721498	1.524489036998309	0.7513547859726198	1.247557743175223	1.0939584812842538	1.6345423460427966	1.1520463207424227	1.4460650568741358
1.0857601665284895	1.875266114877669	1.3357778075666973	2.07334856811436	1.449295535607067	1.7464025197568194	1.5441801904110082	1.7862863866792296
0.6260562653851269	0.5402398555602254	0.6971817510726419	0.2279430196158162	0.5250163829299564	-0.147432287005428	0.4280395929959085	0.2530475397015508
1.4388048571367948	2.592732180257771	1.3884112864047111	1.994384519362056	1.988056178634603	2.6040713960096977	1.8260629370145187	2.405378814154205
1.2362220509300563	1.1933353473374202	1.0808065301171392	1.2878997522729367	1.1488788577454876	1.2327852686227223	0.817579784737757	1.149357609522203
1.2354624889692245	1.4261556310441443	1.1064394143822112	1.308940925067028	1.459708999078138	1.4268124612815627	0.9628365726105912	1.5458121825791078
1.2569843142339183	1.1531008006093846	1.3000365079752625	1.0801201697223115	1.4811955131694765	1.4111154704499234	1.1132505842128986	1.4800384956879946
1.552801603488529	1.8527236047242093	1.305174363063987	1.5921855104559182	1.5332045451226075	1.8082153776552616	1.9597272839634392	1.4795741866988747
1.0479027435106796	0.8814136162482435	0.7401229530778854	1.0416242260632684	0.7151266728282155	0.7138158258529204	0.9680167606414474	0.8963295639192761
0.9365904087352366	0.0447270602572559	0.2846319162197437	0.63822480359949	1.079141828810589	0.4296014010875643	0.6135108277484342	0.3264133468191841
1.4648354214424104	1.1984904113142096	0.4873421409525444	1.6351910014392532	1.472070720734628	1.4180670205743802	0.8208606577760942	1.457504803983708
1.233210338473528	0.9899940950443116	0.9753332304956076	1.2124431274981482	1.4363210513951234	1.4471567225947306	0.9479284640385788	1.3456959981811936
1.089138410545885	0.4449118624963939	-0.0059338604859474	0.4163183228329969	1.1258627433751522	0.4390892011129926	0.4116128963152235	0.4395493448095903
1.095262611017146	0.5704546678468341	0.7870965747108274	0.9806209442401298	0.9715023810461814	0.3483791976955903	0.8601103501675805	0.9033485240167052
1.0322142838503738	0.6204239043885513	1.011696476590057	1.0006333751153873	0.8761726849919335	0.9444938878577736	1.0478254614624272	0.9473220267089514
1.1500684043382638	0.7856696776155433	0.4376682147667916	0.5809935511197182	1.0418850076496031	0.4440086959872617	0.8240155136118326	0.2963274613164958
0.5234503242458319	0.5623287863618802	0.6777791589878249	0.6948551765633757	0.5896715769724152	0.3108634514361001	0.1787208913120584	0.5416159212662462
1.2410077332291225	1.2952737118431203	1.2707986429616784	1.4322008678061693	1.3198880610778447	1.1966323078832626	0.9823431334340048	0.953736240860652
0.7189917014369112	0.4545411590214185	0.8026737797201242	0.9354242771592204	0.659592107926568	0.7739567290442638	1.1423539732754926	0.7722177048217775
-0.0153284687202402	0.6530842125804642	0.6535882160971709	0.0834721769713685	0.7988881270787962	0.4385360920428433	0.805807521731722	0.686403204430659
-0.249222214696513	0.6413260225107085	0.3785639776729416	0.8665238050328732	0.9328714060307458	0.9045081920004108	0.5723582152989639	0.8983522174704165
1.3526514571103545	1.2494667659366507	1.0841692367989482	1.3297556658363572	1.0826800801613692	1.2622741419668655	0.7581237398426113	1.3951348201077127
0.1778395713814847	0.4666512513287908	0.8928497417328498	1.0174248753189503	0.6140597463092896	0.7496379103197908	0.7144778501106022	0.8123825026597241
0.753090648290057	1.0323732335619595	1.612154029197461	1.0709636543408532	0.8627903729220905	1.1120408101980035	1.191783695456371	0.8138592806240998
1.169295699322567	0.5302332709937753	1.491872904846363	0.6317790977054262	0.9741329085958906	0.7070440140945466	1.02552307602937	0.6937331105988687
0.8153216082546069	1.1605254576422754	1.1022168833416657	1.1308051621300952	0.5444933339586101	1.5331789624676886	1.27458205897686	1.1361953284672075
1.2340707171202463	1.4099630745992149	1.268391541870344	1.45780101409558	1.3846780481767196	1.3341335285687583	1.1911660830634407	1.2353364656344887
0.3155453799383018	0.7489975299937516	1.0405052616450594	0.5051348929153942	0.5539568278958621	0.5540641204871205	0.9917696344936764	0.5717614431389607
0.2923939194379569	0.6518647734039061	0.3972747113316394	0.9398429262767564	0.7101113803191786	0.5035617353546095	0.8963177210479951	0.5449530854385096
1.362810389833128	0.7292604470894608	0.7698101794179683	1.2901697312031557	1.0586214007890815	0.7554841081243712	1.282372000822562	0.9946441606320108
1.0124760375670394	0.972807001125812	0.2126966366881253	1.285126284198491	0.9471403027217192	1.2546175325795328	0.9625592933764232	1.10370451169907
0.8694868489896826	0.9003658347784815	1.7484910753598009	1.058081641600927	1.1875510411631902	1.097106468776768	1.427919911342546	1.0451717646761074
1.1267543696839155	1.446712594695256	1.791686612162995	0.8392373134000157	1.0195375315837292	1.2435198699562575	1.2178331283846764	0.98487814676039
0.7530577592015616	1.0113342184133218	1.5850768503717927	1.1899454680822594	0.8492100719695264	0.5502961082938924	1.1861760847455922	0.7175057321220754
1.4913790761840549	1.332370083699718	1.475114149325942	1.385353601350982	1.3911240685923525	1.1915300303952896	1.2968726522604124	1.428371737044413
0.8617084985201003	0.9410317677823232	1.408897717761349	1.2531350543674975	0.8675897895911999	0.6160286399306508	1.2803476766545558	0.7303188766787139
0.9055942498100886	0.8349355645585661	1.148058784560183	0.6511524858782057	1.1781748379535726	0.6766747277767692	0.6861914378259532	0.5784601142024961
0.9193973857764736	1.2162170899923015	1.334522782760979	1.134028485335831	0.8890190651713531	1.3725421765310666	1.3987970617674317	1.177557030059516
-0.9015741733037096	-1.5012040588955158	0.5293516694467382	-0.6620946222729774	-1.1628384902274291	-1.648868131659563	-0.4995746910210819	-0.9923844846613245
0.8591906149892676	0.7456828821777218	1.2759362619797736	0.9926229976212828	0.8442513005899257	1.0817247766147535	1.2071406142037715	1.2407175708973637
1.2361069089428316	1.069990399310184	0.7742071506686408	1.1233089072888187	0.7046342141842441	0.8133840643154289	0.8820612555951155	0.963212746842824
0.8649222334349367	-0.5634315637163086	0.0123822131461857	0.5179793545035776	0.7992541179782355	-0.6563227714863997	0.0034949451365668	0.2309071563883515
1.4617031070504287	1.244768659158773	0.9334481231192842	1.6792057151122617	1.2652414356683304	0.9261882862488487	1.2290382860800604	1.2998176079504011
1.3304146581564409	1.7703751338262343	1.8838392695084831	1.9662104895557373	1.5372723474963186	1.8647543174194847	1.7263575891492398	1.7925678556423028
0.4721815775169463	0.9606373572734546	0.2814514876543962	0.8340475807948139	0.5205176113313464	0.8466675513815187	0.9933087991266898	0.6694123911685624
1.429213474942711	1.3620461983385228	1.325011916692447	1.1580023046285368	1.3243865524288485	1.1047520235442798	1.3902167631772486	1.2857427094442824
1.4918147331918326	2.0859960392928	2.062770010228697	1.951868156711679	1.6553832320356274	1.9648913165896988	1.9484687916821852	1.8074429971867
1.5054567819266105	2.1151181578249387	1.938683159315911	1.8156889777749543	1.9580329487818329	2.0818646971873025	2.0786157994149184	2.026630523849786
1.0932093430534109	1.461858821646297	0.9038206094260058	1.4438954381022375	1.4525068684738918	1.3989358649612111	0.9342075307106964	1.5040536703371217
0.9222958235166576	1.0006463500776244	1.3551545285545663	1.47075916829418	1.0690910909879965	0.860443841501609	1.180090655392328	1.1381370953831575
1.266738376867263	0.1369418765598621	0.7234778036619774	0.983762701090999	1.230644655977636	0.8162140252297388	1.0417827972600866	0.8908238151616114
1.3747434798664913	1.5447499764001924	1.5019915185632884	1.7262499543003185	1.470305206997779	1.7043082731625636	1.222301491135067	1.7666771595677315
0.9860485026918284	1.1055610612476932	0.923918506734422	1.3739154809055405	1.1955859743066275	1.2323770864239545	0.9677589171287452	1.2791440997916237
1.326687448049377	1.1034215544193111	1.3078111361044014	1.1074155683136482	1.5268436647947443	1.2214168028549228	1.2649005353787888	1.4227188536739133
1.4689634003284044	1.3909917060125296	1.1974687808563078	1.101487911849489	1.4220655027344824	1.2741274832498122	1.2786372167163451	1.2055755015578091
1.2351418831289491	1.1747414137166734	1.868385954974068	1.273800030010196	0.8312417520830503	1.28802361716329	1.294960634336251	1.205396319354454
0.982801412678883	1.7855975234117611	1.243070581994932	1.4382557747942102	1.0532402830570688	2.044694150825205	1.90678905186916	1.9667236615243595
1.2539172619267525	0.9613738438703904	1.1707692659240938	1.3984642595651684	0.8403625852499255	0.6280951863385815	1.2105842067724966	1.0435605747997658
1.2926610102851892	1.4217375057736008	1.4071219527089054	1.54128631148287	1.1245878425346216	1.8854046357210528	1.6280947204316518	1.559535315037743
0.8658243189471979	1.705415590011892	1.3903101689933457	1.5045055143013526	1.0122991726194182	1.9198642909797576	1.379343865907112	1.6312197419559291
1.4908430580547325	1.5794408628819372	1.5543690050416172	1.4935960996766906	1.5066461614369044	1.6685576470443888	1.4513304602942467	1.5196750310251688
0.8984400528133335	1.1729282659006868	0.6439635221711328	0.781941133422922	0.955663386097284	1.23636215816693	1.039100349270315	1.2135280977507656
1.3722869182225148	1.4313935146549357	1.1649170991614817	1.2599886788672594	1.5084511076758524	1.585851796401683	1.03916440686777	1.5930017381118744
1.1025240079738556	1.1127135401303268	0.9786550639492342	0.4675700440134709	0.814711751062694	1.16509122952209	1.0164081680661716	0.9683691935027108
1.000759563029169	1.0984434761106754	0.4453196135770349	1.160305724979503	1.2701857052064045	1.4606036922360004	1.0646462068856104	1.3605701756191864
1.1996695273010516	1.2143410802589567	1.0603167112069547	1.721281187499704	1.5364719846282155	1.1470705708947968	0.7786890545744686	1.42985572134604
1.421557992675028	0.4919787580415331	1.317048178826656	1.428925134921239	0.9717255596188256	0.4588595361405854	1.1587091336399928	1.3305145469710091
1.2098546998311326	1.2615805799257334	1.1419025482938678	1.739182790051615	1.5571130240705922	1.2187958844197988	0.8503242546441885	1.4280639447764003
1.1726248220838058	1.5521323729492469	1.157640686887512	1.489783073390453	1.0806510665685247	1.7823231130533508	1.3865010950670056	1.780533317736513
1.495400326398457	1.440671112207437	1.4223543557766711	1.5799080249310975	1.7182432670039554	1.6534422891606324	1.4302903416206385	1.3711744775753554
1.636696812765848	1.7358360239526984	1.4625647018493044	1.7443721108133723	1.4820725726250872	1.6867179727773822	1.7833764567211543	1.5090157757855804
0.8189566307021182	1.279520532010016	0.8806627024108609	1.220763935055688	1.117328441659069	1.4657872112537913	1.0055702139665912	1.4667508891505938
1.032379460439928	1.2637315667852238	0.8330653493889821	1.3682010903847828	1.0319197912364244	1.4430721544641536	1.3097957009778365	1.237718438920147
1.1637128071768896	1.4102786335913926	1.0165937578021205	1.3373466196643666	1.2718828287932935	1.451294707358091	1.1491976521956706	1.5414789403199796
1.4844352810203794	1.2755860812839883	1.3246283291891547	1.6321120001574825	1.4870643413543352	1.3531450677385164	1.3823177419123271	1.3508662656839896
1.3007791253806456	1.6233675693901408	1.1711468909048028	1.6823706892885315	1.6216437859319497	1.7619452384925736	1.358529095197401	1.7177288730167128
0.2328675327870434	-0.3196150855278642	0.918030527629878	-0.2382037351649558	0.7235248342517306	0.234809669280755	0.2390687798184422	0.5308611871216811
1.0819156365735514	1.2401609615354257	0.9182675308505616	1.3467014155464867	1.0411284116853714	1.1453426076818507	0.9235404019264344	1.037162098502654
1.5087919486812311	0.9902985288557228	1.1673805883654775	0.9155657633497872	1.2851965450987637	1.2571699693397616	1.4171974780501424	1.2725801746994672
1.820877766092592	2.084474547703436	1.9264387851125768	1.888618685106278	1.87311718528823	2.06676434044663	1.792741751376236	1.8474855406553483
1.2359690597367925	1.4571502222096149	1.6347763531101522	1.4386768216482402	1.6046443063798768	1.7071321085306552	1.5979449820818634	1.7409856351311108
0.8309966439783363	0.8658453311468216	1.1496325558005258	1.160353301545797	1.2002283355388637	0.9648071524641691	1.1294809662513583	0.8249164739044101
1.697821147259741	1.7509066988974245	1.6688630458521196	1.423651692137113	1.5648710649104338	1.7321383961776078	1.7187419023259078	1.482043751299118
1.4484194692782262	1.55832589799901	1.5010232051439674	1.7030154599832	1.4783097628062507	1.712486397721273	1.7125042802461397	1.5398108119281888
1.238550440748135	1.4308273768500284	1.2067053352645718	1.4558663402624803	1.3709147117715104	1.6023357104259377	1.5830967536742857	1.5725803505720768
1.2816057054759231	1.5953891226249846	1.3649101406725817	1.7775883858607875	1.4709286596535598	1.6517911215853032	1.562131397863724	1.5840833395581329
0.6937195218647841	0.7414800230809073	-1.5196808154952703	0.8393589651254301	1.1284443469757912	0.872119076891658	0.7914282391010403	0.7871386100508458
1.2294452867602563	1.4416504458440351	0.7608636022828729	1.2829969572849815	1.3354235290863128	1.4120228753434252	0.8921225605737775	1.4740901502375596
1.163993505595373	0.5287472240914313	0.6009861396935312	0.9932734081970233	1.1207920669266136	0.8950654790260509	0.6575504976214952	1.085440796194994
1.3975763722424204	1.3402157296765562	1.0392971235121171	1.293297329062323	1.197195795388623	1.22259619882796	1.1245954554651272	1.3688803207904217
0.630180670442613	0.5645678742681537	0.6539796426000898	0.7534950592442536	0.6369288864041679	0.7236278939018606	0.6409710239812252	0.9610398761501814
1.2768740188361942	0.927446571395636	1.209996181777643	1.2164008023606587	1.1345209774438088	0.9160258549337932	0.9485370625737228	1.0086509781242772
1.0530218057534173	0.8248091804198237	0.8801409197229321	1.0302187410393235	1.1026667517695248	0.4041715909992548	0.6331039637652149	0.4279171293300766
1.4237613795711952	1.515811203939428	1.014451751753472	1.5128366912292628	1.396851308179172	1.5558305186196453	1.1700215601818276	1.3975129173188017
1.0186193188820911	0.8935124933153139	1.5084307413482665	0.8667204604297989	0.7926385773683513	0.8315503923851274	1.3200504945248537	0.7552473633022584
1.4930709363048424	1.6047996195205156	1.44946157488175	1.4833744526622883	1.942709062965891	1.7678166386070164	1.6579645793878042	1.8512493030658408
0.8712276512473235	1.0205916336141838	1.4899918091849564	1.6147452886455858	0.7040037056351849	1.2937330100802114	1.4190892290804271	1.4014734319431896
0.3213341529100197	1.0632093219454442	1.2048848054658865	1.0102088697726783	0.9838435780231594	0.8251497813302066	0.8498566452756035	0.8469937098918646
0.9909130200454694	0.4091301944034483	-0.2601708324720157	0.7110343971124367	0.9246111916706896	0.3273788498231477	0.5821143165238111	0.8695779843042236
0.9132990222377696	1.079850122813727	1.3030390211862573	1.1824678789577874	1.0987824926405567	0.7361225520003246	1.057186537288737	1.039841597872139
1.367761531468063	1.2016431480275809	0.9127186991002189	1.3473886752096385	1.3091611265206011	1.1519319258461278	0.9796194165242867	0.8557652660530781
0.9690345706387992	0.8400160157585661	-0.3444116894912495	0.9689389786698428	0.7769302486451087	1.0857330950881068	0.8563791691864766	0.9125925639402942
0.6006060948309233	0.703264368239265	0.997095949750036	0.94489922434609	0.833097587515588	0.7868462746440082	1.1785262870926445	1.0113057046893372
1.197348845047586	1.1986670502464982	0.920758025677196	1.333465333227457	1.233754645922294	0.6112785341066262	1.1520779097769325	0.7560868572477779
0.9089566302266496	-0.1212598179932245	-0.3146454101277968	0.4739016233387543	0.3155921716001502	0.0426858446956819	0.5246475750176491	0.0388683044259426
1.3263738954951163	1.3036955054311592	0.7779074328313774	1.0087183126489918	1.145269720607972	1.071350892976246	0.7649479738062719	1.478031927542959
1.2362896909531536	1.0799221565849573	1.0938381925415832	1.3267774258155844	0.946085911238603	0.9470836720707682	1.114349560484891	0.8554987393802818
1.1358360369334417	0.8012992594145077	0.558740742793413	0.3613259033373753	0.8097509330413697	0.3754450246765449	0.4537264455324216	0.5692764644571223
1.4001310768680206	1.790877430887596	0.811098679086575	1.3727198435037822	1.246520392520345	1.764882887261023	1.072326019393428	1.6092663597387766
1.5691009243400689	1.7742825190947928	1.6627853685197185	1.7603529382933278	1.5790468117038183	1.5493717984811368	1.6337102025988095	1.5791777010249095
1.0632453985147283	1.2003882745296024	0.656258907962646	1.229515886487835	0.7911237254518569	1.2990592342621503	0.7203544209259691	1.4481299856107683
0.5222530327018701	0.349677060453835	0.3033847655515712	1.0592868112669689	0.8774218357116778	0.3961319714127662	0.6537775622708322	0.5789613345519251
1.265261623676134	0.8231305915910143	1.0916845615039532	1.0062203416680484	1.1945161535449842	0.8941669171687792	0.991518491745538	1.2200240898024084
0.0612826414388339	0.8861017324923011	1.473868390787636	-0.1240339160768662	0.7683134278942341	0.9955654243692544	1.0102930131817534	0.6721391690425729
1.4555339572191903	1.5235223646548188	1.333264068399467	1.8072373478600023	1.4746758734781544	1.4227380353413286	1.4084381635839298	1.6360695165830377
0.4047395352596258	1.4027694903437766	1.001956637770892	1.0742041124608557	0.7518731657990325	1.1971475371543396	1.3210360190169457	1.00105111418518
1.0331146544803016	0.7922465643715731	0.6950433191485562	0.5442659618188018	0.828205345776501	0.6425340071103921	0.7609507895169713	0.7288725148735589
1.4535723227974642	1.7959499796324696	1.458387438492409	1.7858541475343277	1.7025879035155125	1.7587290111244969	1.3447240058041183	1.7565460599315308
1.0642542547020772	1.039325682275575	1.53765793797869	1.0680689606273532	1.3357493529611522	0.9824037354521352	1.6079542545618928	0.707500897842803
1.478867954577432	1.6507140730233023	0.7290665578582101	1.724472678576135	1.664411723090924	1.7159585475572183	1.4518203282822462	1.955341738378944
1.374184535233594	1.4576994756494563	1.1044036894948597	1.4946021465839432	1.3342451295342046	1.5673622516916506	1.3578311838225643	1.6861490518603648
1.2267509703649866	1.0630966433914748	0.9920634308348244	0.9157768739578142	1.4205962590707677	1.1251479390179326	1.0804940450941325	1.3794967264381974
1.1071610175253048	1.4737534063551148	1.4407901612740088	1.1164474238821047	1.1344961708926289	1.24149534483309	1.2448623054183747	0.971787902636856
1.5508759762222306	1.5026155225996431	1.210651727346148	1.6734682025346703	1.5191787061778772	1.4837199167719817	1.351991263860241	1.5694664265309872
1.2874931402966192	0.9275810023832546	1.0509141948560805	1.4793175723574936	1.4076401112210877	0.8604571091307085	1.2054239664864146	1.3909658506813911
1.100237417444922	1.267844966611461	0.8312447769055393	0.7731121114426563	1.162113231891031	1.2011278210038088	1.0971461023322857	1.31786518285689
1.2062739627192494	1.0788573605276408	0.7466455968603222	1.2000755623891877	1.450815583853922	1.326865600836153	0.8638731796416986	1.5696744035347192
1.4133797243790354	1.2629747885250562	0.8912184598560835	1.3027511303695931	1.2096186035246157	1.4486101410894767	0.8341672729845003	1.6241672560366995
1.2014308481105926	1.2852716798378585	0.9493473095414872	1.418092988299714	1.2172007898275423	1.2782149713700957	1.0528335828833015	1.2781207835712722
0.9048992833818278	0.3947312220759543	0.6030222638578772	0.3360387596313373	0.6149484357260708	0.2992874642940503	0.4904748771329535	0.4904295611334017
1.275182621098972	0.75775015174335	0.1540938626529251	0.8221765774211872	0.968588467157972	0.5443908207926624	0.7598206009305327	0.3420215983244483
1.4254377453517408	1.5233147910229847	1.0778918850234758	1.2402785588002203	1.294498034170657	1.373886180521871	1.0855753994032094	1.3341027026902046
0.6126623406589139	1.217586069320402	1.278820545038556	1.1238780314516932	0.9474249080415886	1.0416026370135851	1.3747475211977516	0.7012586888837937
0.371135134093253	1.398075247102446	0.9030932482009194	1.4997581389109889	0.9112052126141572	1.4605394983178044	1.2787882328521714	1.396220842876274
0.7632746313096092	1.2740881088152731	0.6280083293084778	1.2110552511489725	1.258686023745359	1.3866302667395058	0.8246144987439907	1.5277538061798723
1.325199573900541	0.8925199481805143	0.7397713557971548	0.6185121192836665	0.9025568878783552	0.9200224609444424	0.8756580069332802	1.2985577536105588
1.020704351131208	0.7967101055792181	0.8442164520594938	0.9325548059941402	1.192525506740041	1.1768971499749754	0.9881216022951922	0.8528905832768285
1.7090593675117771	0.8939842318298503	0.2831114788939655	1.6152757518659364	1.4029523269443067	1.5647663218176566	0.96767750941912	1.2939156580922635
1.1357495228885457	0.4965068568381524	1.0124360643732009	0.8992511561921597	0.8027760216050586	0.5418397746164029	0.7954275069464134	0.5914327426128312
1.550607959275902	1.3140292319161109	0.9262531246823996	1.1804907583614246	1.4394173817716955	1.4401888990030862	1.1046505179468409	1.2897239028559726
1.186056792839696	1.1799616064623644	0.9099351670544628	1.326383063875189	1.268130972151367	1.3643352558804946	0.8754598477092737	1.3862766489513003
0.8164406562680065	0.5700045127235387	0.8425608442401338	0.7330980999787107	0.9371019034490118	0.6311641360238033	0.6097226677077485	0.8590927627230034
1.3382316740621538	0.8957187005329996	0.0462614196056242	1.6220055739456138	1.301598200003999	0.4127126891820129	0.4530812482192427	1.0370155494286937
1.3506983266463224	1.3848546484546258	0.6976786594066889	1.918382491399789	1.4251867417596096	1.5191288686348257	1.1503590211415589	1.3352218576454529
1.514380848365041	1.14743532919636	0.8799464011886762	1.639822152656374	1.3824567072438934	1.22081462475367	1.0352767994993284	1.219891222202029
1.154987431135567	1.1719328214019844	0.9024935782187103	1.4633077442633051	1.2178696520832786	1.2819079162256677	0.99793661717035	1.258368364831795
0.8533288043081635	-0.0126933337197162	0.9074307319516952	0.5603743496866384	0.6594024343027243	0.3930664910751902	0.8516269604851718	0.6104856276054086
1.1383900050298277	0.778278072753838	0.3336822701458432	0.719601355930626	1.385047864648706	0.571751790643379	0.3982889293126787	0.5534107482181962
1.2232224006918953	1.3676470923973525	1.3291639098176542	1.6248819065227955	1.3450764678671367	1.388169899319844	1.3354050087222904	1.39725674942056
1.0645425627095342	1.3976839104524277	1.5600159792203676	1.5791509680925253	1.2391055037076395	1.4433511007636273	1.3938534765439057	1.2860463239807804
1.7243281066612537	2.128322201333814	1.888697245396652	1.9084945497885528	1.96325738803236	2.020417057343251	1.9273818588214904	1.9653742947792947
1.0530346043507748	0.6748402867045673	0.902471376952138	0.8738578148916386	1.2001417321190306	0.4134476697026902	0.8780329875651053	1.1396546965553396
1.072812176295593	1.2128651994496136	1.0402580210799064	0.9648838995707208	1.1483407803458598	1.8700071486111611	1.2010103214268424	1.1528299761037042
1.1018611349922622	0.8524536101869868	0.7631477313506422	1.2881382975646405	1.208495272766794	0.9134046017020472	1.0555566782568606	1.5211924546554334
0.6736312642217518	0.2132602398790088	-0.3445896168521995	0.2756968266143496	0.6857324302205912	0.3114577195587906	0.1550684862283667	0.4095955841930139
1.3106055231047875	0.7466954963830706	0.6925773779090851	0.2324094591822643	1.2866883157676807	0.9188530262711108	0.1686625410449292	0.5687570379394212
1.26847373931946	1.710097892882526	0.8580945621447563	1.2994562197300452	1.5173760784787478	1.686764104553436	1.217859874685541	1.605440271370348
0.7686670714421535	0.6595915383721168	0.4837435340590295	0.4821790262639321	0.8880282429845611	0.688570838066702	0.8657256331277684	0.8459952858826769
0.873557724718883	0.2062427296575105	0.6747581206341972	0.0507980967689255	0.6753851458228238	0.5202895724469174	0.759539286642189	0.630106596969449
1.381128242326615	1.7344979521248205	1.0766655750466747	1.3642932449099106	1.5186347224124792	1.534885789669985	1.2232474592390088	1.7033113753056484
1.6133305815158336	1.7644221714644703	1.59796355745458	1.7247006851814692	2.0322425435760976	1.9675316544384984	1.813384781349796	2.025951128932873
1.0831818344538808	1.3870792360296498	1.0720932360516418	1.1695890127256074	1.20928715813858	1.293903352470074	1.2116792113701913	1.1947905879175718
0.8626017377256887	0.7202992500148163	1.0932001893060803	0.9711246510508692	0.8512782864073539	0.7395968458369374	0.9165301367831632	0.7626986433969309
1.5727245486685273	1.590612864840574	0.8983390090929909	1.4575810224857322	1.616237382151861	1.619906160622395	1.3363186861269185	1.6118519116893004
0.6812723388005733	1.1655028671167973	1.6960547570520843	0.7707150708153573	1.1725152291372378	1.3640387643303389	1.3855722531215868	1.1212614060027029
1.9638096520888528	2.0382027159212104	1.6177222048840714	2.142321778585899	2.1500276812970527	2.3238679673594738	1.953190020531606	2.0400936116568094
1.4009053278788988	1.5304023813158445	-0.7855177319532876	1.1567837822162637	1.2235672232037371	1.1671364050829978	0.7726444738346661	1.165105796547936
1.0984630451661224	0.6921658331042841	1.3208913577146577	0.909408093735054	1.1282982565771436	0.7473702131391339	1.233375295043968	0.8328089607995113
1.4058277030473707	1.5136515525044023	1.1675891326856258	1.4704768147751623	1.544685526246606	1.5497841324774846	1.2487816310186726	1.6551701358254045
1.1976273543065066	0.9353318596654064	0.6269891723737973	1.2561572027880077	0.9765051058941384	0.8960469207367451	0.9980719720692228	1.0782654919562231
1.10235937382798	0.7071636247717533	0.8449624101857627	0.8869302970331526	1.0373657320005452	0.7611087177030366	0.8855140923109649	0.1944120741623889
1.1640449028856972	1.053976122629183	0.8649838330500957	1.3235919799076057	1.1677017553313491	1.2785451700971908	0.982263121629062	1.0894892745167857
1.292909197418234	0.9538455635866468	0.7197449716049015	0.8929789708303228	1.1771994137152055	1.0382776574761268	1.0390189322525647	1.3337338696742216
1.467540387720755	1.603907931221234	1.3422078044901125	1.4659689663702078	1.5570870778009354	1.3327423108404377	1.503507736971448	1.6305073416096
-0.64879256388168	-1.415118025653266	-0.12578277176479	-1.2042572902984274	-0.7227886285888496	-1.0363872494919104	0.2121326572900877	-0.9961951274244646
2.0581108877915937	2.175260001069766	1.9771172386470544	1.7733630709984112	1.8463296262938704	1.7684399387899885	2.0115298479488435	1.7834903517148608
1.612411851697384	1.7279294713976945	1.5585979408359931	1.7625848233336268	2.016674406015796	1.96642672312632	1.818547865195279	1.9288336211302388
1.7200063313718277	1.62623488724418	1.3958731809074267	1.6990379056718694	1.8748651521040745	1.6040686158614503	1.5208607717227065	1.7606304810696238
1.2242759691914664	1.5737341599605568	1.4843701361668775	1.5198287072790533	1.6617070695501848	1.6592975808228376	1.393578675391228	1.6798409521615247
1.393035463202275	1.4946969023765586	1.3134153287118675	1.346591252571012	1.762551567986499	1.5208866852668246	1.4064477062905003	1.041818885840599
1.5031125580166016	1.6680626637445963	1.5209078713601698	1.80731678225612	1.912456268333898	1.675877077077122	1.551668644622077	1.9480502439279952
1.6658382217860943	1.541971433242265	1.819352833168468	1.6945078184963982	1.8308448516137728	1.714725947992786	1.6496855990043429	2.101840697969162
1.3263993131850196	1.440787550093808	0.9687600186172072	1.519979229663159	1.3365468874416762	1.432840841781189	1.1346259214767151	1.556477293325515
1.4028753142835384	1.436174514778456	1.0728792068272477	1.0337475531791074	0.9731549060013364	1.0481926260854348	1.1594043922295598	1.0071286049019976
1.889474935276104	1.1510825815732806	1.3689294813251132	0.616116104017567	1.9357622488970263	0.6054111106355953	0.9754567979313148	0.3358522017183821
1.5030020325228313	1.6087268486831547	1.013052830946031	1.304860009976967	1.2058719430763818	1.3375727065620056	1.203779102029527	1.4768594343957124
1.344034111248512	1.8117861038137408	1.0803024026942047	1.4373926486793882	1.608924303100068	1.6781155258060838	1.2971991723970522	1.5902742483185457
1.333356872481752	1.067639611522174	0.5188319870476545	0.8421476283165346	1.5165574935171289	1.1012230323259278	1.1790659549122522	0.837142270930505
1.5969235028827076	1.5865034402313758	1.41734852902942	1.6743807072923282	1.638420259549869	1.6918179222357927	1.5547570481107813	1.81222718878836
0.8587421134421996	0.9782532289630208	0.974999802481618	0.8932689490005588	1.045525888180744	0.6034082230360176	0.8358482197947834	1.0359429100628028
0.6431556736718256	0.8100224405856714	1.0044027515525262	0.2695533041390975	1.0191036491877876	0.4629231522290476	0.8674107506449618	0.6510172843178629
1.5122742593360337	1.450118279274709	1.2036092188808063	1.3377685655172693	1.592871674924162	1.604065906214216	1.514366378880075	1.6755754816274078
1.522728693534105	1.5176503483271513	1.0448110056586752	1.2347066443113563	1.435813412633567	1.592668302688626	1.2340304972183138	1.5977506494351303
1.674614375136675	1.452304536251292	1.2522761185950844	1.274815722665372	1.7219600216352822	1.612040227831622	1.5085634728681847	1.6875347478602198
1.6192187919304184	1.8226182218946732	1.1251942910450352	1.7978472384308668	1.7965681017029382	1.804065449737708	1.5639776996565309	1.833218802665397
1.5786240989542029	1.71968041372752	1.2160149419307755	1.5970772301805236	1.841524689794214	1.950664162218487	1.4940181626816762	1.862843862939887
1.382414861879973	1.165617037875428	0.9842300881976028	1.6698129677984046	1.089484002645143	0.8281155046498397	0.9550490851586276	1.487196235667463
1.6878369110366804	1.91563563945128	1.391217994535932	2.0692546880806977	2.0317623957314632	2.2707353120026674	2.1736331184026025	1.81589727636002
1.6220093364796089	1.6095584002706953	1.0036424104940596	1.6060324386843796	1.8940983565157363	1.7381738082982632	1.499531345673864	1.9810980084678984
1.7036673825880184	1.73915289668292	1.4554846201699756	1.7906675304763155	1.9050979704427715	1.8090081321041207	1.7506751824997442	1.9239115781638911
1.4714501141306544	1.7901222696912815	1.3652210410129206	1.8134527297074905	1.6042828687201327	1.6729140429995315	1.6174326024963537	1.6791412785013105
1.4241484549754455	1.7726887483550116	1.2658721135539543	1.520056119175784	1.792741662537831	1.7682467819830328	1.450667027145233	1.8648218080892116
1.0793977579798677	1.16615828432789	1.2960451350310254	1.0473995922946453	0.9256182539828418	0.9529867986265872	1.2817509810944958	0.9542928490744228
-0.2700197645805774	0.0856969481725667	0.3025333942646728	0.4888684866476335	0.553630118774332	0.4743092085340036	0.5996987886944799	0.5734236149884266
1.3856781379482948	1.3454950642834504	1.2613809822375597	1.5084751317044425	0.4667742932688202	1.590129680198721	0.9509728679255692	1.2888115311873325
1.6979349533120829	1.686807033102441	1.1257697090903445	1.6089199765764526	1.9147182532081444	1.767497171527794	1.4409948301071436	2.1501945187129947
1.2770079449363143	0.8653644554749362	0.4007796013985053	1.0553139316949334	1.4478518036357415	0.8110760744334162	0.982167602196807	0.9372347621835784
1.647823195605288	1.6611503351455326	1.4079931665777763	1.7504631214822994	1.7566825007296576	1.8158930361556171	1.7410737031308694	1.914933075238781
1.474975862359071	1.36575490590415	1.1020482135239031	1.968272257261673	1.513909877445423	1.2127292584997873	1.612521446992378	1.1245000699587526
1.7597737235488733	1.7559435308174396	1.3943402486928416	1.8724048037826688	1.7791137748057135	1.7557360876710597	1.5393862740065989	1.9550046874945053
1.0764500403519144	0.7010738194158103	0.9618951665549248	0.722639267520478	0.8599449939000483	0.7830120931568585	0.8807269869094667	0.6760937646990288
1.463398118512559	1.854224353986647	1.492597731368012	1.4329470439084333	1.7993882957011584	1.8278860001240675	1.5134717339954935	1.9011019656716328
1.160846776020076	0.8982754212094894	1.4579144026703836	1.0213809441220971	0.8125300959709776	0.7984457829413899	1.0378914426948604	0.7985063010026187
1.3747635579365691	1.235805356223597	1.070791793218466	0.9963265127141314	1.241046968285657	0.957892027420736	1.025985816549251	0.9057851771601946
1.4504008442670293	1.7411909283635043	1.3238456385144952	1.827675116555873	1.872807780607168	1.911201241185796	1.5523531701740585	2.079694046337381
0.2400608184265816	0.3072919819741314	0.4607276789241629	0.1661992118967767	0.6343913167968811	0.2335600754786247	0.5840916701713048	0.4269695160856235
1.5135063443994283	1.886907756443778	1.3296264858733735	1.6128658671239682	1.7377914777154062	1.8615092805979456	1.5786499492626238	1.9174992481670947
1.489730268858794	1.6616264963753733	1.3782581250867905	1.5049983572404952	1.7760041958321169	1.810973063323191	1.5043999122472242	1.8110505443533464
1.8012918115977727	1.7670715807143274	1.7001439125493063	1.7314933498016716	1.651484585635686	1.5937200562161782	1.6935432927151903	1.758070318877065
1.7966619194869946	2.027768227093929	1.758328036549169	1.8637262021046888	1.9859591389070224	2.1992059307361376	2.0513270728050967	2.0526240587898963
1.7248645415814932	1.6653986558640526	1.1659465779225202	1.5879617562413846	1.938032964377572	1.8048187161782716	1.478316374757621	2.212892602907534
1.155097971051542	1.1140499222747082	1.3640460981489826	0.8833699108549734	1.044551360519097	1.2061757948392269	1.4658837481263234	1.127337942065703
1.69455677849786	1.6008299064947615	1.348238289653355	1.6649044236829678	1.7979698900590944	1.748946246525004	1.674126913500256	1.8573248889740237
1.7465932544134195	1.812257573770312	1.8097081419107277	1.8750963472174151	2.1012473332908184	1.994133264666922	1.9609723384469608	2.180590658149831
1.476896309872347	1.5733487842033531	1.3310876022157674	1.4124641517528875	1.8720874940845345	1.5015137486767092	1.690983298624986	1.4577028644030383
1.7599843730770677	1.8765262306781472	1.529949782573308	1.861625088253826	1.8325866313252737	2.0130196838301795	1.7175048569949096	2.009125848617219
1.4974566059662942	1.1978629388471498	0.4168117870646023	1.3825748478969897	1.5386131378224288	1.1480611037409538	1.302876318302878	1.0233901196054005
1.7781774729687647	1.9708757212705132	1.7302658333181755	1.7316627333365715	1.9806303778951708	2.0620474908949014	2.063864221757267	2.075284925455991
1.3272866565137402	1.0645794476752448	0.2317118191707727	1.468159614330309	1.5236470154664992	1.1020092461496542	1.305075597648388	1.123335785986282
1.519569710362464	1.6705883156715	1.7958593983920623	1.941659054225389	1.7756922994100248	1.976297451303508	2.048972695443698	1.721026748754054
1.6110822024317346	1.9266447039650965	1.544628982375041	1.8327170613213075	1.9560543245100532	2.0477298455855517	1.945527694956558	2.0444475403134965
1.505937967901082	2.01927510920638	1.928479107928939	1.8934375527699856	1.988183875965572	2.163718359827832	2.159946615994979	2.0412012639803097
1.6802936873212495	2.003806716420034	1.458924894799475	1.862370602630436	1.9239977720260644	2.1317876780196574	1.8015855670730263	1.8883773274251268
1.6310431298990045	0.798383412011158	1.284476003984807	1.127428248839746	1.0261394611637762	1.0383412396235523	0.9852792678596978	0.9510466539947472
1.0692046882005275	1.0233172497453995	0.4076131624924512	0.7460311670886981	1.4291724155060412	1.2754148156243046	0.8218621020872232	0.7032398202197454
0.5255814681081642	0.3263421868801531	0.4529410240866796	0.5364595302501521	0.7710386290960235	0.6159735846256754	0.785374261405595	0.462767690707523
1.208917047004887	0.944199442075839	1.4710244254009122	-0.1488123814973431	0.8082536573119805	1.126388935298228	1.190908320300818	0.8968013648125552
0.619860388315743	0.8591239159479485	0.212445003406567	0.966394181441458	0.9883491925034932	0.4043004312158238	0.5495578863973803	0.8210599145015578
0.991595838798726	1.6126941336418057	1.5266138057414105	1.261305433218111	1.2722145142508536	1.5112400928267742	1.4361291765608732	1.509057625044834
0.9849322864285104	0.2224424815934453	0.6752818719585182	0.1130345835100018	0.7751754451385874	0.4921201546252585	0.6528190180523056	0.6512402120008683
1.4699326065188374	1.156256254247195	1.5283570789458418	1.3908677833375205	1.3973260512897543	1.3404589495420505	1.591690383922814	1.1943393365887751
1.465917882699436	1.7738366473231757	1.4519780021484712	1.8394439592046508	1.5685418022006643	1.6000295132628843	1.5547402297378612	1.596056742028903
1.191232111453918	1.0636183340168743	0.6914235740316516	1.258813303233905	1.2225174123346905	1.0926643758018726	1.0262564621742618	1.2711621907876358
1.1969314431903644	0.5522254583835917	0.4812529805011749	0.3813556051310884	1.0759714762227133	0.8493545778928006	0.8420871191717432	1.0892847492455715
0.4052405242930963	1.3365283148576868	0.6146044738207479	-0.1344656980928126	0.919769280870839	1.1435546703404411	0.8308296453240811	0.3189577913329738
-0.3495095998213646	0.943837761560378	0.2234064186209565	-0.6249779559128227	-0.2182387059852016	-0.7696360394851526	-0.7888363603109319	-0.8971022455744225
0.3423885089083883	0.4729846797811802	0.7472628365046202	-0.2217556066684532	0.801617006600071	0.6940272928598649	0.901721342544096	-0.0335155902568764
1.0435717354233058	1.4881938003346449	1.3900416347621725	1.0887544700239815	0.9660947764570772	1.2913425406459853	1.3876298043498208	0.9578836429028976
1.6842147411166617	1.5623237073841956	1.2916154115307457	1.6502975499639774	1.5695969042405535	1.5939497048283149	1.3190432869430888	1.718859335909673
1.408751928151221	1.7498437959638984	1.5491611414458597	1.6306230430710915	1.2993582973040896	1.5475975915486797	1.4870259217452213	1.4361631211186834
0.4925468490296315	0.922124661662085	0.7765042981969519	0.6844508960504819	0.8218081197459756	1.1322758495603378	1.1195719761689298	0.9506466783353476
0.9848003312670646	1.2703046898622188	0.8193821787348067	1.2794966828816918	0.977290640604876	1.4776267820887397	1.0490341242674683	1.476026050255863
0.134865056822841	0.3111708563660592	0.1647279706848513	0.5147698270851332	0.6755378435630173	0.907463331090782	1.0551007204955032	0.7901285063795791
0.4607684259646693	0.0042211887582659	0.7388369725135605	-0.0626695487432373	0.2358581754864177	0.3330366458517846	0.2139627566508524	0.3076488724628355
0.3636250798014835	0.5275392838749947	0.2676735490803919	0.2879872875600895	0.7788377414527363	0.439054055734541	0.3305630998958245	0.6528635442294218
-0.3483933208742827	0.5022612925279627	1.504750378769687	-1.5928276874378666	0.0974460732231656	0.3775988763678155	1.5811635377336968	0.2018443356304701
2.387709662589999	2.4007259036540685	1.8764506041765212	2.2670412654769785	2.207902241390516	2.652418190707017	2.059351247930499	2.118757540096728
0.402793894641369	1.0930929296263032	0.2922849728254292	0.99774886306385	0.8440689983247457	0.4599099165303311	0.4511260815738825	0.4328918302514706
-0.2377458116441776	-0.6653938754829026	0.5659236339029611	1.6309432417551737	0.6091741782105743	-1.4398489577463502	0.3273772685521124	1.006633701437979
0.4580489801929163	0.507762600298271	1.248009866600403	0.4317328349800859	0.6048342695404382	0.9138266394985016	0.9570290459944704	0.6836134867031534
0.5539825071573183	0.2032291746779116	1.2125899742490316	0.4449379656376694	0.754612211595731	0.8379375927378685	1.1412956604946431	0.3195593491530402
0.9668689872769248	1.0946851903042747	1.091495599474266	1.629287820536012	1.064997778315337	0.8514214610812721	1.148868188601165	1.017171495129146
1.3122890120145576	1.7798561965342932	1.7822220240864657	1.5342290565940635	1.5186512367177427	1.3923299403325264	1.7042124423475096	1.4348642765430704
1.7996160797708265	1.805477850485284	1.7797434540913013	1.6905529543881377	1.6239342805647534	1.3902337684419748	1.569934143893697	1.548296223825988
0.8476596390112442	0.8454051455654337	0.920589972153666	1.3000894045319518	0.864611206519086	0.57321744327416	1.1905365329874322	0.8351150125838434
0.7892067625814894	1.42045405209679	0.7673261336046578	0.7189967684257897	1.5136015359692343	1.86264802701556	1.340007782976347	0.9054639619219969
0.52081756026652	0.7307551158998472	0.6859844049644658	1.2551489103350633	0.6059053331946614	0.9254028968195812	1.0676081376503723	1.2135036364208394
1.4937111297884562	1.0428823610072522	1.3523720702890314	1.2777270442726396	1.232808974346224	1.104643710715712	1.3606146739578684	1.0577849263922612
1.3988464954727748	1.5837973069878764	1.3427582761864196	1.529967193259332	1.4361339642262465	1.3642231217682772	1.5326637131569711	1.5493677588309598
-0.6848329096095649	0.4489489876707573	-0.3916014217275946	-0.7229856257561813	-0.0762447006008794	0.553040171414378	0.7965570823922876	-0.2141274096063715
0.6383541061148709	0.85521534820916	1.485022828123153	0.7886751038626181	0.8384335513132758	1.0311854407612144	1.4649231862725631	1.0136149150796243
1.1805336435262483	1.4547841567328796	1.1895997501805895	1.641260609655698	1.3497969915821586	1.416630514665802	1.510822512397839	1.4355347005769326
0.7701100497857143	0.7516249685845608	0.8631462107594375	0.4722870706468661	0.4051803749277007	-0.0288434807273555	0.5048369420686816	0.0920304188096043
0.6034688955043366	0.42255448866414	1.3134693983221897	2.471843005054624	0.8848242625297098	0.8441085866352198	1.4533290881578034	0.8866815655690349
1.415772699657652	1.3682885183976967	1.4381156202166825	1.4866328486504254	1.5646598534575888	1.5034022316092297	1.4010079228490828	1.6630866872860948
1.080598030609195	0.8996411841202611	0.952325017770911	0.6603495067816512	1.0368429422846246	0.6109048185428918	0.9513036152775592	0.7898384444158623
1.489063984652217	1.5314400125342331	1.1135540084472255	1.4178896177570786	1.4874053162901153	1.5042304986100343	1.308125506260352	1.627900848922741
0.1084646430742568	0.5647258167411365	0.2074512773262209	0.36489812669057	0.7912677833783502	0.7978338208683875	0.4866117560386315	0.6985653976308319
0.6160250078795075	0.0253773259591634	-0.0337557394402749	-0.13261503220363	0.7750192102515203	0.2577276556481979	0.5527010372685652	0.5844393106584634
1.3639493743375797	1.3422432840819594	1.1177764739749358	1.3565708220387944	1.085379675664242	1.318292233658015	1.3978639394340653	1.214788999891254
1.194699531698437	1.1650660093660656	1.311836260130038	1.6982982123021948	0.9494183234134989	1.39535380107676	1.3744003871559756	1.3679402157321892
1.4927311522393183	0.5089789038644158	0.7620745429452612	1.2734411545420226	1.3258364607990132	1.0345464377860991	0.9695325500837336	1.3043146563948629
0.6394084433838669	0.2837604014399449	0.4261482701611321	0.5109856793982217	0.934027999415089	0.7005127142519151	0.5169947857879703	0.5806163269705922
0.8779143960006824	0.2163938960016251	0.9612927009106986	0.9480542796158128	0.9457201558206948	0.7275814790970409	0.7939238040806464	0.6931113945072351
1.1588360503645807	0.372174418932261	0.9434143709570793	0.874553837160984	1.251361294588884	0.988835501799794	0.9479562445012092	1.0951339417929424
0.8581270204646374	0.1166099219593551	0.8031910654296767	1.1808236945098731	0.8931330443705809	0.582201382754573	1.1193488891453256	0.8172210392226986
1.2363251331717486	1.6508759174933076	1.2587834526921329	1.6371427616795011	1.5561443584106915	1.6914173328006266	1.4036499099433428	1.744895589790162
1.5803668415659098	1.853331559860776	1.2816905757651953	1.6022045263494833	1.6416799904933366	1.9511630442170684	1.6783328139911995	1.9819199722299965
1.4679038680207914	1.6729469561939598	1.4800336539560563	1.6460523982971556	1.4738209437607088	1.8700356738362032	1.6473920355379237	1.8837149455453908
0.6529165976863317	0.3154508302401228	0.8082691747641778	0.9243361186265898	1.1091458118173898	1.3834404344025193	0.9854003692460626	1.2339772537448033
1.4285005598860443	1.8999353832724588	1.4605056279336577	1.7668580070074194	1.471477639358776	1.96943080751683	1.541553162235882	1.9459256063472483
0.8455548085210189	0.8954400866257274	1.0028056997474135	0.954110577771965	0.8064384124737323	0.7389826580569069	0.8955430637207521	0.8992323757394327
1.0368338663274568	1.08527240604709	1.4628444816728168	0.8840056480310509	0.766387069930534	0.6916137655091619	1.2546678476773396	0.6913805910099706
0.0310542039110701	0.6332818875116668	0.6111909769968028	1.1322066336610217	0.8721015134448786	0.9580232559375949	1.1353537574329056	0.9050404515090372
1.4211729228863816	1.6708047992103416	1.0943892477523671	1.3797910715009574	1.2300756674943845	1.3639879703697648	1.058903046758229	1.2015412411242143
0.0022104809939092	0.2031391517164084	0.0219643928316963	-0.0940081163549797	0.3599036658906463	0.0366824542748131	0.3250645193493889	0.2965186521688026
0.8726965969603776	0.7613255539779084	0.5379473676159523	0.7147366559224826	1.1305567838895278	0.8285958534819076	0.6902596553888936	1.0948626537318396
1.4533067645535296	1.2976108642476432	1.1477948271695135	0.5801540301484253	0.8463731650074487	1.2863236672467857	1.150947654887083	0.9166818478871188
1.200881131209293	1.2215679904726495	0.5167804838538249	1.1008905108005012	1.4273759005819238	1.3701990720699264	0.972119455480015	1.3710895753576466
0.588097379198593	0.430948036344118	0.866891635378517	0.4514587024165185	0.4441721585416217	-0.1848837978968084	0.1608650892624292	-0.1476299453224638
1.105540397097215	1.4761413453128591	1.4849726180471756	1.258359584041783	0.948314343100648	1.4813190886995091	1.5510901399360129	1.163715990181352
1.1314664984105298	1.3931146924911286	1.0844274686004138	1.3485649803759965	1.407250779466909	1.6181932868939672	1.2643441052480016	1.4595269148168732
1.2136468923653962	1.3702891126993304	1.2511675311174733	1.3226239846584338	1.5165712984397264	1.5620975521696026	1.273419145677862	1.5124631024325403
0.8200674069769719	0.934327628844784	0.9319014750180216	0.7910180363522203	0.8377447104869811	1.2814977341698712	1.1252000625251055	1.2339768522360006
0.1222557932103805	1.1848444846313284	0.3946127877619736	0.3200440227115929	0.8210143865221368	0.9739842265746618	0.8459982534098496	0.2390370316681857
0.6777036745661245	0.5178535709375637	1.1925375856521176	0.4548166275148106	0.7918665933980472	0.7723944754010916	1.0517175653413255	0.7884967960649492
0.957374266764781	1.0954787042353826	1.1873962313648825	1.321185049057759	1.3783647320750383	1.4428858139928966	1.1835400362354054	1.4045566788040504
1.0761403585164533	0.7174729889597712	0.6747173870543356	0.6469220773538035	0.6348495122695006	0.506824469416109	0.7324762048167108	0.5518250094003909
0.5517037525054324	0.1805141506021054	0.3764765860971848	0.279240438195331	-0.2287747208736033	-0.6943752325193577	-0.242228215103139	-0.3189775295792769
1.4026789702491336	1.943321239461536	1.460514074661328	1.4442720459388894	1.5482637986051813	1.853112467665957	1.5561781088006574	1.6438539218824744
0.839713450381607	0.8184460236875982	0.3299878550183356	0.8620957001807023	0.6880067461282843	0.8530391441407685	1.1018236661033958	1.0643185297309403
0.4624012508708757	0.5126732522822351	0.969872359942606	0.6726559535098015	0.6812242315410607	0.3071473670365712	0.6130336583232688	0.951476463552512
0.6174953280622042	-1.0406205575275915	0.1058223294168807	0.2360399004539458	0.6078350884417029	-0.6499860092965322	-0.0032245952779498	-0.4517047381552369
1.4722833835694131	1.1354890138619538	1.3511402684266665	1.5158443646690654	1.332287805324338	1.0214538829244852	1.3431246358508095	1.3252034361352696
2.040563450427304	2.45318617277308	2.023018002837646	1.81147943805756	2.0321270199077066	2.6608851959247524	2.0411566420824947	2.376354317642741
1.906666293298892	2.177440431001638	1.921108027094654	1.7830519875274689	2.0066516592513137	1.8514004069650605	1.8511564789441208	2.0674064401379524
0.71731826869202	0.7794596899993311	0.6993562984119086	0.6762359101787566	0.8950502528443369	0.5951950241761745	0.646869872862361	0.6178395752260563
1.353464063821464	1.6013697898165882	1.535725296911537	1.4586843802327625	1.3942913345654744	1.742545055427031	1.529057418678508	1.664152567530479
0.4894664953065404	1.357778861811564	0.76673061870065	1.0317490781591625	0.9454220276497318	0.8610080181687693	1.0496753206000804	1.116947002641996
0.9157927499132298	0.6671579430116756	1.2294881832191271	1.1465285241027194	1.1136687095846776	0.6508581975437461	1.0972688692362156	0.9667404286811674
1.7342037156688808	1.5056441851686764	1.339353913357674	-1.5033365513277803	1.8758732076953064	2.179195527218007	1.3096713002265132	1.9062441827833716
1.1869389533027697	1.344266110675856	1.6619910714650217	1.4044448758857977	0.8598830135968556	1.6305887136509916	1.327570149428093	1.595064814937912
1.3875877103326657	0.890394134504924	1.36796276039385	0.9983057455915078	1.3956393414984058	0.8292178379499995	1.054483355689091	0.8314508611774558
0.1927746687551181	-0.1496549506894065	0.8306073162367574	-0.4482866329151081	0.7623314021015899	0.3038085797679964	0.9234146008139804	0.1538056458452539
1.6710136204977073	2.2520094125998686	2.022623343665608	1.9485190194105209	1.7752862109462535	2.099569590339608	1.9424395643713843	1.9237465896454324
1.120414888649098	0.9254023103829084	0.9039684726595568	0.8930007627979902	0.7572366298718438	0.5839654622836365	1.058615366396706	0.6564055938219795
0.589332593503628	1.1450509977441137	0.5316877528955921	1.2798166406065528	0.7072563370861041	0.8983206936972205	0.7584772189914084	0.8495287884200341
1.1242940733609117	1.1426509025997826	0.944217482209594	1.0948260430924917	1.3344710352626394	0.5831406535599052	0.7441037081263854	0.8025400938621782
1.4371247207589912	1.1786489280868315	1.419191338842716	1.038822628192539	1.226908645983719	1.629681543947736	1.059237453683444	1.5362424376863064
1.3621693065534075	1.518765503601878	1.1684501695941298	1.4020169365693318	1.1258047250787355	1.7367299282055984	1.182117987537735	1.5729923767383234
1.1373605270573606	1.3614117397971837	1.2068967303207687	1.3103396216309735	1.1764626005370182	1.3401624593504908	1.1122714731020933	1.3540081487238242
1.5709397391480366	1.4828693602744136	1.271301474008532	1.4637138682124613	1.5951306568449233	1.6860206050034128	0.7928807490303874	1.5461752030156224
1.7632408351040323	1.818519113547453	1.9756090719735224	1.3610272671439532	1.7718505863929024	1.45950269845902	2.103276048953921	1.1894560055041326
1.3817164645513498	0.8664245391283961	0.9270629920877416	1.1470246115361673	1.2556092467919164	1.2771892223199623	1.0300907930432677	1.3294286577760368
1.0574666944957838	0.9954154195150274	0.4169294430748623	-0.5137665485517605	0.8216306545889493	0.6301719748308975	0.7688610319515606	0.8426053045421475
1.020977806601436	1.31436831205963	1.0658312348947143	1.1756912073887729	1.3544085510364812	1.370250049034306	1.153184938846579	1.4447105634602404
1.3196644767448755	1.5183863588511184	0.5516757803676363	1.4587955331833975	1.3535256425682074	1.690630670711305	0.9606676133769244	1.14402557322185
-0.0324816977125946	0.8796238405427013	0.7654828686365771	1.044486022945993	0.8745298076085577	0.6071300063254885	0.7604298306228269	0.812888585547581
1.263991552359218	1.5443660325192552	1.1963283421051325	1.288888618255849	1.279235557262564	1.535543381768954	1.3786498732827477	1.5836381461342577
1.4192831806507875	1.4532220814363932	1.1046321680106386	1.530715724547159	1.4650347612339547	1.3843977840996988	1.3125222246196304	1.6587164929605207
1.325378113779622	1.7435178334649808	0.9660407816954152	1.5844315752665044	1.6468748659428951	1.5541963037664377	1.333285967090852	1.640342639061988
1.1430896861868498	1.4101020503580868	1.2192386731669012	1.7435437740312294	1.6407732160915829	1.6855372659413983	1.3678297266699373	1.7536598920220143
1.5451788145122882	1.5387701214591325	1.6449018898476246	1.60740127200927	1.420633225570634	1.38039485358911	1.5314556547967466	1.4098264150875242
1.1609325785904618	1.47522048875502	0.8607366489036422	1.1823859732309314	1.3787124493842444	1.3742373331148607	1.1220622297929526	1.4141550299830503
1.0115991023986957	1.365586569521309	1.4979546519873057	0.4832048894532692	0.8513370058471985	0.8676004733435275	0.9059262751727376	0.6854491721422787
0.9791920965489728	2.1508789719958665	1.1928504470806878	1.205878589359498	1.5622061223581132	1.9152913777750444	1.781147081883768	1.6060438863508528
1.265633181705211	1.1686685699879429	1.068108156724513	1.415236069166811	1.2798135869551337	1.272714684007118	1.051713775119176	1.368433537862488
1.4641915367301028	1.6952677663870404	1.6147059213852857	1.5977014239079836	1.673727619903679	1.5839589536976943	1.5789469459182182	1.734294530424031
1.074176191157409	1.2214626163018227	1.6547483309880786	1.365227107766371	1.7325571977685903	1.47243392845026	1.5754550799040956	1.4826463580786418
1.5881638053019174	2.021929907414052	1.5391601878000265	1.814552252952724	1.938321070121664	1.969308313715324	1.7061388074582668	2.1096782121130726
1.7095431437638586	2.128201404466725	1.5863110334294577	1.914614604298037	1.9525696392213057	1.909835503860088	1.6127573587643975	2.192518388878092
1.7214576501432282	1.6791087988557392	1.0467154392651674	1.5927497859812554	2.074762028791994	1.7832481292638125	1.5446056666394137	2.056265291526266
0.8810461592146581	1.14111598327845	1.1703928355748612	0.9227174326334604	1.0992144268870243	1.3796027898837242	1.337444643755876	1.2104404798971369
1.5777261880225266	1.60988672473538	1.6959059942769252	1.8374725181627931	1.9010332066561075	1.5382543241864588	1.8845086630922316	1.973817401728888
0.6858012202123801	1.0417587318573602	0.8917004597230782	1.070502471482464	0.8504454343090508	0.8926813010146373	1.109607393079037	0.7140023184589275
-0.3141164506947335	0.8682995078408315	-0.0868448886225828	-0.4025769020728909	0.7053899859566372	0.7311873666750973	0.7401213828479709	0.7692599510938395
1.39255513307894	1.3893178937814916	1.053316257471996	1.7524968627091662	1.3823889867996308	1.4996344026512012	1.2705670874573294	1.760341048884666
0.8909634119255817	0.7386020297494227	1.356648303210217	0.6471451201377226	1.0200160570590855	1.0202930898071143	1.021717402128568	0.7964437982317507
1.162573824615892	1.125416760834712	1.3254871477499055	0.4762840307981163	1.3025591432376071	1.1370573065339722	1.4354674832220111	1.2672085884986304
1.4472957426117583	0.987783266050457	0.8378499119583196	1.4141796290428863	1.1813195139395187	0.8310382775701525	0.8431408846991181	1.0205452913814403
0.869014887336664	1.5406019079345832	1.5407864224778487	1.352063807493186	1.3063575455731935	1.5708071483505164	1.5755955274154057	1.5532929228745942
1.678657364975427	1.5548105625394073	1.5199556911547072	1.5718441532497056	1.190944226193044	1.3986711836376569	1.2557983961719554	1.337390477202633
1.102063993487112	0.3225062744970077	1.2066663323491895	0.5689008958768488	1.2242444532352443	0.1318701190229786	1.0188621044150992	0.8487032387870096
2.089044726614902	1.5937489569787315	1.2716874292634868	2.1070145726724245	2.041327626268389	2.1656204820265463	1.4714969771520068	1.947701615811692
2.200496100723073	1.8809448703254763	1.9619232696658568	2.122571380874321	1.8881227035858423	1.8238059609251456	1.714598780706113	1.7263318548633648
1.5150091462115098	1.3571755616462822	0.8320443510784449	1.836550692223891	1.4454578923706904	1.244960049928744	1.060669156518105	1.5738365352509096
1.2032414541997496	0.9362426996494398	0.8128610502054767	0.9689379820800178	1.2781401857395156	1.2337814216192244	1.148470254499702	1.3202572766337048
1.3617452515057027	0.833084948543019	1.3274582656283502	1.7413438637529326	1.4070037640590034	1.20436944928198	1.2356876145080808	1.4273856995570071
0.7991583738081874	0.7021496358938526	0.9589507899250076	0.8754670848918112	1.1047690178071736	1.269434728685492	1.2263038606409198	1.225933822456068
0.6196163108141465	0.7034447475912338	0.7283819005079004	1.0434134329405498	1.1721360964645515	1.19129015922253	1.0641634791919825	1.2677848690861102
0.9571945736266512	0.8331000923512952	0.9773633276256593	0.9814779671911184	0.826295121401139	0.8317348912739826	0.9225361245770204	0.7638966942355628
1.1720511229402648	1.5825831252639218	1.561852881626856	1.5249807405662616	1.4928116230044883	1.5396193924403232	1.6340278903475192	1.5112005964483852
0.8070734024535463	0.0845568565876937	0.3080637905418653	0.2679284208282112	0.6814320632406664	0.414429974006986	0.6830275794229442	0.1447055740385309
1.1436862269455874	1.1501587852666275	1.0841998426694592	1.3677589345454926	1.489092265922605	0.9775337388040608	1.2998017401226596	1.092723306561368
1.005494953104327	0.345246674272648	0.6535567313238786	0.4297169424771592	0.9430574243614032	0.2469414547858322	1.0277058002595378	0.7467616807426851
-0.1155272267747297	0.2669701001824919	1.3044513953527	0.2702440817010537	0.5787061922450921	0.0489811241476627	1.2562298243226333	0.5749944952970986
0.9512050138945934	0.65131327830226	0.9143295161412942	1.000912891362995	1.0222310879859493	0.6253838347482849	0.6613473899681713	1.0223069075923237
1.6815960581246228	1.593109628174895	1.133978868376311	2.22683502563406	1.3831753769977078	1.7813501393579911	1.2224359605434632	1.7269456359313426
1.1954015362063335	1.0988582269417948	1.1329840176696595	1.4588807531907733	0.8685372896211426	1.1569818227865878	1.0206717104396517	1.0157831787180969
0.8976853856281218	1.3102768352105436	0.9884780383739656	1.1412084837884438	1.1738518263584543	1.4173069941028134	1.2280276497472378	1.2952924594454684
0.9413758594542668	0.8471533146298096	1.5863522196563942	0.5859428602393317	0.9449564199588364	1.1345950298131016	1.359073057464792	1.2576624290622052
0.8259422061877835	1.2476422134498826	1.1636125552237804	1.0855509484371475	0.7832734054845735	0.6276747702472429	1.059491809368507	0.7911359522012268
0.7485302799351249	0.9000376445292549	0.9245146554696378	0.3639386868939318	0.8213833663851592	0.828508736989255	0.6632302955691738	1.0575216919524024
-0.9965045657115262	0.3457920558914156	0.977291342431064	-1.288954021478528	-1.6578471568530615	-0.6285526825285248	-0.5928032521053085	-0.7412607786848016
0.5990205087167898	1.3464124447484418	1.045921331932001	1.2484603180235856	0.9583878716353982	1.3797760182063326	1.168204309520943	0.941617485191674
0.8081372584716092	1.1262849499048495	1.0218409036453464	1.2737768570751766	1.035183290439333	1.299385399693435	1.2375825402195888	1.0881393950006897
1.446952124076646	1.437536236624212	1.1718344813803605	1.5546255047319113	1.5033443067768368	1.499727747411736	1.330982225299133	1.6148843882183894
0.4067110462935532	0.9748887602326416	0.6371583570805822	0.6387829160120085	0.8989118848959388	0.8312606431630063	0.9977960221487572	0.798060362727328
0.7932218452201977	0.8453406325538391	0.8124707810514887	0.9343594459110875	0.905212758138972	1.0722817202478383	1.114896166590166	1.4485868102529338
0.4442560740985227	1.0238788185461478	1.0651467162154316	-0.0997888962009196	0.5668890677107847	0.8651321035511573	0.8722427307209399	0.5276210345685706
1.5077556601237068	0.6044086559814097	1.9115497126550292	0.3859271134577544	1.4751056893936565	0.9618725007363814	1.9155139069578464	1.5853137100456631
1.3301892339241197	0.9267687498322488	1.2637624788057134	0.6611266188740644	0.9655108299098042	1.0319552423113616	1.1731214484762438	1.0074191102970558
2.3305203132700827	1.9372069056369856	1.4782961839404736	1.8929154040518863	2.0251413832297875	1.8355807369630712	1.4549893340386235	1.7550553471798982
1.4909079553523563	1.336869991741625	1.0779688827037812	1.264543557509627	1.3026035110131229	1.1441138151055548	1.029506481788946	1.1721344184167972
0.8550792531890495	0.2604142229673762	0.9582983092127372	-0.0102132750481481	0.9573956602147512	1.0270811262108674	0.8691888876186518	0.8226491141057447
0.3353229796796025	-0.264015063001167	0.231099252990091	-0.2694700889115907	-0.7524093421354973	-1.040217729556802	-0.8347176087018421	-0.7364471988472476
1.308275052315735	1.2243640813946088	1.4219520444654392	0.8677556901401129	0.7601226001609741	1.286153599379318	1.0165541582577058	0.8526762116845156
1.507880108560432	1.6079408208424193	1.102358693270412	1.3473755364720883	1.391415230579687	1.6895426589606355	1.29979218945595	1.628490340034451
1.494789266796687	1.5487143463633324	1.4151498401191325	1.8198801710619383	1.3746370365894611	1.8562284948762773	1.4151963589903038	1.867651154248677
1.3528786947630154	1.4363173239865257	1.5736340493016456	1.437313685012289	1.1625024355146911	1.5377351282020102	1.5883101456802011	1.2837587686087912
0.151949076847304	-0.4541047738220604	-0.1578930424965639	0.3814474506680038	0.6560741811454929	-0.0045093238877306	0.6882249475795709	0.4655972808672262
1.5889907653296456	2.006373978179377	1.750974751240741	1.802829331883406	1.7805667538267245	1.827827757537176	1.889537155707044	1.8449581300488167
0.9557914201562764	1.2941593919856018	1.2294273079998417	1.7137763210905177	0.9579524708460172	1.6742495986451886	1.4270662982128506	1.469941361111164
0.799578114425869	1.770859390723579	1.352557562257298	1.5878631454451542	0.5035113421571243	1.3887828921735077	1.2168721251624914	1.0214008523458435
1.118013243443964	0.904590443659856	0.9526308551153336	1.0271623853826812	1.0463245866456596	0.7106893842211497	1.15884099092551	0.9141462536910572
0.9425476347733588	1.17855677359203	1.4391287213113024	1.0009010795505842	0.9473560620426276	1.2777269829510371	1.2915066312852643	1.501285884225272
1.366639779331923	1.1823565256817978	1.2395221485626755	1.4734784831738006	0.9154359498375236	0.5586468487918513	0.8329946168695291	0.5591837394348554
-0.0189221450250291	-0.0937507453300227	0.6684219471174145	-1.0963485740018375	-0.4772546559282134	-1.410558003186167	0.8226468321485202	-1.3965943107591392
0.6043059041174871	0.5954067018914626	0.99337356834301	0.5691577830934682	0.9363452747672952	0.5174500202826985	0.7233320887850799	0.4694387387933927
1.0672765359373262	1.0547562360645744	1.2360778537844244	1.2461384090325556	0.9377833265219832	1.4081936768853005	1.3399601521523046	1.4395866945624882
0.7865278198385954	-0.5215128144673172	0.5106627145743527	0.4186608108803663	1.2457687134983455	1.1796385700712233	1.1032525612656017	1.2553273989583975
2.0223117314055914	2.007419869810244	1.1414831173831914	1.154479301747925	2.1260447940837643	1.6882141039317464	1.3625161980722316	1.0635335832568868
1.2700640211564869	1.0299879721190837	1.0732079947568165	1.92892517214672	1.145113621807106	1.6720143634181217	1.4404469905234365	1.2113105134510362
0.5155808286195116	0.7222506523951825	0.9548436789626475	0.240145367616464	0.850786848970339	0.7503940499830795	1.105490376117425	0.7273256116330398
0.5476078793929522	0.6322083379030866	0.9455528011170504	0.7764067573846862	0.8882718030139831	0.7398090037368097	1.2605356795392355	0.8720951002302095
0.5076249718588773	0.9347957212902148	1.13679823162618	0.820360032848674	0.958634232513037	1.1460994144752046	1.247610426818698	1.078961228625217
0.9315048507363262	0.4401422972141512	1.0437733190689995	0.6364556868380328	0.7629433933542569	0.6809435976547699	0.9336983127113812	0.6874882311117301
1.3624603674319224	1.018961650366177	1.0332834527880526	1.2675101636304669	1.1712190776808593	1.4196858075345076	0.8979089012448445	1.3707845106633845
1.0330588620396477	1.619380457851019	0.7813737422813055	1.7266299518517805	0.9228789607033164	1.4019193498367355	1.3389441929551456	1.3554096110196967
1.4465077027577848	1.3271846704347734	0.8936309727311459	1.7194704982113524	1.4691693799411238	1.5546221659268826	1.2315721520168952	1.4092161545706536
1.9280527085228447	2.11940506920995	2.0377958292131155	2.3062463405114006	1.9875822562276888	2.2959759552799084	1.997413689107026	2.2831993396043835
1.9054079529596093	2.158413213002118	1.863449876548068	2.2212050429446726	2.206683910569388	2.6055717896557145	2.02388338348541	2.416242166447909
1.0867076290538258	1.0883727470229376	0.6776838417492628	1.1403108040808208	1.3950288471132304	1.188642036417729	1.0953870135350796	0.9626879887252996
1.68698813251308	0.8423461767254371	1.1314606942848775	0.6338892132604144	1.2520122635825437	0.7275690974598787	1.3677382648205412	1.1166710884262143
1.460606214459263	0.6174632142380058	1.2646294579312152	1.7971511909331896	1.1428113981516128	0.7931777127302923	1.1005450388973084	0.5389195701339317
0.8361684588304453	0.7906948895443792	0.8370801675787979	1.2174956099363194	0.8467518583057823	0.8720265806540217	0.9768497152047334	0.919160516515113
1.5333404281630605	1.5104398420332372	1.5786542543207145	1.603428315993648	1.6682211818272112	1.549811315649183	1.451883270631032	1.3484558582126458
1.4519190861974856	1.353753600453392	2.224697620389885	1.4108557900249634	1.9730720763086709	1.950761114134902	2.2574377275197945	1.888377227204969
0.6513359196965918	0.9804718016789582	0.8885747826128001	-0.0128734499803199	0.6305210274128104	0.8215024076927044	0.6729695363789724	0.6722123296623789
1.530755765940242	1.6214661610362953	1.2604813685222993	1.4778914301192163	1.5035247903671982	1.4162819232224455	1.2775552363496097	1.4479465484582117
0.3656302862548977	0.7811623884369021	1.0400358366965226	0.6100236102667425	0.6716982244195403	0.4739123601831073	0.630588673879258	0.4647852246000856
0.8818494765709068	0.516079147243724	0.6153742753128508	-0.7302721195500914	0.7740795188641624	0.8219205982121615	0.7483922818572432	0.7741648793105143
0.8984954148669796	1.5503813715612176	2.0960781324052844	1.1027228422568776	1.4532086601863	2.134138066409276	1.818121389032729	1.7832059306055377
1.763618003086013	1.5218799501212943	1.3877923524323224	1.6469800887289192	1.4141295113673469	1.505377070486014	1.0996482478114784	1.4598148228725294
0.7351265825035227	0.5082526995433999	1.1466723093461673	0.7643290200884575	0.8569246003217461	0.7454186274392637	1.0293417887655791	0.7793517966892423
1.3239704470678162	1.6461969524876314	0.7955323409374975	0.9766870850877988	1.1112157082278775	1.282515624363879	1.049795736920537	1.4165614813803915
-0.0842234429889801	0.5763185761940304	1.1133654702108244	0.8947556581992809	0.5342457727272418	0.6793325636212553	0.9592831751002996	0.5141118190562173
-0.4379698177495834	0.6467779782990066	0.3514479275837825	0.3651107536759351	0.2798074364750801	1.037036292879396	1.2100604715384933	0.7098487379022685
1.473191940800739	1.436427806045138	1.3565156081766492	1.1575534070731823	1.4468676764511152	1.225354416321652	1.3819353266569387	1.3570491930934918
1.1869695471277637	1.1161392158483727	1.0864651598435682	1.1175549532133546	1.0616973004063506	1.0988452675199194	0.9104297519995316	1.1292288729197024
1.3311880006224968	1.1926110291595924	1.0686457611312683	0.8768389498749439	1.0932057129863244	1.0634673018884455	0.7709544252679091	1.0975931124806917
1.005001646337959	1.304560520119602	0.5385433150630187	1.0764494933488828	1.08910998099343	1.4813636456591053	0.7465930915229977	1.1947911554188788
1.7647393291727298	1.686314173296189	1.6915324330302732	1.536742975174442	1.6694474684172722	1.4580846482999077	1.563164769458189	1.5415423586408157
0.538901517350811	0.9663497940780243	0.8418576185298634	0.7769276441476	0.7311408072819157	0.7212097295478526	0.7998921482477298	0.8242690214520632
-0.2545761306222793	0.549190591627341	0.4059720709298732	0.1841273924379067	0.4498835413837732	0.6304837153763172	0.7970114386365064	0.4940882379059567
1.3301612761415065	1.7121779129809414	1.1822003562483163	1.4145743202610197	1.5140978525177962	1.5840675111382276	1.4565300191361858	1.851696918890176
0.7484572265635636	0.38368824321821	0.4987695538444091	0.61351275560406	0.5756890964399746	0.2068865582175513	0.4630821057707592	0.4643185442998929
0.6455744047097336	0.6471283884113304	0.5705588608847174	0.9245889795741686	0.6718967737465685	0.6143348790321126	0.5696361579401643	0.7209132470677289
1.125378307046159	0.5655395235495957	1.6583547022367031	0.9516031190515108	1.1822397126112922	0.7540914295129354	1.2690321620863814	0.9839436430015068
0.3571536576265852	0.8162243393090775	1.187083956495223	1.0894119628868135	1.065241559011149	1.3780934897529438	1.330554701891245	1.118445146169633
0.6754793994694639	0.9381680402373308	0.8175888011077005	0.5695905773695098	0.7972764781363236	0.4999093945676398	0.6143412354847213	0.5210671237587491
0.7084883551565828	1.2678946365649446	0.520625493769483	1.092436671911852	0.8781131812559536	1.1384209370695533	1.098025703470073	0.970004446558186
1.978307954935989	1.6191129458816589	1.3263172982366491	1.833862303269045	1.753496165230726	1.5981402157907867	1.4144816311208352	1.7337565095185443
1.4978674639072338	1.479123464314164	1.434339143114692	1.7533582201618616	1.5107771123045606	1.4365717119544992	0.9969168848932698	1.4432087947305907
1.0670415634978916	1.1980392260626525	1.195163899014119	1.37145348282684	0.9678923361508118	1.4772474333297032	0.9923693486023952	1.4360417638007588
1.4466378674237677	1.2576646815244437	1.1302835821762247	1.4830336754667617	1.5288531700252492	1.299120430740157	1.1212108161464225	1.3031704288115633
1.3942069966070594	1.2845790441423646	1.0023901335573835	1.2662646826041044	1.3043150989308698	1.1832349385428866	1.1402580809479723	1.1769311497798758
0.5568322696572833	0.4903063251010202	1.0076245633331706	0.4694957325574072	0.4174255825993992	0.4534034071793989	0.4980229686794631	0.3752173725283108
0.914264126111332	1.6486973245483425	1.241754936834016	0.9831013032853076	1.0896868148136063	1.0902904763988883	1.3270315354104	1.1726612217634615
1.104104779250141	0.265716840729315	1.1888339958506513	0.9310253129008664	0.9882290717249936	0.7291462850527883	0.9094632210999406	0.7402031857413625
1.254301579244996	1.45615580864807	0.9333536960211332	1.4638185749158965	1.4200482558922718	1.396857772051598	1.2900536136727314	1.4217119288421614
1.2877345753167144	0.6199460898952612	0.9787145436724944	0.6945953891101733	0.933766419320864	0.7527318614622606	1.0392771544654882	0.8510332946402358
0.0269604078566067	1.6698806572358105	1.1511869749298846	0.7219605552081029	0.627608335880296	1.3357606084657352	1.431638269445306	0.9132190150965098
0.3721651229304903	0.6476401175631488	0.3789567011526673	0.5419973274348683	0.0862645023027664	-0.3476825860859112	0.2457508050580026	0.0949410477599627
1.2094976781321904	1.4753663638165426	1.1541177986870494	1.5511295784366077	1.216327398739934	1.284827443864294	1.2792499024194364	1.2794363476408184
1.2818985519254067	1.512340865371387	1.0596249695678912	1.4085632045172762	1.5585065650749588	1.514004543032617	1.26869948142485	1.6758275748298546
1.5398000808296706	1.7483608095761942	1.371264395409725	1.8064519540993489	1.8753031866335772	1.8324193044013617	1.4078177745350011	2.0260779081847136
0.2660494736558513	0.4048668123275179	0.5952182918593963	0.6740299262681442	0.646106834341844	0.4382339508980554	0.9888311283271248	0.5142642046452919
1.7501952315622062	2.318525513590044	1.8686429971884388	2.093729449282154	2.0381667158952097	2.44648071195104	2.504961436927469	2.3151423426411326
1.6378686608424062	1.5980017274411304	1.545649312796213	1.6427691214365852	1.615442292390438	1.5453746277569569	1.6811685448498692	1.6564986849955312
0.7824281684396501	1.133774651839908	1.1141783163097587	0.9827598598257918	0.6523999189703044	0.6111744806886781	1.1511951941427447	0.5978950300228678
1.4423822777409805	1.7882549267100885	1.4149555301598271	1.792282980125205	1.5407473369464733	1.5152997476536674	1.5691079375903985	1.523549252225508
0.1648759611534184	0.2643699226256982	1.0788249593333608	0.2789573420014974	0.6815962406781111	0.6402315706662336	0.9916677190231092	0.5865311446545797
1.9630968645246305	2.042127596113453	1.9617314369075924	1.6464664654134071	2.087874413212333	2.282282091223141	2.171676172808278	2.367026790808414
1.4471328569128747	1.7302828337114315	1.3195627232460247	1.6300449798109318	1.5253429666309308	1.5184555493422975	1.399832283206904	1.5553653679117123
1.4474092302793455	1.7559824753248263	1.6430941222664204	1.7702308279043026	1.708926496535709	1.861251397414459	1.7181230295294592	1.790185998679758
1.7745715079334414	1.7755137375983228	1.5726307507798274	1.7574304173237616	1.8335088488133664	1.9783617221509784	1.7740334314232569	1.967407567471432
1.2099854349373165	0.8887087861287175	1.3874446777100788	0.6572720491885148	0.9694773704252676	0.7877585472147932	1.181339945436274	1.2004401170310863
-0.0928554424526427	-0.6274552258307801	1.2960748888724627	-1.2748284189148795	-0.8594245609499658	-0.6617984545322967	1.128819478881437	-0.8594245609499658
1.4089347955284297	1.350817623593799	1.079738579077422	1.606225922388668	1.144679985397622	1.0921358673954575	1.133646437353912	1.0890297499093298
1.2530091117761362	0.9925520779752032	1.5954625931796076	1.2725136513729651	1.3060162217119176	1.2490175184915018	1.3895624019120123	1.0138600306764385
0.965279955788074	0.8650716793222248	0.7501763354299898	0.565591694900401	1.041970142718719	1.41664544727547	1.4369393838421451	1.02695883036251
1.6851438381922816	1.2524324912245788	1.3622132646964766	1.341550488791683	1.4026300007024006	1.4499312902561716	1.4110261172366632	1.510613569742638
0.8061138067607939	0.4676910159606116	0.8412171103458548	0.9960926189025442	0.7504382994423093	0.3876586681777306	0.7704635198271989	0.3324642782428239
0.2405605863792224	0.9211407271468	1.6104116967431232	0.7579236627921562	0.7774983061477722	1.2530713382382574	1.5072441711550206	1.3587351354792756
0.8737628198222167	1.0391985997765882	0.9568235537608648	1.2371942646868035	0.9685313312140328	1.166243298832796	0.7563302136863527	1.1148855213318516
0.8825280034777085	1.0328842772573734	1.436288509920617	1.455962349116194	1.0478221636421643	1.2043425270411154	1.3473655433580145	1.2891017637612745
1.2950200642098983	1.6937214838135763	1.3521947590319747	1.582829683263532	1.6491906358125186	1.790876584281648	1.5256454653565952	1.6529437981674815
0.6034920040673056	0.9321257924580904	1.2962462699619255	0.943740113790907	0.6824972617117596	0.919254545499858	1.135599846514546	0.909717303146694
-0.0388453206719005	-0.0811565169661791	0.5149819611157689	0.2045600142435381	0.5030371950316834	0.5062439175515235	0.532630177655204	0.550849162336576
1.6262329836174994	1.0729876679589865	1.43156876195924	1.1123229284029903	1.3306933591554526	0.9141818181024322	1.349104052341682	0.9920259677198008
0.9941134470034584	1.2497129505772882	1.198409545174913	1.0308489881114535	0.7686801004496208	1.0761694883421682	1.058061128202008	0.9902529732439216
1.2905413984791487	1.1466133564504752	1.642448169847516	1.0742256431313078	1.4529254264936742	1.3720462203352335	1.5802028131933248	1.3425314320394848
1.2435509722030134	1.4189109302256764	1.0874876677995535	1.3991374642269876	1.328223415782891	2.0630561734756734	1.247524694570051	1.8395640356420304
0.4418770339645526	0.2817350636065514	0.8480669420269932	0.3562647258759621	0.4369555706040166	0.3092213836424337	0.5682875075545188	0.4583021303085657
1.2867703017327148	1.308083752392313	1.216037008503046	0.8205847542647587	0.8848409377321707	0.9406723630501088	1.1036843939749137	0.9539069635094002
0.6300904699379202	0.1222751245651139	-0.0720422033786244	0.9721429398327214	0.8350847097342871	-0.8924357803675829	0.6853902453638958	0.6854388885973874
0.5643870592949133	1.2776920462550168	1.366868463820347	1.259559821137345	0.5846864709263564	1.2969305199035308	1.2223836920366278	0.8900119837170828
0.0300599637622994	0.8554140319069665	0.9197851540722678	1.0168363218410923	0.5729042365195111	0.7682234417865121	0.9997664823499408	0.746612184717614
1.2278876905456593	1.425924150751832	1.0590632650882457	1.0653267609737835	1.480655271521846	1.394130757547112	1.291917168973322	1.5390900038410795
0.9831633701764012	1.0181536636308397	1.580260778331668	0.4511332632000228	0.7508297127147087	0.7507658214481476	1.633682035679508	0.8449249209427068
1.3268652395253264	1.876787224697771	1.1866245800059303	1.8581543467596595	1.4476562145658278	1.8597069293767732	1.4628911554783677	1.828478155822909
0.9489662122993884	0.9625069619948912	1.2704479320877953	1.2515341619133216	0.9282962647996732	0.8220764958632415	1.338816351300156	0.800720881334405
1.117991102134258	1.1028210089724493	0.1233855542540118	0.9105516672376353	1.452062964539463	1.4543245795165096	1.269604809740641	1.333451635502256
0.8901265605048564	0.7647961206793098	0.8609126396252693	1.1161535688585402	1.2794049718870686	1.2006224278939803	0.9910815588289736	0.9061926233140806
0.7524479918213925	0.6062826031547639	0.8187922421005621	0.5449546662092696	0.8043946285419443	0.4536608533551802	0.5491722893641136	0.591255548605921
1.3068312806692066	1.4375878985796038	1.0400098991797708	1.212463770813219	1.3382148128604072	1.4947468557294807	1.1581045997379198	1.3077279916182285
1.4104213455868286	1.5714886066904012	1.7040359943217724	1.7047712723237511	1.7308580874677078	1.7503800106435543	1.7210831766100472	1.7195818246540344
0.7213566695973554	1.3576691802402816	0.9916151278689542	1.0139511333601403	0.902364556334605	1.364975501277616	0.9341967559318922	1.2823084119362582
0.832865458897131	0.8630926334870709	0.962391114504022	0.7219359677641474	1.0507466707651731	0.6387412280308196	0.6274340187990314	0.6795437076406124
1.2548195160471325	0.0143209671322853	1.2718583400722023	0.4053179226423002	1.441534658450322	1.1289421401615347	1.1595259915982654	0.9710818626426394
1.290499910203684	1.4678349485509734	1.1254408245544196	1.2288710895206103	1.227388644939679	0.8729011923673436	1.1856815797777378	1.107369175595628
0.5412927555414931	0.6846324152399894	1.378762352729054	0.9874793212314704	0.90581282895059	0.7989812939039062	1.1757646533300967	0.953513261873474
-0.1993571412257032	0.0639232651535915	0.6247161948864437	0.6502717852131136	0.4973153024613966	0.3537239038350598	0.6077651108310316	0.5339221160556309
2.2344804334455173	1.535610729664309	1.8488197853179729	1.3741379391844997	2.1741557699195635	1.387583323369543	1.6827893723027971	1.912590576698175
0.93565933928151	1.7106990168581986	1.635756669247738	1.1622852662843834	1.0114020806464037	1.401223599393359	1.442819560320039	1.039210748350342
1.964998597104768	0.9726902041831992	0.8784424223622643	1.5712948932053905	0.8817025356850723	0.4613843986159288	0.1812993223722029	0.4588514420099787
0.713913373861352	1.2367996630577724	0.9440464250472252	1.1481442028105846	0.8466901224253982	0.9087490332102026	0.8765272398753404	0.8440026802332313
0.862662513167991	0.587648094742777	0.8544642386617614	-0.4956090854149794	0.8292543494584612	0.5864655539827802	1.1347400672804269	0.7129260939003994
1.5442724835001016	1.5601463935892887	1.241302347067455	1.5894320729383289	1.517160264653945	1.2939928461942465	1.3454795746948447	1.561121526737469
0.8208804495369917	0.4941954981483433	0.4549188924241619	1.6649473173116796	1.154740364010107	0.514390515449687	0.9500284661402943	0.9475245873786964
0.5804850440110112	0.6438576562996231	0.6084176643754878	0.183261092318268	0.8155900830553631	0.2770907391611477	0.3985168323710993	0.75643413469152
0.5492478923505161	0.3852521794470777	0.9110032696335628	0.8394195263522304	0.7259046199892155	0.5099217042304562	1.0949742248792826	0.8778736073755112
1.359260962995699	1.7044800927384125	1.367127567588967	1.2711867468802167	1.2437888800279395	1.7422358107154232	1.4575974137924803	1.66988625292736
0.7990100246895013	0.762550575700653	1.2031152075653548	1.039366474111233	1.0293333334301815	0.8866765247985414	1.1805412530027144	0.7436182528211619
0.7217213445174702	1.6680411666083064	1.0677530048803925	1.6791757776966332	0.9950725387911556	1.4590472365391995	0.8579408582630808	1.414267688998054
1.4381115678365402	1.3121946339076134	1.2276104021373968	1.4776805132316446	1.223777581820248	1.431472084979283	1.705105358576677	1.4319513097018892
0.8157109184435324	0.4206875781725723	0.4585913688167892	0.4310773906120984	1.000162503471006	0.4984520855877967	0.626951136837138	0.3585509250967698
0.4734311856301106	0.3148875983525508	0.1884442177440833	0.7456374962418577	0.7893977934695345	0.9980454965636864	0.964906272213784	0.8367758282009612
1.4758056153192105	0.9028030178497384	0.8268409779597418	0.7024503430093141	1.2008214898142635	1.0298739534909735	1.036368929390808	1.1848698612100608
0.7743249853696054	-0.3302425455484831	0.8147874878500004	0.8741761248942072	0.5829120540848355	-0.1978296411925949	0.9164105395583244	0.5152045193846623
1.3337195100133727	1.7077760910036175	1.1094579896417025	2.105080151246149	1.6461158222767298	1.725209041321845	1.263937993935414	1.7831065839435074
1.2217294603543123	1.5091022978141928	1.128963417007586	1.0770501404393715	1.440312818989452	1.1313781196820718	1.122853205351759	1.4030734744618345
0.7492713629124926	0.7595810481883936	1.2478575324199284	0.9253706949760584	0.9103765181617448	0.7241196436487378	1.043952902132611	0.7266201933835368
1.4459166743780394	1.653608806441043	1.2717471227850952	2.0719068219146863	1.8330984160421848	1.2891984063334805	1.0820770494697192	0.654479989686344
0.6822399485292068	1.3983725618633929	1.174919506855468	1.173730306180922	0.9260834893833656	0.7350305546867582	0.982219619975086	0.5803584446679395
2.357904473562028	1.6211243197518752	1.7945409121048723	1.7430945094126216	2.036755868140298	1.8138790598513503	1.7495499321997288	1.8740039259573809
0.332490782852908	1.0427449430900453	0.7420152086161046	0.922665419367932	0.7275527297224621	0.8511841916915355	0.9049490348365492	0.7933786665062889
0.9057276888301756	1.2271941618736066	1.433586914816512	0.8618281704347323	0.8393729563319201	0.8153989939359707	1.1075046952765266	0.9494150494809426
1.1444139996775002	1.9063981069575573	1.6033130015226011	1.6320856306996134	1.3244605644885727	1.7822358940732714	1.7664978884165732	1.516751824064617
1.219310932720036	1.2027804582248776	1.5245110765399443	1.0847422606525836	1.1112649021367085	0.7335855577693495	1.2921587991725447	0.976696686228512
0.9481608192689978	0.8221256110401463	0.8968345297673553	0.7269880297688522	0.8298827745896027	0.760003723151593	1.0106450778400915	0.8506690823781983
1.3631628860622598	1.1023243523229915	1.3464337304790068	0.7517245685759036	1.41894422514397	0.6053551317761368	0.6045559434780504	0.6115072748985967
0.8465571116053235	1.2090480025880497	0.8293366185549325	1.0584287294820436	0.9418987989220604	0.961941207522048	0.6227259099322997	0.9749068687607056
0.9704409145897628	0.9499202291417338	1.2246051477374604	0.8462853828160912	1.165585557424378	1.2016411547211772	1.4322424555422808	0.9345889683577742
-0.2972871614448926	1.3450997438712975	0.1850457659255361	0.3294189614748541	-0.170800875309143	0.5413894984255385	0.1250742032504986	0.5735891358300313
1.9518500171413904	1.867366846753849	1.6175342409677764	2.0294798274555874	1.929064344633187	1.9876781301331528	1.904589708112496	1.941010078237518
0.8477356275079052	0.201945043325429	0.2776124185514676	-0.3588412086544181	0.8605034145726326	0.8022577652828081	0.8359124424707145	0.7844373921733746
0.963060074517598	0.8603987172523997	0.6380733760668141	1.5982021633028551	1.095055262636546	1.2885751141885209	1.027739237169096	1.399836256363599
0.9512882963498862	0.3871680366299519	1.1667185811098977	0.4670635115732994	0.648635950828048	0.5995817872335132	0.9442520985673812	0.3682566439081841
1.2298698942345891	1.018261481593244	1.3890453058716974	0.428066322360417	0.7367759221294953	0.8533816814738819	1.0468545437175854	0.8193350274162713
1.3727579065059867	0.913769720432769	0.8910064728217449	1.4768106614737675	1.2758068935943678	0.9642400377127172	1.065006705165572	1.4045188176302057
1.4360689971515537	1.3571087933971688	1.4533645917533968	1.4720282375567255	1.5047123326013914	1.3587727260096565	1.39447472453814	1.4574279538022608
0.6256840949203453	-0.3007432588158807	0.5616591694365319	0.1787446457342594	0.566336963847014	0.7169278631418609	0.8924048689209253	0.6986573584784259
1.2058927708998737	-0.1234953530237316	0.8468968830715901	0.4325125187021225	0.5887911340546587	0.0535480803699916	0.7584335793753612	0.8595931594883186
2.0226833631467187	1.7248518186830468	1.7146623099948388	1.9408180543243776	1.8346321231886276	1.976603712976692	1.9160868849951915	1.9652993377750865
0.997808273280648	0.6354163079002748	0.8370616883351406	1.0595634620425003	0.7527983629891328	0.995163738986287	1.0920241455274615	0.84511116803788
1.093198964077067	0.5460450082152242	0.5984136283171894	0.9072090758284896	1.2632605556915253	0.5569860405971223	0.9131499959330353	0.8583742843708432
0.3380814536773024	-0.1995247752946136	0.8155084443634284	0.3712044616346243	0.5471421037597015	0.3393936818804544	0.6520748985740585	0.3417120901777252
0.9954676594986808	1.3919372165602495	1.2367715595640023	1.2676334095670516	0.5885839341861351	0.3675517752912435	0.6253309157175236	0.3633975977767045
0.6703180532441085	0.4325202932918944	0.636132601898966	0.3230208505494217	1.0275677544238857	0.7517236816484736	1.071744366539941	0.8265637434487109
0.2839690759615492	0.7874180387298174	1.177842758365384	0.1045652891923617	0.9555970629588711	0.6629182181717733	0.7164365366496038	0.8142854406066626
0.7334677810071801	0.8508474809593615	0.3164069396008775	0.611976852202884	0.6860420363202835	0.6019775614839967	0.7624795213723681	0.8297855526012247
1.2137071887157247	0.9074470882784532	0.5921942997126106	1.338884105989014	1.012451395367222	1.2310721806206344	0.7791211556319336	1.2605798025277175
2.719208368616876	2.043150790872655	2.01656905157242	1.5917739081185822	1.9796286966127592	2.150725275647962	2.163705988877376	2.138192790519169
1.123258515193473	1.4938701830246637	1.4667825020371157	1.265623488335541	1.067994518209897	1.3834528060445923	1.2221850719425014	1.0305685080308598
1.040280835746736	0.5741591812616682	1.307217154303574	1.0089826767711814	1.51758243053669	1.1627025808774012	1.3075080121779872	1.2733102098313016
1.334584794912811	1.3557940342433126	1.1336189235209866	1.3592267709550112	1.2059522287728976	1.165899824014281	0.9569555141727722	1.3311830215114346
1.3816177539621444	1.139856044908483	0.9933359100612766	1.2301747502611655	1.0299217381228865	1.0708491421479638	0.6616360949254245	0.7398626480771715
1.6556842992912273	1.7350953535202065	1.8090485053779928	1.7160547523559602	1.6236451467354265	1.9210663823808631	1.871228758103432	1.8958772043791876
-1.0482972240701596	-2.578178692609255	0.4404594287161498	-0.8487947432594264	-1.0423658244456644	-4.537718092249762	0.6283599772401146	-1.0423658244456644
0.6432361714277077	0.5486402647001154	1.3422928158951084	0.7380709848737677	0.8549909976584721	0.7915830974755665	0.9848947773084722	0.6371383891266654
0.5901663364354933	1.1153862643962604	1.0231039761336198	0.5744216564534089	0.7535975227841376	0.8929150247002954	0.8743689277245631	0.7014563039576714
1.1266987142009086	1.4505359950637224	1.1239647887992357	1.252998088370414	1.4452366680468407	1.210687606962944	1.2219049766014811	1.2763941209087808
1.2153184431451225	1.0783021451619772	0.76397822747593	1.5927340993758938	1.4143936497489238	0.7359302028726523	1.144912957302475	0.6203763528583083
1.904380338956972	2.260664258644947	2.54717544769203	2.0054962810496333	1.9976866565235183	2.351640987520022	2.3673057962356405	2.2645519202180595
0.8436412561699731	1.008687934124003	0.8265781140236972	1.5479271272019413	0.0774941083655681	0.0453357244840251	0.8378710564295399	0.0879840671872691
0.222325852907756	0.6028013838168425	0.3187604499934929	0.9751949836170156	0.3035536366433101	0.7144046468302481	0.8064471025166444	0.558185640738988
1.1169562794691414	0.8412452160392996	0.5067491987610204	0.921509791998347	1.087764765372974	0.850999385627377	0.6679892755957012	0.811357546914409
1.0502885586039927	0.7639392734110019	1.5142330005539184	1.4149435650098598	1.071310410471733	0.8969477488134716	1.1967076125477132	0.9716376119752714
0.6194290743460549	1.4152767194630833	1.5315525066744236	1.478269285187273	0.5249947971088539	0.7938589678933583	1.3356990308420538	0.7296771356969746
0.6668497217930918	0.2263942868928157	0.7706228691938206	0.5594040153611449	0.8141418741412965	0.6341997325506747	0.8903700132544444	0.6106783124068814
0.2025620851082913	0.6779053237924788	0.8502924554744078	-0.671820410527988	0.7890660649022231	0.4484894140914421	0.9313180624052692	0.504413842234376
1.7553826696090689	1.8884602960511176	1.2155152816795525	1.6153243711342111	1.567425873454492	1.5847906010634527	1.1038137928951857	1.443587918680587
0.6027391802464963	0.7759230929112272	0.636120626121634	1.287968471464545	0.933068586232246	1.0440471798140163	0.8104451529097301	0.9331253243647056
2.443930164165128	1.840949549138924	1.7790012376140032	1.9405806051197532	1.9787368770533604	1.8631348641413497	1.79148245982336	1.863060949256084
0.922910241645479	0.6986093601378482	0.9026904315587704	1.6259939884712538	1.2107916149239843	1.358010547390044	0.8800711802569837	1.3568353756745757
1.3942012866108475	1.4403724884389155	1.3993835637570529	1.3247184837737205	1.5423708250030026	0.966802595053169	1.352547191448479	1.2836327824272789
1.4910703826699463	1.076928272897974	1.289171812984989	1.0996281214704164	1.1537610274365346	0.9127928147058336	1.2616854938795297	0.8230639823469627
1.4739497847018026	1.1075052073378453	1.5367072864649716	1.249451538638665	1.183918349744917	1.045217876510972	1.337914368996399	1.2884272612990917
-0.469955052182758	0.6592211122206368	0.2496475376397871	-1.468774387900096	-0.232549734471523	0.5041374564086404	-0.0988226666531332	-0.1273751786505782
-0.0001913504132184	0.5297602176783486	0.2945316633436705	-0.0983392115503786	0.4314559501353753	0.3293612937702403	0.6009143238049091	0.5861948526040327
1.273869389604627	0.6575168338719078	0.766188004236952	1.067908628890895	1.2791541898691343	0.9032358043234432	1.001910575939744	1.0526322148042335
0.3697145033129575	1.396114103709623	0.9071600560160638	0.7978341577396024	0.4608166079642747	0.8331315655444944	0.9615409220010562	0.3932321099114714
0.6740422998611173	0.246232086858275	0.3565907985443011	0.6008721073141761	0.6228733776343398	0.8208723558069368	0.821187068705137	0.7282300471987845
1.693933176463763	1.5667058756063277	1.3598071561575087	2.399879834526265	1.5854822916765612	1.165749202417911	1.166819251288549	1.463289915406146
1.245775654905446	1.0837225415775824	1.4750351463115992	0.9914292774214086	1.1314968492413666	0.5696420160874682	0.8607134425792424	0.4768733315803629
0.7423655084547908	0.3888040957046826	0.5175310442790467	0.3211771418150772	1.0257426768813334	1.1009670550135433	0.5957061160079573	0.8963242728940923
1.4861877126630814	1.5985612728356755	1.30714416219262	1.3013396130212511	1.3588333006039115	1.7739470209226469	1.6044392739291529	1.7679602934983212
0.7472992233818344	0.461227464138391	-0.2075299906831565	0.0045614437041425	0.7438006474375146	0.3662219384947876	0.7923202772051013	0.4805355325814092
0.6684649273295641	0.991224085917464	0.6091635407206925	0.5184686364661864	0.8157632619519977	0.669874933443398	1.1468975762878058	0.7143471525336731
0.7256047638615117	0.7816545649259833	1.098481857239279	0.626075949987874	0.8070046646928954	0.609930254321915	0.7654530695787323	0.3694641377684518
0.8015569436301146	0.6633294708702077	1.5066274193779698	1.189272272791726	1.1342405203155934	0.8917831171363341	1.1042283724063875	0.908208240671608
-0.6092119811340274	0.2622908869800089	-0.3163686435038476	-0.5499649774239629	0.4651603033533583	0.4721912593369614	-0.2591934967329287	0.5728840273049121
0.8281148771707767	0.9093927388354348	0.2782739610231799	0.7665328147548016	0.8058313241658396	1.1386641676227245	0.8580745560736834	0.8050950973693278
0.4124001512401368	0.7290982358223274	0.6449913104568548	0.508320732555058	0.4667448070475329	0.0880975019486528	0.4019169009663852	0.268537446612014
0.921703161520704	1.1402109489495675	1.0821054832917356	1.4751530565741702	0.8533829115843998	0.524608921174728	0.7788618273529174	0.7556803890043706
0.8864487255553647	0.7338966139872639	1.3072956833226297	0.8807748267226124	0.6643413378804194	0.6390141153454568	0.9319842973563164	0.7102597783392232
1.3911258114376874	1.5437485264844315	1.6343380230345066	1.6264797826704391	1.252164992484258	1.8082128994118407	1.535679948362524	1.6456038032798563
0.2416080191559882	0.6424778682636736	0.7740601247065761	0.2051709897256891	0.6671556009949904	0.6960171220221363	0.7132056932281129	0.4609559739952212
1.7982557209966712	1.5891016240991969	1.7679732395590686	2.0057697870872517	1.3731453997653946	1.216409040208841	1.2477009925299196	1.5411480198143803
0.6964160450400008	1.458100008631209	1.7418250151944052	1.215833350850592	0.9285527844445406	1.3061234150013898	1.2259336908960103	1.0726606070068931
0.9451461399535273	1.573011930815752	1.2221394111289148	0.5636139359513606	0.9249539843000872	1.2936706972821377	1.1606093079406077	1.1270805018928691
1.5102917583052398	1.168088136114229	0.9789792988652392	1.1105215114625455	1.3001810994437863	0.9042574741632794	1.114708122299204	1.1648017650696625
0.2037066388065898	0.6127771411327827	0.5049347132821608	0.2890648067523736	0.3692521262642165	0.7620886939425963	0.4545573524751381	0.4991077575959894
1.943124150553855	2.124418559755591	1.4794619838317515	2.167184888128803	1.682217434363481	2.049939240575025	1.489009696963598	1.991169058269812
1.174652359016199	1.0930764989145905	1.4479120425294605	1.5103667017620606	0.8053529761782765	0.5511663245282624	1.0743191758419672	1.0935452462869102
0.5670937186622926	0.6494768861292642	1.2404378646332124	0.7607168005127632	1.0508002062366812	1.2279127913810537	1.2275909303746588	1.1638387216241266
0.9972770016068776	1.2634689398353176	1.112691132943818	1.3799912402479708	0.900441382389234	1.1840960648150578	1.089343259823805	1.1914569804508774
0.6493774433106726	0.6858345032938401	1.4749628256729663	0.8199931041317331	1.1765347557437602	0.9386683517458406	1.3058477573756475	1.1366487335945523
0.8138596348616601	0.285805406826273	0.4486071199714935	0.2186195020213562	0.7341052910277718	0.6193558263872809	0.3379150917474554	0.5862480994943887
1.3346238946630762	1.0661371406358409	0.7783821582858184	1.5444487108335685	1.1447184834209458	0.7560900118518654	0.8950279468267457	1.086270647831074
1.1790409631397352	0.8481650977496407	0.8873987629856469	0.9781323185902834	1.044488956922403	0.783463530534061	0.7915569056465925	0.721783215861864
0.5399985933956503	1.1483650596366008	1.1126695128038724	0.5643654444374104	0.8551769715253505	0.7383175435593149	1.0160584966230983	0.5716023899639723
-0.060238167341636	0.0127064572316444	0.2051012109904996	0.1409737659498317	0.6842715036353814	0.6288797487274834	0.8928467593976104	0.6420509293220785
1.8532803065746133	2.055609473458451	1.6603839673641416	2.0287037190412502	1.7615390211183324	1.8243570356267784	1.7745597390682386	1.7593929894253415
1.9005904261422533	2.2506313183557083	1.398361221161075	1.720262770848121	1.4339127614370837	1.6985840805563743	1.5575423172144784	1.6798448741525314
0.4667779414422242	0.5894886581289214	0.1560455914842568	0.3879429435130059	0.9099489893117968	0.6471373228351925	0.5083085653803133	0.5885454855796929
2.11821518452086	1.259384025110481	1.4815996864463274	1.832744942708924	1.8007806262601769	1.3387573800964538	1.0910318848348846	1.581475587740293
0.7108515690338983	0.7220948929451029	0.6978663149120299	0.597723831377025	1.143420126605755	1.0466040373775214	1.0863522342908445	1.0690725999104371
2.1785326488354517	1.9980011377530789	1.5339172149755724	1.8470874124823615	2.1449687746106525	2.149102481101592	1.363432654310267	2.1449549387340894
1.014208864657261	0.9332528973426673	1.0778346648557084	1.241134732703603	1.3415651974352445	1.2273503290483296	1.0213375862388754	1.178516449374415
1.7065974050177075	1.728779390122614	1.902029121525956	1.7173496013096654	1.5915365875725458	1.701556743220138	1.6377583306653467	1.7907202880501591
1.577462291578704	1.7470403714703038	1.5105160568345612	1.8695486533166157	1.658235901821011	1.7809978501910353	1.6054104419215056	1.733303186391722
1.94443116839558	1.399258482425796	1.4631393945587352	1.6875394630646725	1.882549892182108	1.3658736857401357	1.0813459090977586	1.5468839303740305
-0.6227061791730721	-0.2610833550687267	0.2117678847523106	-0.277591940557347	-0.3271672967734591	-0.4366648391032878	0.0864055075996697	-0.4111459159603637
1.1350516446361345	0.9653848800259414	1.416714593917082	0.6373123149366603	0.892952343976772	0.933276080978645	0.9836458352689528	1.0131568152900556
1.1068617903311204	1.666848607307581	1.0792343175299894	1.050999833375197	1.5835196484033078	1.4244653724631666	1.3293811664633854	1.2881018635780823
0.7149783613188764	0.4277612306566557	0.5212475588418487	0.3554202580817116	0.8179222585851348	0.6412888847633726	1.0316111161096166	0.6545430768159367
0.2973184911303777	-0.0790710120075618	0.9444237329660377	0.8884883101854187	0.6902866711113239	0.7524576620365312	0.7472825488207381	0.7635603338234813
1.416258862344793	0.9376011094820236	1.2669325093243946	1.6375768623559954	0.9249315582418915	1.6202960449266697	1.4380913135115638	1.6117830789845808
0.6164029105180047	1.4807789929310375	0.8012536138257293	1.9165273207912328	0.8509767668107454	0.8014743742982171	1.037967977341508	0.6500228092534742
0.9574956875959978	1.0165243283579306	1.4201607740466948	-0.3925552485603996	0.6418743268975026	1.1889462299636022	1.0476408050559118	0.9809975585139108
1.3950090468092458	0.8914027526439812	0.7784800843363533	1.3393063625111634	1.0580635285136244	0.9651069808020992	1.157876997658035	1.1293096487531311
1.2197363909373082	1.3816259320674629	1.0151956496664436	1.647809808320999	1.305728242963227	1.0229833728341688	0.8219592963698078	1.1747139128467925
0.0175887959649582	0.5148236141199537	0.3651539813739152	0.1651694029123966	0.6289922713641962	0.8962108700937202	0.8135711510060567	0.4994832727953158
0.3532390831902668	1.054837731529084	1.0394229867351257	-0.1102972081239801	0.889635087941749	0.9132761954134712	0.9145860710122038	0.4605002509215014
1.166447726040936	1.1821714172139346	0.5218449318462435	1.2296400699189023	0.5883327300546304	0.8494644961667634	1.297814455003971	1.3113771337587694
1.177088722096067	1.349002822424455	0.9186119901206824	1.2414734309769058	1.1344222933852268	1.1680908086425446	1.4086716263626893	1.151468749601679
0.9302370999663936	0.7082856012770982	0.8483498532316941	0.922457498226508	0.6117651984770817	0.961858538604906	0.8945606155082942	0.7656648649462574
1.2635802162669028	1.2468699566382575	0.6100081589250632	1.015208164509675	1.118966971420531	0.871929553795315	0.9691309069337252	0.8787812468232324
0.500211384903443	0.269090300106037	0.3446537615856492	0.8590933061616995	0.7172771833465642	0.7151571730336921	0.7982755966652637	0.5244776098776787
0.2416934032266548	0.6309455886417528	0.6157340169292476	0.3298524746727735	0.5131105321054826	0.0285404919454397	0.2495178011704664	0.5196804043612857
0.1611541742218516	0.8091186423274125	1.3895114867140417	1.1698926860631125	0.5222386268532694	1.0480030986688116	1.6123095850629148	1.220961481763521
0.9718460952733464	1.011164630065077	1.0222510974678003	1.440798265915827	0.8299078721865858	1.0261926490058462	0.9516906416015484	0.8362774642112014
1.0541017330203777	0.929740219002636	1.4020879399846031	1.5104620787694851	1.3835103803637223	0.8524029761122338	1.1445233909637862	1.190567275253694
1.3013744590820782	1.5492663758821092	1.3879433146301106	1.212700905875107	1.2581892432204134	1.6365888793491714	1.3529010278758522	1.5268373900772283
1.8914362265186144	2.097225777069651	1.7497521488235894	1.7972637373721911	2.27000153398422	2.540379161930637	2.4932178305045167	2.193176615909743
1.208848538570643	0.1150875620547756	0.6958389693001367	1.1630025209852075	1.0976128873766469	0.6227841663166366	1.1533637361199434	0.8786411608645714
0.912483249603264	0.232442874164409	0.9070649458942368	1.154183395780657	0.8141169938724597	0.5549907762669876	0.8485345928364457	0.5187349672931534
1.5478702443720338	1.1550451134963302	1.4513359806571997	1.5573221219624676	1.4561706401154224	1.1189485600652107	1.4959865612064638	1.3707038106389096
0.7046235993098698	1.1187795459056389	1.098436712563956	1.4743174335653266	1.012658016183889	1.05382286843214	1.0253232680155804	1.532779104578862
0.1733378485965805	0.1145591087895639	0.7868418147569407	0.2636126686979289	0.722561768561845	-0.3399320491556029	0.476872843499461	0.5734929203409208
0.0870056306729985	0.5516696209873301	1.4735431935572496	0.1111331190267862	0.6001110199442891	0.6376566878184177	1.2221837259675474	0.8883533532825827
0.8002981116938576	0.9439777145383876	0.2356585267043532	1.3979598181269	0.6700080599611572	0.7827747890735477	0.5373329019755857	1.0277145914452914
1.025447491301012	1.0941130174455074	0.9142709955197516	1.1456714780251285	1.0234719558487757	1.3469783208629829	1.0058728578484657	0.8087350312406153
0.614677778948493	1.2904084669992992	1.1245392653435429	0.55207620542901	0.6767724850786507	1.054000248240353	0.8695086271466526	1.5667918909522045
1.058722608380244	0.7332788639348196	0.8706933064263701	1.6015967155947617	1.3393317419448187	0.8302813489159878	1.2695859722792606	1.2241078380115356
1.846524545703568	2.04767398488851	2.1018007517372896	2.076388162537593	1.9811685557045229	2.2006006818367614	2.1338167956487597	2.0808210806658263
0.8246465082942993	1.3304381933739875	1.3842270711335665	0.5603590515039738	0.8614540669272547	0.7884231096382163	0.8500071141477262	0.761376439168301
-0.1763310745826594	0.7487721385444388	0.0806202693364986	0.3593625709036919	0.6714405975640878	-0.4210329339389912	0.2167472597864412	0.0987634353634645
0.4301084491596044	0.9540580616586102	0.9108747151351724	0.4614433028648493	0.7239979500337845	0.7516821723142557	1.2271150561847588	0.2923478112130991
1.060034900560643	0.7392832385354083	1.199177874259436	0.6793953191910896	0.8459540723358832	1.243592878207883	0.8192340443072927	0.999825625053797
0.1427213762726758	-0.1752593948302298	0.6380068888939414	0.4474713506133327	0.3820735847554204	0.825803473802776	1.059016432321725	0.7343818633476741
1.7516261481843294	1.925243984508333	1.8130573387967908	2.017701291895117	1.7607170528501124	1.9285003083655117	1.834481165377379	1.9561881258364997
1.185657520369242	1.1547685205581055	0.89088681391501	1.3434996953136664	1.39525131058316	1.1256675877786233	0.9663210392353472	1.2672000348380148
0.1879508007528674	-0.1658232721867795	0.3202640405646704	1.1788599008977056	-0.2283227980865541	0.5957519383619148	-0.4600117661280601	-0.4625185003013265
0.3140654960201292	0.743494522539669	0.9620137420796006	0.5694766114245915	0.698329474978297	0.7150607299252562	0.8089819270930405	0.8676748529544895
0.8388049920536355	0.9462931738988852	1.3363917543730837	0.8225043134457621	0.9533627586669744	1.3541620304925217	1.0677440509948568	1.174616143117899
2.003016601044039	1.157599098772924	1.5061446715540905	1.6311771058769324	1.638383538013696	1.6189047116154005	1.348245766369007	1.613411083044418
0.4387734638908683	0.6663463731114596	0.7152474708078049	0.3178809402534415	0.4272516386025204	0.2936290016479877	0.5855434403591632	0.5876124611695137
1.1542377803651476	0.7465506178763633	1.3409900872692415	1.1302228383634396	0.8890724677648251	0.6125598165931643	1.0065546551259654	0.6744709481563003
1.6425069787303	1.9814533220101391	1.5925444643608555	2.030113596219611	1.19237962668707	1.690157814512934	1.689047719356665	1.6454252471804758
1.4830267887567958	1.9887417039600672	1.6324241590322237	1.4232304547394432	1.376323987755661	1.5011046670228163	1.4460580832393464	1.565064721619894
1.3862925444309735	1.587092982173123	1.8520012969544808	1.9005480700225943	1.7625704669621178	1.738720018460191	1.752482520423215	1.5488625553432285
0.7903160248836295	0.8007539831511041	0.7837757101212242	0.2280801762052127	0.581744587464368	0.4909586043381787	0.6953701168183464	0.8750194505137402
2.205208648076615	1.57722413572451	1.458880770110282	2.08025229794968	2.144740459937088	2.1381062241655884	1.8028305632515973	2.089701764416519
0.8578857731541092	0.9972442976713868	1.137899791556521	0.9934925259671524	0.9032043559722264	0.9334811470783522	1.012479703253487	0.8992637740270688
1.0921913210291954	1.1157933156319515	1.587077929853703	1.1760745979007985	0.9937950089868346	1.0442877538244746	1.345307442468421	1.002622682955529
1.3856418039959597	1.171803693013936	0.5203583038556171	1.8336400948063087	1.235021813985456	1.1039240064870923	1.194431519771051	1.1812412737162843
-0.2970526756356296	-0.3970916856621689	0.3990261138186605	1.5144526387043171	-0.969490351432214	-0.4458444491154389	1.5829679300072168	-0.4814479983456203
0.7090242702946817	1.0944717613621031	1.3719132862023204	0.9558866819219832	1.2096565448688703	1.6014695838741946	1.2020257163669148	1.07227405572726
0.9066151635721594	1.4193853146418955	1.3147896785280049	1.714468371535513	1.140248201643814	1.4260586583071089	1.4738134200020994	1.7132188075608463
0.2773781788747278	0.507123099299514	0.3702255124947015	-0.0661844519165535	0.5947824461039724	0.3443485208943055	0.6657687244199487	0.4659329194896516
1.6053852154791106	1.6596724209239797	1.242245104277262	1.364606312300583	1.0871094720584156	1.0639576206673065	1.43883600620496	0.9186419645867606
1.0228408650071632	0.5028318236651402	0.8147138553500682	0.360452515906983	0.7270263619508684	0.6926793020014941	0.7379916998717558	0.6893819616624289
1.0862871594842949	1.332917095712688	1.208306903953125	1.433853257421001	1.1484519527810393	1.2672416078717217	1.1478401528994469	1.3402937565185953
1.114160848630649	1.2440203224309023	1.195973487923171	1.268672763259426	1.052244509437298	1.0894587882138516	0.9966676923405036	0.6156204658452739
0.6592748789972693	1.258601988411011	1.295055236558055	0.6173275193151322	0.6124165952591486	1.1563432764258237	1.271025484429109	0.4567740790704301
0.8773863300406924	1.2942664614453985	1.7341804422068592	1.3559615607476465	0.910959956415585	0.9263994508696948	1.285500742552861	1.3292557957235105
1.1593025579605205	0.3067761651217834	0.4480043244670262	1.120438445542014	1.0483881048695425	0.5378252113170923	0.5886946627093659	0.5026150844220382
1.0077296543491163	0.8348566442161345	1.1404866250912131	0.7418223633424789	0.9549576187855692	0.4639956022149957	1.1571172845308588	0.6489049340945015
1.6657175122196015	1.2977728102303854	1.6099237647508828	2.1010472067507484	1.778120207313093	1.8228399060123932	1.643545294306416	1.9001819250637364
1.3431190681916445	1.4291519170621487	1.4195009710890152	1.367044609079043	1.3596443284600388	0.8984088180803715	1.6901072526440322	1.0745266935630675
1.219511830140531	1.0372558409650896	1.2683757202350583	0.9292531844019348	1.3365212256146912	1.4060595981598816	1.1463271032641065	1.3179133933336336
0.7410448794574095	0.7564920016358609	1.0814159967230206	0.985614662444516	0.8639296242431289	0.796627868186721	0.9587763479775554	0.9740818830963692
0.949022592030216	1.1321581241286869	0.981380758360845	0.4995973857243642	0.8202722785516252	1.062034916708495	1.0636432769671116	-0.1309568347379326
1.1388407680696175	0.9436222155838574	1.389503339856918	0.9763060442428008	0.9982486625510132	0.7747436703293502	1.1212197298090822	0.775848489461399
1.4756510486797525	1.5415153892870694	2.020142130465284	1.947313099556616	1.719779753683862	1.926095746306175	2.3434343622367435	1.8441715708297648
0.68295970592139	0.8264619656652513	1.1393691572228288	1.277438320400234	0.9925033160202794	1.0188767193091668	1.0189162742687372	0.8438188222339051
0.7917195261900565	1.2699673910326243	1.0598946418720234	1.2596133611738365	0.8926158675503068	1.0948754326333516	1.1933375371097628	1.2965613139911891
1.2275628712120756	0.8456663439491787	1.3016714460326229	0.9596461672785264	1.181975794556361	0.8837932964482215	1.0350674999244582	1.1194223896525528
1.4847339232807923	1.2529867867579731	1.83057579852767	1.3129800306074046	1.5276325925790373	0.7155946318140518	1.6483605896808868	1.7282711115607636
0.4873175559894788	1.0684947864682632	1.050930482782151	0.4727625770828555	0.9969329595902257	1.205543513390256	1.2125892526358548	1.1956467709825276
1.4830688233281313	1.4291724060690525	1.5720738099765514	1.6923297606412426	1.4324153616572333	1.3108857763572703	1.3148187213262896	1.5740285988089413
1.1722710119896822	0.9574277219928964	0.7926700116007726	1.1927013208256168	1.193154813087527	1.3383819952656495	1.187121635271325	1.3417043603492842
1.253031372810499	1.7484656669083565	1.2543116999798591	2.012735014661982	1.494102135626449	1.845561878580188	1.303947340965414	1.530783291934781
0.7563361828803847	0.9246282219923598	1.1800265076241918	0.8031811578758264	0.75218911788656	0.7774576896207874	1.191063850406046	0.7644619600214322
1.4422743143021255	1.5796964083311869	1.393439993959258	1.5020177313192196	1.4678299204338896	1.2895758099969357	1.0038859805148326	0.9499747673100748
0.0897132937249715	0.0097572383751981	0.4501511563838656	0.304469305027311	-0.1413596033813883	-0.8655384172535956	0.8869368372678829	-0.1021697850767264
1.4108978402914778	1.3957918818399015	1.1837879179838762	1.1412225609534183	1.1476336399495888	1.630770525254991	1.053043957767834	1.301762465952146
0.6622002381270528	0.5801432601578146	1.0783627308460897	0.0718329315531791	0.5686080816060831	-0.0995099457867982	0.5831377937868398	0.0850761310966413
1.69028105356971	1.7102884068124249	2.227594492048703	1.847578411042409	1.7124167589228123	1.8364604977096035	1.697602392681303	1.8340429164921852
1.515188213363441	1.5170404980204302	1.17648434027559	1.5297689553943046	1.6620672009700252	1.7291696194666235	1.5371835487447822	1.68906116057939
1.5159863398720197	1.124274622431213	0.8301957891158172	1.1615589816011225	1.2676638279032093	1.337135181161726	1.0382140897413406	1.548740722758651
0.9009269034236786	0.1723998291014516	0.8829601241285092	1.402187656945575	1.076507853638862	0.8424714298631861	1.0202677954639487	0.7792971720618904
1.6784886897616484	1.3373067015930418	1.1213929131749767	1.556096728676622	1.4394864571888168	1.566705870094944	1.1641079766370608	1.4219743676072962
0.7079185936421414	0.7739700481094116	0.5906213878184727	1.1036075950594142	1.0490602621797989	0.7184061440818488	1.2431501733413777	1.08013431160139
1.6647874642895102	1.810050159415948	1.1277054960006645	1.666282084521404	1.6316649269234902	1.723444153717945	1.1284901194668449	1.569195665108618
0.725559039220154	0.4825962137126271	1.3063893944579847	0.6535871705939791	0.994144736733928	0.8509982352330733	1.1183260101744372	1.1233809362524383
0.3517799306167436	0.0203671441798063	1.198527342701426	0.5183391683244306	0.1564917632455591	0.5201506499188975	1.1670799206219882	0.0773234305361056
0.8777605156018345	1.329538923953962	0.6987505997867567	0.7149792551109175	0.8105536299771163	0.5149761272927454	1.044603440432173	1.0634098784275443
0.7070574916649687	0.4642047795670568	-0.2862544037548573	0.6220154933765009	0.7178773936250031	0.4006109558735385	0.3288150101570047	0.2276597249699115
0.1436963675697997	0.7164445396317977	1.1031652242151626	0.1887569964903891	0.5468345286214067	0.8314142731364111	0.7023854967483733	0.7066603318714125
1.2597095548930282	1.3902198806480488	1.1336647963418414	1.0570580416025432	1.5961362660357048	1.2750236412114884	1.3426839715252754	1.0848419095296704
0.929429926204988	1.030283374871795	1.4875497073570438	1.3832658958903383	0.9786161527166805	1.0162968029549249	1.3330892710774884	1.0860022980520363
0.9399749924269358	0.92502375925068	0.7929770794289622	0.7667324145975296	0.9064924336712488	1.087829303786359	1.0453383506280736	0.9832083971185376
1.4730789119637189	0.8637852251839883	1.0132641088495902	1.3293003458017816	1.2605533104477025	0.9961008250704174	1.0120191040407804	1.1255006404322736
0.6390468267605702	0.3380428784296037	0.4454724094285941	0.5603777372640546	0.4661942931060485	0.3427978952834604	0.4660502915181604	0.4863158714776724
1.2928565856292284	0.7818936329493619	1.7769416719413846	1.4459580414014352	0.8964103497053625	0.9742220966096646	1.5299910423840923	1.0378946314875157
0.7334869917206732	1.3625558401800604	1.1955211959828054	0.6125057582521356	0.894665080194172	1.0633762628699064	1.091624568689045	1.0396107080109935
0.5329094584735928	0.9872594325883722	0.5805073457345131	-0.3505243827089789	0.9161682561732584	0.7462640444322446	0.8626523695737345	0.3979583393824572
1.4197522200517452	1.1113492151917648	0.946694963111291	1.4880162298346369	1.4554694592044146	1.6332877660732428	1.2103587436131658	1.4766496215712772
2.0487775334998943	2.067824768193564	2.373626891975396	2.0298943116367867	2.1555702347957437	2.4097167986736463	2.1446256134413324	2.300742805478267
2.0402874458585734	1.9006897922463664	2.208146521636285	2.3862542310056427	2.294715353225021	2.0730938248050355	2.4067532592918823	2.293578558425905
0.985936218041092	1.2289069591658972	0.9945016838838968	0.5897341482125511	1.0036803000863417	0.9259858947074452	1.2250888969835458	0.7888017273327932
0.4805942604904062	1.2506662792915095	0.9612146582438896	1.005632047383716	0.8185173436423964	1.052317264097191	0.8349157573428556	1.1373530887580798
0.518298996017895	0.3448146316623925	0.4064868664084516	0.986199714177197	0.7627709874659844	0.7002643303053377	0.912089698451207	0.7918819101798941
0.9802441116320548	0.9083060552942248	1.2443599035119115	0.9051532075650712	0.9215411539035864	0.8912014312681447	0.9422149054554844	0.9895023633945572
0.779973722173389	1.3039755472197592	0.810015901197337	0.5721433062582021	0.8039581688513057	1.033852794523416	0.5520150350263717	0.909189424393408
0.7219523802330677	0.4131192570228802	0.6110586833179461	0.0773367585758887	1.2162041203080018	0.2859496662157004	0.6959409190018255	0.4926562089135156
0.91383760663093	1.1560575263768555	0.763483224086447	0.8382746619000925	1.2383887208760878	1.5153078305098782	0.657125641199779	0.8407675601533521
1.923395104153495	1.5529083701176842	1.9558493887630437	1.589604823958562	1.1563662884995376	1.3142861953170215	1.5641273905836803	1.5211190860771815
0.2606777499873013	1.1197699816644242	1.210413393350546	1.341596510950273	0.7404703262924871	0.9812516369889396	1.4579710011227556	0.067496208437226
1.9876866847687624	2.0706973500978965	2.2883169984316254	2.2709031689880645	2.3681748410990924	2.487212471692723	2.4342074672646885	2.470003881258985
1.3644417149985533	1.2001784632007544	1.2941053343369298	0.9276989109939328	1.1791966692678928	1.617092428153338	1.3229454237411296	1.4244540487117077
1.4237912002347024	1.527296549439002	1.3676324032536038	1.42008758878115	1.2644305531301248	1.5717416132847113	1.4462089754215253	1.3637766879128472
0.3559175665537626	0.6326986295589783	0.2147403767389175	-0.3643592643060542	0.6003948311212516	0.3734188917152141	0.2531414801960753	0.6573244230559138
1.406169437502503	1.0118050711406228	0.8283538887802906	1.1725564297372255	1.3611974989073636	1.4654774917712772	1.2045898801331882	1.347321060751928
1.2584855283463774	1.3827974383602568	0.8026120192562415	0.3854352985032833	1.0433709269983256	1.3045343896564838	0.5590064244954762	1.075644682667176
0.8955131471332682	0.5004759640615414	0.9108787577985464	0.6370621547908616	0.4610219729147599	0.4845052401193919	0.7267747819562522	0.3786230966989459
1.2515936965148553	0.6302291164148385	0.9982506197619306	1.0247150752584235	1.4006577687533153	0.8041769415761824	0.9198194547593018	1.2642677940520046
1.0943999282279488	1.5352740369142877	0.446706755650848	0.1927108510031401	1.2347755352004974	1.2869553592013845	1.3660113752041374	0.6540913580917831
1.0077005430752526	1.0348373613907196	0.5988651552085181	0.6223941852704009	0.2683797987703643	0.2022949513541732	0.5967956711164282	0.3180385831279826
1.580628189682686	1.7900877470126555	1.7126565543727506	1.671613758717485	1.6930439990682573	2.0261285669858347	1.738121325828664	1.9496784882330007
1.7387169625435162	1.469003546498191	1.641684661676187	1.6705196954995043	1.7339151903395846	1.6893035008815385	1.5078223715868744	1.7065645317987432
1.7071931419040165	2.1344843276428995	1.8508308114887664	2.0430519742475326	1.9355790887519773	2.100629354216652	1.9731788942390007	2.0410733592011683
1.0038580413427936	0.8119301199116944	-0.2246633013443047	0.1525134536563504	1.105037878642688	1.026606039164522	0.7538575563841514	1.2310590302134234
1.4727967368764896	1.5242248119544188	1.090377859708385	1.558262175660902	1.6574988944046167	1.6834121289059485	1.491426058184107	1.6442478186077765
1.9644168069509975	1.955881416321393	1.999260009513748	1.8306656395880816	1.9069507906760057	1.7513316301497617	1.8386331180464373	1.6453574398976416
1.408048155721027	1.559622741069444	1.366814381378865	1.1858649066214697	1.298520066121038	1.246094919084325	1.4785776162545683	1.11376094074579
1.2942428477567347	0.8501553440341442	1.036164254879266	1.3492054780856113	1.0429515541308914	1.1628555808758725	1.290115808626876	1.1600103045901062
0.3829270023973458	0.7246504121567414	0.3989515797797921	0.3524647072948234	0.8878717984951378	0.8330803504480101	0.7318144203782704	0.7220621523722658
2.541643417888053	1.87910058440154	1.7398188291601595	1.9768750987237076	1.958609847207874	1.979976910502779	1.8195855734980613	1.9788305940543955
1.2683522819783608	1.616983172690433	1.295799497796044	1.881724596249888	1.6361420080458513	1.7706496856082634	1.4101564889199345	1.6348841126251283
1.8871459204957703	1.961898500942565	1.6429328192577606	1.6772298043247982	1.7219273330416085	2.0071167134577	1.948562786703291	1.978963076836113
0.5371264403431784	1.678656202381576	1.3620690196632643	0.4276589004058625	0.6128596114313618	1.026003708271611	1.184908280004189	0.8566106392521872
1.3647520293610007	0.941872322011564	1.0746409468986284	1.2026435987623427	0.9424836034709	1.4221009862890652	1.096858197030047	1.5303480190552106
0.6002378893272484	0.8637013907044464	1.0016599311615946	1.075887745894078	0.7844958699754014	1.086571747609344	0.9808025717060658	0.9445381656257732
0.6405880998628962	0.7671811950644691	0.6517251112318715	0.6023176336397248	0.9839170528894684	1.1570485115505718	0.8607070819318254	0.8187926261190536
1.442371288829215	1.557038440047415	1.3782366781573685	1.5901659852284624	1.4488767763587915	1.5379487594606578	1.5621227561502948	1.4160038502083183
1.3532107512928635	1.7550175941052673	1.7460218411366375	1.9124396711901817	1.7933197818081537	1.7772041137745362	1.749929488408631	1.8909104536014705
1.062893115824365	1.4646553500015578	1.16261976929316	1.181494885454896	0.8470174650429066	1.539783429671784	1.2506792026261255	1.501786652009352
1.727097483602337	2.208338710821378	1.7909331039722425	2.014912103414367	2.0172350108413	2.0182661903266754	2.022179109795193	2.1187293165805694
1.176509630896415	1.1744582599225617	1.3351909957076955	1.3735440034886128	1.1674497145218987	1.0922644357674365	1.2882869167350337	0.9972002785370078
1.4084137411275173	0.9072409423276966	1.1148596498476475	1.2098565826523533	1.090906217793035	1.3075273771483014	1.1658721631165574	0.9808240810322963
1.128475323815472	1.217817444815518	0.4569841984318644	1.2213450941666704	1.0503813300208524	1.3133827594696716	0.7172133055519418	0.9617458753217016
1.3890119685231146	1.0122092618205778	0.7218760153804806	1.0469616292962691	1.1258884428385607	1.0830047908392355	0.6896046036536655	1.1334940037214942
1.1124030892026937	1.3366777305229147	0.9046656193453114	1.3093630601018746	1.014723481082707	1.1365072170220123	0.8362628861242608	1.1394080567731983
2.0548513783709828	2.084293952263586	1.9469867965593035	1.9929751153781396	2.1081524813037653	2.269012079200477	2.0366758123414965	1.9353877146436425
1.8244777161803232	2.054137756252546	2.018837012918953	1.9429932288135163	1.8440623900512616	2.1204991894182275	2.118958750345352	1.9637921230900093
1.015202654526118	0.8313962328639007	0.4041639579316509	1.2097784220250638	1.0560780894636912	0.5472980809895259	0.5440737174075385	0.9072996461330058
1.641658378901865	1.8189683658251847	1.5765445935337812	1.687269994780789	1.8150702367410363	1.4969642810109929	1.593763662691096	1.4219554140613562
0.3599549811233304	-0.3700145078362765	0.7744142145619146	0.2513205138791359	0.6420642603597202	0.0974036738191319	0.8513242092657369	0.3774386855156673
0.9892207146705272	0.9695425655151998	1.3284791408328656	0.6742349368032025	1.2910457566849975	0.9969907435971588	1.2788489529409095	1.1464968358063468
0.7669911701320957	1.2489404862646285	0.9493909411168971	0.5510964874813339	0.9601083231653632	1.101944968379936	0.8864231577200791	0.9576187427129988
0.7928053174153957	0.4149423775128911	0.7748967413353485	0.8304096302958192	0.8207236342151574	0.4328471435937098	0.8282519356634206	0.1302725044047317
0.658460729611802	0.7025457621657722	0.7619792082722019	0.9060579493705826	0.8765643884785654	0.5476914579702545	0.9374588684389826	0.422501674205275
1.5805256214112386	1.672773131380835	1.3055942013541395	1.428507562655511	1.709565876484069	2.1197304883813755	1.293675179317442	2.082789412735555
0.7558892390204154	0.920567795382728	1.0999787270544648	0.6381662436068849	1.312331957173969	1.433179912642648	1.1987870462925572	1.068395440755497
0.1403696331502423	0.6067072862256548	0.8609358706927351	0.1113330778589431	0.7065918151856299	0.5986277507027291	0.5276448231825918	0.771094043779007
1.1951160061444936	2.1935562843517187	1.4950113111188414	1.4420284813173645	1.5461895197187618	1.7158434228647856	1.5973844282373866	1.181707845164477
0.4890694144864367	0.5068049082342116	0.0985769793760416	0.4031471705130975	0.832518060177689	0.9064173259984382	0.8876900448587528	0.8635415785736651
0.6498357641690734	1.1933299851703687	0.94825285220052	1.1889674019228358	1.0139047658219145	1.0904681103037157	0.9682990999477632	0.9364406590144244
-0.9567413400268376	0.1031942550702767	0.1421327722888123	-0.1487784120417352	-0.46741582290691	-0.2959804421663596	-0.2568063780557649	-0.3870806818025096
-0.0236739729541355	-0.1477994541990221	-0.6019100730595826	-0.1891655287988893	0.3857508256115516	-1.2030791656143445	0.4356828464857195	-0.352908080554261
1.5910416151783289	1.222131546298134	1.0832779860196589	1.836087033793639	1.5151663568580531	1.291889012855418	1.2761526833723646	1.6783423827231885
-0.0192520807637865	-0.1459176666563925	0.3430254194047056	0.0727512804427955	0.0977389472477241	-0.468751216159084	-0.0592248593443368	-0.4668729726432361
-0.0796450060192859	-0.3967378882622881	-0.4299591490706787	-0.3243192100248885	-0.8228419421963312	-1.554601975265705	-1.2872436930818034	-1.4021905097146543
0.032170910088522	-0.2138498977430211	-0.1102084035794687	-0.5648211436080537	-0.788508750755034	-1.2527850903004385	-1.3487833563449685	-1.233692051593115
1.6371635348614035	1.9883200182182317	1.8558789614714584	1.992903390665881	1.857636834739264	2.0551740137904035	1.982507597186391	1.9034904604984029
0.9275870757890312	1.0425539313169063	1.1607904963336737	1.2206654953016307	1.441527401809492	1.6896069541180925	1.6599252646872824	1.5089405119614574
0.4687210856715475	0.3537980815711726	0.284805943963217	0.5259872989746579	0.8302914225274094	0.6479536766922249	1.0890795240430196	0.565360212298938
1.0705066866663897	1.739288656816737	2.155677156780305	1.787858828848087	1.3832140798979249	1.911071629732895	1.827753860484561	1.802044958529681
1.1984946291473344	1.7581343134162395	1.127294246395638	1.6792916833644016	1.329599799189718	1.86341851362692	1.5746209016890984	1.7297760787562366
1.4036995746072447	1.3961893917746255	1.4816233422089358	1.5238062572377045	1.2607578537139217	1.52060811167237	1.52075906333456	1.4804117017015637
0.6741563517448357	1.3738714869312347	1.61444276279221	1.6138603214114082	0.8066312646778275	1.3710858043807534	1.2704302610154246	1.2466523113821553
0.2665436007835672	0.3362781961379202	0.6710216977093275	0.2314412314529356	-0.2138674458564854	0.6695620860188857	0.8663709221976978	-0.1488635707813936
0.6658718227166804	0.159959989463917	0.1971842687389088	0.0423862233012414	0.6762139158794322	-0.5112665240743881	0.4177195401331199	-0.7280185620468617
1.023455485169273	1.2407773390815822	1.324585758531915	1.723122942534291	1.2494257445628243	1.2156842620969317	1.3736170090423114	1.2315491232691602
1.237539481884313	0.9440640607572084	1.2481488627929769	1.654031698456574	1.6017486425405971	1.438284086967647	1.5500294667348145	1.6699635422790784
1.4349927326322665	1.153040833348648	0.915836727695994	1.140013872756837	1.5121466251244322	1.522305655767019	1.1548155997538083	1.3905719953048443
0.8170939857706477	1.595977458636146	1.4947232168664066	1.5198205915623568	1.2587658229202054	1.3596521790493763	1.220670867284661	1.2455383929708026
0.6936819721082114	-0.2997147746400312	0.1227700931526202	-0.1972253231140579	0.4212839833204198	-1.0564348560379615	-0.0184104131548412	-0.9159843618108608
0.9250473601821434	1.0999441046946468	1.2281880359380717	0.9597143854474206	0.8610849392588007	0.9192929169229356	1.531120263983976	1.3265456852375996
1.159208844827086	1.4799872127266938	1.6417785316453462	1.630869916797067	1.6637077883625335	1.6845651291961086	1.496759490985163	1.547574112441265
0.7938422942609534	0.795671429083367	1.1080774866390748	0.891204812715111	1.574102370831387	0.7533945781357898	0.8629316966671277	0.9109625518457192
-0.7694611562990937	-0.832643993970235	0.4645714715886253	-0.5913338853974303	-0.3513222013287049	-0.6343422018631364	-0.6060266516539475	-0.8892350159403527
-0.1259815440419253	-0.4445812515791081	0.0239579751299838	0.5674793955590094	-0.2318513317129096	-0.3541157255159776	0.3816731149451818	0.4531381232067867
1.783232603826484	1.883421565732876	1.7386779118018711	1.858685163310312	1.785485882359456	1.9029637927566905	1.903019828382468	1.8390557059281405
1.3700639410476565	0.9555508082956662	1.399225883151991	1.207664648149121	1.080033926350657	0.8834406405454095	1.2275430252265989	1.0777231614891871
1.0164216204506795	0.725628687915492	1.3498666987430727	0.5813153338712886	1.0664809374101536	0.7301185759947748	0.8716901055715782	0.7045958655247511
0.6987694828192216	1.090803985580963	1.194205195587318	0.9300421513840006	0.7791379709734839	0.9167603341466796	0.9929541532251054	1.0893787198495055
1.838622133376823	2.322940615485371	1.9779057918777807	2.1554663702155112	2.1863689968528077	2.743438749559306	2.742491514371358	2.4244311300496757
1.286025451516704	1.0576919950409502	1.6310652747356194	1.14498702390242	1.3133424954754875	1.4634851742841697	1.545545989211931	1.579865369205827
2.4145695090027246	1.840239172642673	2.0118123440618203	2.040993601573649	2.305860174837579	2.504182721275161	2.5073291139752647	2.503443862240944
2.289336085205457	1.7246800445411594	2.083100440487801	2.072175618626088	2.3763345606133104	2.4971441026491514	2.4797066311632485	2.5207401338799715
1.6295196122044953	1.5643052162499602	1.8029124056493613	1.5277406310969646	1.7747012669246012	1.0994369111754645	1.1684395382754922	1.4167544250315611
1.8375709118310195	2.233424179096996	2.046358562042978	2.180886028041342	2.18572853624842	1.9052483877850013	2.1494047716551763	1.979990702200622
1.6395060084091364	1.7406396088996383	1.0365161019416322	1.5686949858736674	1.819280302224385	2.187375712075206	2.0410186474889342	2.2306615711237483
0.7390692790586182	0.965729545664376	1.490333861884141	1.0534327683351898	1.0293400860024406	1.253940877228858	1.1865781058628384	0.8774288344331155
1.529709648710031	1.4542623271957364	1.392426080677179	0.909161399446598	1.2891891752344822	1.183899228552824	1.284455596667117	1.0424144909192723
1.6992140996334428	2.080330961345274	2.0607553703950434	2.137935278587715	1.8158031843877145	2.1718407900292576	2.0381242169837277	2.023184437870699
0.883376890737227	-0.2656289734731272	0.4942782852668492	0.6498544777569846	1.1073673422828256	0.6288026090577757	0.7504609319417566	0.731307816131081
-0.4427744917859735	0.2775218965691404	1.0727718156582209	-1.3286010941994353	-0.4125721151970979	0.2935464918024521	1.176319872313845	-0.056053364870905
1.599626557157182	1.532151232700517	1.3780045782187214	1.3041940098748883	1.4449925672586967	1.6367149464616562	1.346445577235033	1.335428274324957
-1.2469312828943735	-0.7003275992796464	-1.0638944932441332	-1.242481899623903	-0.9492556657987812	-0.994421664617868	-1.3135163145752875	-0.9708330408412472
1.0862077443122171	0.473770969785053	0.6060456065362992	0.0185507468753507	0.8911498822076429	0.7931197750065069	0.7717236298756109	0.2062276404704261
1.3288032034197177	1.358579278739906	1.6319276192048198	1.4154583319481064	1.0247331786146858	0.8335043285237799	1.7571691482247915	0.8117743948010704
1.39239399701862	1.447881619146152	1.739405114096554	0.7185205639209302	1.0285972841007205	1.123519843716874	1.1235265247377977	0.909121463829549
1.469492334315074	1.5087994596125442	1.19520487834264	1.4551857833251616	1.4035121361770588	1.5846086960201586	1.4475265770661685	1.4434086231965937
0.4951029747184063	0.7596598558707751	0.553973769986174	0.7453628585333028	0.6238175601197763	0.7174025434929673	0.7186642725321758	0.7505775505110233
0.3004503014380777	0.4460372699278732	0.2880677948914989	-0.0529508763537697	0.4987635693658083	0.5587883021692864	0.4750046616142245	0.5508322737444932
0.8209525797240823	0.6803442970032414	1.15182607567992	0.5013896922549966	0.9021751227838556	0.6160346794354037	1.1128565764615823	0.8829089940065704
1.4234629696992729	1.814351651197047	1.9434672369768924	2.025674188535209	1.6081605845734384	1.4829817725940766	1.636644479771958	1.5752736148463184
0.2919722898775186	0.1718584436829012	-0.0614751376683637	-0.1111539480688321	-0.1936958689054691	-1.2031286775774968	-0.7509840576881733	-0.514652097478306
0.9697694549721666	0.8370284578718266	1.4534227293882214	1.4443440157489642	1.2443193847806313	0.9717135011647808	1.365191667748317	1.311605427008794
1.82272267076249	2.0945579928252527	2.129384734811775	1.8753049174834848	1.7822358342226503	2.071013688295145	2.1210567755237046	2.054157732394569
0.0471900143297256	-0.671809843934622	0.6479762166572374	0.3573153961077566	0.8227384762938671	0.3459261376608141	0.8012665062953459	0.8929574978689674
-0.0169001611335729	-0.6297012326895828	1.0568946795113057	-0.2753163503630799	0.8555950160747672	-0.0563722595135919	0.7231344126565844	0.6103128412142407
0.551499144163529	0.7861101812938113	0.2892492012484508	0.2143876976832869	0.7565973095270793	0.126179025928657	0.6513278698941822	0.6209757537066175
-0.4233495938297039	0.5016024330582816	-0.1987850201149295	0.9597013223928036	-0.1528784936176302	-0.1758339029735779	-0.1567947662071595	-0.2463242778635892
0.9395633473959104	0.924871032988511	0.0451646646841699	0.5700493581597216	1.257356010593884	0.5127039700835492	0.6340881218558009	0.7764893236381937
0.4820114071845471	0.0109053401313488	0.0733009193467634	0.5093260652828	0.7000747334615962	0.5393453508044695	0.5372944737355686	0.6343384716262124
1.0149955354172404	0.7152003848986846	1.5124153950076324	0.730087721788046	0.844146221869198	0.581011760338194	1.0115404069035674	0.6046189925070797
1.4431582280629376	1.5547979727514485	1.4303263067131289	1.7628911397447813	1.6066006160961148	1.6024387814451757	1.5299893257823798	1.530120956406221
1.6262295342436486	1.327519667579041	1.511535412144114	1.5631267937983035	1.1478774538234875	0.9682886782456224	1.178293000030379	1.4083006426617954
1.2899785857415198	1.3535019022713108	0.7246495283369563	1.333072272770093	1.3621717344356048	1.0145669679828722	1.414101209792351	0.805079550232605
0.9680486848674168	1.2324429609171237	1.1147528600648813	1.32038578962956	0.7864628853252894	1.2391463475700886	1.1046930485973006	1.0364213974242655
1.4385103994054638	1.864814483159441	1.168309173872076	1.7550127258218573	1.6393444451364525	1.6663276826510824	1.6640026283827731	1.7382964672134935
1.1770574793878592	0.897141660774674	0.8009521529039109	1.2173871788723112	1.3294834667394932	1.2537503143676232	1.2584456918380815	1.2317397286820442
0.7782735250776227	1.738858885412216	1.2311672701301126	0.93800111355918	1.232171969333131	1.2006558928411883	1.2502312061318408	1.1699652141667998
1.9981221927038573	1.6394104597825427	1.8088843593308863	1.809307791097383	1.5493006632875153	1.3595004027391715	1.4900965404245383	1.727615803982404
1.3621166349170395	0.8505108859930101	1.3788283229091962	1.0343816949962084	1.2784965404283473	1.269852928165667	1.4294198211793123	1.1933420148618987
1.4867519237141515	1.3707269496009882	1.0318383047474002	1.396386972641419	0.8815211245019474	1.5764030346880025	0.7655648129667871	1.1758388508644309
0.9679228533800356	1.1179911134692953	1.132856052581212	1.1421424731424326	0.8042618278390928	0.7529451157344883	1.0428516246426125	0.8623472697819977
0.5349596815031427	1.1254028244221417	1.0530098679908408	1.1009420229113218	0.7761963835240541	1.4236472875474446	0.8794735865157014	1.2778104541730828
0.6876164783812438	1.2026645098985171	0.8440743769865003	0.4004818574162855	0.3423477722716677	0.7704378629128978	-0.2826870575292393	0.7762986685250596
0.5558744798648888	0.677765028059546	0.7589918353587652	1.0281959743171296	0.6933852424717942	0.460710175699297	0.7221089915529215	0.6872493212931102
0.372097297452077	-0.4168702867049051	0.4687531650039904	1.1977599202889655	0.4778373620889822	0.7288282448415504	-0.2558028153291725	-0.3873803091561379
0.5208354943984645	0.4983903131817124	0.6426568932857464	-0.3034709866131076	0.8175097575517031	0.7533446265602108	0.7136059690994598	0.6763430635559806
0.4224665226756178	1.2072491903796507	0.9394862932411986	0.2156775144803006	0.5990140551636474	1.369830374278134	0.9746315822264024	0.6667864416638856
1.332340041973866	1.0969269684874812	0.9741599873472492	1.1446240334430375	1.2579515360458946	1.0271995631599649	1.0176766323411068	1.5425067581132956
1.621165577100936	1.669379507346488	1.1819759002929364	1.749208265007486	1.707615177707896	1.6958435008962969	1.4732316024179537	1.670589482542408
1.8622083430445044	1.8447399121920025	1.3166026975335334	1.649427881582036	2.253342134169578	2.5135392873859423	2.4592232634225994	2.440922734475762
0.5237237798098204	1.1294161669339453	0.9340774162579404	-0.2591131590139198	0.8807570375195735	0.9222366221243644	0.917926959056119	1.0956980672708716
1.5479891596148514	1.0232570695883425	1.6108120148384724	0.7648857002241398	1.655277075277774	1.3729804090261124	1.3962366986657868	1.1048133863534313
1.6523002418396353	1.6917394525914786	1.6006897947491434	1.8736900066197288	1.5772995006259016	1.308693807281641	1.4180701974736298	1.3946923262695443
1.1152118089681529	0.8669708781967822	0.9778231384887196	0.8224819888927977	1.2576983949861902	1.2100328196526182	0.9854715838775624	0.6919478054943893
1.809623432278748	1.998360353919317	1.830155594700784	1.922747585053375	2.035818764383806	2.1207942501743124	2.120357476418015	2.120075687521504
0.9029871688972372	1.2696782914882143	1.514586630769433	0.9258257893127576	0.9556237939532358	1.000093156837638	0.9067079343554448	0.7619578298947461
1.0963132220862195	2.128891667142184	1.898458960964448	1.8456287191566163	1.790507292745921	2.219022020890762	2.1923827855823794	2.1401734079619867
1.6570433044614468	2.029760430121388	1.9292829776839584	1.9508662870119893	1.9914453762767352	2.1485808454261988	2.107623416316478	2.077409345729387
0.646995492261088	0.6796540882737147	0.4708022571947217	0.3775090763753429	0.4336294752909224	0.7021502953276896	0.6682991247242671	0.6326107325035324
1.250675387143434	1.3185912944270202	1.429133583377219	0.8401600635452443	1.060933776991292	1.3744336997031723	1.1079084088268585	0.8655340205679111
-0.3337537149041888	0.3157752650103163	0.2799128349013873	-0.0354891929526079	-0.5966015935934232	-1.2906814933367534	0.8715389966776791	-0.2866769872840115
1.616889319596258	2.266980253215715	1.8031681628392824	2.1193674691289237	1.920619573851392	1.991147597622216	1.9196534999214947	2.237600427888638
0.4883939945281222	0.0277850295297848	0.2311508336352357	1.383888936720479	0.5397169501883751	0.5105116146619474	0.6918904556318176	0.4541055882088907
1.7061779296104669	1.5969650577286238	1.5775334639844818	2.1209733039610885	1.9449331277381507	1.9809934985753308	1.793284146498449	2.011486748869084
1.1815203095866045	0.6152885946185771	1.1784575574330762	-0.1999541886514945	1.0009687681852353	0.7130053824035507	0.9404872222272022	0.7951734828466971
0.9040814063133068	1.2424426455325814	1.1936388615927025	0.3435688453016482	0.929962225742892	1.2120748005097812	1.192469177455029	0.8826990822977767
0.43644923056056	0.7411739352059603	1.5682236548080817	1.281066586932366	0.6405913293899624	1.1603505110008374	1.5189730584045338	0.506646332329891
0.5658234189955809	0.8871272580656717	0.6099494506113908	1.1376832461509905	0.7510679694932599	0.6202262318178292	0.8081029446732511	0.7412212876009984
0.449051886988995	0.4492492964875907	0.7423320114292192	0.4089494141865173	0.5542941361602011	0.4665337067396477	0.7743950080347535	0.3963136878258918
1.1427617475213716	1.0736008033067517	1.0490232139575395	1.3701480147655043	1.4374011139091014	0.7751482332587764	1.240313581882616	1.5009349058108026
0.855300454778106	0.2675328364485156	0.8370790729274711	0.9416213151097088	1.0816154824869342	0.5896129770545859	0.743630418439366	0.7032866664511603
1.2698033693772226	1.6805561233427253	1.5457168454504262	1.3570040085178312	1.1626299114119174	1.6561060596744408	1.5580433136708602	1.4247644954092222
0.7595864465723433	1.1069218105624834	1.189262998311337	1.111435052718989	0.6053925738354088	1.1970387903789788	1.1120330239966842	1.1961699591600612
1.0881771706095973	1.0641469713248874	0.8843097507532369	1.192811480219393	1.0120754073822864	1.168834192215232	0.9351634627475496	0.9718317888523894
0.9173731572121552	0.5159301690075475	1.473753449433436	1.0269503372376525	1.372153727122568	1.6937041171318143	0.7449550456278817	1.7764031634860038
1.1533195421262692	1.151558130702805	1.2184679185502736	1.4173428610203864	0.9263512771500534	1.4027182637001758	1.0867511818230162	1.1396834458274752
0.6611116687220284	0.6341374788042717	1.4037788671647702	0.8048833148232678	0.7914288991515211	0.8029635751420797	0.7628734833329824	0.7349813913639173
1.266881122377651	1.247313156739258	1.262563835328663	1.6461958000631156	1.3324424265004724	1.1764484749062851	1.2156502143713803	1.2570530344280848
1.961283717804047	2.099428212415998	1.7430573031116856	2.259998599243297	2.25000124221688	2.416921179730448	2.4117303178774923	2.246402793374666
1.16965238511018	1.2517296677814154	0.8851720799421795	1.4500519394404243	1.285699301280146	1.2001091630842784	1.1694323308298633	1.087081848222504
1.080849747469424	0.9442802512094955	1.110934372195732	0.8300634187450567	0.9019051471860406	0.7038460729139784	0.9576583814749636	0.992187127424603
1.5082972211899162	1.2034180490642756	0.9662549617726934	1.103791021832961	1.652658956457742	1.251001131067368	1.435033581775402	1.307349468480425
1.0636553431287614	0.8020567602879074	0.7994436962873872	0.301059188287659	0.925835565133982	1.0352334289516192	0.257897325986601	0.9902691420438688
0.8073396631485673	1.2876815699276716	0.8182191886341719	1.4106459752307563	0.7703919375385226	1.2078761970565344	1.0731120039558768	1.2156271806763972
0.2426275100344583	0.9178246341829014	1.2888711681561082	0.6817096369544305	0.9967302096910472	1.1072596408162432	1.120051246705336	0.7801398002328661
1.442481403388458	1.5787564569844563	1.3542724981325314	1.3402158057915736	1.3257533506585433	1.5442077140832269	1.302692561108718	1.3946296064160364
0.4171719970165107	0.679803376032348	0.8992676859307411	0.0499840269833537	0.7232661654815297	0.0921979032836246	0.4070301468812237	0.4617128784504914
1.7906078532884817	1.105820583166796	1.708586639561207	1.5722159667483873	1.9576076723107672	1.5268659037953771	1.5206245737658368	1.4291753101650269
1.4898631335868278	2.2381603483415518	1.6687843444115336	1.7805678551964648	2.290054043690639	2.490385737153608	2.447438675735815	1.5507709432692076
1.2804018644601862	1.5115419749845844	0.9501883154257554	1.844531428350257	1.430494937694389	1.799387132254203	1.5681313600041928	1.7026969309306543
1.2021907440804604	1.5754984537948626	1.0355275966384214	1.5845337980833103	1.1153148423125598	1.4898506428875151	1.1599439641783298	1.3195918748669917
1.8979122015137897	1.6591431132724803	1.895971443289007	1.9915396258952	1.9351498082097007	2.0618063469446257	1.932290214561673	1.935331504602604
-0.2972655616922409	-0.5563669235057359	0.268885103235054	-0.8877706780661367	-0.4397316150726414	-0.445726408451873	0.082751735638846	-0.6434645886472924
1.757226595867276	1.4774431169053512	1.0928615456739013	1.5847295616226609	1.5132419223719689	1.7102204913686256	1.068137065191343	1.6933054002908512
1.0292730879213403	1.3382287471054668	1.0182185732376072	0.6548786637884506	0.850634648284765	0.9599805560946104	0.9720116362414628	1.0301442651079225
1.556020512831052	1.5282771776788275	1.423087375584753	1.2435538816119345	1.3936741384750335	1.4942290944264909	1.3968083783522298	1.5541937318502697
0.3053709033438972	0.4864259977758192	1.4305621294086075	-0.0417679562989615	-0.1321986788564288	1.0150047660085717	1.205207454304779	-0.2968634357819887
0.6984368069673002	1.1337576802891025	0.9529362520582754	0.9464755718265496	0.9115243746799212	0.3723536099866993	0.6162953992998907	1.1321096930475991
1.0280357838779108	0.9952014898304494	0.9800587975121696	1.2508262419446712	1.1818088437841618	1.4543577778994423	1.167673726257766	1.0984393602586828
2.0303640506313205	2.0478868650011277	2.0499270129562674	2.0938053108751897	2.0742371331889533	2.000171429032993	2.135981557406517	1.9951067229209285
1.276153960765279	1.074508121898629	1.139989772320192	0.9834379508565974	1.061994021866574	1.4459733191781934	1.4084819995541789	1.1818770517937849
1.0784257265033346	1.0057209399873033	1.2122085665708382	1.4830206105018742	1.0060094000494548	1.2231009716222845	0.95751792244488	1.1607206410457978
1.0627910269081289	1.1782812261954618	0.738926346011285	1.0217899590581547	1.25143875966433	1.0169571934591723	0.9681414708119388	0.9573735495534176
0.5796826066283054	1.5200131093265832	1.7354262082112797	-1.0686180340530125	0.940881022672349	0.5565831887398741	1.234375252104204	-0.3301698953335802
-0.5682068401812617	-0.2353101414263703	-0.0273647838549549	0.1817697867248479	-0.7302799882778452	0.3749594035282744	-0.769004427208162	-0.8699498957204668
0.9544111208935372	1.601142968883214	0.8304530249318784	1.630072443403959	0.5051051261356986	1.4161146806732374	1.3032246680225308	0.8270598564011833
0.4927090274736717	0.8730777403775868	1.1137059780602343	0.6145676103401787	0.5863550812027214	1.092308367906602	0.7023771729652621	0.6750677697105452
1.3967535106271525	0.2640540284906563	1.131972535575873	0.9560825476665066	1.0510623018974017	-0.5626933861395664	1.0160729677268094	0.3727962815103967
0.1253501197149327	0.4273949932667402	0.6230870525524274	0.6179539111804088	0.6970068271231172	0.5437590008860664	0.2572170640676676	0.3012548577068075
0.8888946319644992	0.666086745734261	0.8499379857104656	0.7358956902343557	0.8216982706725628	0.5996738185046168	0.6818800599432165	0.6284862148565419
0.7490239525537852	0.9227638457730336	0.7603578990864855	0.3242154327703288	0.6392436554511586	0.3622537014286223	0.922329955787379	0.642880480073979
1.6673472641391471	1.3482645132381696	1.4874127525186374	0.3776701301578043	1.5856154935520896	1.1427353330033287	1.079456649481118	0.903173275018696
2.587731965133458	1.5777391392356623	1.5324520128854806	1.939097308268166	2.14316763033846	1.8333391281964788	1.7251728911979118	1.9058207294699336
1.2303353833519115	1.5048805917147627	1.6882578415115643	1.6985835247262004	1.5321561315172425	1.7029096156863193	1.3298994580973964	1.6462704235758014
1.4498178930607997	1.545360811146372	1.4637315190589526	1.7004954791122426	1.6195867209808688	1.733341202289776	1.602212656601682	1.844078301334198
1.306459166023266	0.3123414583633369	1.1604535413879695	1.3162076505800109	1.210690724279105	0.922131302107376	0.9574625403759208	0.9232356402015638
0.8300066643198852	0.8357978453198385	0.9273720488764484	1.0194406994107983	1.2991252692959685	1.3540282983175052	1.070867601076697	0.9777312940520504
1.485864243483344	1.2673593266143943	1.0968151907702424	1.3128324532401054	1.2464440727130957	1.6486617117370743	1.1277371249210058	1.3494456803433783
0.9622994150582094	1.1235953173362134	1.0167890322786337	1.3983810621276165	1.2559498148345911	1.7443028394496838	1.357288434571747	1.6712051148971758
1.1753102718208723	1.0565144130646622	0.9223324161235392	1.1865898652174462	1.279236920503119	1.056443848303277	1.3439320639066834	1.1268721830841713
1.1006797640271682	1.2149826610094498	0.5494884466652403	1.8101328825018217	1.643662099963895	1.4927460335943497	0.948061837043955	1.4932383618376857
2.308216932057232	1.8776203531334736	2.128330857772218	2.310027988907468	2.406748438832192	2.473757181022452	2.5071383940455223	2.4800461800015703
0.6134098668842219	0.9237845922588432	-0.1744376662710273	0.0290669018504192	0.5777023780265566	0.4839032732727258	1.169732925755285	0.6386779535080371
1.758337639880187	1.8120046997135717	1.5511895588915174	1.9456311490285148	1.9178279961308256	2.04428875442632	1.4251691085241156	1.766741876491562
0.8803242110163944	-0.0361532403912534	0.422875013560969	0.1912680345920535	0.4553762158604443	0.3601542280600268	0.7305122283244182	0.4212070237021413
1.0167182591473325	1.5539930825957091	1.44351756093713	1.4625161559712554	1.2261451420668412	1.7561078965370505	1.6588617469326818	1.6869412656177454
1.8347994471481963	1.7316686413640738	1.7653247599056725	1.6143977026236125	1.7944895333156676	1.6802326782439765	1.17426792223577	1.5105525754497846
0.9279296466148192	1.398151432679782	0.6825859637199481	1.392372400198171	1.0590851632067186	1.6080885296539105	0.986582535799552	1.1740110072526648
1.0929475468989722	0.8935728532110303	1.0901780462879176	1.009324601060133	1.2088368231524995	0.7495918648487016	1.0062671017314655	0.9405909014091296
0.9251897333727648	0.8844006272565337	0.997174015903797	0.5245521112521798	1.1428268136275164	1.1107294642430938	1.2431907744628077	0.9096648889060188
-0.5978932432592968	0.3879375274579136	0.6097535984356783	-0.215822238146944	0.4348192115805693	0.3048005036123121	0.6412162647575963	0.6533336463164923
1.2180645807309696	0.9848225463344474	0.5995376502497656	2.291944531182915	1.0165961040098763	1.3863003368673026	1.2662337207719123	1.5818638885578704
1.7209229442204108	1.2841692219774177	1.1943717045166031	1.0380973838027523	1.6667408957139516	1.3674173496597544	1.3359062713710066	1.4379108201128006
1.449572096150732	1.4237465857671463	1.1958169831087848	1.5969910621280223	1.2069468467749982	1.7631840679198478	1.1118226058261278	1.3404283340725365
0.8242497098574141	0.5323323867307128	0.7418007635983243	0.3621387198021367	0.9484104874873934	0.8881411256088235	0.9621767788314002	0.680905790456576
0.5382968922590576	0.8209678815628997	0.7901155450829637	-0.1771552993034682	0.94543905071452	1.0832373576623338	0.8442465727925959	1.0762755600509435
1.7218233829839038	1.1137639732017743	1.7099551522096696	1.5218636457315158	1.0138146183111292	0.9845086634308664	1.347921533671495	1.4640776526797616
0.911385926207392	1.0434569487269747	1.013426686589494	0.1705993490047774	0.7211855738398708	0.3450249701692363	0.4268649924118043	0.7515448386586681
1.3728782422577317	1.3704065143494968	1.1192423235728957	1.2330461984383836	1.345806744126597	1.6152657627476197	1.2877191665032188	1.502694985074546
0.9412060214952424	0.8434915997817666	1.0949512098863268	0.230105453085958	1.025910442248133	0.68265443922014	0.988088161285067	0.9746260950613552
1.459568346715599	1.183637735042103	1.295674660037838	1.3787733059984697	1.3785046225797608	1.386413696040984	1.243183477227061	1.6741210098583723
2.080906179384927	2.353279859093956	2.3378143628272747	2.0679982297415638	2.325487878211117	2.569383894753068	2.8972268511835853	2.2322259446666712
0.6597583587374702	1.1334965438952609	0.7818482361340678	1.024566900816402	0.6759922785161776	1.1691391894326175	1.1156175238815509	0.788943548685747
-0.0042339216611905	0.6859456632802575	0.3466137815246441	0.5733367303632526	0.5040949859315562	0.7209982025087948	0.5164543580263096	1.1624883725546336
1.3935192264054688	1.0788029007587314	0.3589370985509133	1.5150616895560252	1.0592978686493562	1.1094415795097825	1.0977652648415437	1.3082330828624975
1.0302691255250116	1.493138779288513	1.541270716230328	1.2984204243667647	1.0574598238515645	1.30343149123097	1.1467985741527609	1.3277358713597915
0.9941588903184528	0.7276588970357358	0.6995660618127348	0.4836851682911229	1.12966505037639	1.013163231563471	0.7140451935128765	0.7550088645385259
0.2681353880074472	-0.0310570534517706	1.2054327445911617	0.2005437316538141	0.5480097212007053	0.6809290405648801	0.8984149202783056	-0.0501343190177021
0.5646759608499035	1.1620589797220815	0.996048119913524	1.2291151760747234	0.7628122901212226	1.5621928246134706	1.1695334149371337	1.1957241563210566
0.9909148578226156	1.0904059613944774	0.9532237381008628	1.1856060362118153	0.8817782776930758	0.9308529330833404	1.4087500795701045	1.0752415967498006
1.846186972414804	1.4568551782511108	0.9880314871106606	1.0666109298691724	1.5813380321768675	1.2817369558246916	1.1461330758825266	1.336339585329459
1.496790275756377	1.6727181265149902	1.17526327290279	1.6714912193943805	1.6309364611149952	1.6377409510060776	1.315933779272549	1.798178983594612
1.0621214988359795	0.9808016809038062	0.9511858016385688	0.7013460294882036	1.1688591100981651	0.945039857676775	1.304275616374016	1.47855840489496
1.2446622291891318	1.3914141080347795	1.5889386363462932	1.10322802163425	1.196783479168035	0.8620070849904496	1.2076825264835862	0.7639240667937948
1.519962193792105	1.6847361283747986	1.3455513631986138	1.362839598351005	1.4654756944316327	1.6955293575957475	1.4011429713928945	1.7547088953467298
0.7840785650849589	0.4739522335006068	1.0469259798418271	0.8942966114637027	0.7753953455477669	0.6885618840769799	0.852358759642935	0.7574481708926621
0.6394896596198275	1.303133248799116	1.113115791027604	-0.094323150384411	0.7073907735837689	1.142935265979571	1.2631168213852924	0.5495724586451171
1.7307336379920977	2.051151537177885	1.625370777560276	1.8109207187190357	1.984402433616651	2.024035961746563	1.7903447166983062	2.0375068280096564
1.1930088932727476	1.29676868018674	1.7367296139324355	1.5206551439680396	1.5251049985047835	0.926607609316051	1.5362258059799283	1.215308189317411
0.8945670668919231	0.8232617915575511	0.828742790888104	0.9389968383709124	1.1138210776893402	0.9979677840443268	0.916529949230852	1.361611654874625
1.206931371319238	1.2176046382956611	0.7167451268130465	0.7249944233209034	1.2550775938683232	1.1209576157330277	1.0311134024244222	1.083254569032602
1.484258364071328	1.537070467267544	1.1019546529294764	2.2228076089377584	1.5910908686280203	1.7783758318647287	1.004924017215069	1.8514470651522088
1.173146925553215	0.4236628761645863	0.1143591190513763	0.4597427644281049	1.1449544197676609	0.7385022529816488	1.0662026282595225	1.60063547918563
1.499853767051303	1.729772985469158	1.4992479394697438	0.8814772690626355	1.5699078360699763	1.989498312302893	1.4462901654893765	1.5433870860944638
1.069999319533366	0.6147952888130682	1.006984786016038	0.5983377176968929	1.2126065017107344	0.938296888928748	1.0664916980893997	0.8629237047792662
1.192966786193057	1.5366750546533618	1.2074549921739912	0.9575842222958272	0.8213761693702044	1.4788354336611889	1.139980640636894	1.362382223529229
0.7976695801731525	0.7399441482252959	1.2472349644788328	0.9516965439282924	1.0096246532880104	0.6888515063110457	0.9312364322736264	0.8550464074144691
2.010851611143001	1.7992599117919932	1.841362010618947	2.015696993979081	2.3898937730374152	2.466191059746065	2.4588146163826607	2.4774422590162155
0.8011399851057578	1.302376908236027	1.08635296918377	0.7587444102877714	0.913344531935614	1.482906031278869	1.2683908070633123	1.2109095312916014
0.9121120719775038	0.8088749000523907	1.3353226782551224	0.7625968956032357	0.9899419025219036	0.6771319697069319	1.2725690191232564	0.6028054362708328
0.8679669089259556	0.846393356858962	0.995328202893644	1.186960476919542	0.7810743204336611	0.573447484852331	1.151122842105729	1.0293905750180132
0.7996485263229877	0.3396537405987065	0.0270125925682015	0.4533336064492635	1.177895076672717	1.2956950440830008	0.2117402504501929	0.7474129335621523
0.8256496038759351	1.0486992314334358	0.8684714855620528	0.761914136391403	0.4621966953051792	0.663194040382959	0.8448384945813505	0.000651683537944
1.6365020004798967	1.5840117507280496	1.4767656019859456	1.87192413981468	1.7606394023208547	1.7733478462166992	1.5243656381163395	1.8182156103435452
0.2826954038503506	0.1447836202944926	0.4610988051917249	0.3429523777326603	0.5736147255798926	0.6204100837064229	0.2493039405930104	0.7133322905826168
1.0880001128436865	0.7485115928858923	1.12527207249772	0.3592179387048378	1.3971691478774928	0.4965041189823763	0.6715739291645406	0.3268511822504018
0.9305987370207808	0.9536318754201768	1.0954570509299637	0.8727879236384336	0.9733662558685862	0.6720733504693763	0.377475707517709	0.8092932649368367
1.2255200122579517	1.1146983014122147	1.3703838575128766	0.6578057964817299	0.757388939207651	1.2160433415377467	1.277581583102003	0.6562541718211069
1.2224319528243048	0.5842726516811654	1.2035415524138238	1.108835256339754	1.6150274734679964	1.157165793947658	1.1687245624229674	1.6739914873893502
0.1629535054899477	0.8374887576582722	1.0882531434854432	0.0702668349960653	0.7068830530238617	1.1045595211841803	1.212506867571713	0.9106594208073736
0.2941781267303383	-0.6439431982286946	0.0694166356042643	0.4045339937000776	0.4381595848369434	0.3851734230843647	0.2935758926564419	0.4569874872155352
1.9091781714209004	2.172562503363018	1.835847320303616	2.061300914165126	2.072805075816855	1.794467606884885	2.061244396024704	2.106387068359944
1.9551032559824684	1.9809149416547929	1.136931992478728	1.859618538411823	2.1282414207556246	2.18582830324734	1.2247725574566135	2.182095899070679
1.3387312258326385	0.9893636315128628	1.0373029376528793	0.808260389260795	1.2738301324484549	0.9836663669164376	0.9475626474501684	0.9841370220028326
1.7111134505736127	1.7635931849488131	1.1563196303823229	1.3528361339826889	2.2802400467888724	1.7790594068023686	2.05921294178122	1.9808435537422773
0.6825314253623977	0.5903144592395445	0.8402410182276047	0.1948986663478324	0.5774584290646344	0.2299738824148645	0.2261920837789345	0.2606831465769326
1.028390718912734	0.778032135803574	1.1705697202146097	0.5795315186241558	0.8559320685583945	0.7681477699094089	1.1142423750872297	0.5594361481947576
0.9988536898768384	0.9736924096162658	0.967942244891016	1.32315491610716	1.0312094877088582	0.8450017020893702	1.1040544745165484	0.7404417891948878
1.5272534900390904	1.5264654950049894	1.38743791326778	1.7501486475284986	1.5332840491662525	1.477137413815656	1.5412276727305678	1.4773563107593963
0.880032666179206	0.7363435076634862	0.8719316759935456	0.6072641594766505	0.6908846973170315	0.4173370522628644	1.212890269304122	0.2967186990903678
0.8166629821989562	0.5703112721241189	0.8580643806819492	-0.0453455760973497	0.941051223827805	0.80891916637451	1.1666934058067349	0.5130460055606143
1.483411439590846	2.144955302944872	1.5695134416002074	1.9084540655327245	2.204363947000937	2.4338790341722056	2.267055646737711	2.1022657064168597
0.8330579464676423	0.5827618079135946	0.6632772033323397	0.4741607284502311	0.5120916818363488	0.0793362392072235	0.5747161429048142	0.0753036168392589
1.373714486643656	1.134265469343568	1.3962417180214075	1.1565103961847456	1.2262144702119044	1.5087929151449428	1.6372728938451426	1.480940873549955
0.8124769669078868	1.5195647492013291	1.2747877837974293	0.8363746322828144	0.730259765095942	1.4374791209538602	1.5753856738352403	1.1434463037029985
0.6237933210861939	0.5167958148086592	1.012478533970719	0.2812067888797246	0.6430007749100253	0.311556983940427	0.3615066413902292	0.2148229480823025
0.801201808457169	0.5020584799327298	0.7097735049301064	0.8298988291760881	0.7181129486954938	0.771285040471811	0.4604377378337109	0.9825186797910036
1.0297421559397466	0.8839096211981776	1.0575317263168094	0.4511107403067539	0.776570220602451	0.7356127882426238	0.9985512762406972	0.6466816832319568
1.4319148784759974	1.7853406171203874	1.6553910627259183	1.644352502994874	1.5245290744725706	1.4501190854108033	1.6354003740042002	1.4499927501642784
0.347055684201237	0.2128307625366708	0.8758642526303442	0.3222858835354587	0.6104929396365798	0.31412673587347	1.0039875624587071	0.4909312607144899
0.4041635696478513	-0.1845562925943846	-0.2159803170586274	0.2568976401693199	0.1239406847377522	-1.4087427075494827	0.6925603842937746	0.1023523476776519
1.9330894203831936	1.8552798440461231	1.384193133629226	1.4105543376149556	1.847796361686339	1.7856196688239911	1.481659117894841	1.8305458168013509
1.397312128715695	1.9121136477942309	1.390433285773563	1.8568703798584216	1.671601016704926	2.0410232344472696	1.7124981571055504	1.9663183471471533
0.7457576584087903	1.0049959095333894	0.8020511642456835	0.8453527156427371	0.5429011328439617	0.6664262664609739	0.5999933110200901	-0.0062717543035159
0.911841211046471	1.198597722009231	1.2597916765731876	1.2124610504647175	1.290940372150457	1.6226714148191086	1.5271061211506802	1.5827222493524191
1.159461428846775	0.9095863471590154	-0.7148175954892563	1.156410376862176	1.3586522859780883	1.084207720195426	0.9787887823176796	1.0838489001276663
0.3575521074397833	1.4042716587703394	-0.8816690046359392	1.0169745129214314	0.984106604234415	1.3618026222319772	1.8172552971754177	1.3586264377459312
0.9554208166034596	0.6499193630307848	0.7716286861982858	0.7584246286145356	0.6510222941751317	0.834529707721781	0.6327017244530059	0.7968691289134764
0.7708557342301118	0.5749567364718483	0.5135644300828627	0.4981516231233598	1.085610211437929	0.7463406100739852	0.6655782052944079	1.0499871415334483
1.2579444250808998	1.5698521993156294	1.1362555584475753	1.525764557107009	1.3763726519058348	1.6305163589111753	1.2908364099859944	1.5027726414204103
1.4404166018091813	1.657070406730991	1.086939601530304	1.6659422259788172	1.6313779320403954	1.570443658412973	1.393983367374159	1.6667340007586549
0.5031448236496495	0.5763645988867236	1.116756065384627	0.9981814205619244	0.7171980033725981	0.5984598161452408	1.1817186791798282	0.9382882954882922
-0.6178968734623576	-0.4790623963865783	0.1116444057350614	0.2085701622694313	-0.4928553785419511	-0.4840076680173819	-0.6376603570834172	0.1374251044980509
2.072677181054108	1.826020999143216	1.8499858663620103	2.0886600215160285	2.2713291850451696	2.3651998212324505	2.3674431048010485	2.4014921519176937
1.3319737651221455	1.4971730306333606	1.0784814185814529	1.6918880504974754	1.3488201715283854	1.6379859072189165	1.2539143316991082	1.4690932829210686
1.4835253674301168	1.635453096828175	1.3698121036873652	1.5675626587099425	1.6538458644322225	1.823891015051761	1.4745782463552597	1.964476929457417
1.5760962886752845	1.5503451790639908	1.1445665237016325	1.4806489983216593	1.4554922473668208	1.5264647020940094	1.318261852160271	1.4290356699807478
0.7962830576583014	1.21503620645961	1.4184225148760932	1.3629978208007094	0.7888277109402543	0.9783990835587566	1.1279056593694698	1.118497196616069
0.9714748361557628	0.9200088367999316	0.8269373811789146	0.7341310207613281	0.539452720104582	0.7315451589157486	0.6923353211624298	0.6871148784874128
0.695541477769539	0.3599268117731662	1.0148211653375467	0.6020728161955768	0.7216197140185481	0.737689123677197	0.9057785033477722	0.7255498027789012
0.3117423957693009	0.5639554105681079	0.5356798888685398	0.5379701637866905	0.7282949437998546	0.1634646201899598	0.4052530222539224	0.4200797979014956
0.8896975281300815	1.1486768462906862	0.957046487563451	0.5682115480094916	0.7929439529444363	0.675628653177505	0.7577304761315933	0.7128963487553363
-0.462217208807575	0.0258547394979548	0.272606991799664	-0.3021324642350018	0.4017435655315399	-0.4508494097946227	-0.4417913991094427	-0.4683845964892937
0.827145918258979	0.3195589718412456	1.3962291362203407	1.1328247718742408	1.2461870947963314	0.805330635512697	1.1146391608355295	0.7341126064975011
2.023400749212544	2.2329956884169144	2.311228217753645	2.2538630403813524	2.2648305478506816	2.420293770970499	2.368846373794563	2.3981408659639643
0.8733670027156158	0.6603299601060371	1.1257754992315208	1.7244347646457787	0.4600864996496516	0.0886479765156176	1.1767494038379318	0.6757513655155827
1.1002363275169638	0.7640680423025266	0.5113968007678964	0.2996105423248087	1.049605049613652	1.150171446168179	0.7360038132375455	1.0053962860061314
0.1023650977670423	0.0271235642855082	0.5603338206865973	1.1966293918343642	0.4090486555871017	0.5639177370872073	0.6578189009665838	0.4640651697584442
2.413354506947384	1.8863285567131665	2.025795790321815	2.037671452225587	2.281574597151696	2.578630802097948	2.581559280427003	2.256145829239226
1.2073318232392007	1.5133358635873313	1.1612688730564655	1.5627869628788684	1.3298680076254992	1.6225763944100158	1.284741795584307	1.478432809288534
1.016375813675906	0.8394120023370453	0.9806540218723236	0.8190538991885632	0.988624843221192	0.9367697432879334	0.870680621532202	0.6699364439306055
1.7155544157346796	1.5090038121142424	2.016239129785394	1.4388939799742904	1.868266765934953	1.7180683018018796	1.361859041959396	1.1017915545066552
0.4865302637710542	0.3016137615274682	1.4144072079640542	0.0626797339934977	0.92002147359326	0.2563123329037272	0.9916896383481756	0.4593934446537036
-0.1035252183653979	1.6780966994896114	0.9138726695614452	0.7961081683395874	0.5620736619206151	0.920064857422282	1.0886401624823692	0.9115242328399836
-0.395978143020983	-0.1432225347202402	-0.5329610678151099	0.1969965115179004	-0.16852685242073	0.2265494221676701	-0.0244633770101821	-0.153000538202648
0.9098688697880462	1.650040315234264	1.1687265889958798	1.377212683785902	1.2489253830857776	-0.4516309185271617	1.281341240743073	1.3164088084250378
1.2245105269472654	1.0769744763774494	0.9317971053696216	1.6313694452699044	1.248820377022038	1.015133956740055	1.1093772199232848	1.2933307687058837
0.6522750951752252	0.527065301708882	0.8114042425356548	0.5226764860106886	0.7387237951774354	0.6838698429296888	1.240702404485989	0.8013787582648686
-0.5005818731139524	-0.1417142191779145	-0.4640461142531413	0.1986020576611469	-0.7292700909925747	-1.0977479380723736	-1.2102132970513608	-1.0137640286420897
1.1345191941495147	0.8431471313744174	0.9713319429022546	1.0032797850487576	0.898749677204279	0.7011931832743629	1.1555255565851674	0.7660592494357068
-0.04027263909234	0.0307703702133526	0.3951631349202537	0.1846376048561389	0.367390679039711	-0.5940684526940593	-0.3479227210851327	-0.4218601509917639
0.5126974102856697	0.4935294893688867	0.931924521410854	0.6149184221354982	0.7927863166823977	0.737252871648205	0.9681431775815056	0.7798983446222881
1.6751835323924484	1.6299104745776174	1.5419688447534683	1.4811339549693734	1.811228059175919	2.056859282414411	1.7166819718371844	2.0302641502573366
1.0194186962716818	1.3316621482510855	0.955204456678721	1.5312666675888955	1.3703209928530191	1.349330385114103	1.0976719659322949	1.6194440880001484
1.443857746060356	1.767342897679839	1.907512733685409	1.966895904204789	1.6518288632187732	1.9375570718408204	1.7396598680588562	1.871751615798725
0.4222273974291124	0.9991951070206274	1.4331326606643444	1.398811815620636	0.7523712983296047	1.519822138815091	1.7784645489461102	1.1753664174370342
0.1962926641658088	-0.0620782203152771	-0.2277572022804353	0.5416772502600209	-0.0887357798001931	-2.4376447091826017	-0.2054593303068074	-0.3243419852157539
1.5922719376048202	2.0924636342960814	1.136314053608764	1.65505207570133	2.008309748021987	2.3145417020975403	1.5728219870100926	2.323723451402387
1.9943102731293416	1.985983258110053	1.7958926075513468	1.613477802791059	2.0987080311101547	2.234233480320434	1.6862024239486826	2.2523213560947077
1.5662425859389963	1.6896802331380103	1.0015527076166386	1.3110762795488198	1.6596707097786227	2.075040483788262	1.8095051278681924	1.0846663862011772
1.0437338680770112	0.8833215455586684	0.9481794906206152	1.255526076856424	0.8011653587513968	0.7672474729773159	0.9114191772580912	1.0000445906692617
0.8647245220027886	0.165036073126518	0.4457410699373929	0.3409193935787477	0.5926293092334185	0.3979452847198222	0.6217569055165512	0.4364980573507964
0.6252344288878349	-0.0302459676632556	1.0958466951935155	0.7189929815130457	0.7445299907267292	-0.0228306958062033	1.217131203888523	0.4392779233394666
1.144946404969918	0.646847306702459	0.7824280766487285	1.331800293053921	1.229270990885713	1.0722425409315504	0.8443713681563547	1.3350275112455403
0.6869884437998527	0.6053825374336715	0.2038903943827351	0.397594988872004	0.9676752662411694	0.2981019680194181	0.6534810811837767	0.8926280436957077
0.8495224801738533	1.0222501007201048	0.9987577478515732	0.6724623556954887	0.8925937547651668	0.9502261984963905	0.9417089354764916	0.8224500848130613
2.097741531597736	1.8099416962075736	1.5580991733002687	1.7988528276004034	2.128554031580232	1.9351641261067911	1.6158003032855732	2.009046215519896
1.3375392367410994	1.9177804449075069	0.7790050892059175	1.058525117718648	0.9570623014874924	1.5953190845479797	1.2447662990827648	0.900791708294066
1.2324053544888296	1.2864591207371348	1.3991056885690347	-1.282645063859665	1.4578587009001018	1.814805444851616	1.5492059306394923	1.9348782747286737
1.6330002667613317	1.9238613662095696	1.153989444920278	1.4794074203634244	1.7852793868584875	1.7685867581421353	1.4721897842260834	1.9454682952631508
1.1330013589425116	1.2269761850422234	0.7909653587500859	1.4646194179919447	1.247542649436245	1.201432755659667	0.9644210437462136	1.269351521945581
1.340274811444154	0.9414878165426984	1.4214291882740704	0.7694358989572208	1.0583048027138058	1.2599039323371315	0.8562803551034381	0.9022231215788808
0.7585787350799491	1.186174848075679	1.1489700913183991	1.026060556947284	0.8419947282643219	0.7647056295455683	1.1316561501335654	1.232477171379803
1.6484446190338649	1.4061171509186428	1.3356401568274536	1.8737349328482047	1.5088078678306054	1.4188210632635103	1.3305751957900622	1.602693759008641
0.8077172069358397	1.70406094438743	1.0870813141993914	0.8264612067353588	0.8812831895334051	1.1683014789788126	0.590275182450793	1.17498244688077
0.92758240680029	1.207301749647553	1.014318597879931	1.2149845586672938	0.8899184888638675	0.8754726908838985	0.9569445974083376	1.0117970972161263
1.227159059955498	1.3245461415515785	1.9244385349475817	1.3449070756951051	1.247507381238039	1.3525433947942076	1.4380238351612495	1.2133989677449928
-0.0874727542585839	0.8418304128043809	0.6744996554244437	-0.5032576070629724	0.4122406432716204	-0.3281939705827785	0.7027231665147032	-0.0957487566961213
0.6930244086682866	0.843939082961764	1.1454279439620874	0.4502789946347089	0.8127248278774719	0.3829429279922902	0.6545326954817132	0.7450454339674945
1.014532907596585	0.916888118319009	0.4548886772074998	0.7094481915099335	0.8384941795013984	0.2417954260380892	0.9373944770375872	0.716474884154919
0.218957357771549	0.374364326080931	1.355654635688233	0.4947418409136292	0.5316285304385214	0.3277267804234637	1.02273314478997	0.6081151340269992
1.0035367544768818	1.112656637632336	1.034456781238645	1.569577502026914	1.0345883794112476	0.7210021458855835	1.118570384846786	0.7757216010917729
2.049484362178549	1.5729173249175386	1.6653002592258954	1.9196690161222127	1.8321069268069563	1.7227877309524988	1.660691616066784	1.825770505051701
1.3466005128625402	1.514513710471045	1.2178921568449137	1.167633999462561	1.51476216257503	1.6088955213113183	1.5211505764376063	1.4009344601151454
1.1251989610066158	1.103034591718743	1.1824370458124227	1.2687717694101597	0.9188343248070888	1.3185807347059653	0.964954946618346	1.061324692641718
0.7222596283222963	0.8945914502123435	0.63287602990723	1.0927983414019953	0.9454036693322816	0.7650404974492211	0.792985540149198	0.8270050044664602
1.2371053103705885	1.243138239506258	1.0777434489829285	1.280032579724787	1.3928057485191454	1.406271408337194	1.1111034758352598	1.5848922181844527
1.0022000765927832	1.2582206288298114	0.910764161159193	1.407412940144925	1.1919211826553369	1.1623129102843148	0.7582577942251231	1.1606323192586492
0.8235736526363279	1.0424008805602327	1.2704696968380065	0.3327084035686206	0.9532085094241411	1.007396732214225	0.6623178049256953	0.7733603097494062
0.8673788279330414	1.059236623362268	1.0676833195716435	0.6420265398527023	1.0699478248343512	1.065328690861008	1.2729092580417567	1.0321761285457336
0.1932905685357907	0.5472935124986019	-0.3223902014612996	-0.3971301583147864	0.7490304420151739	0.5266855612682524	-2.012958200492706	0.3418840045421386
1.1616982920536083	1.0602764516009815	0.4611696655438468	1.351938183308896	1.377893413309527	0.7767538528387239	0.7628683480792955	1.0123071307381306
1.1516817572300166	0.7533725040183503	0.3976982405248588	0.9481027973299462	0.9308389289843704	0.6459210814240923	0.7229531840842099	0.8972653019179782
1.1166827524725074	1.0518948982282703	1.02129266779155	0.9494237943682812	1.20392084073008	1.0317888239977424	0.961426251882972	1.1198367956409194
0.8835288010714171	1.3702874915863523	1.0701075398184925	0.732312775936927	1.0606675905634309	1.609240610880668	0.8902469317815425	1.424840041078315
0.4987006117166108	0.5226950472151437	0.3382964044181866	0.7320632890062053	0.646330838316172	-0.0939479001605233	0.0815434344788876	0.6459174114858887
1.5107863960372825	1.5240364992732915	1.1892288595957063	1.5689669442365228	1.4547365565071195	1.6444803258901124	1.3947862241368023	1.683404524838214
1.3973812799834948	1.2481334226133125	1.2056655756553385	1.2812986228900556	1.247026660771835	1.1439304387645457	1.179138889283056	1.1329333551500398
1.6120219084366494	1.330493199497023	1.061945176660307	1.3048114592014028	1.3467428624281614	1.3732435506833325	1.2377855707773144	1.467309442602441
0.903296674211182	1.2578830459377963	1.2623557575633937	1.3201195684064422	0.8991763106320342	1.395714732740949	1.211423130592559	1.4045612494911424
1.942103890271987	2.1137907622116	1.6664202486591866	1.9407985328752344	2.2063341085309283	2.362167378708519	2.3460195202349627	2.3682863628533632
1.0448590639741264	0.7447162980881706	0.7258726338931529	0.9230820058412006	1.1665633906213342	0.6449829156055402	0.5706449768573182	1.0421615886052364
-0.7000155785589097	-0.6725321056082021	1.5507177924085178	-0.1318483754901174	-0.1007576074059173	-0.7525119965436347	1.046909762016266	0.4056911409915213
0.3706811972272381	0.5400337264107762	1.199475220130456	0.3290642900642485	0.2889322529943034	-0.0171638313252382	0.798521899739514	0.4887503959407807
0.8381798736552194	0.1300247304226185	1.0908334672785218	0.8131502320271629	0.6200278209864668	0.5452216102087248	1.1231639999376712	0.7712796419724712
-0.1425421194863707	-0.1078731958279689	0.2403175850385882	0.8131224946904714	0.4004867148891636	-0.4796245145288596	0.3837382876013364	-0.1593654204529961
1.0268353292011003	0.0875748301146776	1.0057648348713402	1.0707810938638973	1.1198795877263532	0.7288078128280583	1.1183060558614233	0.9821318433204173
0.8419325441098646	1.385186457050325	0.2768891198968695	1.0522969072225818	0.695071962016759	1.0133240595714228	1.0468843317448684	0.7413103972884897
0.7947471420960665	1.25101543182083	1.0184471707299247	1.2774277094163426	0.9335272512588952	1.5164940536168794	1.3107610040903903	1.0283201000465891
1.3960258274459667	1.2088395926649729	0.7576989323083686	1.132379935196357	1.1763317066612773	1.5440439728217716	0.5671576813578607	1.413324538757318
1.585358573512337	1.2077207002139991	1.362114846775836	1.41212837956766	1.7803863950069745	1.5932883510394649	1.1846670681666498	1.592440560020122
0.644017683611109	0.7426538539922786	0.7194580965502146	0.2180223254514961	0.8392123950565227	0.6187143321812832	0.7614106946730141	0.7342524311665546
0.2207444123874483	0.813741488594492	-0.0023696134130635	0.1693666438503904	0.748195948121581	0.4507897421796286	0.422888075894694	0.6032150228805788
-0.955382882031926	-0.2650266054179022	-0.1224422732173734	-0.1326652002890647	-0.3161364203953332	-0.4594064192847689	0.0803460584239296	-0.3282480559437455
1.260759414243558	1.5176568584910024	0.8670399773150438	0.8809040221754126	0.9615123948968984	1.2779925540030688	0.876828971086618	0.799141220782996
1.3770552551950883	1.3910296536008433	0.9072130539403414	1.366809696866309	1.264915554269144	1.436571904916396	1.03179558355644	1.4261370531837143
0.9596180201529836	-0.4022579692799229	1.1984948736968295	0.9611110298486438	0.8726648756687613	1.2191876752842647	1.2994140980152673	1.0055660671038067
1.2423675016336535	0.703330964142006	0.7814464457009913	1.3430156400181985	1.0838947180025744	0.6946201041255813	0.954183056460243	1.10721847985267
1.8692140635099712	2.0133011325448305	1.6844670848115382	1.5427644340364084	1.6645610322672604	1.464049573334695	1.6672849496515574	1.5411942012642184
1.1209114365463635	1.512325594092323	1.3061922307180327	1.1591580568921265	1.1522525220200015	1.9723659410611687	1.98409732445887	1.8227499320495493
0.8754399230679444	1.1376894044299362	0.9660628354253508	1.1376159577932647	1.037979401069971	1.7339072627514849	1.20303610221061	0.8055294042703595
0.3741741602161656	0.0192790618559985	0.0769968649147303	-0.4651121675489123	0.3478603817308152	-0.5262846427165928	-0.3861817927355445	-0.266218141674277
-0.4788460893526131	-2.00778342063436	0.3957562191123888	-1.0905313706917517	-0.9901013471814264	-1.6601605472592915	-0.7708048904943479	-1.0347371186818126
0.4812930134362914	0.392809649021228	1.0530750968232827	-0.0801126484254981	0.2549040613693489	-0.5090858544632103	-0.1141783786831675	-0.4939710867990888
-0.2920623409637245	0.3715686072772031	-1.2149706763913852	-0.5434304109539525	0.8090776759531328	0.4391169070274625	-1.108092373671815	-1.2654066789858678
1.1737492091199349	1.3099303423928654	1.23215318964252	1.6314232691383683	0.99749350880809	1.70669340776617	1.4587483634853635	1.8060491148527869
1.387674488638485	0.9683801263920564	0.9902860392468468	0.5400397148001159	1.01334348028719	1.0964590945870198	1.387360278716118	1.0028354223298928
0.5756995514200244	0.452489585308272	1.2990882049927577	-0.1371071837834489	0.8770429703061209	0.1532537698549549	0.9536335271572486	0.5115658896677504
0.916091866528181	1.3889484089527655	1.350993595580087	1.0816421264180158	0.9604758758168438	1.224804360785391	1.0839376142371695	1.2886838456291425
1.340641070360293	1.3616138025698357	1.1770449413681632	1.4177699671469246	1.0275207035651603	1.3568053752080589	1.1251187913120737	1.4805110071785483
0.9021308051523274	0.753197846246298	0.8350698480936694	1.0491239360185856	0.6399886034712898	0.5107433202677252	0.6673414183649014	0.6753346267626056
0.6468745786393356	-0.1443274817786714	0.0001479716673298	0.6551762996703359	0.876059669810483	0.6652323289438394	1.0978499793781364	0.8411080034463938
1.4840016444716346	1.405378827532329	1.6392996358131569	1.5728724102618732	1.5416250475063786	1.612294689278861	1.4652190625574582	1.328065430609745
1.1302913735350115	0.8632821402825435	0.8508400114146317	1.158678001309848	1.264778542440839	1.033317474414122	0.8550109222336287	1.3934680808004225
1.39108465604693	1.5089695452693592	1.2805406863057525	0.9970755560136552	0.9393420244055678	1.4072780677796966	1.142051225902377	1.3548879383110906
0.8889862067167156	0.7361646615528924	0.7667666532046051	1.1497937268530456	1.221077782584602	1.0651234122367257	0.9737058635175758	1.203366161431316
1.035650839011082	1.3636423141068268	1.4770606713346297	1.0390320887079296	0.8899775542166672	1.696836327742001	1.1709242817760384	1.032802206852406
1.1874037269225088	1.4075522888625132	1.528091493919964	1.496906819558268	0.9923902216660712	1.3850880277981408	1.5280490687449442	1.1871305225745703
1.752576928885713	2.32104573730259	2.2109733911155365	1.893251512087198	1.8832725144958864	2.307868107459227	2.096539618425013	1.9315055683821911
1.8217965601527373	1.597047960515045	1.6121381820696723	1.612840334090387	1.513602887629392	1.6160742412701763	1.476719989786429	1.719214127133311
2.311398105076586	2.389618016870024	1.934715854067994	2.0231557812383505	2.361580213830528	2.6422959198812506	2.4030302490014765	2.3355563692082213
0.712612063181936	0.9177369217769415	0.8215283553479581	0.8390139713479512	0.4343637748171197	0.4004262980348568	0.725644004489432	0.8052901149661622
1.6263070789411878	1.903127478223709	0.9966791008409054	1.6533577940237678	1.9073429530906312	2.141223946013885	1.5653853881088238	2.081255485000689
0.9809684081693318	0.984741124547928	1.0419754190590202	0.6139153737125348	0.7473358246079065	0.6155781008708097	0.6566318832721322	0.6153267969928562
0.299966213034601	0.5005205936251104	1.0899766607390635	0.1652735644863401	0.8453215533231859	0.9020870994358404	1.0672248908544677	0.760760205664241
0.8147799984841732	0.8361699695791653	1.007507093922137	0.7932374460957663	0.8853557235400247	0.6528532556504705	0.7557270811243364	1.0438139654225762
0.9069683421253874	0.9387213988154608	1.3888459135650988	1.2386100095963897	1.005417086061566	1.0247676128015788	1.1924867536554002	0.9899404005881408
1.302915284371821	1.2948488772247269	1.1425201417996722	1.1748096495716722	1.2681541298142232	1.540011385555648	1.022861449530758	1.6146697624735695
1.1618538011815345	1.329971109968504	0.9398351110804272	1.217605871999354	1.0280537763031543	1.5317893215834937	1.0159735995058825	1.6156470978624329
1.1092858789068285	1.4147043350494084	0.9844343873324805	0.969974783327258	1.388907456844598	1.6265120934449218	1.291777402940276	1.134042051838008
0.3677036631212078	0.6787688384251419	0.9057047026429876	1.3752190916736955	0.968074055981613	0.6954509951358455	0.6752979353705582	0.5877258584861107
1.1605536571450388	0.7076789975108919	0.5746418957689338	1.0449149136318443	1.3664207282478886	0.2621719504599937	0.5554640084826336	1.05161973344793
1.100418103279751	0.1503958916924611	0.5240621892422355	1.0781095161343124	1.4005227147766155	0.4544935278066587	0.5948510400604067	0.9991493315397582
0.6781562764134204	0.1336459146313751	0.2194885129723137	0.6452864676009062	1.1731172832316654	0.4808758722235745	0.7386225434939784	0.6728338034230165
1.5101681921356558	1.3879869995682943	1.4301654135146813	1.5058101493617433	1.5315934406398948	1.3136063656541397	1.288774112001528	1.551482569011499
0.0941915531255671	0.171238450731835	0.7611336958053261	0.3194241724949576	0.4949636697922792	0.4100008171257549	0.4456262588313068	0.4417796222691827
0.9006673188364862	0.6696144549139638	1.005167631059004	1.073284032664375	0.8233872922735144	0.3720723491032586	1.0541404651188495	0.8879338557362049
0.7273369063458376	0.6450123954306319	0.6933384107328129	1.542403951470226	0.8977501568730983	0.5402765436985248	0.922873262085188	0.9141459689742576
1.6513611990664023	1.291475273776423	1.3993613356677417	1.7310723949449127	1.7655555806630985	1.4085974245494852	1.5646641084116817	1.526705208093385
1.8764652760710037	2.387809937434032	2.049465629832879	2.259376952207937	2.156331976973292	2.464696365762351	2.512483785502214	2.4437181495998703
1.18196397907465	1.2409458497393695	1.0569065170307337	1.3252926329911567	1.2406518893859415	0.7095916644041236	1.3885651070906793	1.0014055158922373
1.7865190771357946	1.2923033535967294	1.5944281150027098	1.7861857832897572	1.7824399912952231	1.7533932020788077	1.5251155280972308	1.749826697379345
0.8813252917841681	0.7697673026932486	0.8373427676182595	1.6496100609943378	0.0313768808865564	-0.1565918777392563	0.6063208776170389	-0.1225680817699938
1.4324783949902566	1.5398177642412136	1.6285245064500011	1.9146751902502932	1.816480596032816	1.8035704972462725	1.7566888144551318	2.045495724781821
0.4625520679332497	0.6214318004593077	0.3123054318194759	0.3152866469771854	0.8662257251226305	0.5430531482824607	0.4876079421561839	0.3262247942686449
1.7974371894214434	1.853995581513586	1.3060722522184205	1.4674151026305318	1.9586715820157412	1.821019656931245	1.4537282029043672	2.0602641258955487
1.8390054880274291	1.8510797196579771	1.5092892939777978	1.7770600589640306	2.115592735824104	1.978499451187604	1.7123859230620908	2.235876586562408
1.6551571547083634	1.7307577816114772	1.4844151380923902	1.7678759817257217	1.8144052693235169	1.8941663031072764	1.8753107346449935	1.9060948593126563
0.4563452193119283	0.7208958693245818	1.140992272276643	0.697788359727639	0.5659791409486697	0.7752768019665405	1.0824624489872252	0.5612684599227368
0.997402932675145	0.9401352613825582	1.0759928410995154	1.0555561002675289	1.0136201591409124	0.9465067466557474	0.894790912766343	0.8000905881882585
0.2806480613211513	-0.7934605306933944	0.0636995494555397	0.6818688608887307	0.7067220827730465	0.7049525465386741	0.7221382583830153	0.4973104801975963
0.812762819414165	0.3589754864357012	0.7501159486936093	0.3504768256383424	0.9028039909669312	0.8057199328021808	0.3393960761868372	0.7177058137841822
0.303899962391493	1.8941234861901088	1.9995657890918823	0.7332298153781818	0.870541762782328	2.6112770462987327	1.8678435728370224	-0.6999619514617111
0.5411157746268123	0.6972389167049943	0.3499274247132552	-0.113292231467828	0.920771109311447	0.7976503253114553	0.7711892008033406	1.102081766356496
1.321554757271053	1.1626588013397745	1.5968321321063434	1.4584799583851606	1.1809259563909236	0.7697139825182214	1.375559898422503	1.767965877547964
1.9935419899145408	1.8404019025780984	1.843621275826878	2.032653111019312	2.3689904642050426	2.469325573759531	2.484788457135953	2.483027246322061
1.959523350268427	1.6939665256082077	1.9446302877541024	2.048102983277391	2.3935352609264613	2.4634272089155305	2.471502673076429	2.4640366008615247
1.1877542066294935	0.7029033550502484	0.8254805390249396	1.041925978891887	1.138248771969237	0.3467431709022131	0.746108118462152	1.110360938028215
1.0127202611837824	0.9747030064044372	0.8254091119889924	0.8123752277103202	0.96493405236927	0.5532047065415459	0.7267028608056627	0.7028500416793176
1.1478285810422622	1.0580022174123933	0.9029278550965048	1.6256208197061164	1.3757943883525352	1.4673976591600797	1.151349752477846	1.4055261557613348
1.870856678766031	1.781029398055498	1.741648362581229	1.5104273908984864	1.7192220100223858	2.1172944703212617	1.5522410074686073	1.7743958733970764
1.3868556230009714	1.5121016913756369	1.364730374482778	1.5252542692492226	1.360960987140002	1.6051554729356785	2.0734107845346847	1.920620005814225
1.4838864853517322	1.7907435734674442	1.609368322483948	1.7029821936929006	1.5618393552434866	1.5666930840698945	1.6541876745110533	1.392017129657101
1.1877655843994854	1.0850734481210225	1.1445326430843934	1.2136797670559865	1.0234322481881466	1.049656357790781	1.416067813900342	1.1645607731125924
0.9587286686068576	0.5155123255537769	1.057720044931131	0.2208431675290727	0.6941150426460113	0.6404360267839522	0.9217837890292252	0.7650502704092169
1.296497213420739	1.773649069550628	1.6129258685145411	1.2725108713853828	1.812092900476512	1.9231992782842249	1.842210639950951	2.0496727180301098
1.3221966396124327	0.9499811446735134	0.8893675025734107	1.5333904600278077	1.1388677843606383	0.9363676721583728	0.9867886700882826	1.1121446416890437
0.1693041832759906	0.971464924491068	1.00663452390315	1.083033860530285	0.8139441708331037	0.8051470009782439	0.7347524692805872	0.6501320054905956
1.4466050536175843	1.7612193727710874	1.561272467636534	1.802988877624283	1.357606267553656	2.0668278485448908	2.0142580003111026	2.173961475297618
1.304667453607368	1.6872036279912748	1.0179779226473964	1.4421615206740572	1.4550311241808027	1.5437957875120731	1.3374325773653994	1.644676195966756
0.6441228604823498	0.9563138795719952	1.2229240177002212	0.2808325812579441	0.9021790485650272	1.112108513235759	1.161855024126015	0.9015400652939513
1.0748743744421154	0.7423863083818183	0.8820833748924427	1.1596636246677938	1.1646179806890158	0.9995822577129352	0.8728188916848872	1.0223607637047252
1.4168261882254247	1.442959239083496	1.0258344994878514	1.5545992144173864	1.2788480879710504	0.9389866933504584	0.9620370322711066	1.038355281264933
1.1890065440194113	1.0269353321915593	1.220858322002404	0.9995996793411478	0.8449761955262973	0.7957231695261133	0.95256780230298	0.8446304572038505
0.8098785489410054	0.7040750556012305	0.7836443768583704	1.2061549972065058	1.0984065051496723	1.45775338305348	1.2126395310738571	1.185987168459664
0.5830215413367485	0.9843458401550772	1.0922130474781655	1.1925910871331125	0.8650902693813126	0.6384834107195074	0.8262013490846694	0.8638056870218852
1.541309228068796	1.4082957294424183	1.242887112665287	1.749890902755305	1.4336987744941083	1.501223190770934	1.366638532039589	1.5811630564995325
1.715654791302845	1.745125960210147	1.360056590144099	1.5102970146402936	1.8941802659815443	2.2168171193300186	2.0777599327820124	2.233193595979513
0.9432351366882336	1.1500894954573906	0.9556805965652064	1.3096439550241428	1.3448314559057042	1.2949278316428998	1.2437980139427292	1.439099542367204
0.4462086359859578	1.098522825465324	0.6783010304686431	0.9629718329665324	0.9157406457561672	1.4350189488101863	1.3304349657661716	1.2029482520196353
1.6760950766624778	2.131528209315253	1.8403094502752624	1.91855200612827	1.7094472346418856	2.24486503743066	2.246681768293026	1.818713038354293
1.286273014193991	1.033257039761762	0.7544903683362147	0.9082589226509612	1.3028431122858175	0.9049863755802744	0.9349284273429432	0.9370074318625754
0.1355784342808812	0.5644991713219217	0.5947826404824016	0.2931468924850936	0.7140453338662834	0.4396260218344289	0.3057115359762272	0.6697934161975934
0.8099866094058786	0.6375151020321813	0.8957314879806005	1.060396219405136	0.75014927977164	0.6652388767304444	1.004913381444869	0.7530470066960369
0.3527029323899414	0.2432916650481141	0.992896374576579	1.6325231200415422	0.6577542541670501	0.4266289005756323	0.1624968533518689	0.3718832134766798
1.0183794600128402	1.0241534931836214	0.517085337016032	1.0853631651020874	1.1755183120438042	0.8097708367052534	0.9042475646478052	0.8096182849650945
0.5822831314603379	0.8899599343209983	1.1561051575483103	0.236029755125299	0.9274598205499022	0.3628708006869138	0.5798889420785177	0.2888590131095866
0.3016298611302844	0.5823572320957981	1.1460698275633578	1.3830125920385286	0.6635120656146569	0.3949707326184865	0.9535296682176656	0.8042300420850702
1.3143711401681453	1.3424668685807215	1.7464743090905257	1.6459903997892191	1.5617437641793332	1.1249079828636666	1.7190070551993208	1.5863199463534017
1.4879968482444608	1.0469958893097675	1.2023446917896854	0.6865842416983015	1.0873611158155805	1.3476465107007634	1.543846644509005	0.9665992327738644
0.8862711960347639	0.5956451440399546	1.1900622504935952	0.3688561257428326	0.7252609361498993	0.548774909758322	0.9553820686412487	0.6219231683906109
0.8948456774861983	1.255315019251378	0.1422993566375487	1.124746971842634	0.8395864357335603	1.4523324457703544	0.8866511997840019	0.9837424262283394
1.2660082915519488	1.3419624650513506	-0.0148452465130896	0.8966976669688665	1.3429099577318866	1.4988530881044666	0.8474694652294977	1.49668874065785
1.0086227899666975	1.2357758661135998	0.860231994089619	1.0129247993684276	0.914652017175899	0.8798305188031319	1.169551506530108	1.145741825538091
1.0470723644465052	0.8158998007530978	1.2400378828586252	1.177598427709009	1.0979695005150767	0.9572209855134348	0.9884352356871068	1.1869639809455026
0.0580768072159925	1.3283726746082165	0.437812754521359	1.4174334656305898	0.3880772162717035	1.1852986347301449	0.73165196481118	1.2358955829338272
0.8444729195197441	0.9761953741302372	1.3594193691052887	1.2400803766040354	0.8008432655407848	1.0727448714062882	1.0257840628294883	0.948401964926214
1.1365657166099792	1.592291833927601	0.8714506613590665	1.4457497663464598	1.4878661674191231	1.2731399689355107	1.1305744704967111	1.6520884187189016
1.2788939270399953	1.4565281709215372	0.8168899635844196	1.4890577338069495	1.3332972097659022	1.4012846715769756	1.0763501814781642	1.4152371640100478
0.9259543369117812	1.0103225545975345	1.184129675446968	1.2728070906182458	0.6877083386898751	0.713707419429201	1.122866126090223	0.7931227482875179
1.2310231274755257	-0.4014288697860661	0.4909389726796846	1.3166583306235646	1.1550772744863904	1.0151241580708774	0.7376383155226903	1.1781664619551782
0.0458095045624679	0.8284990871046887	-0.3055836868659198	0.3960783747066199	0.6344635592715651	0.9002750188871318	0.8464820622532974	0.0295093331691941
-0.1357468615511522	0.8494292511239863	1.1481439013895618	0.6552749906200299	0.6913095715375865	0.8160968988648809	0.644904717142697	0.6610313733909362
2.423501768612737	1.660252599171934	1.715570959849663	2.1183896288709354	2.025625242083158	2.001346126368527	1.7740969945353453	2.000302337075256
1.2738912629783063	1.4558013125463178	1.4871080487871489	1.824235706094252	1.6010754688357836	1.6037891215758082	1.5226648246579255	1.1425531229936914
0.560240846078757	1.496263152951498	1.4335337781298667	0.2426520458842201	0.6732512467733607	1.1509491085912218	1.078620540928477	0.3943587223625728
1.647132601160782	1.9972843555950948	1.9034592629828944	1.7459189287672814	1.9648482127971576	2.3106345771177503	2.2369839687263413	2.358515466825929
0.5124715223362951	-0.1683990345807252	0.6405094453828115	0.0087888712722641	0.6266372807488237	0.5996325571362685	1.2461646302929268	0.9787705583110234
0.4696318112304396	0.7341071727613492	-0.0988505924197904	0.4354635607131686	0.7886916941392088	0.7480703885815345	0.5003382260148113	0.7692548473465779
0.959781859860702	0.3951971209882868	0.9977657540118984	0.2672560114166791	0.755442815493385	0.5214054373214795	0.6021563678138581	0.1488001176917984
0.7565907216976746	0.3434451774842499	0.5610359848989374	0.6740611736599791	0.8425401402478938	0.5561140927876577	0.5544346667135105	0.9107147531767832
1.8189186199505736	1.618813675876542	1.73038212061775	1.6078099209575	1.6957088838139704	1.5497878947618349	1.5515483801988683	1.300573738062382
0.8001511468296817	0.6420285787934792	1.4222367065243344	0.5733011088789812	0.7031304958873053	0.7358238802122187	1.0905368679800216	0.7696230688870224
1.638288135941654	1.6035300723028652	1.4878522139161754	1.9453650696047844	1.7869490489627362	1.7560240022346998	1.8809253128013683	1.7071255459102548
1.433616902326709	1.7226793919966208	1.5197792479277756	1.7222571708647791	1.0701890253446933	1.6877017422520668	1.6751292084009142	1.5128352906719764
1.657993184518705	1.6639796426459657	1.5146824054596666	1.7392142788522342	1.3202899655271327	1.6364796986553878	1.616346948369857	1.5764385341548564
1.847539030877644	1.9272299412094076	2.067552177589574	1.6819599367230222	1.9011352696010848	2.269157479160892	2.1463738213473698	2.262221157087568
2.349075308631271	2.036135447830321	2.1215408052798046	2.089420794804253	2.28117108583973	2.472728268073417	1.901824492239908	2.481938840177797
0.5088518253245332	0.0790284372530217	0.9195282947671622	0.2205894444215662	0.5692566251600008	0.2791250456398754	0.2955864043337396	0.2990391830725403
1.4724830043416148	1.71013529346982	1.664806434258131	1.5756576970012988	1.4833908987107125	1.7459102377746292	1.53325089874396	1.682107521607182
1.360128625294718	1.5461161072972591	1.691944380076254	1.7562785061979471	1.220834246332763	1.5390679688233642	1.8094470519917203	1.6884355511716953
0.6691500159608558	0.8179990321108963	1.3186189226244287	0.3282829908904122	0.6367966230081417	0.7716905318607199	1.6275464545103475	0.3872653709634069
0.991326801992124	1.6848023106989156	1.5976264682242618	1.647042058705554	0.9468960839728376	1.8390798652628155	1.5602583833067811	1.4417429003417948
1.5631135413438098	1.7208093131919728	0.9355977275457924	1.6092387131203612	1.4749804302416036	1.5763667409655415	1.243969992224524	1.7213970057386254
1.5698725186991267	1.4795678931388676	1.46224633122785	1.6944295530548747	1.40270890943288	1.436055084502878	1.3751586635919273	1.3970450182132514
1.385200019615354	1.1933567219376628	0.4232931086958889	1.3571386154761649	1.213908905969837	1.4035465406914085	1.0568032184481435	1.444754810215747
1.4840133756643448	1.5443099164322376	1.2366903197400945	1.5769618165193704	1.650260253571178	1.6433799913036973	1.5502183782720025	1.65321664336901
1.3678140015649989	1.471128885260914	0.1920771110837533	1.9195575056307432	1.3265010761072416	1.6767491640374914	0.466911250926611	1.6890978096706946
2.1198750281992256	2.316761354428524	2.496248099018574	2.2953208440250847	2.0616146181080985	2.1690848883598046	2.306180568372795	2.116699093283149
1.6160464499594132	1.6632998266371375	1.3603081949783808	1.6010606406055377	1.651794913647194	1.770633483195646	1.5343918999865331	1.822052014198857
1.735357233899719	1.780232377493681	1.535106621722118	2.041437113989983	1.5396575629855755	1.482077069666662	1.5043425027285218	1.3363074687880614
1.9034144511500823	1.973890275021696	1.8071281347880848	2.068519298216058	2.281858171045256	2.499329517151327	2.5023004504489763	2.50257414986545
1.269588586068099	1.2707086997457202	0.9589692486745698	1.5188673987030683	1.35097992932354	1.3468414492950858	1.1280409143249337	1.4419707238832618
1.387305818415637	1.1331730653333585	-0.0542639950417271	1.0473776570068811	1.0959573457835372	0.6405726193337713	0.8877096919139168	0.8859983059016002
1.3093213140728366	1.9113081998118029	1.4321521631351763	1.6089815046665217	1.640033870252134	1.970725417400452	1.6956654974757266	1.6752196827679835
0.7105343306341737	0.6610262146157686	1.1009170954544427	0.7183897413799942	0.782359811642123	0.637323128306517	0.8848631332687217	0.3924653455995332
0.2407546013849473	0.7419862893801368	1.2007212632308708	0.2887153742077291	0.7794509142810897	0.5026412023130021	0.9469862008307576	0.6316619147209095
1.385782440843289	1.5516094580381	1.222437831408379	1.0566756309102625	1.3102571526292788	1.420554844412124	1.2181336500301505	1.282014821215672
1.4198725337413172	1.467994914941808	1.3086511991988523	1.5514652585427489	1.5164160562663251	1.7453277185474896	1.5415689984532748	1.5404579512189358
1.6786418036171706	1.5136542299439195	1.3996596262858674	1.8259296381112011	2.0757724998166127	2.141916243882616	1.8080205685703332	2.135262954956378
0.364639397739116	1.0084496556156972	0.9324394274065426	0.9902507090931312	1.0072180024546191	1.1285930702651985	0.8768454862727412	1.052942378373883
0.9888092674444864	0.5511747744878137	0.8247729774314208	0.6905895608204011	0.8999382672320365	1.4599453343182704	1.434394500734615	0.8918396664439883
1.4663229881930986	1.93245634862054	1.6848793956101114	1.9295044778018269	1.687857477319889	1.6723111846211107	1.7373276696025632	1.6820107547046268
1.583779641814986	1.925009326058152	1.7444218032435193	1.9176548260916737	1.720153628794106	1.71011265047026	1.7751291354517125	1.7200990555425948
1.857397913142738	1.8329333036735955	1.3949569423287214	1.9870608985355307	1.9951542577208117	2.0605911266465378	1.9723256746727575	2.0163706787140203
1.53116015508605	1.1927793421740407	1.1102598260556238	1.0897768238886132	1.838064253085304	1.521445551179228	1.6386204484270073	1.702090065900788
0.2711480534019997	0.9252117392635012	0.5819500040918255	0.1309460090739343	0.7554400831555452	0.6727836968895109	0.7773440546742866	0.7416666184832511
1.5434887141870588	1.8752388755440808	1.3563382213216817	1.926588034411705	1.9373609623406092	2.243153054595993	2.080807881421412	1.780795804113273
1.088533250272305	1.0564454139260524	0.9393127583247926	1.9797099385040524	1.0862000424147873	0.6852539270648748	1.3160949328624356	0.9733989992926728
1.6664465853284252	2.0201271893378343	1.4039698845538178	1.6798726500513894	1.8707181291844943	1.9214273677585347	1.7464181253673825	1.979076763569468
0.7267328366515137	0.4069553223190704	1.1452012992638283	0.7141672201944148	0.5888348795400187	0.6144200455539611	1.2382475060834408	0.744997624012947
-0.0658546249072282	0.7898387063591581	0.1982487940804906	0.6487449794737117	0.7560333352489919	0.5716270635634138	0.9121607724344584	0.757235452302698
0.6297841597380025	0.4208732425744298	0.7844205715192648	0.9411967431634366	0.9832010825275516	0.6132960965383454	0.6003041844761143	0.5537744148300621
0.55985777852697	0.7144888937161706	0.2812909296082324	0.7277535611423941	0.8638500360247194	0.816401866222993	0.3095201896201435	0.2227658359772369
1.2411622098787858	0.991670994034416	0.3373564457596165	1.658122909780409	1.277592326694011	0.7902029954288802	0.7441471833816174	1.216229588481165
2.070537134093098	2.120924497503729	1.579929369911111	1.962994359305	2.0910191943608654	2.1314299572132342	1.819211973857938	1.8182011098800803
1.6050510407709853	1.3820526871664425	1.1678652876355666	1.933846260010784	1.5963719049903216	1.596448178964986	1.448448926922146	1.775426166577999
0.4497714351278014	0.9414158436160794	0.540972272843212	0.8514051796733408	0.4639535146255288	0.4598012395417425	-0.0020851596148188	0.2724962676518635
0.8067609752498212	1.1656558190368886	0.9770466927583974	1.1673838754225812	0.7326929263103391	0.8514392055395413	0.6504227815004108	0.7597505525190967
1.302839042107483	1.3540785298816944	1.5529646859777588	0.8648169182927672	1.523705969518274	1.6598062636560225	1.279308553240021	1.119646798856408
0.535000522604029	0.0838420135552031	0.2226078018960279	0.0134837384156897	0.7321602950871196	0.7213203619382903	1.1375057446280343	0.7190563268149501
1.1241354537018406	2.208339633631569	1.3963937308148926	1.6722454327237577	1.5714306122031378	2.006011676704753	2.036624605771881	2.0375907001865574
1.3877388916754938	1.431561660298375	1.212851695309799	1.4660581994759492	1.2133356938756148	1.571976104500435	1.2999164321427952	1.312784124273379
1.3280212789752028	1.6510982426032494	1.7782798006490927	1.725111733422119	1.4420716684247612	1.8610677812571343	1.6862533084274087	1.729480533096471
1.4355120816040747	1.77018689866078	1.2922351600007689	1.6024232089707118	1.6199402914527403	1.5812575786808796	1.3570175117257628	1.7070384075455465
1.9793600508366327	1.421607694325154	1.8163082024914128	2.142465084824272	2.0195552899787144	1.5205232611852555	1.1064469340533507	1.5478236273695147
1.251888173363572	1.2188824555118616	1.4718717382065647	1.1899608768367227	1.0007666464042144	0.9719299497728856	1.3417109544015626	1.235531240190139
0.8554654395109429	1.3327040849855054	1.5985817995003568	1.7390475416414624	0.9388046681730612	1.411606359259142	1.3909841078268963	1.2333374232792709
1.2768905565538802	0.9705012147003448	1.233445459115552	1.7741518474011715	1.414168399773167	1.0307214760882033	1.0735571907622836	1.3722556016631142
1.3351525713624328	0.5752796817016245	0.2328819719133326	0.7934369615649305	-0.0058031628250153	-0.5538497325158247	-0.5903997690561179	-0.5445451910408505
0.7298476361901847	0.9096181098149212	0.8034703229132535	0.8704960107275127	0.7690746279134901	0.654570315115476	0.686348167431351	0.722163385143297
1.2167362631329173	1.7608210503706383	0.6124044969627407	0.9037911102601516	1.2938090981567432	1.4921726381817595	0.6939918395232826	1.3347024087304191
0.3205625975213532	0.7681806187242772	0.9457190211264936	1.3866984831809936	1.032511934207013	1.0001180196723818	1.0663535559318649	0.890510324712321
1.5059513839539027	1.421950790091576	1.216440895212933	1.5025815841861727	1.4420888374310454	1.4389233403199844	1.08566210267755	1.2748925653186245
1.3925723492671034	1.561556285901902	1.4515420851149443	1.676130001594226	1.5420128785727696	1.681077658421684	1.6238283374784803	1.919652865790157
1.1098173404549596	1.11698134867846	0.913765507559905	1.1991484733213016	1.1733895114760138	1.3250616113877185	0.9384103482073052	1.2784856081517588
0.8360886114327221	0.8415822758025575	0.5362677239340432	0.5003614234566339	0.8415298187030195	0.6758446364354974	1.1384427222391615	0.9337524942040488
2.3581020749003305	2.0626549908205747	2.014739746278699	2.1133189169241717	2.1089558834725834	2.6039788677550866	2.428302038009414	2.4730100697646886
1.8196374355538656	1.7820361902172002	1.739000234590093	1.8793901486656357	1.7651029796366726	1.3466159273643337	1.493674409725539	1.5024958980179304
1.4287781995448796	1.3354058558969308	1.35548930798238	1.736969049053853	1.3244562460752871	1.1418252205959811	1.6008298549293056	1.0553083787611648
0.7117094562177527	0.66631311193154	1.024435458334566	1.1026353147600507	0.5673965833749869	0.6946300770426804	1.0512155947926674	0.7286614909233841
1.594343411154757	2.044681533635905	1.21085879609331	1.3950335920228976	1.7337434367546618	1.859116302618476	1.4135663329535684	2.079796296513852
1.320381214061128	1.2176924226541743	1.6721322694335523	0.5323772754587277	1.4322924978955502	1.9580822423260624	1.5724587915260089	1.7969279792484651
0.6348323394255934	1.1028771016685348	1.1940245245817485	0.6028146387219068	1.0371308020187484	1.0539812619879667	0.8448581550310785	0.8622603186368529
0.5368901115544038	-0.2570237256685816	0.6901498992828018	0.673345659221894	0.899498565997527	1.0606461739242992	0.9430991066136888	0.6983710458275054
-0.2460165204851287	0.0392837436209638	1.066502091609255	-0.3125396095178104	0.1656770478371598	-0.0831351321742405	0.975214945074396	-0.1758093946803562
1.0238161533790795	0.7398152602251595	1.2562041708076346	0.9358406607214949	0.7058821297160633	1.23223596603955	1.2851563116318805	0.9111781525131256
0.3045279500672367	0.3377015188784524	0.9862606008878836	0.2948295689805801	0.5209962808152853	0.8538586643781635	0.9739515427719672	0.4545909796114946
1.0661014082967737	0.5242632605006506	1.31904921117771	0.8255184578677909	1.0096453377491768	1.1864212675094803	0.8861969619717187	1.0930493771250025
-0.0089627816144419	0.2829278603231874	1.2263811580204365	0.1974662155454925	0.6039355760813824	0.7126558779769802	1.0329650342867485	0.6967371584784285
0.3550912464687042	0.2147924084214828	0.2329126943471355	0.6571332499679053	0.2297999183148678	-0.5217297893209857	-0.3012355156849469	-0.1017025481440096
1.1061712848039384	1.4816595806117117	1.2759601237266824	1.232052951336735	1.3033596753634835	2.0994898713559507	1.303196604093829	1.3349229454138325
1.9331884592189703	2.438671388211885	2.204820658770454	1.9290175631441144	2.042813571275332	2.5661602156904424	2.531018273989578	2.111627113595368
1.413959360372013	1.7672849560051749	2.134188280036947	1.87993633111419	1.4294069686240165	1.9132052499540613	1.952731705397375	1.7639690481457222
1.2221855386755227	0.8442763282305997	0.5401071649411336	0.4570397515280022	0.8406394914467052	0.5129303114588157	0.8927992713738199	0.6916192896234479
0.6160438658480485	0.1718418955861034	1.7639761656059323	0.939784804006742	0.726165102921688	0.6574328331635584	1.01676684564136	0.6958983576504604
0.3802777276131456	1.000985671334272	0.5776448967026521	0.7221570557915516	0.9324060246629486	0.5531163780022437	0.98612268946406	0.9479838100384932
0.5590691719880553	0.8245578068541692	0.6071262492800894	0.1817112407943225	0.4636693314754081	-0.4239329895794451	-0.3017811473874637	-0.3113884757570477
1.5386098428537214	1.201973284590615	0.9682468009403477	1.253635268704239	1.1457723157227506	1.1459215618937348	1.0007937843126464	0.9390910660487106
1.2391424488052292	0.9621696506947912	1.385304445452475	1.274988181726394	0.7198629579270264	0.4841823619868568	0.7408533213066331	0.7269830940190588
0.7499010792508757	1.1264856222844264	0.839372432497972	0.9221198895936992	0.8576357648409976	0.9465983257227768	0.9160531068870644	0.771007341253553
0.4669914650094125	0.9585719444254034	1.5472119155993285	-0.0589079303110184	0.5573759513243927	0.9358401737512004	1.4272275289388692	0.8858390251185526
1.3897504537119008	1.5213515250721796	2.0451552491730767	1.7862939607141424	1.3964347300987976	1.4042112445116297	1.3325404624384165	1.631236298242542
1.3354227748129348	1.700414417206455	1.4620301707376016	0.9290540364908916	1.5647270751861746	2.265181567916626	1.9313559838657728	1.9480035370046231
-0.1643104382606331	0.7756562475022187	0.1217927887955027	0.8075237431337705	0.5565109211124928	0.6173887347041556	1.0099155886465494	0.5616040386750244
0.5775353678585863	1.3569412201271878	1.0822312859249814	1.5494742342268066	1.1818420870603128	1.467728369882737	1.442167497957409	1.0309765053225302
1.5143413606930425	1.8639135693966695	2.15214800205663	2.0382564161332968	1.8012068543588964	1.9387731519485645	2.0131859861817825	1.9779448704998048
1.037633307012223	0.2303761515630039	0.7862409480075064	0.8856524520098791	0.8430697017125826	0.3700918043542653	0.6510709598772891	0.5617674743306394
0.519168174253929	0.4736116195733491	0.6673257614870655	1.1082752188944391	0.681596552273546	0.479547764478677	0.8477662042313597	0.6928518108713115
0.8771609848565937	0.4433695452572314	0.769988013509946	0.9741861218714252	0.8714496505210855	1.102416237170682	0.7971095290779713	1.3386845102220029
0.3353672806786865	0.5103917755721864	0.0311900018060745	0.4852319462812386	0.495092946108973	1.0647383430453017	0.8489404332217791	0.5416131583474038
0.458923861999283	0.6994343240466132	1.2519660441084055	1.1686573538375016	0.8925252395369656	0.8588753314864752	1.4233985410842904	0.8943057757269915
0.6294017064905623	0.8864426952941984	1.12365247176191	0.9632363661654056	0.8212347223267168	0.7187872067005714	0.9576206534653594	0.716289564360408
0.8919436939083362	0.7824709391579449	0.8524291481165688	0.3854572890177089	1.1422290712480023	0.3461005835392713	0.8936579070748132	1.0864386591576352
0.8058463380178192	0.999949338255746	0.7457486520575388	1.0447968443749598	0.889392523936359	0.8554259670039709	1.074602026750912	0.7655512219231679
0.6387941864333578	1.1115028976546246	1.2299311073842352	0.4698889166629919	1.135285630738321	0.9451735120381236	1.2710864423339936	0.8200738309604032
1.0517680042937958	0.1539756631084907	0.8775169170489819	1.1231173803151435	1.005500235193391	0.0037461839790661	1.0199548439210293	0.8380438479672332
1.1178446358165404	0.4339399941366439	0.3049874944727579	0.8825641296433407	0.9698668112111726	0.3794742206159955	0.7635246084240149	0.7757175733757501
1.13619849463915	0.6308316875795633	0.3707623229568264	0.7641136434710293	1.0765966922639412	0.8412329722281227	0.7925951019413231	1.0876819724724611
0.8409216481560409	0.892324909942466	0.3304393216023081	1.59428260512634	0.9485230323120492	1.0643088690938036	0.7385647419309417	1.114593509770686
1.1221395147149968	0.9504357071681496	0.5850246747240742	0.8692706281677384	1.248458922481882	1.0581062387729645	0.9518933880539118	1.546685054658408
0.9088380311377456	0.1422589113035422	0.1210320201657779	0.6190636477226216	0.8874041990122887	0.9618413400781748	0.6165707052804993	1.0376298508312984
0.6651830679552765	-0.9047603597249366	0.5166530561579895	0.3878717395113745	0.6840434336200928	0.6296124357739713	0.8256907598909256	0.7304100999761096
0.8895194007828064	-0.3250139252136059	0.4877016257088862	0.676038450280625	0.6240255366916334	0.5869638305801336	0.7379280970323728	0.7581598384027202
1.0633895351680611	1.515840758225774	1.5861608708297312	0.6740176402434792	1.0058400371095375	1.0819513562058276	1.0626299375991348	0.8987619698891275
2.0791121680768145	2.4406031464620908	2.240917552644835	2.7719737190905525	2.7846931001282877	2.864178283536359	2.612870586630957	3.1037751655361654
1.0140878344675128	0.7667616939534297	0.3568066745917691	0.62650386561058	1.1906563359846725	0.8868660037216025	0.6766442595685151	1.1088427797837268
1.2071539103784807	0.4889999648313778	0.994046302321181	0.9903947056415116	0.9589415612901648	0.8823801077522982	1.3429909821904988	0.8314496265079395
0.9733547057941728	1.4118844706038274	1.1499756805681405	1.1176780941726503	1.1335257714442877	1.1225294297442805	1.3303922576257892	0.9359344509729766
0.7528288024595368	0.2392699523359272	1.0058700760109494	0.195806207316792	0.6714956578232185	0.4100138717509569	0.5816843178747205	0.4885866166293025
1.1211831035994668	0.2208933251338125	0.3919300311042816	0.9545120434159317	1.0690311808575133	0.5102638464259552	0.9154547946500364	0.385554258192971
0.710427023060048	0.217022139963338	0.7212998428215279	0.6531454967167005	0.766328060283139	0.5588910121290523	1.1366016529721277	0.7157070110792461
1.2116862012044185	0.9603036191214578	0.0066979496944748	0.4718931190537703	1.4009178240394526	0.8621400141918361	0.6749113238363801	0.9264987229150896
-0.616928195808054	-0.1627770473919911	0.3230170278605933	-0.5940324018996705	-1.0282941882670025	-1.2868042857657065	-1.270164591071898	-1.2892170823221294
1.0251765458185096	1.3557915534736622	1.253717178130451	1.4340307695612349	1.1173820319826488	1.381328562223335	1.0461158803235238	1.4433567599153718
0.5677325330457772	1.5342866677560658	1.154499691861692	0.6460820992019861	0.9147197472734022	0.7068263808062889	0.0740329685629422	0.2780086350392636
0.6755580381191403	0.3369807630202609	0.9067773389671396	0.8550352531343464	0.678900672398726	0.6952242318171078	0.8267254316576603	0.8204535824594782
1.140493652579908	0.4423311120680535	0.9776151621002932	0.5180070687652727	0.6838161977425782	0.5716550581190106	0.5898707066969795	0.6486370742414146
0.8875264321023856	1.1010326703186388	1.4270733883170903	2.077009845117541	0.7480587228289716	0.8807868057436197	1.1310857945760149	1.4357966447862736
1.4497205302355587	0.8690759127717986	1.3320771605601816	0.9975129350436738	1.1196757577831324	0.8238531472939	1.2004505552219695	1.1074854284197295
1.504129571057943	1.61420863084447	1.1455857066353043	1.6050182998380602	1.5584811616701597	1.7498189772789312	1.222904625683643	1.6019050623521136
1.2875061027504326	1.1886658486682893	1.2297267847141655	1.3449130073118478	1.2491931829039042	1.1919059510320864	1.610934732937075	1.1774301376339296
1.737066973031766	1.266338344858866	1.2638285209332278	1.3251664519594553	1.750351915581461	1.308636416825307	1.77761388683983	1.286532161177157
1.1212974435166223	0.6438222973704423	0.2035508854522976	0.8648186555469292	0.9283500532434702	0.8240400032946007	1.1113553809604262	1.171626884480434
-0.9304219471597646	0.091962690846326	-0.0164929641597069	-0.546254285215268	-0.2275196466630835	0.2717121869495575	0.5348886221874904	-0.6357394472665242
1.2160055821075697	0.7945950142516534	1.147482188693939	1.0676334262439306	0.9277341653374108	0.8437221266828993	0.4253204120399735	0.4066436437198814
0.7196362599309469	1.1418126081203377	0.925214582761269	1.077736691547578	0.908066572423884	1.4337003730363838	1.2189090952852804	1.2479711281008354
0.7272768781149115	1.2959147296444629	-0.0077642680540641	0.3387161053590411	0.8974953270500118	1.2526092973247842	0.7196193404184648	0.959387832379168
1.2779080698677077	0.6401421940760894	0.7700507754352037	0.6205356300854202	1.212716339898292	1.1161489438157246	1.0258228739117792	1.242724905055864
2.59017092583135	2.330982982571906	2.1171932515164524	2.4047527889847604	2.2452951057466173	2.0257683296911604	2.188746010456009	2.180477421056024
0.9494828958975884	0.7387518637227648	-0.1613803119455498	0.8885173562657376	0.668480376944575	1.4865753439575498	0.2818331681293964	0.4345569389086595
1.5689958436654277	1.7339087661303476	1.752811092299814	1.7993081836792937	1.2599738953637465	1.9861005796369056	1.9272047500135456	1.6277562577687357
1.1604616024332348	1.6160075133001164	1.6891254563885614	2.0184053861201803	1.8310913440941528	1.7156504858773702	1.6233808283582212	1.721763532163748
0.5844049646729039	1.0521044834307514	1.2482743333527349	1.3122711270126957	0.3838200440479352	1.261251435379921	1.3392398263988474	1.3126764192472529
1.322240748417279	0.7163070810030654	1.0609811771986544	1.6407660576763028	0.8510989181285933	0.3997692219507436	1.100513816809211	0.9919003448645708
1.455022060541609	2.002800903508406	2.0759522359659504	1.9936441942982583	1.7809383709220947	1.8711561906333725	2.0569657841708784	1.8472561366639768
0.7391345703880372	0.5999849184926571	0.6718218707399389	0.6039841583147477	1.1820071145698283	1.1837656870395077	1.060910501547275	1.0311858859246017
0.7466264380302379	0.9275017522306988	1.2526837193771472	0.91541534248975	1.2654920225738828	1.440091210709609	1.2243915343279066	1.2364354855206636
0.4392732776975614	-0.0844569897558828	0.0484914018013225	-0.7429338200668104	0.4296049277514824	-1.2962423217759915	0.423648278244404	-1.2957344722610802
1.5727158301249493	1.0727001281897623	0.7366028520946345	1.5622151864665352	1.141509154314882	1.3632918413499413	1.0538559674817107	1.6047557331971725
1.312787012259143	1.07013364118127	1.1178001758231977	1.3106908246944704	1.4008659773006404	1.4013203924949418	1.4380950250956068	1.4012698643030383
0.4222284401114944	0.4410649570484602	1.1952262847484485	0.9093619597298764	0.7006717765717391	0.7874351376174765	1.024640655916151	0.832875830302175
1.1193612117297689	0.8903854554538595	0.9004128590274034	1.3064893092603602	1.2997310972356029	1.0158932599528434	0.9629452591067036	1.1591320570312995
0.0122452408764644	-0.1300906447868434	0.0744739218577295	-0.3600525086635033	-0.1479377210893881	0.2491861213386196	-0.2480520401090974	-0.3203481892726107
0.908124343244502	0.6176222729560309	0.6065586948946257	0.1473516288240269	0.6771263156310702	0.5107129878562613	0.7262147946109085	0.8820189556741301
1.1073715512937017	1.4664638125805896	1.1633980274054956	1.633182779623636	1.216623316543621	1.4158270142615192	1.378341198855713	1.3644480576980045
1.3282122638266447	1.3288314343637968	1.1692125851969817	1.5086910783918182	1.3189032211541405	1.5270545399667323	1.358926765529281	1.4699261273711486
0.9155381410102296	1.33559996499752	1.0629289578499963	1.2542694117829285	1.1284559483209555	1.2808659513673462	1.1618574232262462	0.8537052086904342
1.265486093975088	1.6175609319534685	1.0305219486339412	1.6153469603400317	1.5905972228562797	1.290995432677984	1.5908461509533571	1.6350179451748583
1.076592814683569	1.212432986394974	1.080849544422129	1.3507300803728115	1.4646870070360145	1.1131972290639844	1.0984226527359464	1.0376495298269226
0.3760269425248599	-0.760206372562726	0.8247550184849103	-0.2673889808450869	0.4052833067170847	-0.0634304483613624	0.6212743030852693	-0.0548016228148311
1.409963327240111	1.584406572381573	0.8242676087075409	1.5343641890485715	1.82619689240279	1.1113090345002694	1.1875436009834843	1.7449557533030675
0.8445453235225994	0.8620018535993866	1.0108408721156763	1.0166368088491422	0.672760440263416	0.675661065712854	0.9909863167454456	0.7219776937259867
0.3181034183477053	-0.1135143021639416	1.308682554412609	0.7195707669858386	0.6693965416101094	0.4764877714891155	1.2845352859000885	0.7156082413178216
1.165230028275949	1.103236908557362	1.1851489550769911	1.4028613492045563	0.9342851700045556	1.3052871165186168	1.043932920667876	1.0320620456605107
1.2535701287129055	1.0385909726075646	1.3538666402860786	1.3097444085426693	1.025655090994566	0.5216103153137147	1.4279275650880676	0.6205087185821921
1.349648940791791	1.3254103761374767	1.3734571796140485	1.5468327728051403	1.2251222114660782	0.6272640083675632	1.3063912321266211	0.7924113179406871
0.8528233980862184	0.0813418689364165	0.6223332049114609	0.5275518110845627	0.8536388039423705	1.1831656973432298	1.1831385302967152	0.9569346216413028
1.222474547705213	1.7572846262610131	1.0365586328715537	1.3652331585831945	1.517391194989242	1.878386980174844	1.1339316088691045	1.6711928828286695
1.1497274779742608	1.166237720926356	0.6050824026866948	0.8381355895017106	1.2518001644715409	1.317122345122769	1.0378269118097314	1.483520883234273
1.3746948138047728	1.6875691117368383	1.0269203036868588	1.4812176174007017	1.3002476551690545	1.4815387501690886	1.1188173244783324	1.159513211645791
1.0878013340103565	1.155933740283053	1.2470015481527583	0.8569788022750674	1.1389426054925489	1.3212446013871466	1.24385869497846	1.201113601314887
1.3255060403969987	1.7528696872805825	0.7308655413850783	1.5948439274907995	1.5869894578648274	1.7133508503460615	1.2810989094088772	1.8835504753336971
0.7489346080544261	0.8513930694085339	0.4228742933164348	1.037681442383432	0.7897690050738122	0.5864437482898772	1.0099047041048952	0.7217167433783332
0.3560453672391762	0.7263384843856828	1.214890138026243	0.6804901440094111	0.6633240059424718	0.7737399321529096	1.3205474706417295	0.796517493450763
1.465599475923477	1.164144210891639	1.0306071497922595	1.5757960604313883	0.849828171673033	0.5304598013908196	1.19880002829263	0.8732036971307492
1.131832802812043	1.4350468947697976	0.9908473294968364	1.1932115397399756	1.1329502603955632	1.2858531296655096	1.1846458609057249	1.5641519649947946
0.9803237065219162	1.328192168494341	1.3152102598630608	1.2528793211664038	1.10869924073829	0.7365879373755057	1.4022218546509368	0.6951121471939691
0.0872694861920931	0.3653671080459086	1.022546925093541	-0.3522065337872919	0.5143219495530905	0.7507597673675162	1.0037409427507409	0.0886007960639129
0.0259554277133279	0.7345745198771788	0.8637125267017146	0.6588279862104948	0.7416216977127742	0.932727084776244	0.7890927555212248	0.5374729390372546
1.0413090090378234	1.2953893133432963	1.315807479281081	1.0536543393399993	0.9410125209561724	1.3214708892789906	1.34286941573888	1.091951031280061
1.3802083270050955	0.8954397327647264	1.372991669919057	1.2021809418063076	0.975063902080886	0.9628220556028004	1.4148872731612974	0.8242193166528445
1.2576698801289083	0.9239925527233156	0.7143286968411071	0.751439996922712	0.9430474734764842	0.9206499163177974	0.7162269726625202	0.9217929169873348
0.870045388152761	1.2410533042242595	1.2890750677948466	0.91965358133448	1.1469280330156075	0.4611508375085649	1.400585854141013	0.9129011218944832
0.598029274357565	0.7354714109433544	0.3737932701406385	0.320524361502308	0.8472773201060638	0.5652085782135662	0.5678803089697378	0.6150833801047176
0.2444793279454909	0.7282253566756399	0.8302556303781131	-0.403563384549244	-0.5932672935467738	-0.6305531114954911	1.1679040082374437	-0.9179056721524822
2.057819553778537	2.539025019356317	2.38287183840062	2.471893269139698	2.416221323918656	2.5240029896767626	2.47401685364694	2.430955382930561
1.0780519018352654	1.618614770298782	1.7145091186253314	1.5161088410027903	1.1832188287806784	1.408537699981694	1.5759909959013798	1.277615398527754
1.185050826974296	0.984674309352827	1.1525290896033626	1.3080018250276833	1.0423506187097449	1.2301362670491531	1.4543527118317248	1.1560057214912358
1.0519950461636616	1.3555843604022146	1.2351491582162826	1.2327229925375032	1.134912711423583	1.0476224413063782	1.2990591302868506	1.0548012124527086
1.4025269688664594	1.4827991641098324	1.6134663676171013	1.6929632427262946	1.3297020087110438	1.4168387498739068	1.4027505825454971	1.2170878488810464
0.3261798506844473	0.3330525107915353	1.1344169392650207	0.6927761047519332	0.874739056976849	0.7111676718545351	1.0221232191985778	0.9292134009332756
0.7045916892283408	0.6272205984585307	1.3546351859332126	0.8114332712018036	0.9290150958501608	0.9934186403167254	1.171091020088741	0.948605960805246
1.1204743414906153	1.314597601454355	1.4005246112719905	1.0395331176683755	1.2187547783856594	1.237468711697525	1.4894671353054194	1.1920442450264763
1.4636776513717076	1.3257734893446758	1.4576752277484462	1.601636880040331	1.1576697828467883	1.8406445975186596	1.2165119667686008	1.6478924806057131
1.2619417680488536	1.581094601973452	1.2996567127622498	0.8503516645118894	1.4608305362886278	1.860436510852557	1.008191419665277	1.5031033405686054
1.370249564196075	1.455546166631805	1.1390948563981576	1.6892872281574036	1.1626520704236656	1.758182323116827	1.577872301573959	1.5919463919045236
0.3935240127482509	0.3499997374048407	0.7811072668657447	0.5279329561952097	0.5236786165783247	0.4464381523431191	0.8761199096095503	0.7378628960826611
1.1649853603467386	1.3682939216650605	1.196996877240907	1.3463460869162	1.0326840217542197	1.387298775580749	1.301833800777843	1.3017861282672236
1.0472485729036265	1.1896836612518438	1.2365610442774115	1.4304346724611507	1.2293283572117562	1.2033340617227914	1.191344459952618	1.1696784200205734
2.286854202254098	2.196371716040153	1.89544766546222	1.879153162863576	2.613136930990044	2.2963010670087995	1.904470868956517	1.305659241561256
0.9128234515061484	1.5971710574986953	0.697243453165904	0.6485183355229517	1.3828813812345646	1.3068640200362351	1.1287586869327244	1.5941307422889863
1.1595224693224642	1.0837611580791815	1.290585454704207	1.3354267518765195	0.9168466913860398	1.3505792084113362	1.1910714452733728	1.101521438826356
2.0441104744380123	1.5326285006282103	1.6530098367924844	1.695608787204594	1.8505479643953344	1.8613607271853787	1.6471485631806069	1.7139966013063956
1.2802057265974418	1.2110195173222436	1.059702865890976	1.159238089090078	1.013619656290177	1.3130681577403136	1.217714313602119	1.1647865878103802
1.2686939402580488	1.4694027759035075	0.9359087898913092	1.4870619614484866	1.073702807111533	1.4944682058504186	1.315660000955921	1.1686267791158162
1.3662042510483527	1.2934732505772972	1.1397133064381657	1.4139926353323211	1.6372900058358288	1.5214643385136712	1.4582009204120137	1.705775256473655
1.917114264945178	1.945153238141384	1.6659734184834432	1.4872078996763385	1.6209516677178055	1.6298477716266566	1.4382943978108689	1.8426447170938387
1.1079719276779845	1.4630947116238666	1.4990453772224763	1.6546669068951678	1.2801106157629678	1.789541740217079	1.3940312886668358	1.7391986892146156
1.4976556577634823	1.835666181761049	1.4451110600179455	1.4561264645239318	1.3118412744958612	2.151833797164562	1.6376498026978776	1.8704452603135613
0.9862599234861325	1.785914156516854	1.671380976376562	1.3660659495030747	1.5667540855942448	2.251034028222702	1.786262978347448	1.949006528862082
0.9077391445873024	0.2820796783467916	1.5025763340148968	0.9212975291256184	1.1367087211852884	0.6789054565670332	1.1802882932904732	0.8206467371382168
1.1176282148256016	1.5304128194386966	1.3378163707563762	2.0192776961451138	1.2812086488014736	1.1818000177833887	1.599040412091384	1.1939283894494337
0.7469645297587222	0.1913200259752809	0.5009771229643978	0.2554384182470736	0.920122213327822	0.5604482532212456	0.6368709526467909	0.7276502528073739
1.145421583336634	0.9435502055691192	1.5633669561011028	1.2123042127264003	1.0361786762642384	1.0788732391930134	1.103322577915285	1.109181016978542
0.8004748136435197	0.4109622899839805	0.6349622662668947	0.8356859130372045	0.7070609991615865	0.2332665462459784	0.7727233704296171	0.1759850527217588
1.0370065850182757	0.8004162183070588	1.33419248817191	0.7892710851694852	0.9593956252771668	1.0137140704565473	1.2363621925374546	1.0272710090043842
0.8246315740442048	-0.0204707216044603	0.4539383974090286	0.875876821059192	0.8835767878081718	0.0306028222181488	-0.0619774805888957	0.2767199371234953
0.5541839731202839	0.6226735242195905	0.9514894551732098	0.8091502372555148	0.7076487673369901	0.8406100397831893	1.1293416270172865	0.6270623356656957
1.2628319929275904	0.6028564523498402	1.05862216452258	0.355530548620194	0.8924920908470533	1.009957606660858	1.2110427064075289	0.3706543899158397
-0.4322796018313063	0.6607064842500969	0.1887764760076401	-0.2805571678028776	0.4625467916287771	0.5530676547969419	0.6494321722689914	0.3358721431001154
1.0511071757745432	0.902349250160761	1.1020744200555912	1.1769154303205136	0.9360950337403088	0.8503945021254476	0.7874696601239567	0.801652679190994
1.000986898777379	1.4161005959312671	1.3136714460072392	1.5863703330567311	1.0628045393542918	1.5231712870589291	1.3288763388980382	1.391532502981943
1.6278678429567874	1.3955577720772012	1.4851387870651571	1.5152930086686616	0.999789133190707	1.4332245889239197	1.4002646469369695	1.4553660306658784
0.3276804245311885	0.8168419142187496	0.6728280342188275	1.2129610336950185	0.2991970283826614	0.6509478800263198	0.4460161615429903	0.6786063587578002
1.418356566082104	1.2195400340194291	1.2633940153467418	1.3969682777182155	1.409583008857448	1.18385137511032	1.460557851069286	0.8296219506603945
1.3594572055811314	0.7903110433018214	1.0072409663651232	1.134575064142765	1.2698785636764576	1.230380713553236	0.8744112882566659	1.3039776874852385
0.3095586268405886	0.6311047011909672	0.7255508875006196	0.3532650331361837	0.4606129814017073	0.7551400630890898	0.8408133824095197	0.4606568492878491
0.5988601158822444	0.6890905987985941	0.9522656036552783	0.4187334394203632	1.0565269827084955	0.9378870567636658	1.140804606084045	0.9376085778652836
0.9437356862801436	1.3323591857024124	1.2443195232042483	1.6903976108497432	0.9945274454955616	0.8740630942707612	1.2414577883470723	1.4413112222768174
0.8551971159061476	0.751451672253201	0.9592920967033473	0.9045459445021768	0.6811620542140691	0.5870415506181801	0.6832386936471342	0.656126689305096
0.7379618984626012	0.6432944760876039	0.7631951574447736	0.6849547732857056	0.673620852517336	0.6303540687842553	0.6119095359726637	0.6708590075680502
1.0886215478931929	1.1892909301966468	1.0747837143365002	1.3574601752997728	1.1384381353126554	0.9236325520577964	1.0655774440234913	0.9968470702263516
1.0912696891836735	1.1973945567530182	0.9237019340081948	0.8046776498118569	1.3392502604918135	1.5505415689554904	1.1895400913980356	1.0623251778751863
1.166417938135439	1.3732021717493397	1.1911886723683938	1.3035634239053178	1.3240211910070283	1.5608719445653545	0.8168486132829312	1.4926844614560195
0.7698598392157401	1.7020700499926178	1.420855579437636	1.4885483593796178	0.7433376825795323	1.6700153856463689	1.3809271368603784	1.5672155035482789
0.465150203472188	0.7740014748318683	0.9994181098993252	1.184624058571366	0.9032996578254888	1.415657138065234	0.7805961306761278	0.8562363254586016
1.1585436698185596	1.5723055282415792	1.967178435041937	1.4165581291699805	0.9945598468198772	1.153515917080424	1.897311545589035	1.0502377504518765
1.0574581874454902	1.4138791784032816	1.3467796250560722	1.0930669426131605	1.112901947012117	1.0009234178642668	1.259199401035087	1.1075351621024656
1.3794512941516597	1.7473068395385156	1.2401952700406276	1.4806847775600152	1.272570612627223	1.6496772838272011	1.3894744101318983	1.3190927325256825
1.2123248487713956	1.2193949037238456	1.3946895476959755	1.775255924697532	1.59739256231456	1.5875286922926106	1.5074171737358308	1.302635903196962
1.2686953210734473	1.6126444022225783	1.4914207177050551	1.6687023441596691	1.7122037003451165	1.712271649720589	1.350615222651181	1.861572962206328
1.5037268915393394	1.7485143259669649	1.5888649755359363	1.7547644922407806	1.4622015028358322	1.4616955999051569	1.3870114629461932	1.472696953549795
1.52805145930928	1.6740559185087207	1.714560614478132	1.8015535645867284	1.665541032269031	1.5369261032511663	1.370985849252407	1.7724670002752303
1.6121310425729165	1.675760412790169	1.4885722720775916	1.8277866064280497	1.4904543667477086	1.4216183863385006	1.4265708173490872	1.5353557266992273
1.5524637924856948	1.682421446401212	1.399434104849588	1.4055721815647264	1.4025528455492595	1.3680162698907108	1.3630640641602234	1.389194269809758
1.4870374375222593	1.4629628710950835	1.3120062280084923	1.8088081164401308	1.3167502844643597	1.27927851233033	1.275218250218891	1.1872627935112623
0.9959465684146028	1.3757075174977322	1.0277754327012834	1.0479618589658015	0.8574735330672478	0.9401399377502168	0.9792729903626272	0.6583830401496468
1.5388634602445737	2.543305431614534	2.0896616240237496	2.1499793922010983	2.094405446361552	2.33987000825174	2.504870208463911	2.307384040804313
1.0407761359628354	1.4311233732425286	1.1983212347701084	0.70285358941322	1.2140027330340186	1.4675516034440848	1.2724131508486258	1.3703175782756856
1.123116970559812	1.4272051025538235	1.0870223065518425	0.6918749666429258	1.196188206923278	1.3039669873558302	1.1010594282360986	1.3587050543470518
1.1770741629272947	1.5541724664232333	0.7939817378610325	1.5090469945717773	1.4395107699721363	1.3348898584108404	1.1526934678628815	1.47334189631438
0.5856322614197943	0.2093886671711509	0.9843105857716048	0.917500940049508	0.7160767820174522	0.5974921745366483	0.9913563005627648	0.8127298039154252
0.1357975669313835	1.844068605600067	0.9867597406058174	0.4476280880883448	0.7138691725805205	1.6567386122830086	1.6596422885654636	-0.7342209153341611
2.079607340045128	2.0572939961098453	1.696470605875836	1.502415042354346	2.064744572994966	1.9593830925634053	2.0570038143113827	2.1104904181566826
1.357494444362595	1.6036780671204205	1.3970042216442988	1.7297917095168924	1.28256851197364	1.5556093100976514	1.313906297247204	1.448069160403049
1.804164701547116	1.835811904283008	1.6613214352345431	1.3948879781997197	1.616665398259478	1.6111364690003367	1.7824545371261933	1.608707012099697
1.1939187596802558	0.958014525994966	1.1838288868081392	0.8761124915169118	1.2425275317145752	0.8380704380848555	1.136633898822189	0.881389178231953
0.8338085807605832	0.7215983355762008	1.359761870486714	1.2291156605046485	0.8210927861646169	0.8507067582786624	1.0938250384414074	0.7718817664810073
1.1106852538726215	0.8407916243826833	1.200053580814184	1.744692721973491	1.036321059060083	0.6070484238317233	1.1767186047866651	1.2237709923206703
0.9392578161837096	0.9066807880332284	0.7634045578422396	-0.0766199229618276	0.6468503107597584	0.4014336485482176	0.9043228269969036	0.714244066808648
0.4358535414286604	0.5921221333725196	-0.1370982691678185	0.7259731780717263	0.5470180980430009	0.7531495744798593	1.056565830813017	0.6938739424552414
0.2919210497401897	0.4781164038139396	0.3091496534733602	-0.216350152977862	0.487815280085218	-0.3881445842457983	-0.2706709862987855	-0.3690792179499222
1.6778801720520822	0.6525837399134998	1.0342198674080876	0.8698741123358616	1.2408725234387197	0.9489971601119368	1.1230660686246356	0.8621460316314982
0.8631566895649937	0.8582967468250304	1.0115050112267534	0.7791684726380864	1.3443602125309082	0.4545339369884154	1.1876553109400063	1.0475310066618622
1.1798719469259984	0.5106538794632354	-0.1288939208226935	0.7117909625276465	1.253584298305678	1.328269156802868	0.9457344015435184	1.2379714608772665
0.9193064428181033	0.5912963783150008	0.8016034923476043	1.142863941727064	1.4685303424628595	1.3526312642313114	1.0056273431624	1.4086286550425118
1.6959071280589142	1.627419714096831	1.190120463423432	1.4351098605980532	1.6656389372079248	1.667062286453444	1.5948593764498962	1.689532766680992
1.1876130695501474	0.6231132085112556	0.7520361480252474	0.8951936331713398	1.1482356160295286	0.8788457245627179	0.9291759034869328	1.1094384514388391
1.1567070523626788	0.9214403662470126	1.4960100512454442	1.5134880491479497	0.7762176756973851	0.908899055099584	1.2650077314995918	0.9625284486123876
0.6745852765978441	0.6702450924445785	1.2306722850906069	0.2769598324543077	0.7604064385080039	0.6353801902900529	0.8337010447751876	0.3808626347817585
0.8402375951728454	0.4357562047578269	1.2226319031578003	0.9831766832554032	1.0665688433198646	0.6008863427932901	0.899704446217125	0.8085417559232453
1.0939922524850012	0.2533974851933632	0.4121690170860766	0.54043054898766	1.1056990852423472	0.2471108465146166	0.4160514242228728	0.4666109249358197
0.3853452989674621	0.261903153834245	-0.277807869411642	0.2692569175233111	0.73722967970681	-0.0286266075403883	0.1419242487049199	0.8452232806045871
0.8785481101993975	0.9025378019909888	0.9286489349507034	0.6171087759770252	0.6804146487160136	0.624929398248028	0.8857011480475193	0.704277496017348
0.4031617334808782	0.2651211796372826	1.4081537594395803	0.1456653806405107	0.7061230727284364	0.6565734895224442	1.2949573754254071	0.6623513478528763
-0.7149045092979343	0.8198654970685879	1.3270571433515268	-0.1133954310201001	-0.3658215638740832	0.7583167788367354	1.517937432536454	-0.1797716136528979
0.7638775766206125	0.3848535251283522	1.6735746122985649	0.6622111363851276	0.9148160766180492	1.2263490544876612	1.0225231092789238	0.8469330860917845
0.7671874300465504	1.0527337283295133	1.8029111181178767	1.247722469020835	0.9020150505127535	1.0097850104637869	1.308272678017172	0.9008763503395112
-0.3349322645384376	0.2156887676638174	1.2164927208181298	-0.1516494125331913	-0.0432471495177582	0.9087324880066344	1.359173379031298	0.3498283008316439
-0.2629857429095195	0.8945102325258564	0.455901132872041	-0.579682853147088	-0.3521566585599444	1.0246062071127773	0.8496713347734134	0.5222782900702875
0.5456500199244084	1.3245773450740883	0.5125389011769981	0.7456746129327577	0.9518551931789812	1.8144962975287464	1.3867199440892386	0.7976241053817458
0.2977191335969079	0.3730718123953109	0.6375471714704275	-0.2801293046881214	0.3640104719218582	0.456850661209329	0.5357491136967012	0.3642078871993143
0.9569749723411484	0.6218404642325385	0.8944368223086726	1.1606275642811683	1.0774650444668763	1.0900892980951655	1.0904247551369732	0.9693345839858158
1.3125217018203488	1.0502944224067332	1.160023221753596	1.3051173775964644	1.3190317116617345	0.913239967404672	1.1885206758791238	1.1192088426887823
0.6906450548863989	0.6343877912379385	1.0845134993791516	0.7814677337950052	0.9335883208454236	1.0962842155254244	1.1968930569745393	0.8034380267184773
0.9160959635769178	0.0414807819929819	1.6224324787478437	0.8072612198377818	0.7941811059661124	0.3424141451871445	0.9975178184145844	0.5007798868061044
0.7352902434134403	1.1642525040244545	1.0401241551438196	1.2631001131120654	1.1444766246793363	1.2521512279266105	1.2353098077805356	1.283414099534768
0.4094441387127285	0.3537147446783026	0.7022974605323052	0.1846244690542611	0.6767570970264847	0.1631152893967113	0.529453536474376	0.6214683328733241
0.7815555317399137	0.2502583476113764	0.7408288810146482	0.7259039020743883	1.0532010972539738	-0.0091382246723443	-0.2220479296744973	0.3358977951535117
0.7828274077019756	0.3448186453488443	0.3588138011710029	0.30568985812098	0.8636846987068151	0.5017781825248187	0.5481171916450714	0.7947145128037623
1.0408110278107778	0.7714533207959682	0.6328238805870147	1.1488291893595568	0.8894061565707891	1.003314434036881	0.7266120357475766	1.0592140832881325
0.8989287891290195	0.9298864836557148	1.308444159222734	0.4904338290737977	0.6483361023813472	0.2362138358601721	0.6482626597262678	0.4421736207072129
1.4708908041311954	1.553514748865548	1.340476768010131	2.2184992359296536	1.6744273000443388	1.7431972493555006	1.4103188734420966	1.9171207048748429
1.6142827148765455	1.804794412729144	2.1089609610447133	2.0499628571490547	1.6567226553493553	1.797958477617504	1.7979827983061438	1.905925372823417
1.229785401524281	1.7526721784926402	0.5969647816588822	0.1846999616967914	1.404796552992604	1.822073430969152	1.1246728728435935	1.398909301163668
1.3076038148292062	1.3887808005281193	1.6167425875538417	1.2736446929283445	1.3881008608743928	1.1932227414653682	1.706335556132388	1.2213747295039876
1.0313104490417524	1.6812037336145331	0.8844407941005799	1.5624908448408674	1.0776838232465211	1.72378863396365	1.2228730958252	1.042225236735405
1.560405090423851	2.323186238724509	2.253029432823418	1.9224625306747776	1.840342837793048	2.340935056907258	2.36700589623279	2.100285369704848
1.445370805337493	1.389064215647299	1.4765442722658333	1.4310714196062475	1.485391522254582	1.405049692495967	1.3111337827461758	1.3559943694521788
1.028699686307323	1.2234571514697277	0.8903797303266058	1.5971911793285705	1.5019927650737384	1.47159416050845	1.133589080402391	1.3477516940516416
0.8411245381953985	1.3947920827904707	1.1915524114136935	1.218400257980333	0.8788533451984549	1.0232668284028523	1.0956440086275865	1.106324224768258
1.2469359591651676	0.915485467366664	1.8010216656967306	1.2859836500489512	0.957244970549261	0.752212142956813	1.2734347310897771	0.8672400273890704
1.597095842496416	2.037237984444008	1.3613844930826342	1.867420534282059	1.9790659919622056	2.0879012425844503	1.8547774562729025	2.04510342713817
1.3013472116018905	1.5329208111832624	1.11466833578425	2.0958533081234365	1.5188808161555394	0.6950859481118655	1.185471998553018	1.933292359871377
1.29183774059055	1.1143236671095855	1.251676613970632	1.226633587320011	1.1659839721572236	0.8343225000591395	0.939905194527332	1.3913381618726703
1.345042595946102	1.1708015372464142	1.3172851939847896	1.3772805868918525	1.238023168092094	1.1813722957626065	1.3389467006677631	1.3687776527547315
0.7926381668187654	1.1047113817279186	1.209407189270684	-0.5059172068621194	0.7352408137588887	0.9475081822391176	1.3523930041751944	0.7766746140706805
2.2985328920660355	1.827951619818709	1.862559274053499	2.113985018429341	2.4137150536226697	2.4848477346050477	2.4891738278392608	2.484193496635408
2.193479345823313	1.9234335940310308	1.993832414034555	2.0636415931772776	2.2247696460555915	2.5114372422839355	2.5172257958605506	2.5008039854437443
1.2528056289869285	0.7373775650359411	1.2668985655436984	0.5875419831205734	0.9835285408093885	0.7539066569340861	1.1156825239306225	0.6948818405103687
1.0781772533500038	0.7940791286932346	0.9352763139212072	0.8661725841856267	0.7862804245505932	0.5214245780163472	0.971967497821668	0.6212671319885146
1.1816683659271674	1.198523583381772	1.3238709691365669	1.0965033421658492	1.251367891326804	1.2715871979462063	1.3697601213044976	1.2580376471777506
0.352533054464852	0.641138258556706	1.3996879300206062	0.9114515198613724	0.7260462423568478	0.7236124894585446	1.4427420555110682	0.8340021850271087
1.4218259268975906	1.0626502205538764	1.246084717670848	1.4136500716089435	1.3141107911022023	1.1240139344557225	1.2868552547110257	1.22577288248006
1.1169950269441675	0.6899651980676681	1.0619649238282487	1.1866289900033458	1.0128020640506292	0.7313017182974005	0.9087056266768442	1.3875648422160367
0.5118736021080774	0.7147206168571819	1.1503719129837515	0.4907215906445411	0.8399595204605136	0.7680648685214441	1.0482629751245145	0.7697233125551335
0.8992314766258506	1.0691981663825183	1.0749860101317987	1.3394732762560904	1.1035094733248394	0.8343225000591395	0.973037760008047	1.456535849825967
0.3245760518677949	-1.7858442027393944	0.7218100016260234	0.2964006965292955	0.699179784437839	-0.379951335877266	0.7958098909210137	1.0073639160636656
1.5647512720069097	1.1545239602681994	1.2404261786781388	1.1830755485675326	1.758584611911356	1.6393596136976507	0.8990684679550801	1.093649036403486
1.16524195894577	0.2570753322696409	0.5979137381065358	0.6024093699760968	1.2706139211830356	1.1775519939142514	1.0077781597304851	1.4079115464041163
0.8598926021754455	0.619587638600387	-0.0605051611461959	0.8276722386848944	0.7653191138148194	0.5963508882791653	0.7726933657108672	0.6117350816871217
0.8968904636237518	0.8463009158749704	0.4291623160932452	0.9193881192372472	0.72880154765893	0.8434937685642705	0.899756749949513	0.8744133387282008
1.1461586778281625	1.1591567746761962	1.0936941665848685	0.7656530844953531	0.9543208689673148	1.3552787019854646	1.1673574128210904	0.8153314427661393
2.20859691403499	2.4435105171015845	2.1223435255114675	2.260491612113646	1.9786820223643171	2.3966770043988364	2.5267681847010386	2.119994639078913
0.630666192167791	0.7786340093874132	1.1925682314231438	1.2326802543085258	0.8494509874125595	1.2658414239805935	1.3878888407945509	1.3392852937077466
0.504062323272609	0.6511503728337654	1.1359192280696482	0.5419718433560259	0.7764431601358559	1.2101103499139472	0.8432222701748476	1.13391702644642
0.8803182735587142	1.286746619248361	1.102938296327857	1.060671918016819	0.9704595772017904	1.4375156232700723	1.3357430555381389	1.2846060787175102
1.6972269643482911	1.073804343766788	1.2037815595339938	1.3835973429706	1.496161162486653	1.1506581035268504	1.2087263640399095	1.2910136809068835
1.37617870195436	1.1258477945067586	0.6437492252184424	1.0801486749557885	1.1455499999082277	0.9269818777007502	1.039446322591469	0.9994039119016992
1.1001221687591956	1.3362397796840804	1.2329418284165563	1.2849940749234985	1.2726857129537943	1.1308352531831671	1.1299702783339616	1.2892181375273657
0.8874191434442728	0.6827019796200482	0.5219019893794856	0.887027182758206	1.263384264524624	0.5588063347730872	0.7340945254327716	0.9832765332638268
1.319626804944562	1.3386385396104494	1.159850104564295	1.9152543414062977	1.4525685190155158	1.7280809595928084	1.589096053998143	1.7425787104218518
0.4822276936554682	0.6312559906648432	0.8234294614324251	0.3012083823639891	0.7277573670358428	0.7982167280624624	1.3226112381679362	0.6605037460449659
0.6247297723213334	0.9843708597618792	1.315115115473627	1.0907966197736492	0.8525468404354347	0.6154238326152232	1.049396183236852	0.5735170147310117
1.122046074753931	1.472296784804866	0.9252291497383016	1.448434934001236	1.4278250727072237	1.646370028994054	1.2939012944971795	1.5290532889563944
1.4316162925041744	1.451049285172182	1.7342586279491157	1.0012793307243746	1.3932108570205357	1.1233167305627814	1.0767860225427028	0.878768884105604
1.3971053739384731	1.8395530249950247	1.334999259383314	1.80344550697228	1.7306224441456997	1.9292048548839715	1.461307670007521	1.719298033452362
0.997791400907916	1.0327359650172834	1.0697160987123249	0.6729494467997156	1.1102987636933916	0.9377027748794792	1.0068823113294334	1.1178637901329236
1.0931764321260324	1.109369336864665	1.1033063555470062	1.4934423652202908	1.0313974087689255	0.9196882864736962	1.202411717760128	1.1127253170775904
1.3485274248858734	1.113642683191245	1.2908718573708018	0.9428777881221418	1.2189264412804235	1.4435394010061182	1.0972285408172902	1.2716260130628958
0.9628606827383388	1.06692372468068	1.1654868875205615	1.414911828531048	0.9714003604888084	0.9825487965497796	1.0808063340421068	1.2208305404245172
1.8521644448034176	1.3143712748776084	1.371765313176389	0.9292485152819132	1.5906798173512282	1.3579813602629291	1.1772515321283763	1.3004729239654098
1.2717055744484853	1.4073452384758989	1.1066715023412874	1.536554062637666	1.5871478771985392	1.5298161033333464	1.276633420134596	1.4402138499848285
0.9664643536829184	1.3332791749257484	0.7165325134455717	1.1304243013705102	1.0480793056536517	0.4225824531234899	0.6825464376560114	0.6342609465869142
0.3501426473115352	1.3088032709280806	0.8234845930235221	0.3137275559541566	0.8516947492687891	0.9811183808457444	0.9014765618962656	0.7463604752168969
1.378767701421309	1.8088340548338735	1.183950884150056	1.7949526161624103	1.5940611089995786	1.999421332113429	1.6971561590768027	1.9009763744661508
0.2777693808712764	0.9391100727952092	0.1477874034708551	0.4544613904238359	0.7201774563346764	0.5756447935810591	0.5387867164540329	0.6470239501790628
1.2082373818432597	1.4902636712305504	1.0661113062818122	1.5064646820779946	1.2051756028965337	1.638773165517842	1.157058425090222	1.5132498325604116
1.2100896189118944	0.8276452279416694	1.1418699756098938	1.5292252733897185	1.0703668130656037	0.9061006880668798	0.860351500504559	0.9934782513319396
1.0340375018237062	1.5440327402018137	1.1926902781299102	1.622943088376526	1.4489869358774874	1.7155370075285097	1.4439436640999517	1.6546336992726902
1.4838672537030284	1.920204727371963	1.4877029347044646	1.5707911163516324	1.5886858664352232	1.6525827584021815	1.802918541517024	1.6237436425814
1.333191209626403	1.5779374099138117	1.4864226110181726	1.5943883132290029	1.5195372709176096	1.8034573164089045	1.526291191696412	1.7540147951606555
1.701929052062175	2.232732725021369	1.752466157284614	1.939855296731486	1.77797477420206	2.100054698063001	1.7863244661580602	1.9192468656525925
0.8672516122022832	-0.584471010431755	0.2842242568748434	0.7868349263094313	0.6175739351261254	-0.0993845556018575	0.3231084098502108	0.7099873525635346
1.409176754921734	1.374506662401683	0.9162299217437072	1.5318099865480403	1.388136807909805	1.5629393635700082	1.3810269182589423	1.4660617686887694
0.982718137891224	0.5470177289674256	0.944693269694844	0.5418092544286737	0.7732645822218509	0.533928093955951	0.6397907033760939	0.6754390295684369
1.165069934657925	1.2044933764047898	1.0821803643452597	1.6529026993439704	1.0326460463478746	1.276910655563218	1.041082244368171	1.1199391697764094
0.945317355950838	1.2745534051357623	1.2322188309411923	1.0515290266900763	1.2270618204890973	0.6684399424173983	0.7123242231809062	0.7569380678306435
0.716992089559876	1.0730697486411478	1.0625039701289498	0.3189131738897001	1.1353837848432669	0.5570604007999871	0.6147138640381321	0.6192676376742033
1.7046835995590714	1.87028651050742	1.3359878501795126	1.7830150555149122	1.6693968984629028	2.021535196232451	1.908602023083888	1.6681509300191144
0.3048900237307597	0.2349065542369708	0.859349126740718	0.0067027543062004	-0.4553662524715195	-0.9806758166211677	0.7230929085345945	-0.4760733850547911
0.648030444012537	0.1137749218852905	0.1013289945837882	-0.2829392801547235	0.4791060886427706	-0.4084232738272105	-0.2737492141291678	-0.2551907027098727
0.8586377944654597	1.064773532324129	0.3188314414630714	1.121324505748258	0.9195246514100348	0.6752180685240383	0.9044890271091138	0.6193408801464276
0.5555539068103762	1.200875265769734	0.6071057149906691	0.7591056644413697	0.6172928617794358	0.9641747275754806	0.9646482337728371	0.6440095773940463
0.725850545198814	1.0856141431121606	0.7441734819842325	1.0703959003812529	0.8516692463486454	0.9201340350992964	1.014349421290221	0.7067346193699215
0.2290595516287139	-0.5498077163649915	0.4828337291474238	-1.3670722646503608	-0.6115166303825477	-1.2571422263127068	-1.2397462474076149	-1.2414619161169371
1.3698254193136248	1.228650399102081	0.7751420086330391	1.0447109103975103	1.3267458076776042	1.335140525655847	0.8933804736676099	1.5458712920834887
1.3686669275945147	1.1559317346934517	1.1058008976479268	1.2216730350168088	1.381537458951402	1.1248763205007355	1.1067092848955482	1.3453417184039331
1.202939404332395	-0.2588289785624774	0.1584188234660216	0.8786989690939625	1.167766261080024	0.1527373088090819	0.5804502076462802	0.9083782859455656
0.9432628830306946	0.2214749752331614	0.1795748041281801	0.8708241776617731	1.0047987101521214	-0.1200520344796296	0.5125645066756148	0.9760769427356614
1.1686004818682174	0.4148346765923126	-0.0371931215208552	0.519840400745445	1.038302105262472	0.3663551178909245	0.6621200276448946	0.7423726762909623
1.399485566262987	1.271132442338668	0.6720757235413272	1.104692439970234	1.2537298216312518	0.95574423857773	0.7805409353455416	0.9816942173457168
1.438653964043285	1.2602084163921654	1.0475528482708252	1.3911490823587829	1.3785731974427986	1.1274462115704582	1.1304111926253912	1.275310076523977
0.8191361081887445	0.7883719980248736	0.7833008336070553	0.9666113589682004	0.8924073619205678	0.9492411466679024	0.7310146828690218	1.1983763751507015
0.9475984780209262	0.3496799634658679	0.2713632677546762	0.6016082951323005	1.175161146151386	0.2471108465146166	0.5004820827887948	0.4627924279098841
1.3297228333725066	0.6090170846629518	0.2921916873482935	0.6510941249500393	0.951288865852496	0.3613578541109185	0.4346052970765229	0.1654264534848646
1.4853271838060291	1.773788160470669	1.3656055391449442	1.6918308219678535	1.259888365844047	1.6476401900105215	1.639131497345116	1.4931735571230809
0.5667415943391664	1.6345817022737268	0.9546538580817128	0.7866484073868691	0.8693638916292464	1.1092735554408548	1.0928646163560118	0.944257855537222
1.3366484074077896	0.7252571047371525	0.5555002065076504	1.079948133116183	1.177453010152996	0.5198075186980968	0.6766163952695576	0.7381955942347788
1.0675820273087353	0.6551145500266433	0.2086504901389133	0.454047593765578	0.7281378715843815	0.3071340525451009	0.4765070879854312	0.4651879460442825
-0.3720201080303367	-0.332963328364339	-1.247294757370416	-0.4449690453811186	0.4783407562585463	0.048938420865318	0.5584875573555641	0.4796883066654293
0.4415794828315388	0.4865204227193536	0.7945886951119422	-0.2840670173938746	0.6039072479104013	0.456850661209329	0.5628596650002589	0.283437396609645
1.5191988868797477	1.2302172360716406	1.3036310571112686	1.2630753412045317	1.302512169899791	1.2839682075940342	1.3454654315467212	1.282904631704575
1.271303615916107	1.1915366539360004	0.070193497811901	0.6029970498926714	1.0472709773902544	1.2413973686565538	0.7217070680504071	1.0997888804585567
-0.7152085999665588	0.2577433049922974	0.8155006973374544	0.4277510107034894	-0.0405402592582149	-0.4093261369387151	0.1234087546271026	-0.0383377720244295
1.1168428626362432	1.386607279898428	1.4281765145854637	1.2429634406219905	0.9387036245053836	1.0224939549819263	1.1679497934957737	0.919973487122796
0.6435009074941843	1.372420431716466	1.1594654149528412	0.957341308385491	0.8592912101198358	0.868635283057229	1.0760842321641997	0.7322436523406282
0.167702159069897	0.0970930488777768	0.2977885691746826	0.0064706169183233	-0.1426010628144109	-1.313501430668034	-0.5514445876256983	-0.4028545117693557
0.8349473573381803	1.1050179136762428	0.9742729681022873	1.0335175983410434	0.8522403306928777	0.7587759494426263	1.0239475114484835	0.9181239696294832
1.556176821318482	1.7375389561008547	1.187940508865459	1.199369122343025	1.05824058638185	1.7372330659937572	1.53767553670125	0.6544241108316567
0.9619967930062676	0.9206647871445937	0.848612768498283	0.7389664698526714	1.1388759384648086	1.01937890009905	1.256052943178043	1.0246322019575833
0.9514863315217296	0.9815974254783252	0.6657597950948035	0.7584774507756089	1.090282679541328	1.369310398249461	1.1708977063548982	1.2541673145530294
0.7709566450046006	0.7137476326087024	0.7907200996676154	0.5001975437059013	0.7132879671701843	0.6070347962168121	1.0271004552692706	0.6067110218823326
1.2605566700709598	1.0537938586187476	0.3259024253447296	1.4187433397466471	1.5141815833358545	1.0770370777808893	0.9557821364457796	1.5910622803094994
0.4205068843759189	0.0637649765477837	0.7342795817943215	0.1666020486008365	0.6596731639716837	0.6805338260605686	0.7106031779502394	0.808784424064861
1.1502164453264694	1.2544523156174625	0.081273631880821	1.3463145071785851	1.28947053645539	1.1455577328979136	0.9377890372835044	0.9056144692285834
0.9317554156320382	0.7730730785788462	1.1401623291681606	0.3848413106810144	0.8869842153772493	1.0413244997867033	1.2400020352623962	1.1155341682229256
0.6091320179955502	0.7622782891469043	1.247144897904005	1.0764205383836498	0.6228596812273283	1.1469194653231969	1.3425361684824784	1.0325667680137416
0.8897188586497164	1.2767823731994297	1.2885425913937625	1.2696851218916827	0.9202760054274038	1.1214903231755962	1.332395180406179	1.0491317395936943
0.2962564264616534	0.8570708411081481	1.3891281079521496	1.3127268639758656	1.22858564253366	1.229054850055926	1.5393771038683275	0.9950665630912944
1.1226240108956878	1.1430335817931532	0.485688757479604	1.2581554369697852	1.2005186655979	0.8124423689145862	1.188541970814493	0.9366722722452197
0.4396003402533076	1.1005176211306364	1.8141673572526995	0.3092464167445843	0.730969764588741	1.0857599806517098	1.4744533057390392	0.411167956958026
1.4042811208087669	1.1997186903804111	1.0853650030498163	1.2253257733670369	1.355005242347083	1.5168995654274853	1.21036026047947	1.3953964380421342
1.2370981662445542	1.345716163816917	1.2449640653072216	1.2518774846277314	1.3016023108555033	1.4835273686666637	1.284609236797246	1.2456645230355678
0.6499806048388743	1.0049481984208364	0.7980995738459447	0.7498016862848529	0.7875700663744216	1.307533786159341	1.268343976526425	1.0509057675850928
-0.2022426382080134	-0.0650651482135001	-0.0109412850398809	0.3090593480889813	0.3827950764775245	0.4238860541666491	0.4097974049100911	0.428958165646888
0.1734334355103901	0.2814003221623851	0.6092807146484307	0.4213668248797971	0.3370629668900854	0.6045752710462402	0.9384156449558716	0.5768157134278993
1.18114645269315	0.9418600519351142	1.3671844626395375	1.3412483576212657	1.3091014312449318	1.1994860797514182	1.1193278548336314	1.2268450849718269
1.4550585125286597	1.4520277570726292	1.3601586339665606	1.599898022691824	1.2931713280184685	1.358589602470008	1.4811262409468358	1.435076661684043
1.3767554140333234	1.390015313356531	1.261483622420836	1.5668601400051343	1.4454042301480166	1.5871834018169162	1.3995322467638989	1.3815714839841566
0.2940308776018724	0.1064502787990112	0.7400876999943993	0.1108376595454199	0.3484742187396833	0.8829938719508573	1.0401546448849492	0.3087227069591117
1.8164435493680584	1.6335557442739006	1.5045546354544492	1.8020917243632963	1.6203175783399677	1.6782411118293263	1.5909191406171652	1.70752895004427
1.3758476780929734	1.0511792558920197	0.8832891735809846	1.5250576513754954	1.377241924007452	1.0771251461714109	1.0042251152497947	1.5720833348189005
1.0787805032748237	0.3763700222517476	0.6122728064484154	0.6062412813384003	1.073105171787086	0.7770133805678973	0.8266244532964974	1.065181321099496
0.7680479513466126	0.3218352101446153	0.6366282916822089	0.2720028385250591	0.717792663358154	0.4790879788912111	0.795338793093934	0.3680240319217533
1.0283594077838594	1.1574521297881957	0.9637356180422856	1.4067547433598857	1.1867871304882498	1.1182747083775042	0.991924324617362	1.2186894534699189
0.8435479398117004	0.3658910842826544	0.0367966621026708	0.4436851788248469	0.6494380185174561	0.7609344527498597	0.3994012780700512	0.499299635808637
1.0322849611351308	0.8232481284219387	1.6936907683915303	0.8547494289652138	0.8543774704279338	0.5649859734431318	1.2355363338569711	0.763976799837023
1.24543972108508	1.473712423155859	0.711903064471435	1.295990910195902	1.2909454927847368	1.502330963216601	1.0921353869661805	1.5400089757979647
1.5158539111359632	1.4136867811192648	0.845992348567401	1.628381997836165	1.6314561632059466	1.3873458191183583	1.224100632833098	1.6084547306722723
1.5281836571433556	1.2942562045927188	1.052548636582628	1.643755183758825	1.4726128538240657	1.4066176076206176	1.0964839312844576	1.3922827042138497
0.3784373397950668	-0.092062169550117	0.8978751317535594	-0.1165687455412119	0.5563715090015696	-0.4429943098355693	-0.4332076891813743	-0.4638468600731386
0.5956081778755085	0.97743075432034	1.2645110451480266	1.4374946840368434	1.0405115332280992	0.9490031492399768	1.143157896377313	1.0415128877348567
1.1210838466394133	0.5320220997418921	0.571567166331513	0.2645703629105463	1.0357009264632504	0.4094740020989194	0.1288930213234695	0.6098471636890398
0.853092917696665	0.8819020136028045	1.131108531304711	1.5103061291313569	0.8600080412826381	0.8623144931412826	1.0556834195338884	0.8964531525872401
0.7735623099792317	0.3759702656039855	0.95163193263251	0.202328106462092	0.7624386744619392	0.1555990160959252	0.1656149838858789	0.331294896041359
0.7698030399703983	0.1260623662965042	1.4395093873524076	1.072998046156737	0.856410464837232	0.8766598531411474	1.7733924025974708	0.8457693831098406
1.4259655574286616	0.399503966477268	1.6323416525725307	0.5096366422762774	1.1077273088747772	1.248126754485099	1.2688019624343576	1.0619671316406538
-0.0570672948814889	0.2852722146196652	0.164741158904788	0.1971203000509657	0.5755468748912512	0.3932677550133635	0.4346972689589085	0.579927068562042
1.186714540960134	0.3572095884376109	0.2820018812543325	1.0238939780471907	1.27648439917363	0.7377118135322522	0.9155944746887984	1.2785562479915955
0.2968181488393011	0.6338547607210855	0.604217432117831	0.0751570898930591	0.210668951455706	-0.2106381526642595	0.1784967588561058	0.1800302496239254
0.9444170009318206	1.248188018502935	0.8532371370670981	1.319803704901602	1.0262822833769052	1.300845383047798	1.14637754459703	1.4778079838149227
1.6567143505723214	1.7613071256987214	1.4090508423051455	1.6977843397230556	1.5762273136757163	1.7947734643558566	1.386252057995555	1.7097844058505685
0.4297852196061678	0.3732962519118792	0.5015225126741163	0.346653915395758	0.6626467384753588	0.210313759922489	0.467660387087944	0.4588246207747292
0.9814397893858136	1.0128809919038226	0.8195741001979387	0.8371760416459407	0.7891757304586653	1.025042730044571	0.7292005502034655	1.27917859896603
0.490450131580275	0.736407052388446	0.8447773297923331	0.4828455321860646	0.6979596455280626	0.6643984087471279	0.6969110839227229	1.0474870224073256
1.338308944073321	1.2152735035965534	1.3120309193032773	0.751861202545936	1.1984964681081394	0.8515282765523231	0.8682609941349809	0.5946451545054362
1.063180551298598	1.5652643352312494	0.9338255867209458	1.1479345527451004	0.9306369872318228	1.6593092342723483	0.9451996021055312	1.5040176849438889
0.7744494284106006	0.2560716243738495	0.6283989494587793	-0.1948265424515798	0.3806558187632423	-0.1661147300009267	0.4709196610692309	-0.2543725468205332
1.4055365377386595	1.8147443527730256	1.596433971337901	1.6680403730097364	1.352365857451575	1.589176769186086	1.594904066564319	1.488727440565897
1.2666161198375072	1.591134080895592	1.2481665584968296	1.608160999436386	1.4753217893366086	1.69718025867541	1.4199142609245423	1.7872617285703354
1.499886293720749	1.5757122335971911	1.0724637451365484	1.3174019134885293	1.5123503287655788	1.5950415362503456	1.2967441194916938	1.364469551614072
0.8009976028035124	1.5846670790518338	0.8813313181672763	1.3101538355914704	0.8432491870487832	1.5810800584354283	0.6374295701564268	1.337808503263168
1.4828493039571244	1.6425830824410357	1.1858546048952248	1.7307321410520509	1.4507147513158674	1.5326909631778791	1.3425716788763191	1.522367893622823
0.7335902992671341	0.7104503617024251	0.9525224548570784	0.8056261112444283	0.7153279146819731	0.5678288503260471	0.8502122878913864	0.7344710272196586
0.9185419412560598	0.768971985604006	0.3465066322820307	1.1817808902962317	0.9713454924377432	0.6405396786082639	1.1058114217153163	0.6416474001684358
0.7828363192977702	0.3722056222327101	0.7860340058258078	0.2916468565570784	0.603475001745475	0.1555990160959253	-0.0981651350849825	0.276820073402135
0.4318031759969741	0.4313645085426591	1.0889486764928202	-0.5989828552175414	0.8503732395407728	0.8230814419379167	0.9272532101441018	0.9531330507527442
1.1143309939342865	1.443593754727592	1.2452266078899	1.4560039122198916	1.51833698593095	0.7455444186670699	1.4386408279857237	0.743522648664549
1.3299797523983532	1.0267961903336462	1.495252477143083	1.4246882134911638	1.1702226221276169	1.0146053637690011	1.062410200859749	1.118124337339108
1.1306628000332752	2.221637845234502	1.8693205271953488	1.4913276734067202	1.3838008801273858	2.0902885141024847	1.7977658623443409	1.5840639124796938
0.9203853843170928	1.6277475508083712	1.010190507469464	1.3851103944675935	1.831338186427816	1.7614686808979283	1.1546011395026818	1.6623139784213314
0.3174104775674447	0.8935299222215444	1.000128305693211	0.3988938575007127	0.8357196103778388	1.4269962639376952	1.0111799603675589	1.0227074852878577
0.6137275493260426	0.206749417379604	0.005969495025624	0.3348712594090264	0.4782109124678549	0.4667353444145553	0.272260629844502	0.647917742891265
1.3999177694933496	1.033807683259901	0.9490389064782214	0.8812712690281223	1.2722229345798426	1.1402244010286962	1.131060046618008	1.1611432541265856
1.8247023560693492	1.9399422302892555	1.7255574423083608	2.018505911247817	1.6681500636053428	1.7054353698621365	1.704799293401853	1.786903478086394
1.3387780520870745	1.5615406260168592	1.6929006863915683	0.7745571269049496	0.9945984178941012	1.1005969380212932	1.10793642487667	1.0337915696098894
1.0294028478530692	1.4259220223304128	1.5422207057583444	1.0287972743400682	1.088791486274958	1.6433814848010395	1.3048073116849408	1.407924758297037
1.2518435314449743	1.0840045067761568	0.9091306504539344	1.2910715055178628	1.6833520837896367	1.4859805853581876	1.328219981901573	1.7285512370356677
0.8315450953251242	1.1739413696808303	1.5073706897574397	1.3959238436741142	1.1117412727769824	1.0359885386562049	1.3367588375148258	0.9958450769074604
1.2228984884837275	1.9196355234306297	1.5050721087587502	0.8533997695746829	1.198577393868625	1.5037455349084183	1.552811631443677	1.1430043980815003
1.1525847289376343	0.6208655439493552	0.9855029000700491	0.9805109012506704	0.8967696959942566	0.7166850045481916	1.1684543559278713	0.7245241964971159
0.9694609760749598	0.8842230012925535	1.314291508081289	1.0728450034564716	1.315620930834811	1.021559745334681	0.943848170320002	0.9467201554061258
1.182180279603552	1.06065453312557	1.3661807879466337	1.121111271644812	1.065168756259949	0.8591260045549706	0.9716710122653992	0.7317131941424165
1.370818942459073	1.3255904962678853	1.5381091763065635	0.8333204966380394	1.380815858194382	1.6729437213846847	1.346947535130174	1.0890906807987613
0.3364217746818425	0.4713123581790865	0.916379267825968	0.8465722186998677	0.8520377098126947	0.4296444135941035	0.673549957607403	0.8450863831137418
0.9050146857296982	0.521170318959625	0.5946766624289608	0.8853041451559142	0.8263470263223067	0.3442856539572254	0.9926878630656022	0.8005086560874073
0.5823008407606262	0.0541288383708081	0.537975976372176	1.2009207653926868	0.8738333679652309	0.6087357469900683	0.5478779795788746	0.8991500737491509
2.1534963945437617	1.331500420359077	1.4820078895682849	1.813418270495318	1.0408691315533525	1.545320878227117	1.2920783882618403	1.806762594755032
1.1598709256940083	1.1984041150595666	1.2927392006404872	0.9050272002362296	1.3246338723630504	0.9058850390472428	1.1433246533256824	1.166939067288863
0.5488132317380621	1.0710834469924129	1.2250947113776107	1.3501013810625089	0.9230264686058244	0.9379133237890992	1.204388536225849	1.4055666131707008
1.0226257859150665	1.228056269205991	1.2444847717751546	0.8961547243773885	0.9614609184670486	1.3249372022201291	1.2386678168385747	1.3249186034399238
1.2836918927322116	0.9162812409578251	1.3368368230811631	0.9765181799731096	1.1644096648039557	1.0545973845776293	0.9451523138958206	0.9427752600854106
0.5608486557926892	0.7230142710675432	1.1729449651139523	1.1503671999914733	1.0409497492859536	0.6610006535209504	1.0245603773752603	1.265461847024278
1.1445022133649096	1.2000928308753958	0.916352818936971	1.273705991998091	1.0881696346023269	1.1089439776461218	0.8015117969046119	1.037215760146161
0.6386840842907193	1.081067346533917	0.975025459264132	0.4992316121556647	0.712102205691772	0.5686023581143548	0.6958563864659897	0.7235191267612273
0.99974730159445	1.1542439693965187	1.5825004778909773	0.539712937084595	1.2698011745138538	1.2167558881651432	1.4139509580448597	1.1134042924246612
0.6884153387122065	1.3156092629171212	0.9961598359873276	0.4113700784772136	1.1037958099651926	1.071509657884703	0.9378340540476716	1.0384429125295955
0.7052750742069298	1.1417861201314463	0.9095258862341	0.5061188080248458	1.0567541276511483	0.9067096845525744	0.9135108346074592	1.0515570961825558
0.1036599637911751	0.4060772502234918	0.5157020908827653	0.1378887600503106	0.6752265345739143	0.6238883516734113	0.8445337820177409	0.7508781933456551
0.7817709392053525	1.0325000098933237	1.413674572515318	1.0224301907198112	0.8852922794578443	0.9018886219032792	0.86794970327127	0.6963479631384888
0.6435087989915752	0.3337864002560508	1.2201699135189648	1.3010000276655136	0.7981647398630438	1.035209071505855	1.151884948684366	1.041697399780109
0.6884751997163739	1.1018687000095224	1.454071118461311	1.46128280352603	0.9378152531610568	0.7675839384337733	1.288561401735435	0.999720156067702
1.109605540195556	0.8379857428138945	1.135103944417582	0.6519010076065216	1.037884944501624	1.038418053340998	1.122906439929097	1.0368707126044938
0.4386903434070944	0.310123109163344	0.9841934788636316	0.3765136385928526	0.9011861315510468	0.7292367700674122	0.8999106155097156	0.8914748693559865
-0.0418327189260688	0.1009261272621078	0.8506490870080597	0.601875993393672	0.8053667317510818	0.6449663206312721	0.4400093339463338	0.7498070587622679
0.7621505309570746	1.030194029938514	0.4022109357110806	1.022848380485761	1.0356991379794904	1.1489031448302998	0.878386277891298	0.9623715728684434
1.1552950076157649	0.7142349299904869	1.2650667295498608	1.485772705959187	1.2217603757201805	0.9228025425227752	1.2264534158995457	0.9423318929137522
1.6154924637212005	1.5297728968074962	1.3962990132709263	1.122362266838003	1.4594303631575192	1.6257726042468952	1.3714052774548025	1.5920602176344465
0.3475178080581761	0.8610890606278585	0.761140693131126	-0.0519939946886118	0.7229784317904314	1.106126170103394	1.1598566353992392	0.6029380192928268
1.2790821921195763	1.564489726591214	1.05662907003976	1.6641491534809736	1.7201679855417435	1.495471850190617	1.2949689821319157	1.6626967278977476
0.2944966187960922	1.0358229389231182	1.171172226080072	0.6076222131831753	0.750452601372748	1.1969962992523413	1.403885895797064	0.7548776375415716
0.4431969750324409	0.9826137724702968	1.1719128676735076	0.9756838824990391	0.9307849176024856	1.358331897729702	1.0798417968328984	0.788816634591186
1.8687571324536412	0.9618114408264752	0.975852845602658	1.8393543935474903	2.025559308559999	0.7164558351220188	1.228208426319755	1.6060856755778228
-1.669520816904142	-2.5482372962079016	-1.2914585888786363	-2.4174084568409024	-4.211792456621136	-4.315545534579648	-4.3097414801040665	-3.9860176984368927
-1.583369343255579	-2.4444242300173453	-1.5085412072618802	-1.3406020149290052	-4.134659380666114	-4.398631645616728	-4.3188291340062	-4.351713746639986
-1.1437950871645732	-3.310618964395676	-3.1685844341770264	-2.3488117278266114	-1.9822183410662475	-4.41514071147599	-4.364270766976376	-4.251763921328276
-2.168533904881881	-1.836843572458324	-1.129410349568161	-2.322915626188072	-4.178757769378847	-4.402910323084133	-2.949863503338625	-4.3667736928201375
-1.342376289155888	-2.152553599688898	-1.4827600002388657	-1.7420497490484057	-4.208530023684944	-4.404394679000458	-4.2697358645624846	-4.473356764532708
-1.9614745130890527	-2.82592875173762	-0.770137401113034	-1.918852418090526	-4.253607827453317	-4.898897269679846	-4.254121871163275	-4.507229874876299
-1.2749395772530747	-2.6593509160780746	-2.6570802366150352	-2.6703916048530747	-3.252895894875765	-4.4214463742762415	-4.308454085013428	-4.618286676310313
-1.194792337913487	-2.300760344417769	-2.537204823903569	-2.261964416173266	-4.097200475110758	-4.404165346176097	-4.3545990937989405	-4.392762262637841
-1.013697182355898	-2.59792666516195	-1.4538479379772251	-2.614876332201966	-4.0874582010064255	-4.41011483262467	-4.18735461219029	-4.406163751463413
-1.3230639531827568	-2.2296329695488537	-2.0055404653268614	-1.9942141620158669	-0.2032967701017942	-4.2937088968628645	-4.2938185784752285	-4.311835388006355
-2.082712416545076	-2.868658777789	-1.7771208352687986	-2.5154397874930305	-4.363060746941188	-4.497233180091522	-4.5273254118371815	-4.349049354033714
-1.6231213161055826	-2.735962448017613	-2.638022950877473	-2.2542062355643315	-1.8448296069599437	-4.298871573484909	-4.240455201936316	-4.549389430741275
-0.7351702417317822	-3.469544753510293	-1.563420638720467	-1.4623674130867776	0.3484226411287796	-4.541507123198977	0.3161712890533281	-2.969678275976276
-1.1295901277304796	-2.503086182968906	-1.4020744581561329	-2.7979718261490487	-2.4566613235103296	-4.348178008346904	-1.780436621593224	-4.07764731340118
-1.8232275277453989	-2.625404963304694	0.2201851367691887	-2.3001305181327734	-3.3647886655647987	-4.82839742542729	0.5387142602543864	-4.181503918257623
-0.7193600565399453	-1.3249193842968583	0.419440086927872	0.0257704940929605	-0.0018908445818078	-1.0848156746628912	0.5430358093423998	-3.0919534617263533
-0.0056640630565302	-0.8597366184687025	-0.5388552343440767	-0.6457421272596474	-1.0425836437772733	-1.0848156746628912	-3.1768810217354897	-1.111929122287321
-0.2013633702908476	-0.7702706206145941	-0.0562050706140362	-0.8257787736278465	-1.0363872494919104	-1.0363872494919104	-0.992821508767996	-1.0363872494919104
-0.5300744173973174	-1.1806362079127997	-0.0149925429203183	-1.461022656784266	-1.0363872494919104	-1.0455797238934208	-1.0064452125621757	-1.0363872494919104
-0.5855415392781983	-1.416307272820678	-0.9074085314306344	-1.3072708180421633	-1.080669214579374	-1.0363872494919104	-0.99622228878405	-1.00699642914169
-0.8944881575298438	-0.8884599720047156	0.4228465168199112	-0.7860710992699018	-0.7228572913410113	-1.0401294708496824	-0.949964806192142	-1.0363872494919104
-0.3906557898449901	-0.7662141921617944	0.2313305762267094	-0.936858945408268	-0.1673687246517836	-1.0363872494919104	-0.992821508767996	-1.0072100652755225
-0.8057419948635004	-0.7923886271740742	-0.7409464972093508	-1.127083507369306	-1.031940185372362	-0.9928214065226956	-0.9928214065226956	-0.9704124374185108
-1.098440364823439	-0.802535240001302	-0.1941435010978746	-1.2187168335666585	-0.9492556657987812	-0.994421664617868	-0.9805562053538776	-0.9691831476449936
-0.7302891757156212	-0.7710978539204487	-0.7460691476809156	-1.5648252356373762	-0.9639236314688616	-0.985695563069793	-0.9492556657987812	-0.9578468402024364
-0.9283587895473056	-0.7733109287685538	-1.508678227038979	-1.7304642414137323	-1.2040150270391363	-0.946104307263736	-0.9400585005007576	-0.9617927038182844
-0.3846645157385299	1.1386819165764543	-0.7030825328399344	0.8094809537688298	0.4002688283099255	1.0179670102015144	0.3085975960078127	1.4042401709214556
0.2233218928706909	-0.7442278808854815	0.388961788652878	0.030202408264922	0.556671643135754	0.0222635376010453	0.4255576030149376	0.0596122649514936
1.265749446252124	1.0487072415346612	0.181869484965792	1.1300425573363029	1.1536586023779054	1.046489479951528	0.8876404678556443	1.148417450306098
1.2928348099752025	1.5234735806464583	1.0293501223199537	1.2621665731638048	1.101922576358217	1.0394900424672309	1.0393203048021455	0.8002915999913901
1.5478169325436013	1.4892605877735976	1.3356634952985826	1.4914490455767302	1.5464035553518334	1.6093885099726113	1.4034902421897038	1.4730836669116427
1.512390606315723	1.6156923710532116	0.954509737674625	1.8616886055753037	1.384390581280037	1.6537499376585048	1.1935343616052274	1.547033545463426
1.565917471190272	1.5452301264734722	1.4469706975900778	1.630111421417462	1.4638626369711114	1.5123369547983785	1.429126954293931	1.3771331311417392
1.4322636904197523	1.2246149271856552	0.8326457245042	0.4521935738000784	1.55836517770044	1.4531577218495233	1.3468800351290884	0.8367903754233388
1.0947487193618484	1.53268120241044	0.7085206401780909	1.3379781026878017	1.4783782973069843	1.308509326069645	1.0849022529101708	1.644166430530314
1.5196519172822331	2.3134384549700586	1.1471875076309808	1.6722198009426126	1.8942509105073937	1.974036982326556	1.4025433267310108	2.022364191365082
1.374801750536054	1.6019450544101348	0.8434616210064525	0.943993199764535	1.4016760656028322	1.2138389177731106	1.2118290773381706	1.354134929442368
1.4091625269657189	1.3320093326647726	1.5257258336966035	1.1205501548968515	1.452677227754663	1.762892715011974	1.4092545319718026	1.4782462005175667
2.0397716388438054	1.448728373264262	1.3506901743458883	1.8332701231722093	1.7746265675920554	1.6934965154996464	1.2290766876559394	2.015810059450846
1.0428072174850254	1.165836464372256	1.1266161372162538	0.7170916689695038	1.335073843730163	0.3950654176750864	0.6525722735076435	0.8539620622715329
1.3829142390609892	1.8551599489685813	1.6329056785465677	1.7928023023995123	1.6459876868671384	1.87268131388627	1.7460789389290947	1.933612543996118
1.5415352934696271	1.9728821721510887	1.9848841709642249	1.89168539568224	1.5452303102077631	1.7763735427542149	1.879292871268906	1.75669396723653
1.2448972871097692	1.488086157028191	1.0984639521057369	1.2617913752396757	1.392440470507826	1.5113782041733477	1.162794528082677	1.5970289176610686
1.6267355685017613	1.775238150557679	1.2537847762318537	1.723864417889252	1.5307549257729718	1.7300778599738722	1.4594405965621151	1.7568239005944208
1.3667103277188395	1.6824144433260109	1.3954295310749132	1.8076514512424944	1.436664005167111	1.5459789284204637	1.1580008587033406	1.5348116301004997
2.1080136224514017	2.552552922695431	2.54841376873986	2.311248530050466	2.4565801813540165	2.6412403546185708	2.4923145950497805	2.6171903560109966
1.605782744221346	2.07242486086938	1.810596697634455	2.0431339664179444	1.876501047354518	2.0886261365089958	1.902584520269996	1.853425009065879
1.648049246206568	1.8989328336729152	1.5075408310167475	1.7777413384725334	1.927024979022749	1.8525735147302396	1.691674603317101	1.880253204239258
1.629256753966774	1.8665261629067045	1.6417217755856626	1.800762211620527	1.6268558929109092	1.9127126314123388	1.8541596228605668	1.8194237026180973
1.73054653564082	1.4094148208518196	1.7371054494865878	1.6727996595079684	1.85528238716856	1.4424639517580111	1.9639061326770195	1.7213884111135818
1.3965466920119558	1.8370939347194997	1.6797140946557751	1.77991522007893	1.1060770626109908	1.722597726648092	1.546304085566642	1.3797410695218106
1.848785313493701	2.0040926047621648	2.0357913260841927	1.92175641278664	1.844750335754434	2.06294791695759	1.9398502325783389	1.9996115210837688
1.679869675895444	2.14225554779866	1.981278910738328	2.042337924795121	1.8274321594844327	2.14082622934058	1.986587079056132	1.911074877163037
1.6832433049083153	1.901919872092771	1.7268937060626182	1.84925845175607	1.9783466352853825	1.964667373314616	1.9648857608095465	2.203414000914153
1.549324345946197	1.79594573934454	1.522745215733035	1.7581926414932347	1.640781264656922	1.59794628195028	1.7145181669635057	1.6099036497629726
1.6085260937862684	1.754583938316359	1.521688315912195	1.786269022498541	1.6457372681872402	1.596227969673662	1.6721058931617991	1.6072350472809818
1.486036119938671	1.6576829638173702	1.343952032489809	1.371813626505081	1.3928175849684667	1.732585747710529	1.437718214097574	1.7434171106700405
0.990010055009468	1.3227827903143796	0.8109755905789907	1.003561992918812	1.299407029699624	1.245999844640942	0.924155737183195	1.7227166034715853
0.4411926612190295	0.106651365947281	0.7545786230148449	0.3267293674960028	0.2054949293989232	0.0758276402630741	0.4512606092783073	0.2059174004508077
1.091703988166458	0.9208062443116602	0.9462846155376904	1.2161449105554043	0.8913901711892048	0.8039925914518343	0.8291953467691863	1.0668438386520975
0.435002839466021	0.9943728863988952	1.017062231448571	0.7315516774784051	0.5386763111227163	0.7184338989824522	1.2864950144953544	0.5190978449163747
-0.2243208224542786	-0.3144306535882014	1.3328734161050824	0.269495069341656	-0.5966109556069733	0.7042656550768469	1.5459383249640557	-1.0865444375972404
0.9296886894307106	0.3075518580187014	0.0462102805977678	0.6116709879776806	0.8259110695572316	0.525072090307377	0.2460961375782458	0.8317923753558035
0.5877448962989085	-1.0027631087090454	-0.0288599281119625	-0.1588442990879304	0.563107155132559	0.0900990150478631	0.2384330367880321	-0.170276964659837
0.800127807489389	0.3998461529316175	-0.4934181519696902	0.5932737090164402	0.7742787156320572	0.2150946336362394	0.212843474797745	0.5091935148247836
1.2722574944111509	0.5806948358736455	0.6678687963017399	0.5681730933289992	0.9579931862653772	0.5949770630209111	0.5779310970745782	0.8307448966977595
0.9870140791536156	0.9875309686166296	1.353560709951191	1.128083975016285	0.8551595188412154	0.6474201882961887	1.083403839998434	0.5906379241500024
1.311545556085823	1.0291508941365124	1.1319636556927333	1.3712322174973222	1.4432229468849798	1.201567575194241	1.1203712856046038	1.488730107142035
1.3703857772785568	1.0689584180523333	0.9211079067844948	1.1945587278898155	1.5054787508960148	1.1355565874370095	0.9867993530454104	1.4705599457364722
0.902639148289563	1.1402866895842507	1.2414836825555031	0.9962098626764592	0.8036110236809104	0.7441165649562166	1.248336801007807	0.5759246352088163
0.4749652186625091	1.1182004612196326	1.097369809531224	-0.1058438908487678	0.1072474949656815	1.0333448709166675	1.0346547465154003	-0.2053197586938938
1.963100907838831	1.971052189222124	1.3832569274566755	1.6438479562540136	1.770588162362949	1.7630272045513715	1.528140323145147	1.9005293930831428
1.3544698393062615	2.253644259185876	0.8990061575708695	1.5034563863968884	1.7651992482955754	1.8369949165432768	1.1989241066025864	1.8330901145455836
1.9564715243144584	2.247304749422701	1.4085152900789928	1.739169692445885	1.9903636697520009	1.802006801055292	1.4691968845296883	2.053057283707828
1.2125399259525216	1.6042425856396787	1.2115281085420522	1.385151429711683	1.5536320561967982	1.7435386379350395	1.1391723474814084	1.4435775596396354
1.2336578120346582	1.5446455405543893	1.4486431998175011	1.924880257063703	1.5613991919606034	1.5454018212223888	1.385262004135426	1.4835216808926917
1.9429141485169268	1.7681128229008756	-0.1881679099572789	1.781176729892565	1.7215539507097133	2.2474192889453186	1.643513366093456	1.9654125132810336
1.1288379753821411	1.2847363221341896	1.3611783397055488	1.2433137316612894	0.9021410372526556	0.6569422896838502	1.1543428169151602	0.5258530677407454
1.7484303991368515	1.3572970633390733	1.1432291336401526	1.5772093691878983	1.4830828913160945	1.49836074712321	1.176337382390917	1.5753323009016031
1.8988274659212725	1.4842089916093184	1.205821195681184	1.6943251188124917	1.604772245332624	1.490796244088148	1.285629913085342	1.6694227648723536
1.8642176917896	1.0225555188589182	0.7125937514028332	0.909558953681406	1.5396997398008283	1.150686919227013	1.1518728188941991	1.08576031688752
0.9330628501256176	0.7842305367229223	1.0477050208570096	0.2279136924180964	1.1944025401474156	0.4009927199695849	0.5495665689669248	0.6727669893050595
1.0595042079213313	0.9093427049936844	0.7110571328219565	0.4992193405935163	1.1588434818727582	0.6635512730409876	0.487516810862928	0.5712417914128377
1.628648371847209	2.019380881479341	1.76669532490715	1.5896521321260515	1.7354386571917786	1.7104769619358955	1.865607335876884	1.6631012795317182
1.2443600983303362	1.458535090572706	0.970456025997891	1.1739353140951925	1.5527841158627016	1.4437297763371957	1.097450416117087	1.5237595354432167
0.9168862228660356	1.4349526223293811	0.7161382653533092	1.1222151487736507	1.0925828297928328	1.1550072518584047	0.9236380088174908	1.1700123794293522
1.4211613246195518	1.3018213837161987	0.9347225659445898	2.025865446331504	1.2389475314971712	1.4416996472749817	1.2204388656854346	1.8104750058568944
2.0510560153990345	1.1180294626266405	0.8874000304686102	1.4312409040567018	1.7752417323639789	1.5856030913881334	1.543996676646867	1.500302673882465
0.950493734229776	1.40568581362514	1.3173727095536667	0.2090043104832573	0.9665006984271872	1.4754919325502471	1.2524527766735685	1.019207404990611
0.6053520496241054	0.325982692672683	0.4256435834162543	-0.3892263271856534	0.6518875470896183	-0.578505395360922	-0.5569709438758716	-0.2548860303888548
2.4021643455912027	1.6048392142326082	1.6054414749251862	1.8756583962931264	2.129131458131351	1.8333391281964788	1.7251728911979118	1.9058207294699336
0.0228595008592826	1.0130948411068557	0.6215786149484056	0.2512540250795809	0.3944510608475591	0.7553858125019798	0.8001112348499188	0.5042556944616318
0.223235265333603	0.7567364053136694	0.8114201044951045	0.7870966555412386	0.7130619517495589	0.8231035800766109	1.1224728821394088	0.81990685741583
