# Supplementary material for: Uncertainty-aware machine learning to predict non-cancer human toxicity for the global chemicals market
Source: Nat Commun. 2026 Jan 7;17:647. doi: 10.1038/s41467-025-67374-4 (PMC12816579; doi:10.1038/s41467-025-67374-4)
Supplement: Supplementary file 4 — Source Data [file 41467_2025_67374_MOESM4_ESM.zip › Source Data/Figure S1-14c + Figure S1-17.csv]

BNN-CDDD	BNN-MACCS	BNN-Morgan	BNN-RDKit	CP-CDDD	CP-MACCS	CP-Morgan	CP-RDKit
4.028763595223427	3.07262309193611	3.5004603743553155	3.6374269962310777	2.5654290545697807	3.143542483397121	5.196964964060351	2.9687101247625414
3.605340236425399	2.790182012319564	4.670982354879377	4.272079557180405	2.3936060661470906	2.3436731689972614	2.2708825737073	2.0176324641864496
3.5444799393415427	2.228200197219848	3.189421108365059	3.0100142985582354	2.2699198901632074	2.313114599736476	2.2407392028610715	2.023911005939753
5.661818268895148	3.230917102098464	5.80718899667263	2.131008684635161	3.796058829541908	3.5222117462680416	3.636007000993737	3.5883101365698677
3.357067212462425	2.423241990804672	3.1895320326089847	3.492734307050705	2.051617834416912	1.953761973288637	2.136891506907544	1.9307320408687396
3.8987842798233023	2.3999753117561338	3.9041530191898337	2.441459023952484	2.9452890705621058	2.0070098602107	2.4351493308224605	2.0701672424825723
3.758813959360122	2.082202953100204	4.2789472997188565	2.573770260810849	1.986688369321457	1.8306803123559845	2.256858845014348	1.98263100096476
3.348078835010528	2.942875814437866	3.912374496459961	2.8269382178783418	2.045536991580803	1.84878106736905	1.8630969497028012	1.7242969304650964
3.5819206357002256	1.9305794060230257	2.93112498819828	2.045441162586212	1.7189144708905897	1.7101606551662374	1.957566054191625	1.20853402484021
3.8734914541244496	2.881705886125564	4.265074098110198	3.322782683372496	2.006010699197456	2.386353794444541	2.02763783311993	1.8471676863734496
3.148362016677856	2.518597257137298	3.5819131433963776	2.53882308602333	2.0198291427611195	1.8542107429076056	2.067975810577468	1.8135050639107415
3.500591292977332	2.0475939571857444	3.471719086170196	2.5477708667516703	1.8211958079842767	1.7407465513428502	2.015570368204478	1.7756170847327524
3.748571479320526	3.4851677715778338	4.4329952865839	2.995313042402267	2.4610276801150848	1.8356891742365409	1.884233107355492	2.2246008000723494
3.2380543351173388	2.046991527080535	3.404155895113944	2.245250582695007	1.91350886125414	1.6799120330578834	1.8683051060927496	1.5014107141041548
3.71349780857563	2.365839767456054	3.893468591570853	2.358762603998184	2.6657538262816107	2.08880764641228	2.4949262273013764	2.539890514849023
3.503007873892784	2.130538916587829	3.5480977028608303	2.272600942850113	1.9521853115785917	2.1200780152062517	2.38157302615788	1.665905021353514
3.590122398734093	1.8001036643981934	3.268115514516829	2.1833939790725707	1.815968768218616	2.024170788752484	1.9650679514972824	1.7632681147263396
3.6302912533283225	3.1293094933032983	4.308609375357626	2.48929715156555	2.9783065333203576	2.17066332905023	2.07955080458613	2.099007484143982
3.543582558631897	3.574631017446517	3.952039659023284	3.342522603273391	2.5393778735789616	1.9062506074051808	2.1191825231441013	2.980229735118433
4.199560290575027	4.169443601369856	5.479597336053847	3.9388295292854303	2.5374125497922777	3.1647966773780216	3.3690166523138405	2.144390913539856
4.000237977504729	2.0591807663440704	3.80457637310028	3.561953955888748	2.2440961095163354	2.7032756860039324	2.390079823164649	2.1730389872896594
3.758266603946685	3.630342733860016	3.821603620052336	3.430655968189239	2.76402598533235	2.9122707744895786	2.0870984140474147	4.8156930210964
3.554852765798568	2.037769562005997	6.4036349713802325	2.300723296403884	2.854442383307633	2.535365175101292	3.13299093882376	1.8251959964074105
3.8465524077415454	2.801584941148757	4.34672662615776	3.231932312250137	2.807668648853697	2.489012047426374	4.0995586890249065	2.9372991147223577
3.965411210060119	2.936792856454849	4.868959048390388	4.206824159622192	2.5028920603942297	2.8632680639606534	2.97384491515804	2.67290378246133
3.719846999645232	3.807581895589828	3.402139371633529	3.471996891498564	2.3958780115092617	4.249529401873039	2.141116904969096	3.0229318336226063
4.521322953701016	2.0573501765727995	3.9301461994647977	3.1620349168777464	2.5755400419419106	3.1185653777914744	2.434713585871389	2.523138097659255
3.4714332014322267	1.810483139753341	3.273386895656585	2.4625074744224547	2.1068894981937825	1.7688874718776413	1.920612976854029	1.800794593074044
3.3490323781967164	1.9010695576667769	3.2909936070442174	2.288102686405182	1.504772891744781	1.6182974709088436	1.837380200300447	1.4818499465869874
3.476271012425422	1.8860080599784848	2.8618458986282342	2.057859396934509	1.773046932225585	1.694098032100373	1.9281162789651043	1.6434991576725917
3.3633457630872723	2.265376764535904	4.756887486577034	2.245411014556884	2.121110431040968	1.7458043314131229	2.0616300571600603	1.6697616424683392
3.619118076562881	3.339797568321227	3.7627416908740994	2.6722592771053306	2.298831272908053	1.7367947121189586	1.9237195379710768	1.7768202553526995
3.772141486406324	3.200617885589599	3.617192232608794	2.921576929092407	2.3817995652626864	2.590273458910887	2.3256335269280286	2.021306373379692
3.456810545921324	5.683275783061981	3.232424771785733	2.242066675424575	2.393384791564826	2.562481008853553	2.2455014991509614	2.665351834845022
3.594373369216917	2.939370244741438	3.224888426065443	2.6253663182258564	5.091874586056949	1.8327533151263449	2.2197432467405664	2.752778942788954
3.6832744359970087	2.800794333219527	3.1100590705871576	2.4456307351589204	2.794479461817799	2.2833523535664115	2.352513844276764	2.396342713808057
3.3365566700696947	2.0544024348258967	3.158130985498428	2.1932456731796264	1.8604808727686537	1.8697710711609237	1.899440772969581	1.5245591841673964
3.4423196136951435	2.233687931299209	3.286723408102989	2.922602844238281	2.2791977938261567	2.407153244938263	1.7627873295381846	1.9762481795575355
4.080873450636863	3.835719805955886	4.088364797830581	3.160584479570388	2.5793113434477823	3.3126896856817383	1.977635863415144	2.275092978649672
3.937733221054076	3.740405482053756	9.618235081434248	4.179977339506147	2.3386481858807238	2.2915763481005715	2.4750601620216384	2.492578992694664
3.741943418979644	3.1231069564819327	5.311096224188804	2.6308853030204773	2.2857007561185823	1.901838718746483	2.0592889371859626	2.2815931508637166
3.616111642122268	2.193382400274277	3.453068017959594	2.949995511770248	4.760058139743426	2.006561220408459	2.494909075977572	2.713661057631477
3.4212557971477504	2.0959262132644647	3.961192211508748	2.360315728187561	2.3263481146573843	1.6656017809215649	1.9589083428243603	1.4903442388678236
3.471653515100479	3.0037962913513176	5.634616160392752	3.040208703279494	2.670782622482192	3.140819342803774	2.837081261408624	3.008825331452038
3.879396900534628	2.0002436101436616	4.04932267665863	2.36469964981079	3.253234664534555	2.2101939815324427	2.443635375459928	2.2148712542241324
4.4672784984111775	2.9511852771043765	3.350234249234199	3.5209387004375454	2.997604447047088	2.7058365029333507	3.5327096224560623	9.90535263772265
3.4567285180091845	2.0142395853996278	2.7574247837066643	2.053613460063934	2.552524027239933	1.935090966595557	1.911844297032348	1.9595197232828587
4.148037627339363	4.282721358537673	5.042799231410025	3.384383183717727	3.424430185000535	3.1119014859020053	3.697834638776638	3.5413208402532064
3.769547387957573	2.1951648414134968	2.923244947195053	2.3646345168352125	2.4252367505564285	1.5625722679608631	1.914796244790033	2.2827541161699374
3.434711271524429	2.608292132616042	4.46967074871063	2.9490803360939024	3.3389681856576847	2.801359735338411	3.283736946634006	2.708545821632672
3.840561559796332	2.254098874330521	3.995443058013915	2.266660833358765	2.3379757315533727	2.394966203150126	2.231362656739035	1.9206529672735264
3.657617747783661	2.180484330654144	3.0995866417884823	2.358935582637787	2.6045269571888205	2.5893354926568097	2.240311655793755	2.1263076889884527
3.392263329029083	1.9956585943698872	3.347545325756072	2.6093183100223536	2.721792858654973	2.4915775996835965	1.9877895801139065	2.047016725750393
3.4800865530967697	1.9196411192417149	3.4090438306331627	2.001943582296372	2.163761972770087	1.567525197581432	1.8051471400819223	1.4561894621881404
3.3996300816535934	2.0001280963420864	3.351320987939834	2.1046496212482446	2.1992380124809445	1.5174625388344087	1.9333611679429143	1.5194138440346143
3.492887100577354	2.2232053458690637	5.087271323800085	2.349890732765197	1.7695579839675029	1.638444074207372	1.8381518068824436	1.5518208267070563
3.657936191558837	2.070662587881088	3.336393773555755	2.150895577669143	1.6927378456509552	1.727165613614873	2.1636266924481173	1.514823281707678
3.8148954629898064	3.966641914844512	3.542892843484878	3.3018096506595604	2.701524335361316	2.200657374757702	2.7996731224303457	2.9143520424169385
3.525818675756454	1.7946954429149624	2.770712459087372	2.408207428455352	1.6951670921762378	1.6948208955470467	1.7682772453161475	1.2932401172159018
3.5555880069732657	1.8892522573471056	3.432723003625869	2.22703765630722	1.6751963629121676	1.6908816340835426	1.8785457490769584	1.587936450519889
3.725795131921767	2.1031449794769284	2.907333922386169	2.2300281286239616	1.9792857092383969	1.5918241419675416	2.2540677758121013	1.7075941525667155
3.42489672601223	1.968821775913237	3.5797545552253727	2.3135272800922384	1.7647660688738245	1.6354733110877038	1.8604989118150632	1.263364306102674
4.004205772280692	2.419088751077652	4.768235409259795	2.906504052877426	2.137404258122376	1.782093940285142	1.8404558759816132	1.628535720589137
3.854899987578392	1.9456173121929163	3.353009176254272	2.2522561669349668	1.7962466841333171	1.6353855443590293	1.8290012872141808	1.5576118973481452
3.5766581773757933	1.986151295900344	3.131620121002197	2.426774352788925	1.7852203880603943	1.867319281347512	2.050526861982724	1.5021027927425754
3.723354530334472	2.370722210407257	3.25051321387291	2.612435448169708	2.0817225901935683	1.6826018926951476	2.220069452666717	1.873881607436576
3.377441200613976	1.776625347137451	2.680417847633361	2.1873580515384665	1.7018332685592443	1.8934143627078277	1.921945776054442	1.4913855759781431
3.7096287459135047	1.6646088778972628	4.14801647365093	2.674088847637176	2.071314481936494	1.589765291578142	2.090905509622454	1.3597948689920196
3.831936258077621	3.143913650512694	6.277226349711417	2.76681528687477	2.128297737666862	2.8212190116329525	2.3448793333917632	2.7559856971558774
3.4805772483348845	2.219995033740997	2.9592673242092133	2.4435150921344757	2.0672859646357087	1.732619362626174	2.037487333716488	1.6103524355421923
3.467968991398811	1.8478059113025664	4.321211928129195	2.4444078147411346	1.7530449507412005	1.6487648925150271	1.9325434048588868	1.590272784620557
3.5022106081247326	2.608089607954025	3.4372160971164694	2.9666160821914667	2.232143822112024	2.0755094790437254	1.8181942750324809	1.807097669787595
4.000148707628249	1.6471194803714746	3.624272966384888	2.5390641212463376	2.580859072900624	1.9245760636167368	2.1881785623070744	1.9001736629708372
4.4362840235233305	1.9361972451210017	3.73274540901184	2.588378435373305	2.2276102809202016	1.7727408320948808	2.4769795076049714	1.719656859002448
3.686911898851393	2.9283956229686723	3.1679998397827145	2.555187666416168	3.1266278744600635	2.032476046907504	2.0942963768240057	2.4839838363519915
3.523823073506355	1.8915539503097527	2.769567829370498	3.2319985687732697	2.019268940074909	1.8022169088234363	1.864555916519504	1.5276721600433958
3.691468855738637	2.7072043299674986	3.313011610507964	3.784974139928817	3.15347620148237	2.7432465067693395	3.3512803801951563	4.841401289167999
3.23378218114376	2.509879040718078	3.926314270496368	2.7142187595367435	2.1803201069257185	1.6702583648017648	1.7531313588230135	1.8265965866010536
3.441077190637588	2.400391161441802	4.380699855089187	3.326301151514053	2.568689559159544	4.295596380986639	2.4003756234924527	2.8282426357158874
3.8187587320804575	2.094790053367615	4.071119874715803	3.141315138339996	2.2880013858120347	2.730178278901253	2.400423625350132	1.9208681357308683
3.955211567878723	2.074048024415969	4.826215836405754	2.5616419553756717	2.130847522966149	1.725744444428881	1.893950513652752	1.889044312021833
3.212218344211578	2.2311621725559228	3.306669414043426	2.7978096008300777	2.2782510494962405	2.133605663364067	1.9390057126379563	1.8678067311794
3.862246039509773	2.17105867266655	3.012571179866788	2.581439930200576	2.023412669711837	1.7397416287142722	1.947404079849619	1.4885942806525234
3.50218179821968	2.034957319498061	3.500559890270233	2.1746868968009943	1.6442459040149742	1.6326327823693385	2.139304907180083	1.754544212845425
3.4687570214271544	2.3859647870063783	2.9669397652149185	2.418630784749984	1.9259047340904965	2.114339744440039	2.180655375025634	1.8714074831538312
3.926456350088119	2.4971313118934626	3.4422011315822605	2.962544655799864	2.5865254718183897	6.65439048429284	2.8257379668055167	2.9674034030891594
3.309606069326399	1.9602235198020932	4.219858968257903	3.287334552407264	2.1006140815183163	1.7116110844449874	1.9530087049879088	1.5978866720532774
3.780264815688133	2.277975833415985	3.1491623401641844	2.821274787187576	1.8979948295766524	1.7540783587129551	1.9749033686231456	1.868252543878921
4.237127554416655	6.104371041059493	4.144539400935172	4.015336418151856	5.237041202300052	5.415380940693495	4.623872734981768	5.357729637908724
3.301933699846268	2.4756757915019985	4.554608938097952	2.5088021516799928	2.2369190301290214	1.6144207320622457	1.8846252040304636	1.860633951202371
3.6799685865640623	1.7455937683582303	3.9123495608568186	2.0150748193264	1.8521092105994772	1.7166494104445458	2.126430613564997	1.503621334642911
3.614921420812604	2.440520310401916	3.855258923768997	2.6298958897590627	1.9760367544127335	2.0733996968215367	2.3555196655802124	2.1132036470857525
3.371360927820206	3.883657360076904	3.591204673051834	2.917677152156829	2.6976394012268847	3.083160916327263	3.4025245049225945	3.057300092298852
4.1353857755661005	3.091597014665603	3.922771760821343	2.744076937437057	2.3728615247003564	2.3940406891079222	2.393268771116911	2.2417573455834385
3.323212745785712	1.874510437250137	3.053507384657858	2.0932503700256344	1.6806415632387033	1.7412186092167825	2.0238044964613056	1.6402863559785046
3.5356033444404598	2.5814632594585416	3.4258620262146	3.1563229978084566	2.315544225615552	2.250298120504758	2.824573843516442	2.4081114761437834
3.825170904397964	2.433237785100937	3.188972592353821	2.8129378974437707	1.9362692655026192	1.6938159797051906	1.8601708679851328	1.4890026067489632
3.2882783949375125	2.2856369376182557	3.2989643454551687	2.466915237903595	2.1511854361115224	1.8951512508787836	2.011838029763687	1.6582761846012692
3.815904569625853	2.632689094543455	3.541920840740204	3.0502622425556183	2.2414966145018917	1.7052611049085715	1.959522981393012	1.6681231374883692
3.659468975663184	1.921039456129073	3.8545240819454194	2.384907686710357	2.2619204560809933	1.6274065019137218	1.9057459482228856	1.631482377690446
4.232249531149861	1.848655146360397	5.630525976419444	2.1086236357688906	2.4267956822563552	1.9188998064137803	2.0200099191305565	1.6027415517617185
3.792233696579933	2.1297195315361024	3.4824562937021253	2.600616931915284	2.05420549607612	1.7815152432311088	1.983942668457364	1.5738452642818088
3.528951087594031	1.783441150188446	3.298253655433654	2.1050029039382934	1.8183594153680085	1.9013971834791787	1.9972037016824835	1.5816388437501208
3.604013574123382	2.0573043406009672	3.2298360615968704	2.3547703206539152	3.3221513651144465	2.3160730639803258	3.9686888011140695	2.531209426669646
3.1731196343898764	2.035671362280845	4.121330145001412	2.8298095822334286	1.969486028326147	1.700614981513762	1.806844229788452	1.6587082359936485
3.6208099126815783	3.468988937139509	3.641409462690353	3.69197324514389	3.083627349141415	2.7503180723253635	3.35289265115317	4.976981840716415
3.5561169683933254	1.9355017066001885	3.408898562192917	2.2891257166862484	2.081567010727543	1.6801377227668604	1.8708937315330576	1.3939607075261278
3.908803635835647	2.104690986871719	3.29301763176918	2.3593346208333967	2.2336315934320274	1.717485653487253	1.9335026245093805	1.6303800955103265
3.7777404814958553	2.0462000191211693	3.698303729295729	2.4554259777069087	1.935774691789299	1.9638264565749344	1.8211238127567908	1.7797311209684996
3.594230988621712	2.707646799087524	3.3900685518980027	2.3222048997879017	2.0064984569545814	1.8806266496920376	2.0340431711078093	1.6339622783206806
3.8580449372529984	2.870227599143982	4.545690524578093	2.694558250904083	2.2860100186450385	2.50492019033041	2.7129887727332886	2.336901380961609
3.6644658565521233	2.6223341464996337	3.2515430331230166	2.746145141124725	2.246878310262919	2.6034420452438507	2.643328837482676	2.1950957726977607
3.504178524017332	2.4189206957817064	3.3423257291316983	2.629278761148452	2.395185497285026	2.7779958699480023	1.938353960230572	2.217955648392833
3.6026867032051078	1.7368208825588225	2.784959536790847	2.2467091441154468	1.954130599216239	1.60372412295624	1.7920089677704991	1.510621634240758
3.5732595026493064	1.8321768105030056	3.2079133927822108	2.063698625564575	1.9702898746834656	1.5570255882989898	2.001678459446941	1.6167298995468822
3.5595791578292846	2.211473023891448	3.03093695938587	2.441510838270187	1.7668346859947035	8.93205138469519	1.982576092138602	1.834277193841288
3.763676464557648	1.969485819339752	3.3029391378164283	2.1416941404342644	1.607561929937881	1.7392708834673862	1.9099250007123356	1.4507311526194626
3.708854216337203	3.2130436122417447	2.9794014722108835	2.375938153266907	2.3245967469643407	3.046808127862636	2.212315394953964	2.698703074359626
3.377308440208434	2.251413291692734	3.3577906638383865	2.082269018888473	2.586069595919404	1.9649416007083225	2.2576701626245472	1.6867203899335914
4.182167088985443	3.786035668849943	3.711206203699112	3.156989753246305	2.521553985386698	2.972942330827073	3.454085968377318	1.927441805940869
3.635884466767312	2.53781291246414	4.058854347467422	2.6038978040218352	2.2407058798899184	2.4934528520447734	2.2704117077797763	2.4792150640939075
3.847682663798332	2.0808348953723907	3.721458378434181	2.377694320678711	1.588462757594475	1.8861180288189217	2.3075083290616085	1.9478246021719443
3.7163692146539686	1.9135503649711605	3.8141016930341713	2.64054417014122	1.8588127665092584	1.593320930204322	1.9524068299156383	1.758842118448463
3.983272066712379	1.99912262558937	3.491919931769371	2.6614495635032656	1.8537042317732892	1.7751637761276582	2.271896906124804	1.6890801548361227
3.5099084198474886	2.1052023947238925	3.0379366099834426	3.1160985112190245	2.3588839496184715	1.6724743773873287	1.8815210718545488	1.5298271788182398
3.4217116236686707	4.637004208564759	4.801905113458632	3.627655553817749	2.6507162422540325	3.120394909469918	2.1722248787630325	4.761403113921979
3.374870896339416	3.2193045616149907	3.674386459589003	2.8402506113052364	3.406650911729206	1.833696503683095	1.9082479241869392	1.7085273639841536
3.5333917558193204	2.2088135421276087	3.088222166895865	2.083346456289292	1.680206629391697	1.8477057357898268	2.047473514876617	1.6280935844544857
3.5207450270652765	2.0779858857393263	2.8137174487113947	2.0562483191490166	1.7075250674202995	1.6825108124887738	1.676872513104433	1.4057467030925008
3.887243801355361	2.213364255428313	3.6070707708597176	2.354049253463745	3.342163161799052	1.7427105982405018	1.858788218128568	1.6363682356434677
3.5391134351491926	2.1947236061096174	3.470451349020003	2.58096774816513	3.334786009557022	2.0934058649669205	2.22575568418912	1.760947133279184
3.398783734440803	1.970415735244751	3.5290684968233097	2.153576481342315	1.8359393053609527	1.7630236207203511	1.780570184534953	1.4391451455540296
4.170534592866897	2.7867677330970757	3.923908081650733	2.354769366979599	2.639247098831188	1.6495896006100064	2.433838517308172	1.98196209918308
4.619803047180175	3.091203707456588	3.8059799909591656	2.954922264814377	3.0140572142986706	3.112271021953368	2.841514781328025	2.611050984945716
4.025356742739676	3.438471084833144	4.684137386083601	3.247394889593124	2.704794499823496	3.465749018390568	3.194459581942473	3.1556944924568096
3.441740238666534	2.250216710567474	3.758898204565047	3.02810298204422	2.381264801071128	2.631512675019158	2.473357869539373	2.212691731062664
3.4994726061820973	3.880267000198362	4.086688649654387	3.0468025922775266	3.0522799975877977	2.042203247605753	1.7348274279544549	2.263925409862328
4.383973681926728	3.807731527090073	3.795325648784636	3.496433544158935	2.826120565534686	2.5041046307698025	2.918125001904631	2.558205000625479
3.7170086354017258	2.594341188669204	4.679334026575085	3.224752122163772	2.1764581779983554	2.2351353607434223	2.104575188946892	2.200069351005604
3.753759431838988	4.477043503522872	3.6244302093982688	3.123461878299713	2.5426875011829564	2.443655066302497	2.1851932698348437	2.390440773058456
3.609275227785108	5.603678199648857	3.9939726829528777	3.2382971107959744	2.2019407251625407	2.3251937493957207	2.719045507390429	1.9009138179479503
3.364676713943481	3.05043025612831	4.253794234991073	2.8369037687778467	2.1498507217277885	2.462292033327338	2.0287030501527474	2.853452875043228
4.071027186512946	2.9614125281572345	3.24099887907505	2.6680211007595043	2.3255259617737494	2.213706906047708	1.974798350286708	2.402785294734117
4.077664506435394	2.387177735567091	3.4470720052719117	3.8316659003496154	2.449439011519346	1.9954394170418848	2.53033530635532	2.4330302071383594
3.42185680270195	2.461361184716223	4.5119158804416655	2.7512746095657348	2.125719590995597	2.174435407124372	1.8962838872250245	2.139682894857796
4.129463922977447	3.186633276939392	4.539149352908133	2.696958088874817	2.3964887426582235	1.9999765518646135	2.024122650789981	2.210068159784781
3.4267916440963724	3.7288414955139135	4.607254469394684	2.671058022975921	2.3873647692806044	2.8180387369852617	2.661129434698897	2.1956886554262987
3.8799594640731807	3.383637011051178	3.893656241893768	6.618586426973339	2.717932189703096	2.4554622362990024	2.1869329327234968	3.136639877964912
3.339738452434539	2.320148479938507	3.127515116333961	2.3120053589344014	2.18043028641086	1.9228695046408788	2.704261060366552	1.6767342473232332
4.27908791899681	1.9783788323402405	4.453334838151932	2.313270717859268	2.925874036608544	1.632911882760029	3.304129697824425	1.7035002028010648
3.822518867254257	2.5243606209754943	4.062211608886718	3.085440462827682	2.663533239851964	2.0011969857170944	2.269658388081101	2.040053905413721
3.052674371004104	2.7287036240100857	3.746266263723373	2.603726124763487	1.9515957442264835	1.8860225885941992	2.7015068703378997	1.776347012330619
3.733318838477132	2.15406386256218	3.5216415584087364	2.717203962802887	2.8180902489354227	1.8635870412419424	2.032956552994467	1.8892967636986828
3.4687814593315114	2.830889326334	3.783570203185081	2.961782401800156	2.649875936428453	2.0248265999400283	2.461110231720769	3.140504051037273
3.637459647655485	2.2118152499198915	3.7911596536636343	2.2127534866333005	2.028956124868865	1.794022400605408	1.9231032228630505	1.4635235144849883
3.539565157890319	2.100719553232193	4.031611365079879	2.287368494272232	2.0405959658953217	1.7617745485161258	2.065276876082517	1.610654096858092
4.542308521270751	6.510631906986236	4.12489811182022	5.171761429309841	3.3237840839923	3.702098467772575	2.46790074007517	4.8799215683625805
3.401693743467331	1.9861652493476865	3.314222246408462	2.38972378373146	2.1883937028587703	1.922284075377962	1.757280394346434	1.656229930631452
3.365122467279434	1.866822665929794	3.3726191908121104	2.473225843906402	1.8427438134831144	1.7896884191012514	1.8628949691412653	1.5151526803265862
3.141160809993744	1.744257539510727	2.9844274789094927	2.524329307675361	1.7486861716738704	1.645607601563325	1.80167914791006	1.7666895383546333
3.287219452857971	2.3991795390844333	2.7803890675306318	2.6830086469650265	2.448947097296192	1.969281444214468	1.8153036866785677	2.415453670941541
3.289187008142471	2.361544501781464	5.335236275196074	2.145215439796448	2.140368170895978	1.9406029299114251	2.413379257354122	2.266148618455756
3.361825516819953	1.9759129226207728	3.8288690924644473	2.013003683090209	2.1032808479993585	1.820657557265632	3.914882827043917	2.5135763159686126
3.47868047952652	2.282718539237976	3.2471960663795474	3.0560563147068023	1.6286897704004677	1.6716422574252163	2.341766536968849	1.621662898505324
3.671441292762756	3.2263242900371547	3.929377049207686	3.3638724684715258	2.410982987489816	5.255051752077648	2.7766937877691147	5.073939706140216
4.066720506548881	3.3973224759101868	3.852972221374511	2.776020866632461	1.7817361516467811	1.934451218551795	3.467996127448137	1.7048184368555908
3.641384989023208	2.1551692128181457	3.5938366651535034	2.54618992805481	2.0023591672952645	1.7619882091110646	1.8469025135887829	1.6448187044255889
3.3850488305091817	2.004549008607864	3.350367552042006	2.6338150739669794	1.7243139498460556	1.8436945405474037	1.859764199723961	1.6941556888646874
3.706850242614746	2.318563652038573	4.056420028209685	2.367349290847778	2.94527310514969	1.897907311815472	2.0298162594524065	2.0147397071443383
4.218463733792304	2.847809076309204	5.6201435089111325	3.292337179183958	1.6213628170886816	2.0093450943529527	2.2940718840043948	1.7391024384783984
3.7570250540971752	2.095639157295226	3.4879139721393573	2.377550810575485	1.82495625241806	1.5313295941472873	2.2176676480908557	1.6671619898572634
3.969213455915451	2.358915293216705	3.1523652553558343	2.296677720546722	2.3261862264777675	2.2964548242981704	2.113077428268134	1.7818483694539595
3.423437070846558	3.3053603947162618	3.689370024204252	3.3847673594951626	2.7377040085152324	2.711687099502903	2.899325775422492	2.256981234407642
3.6684867978096	2.881630361080169	4.886071991920469	3.3328514933586115	2.6221357903552893	1.9632275074140515	2.3652785472411195	2.331456380404024
3.149344369769096	2.620072436332702	5.118569070100783	2.2630452275276185	2.391530686356735	1.805913492081754	2.000643620517834	2.355606042592039
3.3983233064413065	1.8564983010292055	3.4284888297319407	3.2094551444053647	1.9495135724889323	1.6582358508377166	2.008086948938119	1.6298581989407102
3.7301078289747234	2.20300732254982	3.231455296277998	2.4153963625431065	1.7073536762378525	1.849490881657477	2.0057267387037627	1.7174571447041895
3.0231540918350213	3.828578305244446	4.89350494146347	2.6681101292371747	1.980204546231612	2.1082618720703663	2.39412640854459	2.0753883195489977
3.294432431459426	2.397417616844177	3.8843561857938735	2.170881322026252	1.870304196586376	1.8608325284389335	1.967692286828325	1.5942734688651083
3.346980360150337	2.172804552316665	6.288392654061316	2.813574504852294	1.829586176297095	1.6355269423998453	1.8673665220373352	1.8535488314485573
3.498887443542479	3.795197057723997	4.6462474882602685	3.2952005147933963	1.9881269423781247	2.2624761576094303	2.1475631905990453	2.2246924968626387
3.678270566463469	2.9936698496341703	3.3176831811666485	2.170226764678954	2.1389884185076173	2.481726666486891	2.041061602940577	1.8959586987156545
3.9048966437578176	2.222608572244644	4.208914861083031	2.5176315069198605	1.751732343658805	2.024196194335969	1.948367358002756	1.5590500515564512
3.5629215270280827	3.408867132663727	5.193022587895391	3.4385355055332183	2.3780703219796813	2.694625947589932	2.0677505093131847	2.611601486030069
3.587906849384308	2.220161253213882	3.5479806482791885	2.232083332538604	1.829539770740328	1.596089731245154	2.2303831752001586	1.447011483326627
4.059485292434692	2.48561789393425	3.4529186606407163	2.577590161561964	2.8947397437470137	2.3978901306151483	2.86076162561122	2.561499395267067
3.313736560940741	1.791766083240509	4.061428952217101	2.018167746067047	2.240797315524427	1.6511237257999176	1.9454660534714656	1.3481810058621622
3.4781493008136746	2.1665353536605827	3.0131554037332533	2.139144682884216	1.6579418505741828	1.664264617007694	1.7922647036805808	1.4031825875281934
3.359789291024207	2.392742598056793	2.7673042416572566	2.580244940519332	2.0198201019446493	2.4927873829073803	1.9894906183070733	1.991283323017833
3.637957036495208	2.0543865621089936	3.977269399166106	2.2864195615053173	2.555297846825549	1.9977260280384723	2.088225862113177	1.8605771565281648
3.7128475219011294	2.095534789562225	3.7628821730613695	2.293557938933372	2.150790212392639	1.8905867324770864	1.9851843703865464	1.8477357204286928
3.9766001194715495	2.1341028213500968	2.7775884509086604	2.47721602320671	2.1483995301771075	1.7400964289283314	1.777278129296039	1.6947596742947644
4.270506992936134	2.60820894241333	3.382194381952285	3.425607988238333	2.684204976729929	2.600280079991359	2.307483263683865	2.5869532429176183
4.062398874759668	3.1812492430210115	4.7240206182003	3.592532649636268	2.4250035837551893	2.011164592783884	2.06984610862222	2.6947021191874745
4.137187412381172	2.29143750667572	3.250363636016844	2.691467255353927	2.237399338202024	2.19114543218952	1.9499539171510685	2.249420482652927
3.0973475903272627	2.045838201045989	3.466068345308304	2.657673746347427	1.9998165273933668	1.836909280571137	1.9688029468051744	2.108712432010021
3.0869871199131005	2.0769422113895413	3.074316644668579	2.456647497415543	2.3747110432600853	1.706682125114099	1.9522728423091684	1.6681887078645752
3.0703900426626203	2.7786920070648184	3.371605691313743	2.63028450012207	1.9288341914437168	1.7956393796833976	2.093978657873861	2.5531601377378554
3.773028725385666	2.468924897909164	3.3362709760665883	2.350242131948471	2.072892405542978	1.9367630589327176	1.847594703586017	1.7671328160622233
3.237711784243581	2.85971086025238	3.82689571082592	2.503803193569183	2.380240202481983	2.532341389112344	2.8437426599542177	2.456186110201278
3.4393135696649537	1.9231656134128572	3.135471308231353	2.1148902416229243	1.6846999649519407	1.607903958443372	1.745997394766503	1.3025811460300214
3.338521263003348	1.8838305205106731	3.341454288363456	2.041594946384429	1.5619043847221583	1.7391336943434386	1.7591664499960131	1.308698781995849
3.364005669951439	2.241563042998313	3.5952705889940257	3.7255940258502935	1.767514566793857	1.7111320283380942	2.0004800564035388	1.6313220256001442
4.075575876235958	2.859224939346314	3.2761930584907515	2.9092398285865784	2.6724452189157195	2.435075612590228	4.751586936342396	2.7460193839245304
3.876584964990615	2.4104132413864128	3.8267514884471896	4.764735049009321	2.803726149390944	2.3919389363568384	2.0360589988576927	4.329765821824396
5.456980091333389	2.645043885707854	3.776854813098907	2.958711850643156	9.458464379913067	4.144825316908909	3.685931228225135	4.107980482475952
3.674275553226469	2.3075578927993763	3.8754744797945	2.4338593930006027	2.1277489935417577	1.863143633883097	1.7195599352016044	1.7346358219197189
3.8103699356317513	2.209361231327057	4.168400225043297	2.596330183744429	2.5019857024444105	2.056327882308521	2.2057247586808284	2.2243835674319703
3.9466955929994567	3.150864511728286	3.803382432460784	2.6410569071769703	2.6164888845989567	6.917556530046365	2.7960205227385444	1.829866401480798
4.155610334873199	2.028576475381851	3.664617991447448	2.7914432227611536	2.314359904929401	2.233811375609455	2.021677036177937	2.198888332063844
3.463594818115234	2.0591835439205166	2.948466670513153	2.421001517772675	1.908833200932471	1.7849760159591623	2.0686641046983367	2.0284335488619543
3.332113340497016	2.196462774276733	3.1236217439174627	2.207705950736999	1.90130806585618	1.772163822974646	2.095471261316968	1.633998190432321
3.413727805018424	2.110815769433975	4.396324792504309	2.5255759388208388	2.2785855916334032	1.7696500789202645	2.034544113037432	2.404763437174719
3.397767117619514	1.9924911856651295	3.368235400319099	3.473716074228286	1.5912222703439969	1.601135010589612	1.9330821120849768	2.0084599797657523
3.6243121057748784	1.9547178626060475	3.477664360404013	2.437960135936737	2.2462772404544946	1.667768702075735	2.123085721184663	1.8525896745101036
3.49531255364418	1.9751893103122709	2.760943400859833	2.304139649868012	2.8309836377857933	2.0950891468017168	1.817608003835805	2.440674276039617
3.9571533203124982	2.029885518550872	3.30350604057312	2.5353189289569857	2.521085667073023	1.445025287200438	1.8223820105588848	2.399239349874067
3.7507447302341457	2.002992469072342	3.770830595493316	2.4046005725860584	2.5723666423568603	2.365183534932238	2.1265093599122453	2.4199279547611914
3.59169653058052	2.1046426177024835	2.8739076256752	2.184132081270218	1.607520151551621	1.483576718688199	1.7882902965281824	1.2238521004454768
3.395222529768943	1.991110134124756	3.581443500518798	3.6175552606582633	1.669409151981749	1.6569192634076484	1.792580850197548	1.5308645447133715
3.423202842473983	2.173629736900329	3.012995338439941	2.31663144826889	1.576996109118837	1.5645829251376262	1.7952122714091423	1.3885919209599762
3.473679310083388	2.4935831546783445	3.572453945875168	3.3525955140590664	1.944262225037782	2.042501847257824	2.962662361816341	2.5845430185142124
3.286205273866653	2.923183178901672	4.1851903736591325	2.896578311920165	2.059903162329301	1.9781581662098835	1.8787579184131544	1.7505745010760831
3.434852141141892	2.0540058493614195	3.3414816468954083	2.5278289318084712	2.047258924811444	1.8009358186083897	1.9346204256909747	1.6872396101380236
3.668776929378509	2.124760955572128	4.085355967283249	2.647926199436188	2.51007013692982	1.6622046654069207	2.275184413905802	1.7047891132977435
3.51446348428726	2.191548919677734	3.545739009976385	2.2347545236349102	1.5207122186254716	1.5404336177756242	1.5414954853011285	1.3100844963658886
3.361085179448128	2.216993719339369	4.371156901121136	2.176078978180885	1.882992734085153	1.8469805645329795	1.7284527993783758	1.6425953923695928
3.52369075119495	2.076859021186828	3.6617133975029	2.9827940255403504	2.065999771260462	1.82010802222264	2.598231385153053	1.944538048390711
3.885146754980087	2.153026592731476	3.3508390992879864	2.379577213525772	2.9878334043706976	1.7284968908127731	3.8332527767540014	2.1465137469641435
3.562993946671485	2.763428837060927	3.8835396826267226	3.265076673030853	1.9750710166759764	3.1020893124102	2.113249401318728	2.571490521278477
3.068876719474793	2.263462626934051	3.4000762134790423	2.5050593405961985	1.8002995139078122	1.8606302027760253	2.0182956895745723	1.8228630476420165
3.4464296489954	2.635703283548355	3.7303338110446926	4.384307256340978	2.0972283747944958	1.9782886275074416	3.1141460923728084	2.918885898901272
3.061166414618492	3.2034271478652943	3.5914241522550574	2.586145472526549	1.967444936967209	2.248529408136162	2.058581854447956	1.9801665609678945
3.497080582380294	2.022558015584944	3.309907221794128	2.165379786491394	2.130949133598435	1.8243033874161052	2.272320329276932	2.071573586497287
3.200843936204909	2.1117727279663088	3.4240271508693696	2.674128121137618	1.7079242158176675	1.7446230438452195	1.906028266379204	1.968851276817804
3.585723200440405	2.5436601698398587	3.1916672945022566	5.16337892115116	2.59555411909103	3.2004275214401225	2.527666644617155	2.641882857357498
4.002029109001159	2.8700173854827877	3.982557648420333	3.064852148294449	3.0457965133168474	3.22790104423204	3.530185743496372	3.0558529873559634
3.660384577512741	1.7932824552059166	3.595284336805343	2.231951057910919	2.049814416798161	1.682411628539803	1.8525566549622057	1.4692475640663345
3.475848308205604	2.111776530742645	3.406361332535744	2.369425988197326	2.0589288627038216	1.5301383042613588	1.9530651895554487	1.5699197223535115
3.5778800308704373	4.475768703222275	4.169400784373283	3.328934228420257	2.212873939831458	1.9664876632170096	1.9709077918143487	2.2535354348904
3.1268674403429007	2.1598663151264184	2.91317993402481	2.211332482099533	1.3296145860031283	1.72176030900456	1.6715442633484394	1.3864173980186538
3.725128400325775	1.831832736730576	3.2343966960906982	2.480573844909668	1.5202462514283317	1.6505960155020896	1.855644705552484	1.606251233123976
3.679636859893799	1.905764508247374	2.813347655534741	2.503024134039878	1.536562588583945	1.7383652089649515	1.7283924857114252	1.612629456899214
3.5938588738441464	2.2429297804832458	2.9625628173351286	2.634617865085601	1.7079149782688932	1.7382468613553876	1.7802889204786894	1.4465362653471985
3.4563640594482408	2.231224620342254	4.380077069997787	2.5386060327291475	2.236984080013095	2.0350168075627253	1.990723574230152	1.7634082901531394
3.403744402527807	2.028132277727126	3.7470645427703833	2.1631148636341093	1.8156252657051204	1.6071374975426282	1.808789881149224	1.6190601947366323
3.951758751273154	2.039078623056411	3.202749827504157	2.0813060760498043	1.4556801052293054	1.6686088986841097	1.877269038042011	1.3439256161458193
3.7926260828971854	2.218953430652618	3.932982712984084	2.248544967174529	1.5536796214839068	1.693993172001036	1.8731097397273613	1.4598088012542756
3.4410504251718512	2.1206468641757947	2.84979008436203	3.482089576125145	1.640827271809142	1.9073515718224163	2.4087370764592126	1.6245195397671135
3.09323359131813	2.611511927843094	3.393524116277693	2.9882625401020046	2.436759696866592	1.9212542714394572	1.9123667299012133	2.209120664850261
3.1837113171815865	1.9446907460689535	3.927051427960396	2.62075718343258	1.5611596051776289	1.5446964871186846	1.8633584310766855	1.4472675811229472
3.840070539712906	2.5915028214454647	3.807715705037117	2.5770573616027823	2.1523319536360903	2.2313460296701195	2.156076112197914	2.542525223879816
3.260475122928619	1.6972534656524658	2.928424897789954	2.6845899552106856	1.574155569847984	1.7254252946409316	1.805116423034108	1.7665053135651392
4.426517009735107	3.1549924969673158	4.528458493947982	3.803771024942396	3.0037531704434	2.5497751747942656	2.6910213177226594	3.2084751775559037
3.906035864353179	2.333933305740356	3.3531367659568763	2.544008731842041	3.1475433630241367	2.216413501353415	2.542439041170768	2.2144216492028748
3.1797153472900384	2.0988630890846247	3.01010380387306	2.4626020878553394	1.7739747489897666	1.7017423742771376	1.8750718948848049	1.3063607085782412
3.385093039274216	2.6938212513923627	4.300057429075241	2.679196435213089	1.903131943896697	1.978835941376106	2.001593514406696	1.8769024495357571
3.469792345166206	3.835116213560103	3.28655088543892	4.268497186899183	2.334250657894985	2.083680745801044	2.6973921654896102	2.1196865146798176
3.3061104595661166	2.325845021009445	2.809361204504964	2.1841811478137965	1.68636352536031	1.416537888339445	1.794808149216685	1.3202939997571663
3.714875495433807	2.239898312091828	3.046390822529793	2.420763462781905	1.5617588817251358	1.6994872393740028	1.959717056641518	1.469652975112039
3.741577455401419	1.572481048107147	2.818339323997497	2.7521365672349924	1.4355755009826423	1.6721373006232705	1.7403233245607144	1.404737637223791
3.265192079544067	1.8236457586288448	3.1540131121873847	2.361031132936476	1.5609400940779956	1.7091705747803476	1.8368100850859128	1.5150731826538153
3.738790988922119	2.4309831738471983	4.574647790193557	3.175083792209624	4.871656727518408	3.254166899585948	3.302218321831461	2.802699387445273
3.5070255964994423	1.9024558007717127	3.156114038825032	2.419760262966155	1.492743640526379	1.633893045726155	2.157573483841199	1.4398845869230694
3.243535935878753	2.8723245382308957	3.2692012548446656	2.5142033517360685	1.8214605063712552	2.0623396290584237	1.8939555706951152	2.008661854467589
3.9602859199047074	2.455396103858948	3.3708036303520204	3.511748117208481	3.031261909627368	3.107158833856656	2.4759049263524657	2.7262999343284693
3.442887544631958	2.221774023771286	2.949960538744926	2.2287163823843	1.2951020653690637	1.6335682627287191	1.6826134381099704	1.5092757972711053
3.797083058953283	2.5173930764198307	5.0805867999792085	2.5894896477460847	1.7184327843392198	2.053403187422661	2.0158269417486183	1.7842279032490933
4.691721725463867	2.494073182344436	4.273193842172622	3.7694127440452574	2.8043231128508146	2.4656508235771333	2.8421889878603346	2.557878147013999
3.5102033078670494	2.058345347642898	3.269471809267997	2.245054003596304	1.0286457192638665	1.6263817154374611	1.5699894784892772	1.1723538069740336
3.35204529762268	1.7534574627876278	2.978307345509528	2.1657736539840693	1.5996991025156446	1.7220577121106118	1.8290554464007196	1.3298595826854318
3.46847194135189	2.071659886837006	3.250222429633137	2.0947472929954523	1.4713821427870593	1.7446801159605312	2.0722586643900054	1.4236078016700555
3.4396446049213405	2.023714303970337	3.8529382973909367	2.7322900801897045	1.8440255818534133	1.805759363378144	2.06874257038672	1.561304991855351
3.2515679240226745	2.09637666940689	3.7170461922883975	2.4802225828170776	2.142148914012481	1.6374850922531716	1.8874240693047373	1.593087191221808
3.492714872956276	2.6210282385349264	3.005207887291908	2.256759899854659	1.6157426767545906	1.7989026974743467	2.13268833631641	1.5520701109976272
3.2854871183633803	2.0653986662626265	3.129534363746643	2.1809372723102567	1.86572233428584	1.6876744151863678	1.779743703220615	1.3058018915202276
3.239658463001251	2.1347196817398064	2.849242079257965	2.2219193220138544	1.282019362325741	1.631295125641289	1.7826433969434323	1.2486932825643215
3.688516390323639	2.091267681121826	3.1364742815494537	3.256265926361084	2.630702775309079	2.4078749012470437	2.199028113110247	2.3503788340672096
3.6506245583295818	2.2732680678367605	3.118499574065208	2.314155673980712	1.5925990290083587	1.5494896752001095	1.860413584533484	1.3548385354518264
3.274848222732542	1.8955031454563132	3.602121967077255	2.136671498417854	1.2691071089875794	1.5404336177756242	1.5414954853011285	1.21114599752035
3.1986653298139576	2.335778486728668	3.643130424618721	2.51269347667694	1.643757950438728	1.6119242991721587	1.849618810608636	1.543741314281419
3.482073569297789	2.9534564673900605	4.418608596920965	2.367113947868347	1.8999383697661376	1.985080893459766	2.1210533582447315	1.6842511315684114
3.1489181160926814	2.339115270972252	4.6731104791164375	2.3328994184732434	1.7089454019608057	1.8469805645329795	1.7284527993783758	1.5912648271176262
3.8685678094625446	2.1123780548572544	3.803012612462042	2.5684467792510985	1.8272996334941576	1.8725833553552371	2.0207281940715824	1.7278709341261251
3.190640068054198	1.936918979883192	3.2520995020866392	2.5763116657733907	1.6424631140090913	1.7569010597498558	1.8865668591674871	1.572141654174542
3.535592722892761	2.5353624761104583	3.272650644183158	3.2200766384601587	2.2804238624862734	2.5915245703575702	2.7359666502650906	2.302255572386609
3.612085503339768	2.0556576609611508	3.5893056213855736	2.0783916175365444	1.7351515886132636	1.787452665996769	1.9557563473441413	1.6153611100639311
3.46759960055351	1.9990616947412487	2.494941940903664	2.1843164503574344	1.8206902136235752	1.6474100346818958	1.663096753663079	1.2148347785340925
3.334528988599776	2.282656800746917	4.60462846457958	2.213784658908844	2.223032222692299	1.9914200418149133	1.8733652482132133	1.9793800295467852
3.4165150582790345	2.2109454631805416	3.267664411664008	2.171475380659102	1.489396565062416	1.693993172001036	1.8731097397273613	1.442822762373432
3.2008158653974528	2.3174258798360827	3.4015169054269774	2.46069857776165	1.7214645289736592	1.5372313346140445	1.505268546546517	1.2979473166483402
3.1264811754226685	1.9878621041774749	3.3513113677501667	2.48436599075794	2.0714117508966785	1.6179247219645498	1.817305589736669	1.4980409003130737
3.15099920630455	2.815193116664885	3.2215141296386705	2.254080462455749	2.177886489499552	2.225668628951025	2.186116803752571	2.20231171351426
3.182140678167343	1.725860750675201	2.83552011847496	1.9746341109275825	1.93328016684565	1.7985407357446157	1.7880824053755684	1.439048689463787
3.4883708238601674	2.40720300078392	3.409542506933212	2.598651731014252	1.7292631323763947	1.5475931711901252	1.8978290350646367	1.4558514934777445
3.3569952666759484	1.769469773769378	2.908373069763184	2.152256387472152	1.7149046494589335	1.70353321509625	1.8087181697480448	1.404271151557878
3.638722968101501	2.2936338871717457	3.1331180393695828	2.417421928048132	1.8938638716236975	1.656640148305752	1.8194869668013236	1.844767301480413
4.403470897674559	3.3655129909515376	4.301844000816345	2.9037723779678344	2.979993473553617	3.0012887683208724	3.7803283643754906	2.8658401565714864
3.765072280168532	2.8448987483978274	5.165139779448509	2.8551605105400086	3.1184816828995325	3.251017438089095	2.5264724951840773	2.837425675082073
4.196975290775299	2.401590180397034	3.1679316163063045	3.373638767004013	3.274440347246613	2.922240951792255	4.294613362195181	2.531453588401209
3.868074584007263	2.693876951932907	4.099478369951248	5.507409584522247	3.486327378414116	3.3025338101127426	4.877653516212266	3.0590584285704034
3.719250333309173	5.548365235328674	5.248422122001645	2.994002574682235	2.5249063394938287	3.546963762790664	3.4903014687110274	3.638889458857867
3.77455141544342	3.4031732022762293	5.140703430771824	3.3931968510150914	3.2281673333637	3.3698822120429464	3.748814621799844	3.582475546346197
3.597527408599853	3.6939620077610016	3.451102566719054	2.921867209672928	2.8176008191600115	3.607780143243534	3.2823989900310906	3.0051339616703405
3.4978100895881648	2.1848106026649465	3.093032801151276	2.167306059598923	2.809658746427264	2.6406562354931538	2.637953886220289	1.8593372477887224
4.6417624711990335	3.299777072668076	3.941165095567703	3.506358087062836	3.287539372930871	2.337702071002263	2.5702132029488	2.3482441579687605
3.322849690914153	2.150378733873367	3.126177889108657	2.4465440213680267	2.022297825631701	2.1211334483479023	2.2379294091516577	1.9469405364317536
4.013893002271652	3.010333532094955	3.664465034008026	3.621738576889037	2.418638386508686	1.987493655574231	2.3477052171186643	1.9919339034147323
4.032749408483504	4.74538441300392	3.9141727685928327	5.126264810562134	3.385704389165204	4.597894563031291	4.068563472674544	4.103663306357436
4.43038316965103	3.3947583854198458	11.953253483772276	6.713028764724731	3.399791541311756	3.7353972837717806	3.932531306359523	3.800285154264836
4.703635179996487	3.266987895965576	4.379816037416457	5.18313780426979	4.579889685190048	3.5614539626320543	2.340482164657556	3.1654041841174747
3.100770455598831	2.473668533563613	3.6803500413894654	2.5827703207731245	2.2552292811807706	2.748543481307603	2.1452689204836246	1.6989493366930368
3.327386394143104	2.4544039011001577	5.450816020369528	2.3810671061277398	2.3081813126157944	1.9502796913386533	1.879923154880064	1.6322192530006463
4.137283706665039	4.0703233897686	5.304503321647644	4.528955852985382	2.665595998544447	2.038010458667137	3.0784271283616635	3.127677537457743
3.367727142572403	2.199969899654388	3.535305553674696	3.2478366255760185	2.893893699984172	2.926637550818689	2.815910100877649	3.4189617100507554
3.320507821440696	1.936082357168197	3.453210461139679	2.1507172286510468	2.7286158573117176	1.5776670418284824	2.383220926839178	1.5422976979097425
3.8783042073249794	4.245319533348084	3.982652080059051	3.5095060884952543	3.043233341363457	3.2894239657746738	2.9057670563669395	2.816118343854186
4.1605600118637085	2.8939155101776124	6.02790725827217	4.297025913000107	3.1507817954557344	4.33511762543651	4.609022386570749	2.823119436698488
5.563423216342924	6.249903512001035	4.24378780722618	4.691289919614791	4.553870394695591	3.743855312244566	2.726202571703525	4.227598650625208
3.811191296577453	2.1383588314056388	2.984263211488723	2.866643822193146	2.937506389380371	1.976421574946766	2.174161100560771	2.03896338279206
4.30602742433548	3.765160930156707	5.475081408023833	4.255172812938689	2.7825280061084645	2.248793955286577	2.753368193004518	3.09482726662253
3.635243719816207	1.8668982923030848	3.0809742093086245	2.619761198759079	2.7213281135168867	2.0774002678300274	2.3369178761871314	2.0412629516326386
3.972743880748748	4.396483308076856	4.447579717636108	2.902581799030303	3.102123715479886	4.976416439122296	3.08922030192574	2.967305425337881
3.735704678297042	2.6010971546173094	3.716510057449341	3.967677688598632	2.8394818353833893	2.3621108559809008	3.653592317394413	3.1425199137596382
4.217525678873062	3.786910498142241	3.280352306365966	3.748851543664932	2.6259250371475984	2.595301503141921	2.277008438699098	2.550638407740468
3.611084130406376	1.8845857620239248	3.940065029263496	2.2614336490631106	2.0320554793099106	2.441081013252246	3.917918815311589	1.6656677338176036
3.4087106585502616	2.0767459690570824	3.167553496360778	2.98197625875473	2.245658540658342	1.6620371875964626	1.9033646220814744	1.7731749047722332
4.325140091776848	4.247402447462081	4.30239963531494	3.331743079423904	3.203519856261412	3.25709195683657	3.2714826078761425	3.0012364774784617
4.256077021360397	3.589222729206085	3.421615248918533	3.9083377122879024	3.462904928624142	3.0549546619929613	3.316236342194519	3.5550715197754315
3.5855590224266054	1.7336887896060935	2.955543023347855	2.200229984521865	2.135412181464281	1.6065131181398051	1.98116250947507	1.4304264089979712
3.643527802824973	2.1240999460220333	3.3289481222629544	2.4003926515579224	2.494580883932285	2.4954990377608315	1.9815454320980788	2.4588344857112907
3.857572016119956	1.916060549020767	3.651122638583183	2.2646314501762386	3.0266808097384943	3.046061566133804	2.24259934386568	2.3296683058232035
3.860174411535262	2.6985507488250726	2.964677274227143	2.5045287609100337	2.8028632747606657	1.7969571399457145	2.2907304089901768	1.7641702563988506
3.86394116282463	2.755941486358642	2.912979137897491	2.843184477090836	2.870181387785163	3.622660811876301	2.5700545816134666	2.866527803866183
3.604108721017837	2.260694396495819	3.345956084132193	2.608694797754288	3.342383211848196	1.83717854695558	1.995092788208192	1.6245022463680372
3.6308371990919097	2.8068423569202414	3.344831764698028	2.3313630521297446	2.37617838724574	3.644875626863318	2.2097684695682998	2.566729754868391
3.652018728852272	1.6837128758430475	3.1292212069034573	2.179662013053893	2.3029321041227333	1.983643740384987	2.5691009777671137	2.019341324066174
3.86132800579071	4.5203614115715	3.663254082202912	3.492664897441864	2.865598476725894	2.9275888176856624	2.0596796450849846	2.012906132353065
4.760081183910369	3.480466908216475	3.2840062260627745	4.91123656630516	3.38722833488088	2.772180690318021	2.481769525318933	3.014544541908707
3.9739209592342375	3.904265475273129	5.697229835391044	3.91784729361534	2.8523445811428902	3.297050907035512	4.78063521605669	3.181658766708688
3.979614704847336	3.6949430406093593	3.1383548796176908	4.263951051235198	2.820846508906921	3.408735713549877	2.1083081788685725	1.9733591142903355
3.2698809921741483	2.299923425912857	3.0866007536649693	2.38844586610794	1.8350304553611427	1.586561835815596	1.8625276384810097	1.687896683082188
3.918231540918349	2.494361817836761	3.3928827583789816	3.4148218095302574	2.652852841605182	2.2950057973043805	3.0151984635473617	2.505456071994436
3.6720601499080656	2.349124127626419	3.293021655082702	3.663239359855652	2.956805796091278	2.563743201200845	3.148257198625834	2.370165690623819
4.340801203250884	2.2636456310749047	3.9821513563394544	2.636448127031325	2.406340951711037	2.252796112959973	2.1344199574771	2.0823752059873586
3.4376684576272964	1.9768808782100675	3.764949893951416	2.174369829893112	1.785260343882821	1.9616282624638173	1.9868017553595347	1.5700738573215194
4.405752587318419	2.7735729455947875	3.311883836984634	3.35078295469284	3.3515609990147945	2.447622687482467	4.525740666882283	2.9686786296810967
3.8364029526710506	2.216902184486389	3.264775818586348	2.764657628536221	4.293971838891382	2.5469222645449587	2.613921516731454	2.495289226465056
3.734453505277633	4.704819929599761	3.7690995275974255	3.6492277860641456	2.825494138336379	3.052181509305397	2.333708240891218	3.027738524220365
3.9285585105419143	3.8061103105545033	3.1985390365123747	4.555465346574781	2.8785938619587044	3.4004509981820377	2.1130800132898595	1.907883936475855
3.9207665622234336	3.0690723776817315	4.68079951405525	2.324535751342772	1.9339828682378672	1.7032968844633762	1.800435336371588	1.856435879181213
3.773020672798156	3.589527237415313	6.314957946538924	4.667492616176602	2.942004771398038	2.6844357349587296	2.630524691742236	2.811183599377883
4.3816213369369486	2.703895044326782	3.8955160319805135	2.9781611382961275	3.259855643586856	3.145064700530295	2.444385236661313	2.766183691758461
3.757519602775573	4.241618233919144	4.920933267474174	3.593259680271149	2.254308703150815	4.339408679513863	2.4197623533396366	2.3338348085684557
3.8800025224685672	1.8495369315147392	3.9604083031415938	2.8891185343265526	2.050069597330356	1.505732040061114	1.7329197985801352	1.3351426243314752
3.5404681742191304	2.392017918825149	3.0642629146575926	3.018043339252472	2.298044101438839	1.8554263733788263	2.026003756116726	2.161436278192645
3.3810570448637005	1.9572168350219727	3.426611962914467	2.39310518503189	2.1683360793355244	1.668952802486872	1.9147064594151544	1.5973400868818497
3.5931635797023755	1.7725085318088527	3.78981262743473	2.54108908176422	2.2550751822056654	1.6518922118136392	1.8456629762114811	1.6768362164863069
3.328839033842087	2.2188533484935755	4.235112556815147	2.786266183853148	2.182553867849591	2.065180655944242	2.4602796873620694	2.49165323509197
3.228257662057876	2.0243188381195063	3.943874657154082	2.3397338449954974	2.100607958038182	1.7265106931426315	1.6513368692160508	1.6644194838755806
4.003471899032592	3.3606636762619013	6.387869602441787	3.624687767028806	9.504679024256092	2.2599316871025845	2.62916226017248	2.8617751886497635
4.165608757734298	4.30414918065071	3.853606611490249	3.4016505479812618	2.6850365814660644	2.750915224544513	2.7658870994948423	2.83606616818628
3.773242568969727	4.387648111581802	3.822962564229965	4.421390628814697	2.147837274885509	2.83934535050025	2.355633788420932	2.0909203387403843
3.486637276411055	2.4267033696174614	2.9004588246345517	2.001006716489791	2.453999606717648	8.675925977220057	2.037004423408906	1.9521014909795125
3.2847981363534924	2.429890704154968	5.483902943134307	2.5509407758712763	2.051174951333361	1.975985052800906	2.883002296402367	1.824091115225726
4.288788509368896	2.9763066530227653	4.544319733977318	3.322688174247742	2.8562359619770974	2.377314967089904	2.788357788840382	2.2879138690954592
3.446803694963455	2.6124388396739957	3.2223699092864977	3.945741468667981	2.2509657557131484	2.078112400573988	1.933459446843372	2.0199717226084366
3.6435734987258903	2.461435693502426	3.553271210193633	3.953677621483802	2.595911890123764	2.4358721601690645	2.22159684102571	2.382770590864302
4.28937454819679	2.4859125792980183	5.200371450185773	3.247490906715393	3.048269706365108	2.2096080131744955	3.154369626363809	7.152798487433616
3.543872970342636	2.928733789920807	3.974636179208753	3.916742748022079	2.4781453117141714	2.0368340824016253	3.649920801395889	2.579811045713569
3.5407506912946696	2.662217116355896	3.040425372123718	2.5452533781528475	2.2614322070211696	2.3606866908352067	2.062072679909589	2.0610645406062167
3.3756312847137444	2.922780364751816	3.2936952769756305	2.6721448540687565	2.7591338755283585	1.7631232611810117	2.210203602694258	1.882694706111534
4.512801420688628	4.143866312503814	3.382779949903488	5.145871156454083	3.230485478525152	2.2957718579820034	3.107787342835304	2.999339414269606
3.6138030230998943	3.632738596200941	3.261622661352157	4.076497954130172	5.198342344143371	5.73185210429224	3.935385364625633	5.448085444980589
3.775836634635925	3.0127175450325008	4.674791061878204	2.3315208494663238	2.4312383624742124	2.31673678665982	2.327891998699528	9.54427565081324
3.645776727795599	2.3487854123115537	4.496661472320556	2.422968137264252	1.952232639552248	1.5391496226735066	1.8456640813771057	1.6398213416084877
4.067607173323631	2.496569156646727	4.72369222640991	4.017966896295548	4.767290002168085	2.818064247696825	2.771256226922566	5.243545854627253
3.5585751533508305	3.0444266140460954	3.301752388477325	2.5473341166973107	2.696164472842164	3.1808036919596763	2.0140882553708384	2.622875380112555
3.3608853757381425	2.41902020573616	3.373279821872709	2.515819299221038	2.1384647572820628	2.318120801938679	2.1548585880900992	1.9644043494439951
3.8269653558731074	4.302237564325332	5.25829957127571	3.839464312791824	3.391588347224021	3.4003425452234963	3.977274586531757	3.328534023203838
3.9685579597949983	2.5003098130226133	3.452092462778091	3.13943989276886	3.0206961898510074	3.304038729622853	3.5181065759624817	2.700442736128118
3.98362295627594	2.682626366615295	3.943123894929885	4.053945261240003	2.7867190321090898	2.5671383942147257	3.39951839078692	2.2695753369296376
3.387062638998032	2.211004096269608	3.9747395426034897	3.5956520378589625	2.123002532914771	2.075737681736789	2.0254666196797637	2.051126212945656
3.4678029775619503	3.640160000324249	3.2299815714359283	2.550380063056945	2.5988610712561893	2.5315105430689253	3.005983232637355	2.4519840878031416
4.047246539592742	4.615722209215161	5.0162282943725565	3.4552337110042566	3.0674232339532623	3.161416734598941	3.3250065222136627	3.32085835723562
4.364686113595962	2.7193893909454343	3.7316181361675262	3.751425132155417	2.8232768966533603	1.9290738663922455	2.164795277512649	1.766918573990067
3.4616970419883715	3.5991398811340334	3.662463730573654	4.097599810361862	2.107932953805998	2.2321035273283107	2.2024400522734062	2.0371177550759745
3.4310406088829035	2.0459152519702912	3.1889954209327698	2.3349287152290343	2.388722996171711	1.98131230075194	1.813192300015332	1.7948609161447928
3.925089657306671	3.414252007007599	3.754126197099685	4.1231205463409415	2.6191593661692165	3.680133094789385	3.5539176056626647	2.847743762930099
4.351617896556855	2.8448719263076776	4.093438959121704	3.5771478652954096	2.764126943201412	3.6715951167277	3.593483009161232	3.35492683191207
3.756669253110885	2.1809490263462066	3.422648635506629	2.7613525390625	2.2293201643544123	1.7044079008566175	1.8535453809351423	1.7396957931825323
4.032060295343399	2.2680086493492126	3.625635102391243	2.886596602201461	2.373307704267006	1.7300688728211822	2.084182391792513	1.849535401743044
3.642523956298827	2.0817797183990474	4.261208257079124	2.9960988521575924	2.3725684916669114	2.0562773773416767	2.3829103009648303	2.084699560385576
3.766541755199432	1.791419690847397	2.691754174232483	2.453315520286558	2.4465273032078856	1.8045660966732051	1.846858787529729	1.8686238021278496
3.8775943338871	2.686451870203018	3.552270078659057	3.3283907413482656	2.792788249162089	2.4763616700041955	2.937907743246681	2.252507572348744
3.5681866824626924	2.6122644841670986	3.461509305238723	2.894072887301445	2.005312349548312	2.665259534930064	2.550965325958781	2.1061100814869667
3.913205069303512	2.388490128517151	3.0740526050329198	2.909098088741302	2.29779038407716	1.6796696521792749	2.013250176524732	3.0375743303659526
4.061860901117324	3.441865921020508	3.360347068309782	3.48815125823021	2.1850398001463187	1.7917722899441162	1.9540866720055936	2.3334372320270464
4.520036333799359	3.3715053379535678	3.7407403051853176	3.0334633946418763	4.207009562905077	2.91223808378853	3.349708702120319	2.435539796369424
3.801165437698364	2.508770048618316	3.5004113823175427	2.829192459583282	2.8172541735110426	2.41328292638647	2.3824066235862453	2.541577601872014
3.63797354698181	3.762785083055495	5.221786713600158	2.6614208579063416	2.022652668711831	1.8302693682347688	1.935705844248124	1.8121395570635568
3.6732331871986377	2.321400564908981	3.5749679595232005	2.9450096189975734	2.1777638949572653	9.77873748246444	2.1484064893825083	1.964689831052832
3.9822231411933897	3.345091617107391	4.086303162574765	4.607085824012756	3.304222703185384	3.029189736179017	3.995671401873808	4.000289848850783
4.009090545773506	3.590640181303024	3.5415599882602686	2.757882630825043	3.433712156247646	1.8993683379305684	2.3163946246012577	2.205228627795472
3.999999347329138	2.1098925948143004	3.560103383660316	2.1873208522796617	2.0537287872315626	1.5255182379524292	1.919727795424941	1.4448466259971031
3.643843317031859	2.676136219501495	5.728223806619643	2.295030122995376	2.926810321597563	3.644760734999496	2.4602160416196903	2.188447112707815
3.528801122307775	2.09477902650833	2.9983455300331103	2.16962006688118	1.7936622011291434	1.7292245868045095	1.8616647096365084	1.4355165576138953
3.350739216804505	1.911745119094849	5.056928798556327	2.5827481150627127	1.8295722969639256	1.693124175725019	1.9213232078766145	1.796307474260987
4.004317927360533	3.199139863252639	3.755145013332367	3.590053886175156	2.564167745464164	2.844676806302731	2.787096182643444	2.7006392435762754
4.18677344918251	2.926408356428145	3.1810228645801533	3.09733874797821	2.8630002954171463	2.982088550313971	2.2587383102389467	2.5571240098805004
3.609009099006652	2.32485516667366	3.016859519481659	2.503892290592193	2.180571074461803	1.8947463325499152	1.880058960754776	1.9818048935070496
3.826832199096679	2.4049572110176083	5.4638290882110585	3.478977572917937	2.267212275896532	2.847384450448122	1.9690195833194328	2.002367169482915
3.96077464222908	2.367974489927292	3.2084272563457485	2.443261063098908	2.4786104853573585	2.696329298967422	2.190708597608192	2.319578687909978
3.598322400450704	2.211101490259169	3.187047100067138	2.224881345033645	2.531281859145614	2.7524359101877787	3.140396414341733	2.415350678816094
3.771901869773864	2.622602719068526	4.256272763013839	2.9068435370922088	2.6962679037926898	3.082277844321325	2.9047790397497373	2.875569474717418
3.7124975413084025	1.9546277105808247	3.627490308880805	2.4211186766624446	1.7747620315211754	1.7880485961271058	1.9940623380869429	1.630618754484162
3.504320734739303	2.120740789175034	3.9197030693292607	2.470818960666656	1.954267977617282	1.7101370741890545	2.126469493345362	1.4659750892376433
3.4944122612476343	2.824788010120391	4.7058888405561445	2.945995151996612	2.499324406646302	2.9561495532611364	2.5006536736488783	2.5624345062241853
3.9288912475109097	1.8880457758903504	3.957843643426895	3.016302925348282	1.9014363431998216	1.7869257230795763	1.9714391097825423	1.7237608882161255
3.5460027009248734	2.237102842330932	3.2292952567338937	2.4825622320175165	2.472161898026336	1.7528214293963025	1.9783533437485623	1.6341190178291425
3.9075538158416734	2.351725852489471	4.5007289767265295	2.885333675146102	2.898340576929522	5.425065156403158	3.074339953124244	3.052885912470054
3.562351667881011	2.0299672484397884	3.457290601730347	2.104701268672941	2.102023384850746	1.7844769112386831	2.971188128982797	1.9348204705166292
3.620402505993842	1.9415804982185365	3.04539383649826	2.53714359998703	1.9538955277023875	1.5702877585269288	2.1110455179123586	1.625707816497313
3.701213631033897	2.1422648251056664	3.2425020873546595	2.9782745659351346	2.3441151222272576	2.01819461108305	2.9996193784013903	2.384424745734339
3.39972231388092	2.727762138843536	4.281794700026511	2.739186364412308	2.11106943612414	1.9081736869133672	1.9986160601382057	1.7535484215063797
3.924096363782883	2.5517623722553244	4.170168685913085	2.699050074815749	2.471139383105025	2.9860716490362287	5.283692264051931	2.917719535029053
3.776054006814956	2.1974178552627563	4.950090664625167	2.6609000146389	2.02900094337679	1.6846438351847597	1.8416979025154911	1.853112452073952
3.76549111008644	2.880191177129745	3.6067273914813978	3.1469102621078493	2.821316820453406	4.908392286462918	2.676286668163661	2.374408409832772
3.4188104361295704	2.1469142109155657	3.488183450698852	2.4685675740242	2.1358771197697988	1.8570856433154312	1.9441760859607389	1.686668708915176
3.915546333789825	2.3337050557136534	3.80695760846138	2.9963693499565114	2.25574113038548	1.9659326321949664	1.871132875700816	2.2051434994291457
3.347775802016258	2.1131497025489807	3.4799640446901314	2.9021438062191005	2.005360740401886	1.5945234024188433	1.8795511777746183	1.4412418186988618
3.4326815545558933	2.0210904240608216	3.8486835151910777	2.3074735641479487	2.001111674096586	1.8554110880954928	2.138896934151965	1.6768783798648323
3.818543553352356	2.3481870353221885	4.148942434787751	2.9534483730793	3.05762417085225	1.8567616546684615	1.759136831176516	2.463210869133685
4.161680737137795	2.0516107738018032	2.591280102729796	2.2422082781791683	2.6042389892403657	1.547491096198366	1.8729613319985488	1.6426142137036934
3.3370774358510964	2.0437076985836025	2.9590930372476567	2.559617039561272	2.1825661975104365	1.7862955334600583	2.1241652350031024	1.777799246225452
3.490757235884665	1.9476869046688077	3.0625148773193347	2.1074873089790342	1.9364519068724992	1.8249997772780824	1.8970452950935148	1.6498382790715165
3.1955209881067272	1.9269837021827696	3.205097740888595	2.287115591764449	1.5155168327853694	1.5203072646015152	1.792438076929494	1.2583523262919898
3.406557601690292	2.0437760174274446	3.924701425433156	2.421354585886001	1.4880755800587837	1.5070441765900235	1.744598828848415	1.378045022006864
3.5943434566259365	1.9717060625553129	3.577081611752509	2.443340909481048	1.9019712963508648	1.4844429854498102	1.812329455739245	1.5206682346725322
3.2682405561208725	2.2485768735408778	3.2776155054569243	2.490101435780524	1.3355872437467773	1.656640148305752	1.8194869668013236	1.2535586061620334
3.8519074797630304	3.1768759608268726	3.98930344581604	5.248053455352784	2.551049704232472	2.394517755321951	3.066505908462465	3.2703264775538585
3.67191146314144	1.8848834633827212	2.9783552944660183	2.6601578712463376	1.60265365117492	1.6539264939363043	1.817297116572314	1.4237816262772731
3.7986528813838953	2.6983936607837675	3.9935359954833984	2.645010310411452	2.2036728726077	2.1136053307133227	2.086560749471427	2.142785803873079
3.645083025097844	2.830343604087828	3.3888119161129	2.650071328878402	2.503708286534896	2.4143551130572924	2.759174620233045	2.6924278352751148
4.141683024168012	4.374260741472244	4.485953164100646	4.5815818905830366	4.361138949780882	3.490584362716514	3.5012274816289737	4.284536030044077
5.678343740105628	2.309828889369964	3.530810278654096	3.293468555808067	2.074584461759852	1.656572097456793	1.859039182128084	1.6732204035817313
3.34227864742279	2.417737638950348	3.55083525776863	2.9876907736063	2.0310405960135705	1.9620006198639723	2.2225531613752465	1.944257408445483
4.5439282059669495	5.607390260696409	4.17933478951454	3.0083926796913136	3.2096680199323075	4.557580278028713	3.011458218561088	3.0801494755182808
3.3118023395538323	1.943361020088196	2.987585741281509	2.938216239213943	2.055141349262126	1.8449502214941933	2.9391308007903785	1.4721189101062695
4.002059268951416	3.087988358736037	4.250280654430387	3.3366708815097783	4.177988312224346	1.7622567992277245	1.999597923025611	2.4523371078771032
3.595493131875989	2.7820602357387534	3.551066529750824	3.418921715021132	2.9651096837552084	1.8893013160606935	2.995945681637304	2.499390079412791
4.119331580400465	2.489611166715622	3.487812685966491	2.4560375988483423	3.323310053590033	2.7153763110693903	2.235026991935173	2.177185628666386
3.640563011169433	2.15964303612709	4.140668633580205	6.712761294841765	2.4422980066653115	1.8694937099845044	2.768775482566881	2.0814227906956115
3.5915000438690186	2.693069148063659	3.563887259364128	3.195396292209624	2.260297675276384	2.956253611042867	2.398227837444651	2.358910590588881
3.8074374675750735	2.227129727602005	3.6378303289413454	3.623173344135284	2.884070138504545	1.8938392151028625	1.861977881324174	1.717431411233484
3.671868026256561	5.770775300264356	5.258251997828483	3.2963961958885184	2.2714283360771934	3.251372953639027	3.4595289391268693	3.0001063104260624
3.791634249687195	4.398446947336195	4.304981493949889	3.087809997797012	2.776568744191174	5.463012464272945	3.62475683113579	3.3971021317456294
4.710289689898491	3.6554417729377744	4.373867130279541	4.814492705464362	2.4598440030046635	3.389127069214327	3.2526944537809857	4.910536944448808
3.23336788713932	3.2457898676395414	4.372841462492942	2.5702630162239077	2.5947360503349364	2.6859710266225845	2.5680375953081254	2.0843769466120547
3.783919185400007	2.2954198181629173	3.7951283007860166	2.582450497150421	3.289945992236944	2.123204847572621	2.9715001547828743	3.5229831040313777
4.114639204740524	3.919304668903351	5.363919579982758	3.741215395927429	2.7124588301449037	2.232171972674144	3.516173699900502	2.7933818834226654
3.5228526413440693	4.416264593601225	4.556042423844337	6.263471871614456	2.8474136566948096	5.76967667043852	3.4824273808096247	4.185538900213228
3.336968931555748	2.813058614730834	4.137340861558912	2.5104836225509644	2.093349280477315	2.2453861014910776	2.524950939189063	1.8018330282547708
3.4565262794494624	2.907137113809584	3.915168642997741	2.618234127759933	2.602153558162009	2.103725515771468	3.02762077263903	2.3924329350262283
3.664720103144645	2.1006020426750176	3.4558629393577567	2.3348287403583523	2.294334391783286	1.9871217029965973	2.044857554205813	2.100528318630212
3.5543744504451755	4.235929483175277	3.0524918019771574	4.119381392002106	3.6422861316984743	1.9307385419038203	2.0018768641603155	2.788459671732079
3.723965185880661	3.970328515768051	3.1854888260364524	4.745378023386001	2.949709255044308	1.9337541713757	2.142699605654013	2.523803030740151
3.7954408794641497	2.852427870035171	3.3189037084579462	3.126740270853042	1.9591646293949965	4.725794653432874	2.8515729718436464	2.730719318319508
4.154056692123413	3.097058081626892	3.9440380334854126	3.957659596204757	3.460627820644911	3.6729260385298304	3.2600613097154554	2.243613212865871
3.15927092730999	4.859689581394193	3.299423229694366	2.998861241340635	1.948203426931403	2.395401844706829	2.195746919538014	1.840870823033511
3.7507657259702674	2.225789046287536	3.0195110231637954	2.6024922490119926	2.302873690801641	2.325278053599002	2.1303992376485787	2.0462430369093703
3.520920601487158	2.663719010353089	3.520056429505347	2.851727962493896	2.0557515856673656	2.0973748041730835	1.9717404083736505	1.98812079578694
3.534181079268454	2.5783329844474783	3.4778829991817477	4.54694128036499	2.2863034329989214	2.447683099730399	2.322872945094578	2.3602512188662987
3.4269364893436425	2.1535621643066407	2.787814873456955	3.79999885559082	2.6940912632658875	2.681210136542884	3.851499390910814	2.4661541861897445
3.682028156518936	3.212127900123596	4.439036878943443	2.618169933557509	2.1903894763448752	3.309860552081312	2.996891444480292	2.5890821147593788
3.64382096529007	3.295806729793548	4.06873123049736	3.09341384768486	4.899086230067667	1.965101367830596	2.0382052574094924	2.070101807319026
3.7768287003040313	3.0378598749637598	3.690947341918945	2.8216669321060177	2.411579811097454	3.266306706457352	3.656813039518902	2.4366127204347725
3.96558521091938	2.621610766649246	4.039247912168502	3.8122997164726256	2.5449638085334487	2.288327401152994	1.9561227065683409	2.067473013062214
3.890309053659439	3.235791844129562	5.47325780391693	3.466924887895584	2.698346783766269	3.00051273185518	2.099638973084853	2.756533528311441
3.5979144811630253	2.220594924688339	3.642592811584473	3.684986090660095	2.727043201098833	2.544046638842036	3.782015670003706	2.641527921785427
4.108702513575552	2.1728798806667324	3.5933283567428584	2.3858325362205504	2.9215342896023198	1.7657896434043807	2.0143403459955094	1.8741002594673248
3.723600125312805	2.653071540594101	3.196447294950484	3.2346727490425105	2.3939363545767107	1.855217601637841	2.109509685596579	1.782227991748261
3.061674535274504	2.8841938257217405	4.054405507445334	2.654511666297912	2.488329797064904	2.400572233821581	3.3913944942656897	2.440842051216776
3.547316354513168	3.3420234501361823	3.910266447067261	3.897744965553283	2.787495811416221	2.4999408631394364	2.4175729117050277	2.7124536044599967
3.671734637022017	2.825445854663848	3.3812948167324053	1.9869924128055567	2.7084488261730897	2.100024014814033	2.3780120621749923	2.383158698416994
3.7587788224220273	2.5224108278751367	3.1060899198055267	3.125633841753005	2.3894061377005658	2.0156093896116825	2.0333684145878084	2.0939778818792614
4.454614496231079	2.741459959745407	4.003409817814827	4.175711685419082	3.9869733984636353	2.302751392197565	2.512611765277783	3.138071371580065
3.564757400751113	3.0913983523845667	3.607916778326034	2.733079427480698	2.3196466292742737	1.940724027664737	2.3743740253563783	1.8317333958203568
4.300492531061172	2.230793726444244	4.072311547398567	2.3224091291427613	2.441455991717401	2.7150984507194504	2.442567141927703	2.235377025382926
3.8977206945419303	2.350075131654739	3.743097037076949	2.5459795534610747	3.4464962708110582	3.8540828555160056	2.928040452321797	3.395662329963807
4.867013254761696	3.151304578781128	5.102352160215377	2.456297600269318	3.476603198579212	2.8131241900645354	2.7362726061060645	3.0965928677020984
3.5796710282564144	2.5321764647960663	2.90706472992897	3.0744652152061462	3.035390223283094	1.8650651384102588	2.0601188848758456	1.7559235312294406
3.0799518525600416	2.4030764400959006	2.922701635956764	2.223548752069473	2.328284855631755	1.886368888361704	2.5655453546525173	1.4340125220936089
3.4149246811866747	2.444015693664549	3.0701005816459643	2.122710359096527	1.9447051547682424	1.886368888361704	2.5655453546525173	1.555185592716695
3.1494587361812583	1.8808703660964965	3.784469777345657	2.176900267601013	2.667073418092364	1.5987869538259925	2.404387775341126	1.7756156813818529
4.194091612100598	5.973798072338104	4.609429317712783	4.507238674163818	3.362329763804333	3.4773323989164178	3.2591507369584334	3.371070375873657
3.786775410175324	2.454557514190673	3.576820865273474	2.2407330811023707	1.947113747157625	1.882150235922008	1.8508407822411104	1.7048292442106043
3.2275935858488065	2.023697090148925	3.6985458701848977	2.3883666872978204	2.457541681103188	2.1142275052931856	1.9078774114851649	2.123705079699159
3.2952254474163047	1.683325278759003	2.8553288817405686	2.2071056127548205	1.986422266680102	1.6401856180210044	1.7559648853313252	1.4354867573128982
3.4149103999137864	1.6844892621040346	2.899935549497603	2.188718581199646	2.2677941136939155	1.554476211660019	2.014014610316164	1.5801218635279357
3.382494914531707	1.7866634488105777	2.5058568358421307	2.1308919608592984	2.8013145768461167	1.7176071541830913	2.683229518910577	1.7952223873903057
4.212600791454314	3.60064171552658	4.047610843181609	3.732437032461165	3.173800022887066	4.185492564914085	3.889298294027725	3.7487361706047975
4.008180230855941	3.5174761831760404	4.348393523693085	2.972056925296782	2.214515676831528	2.015615900899777	1.8362384782263028	1.8351096811591967
3.955827406048772	1.9706399917602524	3.554692870378493	2.192380845546722	3.585549076024382	1.7104314529814912	2.968655011914925	3.442336714500368
4.16340521275997	3.01404692530632	3.783006149530405	2.9242342233657834	2.6723132280114616	3.5154657236820683	3.0203210602423405	2.8599454818714247
3.4990556597709657	2.612534177303314	3.569308227300643	3.0389124751091	2.9175690824865543	2.63273053016372	2.559832508330848	2.20858255656199
4.578696978092191	4.415659153461455	3.3017373859882357	5.773607742786403	9.08477570082807	3.363766491736615	3.993406915370557	3.8653340771278617
3.45498456954956	2.5410804033279404	3.2968505501747125	2.9602689385414123	2.7209500462374048	3.196090979729753	2.829070970504277	2.57052537597746
4.204393595457074	2.93280371427536	4.338321632146833	3.62985121011734	5.689559103761916	2.013945700164716	2.1487636141365485	2.0937449825327663
3.572838923335074	3.862339869141578	3.1316452860832213	2.935067725181579	2.5918249637668227	2.097869249109158	2.061478089077305	2.067576928289369
3.591855990886687	4.89510188102722	3.273180383443831	4.424764311313628	2.0980980219650984	2.04562447672303	2.0687835566437176	1.9100872681614
3.843317088484763	3.060403203964232	3.720331108570098	2.953615158796308	3.091180828082906	1.8303014450244688	2.62477442553493	3.237526639667638
3.680839377641677	2.6495000660419463	5.303959745168683	2.8942964375019056	3.2011841201569693	2.3345481582955534	1.9317195172899049	2.050699008555526
4.034352558851239	2.477538096904754	4.061198788881301	2.2461951613426208	2.6181338212368104	2.5243083661123644	2.389047031292365	2.394735370841841
3.419208368659019	2.3493029534816743	3.111409676074982	2.402279174327849	3.1717461622877465	1.712893090160344	1.95665585161859	1.7238323344928626
3.345864033699036	3.4904454231262205	4.174702835083008	4.716634958982464	3.160560730123282	2.8889481930174115	2.514912555329597	3.008396085791118
3.88140327334404	3.098374688625335	7.431191104650497	4.645913881063461	2.861865748112393	4.7111376997760495	2.4381931320137333	2.896955497508043
3.642852580547332	3.607964992523193	4.035372567176818	4.7186816155910485	2.634704991067604	1.982077391720952	3.0415465904316688	3.1873261748751696
3.322887715697288	1.868676805496216	3.5556237906217576	2.227602326869964	1.7671023649913358	1.485716104402043	1.765322265895473	1.388641071874881
3.859773206710814	2.1112913489341727	3.3972969412803646	2.4048723101615908	2.7103782768037163	2.06933197872298	1.931543632520044	2.317366611507937
3.5440449893474577	1.8239252150058736	3.57881238758564	2.1718880712985995	2.154440868942575	2.0609150798282894	3.804427342835693	1.9628072234205995
4.241063058376311	4.8281987965106925	5.772173708677292	4.011301207542418	3.049100498479991	4.054210078359636	2.6094495950461667	4.248654027849183
3.596342903375625	2.0874427437782286	4.08747454881668	2.379799228906631	3.054418858934783	1.786540037460849	2.1375386481468777	2.133924636426201
3.9529126971960062	2.2937233924865725	4.716771668195724	2.57678896188736	1.988270896866952	1.7987058446092823	2.2739095720409503	1.7209284630908228
4.414393976330755	2.526303321123123	3.460944491624831	2.359417730569839	2.280533837431465	2.25822809950746	1.9905995030811283	1.4454526438868212
3.496259480714797	2.153929245471954	3.270563000440596	2.041161090135573	2.379871656752754	2.688579951581523	1.974325190867226	1.650089627234924
4.345809859037399	3.854044985771179	4.812545007467269	4.020582771301269	2.661325032307463	2.4666366902845915	2.845317034918837	2.682010875493318
3.372490018606185	1.6841462671756735	2.891747239232063	1.82051602602005	1.4196075846046998	1.5191008250475266	1.7984331063807817	1.3535817708531508
3.7026779055595394	2.410218560695648	3.7631916165351846	2.863122361898421	2.8799637738042816	2.8185171546006176	2.5802536345350044	2.1474196960233294
3.3951380819082257	2.381167447566986	3.161605548858642	2.3226122975349424	2.004238256335859	1.7722982137008398	1.9220739939747256	1.7144222682197985
3.480356603860855	1.7958271503448486	3.220584169030188	2.1487633585929875	2.0993758074395257	1.570303673987186	1.7853186093222653	1.5525074127517455
3.5499742925167084	3.0115274071693423	3.9814117044210415	3.656485372781753	3.2058058400431424	2.387839143235865	3.499049033018436	2.745734339562779
3.699431729316711	2.0803817749023423	3.167214608192443	2.3627867400646205	2.216978794605134	2.37183176761178	2.386910532730464	1.9260059408653216
3.835412299633025	2.3208237886428837	3.853034442663193	2.656476503610611	2.996796908926136	3.975719079325558	3.8453382019204994	3.39714630218314
3.634820228815078	2.735921597480772	4.14303014576435	2.47046067714691	3.189270761758681	2.545458522242697	2.1157270388120084	2.4012433519907543
3.665839970111847	2.3911698818206784	3.2198661178350427	2.4950599849224093	2.699198152759821	1.6356116116168842	2.196036848103004	1.8338230473400672
3.6775941669940937	2.8368631958961483	3.667674532532692	3.404006457328796	2.178671275288553	2.043864794597772	3.096131123487083	2.35501290205354
3.657921350002288	2.5858270049095147	5.64489300251007	3.963227659463882	3.0735946118643453	2.58615037089208	3.1292956383026214	2.6159582094987224
4.113900864124296	2.345960384607314	4.367741781473159	2.4865128219127643	1.7089771862611625	1.649799951543601	1.9565519251518693	1.673463303170888
3.842266166210174	2.497218906879425	3.2668547749519345	3.125960832834244	2.520048498622377	3.3520602155998227	3.0757696213501204	2.5894040816874733
4.008280557394027	2.306551766395568	3.925920325517653	2.89561350941658	3.455068533365346	2.504353182724927	3.321523795918355	2.5661023549279185
4.5570051074028015	5.948658740520476	9.298156905174244	5.934418517351149	3.2834680482001666	4.793889778619101	3.2219009382390227	4.104685572059442
4.390894323587418	2.9482612252235403	3.5409873902797697	3.001475656032562	2.9564368700980146	2.900565517398159	2.710321153975681	3.6169585878361903
3.342046761512755	1.814362120628356	3.3409041225910183	2.487213349342346	2.3439592225063794	2.185821548228449	2.411806689101233	2.094939890133365
4.288594305515289	3.390717077255249	3.2168892800807947	5.576984667778014	3.345408431390732	3.687250043823308	3.229915701054269	3.739244465187805
4.449973273277282	4.032084023952484	5.643617582321166	5.108555483818053	3.2480987800854058	3.2316767256486862	2.480414045933121	3.427114973564994
4.338272255659103	2.689389550685882	4.2783865928649885	2.5131913542747486	2.7328397874928454	2.3167278688386497	2.3476689973159317	2.3778171621667097
4.013786125183105	4.542966932058334	3.603691470623015	3.247320288419723	2.662990951142452	2.609184283250453	2.617482105848492	2.5175937918271694
3.9906515032052994	2.6449061870574955	4.053546226024627	2.5859301149845124	2.402861571462953	2.426156385951652	2.8942212943934784	3.3843192016692853
4.403771740198135	4.6991872549057	6.366427251696585	6.316291308403011	2.863695904955371	3.303319473052885	3.9116229809278806	3.340996631877836
3.239810362458228	2.418602186441421	3.0137069910764698	2.2622497677803035	1.7171365125753906	2.025991675365161	2.748111103584329	1.7379828094229488
3.850529426336288	3.544839787483215	5.424202001094818	4.762146079540253	3.3498778583184943	2.6187812168433977	2.9484216307886344	3.333685000569624
3.1333941370248777	2.0221750825643543	3.462398654222488	2.552514672279358	1.939501717486677	1.9751134387702325	1.957786101031316	1.573017896808795
4.174497073888778	5.017134672403335	3.9243905365467056	3.688283461332319	2.9469265401619733	2.6264589160809866	2.810596823671727	3.026716015905388
3.745230129361152	2.837393391132354	3.878428781032562	2.1326870024204254	1.8544694047694252	2.4186071506846982	2.8544055807193467	2.017865142779774
3.931490033864974	3.835121810436248	4.186141908168793	2.905734866857528	2.9796151099773343	2.86380443995306	2.9430435544191367	2.5714154278995776
3.566638427972792	2.5275116205215444	4.339947873353957	2.2908843040466307	2.5513210602730045	2.271255648184772	3.1021761811543898	2.286569758655736
3.632675665616989	3.35610420703888	3.548227155208585	3.980740654468536	2.6352387047898818	2.32634415379615	2.496055999205152	2.3462871918337918
3.888759261369704	3.374177533388137	5.702853566408157	3.826652461290359	2.6279698256830484	2.8990017006497646	2.452641436672857	2.4707148686163
3.9328481793403607	5.776006007194517	5.018797972798347	3.350964224338531	2.9084286918056	2.949238091870318	2.3582270968054173	3.24617142822528
3.9902797996997834	3.2696229338645924	3.124797928333281	3.470296907424927	3.239335590774737	5.080281221995696	2.7133860280988302	2.7757069564870096
4.105987644195556	2.5991385281085964	3.705369201302528	3.047329384088516	3.420353799162303	3.0043724879380918	4.926548743072916	2.990425696611372
3.8411700308322905	3.189972406625745	3.8775822758674616	3.193023800849914	2.840804345331008	2.028274015819301	2.4237280342488057	2.2671670818898724
3.322031208872795	2.077136015892029	3.84233174920082	2.078181529045105	1.7767045933416583	1.9680088307588897	2.0957312118048814	1.6964674048115231
3.76086014509201	3.394258815050124	3.926595097780228	3.386600202322006	5.770095009864182	3.7258110860432687	3.662080617682727	3.074321662432385
3.5566083371639245	1.9296003937721244	3.6636780351400375	2.3784008145332334	1.5892499045470774	1.6243634032648613	1.6181854284732815	1.4021615293156828
3.247038805484771	3.1467944443225857	4.21666660606861	2.4507645308971395	3.705071775874697	1.989241231435504	2.2707643700228064	1.735956362463691
4.105233025550842	1.81871845126152	3.690912386775016	3.7214674353599504	2.841368999276789	1.8264581187781008	1.946976890003559	9.481495565030322
3.263712528347968	2.1898558795452114	3.066783088445663	2.569800746440887	2.3260714871838872	1.9750854560353623	2.1275871176993357	1.7356859309453911
3.547587975859641	2.0321479737758628	2.9504337787628168	2.325892871618269	2.2278446725894128	1.7838199139329651	2.3886953745755783	2.6845076529606207
3.599153810739516	2.604805129766463	3.054494619369505	2.758406341075897	2.125930457305248	1.607317715542576	1.8624092455453265	1.9570181614602
3.726597720384596	3.687518781423568	4.846978789567945	2.452710753679276	3.256318756957371	4.58748721305688	2.7553200125060218	2.7781931956519816
3.370105955004692	1.884691059589385	3.2894989639520644	2.1461562454700465	1.9344426496156968	1.6448112956511296	1.7834267282581004	1.5346461028066516
3.5399330407381053	2.0782917201519013	3.327663683891295	2.1574841380119323	2.085944356972716	1.606715785056954	1.8403372810084395	1.3323807285188134
3.1877795279026024	1.913007766008377	3.2938636571168898	2.189162707328796	1.862545541630516	1.680928953805518	1.816238859050455	1.5926983234116672
3.528044885396957	2.598324590921402	3.914787644147872	3.407880401611325	2.986952789695224	3.306336937841959	2.815458475156309	2.3235983785650527
4.043884694576262	4.227641165256499	11.91785790324211	3.99895833134651	3.247730881400602	3.596037811294603	9.172715361104004	3.31961529202474
3.3691185384988778	2.507655638456343	6.600293251872061	2.359370219707489	2.679786119259997	2.796541738391113	3.200775660029851	2.4287512965292786
3.522086724638939	2.01387922167778	3.306040656566618	2.4707212120294546	1.7262806931726402	1.8216906270573725	1.7885085279592556	1.8636038470621576
3.562920248508452	2.056442105770111	3.491335809230804	3.126714515686033	2.8237679009725865	3.2277704590222984	3.3524480952558804	2.30518700643768
3.9457349419593815	2.5177593290805813	3.13222918510437	4.0651864528656	2.753678546075254	3.2052979113309403	3.2893724395825603	2.696361827391396
3.6139797359704966	1.9892735362052911	3.428745651245117	2.140728443861008	2.574060500522241	1.46341090362192	2.5867702848841825	1.664747816960277
3.393690666556358	1.9679893732070928	2.7338605403900145	1.9571185946464535	2.0052202777373105	1.917720749216667	2.1469144571446663	1.594892016200269
3.771727493405341	1.9469056248664856	3.413079017400741	2.1221351146698	1.6505212688051825	1.5137471656080064	1.8971962370793607	1.4661079117941922
4.070818132162094	2.212367331981659	3.385951298475264	3.6182422935962673	2.9401715824428627	2.656314881758067	3.2255348178286063	2.7694235813277577
3.4706665337085725	2.0562700510025023	3.3281028836965554	2.3299067199230192	1.8588894868286152	1.9497361450961963	2.7061932172940555	1.5872409582143543
3.502268666028976	2.1905502349138253	3.850224804878235	2.681609579920768	1.9734482444049624	1.879446360127405	2.025522077637351	1.6071659136336218
3.096151435375214	2.3661342114210124	2.915438237786293	2.2835894018411627	1.7863910462565689	1.5540639823929083	1.8529508802597692	1.4152260473424143
3.497370243072509	2.2297362208366387	3.257781636714935	2.077115368843078	2.1473542637111462	1.6519118181378143	1.8834176681658972	1.65365633050936
4.151323187351226	2.571649932861328	3.9462093532085394	3.242285043001174	3.4498688615291933	2.727100344252423	2.7805664133500883	2.879313249084245
3.545763579010963	2.056303632259368	3.342103546857833	2.1975753009319297	1.6270560856620309	1.487979489107743	1.86318253609256	1.3524353978061092
3.4349018633365627	1.9609440505504607	3.338405999541279	2.238333040475844	1.6052708127537936	1.7956677901506506	1.8361299952932757	1.766009014733258
3.365991327166556	2.0265660881996155	3.1455032259225835	2.2976422369480134	1.0607074822595224	1.6263817154374611	1.5699894784892772	1.204395807280775
3.7011540234088898	1.9228540897369384	3.408160951733589	2.353670418262481	1.9542704447537704	1.6259736887633849	1.7573504994817757	1.5065105610407814
4.314550590515134	3.2601706206798555	4.9270339488983135	3.9382497429847714	3.092660890920825	2.5034043772153365	3.245185301291284	2.581925961941716
3.44682046175003	1.9681923568248745	3.4558097928762432	2.446876615285873	2.1550978816164306	1.7824450038129849	1.791716052662785	2.159123837483588
4.075510221719741	2.9266886591911314	3.056333142518997	2.5994655549526207	3.633533161902661	3.29205222394472	2.607871656294826	2.7833654547008755
3.5711243599653235	2.0166586995124813	2.937937319278716	2.394923874735832	2.042960007078336	1.7810044708031976	2.403367914952679	1.7602442120470911
3.5501842319965338	1.9155505120754244	2.832470703124999	2.964153659343718	2.297021538167398	2.149983493601189	1.8423538664374812	1.700870465842344
3.513119781017303	2.1859474182128897	3.392092603445052	2.948360174894333	2.4050169293179318	2.111182990484169	2.547150453078599	2.07454353635271
3.8209992378950113	2.0777980625629424	3.488054835796357	2.6265175968408574	2.776154443471212	1.7596556820767495	2.0275556477073806	2.193434746981635
3.702201151847838	2.5738189399242404	3.496694919466971	2.670422112941741	3.0112884772442308	2.405953588212869	2.231136325031304	3.436810881599086
3.6382169604301455	4.459012299776076	3.359786650538444	3.238440096378325	2.880377455290949	3.846520604238594	2.0283359556682976	2.207876896299087
3.5143648982048026	2.5650071322917936	3.51331238746643	2.40101466178894	3.0456232836941948	2.512740024296117	2.7730258911944445	2.450052273348004
4.087530022859573	3.0193095803260763	3.987169545888901	3.2978000938892365	2.52690137137251	3.0345714212384145	3.534373871275591	2.5224754464932784
3.6733873903751375	2.562374353408813	3.6912483096122735	2.992371207475661	2.221555780931588	2.096471665339162	2.125270695024601	1.995263901723551
4.000458127260208	3.136928576231002	3.3160296857357023	3.287791621685028	3.265383966166984	4.8154339354512175	3.066497815365433	2.7826682573447785
3.912813580036162	1.9904745638370511	3.8989867687225326	2.4939430117607118	3.318099883781932	2.360767328834296	2.2495273079982825	2.000845369514904
3.717857474088668	2.847065848112106	5.692970171570776	3.502910774946212	2.230978635376728	2.1424756140759977	3.639995845708192	1.981206702086112
5.159508126974106	5.663312125205993	6.131869852542877	5.405784872174262	3.4064647029190094	3.995396136029589	3.981654938363819	9.690874102009415
4.382087874412536	4.592202007770538	3.4138456583023067	3.363192200660705	3.104976650467417	5.329683424970952	4.473064107943049	2.723701503271463
3.98875940144062	1.9773286938667285	3.636892703175545	2.052410501241684	2.5016200875649504	1.6772354431776155	1.9345588876687487	1.5694320930658343
4.012648308277129	2.8987796247005466	3.5183759957551954	2.383482778072356	2.629587067176142	2.229476193956464	2.1721178131570604	2.6009190220825245
3.6061511456966393	3.632392877340315	4.381266856193542	3.0300479412078847	2.792284674146976	2.122117721332879	2.219301945938744	2.6541113489167167
3.755116415023803	5.613572883605957	5.824887996912001	2.813175237178802	2.495090484432343	3.8864389667824897	4.237896954949765	3.497114694792555
3.46234430968761	2.093888711929321	3.7584002315998073	2.3087548851966857	2.4265480639271217	1.8840705570109224	3.298080871603843	1.848540903949894
3.7390044748783104	3.295692825317382	3.478273719549178	3.2913156747817998	3.1040306724635105	3.013416150373696	2.111426493349017	2.742219638335773
3.918401497602461	2.2876225233078	3.5160711735486982	4.266673964262008	2.9297803106038707	3.450085420454754	3.091982517513396	2.6537540598605376
3.640216439962386	2.475903236865997	7.323876601457593	3.1396433770656564	2.4437082672180868	2.185004284269135	3.588438213643113	2.5147904482804124
3.498987853527069	3.227692580223084	4.383462148904799	3.9117026031017295	2.979723399721176	3.230487754517768	2.3859695618118844	2.4652534713057315
3.6271064400672905	2.026129513978958	4.074112567305565	2.9499703735113147	1.773584450086538	1.524698914079638	1.875998872817548	1.5887984344924315
3.01453894972801	1.8415636956691743	3.2789290904998776	2.370915442705153	1.656235105169345	1.4007847580798782	1.8719512881068288	1.357714484618365
3.380802220106124	2.3734319269657123	3.310256609320639	2.294600570201873	1.8632247706569165	1.8971450401047312	1.9153942310542036	1.6170406297530335
3.759683531522751	2.6232535839080806	3.9585923790931696	3.626609516143797	2.242711344579121	2.1532004248929506	4.675196604822132	2.0629558420108123
3.669654774665833	3.2000766754150387	5.320264056324957	3.8358134329318982	3.468217014481009	2.3002439216308908	2.5495523058203524	4.472502119963596
3.84845677614212	2.7498904287815096	3.208330136537552	4.690816134214399	2.484802010164423	3.723582312021736	2.33288463657963	2.480345707403224
4.2270351946353895	4.425825303792952	3.5370092630386347	3.419748449325561	4.673228452952195	1.9959804176616585	1.9995395610802469	4.859038045532678
4.49568372964859	3.053339022397992	3.5169058561325057	3.719667905569073	2.7141851090565794	2.6700826341056443	3.1985272416396877	2.481207430553812
4.305081379413604	3.6996930718421934	3.4917303860187525	2.5461043715476994	2.886057458322586	3.0594561031457177	2.8200871722855	2.541473136299961
3.907329350709915	2.3061279535293577	3.680344831943512	2.2676750600337985	2.7313385725335544	2.1062995936469138	2.881045106476157	2.213781138525874
4.051476481556892	2.4297158360481266	3.965793228149414	2.9677405714988705	2.750081372589804	2.7614163503536755	2.8268024219322427	6.183494783761087
4.368443706631658	2.837952017784118	3.7052150070667262	2.7082947909832	3.1608304216557856	3.10232126282895	3.9356162742672782	3.4620327027507107
3.8668749898672097	2.558970206975937	3.368078857660292	3.037339138984679	2.951224952340402	1.783502082705712	2.172497236935877	3.129721293057746
3.326103517413138	2.3586719691753384	3.535790354013442	2.1089089870452877	1.9456831841523896	1.8464474058114009	1.940129804378376	1.8312664997999009
3.3665419459342947	2.582001864910125	3.4706950187683097	2.4658717513084403	1.9842312492462049	2.424962549246336	2.6528530313421097	2.0651260584938225
3.962358126044272	2.2237420260906213	3.3075625419616657	2.9056627988815285	1.8461334866682568	1.6479834323147502	2.440080437203431	4.955008455132523
3.757751113176345	3.747650754451752	4.759289532899856	3.9712198495864848	3.063679308876111	3.357093418097132	4.45709224550504	3.1068778163705444
4.040694606304168	2.4915847599506376	2.976552772521972	3.181446480751037	2.772696938670124	3.653105832868392	2.607625383651146	2.76881887344605
4.3896491646766655	2.489613205194472	3.421035495400428	4.268947252631185	2.787561199502848	2.914601774838895	2.1788441800254885	2.466240949449731
3.486682072281836	2.046468585729599	3.0714251160621635	2.4314043402671808	2.366808906326747	2.010076467855796	2.119782705960023	1.6600565984076416
3.779702448844908	2.299840325117111	2.8802935063838957	2.3159463405609126	2.725875597398145	1.9182588291441247	1.8787618709434089	2.022682329815452
3.517631900310516	2.6243365645408634	3.0550063788890824	2.574289226531981	2.9702760828493124	3.890053996506726	2.953882103499049	2.8551509308759084
3.7120135307312	3.21462630033493	4.269253665208816	3.515544307231903	2.5703000782201624	2.018950759610507	3.022398581400592	2.334280725149488
3.489808100461959	1.9797912657260897	3.426131635904309	2.3266662001609806	2.3365953007181743	1.5133363967718774	1.798824611497623	1.4508672271154204
4.092723542451858	3.3182888090610496	3.9949043780565257	2.7773438096046443	2.713753888910503	1.8736272781320336	1.9359853670001264	1.8248720194480852
3.3905948877334597	2.832676213979721	3.43472666144371	3.041510188579559	2.278958916604602	2.790085420092421	2.1015270373740407	2.0324065574907464
3.9532469749450665	2.259088963270188	3.4429384827613823	2.7637638211250297	3.062842549114343	2.1289674863537824	3.93249462183714	2.3877063915475887
3.683310782909393	2.268639105558395	4.620075026154519	2.5325790166854856	2.114676385512256	1.6535804811460797	1.805404162389688	1.5715346026664427
3.6708894193172448	2.375359362363816	3.604060557484626	2.872590482234954	2.508628924100877	1.8279020974513749	1.9349391391993864	2.1804754874835224
3.4378216624259923	3.1207412838935844	3.642467606067657	3.933976888656616	2.4730073887185124	2.9424721847373307	2.800086604342172	2.66518347998351
3.5907258749008157	3.0496226191520672	3.867869287729263	3.357881915569305	2.667300855529194	2.4783863706955107	2.7964650316409188	2.5739279772203054
3.533728891611099	3.747734910249709	3.7737724244594575	2.040716421604156	2.708838072209322	2.69525248873736	2.374901621223636	2.722341828232264
3.735770606994629	2.37818956375122	3.191768473386764	3.1332500040531146	4.729201457928692	2.4319891415988417	1.9127984936089797	2.5397695535192075
4.753623872995376	4.306747555732726	3.710812193155288	3.768618908524511	3.450493983904727	3.956217618842413	3.399441687219949	2.9060741251410005
5.140505510568617	3.961367356777191	3.581057131290436	4.120828992128372	3.6642571292364754	4.876826880051709	3.503254129043366	3.448435435088003
3.6097203850746142	3.246218740940093	3.455627214908599	2.766355246305465	3.1628092882169154	2.782467578486256	2.835847772116776	2.827498768051436
4.376533111929891	2.6890769004821773	3.4721747398376466	3.4456494987010955	2.867079632783605	2.7816958511983567	2.70555360943948	2.6090657976507154
3.5118190616369223	2.552641266584396	4.343466711044311	2.0547286093235013	1.8801601877858996	1.9004330704604049	1.997688001278875	1.6218350461892466
3.515615859627723	1.978140699863434	3.753411182761192	2.998481345176696	2.333035292150505	1.936413725760071	1.8691119021148817	1.6720920612929269
4.08990646600723	2.52945402264595	3.794882324337959	3.3514205694198598	2.74938999227037	2.3654210813973853	1.904211738005872	2.0007174066309115
3.93764613866806	2.737368535995483	3.834444701671601	4.189144691824912	2.324374046428142	2.234596878042552	3.7053983393228767	2.209804090492658
4.850614303350447	2.121972489356995	4.693081802129743	2.491911923885345	2.7162432042060383	1.992281666640845	2.418132063949488	1.9479311184909396
3.592106729745862	2.222959536314011	3.404296672344206	2.290756487846374	2.8360244207147454	2.714682182807681	2.799986995171765	2.489244062145193
4.061924934387207	2.544660556316376	3.4779517710208894	3.0907796025276184	2.666642640403828	2.7077301351924605	2.517464902927322	2.450003708756181
3.730554318428039	2.5988054573535915	4.026344245672226	3.0332696020603174	2.689907231756968	2.4092548200168418	3.1600432542814256	4.967736933127233
3.665846490859984	2.344542068243027	3.311553528904913	2.9220376014709477	2.1370860044782782	1.9309658408916528	1.7612217274704558	1.8621172396132135
3.645044302940368	2.2959371745586394	3.3896195709705346	2.33221144080162	2.6300335267392	1.9081250099110283	1.963706049431884	1.9978734459991732
3.83486310839653	3.483892470598221	4.388303816318509	3.436176961660384	2.2470951976579725	1.8871410911990865	2.9095171794333488	2.79021379797572
4.289835649728772	2.7447908341884606	6.452604252099989	3.923863643407821	3.0587248723413496	2.6671970360505406	2.959726814208024	3.08105457736156
3.831795156002044	2.726106083393097	3.143327987194061	4.029273611307144	4.227406898118359	3.082260499567388	2.426244138175496	2.3167171856428137
3.814581990242004	3.69791978597641	3.703086322546002	2.9243287384510035	2.6867232393271	3.4353389831885446	2.4311318443795056	3.3524706492866003
4.109372758865353	2.098585718870163	3.2437175631523134	2.618933719396588	3.161177897260255	2.124677015594184	2.9187182789409434	2.789577761050446
3.8940741688013047	3.842568099498749	2.801445269584655	2.594233965873717	3.1268071252001435	3.646868613994233	2.586033886931347	2.490811115782211
5.649117892980572	6.288681262731552	5.189308691024778	9.012469488382337	3.256783472764007	5.06710858112508	3.441265689855093	4.35418337884142
3.1003525078296663	3.0061698794364924	3.333806401491164	3.357160040736198	2.3207258049373	2.4517386541823263	2.801227676520112	1.945399795367284
3.869719380140304	3.1952168703079216	3.9980467200279226	4.229165560007094	2.983922506270668	4.304746281914571	4.408742262337269	3.9736890058405137
5.912376713752746	1.8839528679847704	4.340799278020858	2.372653770446777	2.4812995587923043	1.6098988075898837	1.8313279684663597	1.3984051268221531
3.551022922992705	2.2712418735027318	2.969158804416656	2.431235635280608	2.0721893945351577	6.929477108685439	1.8938087858746844	2.0027897993865387
3.6417093575000754	2.471035307645798	3.968860352039337	3.1821928441524494	2.711327472872974	2.806831508242753	4.136038825146224	2.5722252014708573
3.518822845816612	1.8702175259590152	3.1624564766883845	3.138212168216705	2.0564644253237025	1.9620742282796657	2.3115665078917425	1.613112086222685
3.7753783732652657	2.364714366197586	3.487443700432777	2.421619224548339	1.9345419628283296	1.7050910227149747	2.0106382988726748	1.759674817332825
3.451764380931854	1.8956230878829952	3.2009089440107337	2.071905946731567	1.7608827915377483	1.568685242108331	1.7807711671767257	1.549196624857356
3.289689671993256	4.590068143606186	4.8295391380786885	3.3183609306812287	2.4851336928693883	2.9276912602572867	2.75233226472363	3.08711176146452
3.5639812707901	4.683666515350341	3.701482880115508	3.592740988731384	3.69670526892599	3.6233283657836783	4.764491593151831	3.7153181742851937
3.8927686631679537	2.6090388774871824	3.334550589323044	3.6158534348011018	2.8967073621909325	2.6483433677761123	2.237769621724675	2.79199642819768
3.740542274713516	2.408286488056183	3.7212339997291535	2.890582990646362	2.2822739311085445	2.0110982996230296	2.141285372902065	2.17896277863294
4.023188930749892	2.7692969799041744	4.091147029399872	4.078974050283431	3.1124029657343635	3.2478100704960653	4.093467966305068	3.579849874919408
3.805760207772255	2.002499938011169	3.5432892620563483	2.7184710264205925	2.644349244303625	1.7459405500193483	1.797701426519295	2.256927215162654
4.150218355655671	3.174330091476439	7.711718732118606	6.928838133811949	3.2914770919328094	3.7158598171767983	3.696235302665559	3.1018056349890744
4.052797535061835	1.9901763856410968	4.029185980558394	2.626423329114913	2.735747948082039	2.324793596619538	2.1025203884277794	2.302851027085526
3.5240515530109384	2.022832608222961	3.7362323880195616	3.4059934288263314	2.1102523258729997	1.5823370784790738	1.834151415165392	1.5091799781201458
3.72805643081665	4.040102845430374	3.498302400112151	2.7881520032882685	2.7874933655418555	3.689180530946741	3.413560355294455	2.961671387755587
3.0619583189487454	2.047213006019592	3.248518750071525	2.632055723667144	1.9592027961525305	2.0547900462988244	2.1778005657808226	1.5390765127810928
3.618656647205352	2.2093298077583303	4.292208677530287	2.581048065423965	2.2760879065624064	1.7536827095086365	1.9196075735651488	1.7772368267044634
4.164751371741294	2.4453429222106937	3.686958330869675	3.7172025084495504	2.4693312539905845	2.9049330783251444	3.698752875941484	2.4841015315941712
3.927456018328666	2.816559517383575	7.054625767469403	3.572957319021223	2.441724259457036	2.804482406515718	3.6009985215744704	2.354409670991169
3.5540437251329413	2.325162833929061	3.709442397952079	2.362135875225067	2.530768259378568	2.02985438157507	2.0619030763347	1.8551755932531795
3.625006145238876	2.390288639068604	4.118588602542876	2.932632231712341	2.016921876108253	1.7002609785937008	1.743534142223511	1.980966632076674
3.6058405965566624	1.822892719507217	3.1218410551548006	2.929470086097717	1.9398053665353068	1.9620208075532148	2.088897948592836	1.903157303752975
4.170537686347959	4.5435998022556285	3.2106471091508864	2.456667757034301	6.299615084712672	3.0152510870472136	2.871478753723846	2.6286123693768126
3.7879747301340094	2.5028993517160414	4.232499641180038	2.2758808195590965	1.5791668654723732	1.958312879288881	1.9487973884912504	1.5890746700565503
3.5024166047573075	2.42006511092186	3.079358708858489	2.288943785429	2.794363312137921	2.114219300927998	2.0981711778146988	2.1488080977728585
3.4922118246555325	2.073228365182876	3.683797797560691	2.331606328487396	2.946567144849164	1.8378624267257488	2.859417070288431	2.4772843480781543
4.002588832378387	3.706581372022628	4.046320867538452	2.981883263587952	2.755713569514869	2.733293260028441	4.951702751655047	2.904333032977047
5.712113451957701	7.2940784752368915	5.4515244096517534	9.883102095127102	3.321597288694263	4.980079267061248	4.882958544123275	4.339389458377854
3.287717199325561	3.4286945998668674	3.847661387920378	2.3222873330116265	2.043208234062289	2.447235870133365	2.7826606456815983	2.0161741033136678
3.690724593400952	1.8861276328563688	3.240932971239089	2.908247762918472	2.217838731492252	2.4132705963042027	2.0448221879452144	1.9761844509194584
4.254799717664718	4.089476573467255	3.156144827604293	5.380787247419356	2.784183043530828	3.821716111573794	3.576245530993853	8.326566126161485
4.228354346752166	3.916324436664581	3.874421668052672	2.958655631542206	2.732902144599445	2.865982760020747	4.424223086639247	2.9303424520986656
3.875630617141723	1.85171815752983	3.776923656463623	2.2357599616050723	2.634018248515992	2.4730888507644764	2.112876655082724	2.1895300587532294
3.2504393041133874	2.0267707884311674	3.4938601762056347	2.363868421316146	2.1263568716856924	2.2314791554776674	1.887262707378106	2.0181968686187046
3.5669802874326697	2.841284543275832	4.075092494487762	3.671749383211135	2.5701230279000087	3.489920896028204	2.2120943159998823	2.5703615701139277
3.8153663903474806	2.3573545634746558	3.6119844287633898	2.777309352159499	3.024032401953616	2.1096379265718097	2.601558968622585	1.8592441654535885
3.9863867014646495	3.4166096210479733	4.784086272120476	2.9842687904834744	2.471044469542748	1.986690528269376	2.4352262078671303	2.1812024675475694
3.598971590399742	1.9575915753841395	3.1645062863826747	2.462361413240433	2.4078836580482905	1.980005784783946	1.8242765724380183	1.8245474504363888
3.289441463351249	2.0324732661247253	3.1848853737115856	2.1043886363506306	1.9538327169146636	1.608300558102905	1.7793618859158138	1.3387913434139649
3.4355483680963497	2.9834513604640955	4.301858189702033	3.486546784639358	2.367343470165314	1.962430675606254	1.9334832322334456	1.9465089303186731
4.412082362174987	2.1447253048419954	3.2864210188388823	2.169852086901665	2.6552577532318566	2.1057456976883944	2.085344370524425	2.363815596497603
3.477631729841232	2.960576438903809	3.9558288246393176	3.491257941722869	2.3576593986418133	4.059586185070916	2.007905135677708	2.901883083079488
3.820315682888032	3.0505201637744905	2.8756515204906457	2.0877957582473754	2.36971643003271	3.689870645463708	2.1648923904070667	2.2684282178486823
3.6788392812013617	2.73045807480812	6.152196389436721	2.786289656162261	2.172711917630454	2.3337733280550483	2.3266644801852188	2.189848553974845
3.5088034212589254	2.613832205533981	3.289075815677643	2.3082359194755555	3.0043849267538474	2.9894546975643155	2.753298492649378	2.515153853420445
3.3321035593748087	2.0653552174568177	4.23658418357372	2.575502267479896	2.1234117890007043	2.0102360996442465	2.2428630904942826	1.9654086852234585
3.6340688258409495	1.9276055514812471	3.340149068832397	2.2937504112720486	3.186139088951576	1.6714104875456517	1.9216487778234423	2.371969802624902
4.275940251350402	2.1042128145694723	3.2742804110050185	3.3151490211486814	4.445753860548874	2.888320719763028	2.369917995892082	2.4359661711277742
4.202391362190246	4.895707005262372	6.048187935352325	4.584956985712051	3.2363275011822656	2.763623586216861	2.8846242055004656	2.89922989621783
4.410094082355499	3.2449747323989864	3.758683049678803	3.6301146626472462	3.39898295865355	5.530487677959102	4.3602016370534455	4.926268952943229
4.6986959785223	2.558588021993637	4.183381962776184	4.51062581539154	4.618682446999254	3.0487633748785505	3.650649297563768	3.0117229125448866
3.6345946818590154	1.8751034080982207	3.213321965932846	3.1066513299942	1.9548652217686275	2.3672266996337537	2.1213760637055867	2.206808269899321
3.356911861896514	2.790981584787368	3.433820673823355	2.5319922983646386	2.222255534631694	2.019095992470109	1.913935598450384	1.946113313234324
3.7539587557315817	2.549617397785186	5.159671461582184	4.449026048183439	2.2513712611828	1.9279919740768907	2.417555702550513	2.653256392007326
3.9377248227596287	2.0456642150878905	4.177160763740539	2.0967872500419618	2.627416804203372	2.8040890530302747	2.4475713622396	2.0602366535284733
3.280248415470123	3.6388241589069343	4.18730148077011	2.807257741689681	2.8602871894423965	2.807238074718536	2.979297697494166	2.752264668288279
4.041217857599256	3.751966869831085	4.31242309808731	4.115739154815673	3.2762127858005505	2.798074198747833	2.793665049112219	3.050821602930604
4.305652368068692	2.693998605012893	3.435230785608291	3.8761265277862544	2.8518706079820766	2.5783948306408986	4.4853228524371405	3.17732358039296
3.209389543533324	2.1556673288345327	3.5517520934343336	2.3235667228698733	1.882451024454756	1.5267481025342031	1.862617779836699	1.2950008884057729
3.732113027572632	3.365284878015516	4.396804547309875	5.002363270521164	3.0217379404713984	3.3621793018605595	3.141957638412581	2.753075759066462
3.474268317222593	2.410169661045074	3.926869916915893	2.6061108291149138	2.1488230510243	2.2524255306014136	3.143513690296682	2.130242442538315
3.531392559409141	3.040263992547988	3.4572996824979776	4.355248579382896	2.724068922272572	2.4025969181902784	2.5695817062535813	2.123457010461861
5.8980243504047385	6.9309304296970335	5.026471275091171	9.13134535551071	4.434476106480828	4.918904949983347	3.724958169619288	4.304788644873813
3.408618879318236	2.0322602987289424	3.57045131921768	2.221862399578095	2.025990449410413	1.903740581067556	1.8816381230286665	1.736172342289581
3.261087945103645	2.105660015344619	2.994135776162146	2.2777843058109286	2.024774037551467	1.830026551328225	2.375310611650587	1.7268581062525454
3.3568276822566974	1.887247312068939	3.267881765961647	2.1759167373180386	2.08025633569126	1.878017573253493	1.9896551959731688	1.695390609067578
3.629468613862991	2.300094652175903	3.420275443792343	2.592968726158142	2.165007715709849	2.2099268357141115	2.409857078892544	1.6597931784106636
3.437756854295729	2.2462641954422	3.0015643179416656	2.115715992450714	2.3390674190906595	2.3459320931808896	2.695792572480849	2.4266180877395955
3.5883856475353237	2.254743891954422	3.511582687497138	2.401975536346433	2.948252810291992	2.314332304921372	2.214359221339056	2.454649454591159
3.880506563186645	3.232434564828872	3.3246504008769997	3.257417285442352	3.187539080558616	3.0438734097963347	2.230128078504076	3.009974231565218
3.5039441347122198	2.711798048019409	3.7582318246364586	3.281215190887449	2.606805804293395	2.4476383146190432	3.2484653335327263	2.5532732030706056
3.905974090099334	2.192146933078765	3.8866159319877625	2.6168705582618714	3.334733125331663	2.1799255810351066	1.9091624588913796	1.7261281749972013
3.934381055831908	1.8472417771816256	3.332633981108665	2.453237891197205	2.5909432142445974	1.4737613298208498	1.97856006418515	1.869214227638164
3.653822040557861	2.281337249279022	3.074311643838882	3.394904762506484	2.346525765936858	1.6833275918999786	2.037262091892764	1.7478045644704494
3.5649949222803112	2.2037454187870025	3.323708996176719	2.318454492092133	2.407820731887117	1.8130027205093309	2.098831831720437	2.1243414376417245
3.457533076405525	2.3337283313274377	3.22827932536602	2.4494570016860937	2.360839305779519	1.7969781687778767	1.811279933676058	2.2711507121546446
3.4843332678079584	2.2771589696407317	3.382918959856033	2.2590413987636566	2.169719898367453	1.5123810654084666	1.7656818748759369	1.4383737896974762
4.040469825267792	3.131528878211974	5.224091875553128	3.958944940567017	4.710135271860806	2.8372785724197134	4.691531952569763	2.7471515816510426
3.95865404009819	2.7062917232513426	4.123116657137871	4.018125706911087	2.8916428593789933	2.7489655715346037	2.9462140082013626	3.025169093214458
3.770572161674499	3.020220541954039	4.30007083415985	3.3643812060356133	2.147316535082842	2.099401844242161	2.0673930345686258	1.810181324732563
3.2801165789365765	2.5061473846435525	3.254909700155258	3.759579065442085	1.9133869327160524	2.3450758025208485	2.007557789504434	2.339156295461088
4.3190688341856	4.34644541144371	3.2342705607414235	3.312772399187088	2.8149389298673	3.373115349271125	2.0799587943650915	2.893428967623815
3.973396164178848	3.458504313230513	4.221016931533813	3.3083891272544843	2.725517494904167	2.845592954647973	2.77119287087328	3.004227636674867
4.471641826629639	3.076820027828216	3.3814699411392204	3.5593535065650914	3.155201238511643	2.7350274946856072	2.42388551840335	3.095492002647788
3.3731797188520423	1.8257998287677768	3.1256253659725184	2.243942123651504	2.372532305040145	1.983643740384987	2.6503698560586924	2.02706757195749
3.417553573846817	1.8102111697196963	3.335334450006484	2.394374287128448	1.8927274197775803	1.5751827817648838	2.5696901957832314	1.438827212514139
3.753046053647994	2.154466766119003	3.5484967947006227	2.7888318598270416	2.5441241068718945	2.388591471689612	2.644093063956949	2.263736040494647
4.195851814746856	3.751093968749045	4.147211915254591	3.2751024067401886	2.754588909302372	2.836820934162187	2.029372921632603	2.3714420715370235
3.634291851520538	2.7752747535705544	4.20934467613697	2.701911836862564	2.7764888243976773	2.181242244897705	2.366496940782855	1.867981027577851
3.6880743920803054	1.998578190803528	3.9128014951944343	2.680296748876571	2.5907873117470257	2.335461790054589	2.407131774441549	2.223328959327357
3.938957881927488	3.070600879192352	3.3054524481296537	2.8855255424976347	2.953489107644064	3.075295301666919	2.016038947785966	2.2665999188521733
3.667132037878036	2.1323892831802365	3.255364802479744	3.2457875132560727	2.533870657607993	2.551333653634509	2.203896719452987	2.413592522381175
4.527563762664795	3.2708416342735296	3.785830903053283	4.27108632326126	3.256029691945963	3.421052196230698	2.4484084047504058	3.049785913634035
3.577210867404937	2.3240835309028616	3.0243977010250074	2.3895045816898346	4.810500662306991	1.7238949305834348	1.844385651199805	2.2001044900607667
3.803937113285065	2.112546360492706	3.3508699536323543	3.1666490614414213	2.402087936681229	2.034676572960108	1.922100745962814	1.9116999369552952
3.646971178054809	2.47283768057823	3.6623583316802977	3.900742065906523	2.3691314886803228	2.697581749330872	2.2330843063982497	2.624858071299944
4.007524770498275	2.6530776381492607	3.3480592548847183	4.57011256814003	2.908871698318094	2.623361058375933	2.26426908177864	2.9393794993151423
3.760389038920402	2.560115283727645	3.124565750360489	3.260919725894928	3.400788604479602	3.0078425346999453	3.1687203320662425	3.521333807737679
3.842563739418979	2.4088362038135527	3.3347224473953228	3.0503843307495115	2.4701369201482755	2.662210866024596	3.00526586288983	2.448254956351149
3.5533406227827062	2.811569523811339	3.884080237150192	2.756540411710739	2.452777363525618	4.6521103244501205	2.3987535407229723	2.3749849075414984
3.545662939548492	2.230108040571212	3.697880387306213	2.686786764860151	2.34037590451616	1.8184526857787835	1.8376287617115803	3.435147662987826
4.287823972105977	4.978615421056745	3.7198382258415217	5.183524090051651	5.501176638098563	3.636898765375419	3.1429624925558213	3.659977100532634
3.612793719768524	3.9992050886154167	3.074831485748291	3.494863784313202	4.5545595398810885	2.8241159179503192	2.517529867580604	3.2986531307197
3.573287755250931	2.785820734500885	3.862436419725418	3.552425241470336	2.896027081621449	2.2950734328344837	2.520479571553865	5.89462934969115
4.116388231515884	2.669419205188751	3.897994315624236	2.729214507341384	2.873521705258376	2.9065988169424126	2.547046451151052	2.215593986226122
3.6345161795616137	2.877234280109405	3.2348851621150967	3.564927959442139	2.388582427248322	2.5963345645208107	2.7359892586680123	2.2591249800942044
3.6459368616342553	2.1252044796943665	3.627562695741653	2.227765536308288	2.79736429527246	1.6913489849525254	1.9770316572683004	1.7250648734095564
3.5673145890235896	2.6825297355651854	3.865002489089965	3.0443186461925507	2.588081551434445	1.942137179725827	2.312478268067092	2.1659577473936578
3.439466404914856	3.117686003446578	3.722292545437812	3.676781797409058	3.1602108793945805	4.158720104392837	3.054774790119984	3.836806524586852
3.531816309690474	2.5992660880088803	3.550262612104416	3.999610710144042	3.3513033416181424	2.713262696867784	3.869829095232652	2.5558188849548107
3.7243003964424126	3.71994479894638	3.1539297103881805	3.148276531696319	2.5626890012875885	3.931791444137152	2.0210237760456216	2.931431168578177
4.342294418811798	3.7477315664291377	4.07253565788269	4.431495285034177	2.6009882020172395	2.610794601058555	3.0100223338069325	2.3965535677120893
3.505066218972204	3.038676142692566	9.542619398236274	3.2971057534217825	3.1783203461066667	3.531784973620786	4.037495566401238	3.1765331455604606
3.552621006965637	2.0997211277484897	3.3514775156974785	3.03018301129341	2.028571110035472	1.6018039920430365	1.791694292000482	1.6187245287432437
3.616828429698944	2.638180732727051	4.038045114278793	2.6244660615921007	2.1537859598494147	5.233552884594821	4.771004736119181	2.0433994708938994
3.5368888854980467	2.3189661741256717	3.599505296349524	2.591059058904648	1.8708777061668156	1.7805876493870372	2.160414431558566	2.136598683638077
3.42387586236	2.0938227236270905	3.2511186659336078	2.477322572469709	2.0424691177064336	1.6639562836056498	2.213266530074544	1.4656502751148324
3.676573681831358	2.2877774953842165	3.3581928670406342	2.3572072505950925	3.0285304666905297	1.6789845709907674	1.91683300169867	1.635305702236515
4.34517275094986	3.6149259686470026	4.13389372229576	4.301241916418073	2.919628198119021	3.7838790838325114	3.893460412621335	3.5999577437350783
3.4404046416282648	2.7265300512313835	3.611970987915991	2.803949779272079	3.691324791182676	3.499444878583906	3.352577420979139	3.319290831484297
3.510316413640975	2.714597111940383	3.540006679296493	3.425544595718384	2.4235808229224545	2.32764068089125	3.2037279649793398	2.239729875118364
5.444085073471066	6.437648469209671	6.714872622489929	6.334788191318509	3.166097763574486	3.41637688490815	3.179647996334161	2.9346569161993434
4.323295149207114	2.819649666547773	6.021054312586784	3.9002731889486313	2.446971217354098	3.5962587743325813	3.0723105486011297	3.238946183198577
4.058197692036628	3.58496597409248	3.3065836966037727	3.776603260636329	2.1456847074668137	3.518044744636314	3.887497032212888	2.995817499231965
3.615086778998373	2.0603035807609555	3.548873445391653	2.2067023396492003	2.290250907123336	1.5680553254878489	1.9931584306321344	1.4534610858859582
3.540562537312507	1.785448360443115	2.8292229145765297	2.095878386497497	1.61110608775105	1.5752997501940134	1.84906747289806	1.5389833975712337
3.483781397342681	2.0982344627380365	3.4406840801239005	2.298743069171905	2.670654525656329	1.7227412277634664	1.7898918612224994	1.576407534794392
3.7987538069486617	2.470745795965194	3.4834237635135654	2.275896978378296	2.2585883191282745	2.1855232769343	2.2075287963789925	1.843494273431952
4.111418491601944	2.3226400852203364	3.9326212733983983	2.4987944126129125	2.6169296119735987	2.912542843716864	3.070636054496472	2.346659789089701
3.441109448671341	2.579427617788314	3.1899634063243862	2.574149757623672	2.662270295771989	3.582945222127453	2.6814138837784656	2.366048767018906
4.13268506526947	2.771159952878952	4.203519690036771	4.000469142198563	2.8007687267871844	2.975102746752396	3.706483611752248	2.772821820864905
3.910843807458877	2.9707385092973704	4.433505183458328	3.19346899986267	2.8616872351807223	2.495658221620498	2.49893200849965	2.812405496546994
3.949595683813095	2.859667229652404	3.841482505202292	2.87526022195816	2.8502194831067453	2.9898819152347724	2.835923104080815	2.534262345843293
3.424777245521545	2.1437442719936373	3.4559466898441302	2.323897784948348	2.492663719733589	3.371192270251994	2.608714860503682	2.2314882936492864
3.734639009833336	2.7005564689636232	4.110006248950956	3.3076947569847093	3.018566795826761	2.1481757991979986	3.4858119067425024	2.1719512337315026
3.4097424685955047	2.311542475223541	3.390038585662841	2.991770461201668	1.8295126824140613	1.7670054164373927	1.99389377785854	1.7152377716185976
3.728457814455031	2.3771289229393	3.1144235312938684	2.42315028309822	2.956676388859304	2.2319279003709838	2.412367568266514	2.2228544656684788
3.8447158634662624	2.9248586893081665	3.174476301670074	2.606954354047774	2.875681738604784	4.390891348309282	2.3096845949408147	3.3001098779559075
3.6994786202907552	2.3394571840763088	3.667885768413544	2.5126080691814416	2.458469892267699	2.684447624962567	2.414018451126182	2.072132599420332
4.219773852825164	4.366150152683258	4.0430078029632535	6.907766866683959	3.341122221692873	4.25014951425896	4.241673565709511	3.592262093531894
3.456711038947104	1.9379836082458493	4.049632820487021	2.0412196218967438	1.6290703876601844	1.3964847893905223	1.9018091413100948	1.6161284198737231
3.635752236843108	2.857087111473083	3.717922061681747	3.1349861323833457	2.641212107181695	2.0765071879950807	3.055322828576482	2.4438370157654936
4.179295986890792	2.706483554840087	5.031832033395765	4.392836618423462	3.4050648341269825	2.166983414470148	2.318777900821704	2.9355717764910176
3.3283655583858485	2.142215204238892	3.442900806665418	2.2119314730167385	1.7378199179886344	1.5267481025342031	1.862617779836699	1.371104258014234
3.613516908884048	3.15236148238182	3.95853615105152	2.633639574050903	3.008046628712459	2.1618305838784657	2.177698448018124	2.1204693466401747
3.474515956640244	3.05823283791542	5.0020068436861	3.2986661314964296	2.815579574298848	2.671841583698545	2.9294711951505903	2.7495018146870507
3.4335321336984634	2.1181387186050404	2.7629817336797693	2.4929418981075275	2.0309515992963862	1.916847380363584	2.133897443834335	1.67387328550884
3.449571645259856	3.3454134821891777	4.099294322729111	2.851494282484054	3.0060145189804155	3.063956796726208	2.801573030887354	2.943082323082728
3.542197597026825	2.056431210041046	3.0306329190731045	1.9756659924983984	1.5301215913755088	1.563037417190897	1.7727171799805892	1.239726398457679
3.6265013366937633	2.3129914164543144	3.257758671045303	2.41079351902008	3.659596491609072	1.5995598081821183	2.090650972916608	1.702530880844911
3.8560154795646655	3.263565254211426	3.8628470540046687	3.328970426321028	2.474438829015344	2.630871003801065	3.070088429155324	2.2331231074456213
5.053461068868636	4.193920814990998	3.479113793373106	5.3925522267818415	6.8109975988158045	4.177495700564736	2.909709150985539	4.048574966188024
4.00214210152626	2.80885180234909	4.901714468002317	3.0917599380016325	3.357498265121863	2.9341426544948064	3.312315678588408	2.8915238723379155
3.4290838271379465	2.092062300443649	3.039189791679381	2.2568041443824765	2.030375720989456	1.4785450786051126	1.837093780580676	1.5274370155838892
3.672552210092544	2.323080360889434	4.121248108148574	3.8104968398809422	3.1737932713612413	1.2000634666582064	1.8216801561863	1.6699745210262704
3.7991301178932178	2.5628541648387904	3.4149197757244107	2.858885836601257	2.429895922099692	2.265974886399748	2.299592384438803	2.1214704039363883
4.361533230543136	3.225858151912689	3.910969734191894	3.250091087818144	2.972597051681201	3.491167157494984	4.412807124792883	3.0686600508751587
3.642961984872814	2.7182176709175105	3.6472273230552665	3.8266284346580455	2.3970629563939214	2.6920366505806355	2.552518526126575	1.931880985347392
3.387099361419677	1.8695620775222777	3.1861524939537045	2.640450406074524	2.899072207254544	1.9325850744588855	1.99175763775518	2.469898775536752
3.9833914339542384	5.299510204792022	3.350167888402938	3.638893473148345	3.239277069126635	2.2176518668988745	2.205907071346432	2.877418754827086
3.700111883878708	2.1827624857425687	3.7712006777524953	2.17886899113655	2.3121455832434425	2.201777292659301	2.289505669755835	2.1009945359428004
3.892815995216369	2.4796514391899103	3.040697985887527	2.3721594214439388	3.0247979452054308	2.643209089175628	3.37441125029578	2.9263511857869013
3.553377315402031	2.139134669303893	3.61424103975296	2.293750369548797	2.558036462357341	1.7806942214295356	2.000243251058257	2.067576596727616
4.687914121150969	3.286212456226348	3.8471424460411066	4.329323238134382	3.41383788818314	3.3217334498787205	3.388721627152392	3.350658377069908
3.972171443700788	2.5071690738201142	3.286619508266449	3.4224422752857206	2.295357904045009	2.1310452272851514	1.905760795800711	1.953577795779577
3.6739479660987846	2.5502427160739902	3.884534427523613	2.421658825874328	2.8352942979587485	2.3453626303462225	3.2941854345068435	1.7742654626068588
3.4490569949150083	2.2279007971286764	3.9812873601913448	2.9008804500103	2.747838893208413	2.8182095464750434	3.042200331536799	2.098945726460083
3.8802830159664143	1.9668603301048275	3.639833027124405	1.9703318893909447	2.404382557850419	1.6563076139504045	3.801264664461527	1.7499424832813015
4.251661467552185	5.336433693766594	4.727532389760017	4.8688855290412905	4.140110621111482	3.028582244831342	2.938992556306732	4.666107044542521
3.58685981631279	2.12335741519928	3.313074353337286	3.2125003725290293	2.4011615582823014	2.5704930830409314	2.1145732479199064	1.867079190023736
3.6303023457527135	1.7792881131172171	3.3132838696241382	2.063953787088394	1.9797986799180125	1.562074599416238	1.7748098628062563	1.6255440709381674
3.467411512136459	2.2123334586620333	3.337105721235275	2.1974376082420357	1.665865845474837	1.8160551031239232	1.8272673443934049	1.503965339017321
3.922099709510803	3.0416694283485404	4.261202818155288	3.622745531797409	2.6748879367915945	4.44977470188934	3.498868833898137	2.358882061915387
3.563968795537948	1.9971490740776057	15.066010433435435	3.617533963918684	1.9784650169157616	2.155300583160983	3.7017866712512233	1.9920704183274769
3.939634874463082	2.060932207107544	3.427596628665924	2.285425400733947	2.4432773845134528	2.751824988719977	2.1069972750790518	1.710670474143568
3.8959541261196127	2.668156129121779	3.3192268073558795	2.809323751926421	2.6495838808503525	1.677554106119909	2.0448133325032494	2.4370488636115115
3.5376261770725246	1.9256124973297115	3.804511868953704	2.0788470804691306	2.2581597314253714	1.6008279957376057	1.8300669326675243	1.7500229935014833
3.783336573839185	3.9911793947219847	3.429508036375045	3.24666023850441	3.020922228056068	3.739455025384512	4.149994511461307	3.694752852615995
3.897951337695121	2.004384422302246	3.0599210530519483	2.6200451016426087	2.401868964793945	1.966339122741311	2.153981554643863	2.082585879344623
3.798393577337264	2.461774653196335	3.1417089521884907	2.686035221815106	2.7255032576988776	2.157390959693992	2.039605646289321	1.9872426325586905
3.978447729349136	3.2984242141246787	3.7994115471839898	4.048626697063446	2.646360426306611	2.804980220428193	3.2078668071321146	3.547484770189849
4.184738898277281	3.8455327570438382	4.0451043248176575	4.065514326095581	3.127832976145996	3.1015141766278678	3.122600911518366	2.719980410857952
4.071003854274748	3.305182629823684	4.6498631596565225	2.692581671476362	2.7130273864376093	2.4279241750166904	2.7223905752607447	2.4011828382149063
4.247732365131377	5.456870275735852	4.92746022939682	6.606338268518447	3.809218427680533	3.6916324137300096	4.752587830768313	3.5470956230551844
3.863264554738995	3.284666109085082	3.762817329168319	2.893816947937012	2.7696003647214638	2.946705712500581	2.891135990897607	2.9147409985022708
3.3340029835700986	3.077328455448151	3.4524664044380176	3.871931636333464	2.781851753725157	3.6665279340797	2.542685468257331	2.532683334906397
4.008934265375137	1.990882724523544	3.5910118103027338	3.367005795240402	7.68732245849453	2.165779352101941	1.829959712392712	1.819640783117257
4.071661734580992	3.609401762485504	4.536071723699569	3.1288595080375665	3.4738728261762923	3.6820871169653056	3.8136798583870983	3.592920057978134
4.220703601837157	2.129040324687957	3.852805072069168	2.6915780007839203	2.6388275238787737	2.079354945064273	2.0941215091770986	1.9324931674577823
3.5398123532533647	1.9601771056652064	3.416472759842871	2.168089753389358	3.108152632760258	1.943677416465276	2.1041841260688017	1.7450918203170942
3.491743633151054	2.425560289621352	3.2506748437881465	2.94165643453598	2.298934015292246	1.940365579199272	3.673120001590122	1.8760539443757271
3.429405730962753	2.61317771077156	2.92044219970703	2.215224945545197	2.1707415286153138	2.269520136659396	2.5535091537301984	1.8089762501864264
3.744355762004852	2.5137567341327656	3.2106849074363706	3.1126081347465515	3.031864243523112	1.897162796408523	2.448429303491183	2.568355269916605
3.6700584888458248	4.187040078639983	3.894064021110533	3.602225720882416	5.241204547517366	3.018733048083301	2.8251847224496425	2.8547553967676333
4.208403128385543	3.0939316689968104	3.3787839770317065	3.043169724941253	3.569368512855267	2.8714850939772734	2.0309802562511003	3.4518835649030715
4.06809999346733	3.2201435327529904	3.834592884778976	3.04669667482376	3.049426867255353	5.291973058167339	2.253227386323313	3.450408389155048
3.46308510005474	2.158177810907364	3.425781846046448	2.343873178958893	2.435111480971173	1.9091192558204304	2.0682808280722376	1.5050530089926002
3.408332324028013	2.730278998613356	3.2442128241062163	3.8453854143619526	2.568498633363633	2.384141268933155	2.8533665525057863	2.391611983826976
3.871198600530624	2.341947782039642	3.6673046618700025	2.078310126066208	3.0389345760201056	1.90346501952633	2.6094466197902526	1.738940304373196
3.9193943262100217	2.741240036487578	4.219457376003266	4.167753469944	3.458087679917883	4.1475012392513015	4.170898738572143	3.630371973375374
3.638032844662666	2.127586674690246	3.236073467135429	2.53761484324932	2.1921267436627723	1.6570512239050448	1.8417910365962464	1.8993664951381184
3.777822524309157	2.830235654115677	8.297189748287199	2.6491866648197178	2.796997302832291	2.8436028598215617	3.0822826033502486	3.042097772739183
4.246954193711279	3.398733484745025	3.688862258195876	3.355548685789107	2.786282678097528	2.5511371070084747	2.885220841479995	2.0424612001671814
3.8964749217033385	3.425077950954436	4.853885942697524	4.926058149337768	2.8360882899437394	2.610361748350995	2.397887397399679	2.8246370855221143
4.006332474946975	3.577412611246109	3.541427946090697	3.734409219026564	2.792271553485149	2.970509861905586	2.4747564664064448	2.5915522012062064
3.22174057662487	1.7785413205623626	2.746632945537565	2.0379033923149104	1.983958896575296	1.593602503280994	1.7813963040011185	1.3938069145971768
3.611232835054397	1.967575734853744	3.611412250995636	2.677246165275573	2.545243888879664	2.8444928429425915	4.264225572079259	2.0630782339528704
3.7388775110244734	3.4817327678203585	3.532371306419373	2.931886076927184	2.672942388031931	2.0428205131936843	1.9209234591689128	2.246038994006513
3.641480514407158	2.6805828213691707	3.10547523498535	2.915670543909073	3.199106890865252	1.698542181995443	2.1038182480525025	1.8600121964501253
3.6452142298221584	2.167361390590667	3.304424712061882	2.3459413349628444	2.123348100152949	1.753944126720168	1.954021713691704	1.2896965478737965
3.5499911427497866	3.2012311160564395	3.705824515223501	4.173375916481016	2.17433211155412	2.4958173089760245	2.2173566681471053	2.052316059560232
3.5325830131769163	3.0107917368412007	3.1993089199066143	2.848493742942809	2.407621070891715	2.435890638938713	2.1962852717181285	2.23537999819526
3.565029412508011	2.3653224110603333	3.304954040050506	4.116707491874694	2.278829461139151	2.5547528561137614	1.8994063553701883	2.1615951275984018
3.805152469873428	2.423963475227356	3.1572831273078905	2.7413509428501124	2.5012353648175885	2.7830051068120643	3.1544788483461805	2.488988511973398
3.6634009033441526	2.4803499937057483	3.2777406841516488	3.694974094629286	2.1675222869219466	2.5814670802612363	2.3506749360916244	2.0401216960377933
3.5696013301610936	2.523830682039261	3.895827329158781	3.902005285024641	3.149135417157296	2.518140686849446	2.7070281616356957	2.4949724933580755
3.3443869262933728	2.343122345209121	3.794199573993681	2.196332067251205	1.8148843737650615	1.9560376181717345	2.2498014232895125	2.718503548725268
3.602329802513122	2.40262975692749	3.074162286520004	3.271966540813445	2.263725220101026	1.892106071525502	2.433283915247398	1.7977228269846717
3.168063071370124	2.159915316104887	3.454112386703491	2.2926137059926983	2.2012160966046683	2.1452449481559355	2.2047094014783064	1.7506850661345903
3.8755597472190857	2.102018576860428	4.33229440450668	2.3744859963655465	3.0245555797839105	2.503734082476416	2.717329962428169	1.8224181236486428
3.752303075790405	2.93019437789917	4.428322732448576	4.240328419208527	2.562188233351108	4.111629346598523	2.718559686181844	2.674752982556144
4.071450865268707	2.4270571947097763	3.7010950505733486	3.1934821844100947	2.7532412197290466	3.458614993727548	3.027986778959788	2.8700830287458863
3.1663694113492964	2.052114331722259	3.1725918799638744	2.1449105024337767	1.6553316520375456	1.5754821608154943	1.7904332706102075	1.286969218127942
3.490002542734145	2.201960963010788	3.3651717483997343	2.3568071603775023	1.706859775067525	3.024825093801441	1.9453109913318127	1.337117936403848
3.376679527759552	2.9234385669231417	4.538600200414655	2.418080794811248	2.221132820363028	2.088775911763106	2.633738469994505	2.02123924032456
3.617648217082024	2.9133715808391565	3.2754701733589164	2.913894385099409	2.139154636201682	1.8730410301049691	1.86230887390758	1.44779651097144
3.746536707878111	2.115797603130341	2.980648005008697	3.5078798353672025	2.533550865327425	1.9507820875494677	2.0354558731253496	1.744771780958834
3.8126783728599545	2.1016768693923944	4.630857869982717	2.5313652455806723	2.5475095226768243	2.424748850402687	2.237072270911551	2.9140655875654446
4.299676316976546	2.7825557470321653	5.350883474946022	3.362613952159881	3.588990930364093	2.2736943354635306	2.411659583388797	2.4897237404597683
3.719319519400596	2.4452119112014774	3.693399050831793	3.0762608349323264	2.459360024118948	2.3695324773559245	2.0186017603791706	2.0812772208838703
3.971525281667709	2.722512733936309	3.39517959356308	4.95211044549942	2.902063719843242	1.7979777874988645	2.871979930297295	3.621442945261757
3.5278770238161083	2.340162044763565	3.202233266830444	2.540644127130508	2.100572577096407	3.8569088357243255	1.9799083317793325	1.918422704103392
3.874501991271972	2.1077782452106475	3.874347400665282	2.5880991876125337	2.908846389861839	1.917357377930446	1.982881607375131	2.24488215832915
3.358862197399138	2.2812931001186363	3.4302912890911097	2.252200722694397	2.0256633104795485	3.009061502684419	2.0325786651096847	1.847287197937556
3.467169454693793	2.3039625525474547	3.171401473879813	2.402793169021606	2.3168136919606863	1.7019281949841103	2.5511700232502648	1.7949953321749206
3.57153939306736	2.2202229440212253	3.393200480937956	2.066376191377639	2.149500499083425	2.0194473473521803	1.902583088597419	2.0519565008352
3.9505856812000255	2.1794469952583317	3.042656463384628	2.3953197300434117	2.410622891823285	1.5535917133999475	2.572852906475032	1.7445791776136943
3.936214998364449	2.1635851085186	2.9754997372627257	2.293634593486785	2.544079037185901	2.299689206079853	2.841125541718199	2.589081162700148
4.108606320619582	2.06449448466301	3.154972350597381	2.84098499417305	3.1194060621330384	2.155736621139683	2.278017956797466	2.025403437636057
4.12305228114128	2.5022776305675505	4.323932558298109	3.253097677230835	2.5987907127002874	1.85129854140993	1.99679762906664	2.0144474060976347
4.5469721853733045	8.789306119084356	5.571235865354538	6.425683140754699	3.3642422074347302	3.5153322247018384	4.040261274812872	3.6390412697624512
4.078437495231627	2.603690356016159	3.379589974880217	3.528180420398712	2.8785772503667224	4.369643515556189	2.436824510566894	2.7408924642654298
3.796218174695969	2.6605228543281534	3.816816538572312	2.214547502994537	2.509047733137326	2.612656332765787	2.665522499472969	2.550905406202109
3.809026002883911	2.2846338152885437	3.30930740237236	2.745514303445815	3.368323425027001	1.684696561653778	2.522273583166964	1.884685811756829
4.312603485584258	3.601111036539077	3.130670809745788	3.258206689357757	3.377481937575777	3.078862161339209	3.4600557430891223	3.072194899117081
3.299930644035338	2.6946767926216126	3.920773121714592	2.725945407152176	2.0630730456250976	1.8813801214103725	1.8841514417800087	1.9966021725381675
3.435698384046555	2.6549729645252222	3.167554122209548	2.4734684586524955	2.2254011183430533	2.216000392565956	2.0453731132956428	2.223971391522883
3.619314178824424	2.1499990850687025	3.415021112561225	2.2956589102745046	1.980133638755198	2.0420615312911035	2.3740214821369325	1.9787695872734403
3.35981869995594	2.4905107438564302	3.194086509943008	2.33374662399292	1.6920866981832403	1.549228103578201	1.8508969568000369	1.4559697160889726
3.6203591734170906	2.91554033756256	3.3366273164749143	2.6490060925483703	2.075409758529296	1.9782919659217493	2.093545194864216	2.0852074813571995
4.149665004014967	2.2822157979011526	3.720880851149558	2.4660209953784937	2.3546296437783427	1.839704488680644	2.222287089161445	2.1357279140444163
3.36396831870079	2.025429648160934	3.3937910199165344	2.176743894815444	1.491846408347704	1.568685242108331	1.7807711671767257	1.3396949746630955
3.6347936898469926	1.83460447192192	3.395433449745178	3.6713035523891446	1.8525088707662556	1.917110007634108	1.835059083035056	1.6569660078252308
3.627412116527557	2.043455278873443	4.0046065658330905	2.8918700188398363	1.9060349966644756	1.9826185645740697	1.940958940988175	1.9374750465614683
3.490722954273224	3.233804410696028	3.289966565370559	3.0495491564273824	2.140589409688107	2.3495893497924545	1.9846692585065155	2.165615923505274
3.3872524082660664	2.270596379041671	4.08417900800705	2.167230546474457	1.9828864611752015	3.4328115276105606	3.193797941674007	1.8248164227926496
3.380681523680686	1.9053380191326128	3.560683712363243	2.43940764069557	2.3029044415262887	1.964839818875483	2.556058235828244	1.9518134562747784
3.771260583400726	3.657763731479644	4.526103690266609	2.852324390411376	3.003411052407958	2.486599272546248	3.124717641456035	2.646954242681243
3.3098283767700187	2.8452688038349154	3.003579264879226	2.4040541410446163	2.500231638559053	2.0476174816270967	2.677079797769032	1.9253491765709367
3.2818186491727817	2.2494980454444886	3.149853485822677	2.044744229316711	1.9583840656258875	1.9553847904449984	1.840812729797526	1.5503015555182742
3.763102632761	2.6236711621284483	3.6463664025068265	2.701919597387313	2.480704622408444	2.933759216349781	1.76022511736498	2.154224407082667
4.101866817474363	4.449704915285111	5.212177723646162	4.999680179357527	4.297566929538874	3.3472477868597363	2.3312748240135157	3.922643560522127
3.352439674735068	2.383560252189635	3.0873641371726985	3.439934939146041	2.4305197990392178	2.4560168353874867	2.995566098318393	2.5358190415579025
3.4325919896364185	2.1220433592796324	4.630541542172431	2.7890607476234432	1.9177586744178057	1.7609261545154364	2.213684876877136	1.5947693862858547
4.333273848891258	3.357417869567872	4.681736230850215	3.859801787137985	2.605612552047483	2.717423545255631	2.2088667860220816	2.6543464184921124
3.4490346133708947	2.405911201238633	3.134998640418052	2.4494617998600003	1.9502127508980087	2.053658694830224	2.664534709808548	1.802465056460377
3.6142765849828713	2.47895000576973	4.629994231462476	2.6292849421501154	2.27735203376096	2.9055375294533	2.4948917844387672	2.185385966154364
3.956145679950714	3.93254433274269	4.350120410323141	5.370730942487715	3.373312498521684	3.204005370091132	3.671709146118726	3.061619586530977
3.875317096710204	2.553737163543701	3.638202133774757	3.1284082591533653	3.180016139497135	2.572254128057992	2.4125015460262853	2.516725733404028
4.321343368291855	1.9805438935756683	3.4020000398159027	2.866097319126129	2.663378673009948	2.127876269495925	2.4224191036475857	2.3008925596303933
4.103830325603485	2.8001935243606564	3.461705780029296	3.6315964281558974	3.036646107575704	3.32032342703966	3.0258936992756924	3.170656833049855
3.6147295951843255	2.9296460390090933	3.4412625730037685	2.982819151878356	2.51738784480068	2.3262367309594403	2.50403346264736	2.0099740206364944
3.390142905712128	2.2051909804344176	3.405306160449981	2.766591906547545	3.312314890331589	2.5062772504263755	2.005780789371689	3.2312859454440805
3.813789749145508	3.178555816411972	3.468158704042433	2.9469977498054485	2.7879834650095283	3.0310983045973754	2.222544291688378	2.9940346389012387
3.477806568145752	2.677054411172866	3.5359466433525086	2.898361992835998	2.883480939939999	3.630175106625336	2.444794104652511	2.981355571068423
3.877292203903196	3.564842551946639	5.784054291248322	4.564578902721404	2.676958657876084	4.784100494410321	4.926060428625142	2.658083279390305
4.130943503975868	2.546192905306816	4.563849633932113	3.0966988444328303	2.1166825738543693	1.7847898705711516	1.949159503818907	2.8037587815442144
3.385999661684035	2.031225943565368	2.8137053847312927	2.275145202875137	2.009056395319649	2.047081948949913	1.8666688144015144	1.5156814996656722
3.372502481937408	2.408840906620026	3.571864998340605	2.5997550487518293	2.504523103403129	2.446760989021043	2.845815205385737	1.9391719600028847
4.381412979960441	1.9992964148521424	3.1344272196292864	2.5601816773414603	2.236810860356242	1.9848417251055608	2.3516960132599927	2.0250320863895563
3.278947949409484	2.165775138139723	3.4753515124320984	2.085466587543487	2.1979598752300724	1.6351603242382886	1.9884444765225555	1.7728181224143795
3.376759147644043	2.838140714168546	4.108993580937385	3.3245941370725625	2.574461885874521	2.2546880901320887	1.9674091619472909	2.563836941812727
3.649250510334968	2.080740386247635	3.588166677951812	2.6514940381050107	2.317525534187568	2.2924272974191022	2.4054763768210177	2.1813629332208886
3.772244817018508	1.8570796847343445	3.6380074828863136	2.013274496793746	1.5496227815896106	1.4468622850923052	1.7933779160608907	1.2672063226355847
3.753876107931135	2.549569147825241	3.449522066116333	4.553158921003341	2.839215058246412	2.747425511730454	4.447434239203858	3.3497944262588124
3.801128301024436	3.374215593934059	3.3688942760229086	6.306397277116775	2.9338918760407795	1.7183021588011402	3.620440098174065	2.4130471321083227
3.947347924113272	3.8579489707946766	3.6987909376621215	2.925333923101425	3.126315199662965	2.338758691898672	2.152572151719906	3.299659784257545
3.784182253479957	2.4106336116790765	3.4313403546810144	3.354520380496978	2.491483439509597	2.7326582030147657	2.266454830781048	2.4723723786464453
3.750139266252517	2.4153418362140635	3.3059733659029	3.119313234090804	2.807553518120141	2.186975686991442	2.250439238902929	2.734588663067806
3.807735621929168	2.867581301927566	3.919538289308547	3.388969534635543	2.3671832966445447	2.985651441828572	3.480448906176416	2.2259575727492185
3.635970556735992	2.3831779479980466	3.6204805344343183	3.54206183850765	2.320954254993243	1.8225496021963756	2.7051100095444847	2.457829415557944
4.10189379453659	2.275465583801269	3.771076154708862	3.2742266476154325	3.098288813133741	3.0178715122074378	2.897492266245744	3.717597442670826
3.469191145896912	2.709285783767699	5.035320124030113	2.1680118560791013	2.2328348572695758	3.4752087647326664	3.453222920688894	2.003752034091534
3.752966785430907	2.225971722602844	3.286211577057838	2.022617757320404	2.4140716462662515	2.4755621003365507	2.8446744083344515	1.6365629944180302
3.575775611400604	2.26505427956581	3.2503639459609985	2.428938955068588	2.3848338395869395	2.1851108059540945	2.139557472443277	2.0096229355118385
3.296712732315063	2.2029725253582	3.257931214570995	2.056614834070205	2.526801264416004	1.597124356512187	2.052299010158896	1.6598306356524812
3.629027169942856	1.8383372545242307	3.543558794260025	2.195216482877731	2.2775696699345787	2.6378746496199064	2.381677648626365	2.4966681831652515
3.6819397330284103	3.626688700914383	3.614540761709213	3.662462669610975	3.160574694444897	2.9933188844162	2.2321389199937296	2.930453955335457
3.826530799269676	1.8294965803623195	3.0871933877468094	2.262723594903945	2.006218356717328	2.4772165318281645	1.95721886631633	2.4477488893746413
3.505518034100532	2.550206142663954	2.8779207170009613	3.1748349249362944	2.1864525200378817	2.431418246879318	2.1440108739254797	2.550687891395308
3.6262629568576807	3.0721232414245603	3.6444832980632778	2.7704953074455263	2.7254892038352305	2.6583922625074763	2.1487079102028743	3.0441810719223543
3.475856792926788	3.181611114740372	3.311748349666594	3.705265313386917	3.753733226240854	3.1108512586827404	2.523782926184628	2.2004937033800878
3.7011908262968056	2.124557000398636	3.590833526849745	4.311088714003562	1.8236640561361372	2.075369333646892	1.9808503380941775	1.657502106134745
3.519708329439163	2.181423735618591	3.223108533024785	4.101126503944396	1.9652580116150664	1.9266008313975629	1.9781317274525876	2.0293043201838943
3.4190444231033323	2.601914629340172	3.5050404459238047	4.17785482108593	2.6657837732882297	2.6407697480801207	2.7018222348383536	3.0366452139480096
3.908281081914899	3.1595982432365406	4.008288717269897	4.063683354854582	2.6845328436591034	2.675945003505169	2.2912303001059797	2.207295479056232
3.796823763847351	2.293962752819061	3.5655508935451508	3.806439262628554	3.1396063977336297	4.29946388779159	2.045981537815711	2.916107311262732
3.7516534984111782	3.002344310283661	4.319031530618667	3.4540248930454247	2.2154202509978806	2.503675114995377	2.53114076860229	1.9532069144434017
3.5779796630144114	1.9205206215381616	2.698447680473328	2.1226922631263734	2.329077635274468	1.705153365694387	2.4616214911642182	1.598110815322365
3.940502634644508	2.053518784046172	3.56349529325962	2.416890025138854	2.6038461067349936	1.7456882557374458	1.869457224838192	2.31142884236833
4.295690751075743	3.99524290561676	3.7307509779930106	3.8664613008499145	4.516172942869384	3.3548598056711008	3.2740198714501525	3.6320590335453455
3.3733635753393165	2.2512108623981475	3.017588281631469	2.223007351160049	2.30721283441241	2.955536795289361	2.301201057761232	1.7903738249020855
3.2072107911109917	1.9139011025428772	3.224158006906509	2.275367730855942	1.6521166950177255	1.4839345199832974	1.7910890029473268	1.3146819233289828
4.256229496002197	5.029693710803983	3.866523730754852	3.5436735689640044	3.583634962852483	4.400262011667392	2.403944527108108	3.9282340291057056
3.262760469317434	1.9149838149547571	3.632972392439841	2.2424490988254537	2.0293845239787	1.6187192616169646	1.7173272763571106	1.4411372750957767
3.4375920474529247	2.25317501425743	3.2107699781656254	2.3811427950859065	1.6999525318005548	1.5256722469914936	1.7879015283801745	1.2270991126079631
3.5250912487506865	3.0073285579681386	4.163644683361051	4.762126719951629	3.25187654750225	2.583277632493078	2.7962135871994485	3.202179564842435
3.643100532889366	2.138162493705749	3.162914007902146	2.1328386664390564	2.2976422381155066	2.269544481989647	2.722672156680398	2.318900277880415
3.620624801516533	2.121107041835784	3.017295643687248	2.411934083700179	2.2319245528396525	1.772706851281944	1.9547815540791609	1.6489771393326371
3.291226950287818	2.119998091459274	3.4182611912488934	2.221510899066925	2.326997068412114	1.7756048979381736	2.061152810246348	1.7483866422939336
3.533676016330718	2.94177388548851	3.71511691212654	3.35165097117424	2.766966652198699	1.9657448610367123	2.04163577417445	2.177922326227596
4.065533858537673	3.0971410393714898	4.06881901025772	3.976252251863479	3.075642076915978	2.275603531447701	2.779685711084659	2.6347001594441672
4.453060603141784	2.114740270376204	3.1015854269266123	2.5077841222286223	1.7914608392838889	1.8582940658038891	2.461669254774907	1.6190042267897229
3.083890512585639	1.9065300345420837	3.551887625455855	2.0162500739097595	1.861285461728709	1.7338618101473564	1.6436101979242248	1.2665731172613452
3.493270379304885	2.6711274445056907	4.677185261249541	2.6230243802070614	2.0276466020669197	2.255396713027426	1.7806243459627464	1.8236574817266584
3.512926912307739	2.041981869935989	3.197347724437713	2.224890333414077	1.7755183563196013	2.192878881604872	1.886593619772044	2.4536542587294554
3.15064235329628	1.6794089674949642	3.3123462557792624	2.17193603515625	1.62361355979339	1.6901754755935956	2.477806344566638	1.5392665280083548
3.639763092994688	2.715323460102081	3.482912868261337	3.1383378863334657	2.7963597638798534	2.466699959852364	2.400564971938156	2.3974787186131903
3.558601933717726	2.3558780789375304	3.6697129040956495	2.402747899293898	2.812669746037769	1.6764106687993507	2.1006618192960462	1.9329718424489528
3.458884263038636	3.80863372683525	3.38197054862976	2.6697797119617457	2.0799974319955727	1.9089801486901037	1.9817448439710623	1.8286551943519007
3.594263529777526	2.773825335502624	3.776584303379058	2.5558929145336142	3.0041332261045417	2.8494378218762058	3.763913131981676	2.9336576256647064
3.724854296445845	1.830269068479538	3.174123036861416	2.7560322821140284	2.8104853174884847	3.004538571826157	2.636236257802718	2.852175787444022
3.5883278399705887	2.2251638710498813	3.3618646889924984	2.276056200265884	2.2526845103216857	1.6955782113731828	1.8569953461703104	1.6803280861990202
4.30946215391159	2.7650776684284204	3.189644706249236	3.023038202524185	3.3759591118987324	3.591771785247976	2.40873251764973	3.6569572485836472
3.6280603349208818	2.192575716972351	3.4538156419992445	2.525507724285125	1.6327082876938248	2.2327224953840847	2.060449903687211	1.9394881214465145
3.712288433313368	2.2469090282917024	4.708399713039398	3.2366881191730497	1.8044702348694013	1.5978045245244532	1.824368555556776	1.5364050854421167
3.851848036050797	2.3052708864212024	3.909574374556541	3.0338879644870747	1.9096129324533333	2.104494495432562	2.1220329742407147	1.7456319813850616
3.4409655570983886	1.8455600082874295	3.2240298718214038	2.7759533524513245	2.896464959287858	1.8549583195247337	2.3509768835574247	3.581074191250581
3.60713420510292	2.376316291093826	3.524029612541197	2.571512603759765	2.909041839207202	2.9024171976603044	2.4043301362533915	2.1640557766603443
3.5753795266151425	2.255882811546325	4.431164908409118	2.71826366186142	2.181455353302985	2.3633652873802897	3.2036193211539987	2.070556162030328
3.356151252985	2.954149687290191	4.6387901902198765	1.9715650081634517	2.30698183092808	2.132819982876718	1.982564964544697	1.7846472719633746
3.721045130491256	3.1801543474197387	4.452333974838257	3.86922145485878	2.350184054636535	2.659796989906955	1.864239052925724	3.0414727292734174
3.872820484638214	3.5257075428962703	4.275876235961913	3.1961194753646853	3.231690805521682	2.357108548638934	2.752748612980284	2.375985893852012
3.537986433506012	3.834536147117615	4.321934163570402	3.55960066318512	2.6499240330284275	2.951007595612143	3.3443301103209504	2.7953378169592984
3.743496000766754	3.116313201189041	3.94793837070465	4.380981916189194	2.725421004343179	2.8583616771074083	3.278482924927767	1.960698925392605
3.9562667191028575	2.438074946403503	3.480361479520796	2.893549007177352	2.7988451548153126	3.515335870799388	3.227220737622252	2.4893554335007493
3.4397767215967177	2.4220823407173158	2.782088810205459	2.957953190803528	1.773211577566035	2.0028087355601536	2.159419961848442	1.752707109647924
3.4033475518226624	2.4223517835140216	4.402741357684135	2.579663896560668	2.7173605080524403	1.995750774912112	2.4025930819968844	2.13932843863496
3.0837824434041963	2.0539193093776698	3.1025597780942915	2.0751248836517333	1.8444355388556724	1.513369710961845	1.7841602342453031	1.539251620909476
3.411340987682342	2.4164674162864688	3.653324511647222	2.3727958381175984	2.271261248338979	1.8351259905537955	1.91127722436929	1.9585031003142055
3.3876356244087216	2.714260244369507	3.4158373236656185	2.763682222366333	2.0648929558497464	1.6140001036111695	2.0884996345087585	1.6933409674042643
3.9739754438400263	1.7775324344635006	3.2676151096820822	2.2916557252407057	1.8925651823904053	2.4772165318281645	1.95721886631633	2.4322627296718697
3.826224827766417	3.3669949769973746	3.6182360529899578	3.3776404380798337	3.016603526503292	2.9168798022206617	2.389243928308057	2.9210182585005
3.543623462319374	2.289442110061645	3.614521351456641	2.145492660999297	2.20303988019178	1.919581764098793	2.442377472685739	1.7389896345166718
3.297568994760513	2.0708268702030166	3.6818440735340103	2.311476510763168	1.9115280520140967	2.425674823121071	2.252907620436139	1.7943423245583614
4.590198904275892	2.3718904793262485	3.441386449337006	3.454309311509132	1.997236464055701	1.6866792352234667	1.9021551881184733	1.5785396456573912
3.530371522903442	2.250939780473709	3.70714647769928	2.987557262182232	2.231433321556012	1.8548067958238612	2.1477340737242168	1.872114681459506
3.7967467486858366	2.045382177829742	3.008608502149581	3.1826292872428894	2.3366644160613546	2.5755075934416496	3.369244314918971	1.9843671365387
5.318460559844969	4.0127068698406205	5.466306138038635	3.541354930400848	6.507338249336588	4.582606965410916	4.513277066214532	4.327444748438618
4.386361438035964	3.554803448915481	4.236858770251274	4.092605328559875	2.5991063695787666	5.350153025465831	5.134473568589602	5.302981670068198
4.119218033552168	2.7601522207260127	3.4533207356929774	3.76211725473404	2.638258307563827	5.239230955085278	4.7144864679843455	4.373755649729979
3.3562850415706635	2.804591733217239	3.733605480194091	2.3708586513996117	2.325700469142106	1.9361714555326408	2.9485417526427047	2.3968104067960443
3.709941720962524	2.926965194940566	3.4427509903907776	2.6466473042964926	2.524363780144583	2.395196811039703	2.7486645855547565	2.352259358524817
3.352606549859047	2.327128937840461	4.677247548103329	2.331209152936935	1.903851749268319	1.9068679105396136	2.458343484572878	2.684381784731246
4.1958768337965004	2.536461210250854	7.696863889694214	2.389814716577529	2.307657918755197	1.8272418260572043	2.533415936274361	2.6096305821130428
3.840762460231781	2.72938539981842	4.011261081695555	3.2287777364254	2.64225349265625	2.084598459922328	2.297542697563438	2.568980243079056
4.6011012375354765	4.365976732969283	3.3571322500705705	4.6339470744133	2.763848440177856	3.788805308567461	2.762505120943615	2.8848882023417044
4.9471824824810025	2.333417928218841	4.227151620388032	2.998181807994842	3.152731814713411	2.056496524349019	3.0732561282661086	1.908873976647127
3.904913419485092	2.1780199885368337	3.9128418862819663	2.858227735757827	2.956009870077465	2.329407709372693	2.7535945654753347	2.33030076682092
3.793755292892456	2.0021097838878625	3.67853960096836	1.934600239992141	2.0596790220652945	1.5255182379524292	2.1473599998156296	1.4069974744973135
3.8603469640016552	2.2661921322345733	3.980206382274627	4.1193225264549245	1.902360800396162	1.5877711695829777	2.1738804236183844	1.8553137822924084
4.529631245136261	4.317544287443161	4.050762522220609	4.560864323377609	3.5717883690392096	3.536666272690454	3.910284595529654	3.3791930737766465
4.249349951744079	3.9703432440757735	4.942787575721741	4.446515297889708	3.218397532012905	3.525450516356876	3.5542683673836994	3.493832291193869
3.5263929814100257	2.1046929955482474	4.559022533893584	2.5154904246330254	2.3229003604867224	1.5759071334635353	2.570675002247984	1.5202835673180983
3.7049797773361193	2.6601555466651914	3.074458676576614	2.7915791869163518	2.61466379138259	2.0261864944029098	2.2045241336228942	2.3133068594987107
3.228495150804519	2.7121804177761075	3.739849558472633	2.540418845415114	2.4700050021071345	1.7275857543826605	1.938830248003596	1.7033699786170031
4.200388562679289	6.024463576078414	6.712172260880465	4.490725922584533	3.275335471744697	3.693031356814599	3.428797879756947	3.3946549011955427
3.5910829603672023	2.056511288881301	3.282977882027626	2.5247584640979768	3.3594649569207844	1.6141820557890725	2.0841965285861463	1.6029039777419665
3.462984150648116	2.967063623666762	3.638531976938248	2.707122361660004	3.3130918775831386	2.742292428884726	4.546301974125697	2.282437214131817
3.933969083428383	2.1872055649757383	3.609217005968093	4.448549282550811	3.098193836408568	1.696396253977236	2.578092441762314	2.946674791166064
3.712148058414459	3.0534178555011744	4.044309201836585	2.4233388841152177	2.00029512464446	3.2891200735324904	2.665045795979048	2.340241265635368
4.166652435064316	3.2470504403114324	6.563685870170592	3.7038714289665218	2.457389632052812	2.773308494141697	1.949214044258913	2.3487284074026
4.218908661603927	4.519692862033844	4.623030602931975	4.562181627750396	2.998616412562781	3.3892940247949617	3.3060294770948957	3.226496025793121
4.49499785900116	5.177456963062287	5.505943471193313	5.175530940294264	3.929238556643534	3.2894438838775475	2.806020489129744	3.83316300289628
4.158062380552291	5.028715550899506	4.46464980840683	5.046606922149655	3.5794331601501086	3.832591784200341	3.686621116089459	4.075723201466151
3.891348415613173	4.055241405963896	7.697116971015929	4.791379421949387	2.817090600870104	4.304808544350564	4.512043769064329	3.24025800964449
3.505418071150779	2.056367659568787	2.80384500324726	2.166679841279983	2.182623400998432	2.259910743340616	1.76773861865964	1.3983642066396604
3.602462399005889	1.8710052132606492	3.862729749083519	2.473522654175757	2.1583372000384538	1.7585920803084494	2.0712259266087893	1.6742565793316646
3.831616654992103	2.025736594200134	3.908914309740064	2.4177582442760466	2.151085668410034	1.723301883539223	2.060202080134114	1.659770635944657
3.794053900241852	2.046931904554366	3.421461260318755	2.551650309562683	2.14011089888186	1.8760514762643397	2.100852041146275	1.728576517283197
4.124960470199581	1.975479388237	3.900670278072356	2.407068920135498	2.82428627444446	1.9865791367554275	2.6700017359634773	2.1760380882660457
3.899214315414425	2.846951675415039	2.944024860858917	2.5307725131511694	3.5876855710843087	3.588439379710401	2.4585414561466328	2.570208675866649
3.493534243106841	2.9971463441848747	5.5359808683395375	3.253769761323929	2.7744244569240584	3.1053145703038707	2.8664802077840394	2.7411009994029585
4.047115385532378	3.0396546661853785	3.565564638376236	3.0556998133659365	3.283025356443241	3.811424645075367	2.160023567651756	3.2483922704691994
3.445872652530669	2.06496912240982	3.7144820034503936	2.0565723657608035	2.2532305063063944	1.6628439134291328	3.905630121271726	1.5341618725039492
3.4861967325210568	2.072418588399886	3.4161164700984954	2.256680005788802	2.9574585994041205	1.815148231080588	2.310537066362388	1.7735782520686398
3.497124034166336	2.07181014418602	4.472459024190902	2.3546555936336517	2.564510931877919	2.0643012837099857	3.443901712631993	2.289064330404089
3.925624465942381	4.96158503293991	12.265947639942167	6.461515098810189	3.311818462444696	3.4297273559688453	5.1262939792363404	3.4247812298259275
3.8301134467124935	3.671979719400405	9.85605059862137	3.740675729513168	3.734968015371677	4.9214147057390845	8.119290687608139	3.961783102627508
4.877155655622481	2.879004919528961	6.543201267719267	5.574786514043808	3.5117763039223497	5.085687622551408	4.958679465113138	4.939968339795223
3.71355780661106	3.0021885037422176	3.6950961709022514	3.8140290379524218	3.05386072015281	3.9812653670249327	2.5053092573300675	3.4576002397019727
3.5940794885158533	2.360400378704071	3.265727233886718	3.020739543437957	2.7252094970286147	2.546128403069802	3.008050523446268	2.317664707706901
3.745476561784744	2.1980211079120635	4.607853868603707	3.629068839550017	2.4725931582579674	1.943477356377312	3.850425972318018	2.171446341094688
3.4418472677469243	2.7730578541755677	4.013315832614898	6.050033724308013	2.602402371192779	2.0390080645584576	2.007465059364804	1.923195618406844
3.3677875936031336	2.2755603790283194	3.027898511290549	2.0990001320838925	2.06402572004161	1.866755486044008	1.9122163334309457	2.0006842594371603
4.511609292030329	5.089850324392319	3.833293604850768	3.5597889959812155	2.9557573350645443	4.646940903640909	2.7630267580092127	2.524603992799059
4.187253820896148	3.829902124404907	4.874377971887588	2.604015833139419	3.2582950178705303	2.7753236400472465	4.43660285909998	2.5879871053050323
3.4237091869115823	2.647543406486511	3.369862997531889	2.9141132473945617	2.456011926028179	2.4888362124271404	2.723066614973072	3.015692018363233
3.767598873376845	2.9447667539119724	5.319781380891799	2.8712937414646147	6.059738812976919	2.126384683614723	1.951132478935516	2.58331377496353
3.144997704029083	2.6370443314313885	4.90566057562828	2.969104176759719	2.1553270790448926	1.800524632071967	3.0506177984489176	2.0399440657816204
5.291519844532012	2.657225155830383	5.297675701975821	3.0838986396789534	3.45135133823917	2.418052529262087	2.463522173217459	2.0263409599428868
3.71044100522995	3.0680596709251384	3.268182700872421	2.330250126123428	2.42283275393498	2.431540035307979	3.0510649185376946	2.687840578426877
3.322307044267653	5.120571416616439	10.262646740674969	3.740143525600432	3.4923859470691494	3.3095332246633467	4.866003962795436	3.598242691610209
3.502462959289549	2.527383035421371	3.941564434766768	2.494060903787612	2.7473973801887985	2.0564664289187067	2.3616643781598543	3.009123532104729
3.9596772193908687	4.976740664243698	3.988395896553993	4.097376835346221	3.549403198396676	4.354483075442479	2.234765570133007	3.838089082665383
3.795476973056792	2.5635771453380576	4.738588404655453	3.4490518867969504	3.2387861029704905	4.992085118161035	2.801863650491877	3.567155182972052
3.7476639688014974	2.187972849607467	3.3405497610568995	2.778027814626693	3.00025899188248	2.320210315811165	2.718691445398444	2.183019203408884
3.6006664872169494	1.8573851406574249	3.530640345811844	2.9195200413465505	2.622878280668397	1.640394744737146	2.38807804353496	1.7812243267377863
4.530257779359817	7.272379493713374	6.238444706797599	6.444612318277358	3.546157130615672	3.709787308517446	3.671189777317629	3.095017282730326
3.606939864158628	2.6720909714698795	3.3183835208415977	2.4313376128673543	2.7110954655661192	2.3611059324636563	2.078533931710361	2.6867071992474614
3.5246780931949617	2.4498352348804477	3.5520726799964883	2.68905917406082	2.581197282943328	2.4330979268789994	3.3908443235337486	2.3942261801650067
3.359382840991019	2.408758538961409	3.166076165437698	2.203017067909241	1.861112362800436	1.835266993625546	1.7791818677760871	1.5624803682819453
3.5489346385002127	2.7360049128532404	4.735960885882377	4.478029689192772	2.356228888608659	2.9027290136922885	2.4114174055899427	3.4999215884565174
3.451801791787147	2.6137496531009674	3.202598255872726	2.803855562210083	3.0109273662447453	1.8269803659630612	1.9416029395396837	2.5160393476427503
4.064376246929167	2.669482514262199	4.423543474078178	2.614616781473159	3.783558715311205	2.0642512701025235	5.253562316439783	1.9785737881867864
3.511225897073745	2.104891920089722	3.0381557226181024	2.391874247789382	2.2177239436010208	1.830282463359786	2.163075802734981	2.202731369218818
4.095618030428884	4.371975034475326	3.656894731521606	2.6512552440166464	2.492889890469607	2.7149197442162496	2.4139802019059307	2.3269505909952506
3.255926045775413	2.084683239459991	2.994759398698807	2.684994661808014	1.871179428863761	1.7497610372057784	1.8015586912599173	2.19323989277303
3.7341842532157896	5.595638245344161	4.511156409978865	3.971214318275452	3.244095395118823	3.1152201846552403	3.536767476651178	3.3899520127630534
3.674066254496573	2.1217947423458097	3.35412403345108	2.370047843456268	2.5348087820722878	2.5558491601581523	2.739096907628765	2.3213414767265017
4.594168749451637	3.414755868911742	4.915395754575728	2.7324766814708705	3.13478928352814	2.7290196101672506	1.9198021719144136	2.9421774715020743
3.769667351245879	2.881498324871063	4.127058202028275	3.345447885990142	3.3256570637267258	4.955541575502792	2.7715353532026343	2.634939731468969
4.057137209177017	2.4379104197025296	3.414265549182891	3.3276071727275847	2.838071048969171	1.9089940833441688	3.0452996402201906	1.8541873589814448
3.735328897833824	3.274569177627563	4.054498788714409	2.975393080711364	3.117307709322482	1.8898260837733427	2.2770542477111877	3.0638691682062795
3.516260555386544	2.378259021043777	3.435090613365173	3.650909346342084	1.7567962865101117	1.1690956222548583	1.797453226541371	1.2172767773954445
3.4189015686511985	2.2072560071945184	3.2863170832395525	3.443277215957641	1.6697534120631694	1.6665608647831252	1.7496214413187037	1.1263729871006265
3.826035672426223	2.262172508239746	3.44142989218235	2.78542286157608	2.596666232084648	2.512201737078123	2.3465321829844443	2.011834087812311
3.6558402389287927	2.2383747875690454	3.616986688971519	2.848810350894927	2.4618589912147004	1.6907776031019175	1.8601765248415831	2.313177702337693
3.225035834312439	1.9418486654758451	2.715244135260581	1.9856462419033052	1.4568481865579803	1.4645752286436506	1.7272017012290035	1.2694244431439254
3.273473864793777	2.33128399848938	3.674583405256272	2.4134896755218502	1.949980072025652	1.7276121430366844	2.120832721970628	1.6000935793847422
3.402165114879605	2.635532701015472	3.565989422798154	4.14434670805931	2.5904560868092257	2.883346548783279	4.395812622545154	2.5433472770845453
3.679646372795104	2.2092498421669	3.556168839335441	2.56326389312744	2.0979812995533944	1.7263977772232209	1.980548288722833	1.9502039607740769
3.5850948125123967	1.8951566040515897	2.7878028780221937	2.001543444395064	1.7963915795794154	1.6856060198955545	1.7272612405635257	1.2164484093340384
3.806732031702994	2.160007435083389	3.814063328504561	2.0709772467613217	1.4880448006838538	1.4489276978849408	1.749079855391019	1.2707211312724365
4.620690554380414	5.126505917310713	3.6465575516223896	4.412152779102325	8.504217609428466	9.379361571303962	7.851940246454205	2.89898112640414
4.618343025445935	2.015379434823989	3.956038451194762	4.733633372187614	3.0511718602366296	1.826261857976823	1.982869704247462	2.628359680491975
3.78259829878807	6.547334545850752	5.910438382625578	3.2813572764396666	2.606166235111066	2.715545420061236	3.691358401512427	2.734751253779717
3.879025694727898	2.1812900304794307	3.491020432114601	2.2913519680500025	2.3614051982707545	1.7021712568090552	2.079596477645916	1.5387520413145117
5.008088523149489	2.651615422964096	5.280826228857039	4.619822323322294	3.236204414328298	5.005577233055477	3.0764764258054296	4.403429129448215
3.681406801939009	2.585506057739258	2.7158008694648728	5.131222981214522	2.4937519178390635	2.23839056630503	2.2867827445518425	2.569278104867997
3.5262690782547	2.5521762251853937	3.371344956755638	4.100008928775786	2.183473644278717	4.910787203417858	1.8745654971488044	1.5528199809699057
3.961656087636948	3.677749574184417	3.740179175138473	3.293714720010757	3.0303014808129776	4.849402516578447	2.9309454547574925	3.994952643789397
4.070480620861052	2.283865320682525	3.9476998686790448	3.933955526351928	2.3583896437570107	2.7930416584488	3.2655224274551555	2.5061883491149013
4.159510606527328	2.2538169026374795	3.2052595913410165	3.0749657869338964	2.282069680515145	2.439210523979395	2.3931104875579106	1.8452852752809723
3.7213315755128855	2.3875540733337406	3.5536927372217173	2.2432801902294157	2.6132006653806243	2.09367063990836	1.944970279372625	1.6419790043805609
4.071319806575775	3.762151721119881	4.14192523062229	4.023771566152572	2.6881821425628267	3.238550788630482	2.989913319991708	3.263522455653017
3.96210361123085	2.3360285282135007	3.4628119617700563	2.9185114502906795	2.6495055961139684	1.8113833834101736	2.0843383870747005	2.581638635823796
3.431815120577812	2.340671247243881	3.2127081632614134	2.2725389182567595	1.9373845384414845	1.867172354588758	2.067435410175832	1.750954341294234
4.052001142501828	3.080508345365523	5.443203938007354	4.943887925148008	2.924099571729563	2.967201612811927	2.8693955623264102	2.9652575698942103
3.896485698223114	2.273029637336731	3.27548193335533	2.744758081436154	2.6098782294940994	2.5620787653997903	2.8476761079507407	2.369119248172475
4.059644067287444	2.730934512615204	3.4338219165801984	2.6944928944110864	2.749168219453713	2.6025071463869898	2.938038352382653	2.5479498651379884
4.2951419830322255	3.536750566959381	5.443764305114746	3.670608240365981	3.029590770483393	2.841741148174298	2.9116037684840483	2.893836494760342
3.728859722614288	2.28698878288269	2.9751314401626576	2.121059942245483	2.4875060405793588	2.7146380535900474	2.936607699189913	1.8110762896249848
3.621936324238777	2.6936428368091554	3.747416770458221	2.632014888525009	2.3008181173494275	2.232147186337192	2.3326668755648066	2.1998292966244173
3.8240928709506985	3.994020128250121	7.675130480527877	3.021172100305557	3.272222307935155	3.315501905932968	3.365485495693536	3.307476259630039
4.126647293567656	3.169131481647491	4.015255543589592	2.2709044277668	3.2792995139712	2.7865956694847114	2.1180278202841314	2.1254539419089995
3.680267551541327	3.142712235450745	3.13794946670532	4.326878899335859	2.455512900847362	4.856355971767378	2.748408231186056	4.650716668030327
3.799102771282196	4.650784409046173	4.384573584794998	4.201852577924727	3.4857473391752007	3.018192404656218	2.4689811057197883	3.516721038786202
3.5933408975601187	2.3087006092071536	9.946983647346496	2.41325381398201	2.490297250829113	2.4770256132748427	6.9718117981836825	2.147235110143645
3.683823266625404	4.021854224801063	3.696269631385803	4.032809007167813	2.230270741748646	3.514696405346795	4.038251230061058	1.798739066372192
4.241430288553238	5.732491558790207	6.3047707915306095	5.447413200139999	3.0687485520390863	2.50619343319877	3.3027189051869463	3.214826134287686
3.816443121433257	4.341479831933974	4.418839472532272	4.011506956815719	2.9411406949988628	3.6925545119465872	3.835144387097036	2.9497595550055986
4.461365801095962	2.6440804481506333	3.198114556074142	3.0549150705337524	4.449899984829823	2.0252644930879717	2.198460213536079	2.6373287684361024
3.751483663916586	4.700513732433319	3.2620628923177715	2.086753314733505	2.565580430090204	3.0830802970122853	2.4404214201485823	2.7092573534836597
3.603123766183852	2.9615933239459986	3.798954015970229	3.4360618174076065	2.0030896295999923	3.274320773147758	3.1092215639632848	4.944192677583144
4.304817688465118	2.8917283713817588	4.295864593982694	2.63704022169113	2.850057693393305	2.4780263856459066	3.233336578370705	2.6883585703201494
3.841984057426453	2.2912667393684383	3.327588194608688	3.3540450334548946	3.1085485169023146	2.433431537135648	2.056793961902093	1.9093682698829528
5.142849373817444	4.717372083663939	4.735797914862633	4.132434684038159	2.8366886275619616	6.591003150231281	2.2028471947120685	2.7889687996555543
3.934600955247878	2.219087988138197	3.504072171449661	2.6308027505874634	3.3059199210806147	2.126042214596892	2.036993889369601	2.263783969463648
3.837927585840224	1.8123448669910425	3.6775632500648494	2.492022335529327	1.9900708844465556	1.6625289374663423	2.476248753782364	1.861174368948496
4.453950548171996	2.162240052223205	3.3056097209453577	2.7855267167091373	2.5616946972098744	2.199043332399995	2.172515030778861	1.991149749560598
3.694616603851318	2.1185264408588407	2.7479896485805515	2.35425928235054	1.7234528840779606	1.7275930728590967	1.881647876386256	1.6003674839529451
3.441449755430219	2.219119107723236	3.254598915576933	2.4114436149597163	1.875593494371707	1.867172354588758	1.9158269850326977	1.6435766235426796
3.315321174263953	2.214028054475784	3.4740546554327	2.3912645757198336	2.0014915457968336	2.039037410810236	2.022359231536194	1.9907584703901235
3.667135632038115	2.112962454557418	2.890630066394806	2.2402347981929776	2.711465661302804	2.348460953095795	2.4463701137494067	2.3737035357264564
3.474319571256637	2.235194677114486	4.464752131700514	2.9648660600185397	1.8191231193060775	1.8680462170754928	1.9583477245605687	1.535350961904694
3.804583752155304	3.057246565818786	6.57394089102745	4.458442115783692	3.2968155191390816	3.49941017054741	3.993480176806398	3.4316108850640195
3.2537332326173773	2.4787116706371304	3.4664217561483377	2.6721793740987776	1.7580835078973291	1.5475931711901252	1.8978290350646367	1.6620636103209905
3.3969780296087237	1.9847453474998475	3.3535617202520367	2.501446193456649	1.841678383763352	1.7166070226793404	2.44002525462161	1.8446079004076927
3.534237539768219	2.005351054668424	3.064514917135238	2.5171613752841946	2.575224534436601	1.949152330070329	2.1075046211844874	1.981314562414775
3.906225180625914	2.201889872550964	3.6570769906044	4.403927481174469	1.922270749410388	2.1624830321532618	1.993136137638007	1.6298594056130944
3.6366178363561623	2.4485724151134494	3.218341016769409	2.4426543295383443	2.2917837911260133	2.516758871034459	2.7255432258031647	2.0545451200455864
3.805502364039421	2.5124958395957946	3.138782674074171	3.397662478685378	2.3357212124159936	1.912889367655028	2.0290182222693267	2.029850427711237
3.855845284461973	2.5712770819664	3.604663425683973	2.897639495134354	2.2860765579790345	1.9938351072971137	2.5166793017172786	1.897044397153227
3.5581293880939477	2.3882834911346427	3.105596077442169	2.8420512080192566	2.085361879429673	2.8484059157989807	2.379531268407113	1.6808407889388066
4.163588795065879	1.967655056715011	3.061731600761413	3.2858051776885966	2.691925462397309	1.8969639264346092	1.8767506719691207	2.0880926675747373
3.591837781667709	2.1216245293617244	3.2671857535839077	2.665983754396437	2.029156894179516	2.19056814239722	2.118202502668004	2.340033733356515
3.601546239852905	4.1860680699348425	5.670157343149183	2.8174017071723934	2.5499676515020155	2.1517562760767674	3.572876253399611	3.035965639940962
4.083585673570632	1.9506183743476864	3.3978091597557065	2.399770712852478	2.798915211818817	1.7373619534196498	2.489378383498824	1.816095763886297
3.3183440417051315	2.183014208078383	3.3777423620223983	3.706287628412246	2.6343135371390964	2.083058000992504	3.093887295157853	2.5323374028590284
3.822750109434128	12.30796191692352	6.929349803924559	5.567721319198608	3.177423533238497	3.339172486433544	3.9344622910111857	3.385125318751063
3.775251877307891	5.896705651283261	4.675133740901947	5.868357449769968	3.309176233487417	4.020986135963078	3.6602645825969775	3.5023871162741917
3.406363305449485	2.145158565044403	3.740423440933228	2.849611318111419	1.5998658878150644	1.754887749516404	2.0355085013019707	1.7379397255401663
3.493856337666511	2.2253621459007262	3.920490106940269	2.471906074881554	2.085341432043808	1.770723755568775	1.8101801979747671	1.7106300561573269
3.633813640475271	2.2947259664535515	3.5257933825254426	3.442860051989555	3.618859002398306	1.601564263501794	1.7837482727337828	1.603606575950146
3.1429133176803585	2.624495112895965	3.039100593328476	3.2460778266191483	2.3884219739632986	1.7016579265695229	2.215748116006196	1.6531582198865844
4.513852679729461	3.621863394975661	6.782084548473359	3.674159705638885	3.0725983987994705	2.614791022679757	2.67416399829811	2.982343269838519
4.39942700266838	3.2221435010433197	4.197493493556975	3.5796776056289663	3.3042414597136145	1.914055029535012	2.623086293954682	3.846284338178268
4.073926016688346	2.7455694317817687	4.379436945915221	3.314041793346405	2.3264264314676746	2.0216267361948144	2.635957022977454	2.4366173500443065
3.719767907261847	2.9121053040027607	12.959090983867643	2.650245043635368	2.136395377600676	2.13726881370156	3.213208156503637	2.196114224602137
3.228192847967148	1.8336047410964964	3.694108435511589	2.3489910304546355	1.7574868026996708	1.4062612488231605	1.7472902374305628	1.3853426134576423
4.680318504571915	2.736750721931456	3.28118309378624	2.241146755218506	3.3903325065856245	2.850260337312508	2.762030688481021	2.657440195855976
3.4624290943145755	2.6624308109283445	4.304846590757367	3.059283685684204	2.8215831523592425	2.8422447063096463	2.020178807228614	2.587924327510104
3.3875901579856857	2.170629668235778	3.389554569125175	2.4320085227489465	1.9963545456356453	3.0425096342926303	1.975506962799028	1.9551016800763377
3.440366095304489	1.898115217685698	3.6122463226318335	2.2726106524467458	2.568790025661277	2.3340363350927844	2.1622381820058005	2.5321947105486675
3.9636370420455904	2.4652682960033414	3.0367454886436462	3.665087872743607	2.529226324622868	2.608198615447721	2.1455264084694647	1.881130466650799
3.526193833351135	2.0017105221748355	3.0998879373073573	2.154806458950042	1.9785769129743391	2.467358856650151	2.029987065305594	1.5034094251051269
3.263163447380065	3.4246841013431557	3.4675298154354093	2.6936122179031368	2.461023689757008	2.162735769776809	2.610839365365018	2.4676874899567944
3.857182112336159	2.9285646975040427	3.717031347751615	2.712181794643401	2.742184976769272	2.351149524220182	3.201637402708452	2.978820716814968
3.5474069356918307	4.483857718110083	4.156981739401817	3.2148063898086545	2.828713988772253	3.510673910587006	5.213018083144814	2.3726135140375195
3.757883715629575	2.2134338259696964	3.4306365370750425	2.3238348096609114	1.6696113108875226	1.693993172001036	1.8731097397273613	1.2675280460605616
3.752269834280013	2.346778440475464	3.2319942712783813	3.1519558489322663	2.7209651311159138	2.2732025234261286	3.1793454394521747	2.391190207675904
3.2524860739707946	3.397432732582091	3.0874954015016547	2.432541412115097	2.844557078096446	3.818662817312125	2.9135060246426194	2.4028028175582503
3.527244651317596	2.057897919416428	3.840048056840896	2.314760130643845	1.844552944533004	1.645535410421787	2.1161394844104024	1.8509177857499213
3.2992571711540206	2.0266190290451043	3.361607384681702	2.465008997917175	2.1065734646735965	1.6233004671432218	1.85241079426788	1.74348563469437
3.3750148355960845	2.663200294971466	4.486925166845321	2.7001017451286318	2.5656041550802824	2.3507043036042345	2.986509511927768	2.670104025695516
3.9224579602479928	3.2580786108970643	4.036444354057311	6.368845862150192	2.576649257778721	3.094745791145781	2.204233213219993	2.2445050768432075
3.922881457209585	3.82471137046814	4.435045129060745	4.079429268836974	2.7681229402469865	2.987377768296996	2.520003970480868	2.940363628081727
3.3095276296138763	2.483162343502044	3.4294496357440947	4.5774761676788325	2.0123934921919218	2.013346766969493	2.229457745111348	1.8876654534712176
4.2087849140167215	3.066600441932678	4.23577143549919	2.8454423904418937	3.160218965052186	2.5162947007742997	2.6012463985860936	2.662065456200251
3.7557587295770616	2.6829734742641445	3.6380054295063022	2.7198761284351334	2.0363595897414424	2.6515462873746416	1.8337837984643155	2.1071247069453163
3.567577147483825	2.1801476836204525	3.359278753399848	2.9142405539751035	2.443000139642585	2.0734060552581592	2.874174749517092	1.9113561824368903
7.227642840147017	2.13557842373848	3.394240605831146	2.360778373479842	3.080559581201157	2.2417201889399	2.545992303583326	3.056521356022059
3.5141860038042068	2.2437275052070613	3.2975897699594494	2.5345012485980987	2.9409706041878496	1.9603838512819869	2.488140975139505	2.3613237735538606
3.608145785331726	3.268693774938583	3.434343832731247	4.461736339330674	2.557346362821293	2.7196002675176625	2.2698674958055074	2.477323138355723
3.7369200497865656	2.0819763779640192	2.900531518459319	3.277259522676467	3.1091381332142527	1.612905218883454	1.9781466225736564	1.6494608671069426
3.8973858416080462	2.438402670621872	3.281977105140685	4.575890550017356	2.9002263034382225	4.135813081343578	2.4146532769976434	3.6785228633101488
4.030933928489685	3.6762801885604857	9.3738314628601	4.368465840816498	7.809144564928333	4.0810488030345855	7.968560177048255	3.4863374118091106
4.262810379266739	4.439951157569884	4.800641030073166	6.657705682516097	3.2876946081302862	3.886034359226856	2.829279804538269	3.297871755663712
3.7898142576217646	3.091667664051056	3.769742995500564	3.554941475391387	2.6842474498801545	2.5137414654742125	3.242058764246753	2.400160895173185
3.2985544532537445	3.1749617218971253	4.505202293395996	2.125932335853576	2.128745369145557	3.4353542335827827	3.639196684419452	2.151806061398951
3.570151263475417	2.722394919395446	4.024887764453887	3.247573935985565	2.912173269170498	3.133557942261012	2.383503593230854	2.809581437388823
3.526749536395073	1.8682594835758204	2.695445650815962	2.394282722473144	2.2339114059387697	2.5046594178675456	1.8815227814362572	2.260710035552509
3.675880944728851	6.078630155324936	4.179721632599829	2.5953264117240904	2.07807934608653	4.245275091105375	3.616158826038339	1.9426306491494287
3.4547441303730007	2.2822867870330805	3.454468709230423	2.8440963685512544	2.5658685140684745	1.938781945719385	1.925119829887937	1.826187109108413
3.853713101148604	1.7848864495754238	3.519549030065536	2.3556324481964097	2.1797757611776003	2.1303594713993705	2.1116440085948587	2.180373840384147
3.834236270189285	5.578184139728545	3.273105537891388	2.758403587341307	2.3146633744098355	2.0400054997907118	2.206903278345403	2.165581403839119
4.0404407441616055	3.295933300256729	3.8304675579071046	3.3421148896217336	2.674126712496293	2.968812922872418	2.728214321282909	2.55054471329296
3.3053526014089583	2.046808820962905	3.085739606618881	2.332288122177124	1.6847246493520365	1.753944126720168	1.9992346522771756	1.3190464112895015
3.725131028890609	2.596761626005172	4.22729642689228	3.160667467117309	2.75044974825117	2.4474668326545026	2.560057926578713	2.9976089307174134
3.549894568324089	2.8181528925895694	2.991682755947112	2.8409390151500697	2.36813295744455	3.2213171314046045	2.1414036077796976	2.722703423554656
3.3931196808815	2.522096216678619	3.338970476388931	5.080627840757369	1.8187711325045992	1.7306130500793118	1.7823282104101583	2.128016182064847
3.288107842206955	2.2633841872215266	3.3320232897996904	2.055505907535553	1.7309822986140275	1.8272319870407423	1.7343823876795716	1.4508339856848855
4.348772430419921	3.517144262790679	4.171598345041275	3.1200008749961854	2.6416441858380155	3.4374944597782227	2.7542873151090523	3.537309110254481
3.862977400422096	2.179122817516327	3.401633381843565	2.211085438728333	2.3240723094934355	1.9063915539770109	1.7837590317260856	2.121152882133981
3.5278553575277334	2.161532527208328	3.1034800171852104	2.6596289753913878	1.9394367755769093	1.806925955553952	1.824302202806273	1.5734662309266605
3.262774643301964	2.2466581940650934	3.5800750881433463	2.3630740642547607	2.240602590528763	2.4764771081451693	2.454920378860676	2.130824366062128
3.839691585302353	2.368956637382507	3.588029745221137	2.428706979751587	2.0673494545926614	2.148986261868849	2.255577214294888	1.807623961939784
3.338847857713698	2.2445233047008517	3.380282390117645	3.2018541634082776	2.829412993239501	2.3597387681275603	2.79776273674585	2.0295812930331056
4.787298914790151	3.0960901379585266	3.328078776597976	4.503952440619467	3.378133590860985	2.5392407624306497	2.7292058070526264	2.111625792251107
3.844261050224304	3.279178977012634	3.5289036512374867	2.889380395412445	3.078861483466391	2.558493891487085	2.4361811938736078	2.9101865614046343
3.591490849852561	2.473363995552063	3.082629853487014	2.383494234085081	2.8454377300198725	3.0141587471718068	1.9508001455324384	1.9581294938006528
4.82831331193447	3.256508147716522	3.0096293687820417	3.691028755903244	2.2902399225206413	3.647057716238853	3.0535007772738263	4.542949050794529
7.485511749982833	1.9350634038448336	3.4018459737300875	2.539351671934127	3.378413687933492	2.211553851602472	1.8644935199509245	1.933791466503603
5.161063599586485	3.9462275266647313	3.771491825580596	4.9714796781539885	3.951941370949479	4.122200914180705	5.237305771863319	3.438883223430869
3.5224838495254494	2.5577347397804258	3.385121232271194	2.7831559479236594	2.6789316159866776	3.471532318581568	4.1423676319580105	3.827359867837758
4.530576574802398	3.736322712898252	3.7449182033538806	2.875152838230133	2.739526315730584	2.607099184373295	2.308875343625353	2.5820625265567063
3.4776233196258546	2.1261538803577427	3.0442818403244005	2.2329428791999817	3.158001303434242	1.6793909944613752	2.0503533106941685	2.4245901851620832
3.384423750638961	1.7689251005649562	3.0168376326560966	2.3288114190101616	1.8343523325291995	1.5042826609802251	1.8884044614813464	1.318582696387132
3.76559116244316	2.291852676868438	3.388075423240661	3.0657981395721428	2.841272944463497	1.9971834661917705	3.0106256894236787	3.088985096726128
4.225987946987148	3.938329124450682	3.9595076262950895	4.938975465297698	3.505928904384431	3.468946313099208	3.9992474815189127	3.1276712642415543
3.665948688983916	2.795612466335297	4.090651381015772	3.2616125941276546	2.4953913097450364	2.284182968270514	1.9734286340615328	2.407058665909498
3.5468503028154363	2.136596602201462	3.4269449949264503	3.926980602741241	2.3880225355420417	2.128446869938962	2.1583325327743004	2.139514031666644
3.473357683420182	2.303399002552032	3.15234340429306	3.3460870206356046	2.537271320864184	2.298927373693568	2.791173143473091	2.4708041261199107
3.370343047380447	2.1985775589942924	3.382469028234481	2.6909472644329067	2.1621017587139044	1.8054179315837668	1.8694942357329296	1.591881939901571
5.303340405225753	2.200906848907469	3.0492586582899084	2.119753724336624	1.5803591637993426	1.8421553515021236	1.9616572953240892	1.4704433909821453
3.6789453595876696	2.3122829258441926	3.636239993572234	2.311603009700775	2.712789599867168	2.5621976302929745	2.7893538957797257	1.9135661045071988
3.4964537680149075	2.323865967988968	3.0878440737724304	2.413607597351073	2.702708025468817	2.3739518340136154	3.238119923116472	1.8689307856841677
3.8037108391523353	2.134637326002121	2.940277487039566	2.270596301555633	2.1247965267894218	1.818616396213398	1.7895248983514065	2.078954692656009
3.1828444570302965	2.3882976949214934	3.4613869696855533	3.4337365567684173	2.6829094348224487	2.2997774651750404	2.4176702356584534	2.360943943470017
3.8679173916578287	2.528355306386948	3.5398519188165665	2.2666416406631464	2.9115309334526707	2.7648260196967445	2.3781342251770576	2.23182104710592
4.419525134563446	3.6912332892417896	3.5005010247230524	3.7416872560977934	3.147570861268258	4.41066346578331	2.695103469523927	2.647854550868552
3.3840381532907484	2.135344177484512	4.193946063518523	3.6903050184249873	2.869950969093231	1.6804634841586337	2.902449179064241	3.7221497946079376
3.51002532839775	2.472617852687835	3.4856018245220186	3.086077296733852	2.7507318314499973	2.909222337546711	2.294500543021204	2.4577059587011925
3.744410282373429	3.570142662525176	3.6026060342788697	4.662194389104839	2.923027805340221	3.396228422216428	2.446259013978857	2.8363799336782067
3.592340928316116	2.804177397489547	4.415872901678085	3.795319664478301	2.8688180350244803	2.2360634398231016	2.6532763595078883	2.3624284517815197
3.965946835279465	3.65358137488365	3.497446143627166	3.0952956318855285	3.3284296708177545	2.8390307017559864	2.7324497326060824	3.6609290744202654
4.714133721590042	5.375148254632949	3.4433528721332545	3.6265347182750696	3.614222764354565	4.699874627707953	3.216344278443426	4.641330814478115
3.41576486825943	2.4035306274890886	3.3556699544191364	2.629444378614425	2.738833962860804	1.634100911289488	2.199980877171211	1.947011977848797
3.424047827720642	2.234145265817641	4.630185106396675	2.703892087936401	2.1083229613392405	1.814998282575808	2.829085943940393	1.504865537891357
3.744074016809463	2.138512474298476	3.214153861999512	2.3101148426532743	3.225040297095553	2.7654813375721927	3.4570591736880787	2.9109384188153355
4.367404934763907	2.4399180769920346	3.952831944823264	2.553891468048095	1.8098299528262247	1.7668785447577555	2.025814984690177	1.5904202003735557
3.644136226177216	2.5027441799640653	3.946763294935226	2.989180433750152	3.466423941622512	1.909368920718547	2.000862415460574	2.0742632478753005
3.465611770749092	2.434596419334412	3.719984969496727	2.638022917509077	1.9162405527897808	1.6295739659521709	1.8468871210347075	1.4907126336679577
3.502866640686988	2.639583557844162	5.158639061450953	2.327554920315741	1.866848696979558	1.954225426775681	3.3486909146858554	1.6974665292054252
3.6357378274202343	1.866739183664322	3.199587041139601	2.325194963812828	1.8965672912150864	1.5389488338242936	2.172714806722136	1.5354551855100635
4.006350857019424	2.3179272294044493	3.922250223159788	2.407218408584595	2.4223336813207363	2.188771980723016	1.8768740982624683	2.032551144916147
4.1157020688056924	2.2165712952613825	6.103583005070684	3.484725195169448	2.4715532189579377	2.6898162383177446	3.529065907974528	2.690913424615443
3.327265113592147	1.9701491594314569	4.265372133255003	2.253845128417015	2.078021688013116	1.8036745282793956	2.3039190444215825	1.75571717870938
4.095301023125645	4.002262008190153	6.907181799411774	3.1083580434322355	2.313961030812136	1.9633418487210497	3.485537362360069	2.386714636669867
3.3258899688720702	2.5421727120876305	3.746460464596749	3.713282826542854	2.042297258706779	2.513044725455468	2.5873180683922565	2.0006865856569225
3.4372667193412765	1.882027924060821	4.551676157116889	2.2900749146938315	2.1750003015245265	2.383176301764121	2.223012266219007	1.85149044548146
3.72306685745716	2.4790074527263632	4.526574209332465	3.2156846225261684	2.529755154756366	2.338918449313857	2.42425959209417	2.495641892877833
4.33107698857784	2.281336587667465	3.8412235528230654	4.1371020317077605	2.2779113160161493	1.3376862552572493	1.767326345130663	1.1782246670273384
3.99730775654316	2.1817521214485165	3.5696023464202877	2.790388822555541	2.250783933317995	1.654140089392936	2.4548391349481515	1.6084363947729452
3.8728453576564776	2.35438739657402	3.952741220593452	2.8197147548198704	4.019136167400528	1.6746056230186852	3.325140859278429	1.9864066292810183
3.79666592478752	1.9496903359889983	2.879234850406646	3.581505185365676	2.337585464297657	1.5873088838051963	2.04017536139858	2.114073308081156
3.7586996793746943	3.111987221240997	3.274516409635544	3.1703520059585566	2.997942913619972	4.699279963970955	3.5930751695385794	4.242009371502843
3.5545337259769427	3.3136637687683104	4.001927858591079	3.545087409019469	2.66868332212932	2.230564767007566	2.3136792387901504	2.614565912006404
3.744478070735931	2.1254498898982987	2.904080390930174	2.0981358408927915	2.214295235043475	1.6756542627309303	1.9107168611777543	1.5764934224164238
3.577802523970604	2.331956541538238	3.4450624823570246	2.2608308255672456	2.3621187997162307	2.2929737204962413	2.026003548402304	2.4796097371059216
3.632408243417739	3.7708983778953535	4.0696539819240565	2.869674009084701	2.455415804501742	1.8081373465915536	2.080301725246108	3.082280884902884
3.5420697778463337	2.351561051607132	4.869404947757721	5.06733293533325	2.5857522694036943	2.2970468585038017	3.2075876983048373	1.9527268100864943
3.3524821400642377	2.678435951471326	3.4759663194417945	3.273458781838417	1.8261425922785903	1.8907962693350933	1.8817996141528228	1.7087746700461448
3.9506954610347735	2.450509321689605	3.3822215437889094	3.977119910717009	3.082268369047836	2.397891857393688	3.311129438133936	3.4454745093072856
3.7664174616336816	2.3921674132347106	5.058653947710988	3.390856206417083	3.208508737501025	2.656526306261331	3.333084457114889	3.0423779169665464
3.8384325563907615	2.2195676565170284	4.570952489972113	2.572934573888778	2.8045903099799494	2.686648325055168	3.200774531984099	8.343903192969787
3.6751312553882585	2.0864167392253847	3.620806190371513	4.343649345636368	2.648730024272564	2.0843342615287472	2.0144369538805376	2.381339902323279
4.217546218633651	2.306071990728378	5.765563428401947	3.525142097473144	2.743752071115133	2.332819559305653	2.692753631487484	4.826699040965039
4.793966343998909	2.967042094469069	4.423867186903951	3.121155828237533	2.7493646671084644	3.0905033718186594	4.553070922916975	2.549198605360025
3.4601131558418263	1.97244947552681	2.953798967599868	2.0669049263000487	1.7388589657657447	1.5926124355177644	1.758595513695195	1.2939418189454552
3.3256660759449	1.8059591650962836	3.3051065683364858	2.150359225273132	1.7826847559184844	1.5926124355177644	1.758595513695195	1.2938899707236882
3.583145785331725	2.185755467414855	3.270267093181609	2.6483894109725945	2.1088383157764605	1.7495398229396115	1.8854027945835408	1.7220729354803943
3.5474644541740408	3.117628157138823	3.233452033996582	5.518180418014524	2.3340101306461216	3.711897410598007	4.163152287370652	3.645155636279783
3.749042218923568	2.6427197694778446	4.24372932910919	3.2304934561252594	2.15774877861496	2.168308871245038	2.095890283349009	2.324757081112589
3.924622654914855	1.982002699375152	4.157986345887183	4.592110908031462	2.6961450331061507	2.3328930464432456	2.0762761802543883	2.5426468933536706
3.353500586748122	2.329922771453857	4.487401130795478	2.3988712251186373	2.422159032577973	2.0350168075627253	1.990723574230152	1.9373856584988047
3.544445142149925	2.5617288291454314	3.0648651540279386	2.369973558187485	2.217508707532779	1.928899626381389	2.039554937877731	1.834651043579512
3.6312842279672624	2.307107150554657	3.748589262366294	2.6124441385269166	2.37656367942168	2.0434215757363874	2.1420980876029847	2.408185974021746
3.850001201033591	2.150171744823456	3.383034020662307	2.809495937824249	2.8869677115998837	2.4989058649785054	2.011612557597648	2.242972883717244
3.334851229190825	2.1653923749923707	3.8407147228717777	2.245778542757034	2.7324097340802003	2.1107341120196	2.0509979917683943	1.6755482076730526
3.932360351085663	2.32136943936348	5.059087225794791	2.260718715190888	2.712888831812536	2.374559583265557	1.9221586332939136	2.3327743512704653
3.465130361914634	2.986983612179756	4.377436858415602	3.044043320417404	2.90639875128462	2.240401398289533	2.408704881992104	2.021535958363059
4.055150109529494	3.2494653940200804	5.328961634635923	3.012482964992521	3.32291441800519	2.408196909232108	3.47873072688988	2.6419036342242808
3.217864206433295	2.30909805893898	3.378081095218657	2.762101531028747	1.9731750297752504	1.965527682106079	2.220737291472059	1.7136649835792823
4.026533445715904	3.742495915293693	5.613080704212186	2.9649572849273675	2.0771134133864213	1.7951346697690482	2.1666097650807044	2.184605520661653
3.5017366051673866	2.35540257692337	3.58451166152954	2.3616457402706144	2.194427563159488	1.803584015079532	2.053192106599418	1.7086979888753395
4.224453610181808	3.074130484461784	4.231002986431122	2.5553961604833595	2.515087885574371	2.120119834095178	2.024487716722243	2.500233052902729
4.351673564314842	4.907673126459121	4.314060840010641	4.553823098540305	2.370365975186391	3.417878161201887	2.780454490042447	3.1871004718358917
3.444289493560791	2.2542184233665465	3.435785001516341	2.1654192447662357	2.4782902717541355	2.4855660051428763	1.9762577541625563	2.6496536513962208
3.667177626490592	4.618293911218643	5.374204355478285	3.81927219927311	3.684108784085412	3.564648647136261	3.7581919771379377	3.571902923499984
4.184564340114591	2.679108625650405	4.903978633880615	3.185950708389281	2.9778595879526475	2.262820439996681	3.0467627838611517	2.2663025136504187
3.517692416906356	1.9571322798728945	3.85206506550312	2.8788187175989157	1.96603779567503	1.9826185645740697	1.940958940988175	1.791140818776157
4.5762420237064365	5.322412085533141	8.059761476516723	6.9331879794597615	6.033278937772452	8.596254647213591	5.778999055246388	8.748436837036067
5.20310619473457	6.017936104536056	4.984225156903266	4.729440975189208	4.938467004742942	4.496981010654524	4.17103075728175	3.556781355440085
4.482726454734801	2.1977187931537623	3.178533864021299	3.719030952453613	1.8568553041965647	1.7433098834394904	2.0709679635273828	1.7625212972384774
3.6894552856683696	2.159006685018539	3.493920654058456	2.786929810047149	2.4710652662172143	1.99255139004912	2.2714619069383297	2.130085386472868
3.583722430467605	2.891315686702728	4.877390766143795	2.9079208374023438	2.3269806481002617	2.4076562686383416	2.5730104729477485	2.318727681717066
3.4182287424802764	2.2045364797115314	3.0131732463836665	2.983048409223556	2.406963167889405	1.912680455953744	2.552804146314608	1.9888753244422963
3.727553790807724	2.497389924526213	3.5071316361427285	2.694706600904464	2.5994902373466875	1.8428318017231693	1.7504805333132856	2.3531071277237183
3.685445743799208	2.433559986948965	3.465697208046912	2.532902878522872	2.0895062484372247	1.849167923251456	1.7521873345831658	1.876650226621792
3.6740927755832646	3.8894052028656	3.888051170110702	2.7715939283370954	3.002193669201769	2.931672814707512	2.407654743849412	3.0600406620253224
3.212679755687712	2.099560552835464	3.605413609743119	2.4589100599288933	2.511165091091828	2.226501675073435	2.296508118267966	1.7844925950156902
3.2728018254041658	1.9636882722377773	3.6139188468456247	2.195866310596466	1.750861625972679	1.7131029345900348	1.7863591121694091	1.392901540261561
3.679047203063965	3.280220782756804	4.025838002562523	3.6470806241035456	2.6153583894254138	2.333978135700006	2.1665881118167927	1.9858317975735944
3.295793002843856	2.5140226960182197	4.311129254102706	2.239615190029145	1.86256056659	1.8840782233674236	2.080205091798989	1.7509882882753414
3.9551303386688215	2.1496271014213555	3.5991097182035445	2.0768431544303887	1.980095280277001	1.7922915135771276	1.8418375272485077	1.5469153115470355
4.221521413326263	2.183047705888748	3.3009485572576507	2.552768850326538	3.3421925514159323	2.337025980559152	2.795231992951085	2.0204917933854647
3.9850566387176514	2.800809270143508	3.3884545505046844	7.648955249786376	3.031423430312981	3.626593440959665	2.2572247978213875	5.385420509773782
3.7637365102767935	2.9906298279762265	3.973229879140853	2.64016231894493	2.4696916116391288	2.539505282428652	2.1552739476413576	1.9849277671419012
3.2298527032136883	1.7255129694938658	3.242494294047353	2.111357259750366	1.897620292357788	1.588944693996079	2.0432865284895394	1.6052582616859508
3.872367477416991	2.395278823375701	3.165053510665893	3.600030606985091	1.9420007152919443	1.2988514789384251	2.015459579445213	1.2213852781057573
3.1392120659351344	2.263793349266052	3.4596675693988783	3.3143111348152137	2.81021394276576	3.016366374688363	2.601197825051925	2.834788951059586
3.7037517189979545	3.2088977813720705	4.3801628172397615	2.833109539747238	2.17656665211066	1.854830450837536	1.96608831936978	1.8295773200675909
3.989827668666839	2.3340609550476072	3.402206885814666	3.1587877392768853	2.364000188814219	2.334896389721206	2.0224040796227225	1.9252213122230903
4.01911751627922	3.371985787153242	10.809627765417094	3.3042767524719228	3.010760463717097	2.941980780519794	3.022257968235349	2.8725149118590565
3.904559609293935	2.144779449701309	3.738206058740615	2.5788848340511312	2.4070396080971905	2.779206476749853	2.8159864141859425	2.403173551052805
3.3277501940727223	2.152756887674331	3.484164422750472	2.330954414606094	3.1048882872714416	1.592291430424254	2.2511753723869585	1.7027193705492625
3.5596624732017514	2.61609461903572	4.021006086468696	3.606979310512543	2.4602819565225067	2.319289093804861	1.975189301500444	2.255649696478347
3.9479814410209655	3.5849921643733977	3.792890381813049	3.796762585639953	2.991332019451655	4.499201913435072	2.7740868143687165	2.7291779654801287
4.224982500076294	3.066891103982925	4.016298359632492	5.730582267045974	3.024327438787098	3.0333556994914046	2.9674172787426105	3.401855478991935
7.546957296133041	2.8130332708358763	3.611155450344085	2.8449164330959307	3.646906014909376	1.3897850906355569	1.860447433815295	1.4516284068778271
3.6015337020158755	3.3983277082443237	3.6278397440910335	4.058154255151749	2.2930907078235383	2.1023993087300226	2.655901193183471	2.0185633871771165
3.7856003731489176	2.697968000173568	3.974711704254149	3.678293704986572	2.4670943325361088	1.9760452765117449	2.6340987031744056	2.113034539892242
3.512230277061462	2.5378196597099305	3.3575781285762782	3.200045734643936	2.2724802925523377	3.300962560058181	2.12323400549424	1.87180980381858
3.949264949560165	2.606306684017181	4.463983917236325	2.6569909334182733	3.1705032253421908	2.631761033013401	3.0446791936092223	2.5326732034218367
3.994361302256583	2.5321537375450136	3.4502966225147222	2.620754319429397	2.001015166777132	2.449104356807578	2.109403480494304	2.0819417257717068
3.590730345249175	2.524916386604309	4.30822398662567	2.972629797458648	3.0516988493855752	2.442012101437123	2.846944118555705	2.3847163817231856
3.7843500018119807	2.561553102731704	3.669499713182449	2.8602327227592466	1.9671282946547644	1.746031021999348	1.7389394179520763	2.3717185844734936
3.709559798240661	2.939904898405074	5.12797918319702	2.915913426876068	2.7082750234756734	2.601814776280419	1.9890546809670815	2.522958418251322
3.939075505733489	2.8989937663078296	2.8633430302143084	3.3199571073055263	3.314028796059538	2.528974389678055	2.050808987212455	2.839108685921797
5.261087185144424	4.614581108093262	5.188763374090192	8.333757203817365	2.875856350342737	5.750437338289268	2.101441290323393	3.7081151416393543
4.30555305480957	3.0832121491432174	3.479580026865005	5.766873556375502	4.328219675392123	3.59546887155898	3.512052892282097	3.215821234307214
3.674456894397736	2.300051635503768	3.2153325140476223	2.4430695474147788	2.450404381889066	1.929914423144894	2.1928003407898697	1.9200097498485944
3.578904068470001	2.0053012251853946	4.955037367343901	2.4179488778114324	1.915575949754216	1.7760274176808593	3.377577747845306	1.6377478658714626
3.4439624696969973	2.2891815066337577	3.748208427429199	2.780464291572571	2.3523615188415343	2.050379140059696	2.5307592880850702	2.338502850259897
4.103794455528258	4.791910952329635	4.140580818057059	5.599206978082656	3.0587103925460672	4.109154605814945	2.6749704562506693	3.088963154755851
8.697003400325775	2.3234203517436978	4.093766725063323	2.3982305407524103	4.65825358258011	2.099369944026315	2.325630594106694	1.4289852165360086
4.161860454082488	5.887446016073227	3.8847330391407	3.948394590616226	2.845211549491064	3.5747990265972045	3.604140905169847	3.001455662381058
3.4190090894699083	1.9850971341133108	2.958187615871429	4.202674376964567	2.5799266944252257	2.821575994191851	2.744897803578019	3.518285309526544
3.506448242068291	1.7572968125343316	3.6690429836511607	2.45003405213356	2.818362535941429	1.9927755031696863	2.5694610259678923	2.0628498392364896
3.2477039277553548	1.968221944570541	3.261535423994064	2.188250976800919	2.399927490528603	2.0368421098149936	2.048395408690101	1.551228459922558
3.513191193342209	3.0552126288414	3.186336863040924	3.3842032909393294	2.604225442877877	3.361383264562705	2.8351298961537035	3.711244382497993
3.112569251656531	2.1528550386428837	4.039501404762268	2.332718348503113	2.4656353335398684	1.9810618437193224	2.418812296385174	1.9474805107965916
4.396995401382446	2.992971026897429	5.227188783884047	2.849032181501389	2.515368712818708	2.4125526776711808	2.057419529308956	3.858280244425706
3.902917486429215	2.9749660015106194	3.9692382454872126	2.614518791437149	2.379350068439002	2.67276716766895	2.1748736472080834	2.061013180997721
3.9677577733993528	2.476969611644744	4.817102625966071	2.6289044260978685	3.11419881571524	1.9737652839612472	2.566401931122521	1.9993648040768048
3.464090356230736	2.212241953611373	3.8452251970767968	2.524596554040909	2.0186558312455243	2.095781344278476	2.2272265081230085	1.8130003644896244
3.82876101732254	3.439054000377655	3.819077724218366	3.847169041633604	3.0612274099085632	3.326678268656234	2.778020317692157	3.092733654654689
3.37268804311752	2.286187982559203	3.783007395267486	2.526417917013167	2.244223931939986	1.8840705570109224	3.298080871603843	1.6870018631475232
3.6919082880020135	5.011476230621337	4.76157769858837	4.910853242874144	3.174840889425398	3.4185214477072647	4.10812532116884	3.4206595841386687
3.592648547887802	2.7220087110996247	3.03352974653244	2.9490192770957946	2.3044857615024426	1.8736798317483203	2.093113713383414	1.8795237077922209
3.652709540724754	2.432917040586472	3.337814286351202	2.9522073507308955	2.3675991692678644	2.409067565086745	2.5190376414662734	2.431801935723181
3.8575252056121823	2.2032622754573823	2.866679239273071	2.6572923183441155	2.9658241587830525	1.834506363417678	2.3236891248255964	1.6834428393944667
3.722046419978141	2.3954461872577664	4.082890030741691	3.001400196552276	3.1067355294320715	1.1533833354587195	3.0535947405965724	1.6849304393299265
3.280399709939956	2.7575394093990315	3.1500347495079017	3.201176065206528	2.8592755876311484	2.7763256334464184	2.611332613169155	2.6075267842890364
3.8041572123765937	2.249100476503369	3.9550301820039744	3.244371199607848	3.665412170940197	1.9606373762423228	2.052334622408256	1.8191342635715144
4.45023431777954	3.464392554759977	3.827641117572783	2.593388760089874	2.3017323004144137	2.2395518781684447	1.9443566034798956	2.0119459462726117
4.393867301940918	3.7455228865146633	4.475980114936828	3.82402994632721	3.7931828005612993	3.8541502771696665	3.2050316370606056	4.176620166866867
3.4007111132144927	2.7089987039566026	4.02219130396843	3.131062579154968	2.2858686832699697	2.354551167205136	2.1786254620561234	1.937871996922771
3.723259222507476	2.6700151622295376	4.399579650163649	2.30687038898468	2.2941367510065493	2.043102148556159	1.9637307879406756	2.1039991302085075
4.555533254146575	3.54586409330368	3.9353959441185	5.010923308134079	3.301673870322835	4.351018923908866	3.759172101968323	2.8159107119278968
4.090463137626647	2.083169287443161	5.307919272780417	2.947524744272232	2.4247778318518454	2.7575051007689595	3.5975808814479677	1.745076695608034
3.162701958417892	1.907805210351944	3.303630647063253	2.2657976627349834	2.0008766939685314	1.7032322536933189	1.85154407241926	1.5860092870482974
3.2116411328315726	2.0817998707294465	2.966353279352188	2.331496250629424	2.458368070373277	2.486010229038344	2.4868680448999902	1.968998116770142
3.2971136450767515	2.457252597808837	3.5109215021133418	2.9760114490985856	1.993900885886112	2.3210782091832614	3.788556510154857	1.971638113216263
3.372451871633529	1.8703789412975311	2.8566595911979675	2.1309951066970823	2.028895376584212	1.7101606551662374	1.75483167015034	1.3040500794962102
4.103656148910522	2.773193782567977	6.28750877380371	3.6435074388980833	3.0469484081145723	2.5291199243463205	3.47850365857088	2.8360035310951184
3.1695467680692664	2.370149025321007	2.9928471356630326	2.731525018811226	2.2393883627789517	1.891585688371538	2.178622590135524	2.085955402410051
4.123692440986633	3.21414053440094	3.259457904100418	3.6383048355579377	2.8926744324873046	4.887096146600837	2.1854851893185567	3.141759307030596
3.837416636943816	3.508967077732085	2.853694236278533	2.8326217293739315	2.332304760432227	2.8217986072247494	3.06737082026449	2.348851895154497
3.3517493128776548	2.706927973031996	3.246203279495239	3.2006662517786024	2.542856339519288	2.4893481792104675	3.20399855955689	1.7435948232992131
3.612480929493901	2.029011505842208	3.6006385147571565	2.2435003817081447	2.1292330157413235	1.6126087078378233	1.92196370889572	1.696991568520696
3.838742804527282	2.885384327173233	3.921348476409912	2.5695054292678825	2.784452921524666	1.81475309112944	2.392433963716684	2.3202265888901152
3.595986294746397	2.7054155826568604	3.6105547487735743	2.952273976802826	3.0973180409664693	1.8424980999565517	1.8816558628281568	2.4728660863842644
3.646368533372878	1.8090879082679745	3.5687221825122792	2.22441337108612	2.1853730638441453	1.856408216624564	1.712369066445019	1.5870639497040964
3.3999895036220558	2.2599700808525087	2.792768478393554	2.9270872175693508	2.0312500920581	1.5791806556295716	1.9135461950521444	1.907475496878192
3.4244764804840067	1.916576302051544	2.932265326380729	2.1061839699745164	1.7464394126390177	1.52182231185405	1.743652301333091	1.8206994089139577
3.7970076441764826	3.1874300062656395	3.4628812909126268	3.733484303951261	2.767520447446421	5.558686396882251	5.034335687181489	4.663625145238334
4.02935526371002	2.2671445071697227	4.390386402606964	2.586095881462096	3.581112502445269	1.8101110648154155	2.962933816196158	3.685512583816033
3.745133966207504	2.3831663012504576	4.7659235239028925	6.809418642520904	3.335047520381843	1.778540939960925	2.404138527508299	1.803806002453544
3.415067651867865	1.833689361810684	3.3056584060192105	3.5138081938028334	2.2030772694412555	1.8344015574623016	4.089267651361009	1.6643089265041189
3.33616341650486	2.400349503755569	4.168926647305488	2.351808673143386	1.8997485378619188	1.6838236850756263	1.9186647060560027	1.733681250053614
3.75708263516426	2.029949247837066	6.347953605651855	1.995592439174652	1.7136976115060816	1.741829642960112	2.056672858249164	1.494630762049293
3.728605771064757	3.216285258531569	4.123934131860731	2.5646415054798126	2.8140231968972507	1.7653171398515402	2.3900413267010605	2.621627180229363
4.190172863006592	5.71349112987518	5.752966037392615	4.97487597465515	3.0636063738012287	2.582100285892972	4.418305599206423	3.2468256407277085
3.46754404902458	2.1027785301208497	3.3286190032958984	2.5267422556877133	2.5291607175958	2.1308344454322024	2.091329360503116	2.382611352235438
3.6810172677040094	2.649914109706877	6.496456217765807	2.797229325771331	2.8456684326867205	2.5777985150567235	3.482931424719118	2.62095778324447
3.8401658654212953	1.8783378422260288	3.426245918869968	2.22272492647171	2.001814804160765	1.6368561681230145	1.8922299770805373	2.0147456691523624
3.4182769417762757	1.8442681670188907	3.097228011488914	2.2523041963577257	1.7415625877195389	1.6536868263924691	2.2654299339633	1.4653326000076965
4.028210943937301	2.1618612527847287	3.720767530798911	2.410445243120193	1.882549142863425	1.6224991272163956	1.8707526127365972	1.4541029359349205
4.266442441940307	5.272263300418853	3.933049201965332	4.284419924020767	4.110881316269806	4.101436874770473	4.502339063398143	3.545703936142917
3.449247488379478	1.8894912123680112	3.634369465708731	2.505743199586868	2.222551311093733	1.6603509586157403	2.0509866686054616	1.62222220392635
4.533887726068497	2.348787403106689	4.141298544406888	2.229795837402344	7.695545378291463	2.1027931971776725	2.2618582863076058	3.603296069179381
3.3007888078689573	2.402820885181427	3.3195672392845137	3.5465684652328493	2.1611247820461053	1.260225740966106	2.0013900270033687	1.1088620500175743
3.395172578096388	3.6162286043167096	4.340567648410796	4.612511253356932	2.6416022142568694	3.4685747441705845	2.419094386333374	2.7022505036973983
3.668337368965148	2.2756146788597107	3.618872335553169	3.354062330722809	2.745345566499025	2.6932603120752203	2.2805399140169977	2.914268340522105
3.447452485561371	1.9798198759555805	3.755405116081237	2.04306925535202	1.959027308364671	1.837655422717818	1.8467001264043548	1.4331889546325534
3.2707500040531152	1.844739645719528	3.274822923541068	2.0835626244544985	1.936019334798048	2.015948035902253	3.1919604558400327	1.87727021767254
3.814906361699104	2.6134400367736816	3.3988025784492475	2.7065801411867114	2.336372280611976	2.4371862630256502	1.7816391188392693	2.461590099658292
3.725393795967102	2.7182490110397333	2.829520356655121	2.931077319383621	2.542528235413939	2.9214596560251413	2.9298475544448466	2.1809670388051754
3.444732689857482	2.0618777930736534	3.0342994719743723	2.2091730296611787	2.252338673855604	1.8556922533704432	1.7880266015726218	1.5523309688867792
3.5794971078634266	2.1557795405387874	3.380329692363737	2.81278131008148	3.216288622848168	2.364387322900348	1.9177803746837443	2.484534811979775
4.257269978523254	2.0231052219867705	3.851476371288298	2.679845821857452	2.7083027497958065	2.220752933368071	2.5529811510335145	1.931920997948456
3.458056324720382	2.986530923843381	3.940126049518584	3.8905548393726335	2.680228520510669	2.987106846668653	2.81275174238945	2.856449270865963
4.254155611991882	4.177015912532807	9.87665916085243	4.817990398406982	3.601761341889667	3.396309879172173	3.212109264036373	3.634055490235753
3.445362305641172	2.6007333099842067	2.908477365970611	3.7416623115539545	2.0133208212723224	2.054241287254399	2.272079102975024	2.341321231315576
3.6559720933437343	4.054627048969268	3.5200198531150813	2.85735296010971	2.5231189663146822	3.3832764038992464	2.3993166880709023	3.502909192294613
3.856632816791534	2.12063318490982	3.53455280959606	2.2168151080608363	2.248618917798028	1.5403128511488426	1.8693379498324905	1.488016003328524
3.6791652739048	2.7616335034370416	2.9822071552276608	2.9498285412788388	2.40097162994738	1.9702571532929796	1.9715756710236003	1.7714556432150923
3.5171805769205093	2.6346815288066856	3.0530796259641635	2.203680217266083	3.076791516296427	2.7422751027597414	2.525922279467751	2.3953089277813944
3.1568939626216883	3.331384381651878	4.51994954049587	2.7239185780286777	2.3159624908337317	1.946352144751021	2.9075062661855813	1.9669837665345988
4.350018030405044	2.829257935285568	3.362801438570023	2.8341424047946893	2.8074090177410094	2.779643579789437	2.802606465114305	2.515150208190754
4.017982929944992	2.109264469146728	3.765838694572449	2.754153496026993	3.025243080152827	1.6936627780274929	3.200054750848431	2.6581275218035216
3.932099652290344	2.5222876429557792	3.731667855381964	3.650235641002655	2.5394482715691504	1.22536362986729	1.890317299160856	1.2588288091798194
4.145853403210637	2.96122000515461	4.117814153432844	3.893520647287368	2.6419445678996785	2.3404316854051745	2.720756702589372	2.8074617942219997
3.943870705366135	2.266200679540634	3.056221604347229	3.6862798064947104	5.224977226643004	1.300462725880594	2.6728748660506128	1.4049228855697549
4.309577786922453	3.2630848348140717	4.08660444021225	3.229593086242676	3.3748847117444862	3.510688228597012	3.1851071630546617	3.369981238075699
4.854543709754944	4.200200915336607	10.138402318954466	4.167757147550582	3.275560126168477	3.4967955902495147	4.390085393124547	3.249500386816135
4.322700071334838	3.1278399229049683	5.50026747882366	3.2938944458961483	3.3000052527183343	5.52572311099063	3.853654831020863	2.93669419959312
4.327208572626114	2.759591054916381	4.069397556781767	3.5102443397045127	2.7538640761769404	1.6218503821548975	2.067486516383568	8.700232603041131
3.832801032066345	2.3990265548229206	3.1768218815326685	3.296597254276276	4.855284733176317	2.4606936434671547	2.124806130062433	2.5997288933828164
3.2544728070497517	2.0841697931289667	3.324195840954779	2.3871898055076595	1.7671435131721245	2.1089937679578807	1.9688287112378096	1.6292202845273227
3.360843479633329	2.879812121391296	4.410968831181526	3.530797255039215	2.1712174422564865	2.0300356614945985	2.0684090769678662	1.9120263135311253
3.768735739588737	5.714480596780777	6.009575474262237	4.201561206579208	2.881032317563427	3.3099214581829077	2.5333105447275237	3.92483525375716
4.334620952606201	4.512572133541106	9.231466889381409	4.703754502534864	3.575621905163855	3.937849725638515	3.864042747612612	4.212877468729015
3.811442762613297	3.4178844392299648	3.5766600281000134	2.9895016074180587	2.1261777223862057	2.5886560149165843	2.1675265078105896	2.943464650241192
3.30232492685318	2.921678620576858	3.3309207320213305	3.168256843090057	3.113677742580601	2.781767142268437	2.782571157219027	2.824400401461528
3.5556760013103483	3.5599149525165545	3.4659175395965574	4.357691392302512	2.3127509802770168	2.1023993087300226	2.651566175056386	2.314254736252773
4.421499663591384	2.5583837807178496	3.705387777090072	2.821716618537902	2.736092466519936	2.884229841689735	2.991933936523401	6.103941587592573
3.636948728561401	2.1175909280776977	6.717508697509765	2.503679394721985	2.244029983305144	3.0692212305156064	3.019435901481824	1.7505524231328993
3.637104499340057	2.830388069152832	5.577196553349494	2.762174618244171	4.726040139450939	3.477232239172786	3.4797244181561213	3.053777089581789
3.250811901688576	1.856043654680252	2.8503154784440987	2.133288559317588	2.0555059402656304	1.7577289153431233	1.952683626053071	1.671178669149996
3.736422571539879	1.9323482155799865	3.0547660470008844	2.307988810539245	2.600631104956044	1.6995391329045706	2.120242493994956	1.7858619222273302
4.345544898509979	3.4850154161453246	3.755167311429977	2.2375321745872494	3.623818664620721	3.87890735450786	4.514669954816542	3.615446340934337
4.579985570907592	3.8111449718475336	5.796003180742264	4.223773515224456	3.955011438212097	4.498813036978937	3.801402062677467	3.1759290015201342
3.447856774926182	2.7149275124073022	4.472261571884156	2.5011491835117328	2.0563664512810647	1.746549619579707	2.1675343140483623	1.8217188980838424
3.317949879169464	2.7610293090343467	3.567558050155638	4.56639785170555	2.620684188549236	2.2012660526108627	1.979588356318165	2.08889961377952
3.940989911556243	4.02369703054428	4.228220552206039	3.475702446699141	3.1007878447889063	3.088512613267449	3.048826800150497	3.1628676845184875
3.3716495007276537	2.050550097227096	3.294114696979522	2.188477480411529	1.929788776280445	1.9711251771880016	2.0555042792151883	1.533947381409794
3.531562668085096	2.5827600181102746	3.2349722266197194	2.611625182628632	1.83775776939153	1.8872535207036625	1.8801418984190736	1.4412783538389924
3.798953104019164	2.5210159718990304	4.990695187449456	2.526845335960388	2.734664041945252	3.050898493324616	2.1483823952438965	2.8442855237651457
3.891685470938682	2.22994541823864	3.775345015525817	2.5793863743543604	2.4528428035466336	2.203576857739997	1.884259334691675	1.8050695549008435
3.910578960180283	3.931202572584151	10.46457839608192	4.489060175418853	2.585655768636204	3.4128208576835664	3.095262873680216	4.86673765325075
3.678370130062103	2.6473197817802427	3.919732782244681	2.68074602484703	1.9798537414882176	1.7831061439243738	1.924112618535236	1.4827617805134214
3.930880707502364	3.128391528129577	4.043859910964964	2.7853376269340515	2.71875656597962	2.112510274469427	2.21176851279182	2.3845744602051857
3.61983650624752	2.686893844604492	3.5855241775512665	4.672425842285156	2.599319818127892	1.879156579870838	2.1804546070846382	1.7965872023863425
3.7072399199008927	2.1659787893295284	3.1202357500791544	2.1424199163913715	2.5603540733511925	2.0656626797555093	1.977594683199236	1.6839680463606477
3.834734737873077	3.5086672782897943	4.821674335002898	3.242141115665435	2.760627167140936	2.341393312925076	3.0180642059812848	2.561964711706378
3.949488997459411	4.188864052295685	3.992342603206634	3.996000093221664	2.756325194159801	5.045488091740342	4.907851846019877	5.187629557257215
3.8358231306076047	2.134645855426788	3.283865493535993	2.399453568458557	2.7764596346228814	2.5226632957813946	2.1271116056047865	2.367709000878611
3.3775087416172025	4.33156497478485	2.83661034107208	5.969956290721891	3.199288064187149	9.80232875295926	2.7151171754671863	2.3068367464056405
3.977006882429123	2.8326743900775906	4.159031814336776	2.6026639163494107	3.4340014762724427	3.0550226003281504	3.118185121622058	2.4190015235173963
3.744100758433341	2.335635161399842	4.168192449212073	2.5461812138557427	2.595241237662043	2.1605762418889176	2.214752482540192	2.066371836592712
4.068222755193709	2.7149769544601443	3.7381481260061262	2.9586689710617056	2.942995658543081	2.3821120417874257	2.344153381591268	1.9741831468719384
4.181443178653716	2.7383679568767545	4.347318536043167	2.6373771429061885	3.25151180430743	2.545672961287292	2.481051833304857	2.4560657656763323
3.8794259846210473	2.9634322702884672	5.211530590057372	2.8659878492355344	2.6403791139833888	2.098790801550148	2.3248386528452434	2.6979309678427383
3.3755189865827546	2.1396221965551376	3.236692976951599	2.4536742299795136	2.06305133751507	2.129645069355788	2.0283448982075223	1.728016162872504
3.263291579484939	2.015091145038604	3.4455858677625653	2.0820081233978263	2.3724918589181323	1.535618595821998	2.264709037430229	1.8894907398322829
3.960302525758743	2.731358951330185	3.5717382013797754	3.001357090473175	2.4445556853832096	2.798990017522529	3.071090870759791	3.4781475006853717
3.642280372977256	2.096792548894882	3.2101190805435174	2.385275238752365	1.79719962325952	1.7082041807056283	2.1005296288476214	1.673583067940405
3.5851015090942377	2.6114359498023982	3.303583741188049	2.733304166793824	2.4316422616082	2.0612673916199684	2.1168792000365886	1.9210974784692645
3.799615037441253	1.889773100614548	3.757342645525932	2.1354608595371243	2.182470272394195	1.9754478901753632	2.070278476292417	1.871406942170323
3.5698302507400514	2.1512066960334773	5.67927292883396	2.700634932518005	2.324045303175823	1.8547869137629247	2.484133153549444	2.1575157595950465
4.145631134510039	3.08465186357498	3.472758048772811	3.1698160171508785	2.8629090254434786	3.21870514903981	2.5750227282305658	2.975681251071268
3.785749328136443	2.1312651872634887	3.324295991659164	3.764594423770904	2.386158699307456	1.9573869808111917	2.025755635205896	1.9255356694181984
3.677027410268784	2.4201956152915938	4.1793188661336895	3.756270003318786	2.7281926140341417	2.474154145161876	2.494449333771048	2.432895682454282
4.337935918569565	6.441206341981886	3.983392578363418	4.879361182451246	3.4499707567133204	3.221136879250236	2.094882765204193	3.652093886662949
3.589256110787392	2.5349291622638703	4.864579451084136	2.52262000441551	2.7607578251466034	3.2865617817517685	3.79256004224452	2.670359477848904
3.7962959140539168	2.210848754644393	3.410727646946907	2.129772806167602	2.3147895837196675	1.6711530567816948	2.002020810058546	1.914428596436508
3.5075058579444867	3.0833054870367045	2.953319120407104	3.3771687865257265	1.9001083139773969	2.0216945413471774	1.953150297594179	1.8261306413195435
3.630922257900237	2.502953976392745	3.4460014402866355	3.269670861959457	2.2584355510648884	1.956298164698256	2.8129380663992936	2.083923561213144
3.596590113639831	3.2955624461174016	3.5011528551578515	2.9667322874069204	2.4315927458269626	2.6728688562925025	2.6078875051314223	1.7176573827388104
3.3901498973369586	1.860484057664872	2.7082081913948057	2.351971298456192	2.0721882844129342	1.4693433574943318	1.720876250677097	1.7647601252364755
3.510406577587128	2.317633861303328	3.1784543901681888	2.42647277712822	1.9514561023061356	1.9646726047149383	1.884756546695395	1.9796033231234524
3.742514872550964	2.500103652477264	3.2364602446556083	2.901065993309021	2.381733585163216	2.5441061369359983	3.2467815311471258	2.3994959051812814
3.388224363327024	2.0028297185897825	3.5845364749431603	3.7247135400772096	2.2638497776278323	2.784080093743757	2.148685745850521	2.664188088210125
3.828049397468567	2.8258988916873924	3.55172318816185	3.935381338000297	1.9968143295625385	1.903727322025833	1.9060867474810304	1.5816560797614794
3.289605396986006	2.2109624862670896	2.9383596569299693	2.2615329802036284	1.669040389093679	1.631295125641289	1.7826433969434323	1.727486856206592
4.168169748783111	3.4120356619358065	3.966407281160354	3.514828801155089	3.643831396163618	2.768873794521605	2.1959217292787607	4.142090390409791
3.872370040416717	4.946086812019349	3.839473509788513	4.017325359582899	3.5070438095094136	3.78442562263668	4.397880910257285	3.7116679466911258
3.4181418925523754	2.487512385845184	2.940849828720093	2.492139446735381	3.1883573946870243	1.8134509128005816	2.126658462156534	1.7639478584762045
4.235912358760833	4.006762325763702	4.249933779239653	3.107780420780182	3.324463672018511	3.528158897204974	3.023102414840339	2.7014114871230435
3.115531244874	2.554732269048691	3.609571096301077	2.855875867605209	2.0735366766079464	2.575679689608997	2.0243813493457505	1.9722707453390689
4.33998056054115	7.624594211578366	5.069343709945677	3.741754573583601	3.7301443777721057	3.675886447680315	3.5931520848890277	4.509583585636202
3.538376063108443	2.842819100618362	4.278438040614127	2.436341202259064	2.4991362825649226	3.621414570764611	2.9783641625962707	2.297000323929614
4.141222488880155	2.592937475442885	3.3525680065155026	3.40338414311409	2.123756892647013	2.83510928511988	2.2359525672487344	2.092176708440422
3.567435067892074	2.5848569065332407	11.233624190092089	2.9145778834819795	2.147735115548755	1.6908394261793074	3.4231060877236854	2.3818291045076787
3.667947340011597	3.114718663692474	5.283465224504471	2.8768209755420684	3.2840882221334478	3.403205078881839	3.4462631997629583	3.182760604067435
4.3027971267700185	2.281202673912048	5.27681204676628	2.234444826841354	2.2636210952279328	2.2234502282205333	3.0163919339395604	1.6392084844911174
3.398596629500388	2.159796452522277	4.266361528635024	2.4562297761440277	1.683927625309754	1.62315806898124	2.362355259496545	1.6127601283722015
3.985777276754378	2.690549975633621	4.289978289604186	4.145459002256393	4.558809375477868	3.037619022402928	4.304894190566047	2.826733049193887
4.102248400449753	2.953473079204558	4.008695775270461	3.742868709564209	3.026410516850155	2.5457118436691006	2.150073325676324	2.7659124872213967
3.1489218503236764	1.880155879259109	3.2207815766334527	2.007160818576813	1.7732195618296889	1.450313517100546	1.7975507617961872	1.33228492064978
4.212835824489591	14.114073789119718	3.5496566653251644	3.158868253231045	3.245602161876123	1.854616569414656	2.105545834165506	3.207941054272242
3.985281020402906	5.4969429016113285	5.339170640707014	4.8086104571819295	3.548808968453368	3.4043008373709176	3.828335949911033	3.5998685721862422
3.47376289665699	2.0198443949222566	2.954326182603836	3.905569678544998	2.5931901971969147	2.4770413352054668	4.115035536003109	2.1001672612936977
4.013954836130141	5.007406884431838	4.6711983382701865	4.596922880411146	3.767119595694293	3.922505629013004	3.904376018683931	3.511555731152944
4.002120512723923	3.559723407030105	3.249367713928222	2.6134268581867186	2.8656158044607145	2.533619196936894	2.7819424691694845	2.964777616352546
3.331385537981987	2.559034126996994	3.579074120521545	2.8613792419433586	2.849986111380433	2.271685362648095	2.190705754270566	1.9468482631959816
3.4575193941593168	2.766336733102797	3.617738807201384	2.565027713775635	2.0199807483814336	1.914619961875335	2.069757015313729	1.8743241208152628
3.959067577123642	3.5662113428115827	4.010369706153869	3.277225887775421	2.485803153119865	2.641480399001729	2.7603335994173803	2.7618833979475044
3.456480479240416	4.631870424747465	3.556874257326125	3.430053639411926	2.287661206793188	3.024683605654414	2.125806109775595	3.4306124228244883
3.3795104324817657	2.3297913849353784	4.359699943661688	2.689985132217407	2.327661068396573	2.124445258354722	1.873388935446513	2.2466761120484544
3.5460553348064403	1.8791556417942044	3.611094284057617	3.29140493273735	3.284427927542416	2.9178496351951537	4.160269074407189	1.9214171446089656
3.402790409326552	3.059569805860518	4.672935906052588	2.964386302232741	2.6071740940272194	1.6591051936632493	2.536820075294952	2.2242688936542003
3.8213202923536302	2.0325534105300904	3.223164844512939	2.2072078645229336	2.6025737589953866	2.030498889787991	2.203601853816861	2.081253999006321
3.537576368451118	3.2741593837738034	3.475494837760924	3.3586176574230184	2.347694689248079	2.3157205757845447	2.776616905512849	2.1735550429290025
4.35686907172203	4.409722197055817	4.237317490577695	3.690112930536269	9.07492664919566	3.2518193820343035	2.32643563430666	2.825891795347593
3.8437682926654806	3.0664082169532776	4.022170689702033	2.874858021736145	2.6165653703310343	2.513060617336252	2.118066733992404	2.8017778665104043
3.424799621105193	2.0589443683624262	3.311098110675811	2.4092437386512757	2.322421509452755	2.092029286264202	1.870656347798218	2.0421843740098224
3.755164200067519	2.015703290700912	3.594401466846466	2.2467909455299373	2.0263348147909213	1.7569962982438532	2.078858645363796	1.7405652565707062
3.4499805927276586	3.087547743320465	3.873457384109495	2.6422627449035643	2.0808843459371182	2.6337052559807006	2.9319560391227766	2.464744996885999
3.464683982729912	1.9256755053997037	3.591955506801605	2.390570375323295	2.0394539002103143	1.873800405740912	2.209205676416287	1.6682731573465333
3.886603778600693	3.517784070968628	5.531315734982488	2.6754045307636263	2.4545454730306373	1.983666141099213	2.1607968889882025	2.203809963013472
4.232285922765732	3.690234738588332	3.5265987813472743	4.23095885515213	2.934864173756316	1.8938723414496972	2.244827605052663	2.841310940606592
3.465290883183478	2.160448467731475	3.176646929979323	3.218987649679184	2.3302207929628613	2.216057426475869	2.3738862020924976	2.288767629311882
3.702871069312096	2.23474809527397	3.943583399057388	2.369602918624878	2.487432810370969	1.9109127417384315	2.5545713992719388	2.2733846201647863
3.834051367640495	1.900851154327392	3.169170075654984	2.369670265913008	3.234986469402853	1.976982311437355	3.3422217782113903	2.6169120659999066
3.6461915969848633	2.381251937150953	6.358543670177459	2.9395599842071523	1.9843315107873012	2.10850922437592	2.7171492535970034	1.6344814755624577
4.013407862186432	1.953383713960648	3.646917429566383	2.665495002269744	2.0825711043925303	1.6970559583048068	1.9333480096426745	2.4993584784698744
4.277916631102562	2.355641901493072	3.3193609476089465	2.610926580429077	1.973218699539577	1.7880610247510176	2.000678935899532	1.784173893970289
3.701316836476324	2.9369413018226624	3.486749482154845	2.825907582044599	2.5971576124249407	2.395357309447481	2.1844653138191084	2.635156720403566
3.708440271019935	2.3116153240203854	3.19256590604782	2.752999925613403	3.65310107133018	1.8426724760924431	3.014625718733671	1.6049233072762088
3.390969195961952	2.2296753525733948	2.958047637343406	2.547919583320617	1.877262036623446	2.2602818724375187	1.9213974112263168	1.8429248226936783
3.6162359893321976	2.8628735899925224	3.708396852016448	3.697317272424696	2.564094393268092	4.378705373584918	4.8883805009057895	2.4116943975799305
3.4851241946220397	1.9347099781036377	3.589801174402236	2.3174982011318197	2.8163320595608883	1.5744347238220406	2.446852738828502	1.5409790272948674
4.127778565883636	4.081243211030958	7.914226526021954	5.242556780576705	3.468582434070639	3.582886963215377	3.853383056934969	2.965239537261844
3.335959637165068	1.894756937026977	2.701944869756698	2.0428718328475943	2.3327608107447384	1.542202999648941	1.7811335702707427	1.541408199362534
3.453531259298322	3.806944173574447	4.577787086367606	3.511943185329436	2.4759001135902854	4.1023271417043325	3.836537852296432	4.714022693474701
3.347395515441894	2.451719737052917	3.5652813971042625	2.5071525335311886	2.100091792394458	1.6826768930993683	1.9551096768263772	1.4820563653820025
3.3738333314657205	2.479570376873016	3.1713122725486755	2.6022292494773867	1.9368332117214129	2.2674010378192806	1.968226238816218	1.84438735108563
3.5728594064712524	2.042504119873047	3.5504247486591325	2.47165994644165	1.8844606176117464	1.529529431431632	2.326404189926233	1.4836699215806672
3.309115439653396	2.701750576496124	3.477862626314163	2.3893893480300896	2.069322150175527	1.9519442124278676	2.043770107609921	2.1534404531519926
3.685712575912475	4.093952840566635	3.95479682087898	3.1082292616367333	3.2239481474758755	3.8584742676452057	3.559668373242786	3.2009416148484107
3.511810362339018	2.089168941974639	3.8184125185012814	3.205042606592178	2.376037465122238	1.882707904876904	1.869766143756343	1.5627623536125288
3.621906328201292	5.477343934774398	4.611242777109146	4.683257853984832	3.4195424140319224	3.692734977233795	3.837788930611618	3.3982024336677217
3.4034150779247265	1.898296201229095	3.3657018721103658	2.061540114879608	1.7773685532447263	1.6214618895205786	1.8185175564042244	1.2771260323604627
3.451728120446205	1.9969999969005576	3.31570445895195	2.252797991037368	2.575663791654875	1.6824423888939468	1.8566216161197333	1.7736648693661063
3.3684837102890017	2.433091372251511	3.5575730115175244	3.2955887377262107	2.6752970282753727	3.0203991403071933	3.4753429335449506	2.758492110778047
3.859301552176475	2.506117904186248	3.2729957371950142	2.3194597870111453	2.576754863853429	2.536584278491902	2.2969126584428565	2.570881904226757
3.2526844114065168	1.893967407941818	3.091889095306396	2.2549867987632743	1.7813375572916437	1.8139034808457724	1.8003589312355204	1.851385856993863
3.29967883825302	2.013321459293365	3.1276552438735963	2.4516345232725145	2.1571759897744958	1.8129642786792664	1.9052611527237395	1.660145231370462
3.62802605330944	2.596822512149811	12.98177134990692	2.829780694842337	2.276925598681164	1.7884706324788922	2.684251516934988	2.218667603743018
4.17312524318695	2.7379818916320797	4.045275741815566	4.2102647602558125	3.696975434214965	2.730270585149754	2.5883554189500133	2.8703085803918142
3.426477625966072	2.3838921636343	3.03232672214508	2.307417750358581	1.266922537361673	1.599687207611752	1.805583164317766	1.2577471374876183
3.413829964399337	2.180892735719681	2.689471602439879	2.3812628269195555	1.4209282512623074	1.631295125641289	1.7826433969434323	1.1291901393255652
3.5986695677041998	2.0935038030147552	3.096013405919075	2.2365865468978874	1.505305061580723	1.7017423742771376	1.8750718948848049	1.2102065738638943
3.712935802340507	2.5075271606445297	3.622073429822921	2.2479967534542067	1.5412858192022338	1.682411628539803	1.8525566549622057	1.3830949663025147
3.379574385285377	2.181984156370162	3.2345512092113484	2.554133319854736	1.742449445277388	1.6468091494461017	1.7922524841610437	2.568682909038296
3.47399930357933	2.1035899460315703	3.6212646216154094	2.419329205155372	2.407796687814192	1.6564122021021044	1.5402836587080904	1.3529136265707011
3.6015364557504643	2.1950812101364137	2.843845331668853	2.1134808659553523	1.9388987277896348	1.631295125641289	1.7826433969434323	1.3408846106731702
3.543936389684676	2.477197915315628	4.297875475883483	4.602503788471221	3.13917119356558	2.219258883247362	3.270912132899423	2.3110013441855384
3.278944024443625	1.833723056316376	2.693157699704169	1.9127723932266223	2.1652098371045736	1.568358025015391	1.7915762138057416	1.4953806877248432
4.010672378540036	2.2888664603233337	3.7927371323108674	2.931556564569473	4.4850902387217575	2.358295807989704	2.338663719629261	2.7652992793732976
4.220124840736388	4.9501911878585805	6.947999057173727	3.578051358461377	2.551475735806997	2.3268044412097613	2.5555356149740067	2.6258611542047445
3.1373251199722287	2.499619728326797	3.321613478660582	2.445551842451094	1.907039109325844	2.6752734002924385	1.915485980243103	1.954727840442974
3.964350205659865	4.284864258766174	3.94927371740341	3.6901306152343754	2.4239565971212884	2.7369872650432017	2.711572694555432	2.825001339858852
4.682465207576751	5.926880687475203	6.2283454477787	5.824575442075727	3.6822630600787782	3.4459840783290003	3.377839485666247	2.925406526504993
3.787217456102371	2.3951740264892574	3.756617361307143	2.951537638902664	2.3867648553683045	1.7419130931052895	2.528102567820314	2.332038004537563
4.040867036581039	2.9566880285739883	3.3609480321407315	4.22050508260727	3.240897341662367	2.6386354669787573	2.353410100633933	3.08970070230558
3.2653259992599484	2.679833471775054	3.564406821131706	2.3460983633995043	2.6335590456655456	2.12782672058406	2.047097326598907	1.988432376773804
4.957751977443696	4.305166918039321	6.183384823799132	3.962525701522825	2.346360906577121	3.964003868134397	2.049777442040634	3.5078511488638817
3.774554589390754	2.751939463615417	3.630458107590674	3.762355554103851	2.955301296759865	1.2257066513749182	1.813714919860396	1.1215659425532023
3.9070564031600927	2.682918238639831	4.6748398572206495	3.1885989367961884	2.975349934193335	1.8519170861238916	2.1524246334021235	1.853988430082663
4.177814555168151	2.246638804674149	3.664520210027693	4.12238504886627	2.557840198651847	1.3013261652688706	1.7644774443880609	1.175457348835082
3.58595858812332	2.177206462621688	3.492030477523803	2.780833458900451	2.474912506900427	1.9441965130678325	1.742437240549643	1.916812845606787
3.364453455805778	2.266299450397492	3.794877126812935	2.2341691493988027	2.3764330364976907	1.7723400199745465	2.027180577460705	1.9194866702122544
4.079672518372535	5.080389577150344	2.8555587589740745	3.619543910026549	2.884764785989536	9.993164412743536	2.082261320036656	2.8763042285121183
3.291972947120666	2.121853828430176	2.8402386546134943	2.369966837763786	2.1927450559184005	1.6786963927358776	2.2693260193507867	1.5984756432157825
3.88544197678566	1.9745799422264088	3.756835848093032	4.162284785509108	2.8453760846319844	2.557762535127314	3.0229153241753832	4.784461536869673
4.137387645244597	2.2353136420249933	3.0916371822357176	3.571858847141261	2.843738521730008	2.493533971591367	1.8574854570370576	6.091621545677112
3.624280309677124	2.496635067462921	3.2075132429599758	2.324133729934692	2.861177370117882	3.2596114643776994	2.970213101234306	2.8635831587167995
3.831566029787064	2.463639992475509	3.725655102729796	2.5245590031147	2.3076926616708424	1.6346485650356062	1.9591967755572788	1.957692785835019
3.7006539613008496	2.253321248292923	3.561224889755248	2.650358849763869	1.7854071370249345	1.7504079795240153	2.253159035153078	2.125751058435837
3.705799156427383	2.638067948818207	3.364252468943594	4.472298565506933	2.210744994772329	1.93023677840021	2.054570034941793	2.0550342187166
3.411226916313171	1.964579433202743	3.63606593608856	2.2653998553752888	2.1395076979451044	1.7692877646305374	2.553570627132357	1.6855167242043847
3.545618653297424	1.7100207209587093	3.3591141462326046	2.270306700468062	2.2090577471776176	2.713894848183496	2.659084428971548	2.3393610563675167
3.770395255088805	2.699913328886032	3.7685617983341206	2.049641060829162	2.716836778843303	2.428215631411246	3.174562237178969	1.9944608127802
4.15842641890049	2.146357363462448	4.670211723446844	3.0301680266857143	1.7858371496819454	1.6184717679328031	1.970283042777724	2.2115284173204213
3.819890278577804	2.94700945019722	3.872233560681341	3.3562267065048195	2.975774347837432	2.533170356917132	2.657712359093753	2.1023877080653017
3.117664158344268	2.2508396148681635	3.1030979573726643	2.2381222605705253	2.060764199535663	1.7424789477809095	1.94778103806523	2.167764793526923
3.4425457119941703	1.9059363365173327	3.639013719558716	2.946626728773117	2.518724964016177	3.453311953236857	3.554178587626817	2.156658550609559
3.7532162964344	2.290656304359436	3.2702552199363706	2.468326669931411	2.645059817433059	2.791340510009732	2.594894006756108	2.4844068355372704
3.9333773493766784	3.2403065025806423	4.066020053625107	4.086164247989654	2.769829665670259	2.675235812411674	2.296345115387907	2.8873582794353845
3.7182556271553033	2.525955688953399	3.313792842626572	4.147094660997391	2.0717397271922997	1.9039332247535827	1.9847682204298245	1.9409478464823955
3.5485649019479744	2.5551969528198244	3.497810184955597	3.274087905883788	2.346381032967249	1.82177820777712	1.905898518541844	1.6925322894883004
3.469997552037237	1.938190537691116	3.467375561594963	2.467848652601241	1.7094596267723627	1.6873955780286307	1.9799244787178467	1.7939711477873086
3.306838458776474	2.945721155405043	3.245862615108489	2.7130827546119693	2.3963679730959577	2.051780708613054	2.1465215053507336	2.0896871775878822
3.501662182807919	2.0164986252784725	3.2432848453521723	3.4361173689365376	3.0092571347111408	2.897077221546575	2.481126962162008	2.8681426169302444
3.4911335825920102	2.3003106296062468	3.2149862855672824	3.0530697464942915	1.995527008944681	1.942586025864376	1.8535228438176472	1.850749436652718
3.325821268558501	2.4123322904109954	3.2661381602287274	4.096734550595283	2.24305471750249	1.9790453707391935	2.084736474798424	2.266108056796315
3.509813982248306	2.140423929691314	3.0440540313720703	2.5180748105049133	2.061905675003696	1.6468091494461017	1.7922524841610437	1.5848141519858054
3.922651773691175	4.325694346427916	6.7260950922966	6.981113553047173	3.429307415751461	3.505935871798376	3.5070213823709047	3.388707997231096
3.50329395532608	2.472112655639645	3.3470524668693518	3.3277776241302486	2.239791508951964	2.0180247396216293	3.143445866754624	2.0721401690878967
3.689959740638733	2.1602387964725493	3.998399168252943	2.39474075436592	2.4327548372544108	1.7980544774754947	2.387044005470394	2.0880346538548014
3.39656544625759	1.9352564752101893	3.3915483325719835	2.980528831481933	2.437123938393074	2.5636695980514803	3.211464118157912	2.106317375831584
3.867641097307205	4.755886638164519	3.6766267836093895	3.493585395812988	3.3587164932799265	3.0274670081421418	5.101842196346951	2.8980456043526286
4.307647776603698	3.1697858273982997	3.116654473543167	4.05620396733284	2.798934930964986	3.722796418339693	2.462319969152559	3.674221552003418
3.6074058830738056	2.6605072021484366	3.564343047142028	2.83901252746582	2.0650715099099526	5.739197733500507	2.5677005035790774	2.241906854706283
4.205048650503159	2.923201870918273	4.24258191883564	3.851420152187348	2.704440447680188	2.773889273585907	2.295342769093081	2.7633029828776627
3.319528526067734	2.747149527072906	3.2664001762866977	2.952190399169921	2.2390307931397886	1.4634090807878812	1.8806885916571356	1.567705834959181
3.487571555376052	2.898199707269668	3.468590569496154	2.7646306574344623	2.289740021134505	2.620251963965659	1.920810772286364	2.6449032193719626
3.800313910841942	2.376882231235504	3.657102721929549	2.470447033643722	2.2560067284594534	2.2806132933321317	2.001167471483813	1.7250993681155884
3.8298885315656648	3.025760403275489	3.1611492395401	2.13463886976242	1.659809039083702	1.7705667945255446	1.876119442441433	1.4156082028414736
3.800087380409241	1.983134448528289	3.250621074438094	2.4132809758186338	2.77485553760296	1.5133674530513437	1.9816376452630624	1.941457527932688
3.1844924777746195	1.9409617841243736	3.474735277891159	2.12600799202919	1.8393708821644297	1.6348890099006366	1.915276775139913	1.575404890651689
3.368995064496993	2.0481393694877617	3.193020713329315	2.167808204889297	2.0323433172034697	1.71777330507379	1.7646504453223733	1.4691212243610985
4.399947440624237	3.277231705188751	3.10609193742275	3.3740039646625517	2.670119540605031	3.466105426571986	2.303995488103176	2.051500982524967
3.600751468539237	3.468522870540617	4.507046270370483	2.8128120660781843	2.3190646013815885	1.7632140150014708	1.7521715780731235	1.7646077889981102
4.239728289842603	3.2034501552581776	3.4530172884464223	3.94745481610298	2.8088336082707746	3.779194524211804	2.553081333859163	9.908978560528372
3.878151512145996	3.478619909286499	4.434876245260236	3.8587071299552913	3.3070285294614816	2.272535274608814	2.728295874067557	2.5939226459729308
3.548713362216948	2.046466380357742	3.444540360569954	2.2374757111072534	2.391459005098468	1.653752435282307	2.022362971148608	1.2742101467113622
3.8640035271644586	3.381703299283981	4.014774286746977	2.763273847103118	2.1617358153592794	2.3618104241148585	2.9424981009291016	2.1212204480126844
3.958792603015899	3.3872743844985957	3.8909797966480246	3.665553957223892	2.646295345617625	3.6577817022596943	2.687922204025363	4.718344329314768
4.135014170408249	2.709833067655562	3.2123592138290404	3.715069580078125	2.4839751252484725	2.4778648812836512	2.255607513254889	2.621245474824593
3.177200978994369	2.03638243675232	2.9034542590379715	2.25065020918846	1.837104973695026	1.668448394155892	1.7399655295575376	1.58864133568093
3.390643489360809	2.9479283094406123	3.2188267052173605	2.7173098623752585	2.7454245137276643	2.1736170947507314	2.053721621376016	2.023229624623713
3.7449446320533744	3.507899022102356	3.578213000297544	3.02892832159996	2.7755036101628536	2.741800631895716	2.574736042869515	2.713243675152696
3.864668059349059	1.933252304792404	3.357725465297699	4.047002485394477	2.35955073796688	3.2061490413891094	2.3035199580010173	2.147410749881332
3.819175016880034	3.73611392378807	3.468403983116147	5.346692270040511	3.2006278400741777	3.635742135846201	3.2388814712306626	2.9667348393789426
3.863492614030836	2.086092472076416	3.4260345458984376	2.1585094690322864	2.5894394597061847	2.094323754661517	3.3206423635967104	1.7535813226055104
3.271202343702317	3.108505213260651	4.939100110530852	2.49290702342987	2.4546557781113068	2.112950075909743	2.6091923661415204	1.8306421112368536
4.797884508967399	1.9530254960060112	3.8684303104877458	3.642577135562896	3.1498703948326283	1.840696583699485	1.944047275586093	2.6116229742722976
4.652127903699874	3.85166465640068	5.419427907466888	4.8596308469772325	4.1284803933902445	3.5523295365586445	3.0160962358185395	4.727140614435573
3.848660999536514	2.5790143489837645	3.614787375926972	2.7452237129211428	4.098261860801479	2.737738714343002	2.423960410684257	2.8986046754007324
3.456436973810195	2.7376342117786403	3.197978401184081	2.246422100067138	2.227337960971535	2.2808177812042314	2.2337331145435178	1.9852546997376772
3.94877403974533	2.396894747018813	4.283481913805008	2.981570661067962	2.977877139131942	2.217001519549557	2.429996449734013	2.3902715947831377
3.726004308462143	2.6434895634651165	3.3804521083831767	3.783658164739609	2.6259044775453884	2.487033761695073	4.017570510767582	2.824075530183267
3.4596791863441463	2.648451137542724	3.368051111698148	2.7558068513870237	5.066598835831025	2.080055448024704	2.014814354461813	2.084746586887067
3.824737966060637	2.039848268032073	4.697375854849814	2.4503617405891416	2.5744047521471427	2.637592067136025	2.972068972679884	2.4043655142355966
4.105194473266601	3.2612017273902896	4.63398824930191	2.5457584619522096	2.4072639225039003	2.285641778292451	2.741750093630595	2.3887973808085063
4.087995424866676	2.9055281698703763	3.9209128677844993	3.677253448963164	2.696047572782698	2.0950211597459623	2.3547276759798303	2.398167729957321
3.671235847473145	3.065914583206177	4.0024315118789655	3.6228468477725984	3.146618136327857	2.699091168220252	2.652572026287859	2.628511287576233
4.013192111253737	2.642982506752013	4.036711966991424	2.266112327575684	2.7522610734941777	2.151472630950542	2.402008894208952	1.794087078608484
4.053768891096114	2.9158519506454463	3.8342350840568535	2.601264977455138	2.658076281443931	2.825385560962856	2.5638783250110637	2.293537363335418
3.921458992362022	5.541850280761718	3.0723837912082668	3.5970286726951577	2.618815425965468	2.8311989451970727	3.107805873748947	2.6618802088107127
3.932785314321517	3.769862139225005	3.331083571910857	2.587915655970572	2.248929715716335	4.046231341700456	2.382509091893416	2.3352787142346565
3.446444794535637	1.9424274206161485	3.013053128123282	2.192188465595245	1.5273500531382966	1.6305847443270665	1.7137636587628302	1.2087302959724848
3.391288822889328	2.016402870416641	3.9041959524154666	2.655522060394286	2.3327705347770307	1.7743119243725984	2.0671492349771223	2.002932611445874
3.7728735208511344	3.240576636791229	3.389403241872787	2.269429749250411	2.1650954171994488	3.678967465164082	2.42564397130069	1.96469705499769
3.5125352352857595	2.512821316719053	3.3845423042774194	2.396020531654358	2.122402651904169	2.1692231298083278	1.948092893693829	2.194533050671432
4.231115490198135	1.912535351514816	2.867944705486297	2.2306666433811184	1.8003331530069624	1.8719515725046465	1.898521897859049	1.4261263811088942
4.030246195197106	4.023654621839522	4.096374595165252	3.0598660409450527	2.428415189038695	1.773326577715571	2.57865552815339	1.650879078625013
3.8696425437927218	3.2085886180400847	3.358918568491936	4.195641314983363	2.5860385864258526	2.547428117651656	2.4984920340232346	2.073381366308729
3.566121971607208	2.023313963413238	3.561601290106773	2.871271312236785	1.8523244523699565	1.8277006381653835	2.8014274924072637	1.562411553776652
3.980468612909316	3.782107144594193	8.196572816371912	6.680814027786255	3.113358464524056	3.2987724189991083	3.594713751850012	3.1025778336032928
3.4510609984397886	2.32109763622284	3.20757839679718	2.719090861082077	2.709782572222076	2.5908691746673087	2.1208576944624844	2.4872835889930527
4.046163070201873	2.006918370723724	3.4025501459836947	2.149338579177855	2.321056521694376	1.8544705831589168	2.0872472606473838	1.7034465571841606
4.277788335084915	2.125533509254455	5.213218656182288	3.271677881479263	2.553891413395174	1.6385872551728098	3.535675964129167	3.6695474099605097
4.239828979969024	2.3091224133968344	3.571382904052734	2.8279715061187725	2.193773578749764	1.728972573736384	1.8040842304864704	1.6396177249536938
3.843571415543555	2.5583156585693336	4.795002609491348	2.5801055669784545	1.5765842780260044	1.6430460955792665	2.259227944621801	1.5981649687233963
3.324364584684372	3.4683260560035705	3.229276251792908	3.3831281781196587	2.3912856571842407	2.26509625374958	2.811869759873706	2.205656559469056
3.519166472554207	3.059086179733276	3.3320349514484398	2.6780132234096525	2.4745121900274976	2.4143551130572924	2.759174620233045	2.6968445751795627
3.74510115981102	2.9606500625610352	4.354860255122185	3.1633636891841883	2.683759419794105	3.000971233608856	2.405718124774452	2.560505049426278
3.98349395096302	3.3794120669364918	3.4521513462066644	3.153432416915892	2.339549055887371	1.9471697508730887	2.8220804297215665	1.8706338289423825
4.485075271129608	6.572017532587052	3.994817763566969	4.405977481603622	2.946492317449904	3.54050231918757	3.2749823676741845	3.411979071779049
3.551506948471069	1.7562853574752797	2.8425928175449373	1.976662230491638	1.8170058144438024	1.7183066376022935	1.793703931297927	1.42268840629324
3.108701390027999	2.425712311267851	4.033501258492468	2.981834346055983	2.1396403024824524	1.9008265624842424	2.002883597514649	1.83598863676114
3.3096272051334363	1.8646563947200776	3.030274480581281	2.14020476937294	2.0127020467243533	1.5307832047596983	1.7433884225534275	1.4683739742927515
3.33010548353195	1.9644959628582	3.184193885326385	2.1370471239089963	2.385877920433748	1.4850437572608413	1.7504407349638793	1.300954209551469
3.7279303014278393	3.031581163406372	3.5484126091003407	3.0335120558738704	2.831172196093785	2.413867525337904	3.443812463400127	2.902154153743944
3.5075256705284112	2.7702277183532718	3.838498544692991	2.9368030548095705	2.6884291053668345	2.447302797421691	2.2146510327407194	2.550321129145351
3.2319369465112686	1.8459496617317197	2.899867650866507	2.2252289891242976	1.8751117093287533	1.495072378636784	1.7236341306869662	1.3788917926758957
3.333660298585891	2.0048535704612718	3.840418264269826	2.045586884021759	2.415245451780191	1.662893347906103	1.7656132592191764	2.410862137179458
3.5236859023571	3.784307664632796	7.21300861239433	2.733307790756223	2.396773763791209	1.8373733241239192	3.902684175321209	2.9090463033724445
3.357766008377076	2.336085087060928	3.257559090852738	2.5808330357074736	2.757716558570375	1.577538605185422	2.23206334861249	2.156690503221899
3.7969881981611247	2.090047627687454	3.690675690770148	3.0790715277194978	3.701925835529297	1.9258737063937736	3.0864777075671115	1.917488827947813
3.8606335669755936	3.3914157748222333	5.2375801503658295	4.654275637865066	3.4888076396017524	2.463705478347133	2.345830225624076	2.315240380967896
3.5997047930955874	2.3066876351833336	3.4416933655738817	3.176134639978408	2.1489442145595032	1.792817100030513	2.009019596901544	1.813898366888285
4.039494317770004	4.758034873008729	3.806778413057327	3.857154238224029	3.030760974672415	3.333157976042086	3.6590960214015698	3.3965955704153807
4.834331965446472	4.125067436695098	4.016384977102277	5.7348439335823045	3.158940931964747	2.789470750032891	2.825299712761129	3.3935614998241386
3.439659136533733	1.8857368946075432	2.8912449717521658	2.084618067741393	1.9417997787161017	1.8864404806917092	1.8554423978912125	1.815259572132148
3.5173617392778382	2.1262308537960046	3.268667370080947	2.308889734745025	2.11613644961245	2.0671443845205943	1.9273897529001875	1.826494230721212
3.5685921698808665	2.9229230344295494	4.240528848767279	3.159610795974732	2.78145678551894	2.727824567853662	2.432778182433157	2.243756169325219
3.52348129749298	2.937563037872314	3.22948870062828	3.2073843598365785	2.23096390833766	2.0734937538696885	2.5034622542417684	2.127013146875573
3.901335251331329	2.355769228935241	4.561109504103659	5.0792439639568325	2.8765130195384048	3.5371991686238085	3.253381683649842	2.333214081983592
4.416129517555236	2.100039744377136	3.6154491961002337	2.231031328439713	2.846032046240583	1.6485135969302074	2.3675565909796656	1.7410064652934611
4.038105368614195	2.317769366502761	3.115036773681641	2.919766980409622	2.302557614192939	2.3448918831796943	2.859153323169996	2.291455724309748
3.6101243108510968	1.9906354188919064	3.760695472359657	2.611876153945921	1.865591817407311	1.9940999577122465	1.764720451807936	2.597242170375749
4.84364109635353	2.6444940745830534	3.170546907186506	3.826920169591904	4.636597296196512	1.386235690318343	2.058530259953076	4.2550863994556565
4.352874237298964	2.29981397986412	3.836137652397156	2.3385560274124138	2.421578810580521	2.096660118353723	2.0998049392556486	2.05578897113322
3.3299606055021247	2.2690125286579126	2.9062934905290607	1.980701792240143	1.8422497827004656	1.416537888339445	1.794808149216685	1.5581740917500837
3.277514454722404	2.0997877478599545	5.721737849712372	2.582271695137024	2.1584531689072177	1.8269014837917128	2.799596060427736	2.2574459756265526
3.161660060286522	2.0920027792453766	3.3556034177541725	2.1151234984397886	1.738293547879202	1.6986112682321703	1.608181976818508	1.44008314341299
3.4346268385648715	2.187974920868873	3.3732794880867	2.3329819619655603	1.6960881756645478	1.7136757344444056	1.6556525172010177	1.441101664614271
3.9545532345771783	2.154975366592406	3.5276484608650183	2.3714817583560936	1.740470956268854	1.6371316867022117	1.8610838036115716	1.7137521283020956
3.5283131688833227	2.0255998849868777	3.100793296098708	2.423215782642364	1.673751540670534	1.60599218649985	1.7916893288876952	2.050433759523283
3.269802975654601	4.733959871530532	3.2341855287551877	3.997928363084793	2.258290148728574	3.548936126017014	2.685994678733688	3.72587490517732
4.369754230976104	3.091270303726196	3.843963068723679	3.075172013044357	2.4075762000871928	2.367999127084016	2.2322679813100903	2.0585166798515937
3.629603934288024	2.053917735815048	3.4970760703086854	1.889828431606293	2.297696801507118	2.164476289685412	2.6707428064695056	2.214819417160295
3.7310284256935113	2.1940530717372897	3.782392168045043	3.723457252979278	1.9963606087047812	1.3219666035979447	2.144472596275988	1.2100058009951042
3.3741211801767355	2.322628390789032	3.305380702018738	2.3359397053718567	1.9998565753091064	1.6354733110877038	1.8604989118150632	1.3597943991734782
4.1612422287464135	6.577055841684341	8.895725965499876	4.699762594699858	4.319649251740676	3.803926534188895	4.268603865559959	3.96564064800206
3.761467063426969	1.9309655547142024	3.9660174548625937	1.8895852506160733	2.5253269917321752	1.6563076139504045	4.208742388401623	1.555023577949313
3.78570994734764	3.1333043277263632	2.9099980711936952	3.1738381266593927	2.4730633307934435	2.5893606477013105	2.997776923128229	2.7801836586532014
3.9431595563888537	4.385546100139617	4.357294952869415	3.667539048194885	3.144612813150195	2.498951550315914	2.241742676944767	2.657805095181574
5.348100697994232	3.064182609319687	3.9026142299175257	4.009554851055142	3.034297325862174	2.6004046261624074	3.30489294874536	2.784166946964456
3.6471278756856913	2.773551154136657	3.4843628317117687	2.5091146826744075	2.64622461647497	2.7017185741155	2.2648385455956377	2.060822958162936
4.33823162317276	2.4386700987815857	4.112001457810402	2.4125999569892884	3.2802762931428684	3.568174854904903	2.9576369647688887	2.7376398147766485
5.270172396302223	2.6719561696052545	4.481436222791671	2.62100561261177	2.696030348753451	2.4248093588435253	2.389746993986685	2.551744438982817
3.701579844951629	2.009206509590149	3.6346325397491457	2.148957520723341	1.9180314160196643	1.5211788803731272	2.0071832967618994	1.4320165671688732
3.1435563266277318	2.447633862495422	3.392477592825889	2.298945128917692	1.865224908528948	1.8485281126020177	2.145713078921891	2.343630171661271
4.536890876293182	2.2188120663166044	4.088293644785881	6.19711028933525	2.761825099953069	1.81063191666364	2.905119142388996	3.887410081728053
3.7583251774311055	2.809120965003967	2.9972416579723338	2.9668803870677944	2.623908086667591	2.660645413141828	2.0343732109807955	2.511219745327549
3.366307702660559	1.9002728343009951	3.164548683166504	2.133196544647216	1.346495061292076	1.5498014948517356	1.7403905894035412	1.2284659780333875
3.330227890610694	2.2025417685508724	3.3869732916355137	2.654201120138168	1.8842122797819072	1.6354733110877038	1.8604989118150632	1.26237407458545
3.507431682944296	1.7584894955158237	2.7279293060302727	2.0427506029605857	2.210425697152959	1.593602503280994	1.7813963040011185	1.4066020951314222
4.505583918094635	3.2897635877132414	3.8481405496597287	4.916482174396515	3.284983819415645	2.714024340404253	3.259658154931764	2.856566057281232
3.8844569444656343	4.052687880396842	3.5545090377330744	3.1702699005603785	2.9818420087642745	2.1107880334284115	3.5266648090724027	2.9239323594565447
4.730267485976219	3.186733698844909	4.57094897031784	2.6022824287414528	2.3024383931740022	2.191431468178784	1.9712997771840093	1.98607895364409
3.655922198295593	2.2610166668891907	2.925286740064621	2.383801931142806	2.952364286185936	2.4714012584447804	2.904797570908545	2.477559343904188
4.687990051507949	6.09994378685951	5.884824037551875	7.523702108860014	5.659738381032522	5.762406805885028	5.525668346909988	6.27102801329842
4.669922935962676	3.052466452121734	4.780044829845427	4.692497467994689	3.5963464958228046	2.653051248865791	5.127781801055378	3.758483847478205
3.144209533929825	2.230994349718093	3.4304042726755144	2.217506837844848	2.013237802722295	1.8144543664146244	1.9497849436618375	2.6567546137913927
3.3118506461381907	2.617408117651939	2.994183695316313	2.372085559368133	1.7171489725659956	1.774746900407052	2.087288078969439	1.6981787207814325
3.2807022780179977	1.9507985651493065	3.484882393479348	2.585074374079704	2.0867243194623954	1.7558113810350724	1.926702597130604	1.67674153342099
3.8075915098190287	4.106581699848174	6.644468629360198	4.827058759331703	3.3717732647392213	3.683203267930657	3.9591084093888353	3.610655221710312
4.493573254346845	2.415087586641312	4.330112642049788	3.5787464052438724	2.5312900989095057	2.709721527243461	5.277215623558288	2.310894983034789
3.35354213118553	2.15070261657238	3.8185542136430737	2.176805394887924	1.9130370142642497	1.874852230069069	1.922806384640586	1.5782570304177486
4.143119543790817	2.3917260587215416	4.242162746191024	3.1454832553863503	2.859429179645856	3.3187557773136622	2.4888051821664097	2.6267559693284994
3.488224443793297	2.1317650794982907	3.816588643193244	2.862334764003752	2.101397642071412	1.7217293823692104	2.4510349593737195	2.6703963696330724
3.221455061435699	2.59277194738388	3.5997486859560013	2.174924504756927	1.9412955209912068	1.994186617383756	2.7386028657843537	2.7591333583645152
4.312821382284163	2.7244886696338644	5.948350390791892	3.655592787265776	2.908603811317546	2.476039050819892	3.2886110087037457	2.269337161340663
3.481283193826675	1.987465012073517	3.928422868251798	2.2409168541431423	1.6676231975211913	1.5933308728578708	1.9109534578369785	1.408686277509139
3.4059150338172914	2.762297314405441	3.138666898012161	2.631471794843674	2.20223055136496	2.048290147744878	2.4860566620010327	2.3420200440366465
4.051415348052979	4.044859874248504	4.229926532506942	3.897516858577728	3.05584189133931	2.695217649319341	3.0223784898693924	2.8070895849402326
3.145296329259873	3.655904746055603	4.50238001346588	3.0337680697441094	2.270885345773674	2.088230837653073	2.212576390124322	2.0267103568664884
3.3608724147081377	2.0221898972988117	3.444064185023308	2.497671794891357	2.083524533233525	1.8306803123559845	2.096918385340275	1.98779267576362
3.823031017184257	2.020701342821121	3.068864262104034	2.2459609091281885	2.010486546985588	1.7629344103512978	2.340449124842339	1.840719644910767
3.4150458097457883	2.773238110542296	3.187017327547073	2.2377725362777707	1.967854608380072	1.816112526401712	1.925932900495192	1.645780787364894
4.130753448605537	2.817264652252197	3.409201800823212	2.460534107685089	3.805031086955404	3.3718482773298297	2.6188299825982275	2.6259565472116946
4.129019492864607	2.7576337933540334	4.47738959789276	3.5224274158477784	2.745151454382676	2.66668195313245	3.073661246969165	2.7163840086845608
3.6207417130470274	4.288309568166731	4.032651025056836	4.088913464546202	3.4622557730776924	3.161210275189008	2.4786311441711195	3.6525052914613583
4.975532114505767	2.6542973160743704	3.239982885122299	3.3534396559000013	3.433142031748716	1.8995854829001448	2.783148857106915	2.9177251192823936
4.3129217356443394	2.234000140428543	4.219320705533027	2.5381538033485405	2.242628156140446	2.175566252373024	2.4550254433948293	1.566576661814537
5.0773255109786986	5.502315157651899	4.53648153245449	3.6520683646202072	2.958568963863684	4.5772746103411865	3.420680555606395	2.960555773646256
4.385446992516517	2.309220892190932	4.677368196845054	3.2975840985774982	2.7581234734200413	1.580452869989459	4.907385084983929	1.4465788938095865
3.633551439642904	2.915867257118224	4.300366538763045	2.6068034529685957	1.9147219315761768	2.0803827561551733	2.706654587775805	1.2885329126747398
3.137026190757751	2.6514557838439936	3.7908406615257255	3.107713401317596	2.181857252413995	2.5635557664308024	1.8805511388038063	2.2771413520251014
3.7725659966468807	2.5805412232875806	6.921295458078384	3.0544237285852427	2.1597309336860397	2.5134709601233625	4.903109393622837	2.805001272177818
4.147064107656478	2.1197729766368862	3.180834078788757	2.643666064739227	2.097503728058914	1.6596450627436603	1.9053584664741443	2.1552554920282976
3.575420227646827	2.2105879664421084	2.983686864376068	2.196180683374403	2.515482236940735	2.6833446757251838	2.0162319906146333	1.5910877579469207
3.99928929209709	2.232701480388641	3.319386658072471	3.006280082464217	2.6996893167127225	1.631211679843751	2.328923871035851	2.895165111062457
3.727018567919729	2.229776275157925	3.968631494045256	2.707505756616592	2.1155160109218	1.931237637966832	2.0397132753831557	2.001516889108068
3.286131671071052	1.934448558092117	2.7479147851467136	1.9890944480896	1.5241903610560574	1.828872914864008	1.9212572044720224	1.6026211649552675
3.288305926322937	3.085822761058808	3.5254871368408183	3.5982177674770344	2.1480781432248697	2.123003200529896	2.370879163706783	1.76767590063925
4.46043303310871	2.004659819602965	4.126294827461242	2.199257302284241	2.5338131109627127	1.6364176491268243	2.585069345420198	2.0136409330564207
3.970667791366576	2.831149506568908	2.876233661174774	2.224420875310898	2.874708679436829	1.9811340759127976	2.086686721791911	2.6097990387583017
3.749749040603637	1.9532254636287685	3.1438784360885617	2.2245739758014675	2.348748687167488	2.7142449119828678	1.8738968030766667	2.0874472876765364
3.642123448848724	2.905323868989944	3.166704249382018	3.87128432393074	2.406830461469464	4.277471642658648	1.999081233345525	2.518627423785738
3.3744469344615933	2.7392552733421325	4.266237384080886	2.901743620634079	2.623961464725206	1.8724207022383317	2.442066909189363	2.329550825998358
3.580944854021072	1.6870938539505	3.3515784919261926	2.084307152032852	1.6119061338331782	1.6602251411802822	1.996625711289324	1.3408861641090477
3.7594738006591792	1.815620547533035	3.0121080100536344	2.1842805594205856	1.9147642452509637	1.722983469384744	1.8053584439882744	1.7158492148291158
3.873941180109976	4.808795371651648	3.4653673470020285	3.7427515029907226	2.8054241529847985	3.280010728158627	2.5179537598923187	3.072363328152953
4.085235357284544	2.4092845559120173	3.339587867259977	3.461018675565719	3.4094194504532607	2.7411157286580887	3.0503794348412665	3.0025091784754423
3.981079670786856	1.9945746123790735	3.974406251311303	2.4934917151927944	2.561192284367284	1.9561121823771093	1.884085208058802	1.6197487493694758
3.728010836243629	2.118779045343399	3.219889509677886	2.3806925535202024	2.444720557890445	2.4954990377608315	1.9815454320980788	2.4547871503443384
3.052485466003418	2.8643667697906485	3.1391203403472887	3.3837241649627683	2.155245664153789	2.054241287254399	2.272079102975024	2.177194988601816
4.145497885346412	2.5088013261556616	4.6955572724342325	2.651331347227096	2.345393581619531	1.7500497647615938	1.932118643037819	1.7074359538838544
3.78880278468132	2.365240848064423	3.874557554721832	3.5276339352130885	3.157034923920995	3.2560979894575337	2.5858482803805845	2.4225107712590512
3.596074223518372	2.7682556986808766	3.9124437123537055	2.676819550991058	2.3440957195499643	2.4395432356573066	2.0354736336801804	2.0472205428391765
4.082712799310683	2.397403472661971	3.670920911431312	2.654799473285674	2.5029427962539685	1.781475761028818	2.123624558183198	2.526594666914844
4.3896147161722165	2.1678165674209597	4.798371338844298	2.7768278598785394	2.041837613930612	2.1603773096265204	2.2296680919754617	1.909942689029709
3.8831818461418135	5.68276870846748	4.996071997284889	6.140859109163284	3.58577752740013	4.716010274689092	3.11997665295038	4.084751711988249
3.719039723277091	2.6115068674087523	3.763866555690764	2.8157635211944574	2.153790871588097	2.063674214020614	2.888891302566037	1.9779483468312988
3.811604198813439	2.1359540343284604	4.271607217192649	2.2704529881477358	2.036128071483332	2.5054867142589363	2.934321088571938	1.8375098379861805
3.522137680649756	2.1623751819133763	3.589174634218216	3.3539325594902034	2.3103017325566286	2.4106260831978807	3.191308440851997	1.8158628801193464
3.6641001224517815	2.311837404966354	3.0517327070236195	1.9007706463336944	1.8392713930132676	1.6095811523331167	1.7070014125056443	1.6012619600114042
4.348937982320783	3.346435713768005	4.006742596626281	4.196548748016357	3.2603993865741945	2.919452599845337	2.7455581827955267	3.383038998806285
3.9223077416419967	4.521730762720107	3.677130496501922	2.6927928984165184	2.727251183358076	2.9463582755610376	2.43551790051387	2.831582154542779
4.248739719390869	3.963646864891051	5.569324839115143	3.2153479635715483	2.6870906588376915	2.672346805647145	3.5368608890720203	2.697956595449924
3.549387580156325	1.9089205801486968	3.188853132724762	2.707848072052001	2.865314936550381	2.2467515556984345	2.2751179451794554	2.191860015064933
4.1002966284751885	3.351678454875946	5.40656349658966	3.5447118103504165	3.423115662032988	2.5451964558005304	2.7597290641954157	3.600365551878025
3.594291403889655	2.30719056725502	3.44505817592144	2.7422223746776577	1.642366282640213	1.3962680115051298	1.7954792725780444	1.335697777769994
3.708452522754668	3.241422355175017	3.378573039174079	2.7244035005569454	2.673122450277115	3.7609110870694415	2.2538301382700534	2.627188620728152
4.4331261694431285	2.6302481889724723	3.475838792324066	3.510539203882217	3.021598532477485	2.0838056425409746	2.361418213825746	2.601362701972344
3.5516948968172075	1.8027743279933928	3.0629841983318324	2.241225105524063	2.508064425820285	1.7641746136934362	2.2265240199948586	1.986828595009051
5.106537389755248	2.638139116764068	3.717796242237089	2.6001878738403303	1.5457568444102776	1.646986623689199	2.038426097537	1.2149412262692318
3.74040326476097	2.325255441665648	4.095032119750975	3.494726109504699	2.840064040069856	5.542793107732484	2.8337236684406046	3.2905253174632905
3.7412624150514593	1.9099424898624415	4.087197321653365	2.096371185779571	2.836989647623309	1.5795686766382806	2.0279257480069366	1.7320607058616075
4.250395613908767	3.989728599786757	3.861046296358108	4.305791306495667	2.853387476163006	3.3203188803351016	2.929195617879228	3.077976020425771
3.349960052967072	2.544731521606445	3.2189294815063474	2.6887952744960786	2.238462899390986	1.6140001036111695	2.0884996345087585	1.790347899030484
4.237926024198531	3.778677880764007	9.734992170333856	3.1852680325508107	3.429504881860332	4.068380057913746	4.9105095144205935	3.247501976283518
4.344909173250197	2.1351670682430264	3.321506643295287	4.001074266433715	3.2277850034829925	1.6833275918999786	2.0212960938342035	1.9017908581002076
3.596981608867642	3.595536816120147	4.053746891021726	2.846898424625397	2.5460796395668424	2.134102333392884	2.257738731106977	2.293650633983835
3.676305764913557	2.254718631505966	3.2966296583414065	2.6062481880187987	2.4141605466415146	1.8012219934277067	2.110400241496007	2.2951833609545047
3.561590629816055	1.8580290138721456	3.136768868565559	2.5320191860198973	1.8330133088573664	1.9387990703473037	1.8736138314203568	1.3996287296574337
3.614022600650787	2.07718932032585	4.116740423440932	2.0001978337764736	3.150398771625072	1.4155704443377508	1.9344943806497792	1.3138640149339276
3.420414277911185	2.862152719497681	4.447156065702437	2.2120894014835346	2.163595977235703	1.8842942705105077	1.9895586312824156	1.7479796703413717
4.478884440660476	2.6868305802345267	3.424348151683806	4.024147468805312	4.059890741011911	3.247414314183195	3.163936903971526	2.5377989885801955
3.6903169453144056	3.3179018974304197	4.481807303428649	4.381479650735853	3.736824702764729	3.5582134667155527	3.348605246334377	4.216486484046433
3.644228929281231	2.498241770267485	3.483196216821669	2.12028643488884	2.5890459723762205	2.323039969025551	2.7940559989146814	2.31725492856222
3.8664344489574423	3.759303987026213	6.943393892049788	3.74914037585258	2.722005528918554	2.7814230924916785	2.940320071921668	2.726568871411511
3.814617842435836	3.4583031356334675	4.1168969631195065	2.6621055006980887	2.204552354268447	1.7367319161427095	1.8978920983106715	2.2094333165366518
3.413221341371536	2.3714619040489198	3.85817591547966	2.7263073563575744	1.9249715687125837	1.7745230867145616	1.8531598655497512	2.1914688934872504
3.564747631549835	1.9592941105365755	3.9445610731840137	2.361280691623688	1.8951452309232344	1.686772075999559	2.243628396141372	1.6286790992206237
3.147017535567283	1.963234382867812	3.419924697279929	2.206771719455718	2.611173936080962	1.9261176064338417	2.6234432455588035	1.865490237809876
3.799792575836181	1.7788753628730771	3.7774053990840906	3.5448494851589203	2.328299902779599	1.7753607813736854	1.996969634021529	2.0551949305216093
3.243326708674431	1.95330992937088	3.822837790846825	2.455870592594146	1.710416744006114	1.5894430768924153	1.8469345976122624	1.387973157125658
3.713521456718444	1.9012077927589408	3.229629692435264	2.379608678817749	3.1468055358667537	1.6922340815114691	3.517943031547532	2.1025258852441584
3.66691170334816	2.026322489976882	3.831868550181389	2.7420761764049533	1.9657084907829636	1.716369379851061	1.8755061727906552	1.6868701226661775
4.641432881355285	5.993873399496078	7.047675144672394	3.3261597067117674	3.0465790586741224	2.5720576567358826	2.153355270665046	2.8561201395690783
3.931740552186965	2.922140741348266	4.100726026296613	2.78230880498886	2.175153160369758	2.214639821233864	2.1148884605169136	2.17256466120693
5.784297063946722	2.3477798819541924	4.771466916799541	3.164141976833343	2.4895525296837158	2.042116387589811	1.8801139037468224	2.369652392946975
4.988851121068	2.92053825855255	5.1531896471977205	2.8832387715578083	2.2908453278242744	1.9745042035721057	2.0637878289387768	2.0562787191684277
4.529053357243538	8.30547957420349	4.627863925695417	3.941215032339096	3.0172306125981283	2.354246291767215	2.545077020379975	2.979207032252232
4.10619078874588	2.8957734763622285	4.098107570409774	4.620697307586668	1.6192359832665213	1.7149905917341075	3.390021635362542	2.144968466083759
3.588653799891472	2.495215219259262	3.847808986902236	2.7115712702274326	2.1205872370473795	1.764334869834204	2.215049463860816	1.7782678717284712
4.853424578905105	8.869535958766935	6.093204128742217	3.487278705835342	3.0350067248351325	2.6653628089256536	2.967198858919056	2.7953330468872357
4.778499847650528	4.554889833927155	8.54376277923584	3.8386458158493033	2.3329183661322244	2.5504361987529385	2.579126778647037	2.50011178243064
3.391314685344696	2.503884410858154	4.720367389917371	3.0560422778129577	2.536740140351996	2.8263776896972987	2.8754084685722714	2.1065577505070427
3.957139331102371	5.728285086154938	4.7288316786289215	2.992961585521698	2.927281653075158	2.254620628446311	2.134109706149954	2.9837044164119653
4.284444636106492	2.947734463214873	3.322460877895354	3.3496761918067937	2.333807460777273	2.730360241979744	2.131087220190555	3.401280370022758
3.7643417418003073	4.594949185848235	4.149796175956726	3.453045475482941	2.578471819005053	2.440620798578282	3.3973615235722385	2.7040941224935136
3.829724571108817	2.2438859641551967	3.3775360226631155	2.3474379122257223	2.0078389571589987	2.365035158838786	2.0671567706562386	2.486885200303261
3.5271030217409134	4.10304993391037	3.29319132566452	2.246036440134048	2.477466877466258	2.5092971235218875	1.985045169717527	2.828308447148152
3.3602716654539107	3.2819999814033505	3.831912842392921	3.06314558982849	2.034480891565906	4.353000236740638	2.275204284142553	2.139296180448711
3.8490739017724978	4.717096409201623	21.840204155445097	3.11835657954216	2.170329360707322	3.438695731431612	7.385116871841888	2.535649487207628
4.182975202798843	2.8151684343814853	3.8301354318857177	2.969998657703399	5.179818434719215	1.6940140848393257	1.7910319210985346	2.173697449392958
5.224172574281691	3.445974892377853	5.760545450448989	2.066417038440704	3.764470398242808	3.5222117462680416	3.636007000993737	3.4680272424559897
3.4653624117374413	3.712934571504592	4.154960706830024	3.4823429942131034	2.9676252050508847	3.4679065079409783	2.399044635893799	2.7890809611022505
3.216322791576385	1.930247581005096	3.256129866838455	2.3974268138408648	1.9704030668643395	1.62079286961092	1.7810282860678597	1.7061822993288924
3.796752649545669	1.9484135806560507	3.6992299884557713	3.761872780323028	2.153618510382092	1.7811183825988874	3.2103105655130717	1.8243482674471592
3.859594279527665	4.046977686882019	4.079288020730019	3.323640370368957	2.7330646897586925	3.592341818410134	2.131752402436038	2.9081033501471567
3.938695549964905	2.6552376925945285	3.746419566869736	3.788551437854767	2.767942734796061	2.417678984142705	2.8961038843313345	2.915677490490344
3.43980374932289	4.251104700565337	4.238972926139831	3.543878209590911	2.77766283412724	2.53038200265677	2.932537820342027	2.441709178012575
3.6159219622612	6.014652878046032	5.930412197113037	3.618630254268645	1.9590963752967252	3.391341342942908	3.9551847012607815	2.417266415343006
3.49717156291008	2.103533744812012	3.4408638656139368	2.074838423728941	2.2883719945375525	1.7405954768900394	1.802678329905902	2.455488683854523
3.717758333683014	2.9055154979228965	3.447147512435912	6.875401699543	3.566465489075469	3.104934257178872	2.725697219830206	2.2543930601568825
3.3735163450241084	2.0042428314685816	2.938777220249175	3.9457771569490423	1.827398677385029	1.8123357213709803	2.4621979795571263	1.6929211773255664
4.860398709774016	8.607501208782196	4.587506312131882	6.088695245981217	3.392399845203565	3.5807775528849466	3.7935460609473015	3.396179838669521
3.3263119697570787	2.145451045036316	2.724014210700988	2.2872572422027586	2.3571766188020584	2.1575699153523944	1.9911227163310672	2.3326961542411504
3.449712055921553	2.44888960123062	3.6764799356460567	2.7602465033531187	2.574724508193833	1.8517869926825383	1.798860270731503	1.9645928148192089
3.237494218349455	2.036677074432373	3.3288245648145662	2.439768242835998	2.561493770688528	2.3028384944089413	1.9820423583000788	2.45868188959054
4.241181749105451	2.6444350302219384	3.642514401674269	3.613425296545029	2.582035413137687	2.291005291112639	2.0534409089163157	1.9279549920631327
3.656073480844497	3.12515642940998	3.5540617287158955	3.331160777807234	2.9469212700315186	2.719911814864344	2.652687408670153	3.4679603706291355
3.744549274444579	2.6585038304328905	3.2220782101154315	2.4462791740894314	3.539510989019587	2.7218267881841958	2.513749530701036	2.547228367746426
3.608681523799896	2.7670906901359555	3.4306422531604754	2.182205557823181	2.5224119016057256	2.756871669167448	2.085645293142575	2.082266127926342
4.057033848762511	3.3852299869060496	3.493816238641739	2.785423892736434	2.694678936068044	3.5679312833311165	2.993539293107652	2.552844855617345
3.303106811642646	3.1595516085624684	3.964745277166367	2.956097477674484	2.727987957529563	3.2092610596902764	2.961153446058987	2.347137941521684
3.900565886497496	3.319264459609984	3.769532424211501	2.830020117759704	2.77080590265352	5.308081661196156	2.4336031206608606	5.131494830597903
3.6808963716030094	2.1055970966815947	3.0333038687705987	2.1858094036579123	2.022798147588912	1.856209832229669	1.9739515826930023	1.6017870253855646
3.910692644119262	2.370096439123153	3.574757722020149	2.7993760764598847	2.3332168033361587	3.853397088504764	2.2844775926908016	2.566563351135269
3.4503672361373896	2.0967591941356654	3.7301200896501534	2.680962121486664	2.6507611777199465	2.489427064240065	2.3149847089098587	1.86362097565704
5.22031951546669	6.530197101831433	9.20286130607128	5.719330817461013	3.4253654653665784	4.146757872701598	5.451534161816566	3.75316814398382
3.867464655637741	3.158148026466369	4.106193900108337	3.627631771564484	3.239129943111873	2.98094389604449	2.922900031164079	3.0351837571327414
3.588740348815917	2.2439546853303907	3.6181721895933143	2.0929014623165134	2.121497446317421	1.851005444420275	2.102098209325111	1.783561406196939
3.738219448924062	3.080643939971924	3.1624422550201405	2.4650202989578247	2.244160668030436	1.5181580553997849	2.708470371394364	1.8403848068365027
3.832361090183257	2.3335942327976227	4.536371859908104	4.056973645091056	2.1526708775827266	1.829489262422113	3.1299068014480578	2.2007202615733306
3.543212306499481	3.788814735412597	2.7998714148998256	2.298647439479827	2.860207650480345	2.088292303114011	2.4077847877152414	2.127647708406516
3.4789393752813336	3.398094254732132	3.453099870681762	2.495642113685608	2.16026198984685	2.541837717171294	2.69015231731324	2.089598638323791
3.683477634191513	2.055005532503128	3.3623220413923263	2.8016434878110887	2.379964868402487	2.1217971966565554	2.567679666769464	1.9809106154484717
3.8064335584640494	3.6980566680431353	3.664548867940902	2.685974359512328	2.644865123979491	3.405323522825676	2.061703760304339	2.013186849248969
3.799842748045921	3.9095320582389834	4.295058035850524	3.286521965265273	3.6443115704195312	3.4746391757905584	3.81246612257264	3.554764693670732
3.639501512050628	2.140817356109619	2.9980389863252626	2.2751860857009887	2.782340887929762	1.6827940823982352	2.4764349492102347	1.687212900452851
3.527738392353055	1.8672384381294247	2.690844365954399	2.2946248412132264	2.873171074360186	1.518230124108777	1.784956046487225	1.6284087757366563
3.778789740800857	2.0992104530334474	3.358731612563133	2.0917127549648287	2.3119355201084866	2.105882662222184	2.0963883091939004	1.6039000924096816
3.956170827150344	2.0552887558937063	3.484607017040251	2.432424449920654	4.731748832863725	2.687353433296164	2.1630176559177774	2.2139852052705518
4.169770836830139	2.101659053564071	3.0689883142709737	2.271341395378112	3.4692841200451108	2.2847687198578224	2.50411022087894	2.2250834445967484
4.042320728302002	1.9560117125511165	9.351709163188934	2.1022026062011707	3.386093001676035	1.663583313892643	1.9681124325783177	1.6870410034965555
3.7543642520904528	3.434463381767272	3.3606853902339937	3.6169041693210575	2.6120893798903424	8.816504812523384	3.914458135917742	2.8456590739115737
3.858951413631439	2.9063257575035086	4.236897128820418	3.2491453289985657	2.143548901501312	2.291048982861785	2.1776868532310134	1.7959251203764213
3.76998779773712	4.019263267517089	3.950869315862656	5.0075174212455735	3.055743184419066	3.4584273978188502	3.772044393579733	3.902354301882861
4.146541810035705	4.851244711875916	4.294543552398681	5.3056404232978815	3.6014328215727787	3.810315569576845	3.630466975576656	3.8934665550085024
3.648396518826483	2.3721794784069057	5.065097880363464	2.4203267395496364	3.280238007785798	2.3227591216008685	3.080823208078433	2.216199670325337
3.288344287872314	2.039858037233353	3.429192426800727	2.1398970186710358	2.1832885304668244	1.8759611916198	2.085723059140824	1.7497316797320424
5.046344619989394	7.311760163307189	6.814214909076691	5.793147206306457	2.948689739729424	3.4812189701254	3.481830389584467	3.559614561927523
4.125023192167282	2.916418719291684	3.957274693250655	3.1543181121349324	2.881354883235925	4.63799477299516	2.5883248422458216	2.508272090734657
3.669458556175232	1.9457869231700895	3.387553185224533	2.187535208463669	1.8017135551362264	1.856380596687257	2.0947842133621206	1.6400946424154608
5.122159510850906	4.415778708457946	4.66524936556816	5.653577554225921	4.414494790644588	4.045631463546412	4.588497971435578	4.257583762428009
3.572536075115203	2.9572144627571104	3.2906304240226745	3.1016107141971583	2.749941188724089	2.469839899328724	2.303199204031346	2.253324555448869
3.170436969399452	1.9166266918182369	2.876247370243073	2.183631497621536	2.003777079112404	1.6957603218066306	1.821562614263556	1.7842852994577545
3.5109399467706672	2.2016185939311983	3.0057196676731106	2.36778797507286	1.939903763516858	1.669932472228365	1.8652573534458248	1.5565600128069308
3.828088194131851	3.638966584205627	3.338170570135116	2.7310494899749758	2.3548105503192653	2.37410170930288	1.9503670849562544	1.9321243132646104
3.64044423997402	2.666005587577817	2.6887764334678623	3.427265495061874	2.93616241368124	2.4192785077447296	2.1672178797060027	2.8858901015470027
4.050298863649367	5.856758224964142	5.12455586194992	4.8922883272171	2.966745195046294	4.3308145461457	2.7913024563295097	3.132058272311325
3.867380663752555	2.7460783958435058	4.137245121598244	3.197126919031143	1.7866243948952416	1.6435163093599263	1.9176180534780276	1.999008240515438
3.517687299847601	2.3254659414291368	3.4805280685424806	2.8117455095052715	2.3813662229433707	2.052357572593172	2.432678547325759	2.062928065408813
3.508480465412138	6.152111637592315	3.67560470700264	3.5303246885538098	2.702723177624929	3.073591199798484	2.137538308328658	2.885361975271211
3.3027280867099758	3.100146031379699	4.517468518018721	2.826968002319336	2.14229952235555	2.1637522981399573	2.485434110323552	1.934695744355828
3.3306621521711346	2.662659817934036	4.698244768381118	3.146182394027708	2.4968660708716737	3.426539299515162	3.0440763575484566	3.025326811546864
3.289951121807097	2.3980276405811303	4.131975772976875	2.8810627877712243	1.9695776064208848	2.141762465082144	1.8393444793894176	2.2039586182448754
4.050301697850225	2.690352278947829	3.637193512916564	3.185539197921752	2.127692893077952	1.9850824821262072	2.146884250914135	2.068605088193797
3.4452727079391474	4.877799654006957	6.4716701567173	4.066524076461791	2.66804805405517	2.532056030402642	3.2826619152077985	4.339869822679912
3.3938753545284275	2.8827056407928464	2.914583265781402	2.812473773956299	2.3307555441897656	2.6655419549284907	2.372853406754972	2.18014799772956
3.2183982282876955	3.390842914581299	3.3745639234781257	2.955788761377333	2.0545641726387207	2.6455891549487887	2.0782231353109526	2.5444470127027325
3.2453918933868406	3.215460485219955	2.985239639878273	2.4567213416099545	1.9537843321274104	1.7327933959851274	2.617881706036052	2.13025613533924
4.97232547998428	3.8603421330451946	4.172714215517043	4.973186153173446	3.149524816042893	3.226274243059126	3.5958484632910555	3.303339084893709
4.403159660100936	3.1353305876255035	3.567370980978012	4.149799048900604	3.355160730580366	2.613624885908274	2.459501201791672	3.076152408638766
4.029082202911374	2.3512740492820736	3.386020576953888	3.073598647117614	3.2769356602568624	1.4996472567311456	2.495881303604477	2.1117830426745425
3.596635019779205	2.5059447884559622	3.323308175802231	2.6283998131752004	2.86627492734708	2.697321564737193	2.0840722252754054	1.9799115034993413
3.804470023512839	2.4865622162818903	3.2728854000568384	2.881414943933487	2.2123998177163524	1.6971098705091	2.209854443382288	1.8736421714551936
4.32717323899269	2.425895094871521	3.640078845620154	2.948514735698699	1.6323436889692564	1.520217795476324	2.25887178373202	1.383003826943415
3.3793444961309413	2.9274478495120992	4.65840327441692	4.358280447125432	2.1107407750324185	2.31094448741323	3.001795073644892	1.7924126049695777
3.8684718608856175	2.6038920581340776	3.9361020922660814	3.0844017267227173	3.702448500062884	2.386690764993784	3.018028494802704	2.46357439192475
4.115750119090078	3.995325559377671	3.981314665079116	4.10899960398674	2.434115007101324	2.078225505944312	2.7214019114356907	1.7647090148991151
3.9652924299240073	4.647216683626175	3.550901347398757	4.292209672927854	3.174540550639642	4.622221124914102	2.264526341882685	4.283134350253317
5.720124861598014	2.859416997432708	3.719303971529006	3.801179027557372	2.7474851023036635	2.339966120117519	3.35125095832382	2.3259869892007585
3.980988693237304	2.432487672567367	3.748445862531662	3.708043980598449	2.736219260957754	2.1490497558832944	2.6399362686737757	2.072291676507526
3.2205560743808745	2.375756561756132	3.795422917604446	2.491078144311905	2.3162481678467075	1.8478242940967	2.4898477409982784	1.659150011759535
3.829865026473997	2.4031736969947817	3.6216603100299833	3.1987169981002808	2.264503580952327	2.1919753147682166	2.891523679063132	2.2188053155084604
4.5405689537525165	2.8205774843692777	3.715477097034455	3.024474358558655	2.012900283145473	1.6574634323647874	2.4475385296657173	1.881475193952674
3.565033203363418	3.000123745203018	3.277226984500885	3.490965330600738	2.555693906604134	3.8712058825326823	3.621612407599474	2.4775557567698114
4.459708234667775	3.1970712959766385	3.680589520931244	4.563628590106964	2.4606801015568003	2.4628188950654475	2.5780105149992414	2.33170067793704
4.417488598823547	3.658998036384582	2.930519390106201	5.5007364511489865	9.666973918362936	1.7901926170364546	1.8894378489411603	9.56319076566472
3.7211987286806094	2.065252828598022	3.522700974345207	2.323455506563185	1.91722792090835	1.4949166584647209	1.996745181272337	1.5718863650697463
3.969206190109252	2.935766142606735	3.189025461673736	3.3368031978607164	2.6944628884114965	2.998346557539025	3.272383450372219	3.627686844095891
3.7250103712081897	3.1195080995559685	3.069920718669891	3.369447869062422	2.2332652825206925	2.1869478312355155	2.299050852823901	9.49353916386186
3.922421380877494	2.044022679328918	3.700191393494606	2.3635093152523043	2.3269727243671063	1.9639309160980296	2.010322840671612	2.2776089263801587
4.5770067155361165	3.283177399635315	6.03937163352966	3.4544579744338986	3.4124867695158145	4.656256034881489	2.4862210111383827	2.7941472995622565
3.672806501388549	2.491886430978775	4.37647174298763	3.5709186911582944	2.39396938546992	2.1346279292867285	2.1214760852199177	2.345112327332065
3.907928881049156	2.35099366903305	3.371437352895736	3.207773411273956	2.460345079503138	1.983275460972736	2.024504321441978	2.6038366329784464
4.412617993354797	2.34306611418724	4.708676335215568	4.278449982404708	5.676317514967804	1.677536938394915	2.573691896660696	2.243166299734463
4.477711224555969	2.196992892026901	3.357672601938248	3.1527469754219046	3.10045548705776	1.89026454951422	2.714406770634332	3.3187187319888385
3.5963169813156126	1.9771346688270568	3.3312117934226984	2.235676997900009	2.352347851257344	1.7794410858724383	2.2979911749039714	2.0550730714751317
3.619996225833892	2.0181180834770203	3.6442120850086206	2.2734412312507626	2.575596316065957	1.6965767959182665	2.110271954809764	1.750280158256908
7.460184234380722	2.55766440629959	3.3575955212116235	2.81283299922943	2.3834517707984006	1.5154592653039645	2.266533294656986	2.066938645801845
3.445825171470642	4.5946604788303365	4.366711089015007	2.84229815006256	3.137625526344461	3.5285630539614328	2.636107451385781	3.02612191365837
3.846304470300674	2.5151697099208827	3.3048407614231103	2.4798889040946954	2.8701676265510185	3.496705494287495	2.101794137556256	2.6581286811787668
3.934357789158821	2.082910829782486	3.3570561408996578	3.5944755196571343	2.56065793428237	2.2368685643951896	3.616855211227368	5.956931147720974
4.307200038433074	3.7021474659442895	4.089928954839706	4.462231218814848	3.473118901185564	4.121879256733028	4.318253154827351	7.903493456459934
3.5390750497579573	2.534343558549881	3.583871173858641	2.247707706689834	2.5168431683631165	2.610960778630494	2.7620513262442503	1.923270172428706
3.9534482657909393	2.459386873245239	5.9473615944385525	2.9496497333049767	2.895417704995327	2.038184161066677	2.9817747679327784	2.057689981094938
3.511276775598521	1.831441849470138	3.360653811693191	2.483720368146896	2.3193775905136325	1.8636514639030155	2.264227682056629	1.901711179229172
3.534353682398795	5.630195891857141	3.1502401173114767	3.201010650396346	2.120146772782762	3.7384999894544353	2.3612578606278	2.1034118477813637
3.9204068183898926	2.201145386695861	3.5418776601552957	2.0321697354316712	2.529886767921254	2.0412159477132734	2.1718201656782097	2.346246200705496
3.4009751796722414	2.1248732328414914	4.083561646938323	2.2107870638370497	2.051211006870248	1.885529256017476	2.0133162103252387	1.8001146266197212
3.523609459400176	1.9617595672607424	3.572149747610092	3.1488642573356604	2.6833886939443774	2.0757532511577	2.873377920337299	2.800857346973989
3.348128145933151	2.9297499656677246	3.320057696104049	2.301373517513273	1.9533125622319891	1.9557852052169655	1.939743423801532	1.8570047493471424
3.8782589256763447	2.209923183917999	4.355145433545111	2.8056437194347383	2.15572147326782	1.603140385593924	1.8317814432649613	1.9372382437801003
3.763223588466644	2.396484172344208	3.957211586832999	2.294434159994125	2.419860705552138	2.654797448922249	2.676375497757113	1.6220521539864403
4.379863962531088	2.059168428182601	4.90684272646904	2.863402062654496	3.519365194558049	1.900145950599014	1.939406840409433	1.9367474525254715
3.5745523869991294	2.278095173835754	4.353339880704874	2.431999951601029	2.270028640078817	1.73936711959046	2.514348432782192	1.8340208694987985
4.08767874240875	2.1072967231273654	3.557039156556129	2.7787875652313234	2.7882724256854257	2.698166453167122	4.6427872850490495	2.391395334424393
4.024162125587463	2.035283714532852	3.536239266395569	2.383563244342804	2.565537729712541	2.099660827025535	1.9641746918958105	2.157401357850193
4.042951315641403	2.170999538898467	4.379446649551392	4.198112487792968	2.8401134162309263	1.985353081912009	2.683661243763571	2.333294166847102
4.025882279872894	2.560219639539717	4.735451444983482	3.370024025440216	2.991425346635032	2.1352351922032096	4.131157704292747	2.599827562830036
3.772103959321975	2.437924039363861	3.893506312370297	2.705364060401916	2.5047839193053942	1.7624075309176757	2.2695911762994747	2.5164920012580008
3.351638734340667	2.4289213895797728	3.369125178456305	2.9195852637290947	2.1797069391605555	2.1654101156543817	2.4020999686693987	2.234681080586073
3.544869869947433	3.5284015327692035	2.8237368047237377	2.464157634973525	2.361818796822241	2.3013283603871724	2.614267920557455	2.174694184340064
4.099740734696388	2.4933364510536187	3.4489591747522343	4.998131093382835	2.239293952840637	1.825850540656384	1.961946315315695	2.154209042593277
3.998318952322005	2.8561558485031124	3.9570920646190633	2.7885518848896025	2.6427407630278124	2.658907964626617	2.9028957286721084	2.3365963335743016
3.58801100552082	2.585306006669996	4.504369467496869	2.75970275402069	2.5001256394733	2.091921913784581	2.195041035006301	2.845361228256761
3.5711809754371644	2.5280829250812524	3.148853665590285	2.6648553252220157	2.649999733316081	2.1299684891320783	2.02378405773892	2.423498449046871
3.798158550262451	2.3190483272075646	3.575107955932615	2.9188725233077992	2.2702516344670327	1.9507446948988252	2.006598836551979	2.043167028352034
3.716709372401236	2.27269224524498	4.240636387467384	2.9053912281990044	2.177291614164158	1.5759945216639917	2.4066001400977	1.7983868695152043
4.271183365583418	2.471860599517821	3.308948481082916	2.4117185115814213	2.6649757972482986	3.505669087126817	2.446912023334886	2.621178615362679
4.304598170518874	2.718731421232223	4.406001508235931	4.4332587122917175	2.6504530391394154	2.623609154779856	2.7619872679538178	4.972914697427381
4.177507537603376	4.235579121112822	3.581095981597899	4.296821099519729	2.578260698331305	4.272168570536146	2.8565333925727714	3.1970380882930725
4.672691118717193	2.799899578094481	6.01684292554855	4.467374312877654	3.0924870768230424	2.66034993150582	3.188949507281201	3.301114775842481
3.8375758588314057	2.750096702575683	3.9528092682361575	3.026647245883941	2.7174273401580598	4.954625014785057	3.3250695183727346	2.628975536688956
3.391935610771179	3.659894081950188	4.569316589832305	2.5692499160766604	2.1055827600360177	1.9340241225603223	2.8481565729201983	2.8442388098958964
3.760653448104858	3.4046359002590174	3.925386181473733	4.339574432373047	3.060888537708024	4.406540034314308	2.1668248481197057	2.716886151400602
3.281045821309088	1.932879436016083	3.5406168192625045	2.3452282786369323	2.709173866920235	1.9464647093662333	4.003395711806579	1.50272020014291
3.5267501056194286	2.824559944868087	3.78443831205368	3.409170252084732	2.4801355335644444	2.3582983942985627	2.406308962377225	2.345582801495499
4.233272686600685	2.451876586675644	3.726153096556664	2.81759831905365	3.0197557741198047	4.11579560933657	2.556028237974486	2.6679488755825083
3.956218451261519	3.167982131242752	4.161842501163482	3.5132170140743244	3.419805416761763	2.6071582683240635	2.979705921115701	2.4591494141783934
3.762925666570664	1.905726665258407	2.9670597612857814	2.5680806040763846	2.723485662603123	2.127833186600576	2.4453627378403304	2.5678121946655788
3.6291219681501374	4.602452266216277	4.863080975413322	5.349575012922287	2.1629911528216668	1.748177455574731	1.911883648840504	1.76771320510867
4.364851123094558	3.0354253649711604	3.38422799706459	3.268989098072052	2.612132019352865	3.030678971947528	2.0824928708894648	2.097942810441244
4.27837997674942	2.9609401702880858	3.5756898164749136	3.476840329170227	4.379513656363194	3.068444094300136	2.146793270356925	2.4183408885153304
3.610303738713263	2.477516961097717	4.119634422659873	2.759580439329146	4.515956685129187	2.165681440201981	2.370956738126237	2.309434855562692
4.326417613029479	3.2699648201465603	3.7744816541671753	4.01714597940445	3.226258309214561	3.4021285621177104	3.660091653590845	3.343329974426681
3.7336672216653817	2.49387964606285	4.235423028469084	2.608504486083984	2.2069364180599216	1.980846833930752	2.046007994796206	2.3317633818506445
4.329425901174544	4.13393594622612	3.89286552965641	6.504083919525144	2.6552629494932214	3.7764594607701447	3.957617382175572	5.333930218057537
4.081229943037032	4.11833425760269	3.567129105329513	3.242021882534027	2.539865577905114	2.809458447589866	2.7829375868517148	5.136727118106496
3.653485810756683	1.973933488130569	3.475721076130867	2.736275100708008	2.34821004482217	2.830241778408099	3.037627438961694	1.9302047808907965
3.664181530475616	2.633276116847992	3.153884255886078	2.3386385619640357	2.439973071454976	2.027535947149677	2.6700366936167605	1.90559132260738
3.474138113856314	2.1164885401725764	4.020579186081886	2.189358472824096	2.851887526259216	2.223812344868247	2.281489320215736	2.2579557101151533
4.270395797491071	3.45429762005806	3.2855529546737663	2.457423150539398	5.288485354499358	2.9960161558380856	2.9648134461156945	3.0491930033595454
3.786556053161621	2.2560791432857514	3.612612187862396	2.8043320596218098	2.966867442275316	2.13461254634277	2.3602222649786446	1.4960614252148927
[truncated: 358 more rows]
