# Supplementary material for: Uncertainty-aware machine learning to predict non-cancer human toxicity for the global chemicals market
Source: Nat Commun. 2026 Jan 7;17:647. doi: 10.1038/s41467-025-67374-4 (PMC12816579; doi:10.1038/s41467-025-67374-4)
Supplement: Supplementary file 4 — Source Data [file 41467_2025_67374_MOESM4_ESM.zip › Source Data/Figure S1-14c + Figure S1-18.csv]

BNN-CDDD	BNN-MACCS	BNN-Morgan	BNN-RDKit	CP-CDDD	CP-MACCS	CP-Morgan	CP-RDKit
4.505973535776139	3.963397645950314	5.28879296183586	4.496000045537949	2.949569304031592	3.194404694112978	2.6216078849752336	2.5122205895660765
5.768438050150869	3.607854056358336	4.826856419444084	3.173964738845824	3.1359003791290685	2.768346295328574	2.9252482501142603	3.571709385162455
3.947996401786804	2.9931158065795893	4.851283192634583	3.193011444807053	2.675734319164483	2.013107199764928	2.714567894232395	2.222996350648137
4.8658738821744905	2.7387100398540496	4.887826994061469	2.833127537369728	2.994146236458908	2.3545147259881065	2.893259940257753	2.2274252886663546
4.239164960384368	3.5064999341964724	5.916883981227873	4.521346628665923	2.932860466560427	2.5848202742625923	2.9136990409763905	2.95458156176218
4.535053929686545	2.9632071107625952	5.625979050993919	3.291991341114044	4.015930603178779	2.4139723446458774	4.137867644530276	3.012907957153532
3.919160237908363	2.749017542600632	4.941948163509367	2.795777702331541	2.7422720547215143	2.5640959344407936	3.0125908360630818	2.6296633838080425
5.269367757439613	2.8903612613677976	4.798644566535948	3.380586445331573	2.422220529944892	2.4582672520163533	2.5927053202443813	1.79907919548442
4.182543143630025	3.020489633083342	4.459112218022346	3.650705224275588	2.275822182768554	2.9504642102171066	2.373407673689669	2.524248051737372
4.5488249123096445	2.643035745620727	4.917413038015354	2.971681088209152	2.5208399129134267	2.25798769135036	2.861847581565855	1.9001419163816324
4.263107967376707	3.239765292406082	6.318793630599975	3.889676445722579	2.295094854057507	2.6812068500348536	2.8752482407023208	2.3529001088587744
4.27996485829353	4.139750695228577	5.287326198816297	3.523087519407272	2.7416413146357157	2.7613362952968443	2.70223333622878	2.691966296133148
4.119182252883911	2.8043242156505586	5.448794090747832	3.24634247124195	2.315017878972962	2.5451242576780384	3.967482412915622	2.066954210553141
4.078482151031494	2.7557710886001585	6.26495702266693	3.639792439341544	2.1929421293699005	2.5412938018383877	2.41464405560902	2.3298753583647662
4.307038706541059	3.067819565534591	5.767192596197129	3.9125421822071074	2.8486359954449267	2.953303503529084	2.819212866579506	2.730694586409355
4.179681506752968	3.172667664289474	4.974135729670523	3.69623606801033	2.4195623657966245	2.2357139914698125	2.5542938759481104	2.3532551165968387
3.8805395901203146	3.432123333215713	5.7403794705867766	3.158572655916214	2.6392878757894795	2.7909863308472804	2.981893191740205	2.5885658000768634
4.247724017500877	3.027939081192016	5.860758143663406	4.522054010629654	2.450826769458714	2.6632710794632537	2.8702001357586355	2.4207840507267377
4.65447162389755	3.1849159359931947	6.232842963933944	3.816409683227539	3.662258810174365	3.785584881612546	3.407038466790714	3.5029827427009863
4.847705954313278	3.3083921313285813	4.606374496221541	3.620711517333984	3.324851782665158	3.121581636320237	3.413783952355976	3.5345336357628825
4.4385437548160525	3.7276530206203455	6.594492936134339	2.99555429816246	3.466946820864019	3.078807541964469	2.905863812196383	2.699151984125877
5.08603326678276	3.682450008392333	6.590276661515236	3.976343655586241	3.59144792600197	3.18177140601242	3.259786604012373	2.82890431019714
6.114710253477096	3.469899070262908	5.688651603460311	3.7375233650207513	3.4965573657497893	3.466558180612741	3.069397212414194	3.041231886106609
4.243765771389008	3.482799130678177	5.6169532865285845	2.8934493839740743	3.3164456658585286	2.8662623546957446	3.759261776307921	2.60148819592008
5.880602931976318	3.124935877323149	5.764899367094032	4.063853615522384	3.6971292700458	2.922346620769581	2.909480132814438	2.5842951781019177
5.146596097946167	2.890149402618408	4.70473751425743	3.852211791276931	3.2298401837439075	3.89837897370431	4.125180947460433	2.4938739964701124
4.4453483492136	2.903696620464324	4.360922628641126	4.227649307250976	2.657228014017425	2.8822804669658533	2.553891051436446	2.831592916112952
4.786448043584823	3.1990101337432857	5.850533729791641	3.455796051025391	3.814008435191284	3.211008716643974	2.566837083274512	2.852741332951956
4.72882680594921	2.7396063804626456	4.281274068355559	2.8376900315284725	2.6326653145899086	2.5738093794321424	2.939340620946592	1.951914594201542
4.904781669378281	3.2760555863380416	4.571877264976502	3.424693423509598	3.258886730575667	2.334514201867663	2.5594149910793327	2.767072982055116
5.111358016729355	2.988685965538025	6.035773074626922	3.396818906068802	2.6866202337809164	2.8798678475284705	3.15781421696675	2.5495957587458844
4.503358712792396	3.333282077312468	5.668107146024704	3.4210878729820244	2.763337030093303	2.992162397326136	2.93245917275565	2.68321388250812
5.072010111808777	3.419409912824629	6.484492224454876	3.2755043804645534	2.4070252005041386	3.445412212937052	2.8937366856266324	2.556996646054252
5.006593757867812	3.662113285064697	6.170191699266434	3.846775311231613	6.932724316929248	3.2217916776419138	3.766068515414741	2.4302353794883134
4.891449916362761	3.115942674875259	4.200523504614828	4.191128730773922	4.234008835129064	2.383910462555458	2.735893935040072	4.096402263945837
5.444194304943084	2.9201152980327603	4.682488349080085	4.030221384763716	4.013671452856404	2.7271384086232957	3.0632754919343155	2.3346810586636324
4.45215647816658	2.8400626957416533	4.46210654079914	4.166231524944304	2.569727508987532	3.282182379069291	2.695935410940101	2.3278096445126404
5.065904468297958	3.4416490197181706	4.707637840509413	3.482351940870283	4.034691395877996	2.961941843680153	3.247795617897153	2.499919726586599
4.839759492874144	3.354981625080109	4.664908710122109	3.951061356067656	2.9529579844699483	4.845744679798509	2.5812162151966973	3.288431319822057
4.203508025407791	3.4638184726238235	4.63862805366516	3.634292370080948	4.081955128180084	3.761061185413991	3.312419704196264	3.361607235104722
7.041501587629316	7.089247697591782	5.925678622722623	6.494365286827085	5.929314400506642	6.951857206603959	4.683353095708906	2.8258571545248605
5.138824301958083	2.714826506376266	4.621437749266623	4.1686344861984255	3.802251535744726	3.2491100772159336	2.839662575636562	2.996856610165365
5.251091396808624	2.906745958328247	5.016509565711021	3.3171227693557737	2.8911669333754224	3.0896524135751045	2.7015142885349634	3.05105501833731
4.444443932175636	5.36828235387802	5.3870118916034695	3.730852770805357	3.8526678320047134	4.887322584239744	4.1572877414958445	4.796970780461895
4.387026518583296	2.8099706530570985	4.7430261850357045	3.5143112748861296	3.1833602761432904	2.015694618194564	2.5786319609034294	2.633218308026904
4.609277603030203	3.030625647306442	4.270416787266729	3.339653161168096	3.0881393970543383	2.25676601729346	2.956346074820753	2.8453689317041038
4.742381662130355	3.845958757400512	6.524838441610335	3.894124060869216	4.163361830079406	2.8086574662773653	2.7888367043746074	2.2145208069360605
3.945998594164848	2.8627534449100493	4.18900419473648	3.497247779369354	2.4411932458647043	2.7167957747249947	2.414711450778168	2.7613996172138533
4.404540169239043	2.8735328555107107	4.314010581374168	3.416453248262405	2.1867388008059483	1.8712755273170532	2.1698596656339397	1.672276334426646
4.559916260838506	2.425062358379363	4.470865252614021	3.3858041346073158	2.009060731719413	1.7603368800330212	2.1073754580787774	1.4755321864525404
4.904542905092239	2.862568181753158	6.182966923713684	3.5679301440715787	2.4926834661067545	2.659211556330238	3.13336640596871	2.3964175120722597
4.912273490428924	4.001997423171996	4.787768357992171	3.758437296748161	2.594175970303592	2.7764197982732157	3.112328097806329	2.5954130510468336
4.275680685043335	4.898937368392942	7.435589665174484	4.214862716197967	3.0308970447400143	6.9005167279092685	4.273599674808484	3.109759370592988
4.004152435064315	2.4809416353702543	4.640036606788633	3.2835671305656438	2.1197833473065018	1.9359311973882667	2.3726237890423305	1.9629795208619347
4.767816495895386	2.7367386341094964	4.685896894335746	2.963958120346068	2.290642351106768	2.4943794194107083	2.8588565095216008	2.699069875307743
4.51286671757698	3.371664309501648	4.975910234451294	3.665690040588379	3.166257773865249	2.932245806311066	3.932929783909569	3.5772208772296747
3.949443718791008	2.69959750175476	4.939880737662316	3.375481927394865	2.7494426179904803	2.4101030262130823	2.507098571476432	2.541350516049382
4.981621065735816	3.096992099285126	4.914513155817984	4.317605876922607	7.058912796485764	2.5074929705222724	2.4168584221113165	2.415498841468263
4.2911444067955	3.182639056444168	5.474471646547316	3.019066143035888	2.665959211209901	2.159623302408922	2.87806242632155	2.5148156630566207
4.59421196579933	3.6568619251251215	4.847632628679271	3.7992439448833455	3.5686496110022614	3.932075716664051	2.932412730468319	3.1127180722252645
4.879161065816875	3.79292168021202	4.388971576094625	3.82617288827896	2.8693243765195167	2.5672511662953075	2.8633519614338296	3.440780812570685
4.192250597476958	2.55679504275322	4.479241696000099	3.454279738664627	3.0972042536519395	2.028650416443377	2.849830130385742	2.710189103588432
4.420114231109618	2.609907209873198	4.21180408000946	3.963593658804892	2.6848903094168444	2.160039078809396	2.4755629159470947	2.342866485202542
4.833290287852287	2.5700588226318355	5.16864981651306	4.538284456729889	2.6108669876097266	2.742388287488893	2.744332776224205	2.0086293008056915
4.573391291499135	2.6794160723686207	4.318354055285454	3.7738198995590193	2.1900486262987595	2.192474903371587	2.6730730333669595	1.6311076508296374
4.892608997225762	2.846652007102966	4.680990731716156	4.943482702970504	2.8399796627839184	2.5764656875949177	3.117278047051216	3.114278472431274
4.3117292761802615	2.6421907901763912	7.670744144916533	3.918416520953178	2.464820566071131	2.847323190223631	2.532616064824119	2.273394072106014
4.0562409400939945	2.8733903586864464	5.550760346651073	3.228253725171089	2.9749448622237904	3.077752447139161	2.8632169742436107	2.708590318069397
4.845398885011672	5.022510135173796	6.069091451168059	3.97049812078476	6.305010207336065	8.894602902416441	4.955833808076308	3.8398708779525776
4.0507968008518205	2.939779138565061	5.706139996647835	3.232814675569533	3.033313143281328	3.077752447139161	2.860161556065825	2.604652998837913
4.345231872797007	2.6262182950973507	4.672874373197555	3.472482866048812	2.8094547454594223	2.190174275274639	2.844828985741041	2.2532638460866368
5.300219386816023	3.049309408664703	4.941902780532836	3.962882006168366	3.0950449643284426	2.7039096771463877	2.78010037730948	3.710559484142672
4.142038834095	2.745249491930008	4.154429408907889	2.925260725617408	2.408034184392459	2.0639755417261543	2.4284280997502594	1.7736085604341536
4.287291884422299	2.4111316561698914	4.966084879636764	3.304187804460525	2.429970187290829	2.36236318640555	2.4560587158550216	1.8004051741642255
4.310152506828308	2.847341704368591	5.465484526753425	2.976851600408554	2.6366331735796784	2.2922052706296325	3.1074502941940803	2.673278690658172
3.7234423875808713	2.6722994089126586	4.0412517249584194	3.429703450202942	2.46122196296144	2.364805454856063	2.305463045941748	2.0018161529706617
4.300045737624165	3.335420835018158	4.060212129354474	3.4213637828826906	3.626781461917077	3.252959925519351	3.028698076678184	3.1589494419775948
4.792713192105293	2.691896104812621	4.89762054979801	3.5637171417474742	2.7920634041440304	2.4281515503593565	3.173563508975114	2.3531365069814467
5.18176460266113	8.23106352686882	5.508179020881652	6.503221219778058	4.839357367828494	4.664135651463858	5.108902623990033	3.6487361067779074
4.223463529348374	2.669393849372863	4.439562502503394	3.2435205578804007	2.504595630031182	2.5377567795151377	2.6242797575407546	2.1315418191927717
4.296779006719588	2.605487447977066	4.737002184987069	3.3486815750598904	2.951515748238675	3.489667248226376	2.686188707428803	2.2187763906565685
4.345307666063308	2.8810513734817484	3.93837746977806	3.2101893007755278	3.254081906022267	2.4240259907433237	3.1553657413736547	2.5508984047120102
4.996957972645759	2.8397237896919245	4.629089671373364	3.810287752747535	2.875643548924891	2.216223555938829	2.754716230816428	1.7917122702006214
4.736070972681045	3.3769354224204995	5.530712991952895	3.5208629012107853	2.8874760893057254	3.1369777278032718	2.7670719218873367	2.766658449378421
4.615509843826293	2.903664061427115	4.768560057878494	3.5425227582454677	2.312550812238018	2.03593256741006	2.928502929324253	2.123084336833771
4.310732188820839	2.9416296482086177	5.022901126742361	3.1059786826372147	2.293963267745176	1.7613378987605055	2.3158295610513093	1.8757938626039712
4.611004498600954	3.064734506607055	4.84783624112606	3.2075157225131985	2.8433825925149403	2.18634536493072	2.5895543770219467	2.0631508389716355
4.556596302986145	2.8579545676708213	4.7735890746116585	2.8987500607967376	2.423695847727977	2.262520544790252	2.8113803211533708	1.6322075986601114
4.432717806100845	3.743001860380172	11.978043997287733	3.896333348751067	2.225036970515548	2.5832127240577067	3.673620349584277	4.900670544018874
4.100955778360365	2.8987707018852227	5.165662831068039	2.767439949512481	2.390335706469829	2.328831599460918	2.73164868366485	2.646056914144332
4.089183497428893	4.622757273912428	4.888347876071929	3.6817046999931327	2.308577127127953	3.16078501696385	2.418689286224759	2.0891755279503257
4.063696974515914	2.853621786832809	3.944114196300507	3.2409863471984868	2.1053774962059264	2.507192026236139	2.406113377861542	2.281079663341089
5.09670872092247	3.735413682460783	5.464004030823707	3.8558902382850646	2.4044891176180427	2.55667424504251	2.698258664557784	2.084572677255439
4.830836701393125	2.758562856912612	4.698281913995739	3.921058449149132	2.3254671543603807	2.4988625686992965	2.494588433283376	2.1783945802952385
3.90200178027153	3.442339062690733	4.607251867651939	3.610776829719543	2.8991885656967464	2.865077020088894	2.8165292287217243	2.9590805761854333
4.846351480484009	2.72472755908966	4.367887318134308	3.4985448509454726	2.4162930976878343	2.5153018121014754	5.312008569467177	1.9590770592195492
4.799047482013702	2.884954261779785	4.772791281342506	3.9594001054763774	2.5310915047912403	4.099320137712136	3.018125150192572	2.292769210173827
3.918625831604004	2.6857509851455688	4.436608111858366	3.4352947086095806	2.385618144739047	1.9569921881240584	2.49827490282205	1.8900874725614696
5.270889848470686	3.2913904130458835	4.322529971599577	3.664544177055359	3.2287098651478354	4.085049987705878	3.2963081954619744	3.1995289034060006
5.174911028146742	3.8028881311416622	5.311804342269897	3.5346849203109745	2.848159051574101	3.850618477274205	2.9444606210919337	3.117026970709213
4.886656829714775	2.8924454748630515	7.061303234100341	4.189036113023757	2.77410190588858	8.4880281177746	6.619934884853828	2.9282134073384767
4.565633153915405	3.386058032512661	4.531840348243712	3.729116809368132	2.618304885560845	2.6620805861222814	2.779600386194573	2.264222087148877
6.093365162611006	3.1025768697261804	4.6307356238365145	3.659243673086164	2.9211487685792963	2.991489516865618	2.9490562234743702	2.861608447598065
4.12035813331604	3.825662112236023	8.14944713115692	3.657266196608543	3.10818282863796	3.4338837098224806	3.014990879587543	3.2853031939877804
4.248949962854384	3.343700325489044	4.533126997947692	3.8825413763523096	2.9113195557929545	2.6404406366591955	2.689837073962396	3.213648773736103
4.258131933212278	3.126034748554229	4.156691282987594	3.879365101456642	3.1061066141170217	3.213184032766374	2.738381236326176	2.6749086548980947
5.024910551309586	4.1320974886417385	8.240699675679208	3.920122414827347	2.6312059091356543	2.7133544930286884	3.106625403482329	2.42315228186464
4.664963990449905	3.5229320228099823	4.633711847662925	3.782776337862014	3.1001249763033094	2.700424337547426	2.812591801657104	3.250095990742018
4.504890140891073	2.906909644603728	5.3621865779161455	3.377705711126328	2.830610433126121	3.030740285946241	2.547969366134516	2.987929510841351
4.985753673315047	3.870883780717849	5.352551701664924	4.099322777986526	2.8430801178333627	3.278381742967841	2.947795602633275	3.201067067716457
3.933188036084173	3.2033989399671547	4.22322855591774	3.42735366821289	2.512098589667993	2.655449793617013	2.698740726161664	2.6728171752256453
3.835062155127525	3.394973984360695	4.493334209918974	2.790595144033432	1.9616243010249252	1.6896402557477987	2.583345668666249	1.540775700008468
4.665754184126852	3.642532607913018	4.9500054031610485	4.071572911739349	3.121432233622072	3.428389917384429	3.328024541525594	3.4171774410928597
4.481168007850647	3.8992864847183215	5.1921623766422265	3.150787985324857	2.826925466705925	2.984603097696558	5.376265995777828	2.845774114913606
4.288429278135299	2.8470044434070587	5.737268140912055	3.464943814277648	2.7177539498574226	2.7348685159218364	2.943070259723338	2.203819919683272
5.540109252929685	3.9620639860630034	4.559073922038076	4.85007027387619	5.175752165168451	3.652455053016383	4.125360273921851	3.5315068087671087
4.341297197341919	2.968911564350128	3.98096702992916	3.155130973458289	2.665579390158707	2.7848249027155947	2.5875056749633782	2.130185277511859
4.692797273397444	3.3998831331729886	4.602580085396766	4.067328876256942	2.62627071671657	3.5408472238496502	2.563708808056784	7.3713147830880255
4.883292466402049	3.224315941333768	4.746412831544876	3.750773644447327	2.8324327091850634	2.443066301677124	2.715254263931812	2.2477378841756663
4.841482013463973	2.771191820502281	4.415471342206	3.4813605695962906	2.4374747911588805	2.5234357804074525	2.830481650784978	2.5180882027783222
4.225825428962707	3.22517944574356	4.911232733726501	4.840725517272949	3.246899408086775	4.713024435150169	4.40251707108868	3.847807193112017
3.971027511358261	2.745690938830375	4.705330389738082	3.303267920017243	2.8260595858201323	2.1225922624281943	4.5054171138039685	2.0022159972700693
5.09963773190975	3.023995053768158	4.290959358215331	3.473318883776664	2.890691040038302	2.459767713348312	2.463195476979019	2.652767910616178
4.289452135562897	2.930941057205199	4.985256701707838	3.8319378077983854	2.9351274770606723	2.5752721262162352	2.571586863607093	2.90562478265439
4.642938965559004	2.905774629116058	4.285029238462448	3.482482594251631	2.865698644906438	2.702661642484819	2.775063267513515	2.8062302524959133
4.196730497479438	2.586926472187041	4.677506315708159	3.053271570801735	2.4345447818282824	2.1612091694132016	2.529873253161749	1.926748752770833
4.025582894682883	3.5143454968929277	4.0628464937210085	3.386281433701514	3.065097685010693	3.0741590446944995	3.878406432011494	3.081931606077477
4.353532007336616	3.470631766319275	4.241561567783355	4.425184226036071	2.381310094755277	2.950894579061758	2.5702862073571984	2.869357909205257
3.898987185955046	3.4566928029060344	5.446118819713588	3.2644551873207086	2.989350145883728	2.92029991505535	3.079775271201769	2.99784528232376
4.559656292200088	2.825784772634506	4.50838109254837	3.402112936973571	2.640188196495588	2.233989129087137	3.002099340683934	1.5423664082206323
4.409126645326612	2.7382055461406707	4.561299294233322	3.1435642004013067	2.337600781873728	2.0959373710808014	2.4522679335754654	2.36721383039174
4.218640589714049	3.643670600652695	5.746236672997474	4.16618291735649	2.659654131491691	2.962860000471161	4.709194063369811	2.1574412391130817
4.076632031798363	3.0706035137176517	7.248888245224951	3.970636999607086	2.788517307090972	2.9277116105455208	2.8648115684394075	2.34504883428579
3.94167002737522	3.000630342960357	4.862947744131086	3.2211409568786618	2.723876935825112	2.1890861144980365	2.5713776897337506	2.340077642193105
4.81811502575874	2.9735676407814022	3.910461312532425	3.92976329922676	2.712823265307937	3.3443186087056174	2.7931651302172456	2.4541443475829974
5.745728063583374	4.003314703702926	5.064469018578526	3.427352517843246	3.207448734840824	3.162648400570763	3.127127373955436	2.862927861834091
4.660153692960735	3.104874801635741	3.983227252960204	3.255698066949844	2.4711324921327003	2.0800277153798983	2.627839557829061	1.950043527653784
4.545338225364682	3.2236808538436885	5.331526041030882	4.391913223266601	3.052294950021596	2.3036355095481302	2.6051584275413853	2.757956753101834
4.251698797941208	2.8132649123668667	4.785373523831367	3.536562716960906	2.8978172849338084	2.8021964360690106	2.777777198323033	2.378905232077418
4.485826629400252	3.357856178283691	6.613111633062362	3.43996358513832	3.142268067322143	2.347389123217186	2.601849494023809	2.971815228820516
4.556934189796444	4.148770332336422	4.705392479896542	3.658763301372528	2.341043833389132	2.657697785815672	3.1740391795483576	2.6893383679639835
4.390794903039931	2.777350038290024	5.037168133258818	3.6226512402296063	2.1270969121534784	2.393049273528327	2.806010532389298	2.320361896015262
4.448264065384865	2.988401818275451	4.231275987625122	3.347687304019928	2.0332720079612834	2.1955443634488723	2.513870132216713	2.134601029352598
4.0880566120147686	3.828150451183319	4.592161646485328	4.02532976269722	2.3517695712660363	2.24674251516325	2.293946391266382	2.4830263665821017
4.059072405099868	3.2001911461353303	8.515273237228392	2.845839557051658	2.530925762719871	2.6841403098719088	4.052211719571595	2.6650768372604023
4.623724776506423	3.0238055408000943	4.502731275558471	3.321260276436805	2.482995137169603	2.1687665630144446	2.9620370381993903	2.1103345984029
4.2916107177734375	2.757187718153	5.546865481138229	2.765453332662582	2.392154102332272	2.308125167738204	2.6798384312747445	2.211896433655971
3.940076503157616	2.730715996026992	6.300105994939802	3.2764807790517807	2.1953019332327126	2.3289395785948965	2.363223690434723	2.3304836542099627
5.121585220098494	4.942876082658767	4.630202102661132	3.765783160924911	2.6759347493735284	2.669552298686735	3.110883188705043	2.163067373622124
4.261686977744103	2.9878329694271084	4.9969411849975565	3.591505026817321	2.4910747983591577	2.6657160337640087	3.0179636913649523	2.7209745822607774
3.947370347380636	3.1490793108940127	4.783340507745742	2.7744832277297955	2.8908293998602845	2.6711231221366734	2.7744153896737407	2.608816830183505
4.879126018285751	3.322727847099304	4.059037804603576	3.2539893090724936	3.2676370123974645	3.833988247035853	3.606406717899532	3.4849074421232564
3.836304196715355	2.5694854974746697	3.884738442301748	3.0499590516090382	2.457883886827439	2.207929412443276	2.412776004504075	1.887599840708752
4.171183812618255	3.4007914185523984	5.238085144758224	3.753710317611695	2.8561558820913944	3.185347759313661	2.3930483598176693	2.352551510036712
3.8998843997716905	3.0168118894100187	4.131934684514997	3.5319909989833835	3.0562900262191985	3.197653186419305	2.938807609432903	3.830332694936474
4.005842152237891	3.5726527929306027	6.011845961213109	3.4205299735069272	3.333288547203307	4.27691070506312	2.736777343852149	3.013790652763808
4.595642489194865	3.1582959473133085	5.798372656106949	3.738021862506865	2.831698493576884	2.7582167899383028	2.5524219183755075	2.482440591672371
4.2621242761611935	2.869531762599945	5.120770674943923	4.609974670410154	3.2468561069818582	3.689253753937401	2.816109566730318	2.8901856403339874
4.216489860415458	2.3745072007179258	4.987757498025894	3.3999950170516966	2.527354136284601	2.438334724269148	2.5906971826673457	2.700983818867128
4.425033533573151	4.003051346540451	4.556231158971784	4.051676535606383	2.506070515848656	2.4713663618294546	2.841369487169667	3.019869556525907
4.966904741525649	3.308362758159636	4.827502071857451	4.61210188269615	2.407112484055067	3.008681608145951	3.016169452851922	2.8547327296210203
4.07941139936447	3.186119747161864	4.51254499554634	3.506732428073883	3.0948853058864456	3.445279352672895	2.7590945906265425	3.1710512893727687
4.412354809045791	2.976730096340177	4.258679533004761	3.155215716361999	2.193517688601301	2.013624191507959	2.582203180372049	1.6539155013686626
4.143510413169861	3.1961693465709686	4.320634287595748	3.4947444975376123	2.5758703382108337	2.994830748594083	3.2523932717201616	3.1682004356250024
4.53353054523468	3.789014381170272	4.362735712528229	4.303702700138092	3.1235235569258464	4.587317873424572	5.664329449376932	2.903476369032284
3.73500883579254	2.842511561512947	5.001392430067062	3.635812985897064	2.5156834510291306	1.802493486556287	2.296231504509314	1.5185541423035782
5.285756373405453	2.7582363247871395	4.468144333362579	3.893735587596892	4.060001924709782	2.327652769793201	2.6526760906510027	3.242087501316444
4.509881508350372	2.67174659371376	4.759550207853317	3.4387946039438244	3.425916853098357	2.5528313950837047	3.6358639778360327	2.9229452486133054
4.4102610558271405	3.3621974676847457	10.959746038913725	3.5602570146322243	3.293139242217124	2.6970108669226427	3.1113959780761324	3.28144528266315
4.497143322229384	3.401131653785705	4.710220310091971	3.653718715906143	2.83564864820338	3.203555365687825	2.6208419270048338	2.628476365693581
5.132334375381468	2.825835439562796	4.502216464281081	3.50021758377552	3.031038749039743	2.030299173513601	2.762965853591649	2.682718178109149
4.4224750816822045	3.173008465766906	4.807954490184784	3.234303021430969	2.918322315225238	3.633031385031209	2.9426935773709846	3.1592716152424463
4.078358271718024	3.4621561169624324	5.659264200925825	3.21512593626976	2.949430630734115	2.921835155849782	2.5635790331186743	2.6897456606125623
5.251047629117965	3.168310791254043	4.511373496055602	3.6632827699184416	3.047189031201716	2.9964868835741765	2.779774609419188	3.263194974325669
3.9391973882913582	2.8531513631343826	5.136266133189201	3.7822002708911886	2.7824465110390717	2.914560712085754	2.827273295618817	2.375533739374123
4.115977856516837	3.157306018471717	4.814100044965743	3.419651773571968	2.895861932027175	4.545395467572869	2.6788917903909737	2.706145820606394
6.55566186904907	6.830783301591872	7.03338999152183	7.173173093795777	6.3056821318250815	3.533543864593585	5.964972422955437	4.364559569031561
4.20591422021389	2.7451571345329286	4.17467767894268	3.181853049993514	4.0275131977735	4.563748291448827	2.360949763599395	3.8932356332210314
4.33058913052082	2.768048536777496	4.133719953894614	3.124518910050391	2.342594639727285	2.0933673637260517	2.492675769352717	2.0864854391544885
3.9260062962770457	2.7104749202728278	4.855516219139098	3.3127336293458938	2.168755948180712	1.770068374991375	2.7252082735224303	1.9383302360567507
4.913005644083023	3.013390338420866	4.36768210530281	3.795497918128967	2.419985394276935	2.2344499418266284	2.776267989262029	2.287451531481341
5.800618004798888	2.7853600859642027	4.805572897195814	3.617520594596863	2.6509404248595594	2.429066449100347	3.0996455057381835	2.771359261800621
4.540312620997429	3.072143012285231	3.871711304783821	3.1440387725830066	2.0133906307955445	1.688686055354927	2.4625813944596184	1.7064479598879596
4.549136155843734	2.6537449657917023	4.627927705645559	3.668865910172462	2.278968386652608	2.0602565265200465	2.2200406005923767	2.0416993274199275
4.6773746430873855	3.3476881980895987	4.893372726440429	3.190358507633208	2.770392026559694	3.0818736898612027	2.975820007793366	2.776125820496536
3.901397478580475	3.189689934253692	4.725311988592146	3.82042099237442	2.71503543803573	2.203108558213251	2.6175916046875387	2.355448193360615
4.592038998007774	4.29510754942894	4.603219884634018	4.826669919490813	4.726351161818539	4.08995148610394	4.546808248344108	4.021912662303306
4.884999665617943	3.048742112517357	4.143444401025771	3.530383983254432	2.567738065530232	2.6375193544835724	3.057357242051771	2.994375280155661
4.006960523128509	2.844155466556548	4.72860201895237	3.51926256418228	2.279501012713444	2.0599704439449043	2.5764972287926238	2.4681520729571527
4.2314001321792585	3.6282592475414273	5.043633008003233	3.905695325136181	2.617062548684125	2.318458977862172	2.6681681622576443	3.0056854485989275
4.460658890008927	2.9102371454238867	4.404461699724197	3.770236852765083	2.812885268930092	2.4498807355103898	2.8154808329932752	2.5946596255425103
4.0810900866985325	3.3725111842155457	4.857220828533173	3.766760808229443	3.1664944005200506	3.156667211786896	2.9916695054597384	2.778198308446443
4.420287257432937	4.093086677789686	4.449292147159577	4.861030691862107	3.37597399639857	4.947166681199439	3.5048269671619927	3.782511816245955
3.78426906764507	2.8426327526569364	3.975944006443024	3.020994186401367	2.2557025212399098	1.835215920474183	2.4025830297645947	1.5584777148011044
4.835479408502578	2.822915530204773	4.539939481019973	3.967763713002205	2.632778724727993	2.154180900449677	2.753576886102725	1.583229355029114
4.0128471463918665	2.8200015068054194	4.538724517822265	3.284037864208221	2.219060189337694	2.252718924869134	2.4581183745552595	1.8474663649116057
4.022125151753425	2.468350508809089	4.457366752624511	3.313854223489759	2.2573418627663493	2.068076017930462	2.6223860918680515	1.8760160554199776
4.217567059397696	3.035807552933692	4.189649695158004	3.423098024725914	2.4461558243050945	2.1830837302302406	2.678572643144485	2.511851332070543
4.229201975464821	3.45624279975891	4.553028237819671	2.840161687135696	2.642612736699144	2.875637593055397	2.71576950886115	2.32930974723798
4.7445346057415	3.054646191000938	4.675136452913284	3.350202500820159	2.4194970836647345	2.517363870723088	2.904399622580483	2.373601456896056
3.7719454109668726	2.5933321774005877	4.611179852485655	3.5272128641605365	2.1904120343398232	2.0519379998448524	2.703941016905852	1.5581896970951212
4.116431254148483	2.446205168962478	4.406555926799774	3.1540766090154646	2.071040395007056	1.8423126329168404	2.3896918117070465	1.7446812150217204
4.46984346807003	2.935648652911185	4.8341388165950745	3.2747973263263708	2.4366177163966984	2.6887055886716262	3.3704221214875285	2.448313064258796
3.852247846126555	2.4216537594795224	4.649886184930801	3.403730005025864	2.358474578151678	1.9085566807379155	2.6111648200078683	2.35744359506175
3.9111190557479847	2.561766225099563	5.591222488880155	4.076911681890486	2.436692904703954	2.753849260728867	3.067031789087938	3.035923629515985
5.75431149601936	3.076150441169738	6.518233808875081	4.256591081619261	3.12177072524344	4.215761651124606	6.989569074179103	3.3839279581195565
4.272536426782608	3.334733223915099	5.888012322783469	3.7461170434951776	3.5502871070563304	2.6763246753153638	2.325525379879068	2.401894852566251
4.48748457431793	2.928700250387191	4.553450864553451	3.1894438803195952	2.0480181342	2.1485741661341136	2.741937063705971	1.9578703645930449
4.648990938067436	3.194017797708508	6.268656504154205	3.549454057216643	2.5105941454307774	2.113031593812829	2.5902978336790845	2.7612460564445094
5.118730112910271	2.7729473948478702	4.530517411231994	3.328936466574669	2.076059190166688	2.1228944495056816	2.4628527622457077	1.489590664425473
5.220336028933524	3.201280099153518	4.95695369541645	3.491334775090218	4.051825029586254	3.1524522980330603	3.3120079109641427	3.3426454812601807
3.7218227088451368	2.702415084838865	4.303943288326261	3.341556301712988	2.24219000781808	1.928271879678587	2.632853495417771	1.857706773873394
4.507775199413299	2.9935046434402466	4.955102229118346	3.871726751327513	3.646922677396123	3.099674990027668	3.732925180341355	3.0322249182702734
4.197627240419386	2.776300746202468	3.969871461391448	3.4755509912967666	2.360861384164276	2.177211357922153	2.6796730412476166	2.2800519039264797
4.326371675729751	3.207002198696137	5.054133296012875	3.429444998502731	2.604725542099012	2.8366221002578205	2.7418640036750928	2.595202583542533
4.206701475381851	2.989422291517255	4.835318002104759	3.598395961523056	2.4302512970672745	2.527723873640532	2.662574891781062	2.3755065645445854
4.800312659144401	2.898927170038222	4.845444163680076	3.594757187366485	2.109397392414724	2.296480944763084	2.895315898893418	2.48670766973977
5.285989123582839	3.381186926364898	4.974951428174973	5.177472770214081	2.944684104231304	3.306093724336293	3.410526690132773	4.37530268893135
4.001246839761734	2.689080303907394	4.18516338765621	3.0240723848342896	2.3255598977169454	1.9049987261422148	2.493545751080925	2.10292183107641
5.604061272740363	2.818215322494505	4.479815483093259	3.8276908755302426	2.3127202270484597	1.9691919125019857	2.7353758206823664	2.153916775030227
3.737890070676802	2.7361956417560567	4.993368542194366	3.264878922700882	2.433691434939938	2.9055713584303224	2.46356934722911	1.846814901889492
3.841923689842224	2.7028954505920404	4.078128457069397	3.07038750052452	2.526521858919141	2.0933673637260517	2.492675769352717	2.2822079988111104
4.580474591255188	2.8786507964134214	5.197281685471534	2.8547393083572383	1.904984079602955	2.1485741661341136	2.741937063705971	1.7755797733066156
4.344974589347838	2.9512109875679	4.827269348502159	3.5273147463798518	2.656519961090211	3.2999448894576258	2.7537969710786303	2.787746504420596
4.970164456963538	2.8818441927433	4.521608471870422	3.4476986765861506	1.8737226088431465	2.1228944495056816	2.4628527622457077	1.497506069423772
4.19716908931732	2.5653451919555663	4.5006262928247445	3.3501515537500373	1.746738303732874	1.6849545841543063	2.029697512553168	1.4024084468113367
4.547399806976316	2.993154501914978	4.718286019563674	3.593081679940222	2.491959808485887	2.1291122145575514	2.420110534895993	2.945047947270858
4.091345119476318	2.8535305798053727	4.8495736598968495	2.8259361654520028	2.11688678362378	1.7253989459071306	2.45266117730561	1.7342705949284365
4.5114350348710985	3.217653220891952	6.742462670803069	3.959892064332961	3.098789987958096	2.3937925773929924	2.8609029442191067	2.640887509198556
3.8738212436437607	2.640529441833496	4.553180560469626	2.8274017930030824	2.400555309613075	1.7571118009181323	2.1811252164987605	1.9505784603349992
5.268308857083317	2.579668706655501	7.598178291320799	3.614129447937012	2.853651574690583	2.5887724393958496	3.153741553160284	3.2387553738550867
4.452421522140503	2.8388244271278373	4.807475987076759	3.016564679145812	3.5230814332682674	4.417559951640948	2.66681103412857	3.7294499460455866
4.20188996195793	3.012701296806334	3.726144617795944	3.210511016845701	1.8306759524568037	1.8827440883211124	2.206676099242129	1.5317232224270838
5.06247348487377	2.5449744462966915	4.429078781604764	3.270012059807776	2.5877387410816186	1.883190348279056	2.4631307543798564	1.7945635596581058
3.926998052000997	2.845621454715728	5.000432699918747	2.908837717771529	2.5986775965220024	1.8167604505473616	2.61101352133881	2.917146913100378
4.091619855165478	4.121639025211333	5.923879152536392	3.3501458585262296	2.959693624536316	3.0140720107357635	4.151721280911092	2.8851521711100925
5.082346946001051	3.4307389855384827	5.38565853834152	3.9520961046218863	2.899146328345265	2.882234182809181	3.1243117526172712	3.8171001078876943
4.555310881137847	2.882528853416443	4.521486544609068	4.091319149732589	3.254988497865463	2.544833735853884	2.653061643914957	2.386494373491914
4.38666568994522	2.899248880147933	6.101567950844765	4.787852191925049	4.8036835607672055	3.5509242642812606	4.002376682382579	3.129683408769263
4.422603625059127	3.132915061712265	5.337938886880874	3.707658571004867	2.5651675269621608	4.294544689656574	2.921026124392628	2.908821367203707
4.469940662384032	2.9392462491989138	5.102159202098844	3.469934684038162	3.5782150928346828	3.0779897265067264	2.8252241054514107	2.803365454548
4.934759193658827	3.438087290525436	5.477654469013212	4.997947388887403	2.7069303960581954	3.26361591072793	2.8778021344355595	2.025386391333316
4.46639603972435	2.894335848093032	4.625215205550192	3.402458053827286	2.642878574810256	2.9241277435225768	2.3829672490105698	2.406527624323103
4.467293393611908	2.553484517335892	4.404412761330604	2.955508637428282	3.09911704395281	2.3725590902060114	2.783562973022724	2.352492033440521
4.052508220076561	3.386002111434935	4.30030049085617	3.3013237774372097	2.8971324835024084	2.700392869155092	2.8132289512571287	2.8496966155201964
3.908598959445953	4.958367082476614	4.277392917871476	3.6364339172840103	3.2713276754301925	3.121492099478353	2.61070699531565	3.2809726332632883
5.007509094476699	3.5735951304435734	7.282606279850006	4.977530664205549	3.993073287007725	4.630153257513211	3.484627816096146	5.135286981763738
6.26438831090927	4.894252544641494	7.669370752573013	6.691630297899246	6.566349140607136	8.372637731002547	4.641405391077591	5.732243689204319
5.129105430841446	4.216081523895263	5.79355953335762	5.671985644102095	5.239282703628764	3.9728896412600863	3.264462034107745	3.5586063454917416
4.627669006586075	3.120098167657852	4.318178868293762	3.825530534982682	2.7377420632230627	3.031367558172093	2.9146549357097946	2.675824005699872
4.050676140189171	2.739545482397079	4.72206075489521	3.208609235286713	3.0059856919547414	2.956978498555899	2.3826179352300625	4.19330719966266
4.663336259126663	2.928128650784492	4.943327981233596	3.3368762075901026	2.712796270448273	2.455207918411304	2.4247491822932257	2.384375174403852
4.6290305018424975	3.711528217792511	6.182934242486954	4.344535613059998	3.136566157791183	2.5798269850547912	3.426552825998852	3.781826168493992
4.9606438696384405	3.1269504964351653	4.564094549417495	3.0586775124073027	3.3808277729320557	2.267142448978236	3.4127745886747185	2.0565463756980717
5.286532068252562	3.928377288579941	7.407946002483367	4.80262964963913	3.996950395527617	3.380090256098898	2.698012065013501	3.414596286044599
4.677985495328902	3.8897909522056575	4.445450979471207	4.400815498828886	3.3548618685414926	3.893582306306704	3.088030142193091	3.1731910627650013
6.4427961587905855	3.2234929621219632	6.8239924609661085	4.59477093219757	3.766755531419636	6.544297698398346	7.1074133250809295	2.7809102661073384
6.776303267478942	4.875225043296812	6.964902004599572	7.320276880264283	6.492599893130123	5.556810484874173	3.0771700637819954	7.3371559022709345
4.21401637494564	3.0768011659383765	4.467709183692931	2.860713803768156	3.1706504607304264	3.110404694695388	4.120403485313893	4.369567544710413
6.228877627849579	3.36573486328125	6.176524245738983	4.144318842887877	2.946505808441965	2.5831156510797664	3.956270052361909	3.2862419786280523
5.379775589704513	5.795792484283446	6.444691884517669	3.660436844825744	3.8420635235977536	8.868696952100972	7.15849957320105	5.760546309068333
5.245477294921874	3.1569335103034954	5.105472543835637	4.395247638225555	6.813144457407601	2.81652253711138	3.6311223869651785	2.5530667281706614
5.060574483871458	3.81978915929794	4.497553205490111	4.438334316015242	6.12910597382621	4.824971181658784	2.8086816944909234	4.430759232411396
5.1549869775772095	3.0471356868743897	5.033403775095938	3.3266550689935666	2.878930709666745	3.106926490839913	3.17947495803382	2.913538937413413
4.056188827753067	2.702958536148071	4.5451194524765	3.299815702438354	3.357067096858051	2.2371311384153416	2.117727036642057	2.291799482172036
4.417063069343566	2.7834455430507643	4.420644497871397	2.8733017146587367	1.9306478311770632	1.9161971161482927	2.356629368713211	1.8245685215010283
5.090942895412445	2.759612154960632	5.52432306408882	3.50078798532486	3.824797739031896	4.44602550131339	4.5534728064608885	3.108152246899556
4.296846371889113	3.3256946623325345	4.679590451717376	3.648170733451841	3.177180357913561	3.0951854086677097	2.9176099435224603	3.429374876845205
4.216982066631315	3.91151319146156	4.573874914646148	3.544500738382339	3.530426254845489	2.8385908308995846	2.6841615255605573	3.7260059798881935
4.043073272705077	3.195812320709228	4.553652873635291	3.415563124418258	2.625299931937377	3.1673460762767207	2.931372096443215	2.3805730897442547
4.709087771177291	2.7456533074378964	4.520611768960952	2.9444653391838065	2.780403842051989	2.3876310372558947	2.512047514607953	2.0733117948146864
6.758794039487839	4.357320684194564	9.362250089645386	6.704591566324233	5.946498713293669	2.4675510695112326	4.814564562311671	5.543058301147668
5.962829613685607	3.884920465946197	4.496753847599029	4.414797592163087	3.139476478677772	2.8329183988586477	3.163101782360218	2.857869393780033
4.839885461330413	2.8217853844165792	4.571850723028182	4.072110646963118	4.305851357720844	2.1326190789976023	2.5019317905271268	2.2315550149878804
5.091310626268385	3.979163002967834	4.544473862648008	5.675005513429639	3.1259589739763243	2.665643578009236	3.0696527690395143	3.2477686950607243
5.20094704031944	6.056271046400068	4.427758812904356	2.9056876420974733	4.2480494411599325	7.979109141355133	4.241097693721559	4.062059352429316
4.016554480791092	2.6726711750030514	4.737612056732177	3.162770050764084	2.628643481635132	2.4813049883068943	2.7064812481947835	2.328826059138567
4.302652394771576	2.973492431640625	4.617183327674866	3.639034461975097	3.767610939058741	3.1581525406220843	2.556890776175716	2.806057967799464
3.999875834584236	2.763973742723464	4.905098500847815	3.64741730093956	2.1160574341831	1.9340131482834324	2.300502914392716	1.6948034893690551
5.164032721519471	3.172408986091613	7.381941592693321	4.162105613946915	3.73621346004669	2.670026895535185	6.5463702531743895	2.789142237574067
4.866173422336578	3.414267575740813	5.490256428718566	5.4445062279701215	2.5790508537170838	2.441829336491456	2.525382936059072	2.391688868535565
4.988952106237411	2.806015712022781	4.659655565023423	4.155062729120253	6.719035568489804	2.606924496525613	2.4979036757996527	2.2425006271338908
4.275226432085038	3.194783520698546	4.121190112829208	3.3278012216091155	2.457117248417324	2.533282145376138	2.427214043179628	2.0541538022247816
4.444875475764273	5.672118380665779	5.607889679074287	3.3579801917076098	2.280928481060152	3.870009011238079	2.8183007527890216	2.745547342495409
5.3327579319477065	3.284582936763762	6.646728080511092	5.0163468003273	4.132199703084666	3.904641089772206	4.188660913476133	3.715305485325172
5.681290131807325	3.5053484976291647	5.736163234710693	3.990158700942992	3.050502466167356	4.16796650074677	4.642960059670024	3.837008509711428
5.598122230172156	6.057229179143903	5.108588117361069	4.103864479064941	2.444087250077729	3.937511762115286	3.5897772005806567	3.292957095825787
4.4468095600605	4.5359172165393815	5.847784462571142	3.621283704042432	2.501056239456372	4.022233031460496	3.803769238534784	2.2291043069330505
4.254399135708808	2.53884544968605	4.538341149687765	3.2160040736198425	2.193428732811338	1.9350186956408115	2.305859873382764	1.608316774163273
4.193290373682975	2.624365711212158	5.7505079627037015	3.610868680477143	2.7790369056870574	2.1479222750342264	2.348369706152739	2.027525212236467
4.692526182532308	3.269646590948103	5.027843898534774	3.548081642389296	2.832451980517451	2.340643344927446	2.7325567639093453	2.2199764548565093
4.925303870439525	5.647541052103041	5.94694579839706	4.156793075799941	2.6759351876263837	2.875066585319661	3.5123982712072706	2.568581158795377
4.161283570528029	2.66336970925331	3.5926445424556714	3.1514826059341434	3.3434524390289995	2.076435818010742	2.4383924756886888	2.0703723359131567
4.171118652820586	2.848297744989395	4.656077349185943	3.3462033927440618	2.661216451331863	2.354245994002317	2.5876592932481124	2.535301889821126
5.259166485071181	3.134221750497817	4.637783694267272	4.045198214054108	3.519109099263177	2.7773393920999534	4.735227266064113	2.2520297449888176
5.120183455944061	3.836302363872528	5.639467310905456	3.817661446332929	6.448267323439106	4.265393904555584	2.877465893548579	6.16624248871727
4.393997174501418	3.298351490497589	4.485777223110198	3.220589828491211	2.424671961455168	2.7854952422748247	2.365061848691109	2.358688651314581
5.048427444696426	4.6332071185112	7.283922737836836	5.020224231481552	3.3934328847250708	3.730359731364269	3.635075069524602	2.9251543794059707
4.320210385322571	3.630487924814224	6.676382023096082	4.068178498744964	2.333938441739036	2.815572421771252	2.353117680101913	2.1099335958515395
4.677363324165343	3.100647407770156	4.445614892244338	4.953975892066953	2.993537672656021	3.3997626908431244	2.947131628080023	2.288229819668014
4.262739542126655	3.208622831106184	6.91790669262409	3.4995139837265	3.1086220958912056	3.291546945656019	2.7404550781458603	2.911140772615013
4.844771218299865	3.856310909986496	5.19877409338951	4.299713659286498	2.4763795597817	1.9388747793180332	2.495198222634609	2.469036176656885
4.943173867464065	2.8448156595230105	4.378879228234289	3.986500322818755	2.9506892543136027	2.743038363603933	2.871909098106477	2.3378689614911123
4.047881138324737	2.8923051476478574	4.180962300300598	3.369488525390625	2.714531839455438	2.74252032160257	2.685501869172562	1.8787988634121309
4.335212931036947	2.985609644651413	4.416716068983076	3.750497856736181	2.562338920075735	2.1726383628824104	2.6392619092698992	1.8182710849227068
4.399532175064087	3.302769136428833	5.155755710601807	4.289355707168578	3.941666122675628	3.641792774840321	2.690320124425103	3.0153860003638964
5.22954783439636	3.3812363505363447	7.9022066116333	4.826614606380462	3.870254571437208	2.7821919621617	5.536881097335561	3.950063519775584
4.584277409315109	3.719368499517441	5.122342965006827	3.7439601659774775	2.634093918888825	2.7570446790270937	2.502241441369953	2.0861665710987825
4.201599109172821	3.556111550331114	5.28685644268989	3.0883162021636963	2.693170360298576	2.178894613108249	2.6286979053041906	2.307299363008002
4.495789098739623	3.0233931779861445	4.494304919242857	3.536212867498396	2.517315757709837	2.6154503772126017	2.497344596064973	2.05867971384292
5.036605083942407	4.77889897227287	5.368808180093765	4.555459129810332	3.458792564728412	3.544102566354276	3.656010782429663	3.250237588536569
4.50786299407482	2.9930849820375443	4.4107873052358615	3.6157489567995063	2.7920114578494006	2.309173775880905	2.680083779160587	2.9902623307381373
4.587088567018509	3.732997250556945	5.36538056731224	4.240635967254638	3.2520479165709792	3.372777607159095	3.348769808916873	2.9415726069148938
4.997747409343718	3.264697659015656	4.424555671215057	3.940478050708768	4.600876557239952	5.252615106985638	3.109499938265089	3.347954573035958
4.771251243352889	4.316095614433287	6.591213679313659	4.60582447052002	3.597703729231068	3.210961137533678	4.068253328029849	3.238496256693208
4.16374570429325	2.924293655157089	4.5898052752017975	3.5592103123664853	3.662968918511784	2.7393157835859845	2.504959883116652	2.550439050163515
4.089960506558417	3.404658994078634	4.54833795428276	3.550175857543945	2.916739888526769	2.781884987943662	2.9162692791777425	2.458169039395944
4.271801137924193	3.6668443322181687	4.61362884044647	3.714820557832717	2.9441995297818124	3.313583967658114	2.9727894150333807	2.636532602434339
4.328786873817442	3.2567118108272544	5.448533040285105	3.664652228355408	3.264497048507777	2.7684161747290448	3.081035373258878	2.169360313619836
4.321560725569723	2.5203020751476286	4.4639407068490975	3.41992055773735	2.5869816797971312	2.976946482950932	2.8425607749849435	2.851983132841533
5.236288195848462	3.279440879821777	5.2756852269172665	4.539175903797148	3.827537234921404	4.547034122373312	4.859813551869019	3.534575286504438
4.903875732421874	3.331898647546768	4.858063787221908	3.4751909255981435	2.1894263423922813	2.4150226833006165	2.650495283850772	2.055103999882601
4.454770913720131	4.027279591560363	5.916773945093155	9.493028497695922	2.867531937193332	3.072609330493309	4.171543099609381	4.3452649239364
4.256360846757889	2.958775323629378	3.7846470832824703	3.380934435129165	2.4688184951005603	2.306612723216621	2.490031887163262	2.0152669307792053
4.165853092074394	2.7658019244670866	4.902980250120162	2.977151775360106	2.717795655476725	2.636786836095504	2.579274908509362	2.168246094919492
4.978308171033858	3.789874488115311	5.352342718839646	5.748731333017349	3.7977201411283175	3.685606012244567	4.158032555057943	3.533910577830478
4.432520353794097	2.425930243730545	3.8993609875440582	3.273232173919677	2.248252318716645	2.0090728283266444	1.894130914025797	1.761124932720865
4.108973067998886	3.185575652122497	5.827158457040783	3.5912063896656017	2.3952843022337635	2.9019150522102866	3.2063702133373937	2.6435339982590405
5.472389841079712	3.5895625114440888	5.726355290412901	3.830421376228332	3.516243916972772	3.0358027834827204	3.850215382129422	2.5661394105404933
4.225620126724243	3.0413500070571886	4.593103933334348	4.67835728526115	2.684270097269572	3.0311371820773685	2.553309213491188	2.526991487118368
4.569891911745068	3.323648703098296	5.884909614920614	3.5165292382240287	3.5016772452596103	2.6704267683770664	2.2994595761152485	2.4038366941351765
4.05056119263172	2.6800376236438748	4.92914233803749	3.186465030908584	2.416627444227695	2.3373641654165187	2.787618091142928	2.234890174679641
5.091960394382475	2.854841560125351	4.821506190299986	3.6568717837333673	2.691266258051042	2.6336026541716917	2.6029320789430703	2.3058293374785896
4.53245125710964	3.0819761753082275	5.011076569557187	3.646445685625076	2.7879138466187867	5.684158349572146	5.5600233182040935	3.784952653692512
4.462039527297019	2.777130305767059	4.5254733890295	4.444327914714812	3.061791255556259	2.737696585677832	3.386106460536801	3.4856717442716025
4.964277482032771	2.5426718711853025	4.584941878914833	3.572725892066955	2.4320186680507767	2.8845679692598063	2.9529771762446053	2.332089512813365
4.942859989404678	3.390284645557404	5.605938225984573	5.533009558916089	3.242763718163073	3.266214375080307	3.396815199356992	3.4725303757971093
4.308041581511497	2.6665055215358717	4.790860888361929	3.8811349064111695	2.4402227969815256	2.5320279364758647	2.519048937623678	2.3776602953829697
4.497863286733628	3.165745070576667	6.116776531934738	3.2852967023849486	3.012660545455013	2.883346545696781	3.865472994291391	2.562620839209988
4.731988644599913	3.260754364728927	5.869279870390892	3.6827510535717	3.309766219017652	5.512357616849407	4.391460627669627	2.5169009819223684
4.04564071893692	2.990034651756285	4.09924870431423	3.1693358659744257	2.654785955876227	2.6206592011318928	2.681493121636336	2.056404912502256
4.103871926665304	3.133862167596817	3.68764266371727	3.2738954395055764	2.530730499368812	2.424933848402669	2.606706831729323	2.139180609652263
4.186915719509124	2.7667980611324303	4.561647295951843	3.209826955199241	2.962663072161213	2.264171762954713	2.8997943533823367	2.1181785497837597
4.914687418937683	3.058166652917861	4.284918460249901	3.3832636654376977	2.553496490940181	2.4088801576704504	2.846749016929524	2.4761427283108683
4.231069934368134	2.847182285785675	4.021856713294982	3.081092172861099	2.118935891958548	2.0720807543989057	2.552245664754995	2.017822739825708
4.16424257159233	2.825224909186363	4.360509687662124	3.512218159437179	2.8713732667595684	2.342870521245294	2.6846458030524496	2.941843225652786
4.808204036951064	3.4091985344886764	4.292608097195622	4.758515918254851	3.439063973388194	2.827279501501886	2.837668366874884	2.8215087063335345
4.662892115116119	3.2319816380739206	5.060889253020286	3.6213551044464105	2.677717206257944	2.250424332137051	2.212970668069263	2.7369811207595025
4.834604609012601	3.109000825881957	4.236761993169784	3.9272578567266456	2.54841409320816	2.332266074612804	2.684193018751787	2.26047469794878
4.412041223049164	2.825325155258178	3.953274950385093	3.393759959936141	2.449069084452198	2.129422124270903	2.474136236342697	2.126763775177019
4.349523144960403	2.697113615274429	5.0901916801929445	3.4857835829257957	3.646837592156925	3.0002214259913345	2.807362891785941	3.1897797093109035
4.780080705881117	2.910637211799621	4.851281461119651	3.4248546749353403	2.2984293340874262	2.2389249545938337	2.7523955927278885	1.9227290379401096
4.365467205643654	2.807100984454155	4.069301283359527	3.934670639038086	2.559485107905757	2.1895297737608828	2.4644798584569907	1.919661702845468
3.9596554696559902	2.7397738873958586	5.36353075504303	3.0417617440223697	1.8030653027571724	2.0519379998448524	2.703941016905852	1.5721784879894072
5.200060939788817	2.971708852052688	5.090803235769271	3.9226019382476807	2.902189210157216	2.229268528017799	4.21988047455905	3.3193580477696223
4.371941334009169	2.895579689741135	4.224157223105427	3.3595437735319136	2.2366009450854776	2.594664446793281	2.378453936370502	2.247732470422653
4.3840532064437845	3.255473208427428	5.698622077703474	4.029859316349029	2.98259947618452	2.6834876560958376	2.89055549572483	2.9253465507750955
5.707208335399628	3.771766746044159	6.836816817522045	5.489592057466506	3.94192920969285	5.434752571378191	4.68583726361517	2.6908673004468957
3.8572807937860447	3.0690336585044857	4.9004429250955575	2.9546567618846886	3.4128600934251825	3.027572381635553	2.7407260651351217	2.72173831183151
4.808375453948974	3.9511221945285793	4.296704202890396	3.997198265790937	3.69740141554493	3.921539314922243	3.1303269251494483	3.422593027812624
4.536258900165557	2.517090344429016	4.9140945196151735	3.960818696022033	2.489851864393048	2.2054763938076074	2.8698046922983105	2.266878357627333
4.331859400868416	3.1054402530193324	5.067454880475998	3.758377712965012	2.8933857901554534	3.552105889094076	3.9687558107179015	2.7302130748644986
4.830400592088697	3.071703958511352	4.531694483757019	3.747577136754988	4.3096814387480205	3.2863905501116726	2.7286123580411417	2.9086848825430067
4.716965633630752	2.513582217693329	4.1531951218843455	3.2694993615150447	2.8349802565861504	2.0245208677288784	2.416179042676132	2.099305732295345
4.638223206996917	4.182575386762618	4.6822364568710295	4.384582048654556	2.311479115665364	3.141179672193982	2.985325846674629	2.4113606824872003
4.645270529389381	5.031239056587219	4.177400279045104	3.6262398004531855	3.910824812881744	2.474231648154148	3.6864859153885456	4.480881103535765
4.496890723705292	3.059669643640518	4.220427772402761	3.526668858528135	4.1792424157889405	2.4226556349838533	4.368899220826692	4.2677813835392335
5.1742624700069415	2.7565866947174067	5.079912650585175	3.1511471331119534	2.873513991201136	2.515343750511905	3.0381344369419514	2.4896319740148
4.65228026509285	3.4516428530216205	4.496968352794647	3.968017059564591	3.125541413597008	4.005839267515071	2.72816569042768	3.70873040643512
5.282354876399039	3.5465255379676823	4.928886637091636	3.812579238414763	3.3970700345778693	3.142297436539736	3.219001316920119	3.231487504535286
5.310202825069426	3.987570941448211	5.823589989542959	3.935526025295257	3.664103203938765	2.256995174759813	2.845965645257519	3.543736675226446
5.647915714979172	3.8456516385078414	5.571743887662887	4.057048511505126	3.4707006954592656	2.211139813654734	2.946195930000687	3.26394413136104
4.158288663625715	3.1745004534721373	6.038705536723136	3.532593536376951	3.533632267109119	3.131959318737546	3.30379538745605	2.4997954131392404
4.244338607788086	3.721383312344548	3.928912043571472	3.2544619262218477	2.727444459842808	1.7099681855368851	3.1808325558172585	2.153676486601245
4.531020852923393	3.5709476709365844	5.129164838790894	3.766074079275131	2.847312836139028	2.906202027102809	2.722547832149228	3.000313796845107
4.073611471056935	2.9236869692802427	4.469633063673972	3.560224294662476	2.9902323878982857	2.820764804257568	2.599605554064156	2.708518710526083
4.044413191080093	3.2451424896717063	4.531357517838478	4.233496117591857	3.2079642004458733	3.50020255934688	2.863560477199892	3.427640916474831
4.912489861249923	4.587801849842069	5.051153045892715	4.629018604755401	3.153059163156332	3.717687988104008	4.301868171430247	3.867359952381461
4.357187229394912	3.158600455522537	5.146900442242622	3.2762744307518004	3.034520819281805	2.74806768380654	3.250463070035974	3.001969502052536
4.272468438744545	2.695544523000717	4.61579626202583	3.3161348253488523	3.499681249172633	3.1617455094871096	2.611720962622597	3.0579031646343706
3.900081515312195	2.6461714208126064	4.734265843033787	3.2813548862934114	2.485022478920372	1.972439323861344	2.6978537514780414	1.82660760890404
4.246985310316085	4.203343078494072	6.314999318122863	3.652792763710021	2.845742033851959	3.4449521443146534	2.672993026733064	2.281073420500697
4.529956978559493	4.047466272115708	4.413714027404784	3.809609997272492	2.602012313026721	3.1787660646374736	2.5233809036253967	2.2692969641906817
4.290519070625303	4.1633992135524736	4.402174693346024	3.921218711137771	2.709002832556789	3.02192714642536	2.648705132759916	2.187080926039076
4.823073077201842	4.3213265359401705	4.5067538857460026	4.294718307256697	3.3212063766822024	3.748301775221998	2.9674732589546355	2.983406395648691
5.8798772752285	6.388580596446991	8.522111409902571	6.684298115968703	5.835872690203914	3.932190378399383	3.947709730449605	3.2406286695444484
5.134605628252029	3.1335492968559246	3.988466620445251	3.47032303214073	2.6602916548056905	2.558177572738107	2.4113130344172298	1.8220470785512464
4.417373424768447	2.711985218524931	5.129784721136093	3.249218201637268	2.6913473406098545	2.167151569765285	2.4279631183141173	1.8574094732261668
4.506186261773109	3.4074671387672417	4.421701312065121	3.355061033368109	2.761782475876675	3.1410347817533104	2.9931817625404245	2.771811403973342
5.289473313093184	3.0996633410453795	4.832750469446181	4.1197536945343005	3.256700378531592	2.8789158665604844	2.75983577723979	3.1883644769969206
4.298149847984314	5.199689546227455	5.1832676947116845	4.11165541410446	6.5259499706706245	1.8593187054569584	2.7153942500373445	2.774013836046632
5.23823136091232	3.341568106412887	4.936566966772078	4.856062340736388	4.02501540331358	5.254530172463024	4.772614727259505	4.977334027179753
5.605021920800208	3.316575634479522	4.39332472681999	4.367927908897399	3.4604764908673817	3.9778069031409777	3.24996821744046	3.487913772393425
4.541685011982916	3.456846690177916	4.506261855363846	3.808319282531738	2.942460360050698	3.19490256233596	3.2545284167104054	3.035275934148817
4.147081753611563	3.086452174186706	4.41688208580017	3.702222630381584	3.481265127714622	3.8518532603802087	3.9723802864691455	3.777465495064512
4.151425611972808	2.7872182011604303	4.112745875120162	3.466813242435454	2.3868742058012358	2.9122338413742783	2.7922024383451785	2.784001794506022
4.27169788479805	4.786567330360411	8.120178353786468	4.903671044111251	3.627920283486022	6.272225023380287	3.310100656514753	2.968114722962529
4.825899350643157	4.826140695810317	7.153742107748977	4.496526271104811	3.9839550999207978	4.165764333781989	3.675675592729161	3.953179767346557
4.722455123066902	2.726656067371368	5.285674351453781	4.931981569528579	3.746038786672964	2.9413931490433325	2.8810910979227704	3.992329890907789
4.217594453692436	2.7135614573955533	4.574179226160049	3.3860717654228205	2.3814567199778294	2.093832328111388	2.397622066343532	2.005451715623987
4.00693921148777	2.644505679607391	4.919017410278318	2.602207744121551	2.7194015000183223	2.3347019359866747	2.7984693325023358	2.0796786149070643
4.219053050875663	2.811314046382904	4.711563780903816	2.9765522003173808	2.944784816183272	2.2405657866335797	2.952356792324975	2.2449259057332247
4.920017081499097	5.0403481841087325	8.07034047544002	4.202672350406647	3.682451361443019	7.563188005835418	4.17922156118791	3.7588366384905783
4.911630842089653	3.7403956532478326	4.539688515663147	3.339938688278198	3.235846966841775	2.121483854480441	2.666513559270696	2.62688464330682
5.275851315259934	2.968094140291214	4.116931778192517	3.426617190241813	2.542505801638577	2.510750819045951	2.7871820786265844	2.155521034061043
4.90121450424194	2.8467441201210018	4.927224934101101	3.24430678486824	4.398794852551637	2.949422073064768	3.08893567493536	3.580073812165171
4.310206270217895	3.279440784454345	5.437630444765087	3.089902836084365	3.066351524997453	5.453053639976488	3.663413657805267	4.196716358914783
4.838914090394971	2.891244494915008	4.613183543086052	3.825557059049606	3.377451622843317	3.309594547047319	3.4954918461953164	3.1122351475243697
4.54321258664131	3.8998151421546927	5.76971434354782	4.344922095537184	3.6196966697955135	2.8582393892228843	3.831459486435071	3.6460152333512488
4.919239139556884	5.270019161701201	4.72330864071846	4.823142623901367	4.121469906739627	4.5592986281021535	4.4316635715471895	4.843576704577703
4.364342951774597	3.1094490826129912	4.968346220254897	3.58716846704483	3.530104294871523	2.702346130748876	3.0165579166957985	3.638610129649565
4.872964322566985	3.925445425510406	4.411079782247543	3.4240872025489795	2.49373119007415	3.093459509078728	2.673762835252344	2.0658185242463136
4.948295885324477	8.078522890806196	8.170652496814725	5.421055305004119	2.467658228191297	3.804830782289972	3.3785557567081685	2.7874707982931364
6.0478754878044105	3.809678247570989	6.728258788585662	4.207083445787429	3.914721965047164	4.486518388279833	5.127295790195858	4.197759247781719
4.848790735006332	2.898493432998656	5.4465595185756674	3.366855078935622	2.8167023487054514	3.0656545814791354	4.347648615622555	3.7929024042311066
5.004031658172607	3.129969185590744	6.034481489658354	4.911809980869293	3.450683065963561	2.975106415185821	3.1370988223034533	3.8218395967791943
5.061661291122436	3.5989202022552487	5.106788438558579	4.578986352682113	3.4777580156793566	3.210586331471554	3.16583759421251	3.2757657750571374
5.064886587858199	3.395652902126311	4.725885474681855	4.260742962360379	3.011465770567089	2.0247607020021623	2.489824010148933	2.1444185389730683
4.462414169311523	3.6637942552566503	5.465213418006896	3.999163556098938	3.2796280611783653	3.0752013367524067	2.953236707516922	2.941002949200457
3.9077829182147976	3.001791429519653	4.214768680930138	3.303225165605545	2.561402164953721	2.172172721879676	2.62214292726164	2.104716925080182
4.294681471586227	3.2219054162502285	6.189572560787199	3.090397989749908	3.9345195163841296	2.5886539283701047	3.712120515558348	3.4277982042658204
4.110960200428963	2.890042400360105	5.357844665646552	3.251714906096457	3.016904666607054	2.700604887618156	2.878139522265976	2.456516059007803
4.085473838448523	3.1593422085046754	3.7838876664638494	3.854613387584685	3.393165479718442	2.542384108264545	2.476262532027043	2.4719131101023675
5.251616251468657	3.530813220143316	4.247864174842833	3.351809510588646	3.17581304067466	2.736031009987081	2.5377194028635057	2.602932978147637
4.581256246566772	2.995943677425384	5.357750505208969	3.7803094625473017	2.910741926855501	2.4803313417060187	2.82243127881379	2.191385817479889
3.9601823508739455	2.9069695234298703	4.5982114434242245	3.9784726321697215	3.3100304067777038	3.268598387846029	2.73486769400564	2.8266074854907384
5.471902167797087	3.15449885725975	5.514012038707733	3.5886999666690818	2.874815637302662	3.049606653411693	4.6195047046622975	2.8504982187728083
4.706171894073483	2.9106174767017348	4.295062643289565	3.3977494597434994	2.699872061492117	2.571706870986113	2.500532255510788	2.273799707505529
4.562863439321517	2.6205073475837697	4.118345135450364	3.3530182301998126	2.921372658006084	2.289092242394735	2.7665942615868446	2.4275022875426093
4.458808583021163	3.285380059480667	4.949159327149391	3.9099595308303834	3.4077875623137786	3.011966541363903	2.890713892936388	3.5432789789955064
4.706796729564664	3.4667356252670287	5.524530589580536	4.914361387491226	3.5061055322747694	2.6841264137498837	3.578016625029256	2.8601749501199647
4.030801835656165	2.982771205902099	4.274583759903908	3.224107128381729	2.496298694681914	1.9171716130755256	2.272646908841223	2.71644603474846
5.471245604753495	3.4190693557262417	4.836910271644592	3.514816725254056	3.2998355631515555	4.261893568256886	5.429970915165836	3.78539210805404
4.887112045288084	3.178879117965697	5.259923428297041	6.035653561353682	3.949356171944476	4.023167283993404	7.617879975150625	2.9217957720007903
4.486321020126341	4.734848871827125	4.395445588231086	4.276587092876435	3.4074810012233456	4.173259950745877	3.0809699872947047	3.4579193253451908
5.094872453808782	3.1225471019744857	4.591776955127715	3.6428994297981223	3.957857848514116	3.097604351415792	3.7584333500027927	2.7154735487492543
4.83794101476669	3.6073516726493833	4.436469915509224	3.362699371576309	3.1403843835825294	2.716853173333661	2.951117545060647	2.2263613877032484
4.384764829277991	2.6389895498752582	4.799983692169189	4.295984858274457	3.179507613871608	3.84419328256848	3.4649151521138086	2.685365887805212
6.059409952163692	3.636638623476028	5.393423482775688	4.013920366764068	7.0909715962922455	3.776900119423279	3.0186389436747496	3.5429624747568207
6.005945903062818	4.218700700998305	8.685947591066359	4.962552863359452	5.998166774948256	3.3724615237830573	2.9504271648426093	5.623384588146749
4.158597990870474	2.788333475589752	4.007358890771865	3.451021111011505	2.758955626735001	2.914512032323507	2.573556581010191	2.3185622356866467
4.769408807158469	2.682219046354293	4.263421326875687	3.22638081908226	2.8740015187690604	3.005344978401637	2.716434276124444	4.510866630424873
4.432989197969435	2.8914226531982417	4.536604517698286	3.4277498424053188	2.92360109767096	2.9612121071576007	2.640316530904037	4.334180309592581
5.225605008006095	3.0550990462303163	5.211291098594664	3.74467208981514	2.824346952853832	3.1521893002224464	3.1278911363159927	2.8580146067961936
4.084752103686332	3.15786216855049	4.327901753783225	3.457793319225311	2.987768144097516	2.886368471955092	2.2695946605104025	2.6927064415068327
4.455831712484358	2.716899573802948	4.265391898155212	3.625325828790664	2.663345872446828	2.6295736140661363	2.792512025350105	2.989987128295393
5.245609617233276	3.743018126487731	5.044470763206482	4.190736997127533	3.379049396138745	4.385911406551343	2.742586938400948	2.416887576900153
4.054492983222008	2.751124048233032	3.765565258264541	3.118612670898436	2.624097421886346	2.6236051304739267	2.901581777465869	2.228229360641523
4.745029330253601	4.476212441921233	4.472362548112868	3.739533197879791	2.794392290230444	2.620978112519105	3.046248697307912	2.632027509926657
4.799023306369781	3.8035106718540175	5.38298971056938	4.058376824855804	2.8459941039211096	3.4719241702422154	3.899685725236208	2.370383055528722
4.72501091659069	3.405879658460617	4.132536333799361	3.896234720945357	2.999764926021121	5.889628448656172	2.9499474813270954	3.158325160072477
5.152026700973509	3.536286509037017	4.853182846307753	4.072913521528244	3.7060765077655287	3.3764266567566974	2.7865497361333835	2.3719674915460525
5.074879664182662	2.7795000910758976	4.677218782901764	3.770047295093536	3.67709907758817	4.206353470505627	3.382235047514843	3.804115688699774
5.490312892198562	2.9053934872150418	5.4906571090221385	3.49444596171379	3.620945756370955	2.968602612395988	5.581541877037872	2.7846611848110943
4.745297777652741	2.8747422873973845	4.79497377872467	4.18052400946617	3.702632872930472	3.13220182239605	2.37383683859289	3.995281256211367
4.569660937786101	2.7636484384536746	4.485297134518622	3.5682007014751425	2.368130656508689	2.636621629500429	2.64217721517444	2.348965414106139
4.438933449983597	3.0004735708236687	4.099056535959242	3.265621870756149	2.41073081982677	2.2319071460843203	2.7160900776138903	1.7203484345501765
3.991424840688705	2.509790039062499	4.330232498049734	3.5688319981098173	2.8780383810526247	2.4671376380621477	2.6816881745618604	2.422752926326563
4.07301785349846	2.8965212821960438	4.816917639970779	3.050792813301086	2.833365562862331	2.6470912057704994	3.125116664308837	1.9979759600821037
4.574708324670792	3.696746325492858	4.806061285734174	4.096213221549988	2.9177536047770136	3.586632646650461	2.3387279802541894	2.513237882926472
4.480171531438828	3.1087465107440946	5.28729734122753	3.676984798908233	3.217720796780738	4.4969366302929625	3.1409434361607027	2.695046746285221
5.37740318775177	3.231513237953185	4.968052074313163	4.266499745845793	3.1797301539902283	7.884820713547135	3.965298747064726	3.006472038566075
4.3968774527311325	2.848072111606597	4.18695608973503	3.497783559560774	2.1711311272172638	2.360270297652744	2.527018514028247	2.120886864370907
4.85349399447441	3.202836441993713	4.769651126861571	4.103045415878295	3.557585587502677	5.392184038821954	3.4963480279343253	3.849499605796697
5.134109663963318	3.5094706237316133	5.665633448958396	4.226509153842925	3.778340892359752	3.570682206928794	3.0170049503567964	6.995619386955895
5.314772188663482	3.92088713645935	4.803229182958602	4.507314789295196	3.3035260584440223	4.238425349414163	3.5202180050248506	3.6806853941976767
4.723311465978622	3.0942119777202604	5.22524194419384	3.969723498821256	4.150124132820963	2.605853207218645	3.930942273832192	2.6243480097219467
4.160848942399024	2.750849878787993	4.078306022286412	3.1823262035846698	2.443099696630721	2.2216005231646254	2.551371893273591	2.24156087299816
4.794143462181091	2.764029929041862	4.1407584339380215	3.128592997789383	2.7581684828642485	2.1559582917390645	3.4301177026088028	2.227702134955325
5.074459815025328	3.3658167600631708	4.5962562382221215	3.822485166788101	3.172368537206941	2.616991419896594	2.7667280401417083	2.2500664988599284
4.150504267215727	2.9375247061252585	4.433457463979721	3.1576417416334133	2.7868253924738955	2.15459927136127	2.083837720662477	1.7084632125889612
4.473857137560844	2.6795598089694965	4.249620708823205	3.4138670593500136	2.055005381618618	1.8908849331416555	2.2465430475316803	1.659887609035878
4.51708967089653	3.382412570714951	4.573600235581398	3.759494525194168	2.7379660541617223	3.4403964520818096	2.775505343566962	3.3502933414464806
4.7014044880867	3.399951922893523	4.3091131180524815	2.9430656075477595	2.339364683944639	1.7799167467826882	2.722252391161945	1.8432029655972144
5.378669792413711	3.817550277709961	4.615766304731368	4.390758848190307	3.025735194173401	4.672739630353073	3.4240340038292696	4.072289704701177
4.525599330663681	3.0652246296405785	5.000913265347481	3.796733105182647	2.492944734926463	2.6460108322546274	2.251297644113355	1.7298645755190294
4.7005170553922655	2.696778598427773	4.366060546040534	3.3856057792901986	2.432906789573745	2.1672444910919384	2.635318278645496	2.1262408462378617
4.191763091087341	2.634466981887817	3.7801109105348583	3.378793430328368	2.425955822438195	2.21899861084019	2.4359811742914483	1.986122136435838
3.84977726638317	3.206096190214157	4.259545165300368	3.707863000035285	2.0657950099758304	1.830216068496304	2.2485332503167266	1.795714811102744
4.22217355966568	2.752207654714584	4.173592263460156	4.001844453811645	3.1594191261463487	3.272451059687954	2.6899426482640165	3.0625649296308217
5.6404743373394	5.999731123447418	5.21514416337013	6.502614033222198	6.0075768750933	5.498103372425902	4.045552692016535	6.017956859773986
4.084300300478935	3.770719635486602	4.456678539514542	3.4103298336267454	2.6950200300146063	2.3346989976415524	3.1660699822975267	2.516124020281899
4.764702349901196	3.0058212935924526	4.293691784143448	4.158290839195251	3.0205983870597035	2.387036561116983	2.692061702373742	3.148073799846532
4.256045657396316	3.940478593111037	5.157823175191878	3.788116353750228	2.86720405073508	3.759957160742946	2.628748832718236	3.38330839544732
3.944913679361343	4.010818737745284	4.760179531574249	2.9244472682476044	3.364488634765176	4.618661027207042	2.8294039273006835	2.538274811781478
4.521600770950316	3.275380879640579	4.776870438456532	3.3895909845828984	2.5514919729852856	2.836630554080048	2.955815857092885	2.400143175417061
5.347621232271193	3.5867853462696058	4.297590434551233	4.040266048908233	5.379745667302863	2.98716019376157	2.787162418598751	3.8131819533219966
4.968553781509399	3.982107019424438	4.776533418893813	3.973614555597305	3.707315213024224	3.2589689956999037	4.542840065046496	2.425325309582259
4.443728220462798	3.378159034252167	4.280188071727752	3.948877465724944	4.374000020393277	2.8641906694157906	3.2723829661064685	2.8905887729631927
4.959218370914457	3.1286229014396665	4.951383632421493	3.3747878670692444	3.128327413010423	2.6559722201736973	3.424559009686233	2.64970880115644
4.985519820451735	3.3454633533954614	5.505425572395324	3.50058159828186	6.454075041964384	4.394356772973811	3.000942146637812	3.060393573033717
4.902015388011931	3.913670128583908	6.156525677442549	4.2117903292179095	3.685486776766537	2.996889029791925	3.577769623924657	3.0137421044048383
5.293896085023877	3.0792197227478	4.574986791610717	4.097444808483123	3.817359762350028	3.739518097978873	4.036626312985565	3.361534352080127
4.324024045467377	2.773782390356063	4.388891875743866	3.841185009479522	2.48490044826876	3.0453591224138346	2.658235133327276	2.3865444956821857
4.880340513586997	2.796153289079666	4.282985013723373	3.798308950662613	2.7370919105031186	3.5154946727083933	2.695564449870364	2.820209558495294
3.870875602960586	3.123420321941376	4.134840044379233	3.727066192030906	3.0071623326507297	3.1203742735178466	2.942733521831257	2.7450849289373256
4.681620180606842	3.1110947847366304	5.265607559680936	4.121345281600952	3.0913737469830003	2.25118310892228	2.397163174989515	2.290245296770204
4.083054834604262	3.520128631591797	5.092428940534592	3.756365478038785	2.452685430911929	2.3392370109180605	2.826799626117657	2.4991430732248205
4.475319862365722	4.72795090675354	6.915083110332487	4.045043039321898	3.683788108306264	8.352292179695192	6.76844184993023	3.6119490467867577
4.72003710269928	3.460366630554199	5.76377446949482	4.662240588665007	3.4492317634764045	3.252265296869485	3.908366743907884	2.4543509182320835
4.9384213924407945	2.882165974378585	4.477535605430603	3.658786761760712	5.685469298053532	2.1819277277804354	2.790397559094004	2.2376317544196245
4.664900383353231	3.657802513241767	4.483085656166077	4.168072494864464	3.791910527354005	3.7566498180937264	3.411721241626592	5.056418782768244
4.537420511245726	2.988004112243651	3.947300899028778	3.9822761654853815	3.885432852264143	3.297995870967396	2.657170709670721	3.4042686065578924
4.781341898441314	3.0731773227453223	4.542250522971152	3.103918051719665	3.0034256411423432	2.4217746829568845	2.914514135575909	2.635321826197982
5.142312037944793	3.3906090795993804	6.511251780390738	4.131088060140609	2.55271599023046	5.058233747385769	4.045518701984937	2.349973636591804
4.376234585046768	2.922814577817914	6.194247531890868	3.525062495470047	3.036707237955756	2.0886180656770645	2.647447724630011	2.5518507464964326
4.780885910987854	3.9300013422966	4.904762780666351	3.939943885803223	3.269850398631576	2.2612012827825376	2.893529589861852	2.281129173504864
4.769703036546705	2.7633943140506734	4.487936842441558	3.6061139225959775	2.899697832398696	2.3826219143957967	2.402249925177151	2.53309106398016
4.124536144733429	2.48846794962883	5.212324091792105	3.068283182382584	2.370317669647968	2.07499687929486	2.500928585710084	2.5973649761853395
4.181713765859604	2.9063816428184506	4.492680779099464	3.3428610146045683	2.627752454178089	1.8163754977102309	2.2719681762685875	1.6474134459568095
4.143263757228851	2.777544063329696	4.680946135520935	3.841238260269165	2.596650056198144	2.179616258608833	2.6084562529927857	2.1100750906309726
5.497814279794691	3.577169823646545	4.482285010814666	4.620159709453583	2.818998665267155	2.589575864874612	3.2499999303043365	2.23360171989407
4.5602863192558285	5.45224130153656	5.352067458629607	4.904014420509338	3.6075585529847976	4.5912552788907455	3.336350577301644	3.8978825229811047
5.856706213951111	3.079636400938033	4.946130698919295	3.8439220786094666	3.4160283318334392	4.35002491147038	3.041151934285361	2.147327550213676
5.250101006031036	3.901269495487211	4.9678324908018086	3.980528837442395	2.9197518964605265	4.991190022361245	4.146525692741945	2.555230077481378
5.480682849884031	3.7989882111549376	4.70905019044876	4.02643532156944	3.4636357784680385	6.515707983805998	3.727897393797456	2.978578530314749
4.232712548971175	2.831407493352888	4.404768347740173	3.502415525913238	3.022399191606393	3.0260357564332283	3.511351396050855	3.280136122340402
4.522789341211318	2.637373501062393	4.293264138698578	3.6893650531768793	3.6220650114776416	3.378866317555661	3.209826438085234	3.869489818314901
5.533290007710456	5.093428522348404	6.755864435434342	4.510664975643158	3.746929497505489	5.499543423093164	5.898541321127444	3.809426190376064
5.125358504056931	2.738266342878341	4.584532713890074	3.6396864712238313	3.22268297473625	3.077542272077941	2.6246554378308717	2.7340867530345214
4.2387566804885815	3.286848163604736	7.145017731189725	4.896479088068007	2.862608579913923	2.665148008058268	2.7509127183353352	2.5790688820600685
4.000247347354889	3.431864964962006	4.105561119318008	3.127537271380424	3.250647397227976	2.318054521341072	2.8302255605714493	3.571717020799515
4.424613827466963	2.903258472681045	5.323282372951507	3.166884571313858	2.882589456449159	3.3625376021390965	2.6842379189703056	2.981974493417014
4.714480423927306	3.882678443193434	6.445015326142308	4.417114788293839	2.5860218431623574	4.022564196989734	2.898089892694565	2.594117350240708
4.186947357654571	5.111910259723663	6.910432839393614	3.6242413520812975	3.023771251835939	4.534431196648575	3.207117905204356	3.277085415920862
4.066076493263244	2.529130339622498	4.516807895898818	3.226089799404144	2.743361120903638	1.8198126301409951	2.367620899911625	1.991993568536142
5.182456713914871	3.2454331517219543	4.64489272236824	3.440688186883924	3.293101239982471	2.4981007073666204	3.143591378954423	2.770338325161545
4.491515088081359	3.140858030319214	4.303469067811966	3.5684815526008595	2.974641904524856	3.162364891133272	3.109636523834081	2.4580318552535227
4.607677245140069	3.827901053428649	4.98232171535492	3.8708939969539617	2.7695497659574047	2.8130393791341137	2.211075725584576	3.103431357677416
5.6905218005180345	3.078369736671447	5.0881059765815735	4.265763807296751	2.948759713602412	4.362521754271529	4.059618610031067	3.752323123130852
5.105352431535719	3.7935823857784263	6.319624441862105	4.607792264223096	2.907300373251544	2.5295966707125306	2.4708702945009136	2.287347120432575
4.032695537805556	3.3785596549510952	6.204903700947761	3.9777964353561375	3.092159412674122	3.1425659151669056	2.6123755483287154	2.543096478023131
4.220397794246672	3.902359926700592	5.57925746142864	4.028660988807678	3.17067976692024	3.009927871788644	2.547004550895077	2.347933597332764
4.709003782272337	2.899850988388061	4.549953666329383	2.789197784662246	2.978319700429235	2.3527467360395624	2.69796590514667	2.302738874363205
4.8070923268795	2.896126580238342	4.857015806436537	3.7899267077445975	2.957401838393366	3.641597643840744	3.120300330506675	2.5912859113780664
4.65155398249626	2.843398892879484	4.645625600218772	3.5174065649509427	2.899085298797768	2.1871198220001027	2.8361691288568114	1.8587154814956663
5.830752015113831	3.723495507240294	5.574205762147903	3.3644567549228657	6.8919710108669925	3.3733166064168523	4.170620825361786	8.0583780189803
4.764522308111189	3.7216416716575615	4.3076255202293385	4.317767375707625	3.1446608695589062	3.125674304851039	2.9418470521989204	3.0148083105740144
5.262111377716064	3.877192425727845	5.715848147869109	3.731958353519439	3.843671548017818	2.6883018141240385	2.671422585556027	2.224148381817796
4.754568374156951	3.0136832177639	6.615937888622282	3.386376184225081	4.049935281308736	2.868548807038887	3.3111017621451952	2.8054567277667646
4.716463989019394	3.095275843143463	4.575869491696357	4.0856853187084194	2.783340828372754	3.185502272063924	2.785092469973126	2.8047375604616054
4.95376196503639	3.0392562806606294	4.47777599096298	3.2640565812587727	3.729902272865215	3.054559361140759	2.4677831502469787	2.770675083087557
4.421924257278442	3.0813810884952537	3.947573012113572	3.635244792699813	3.232989056734667	3.4367988470449657	3.0118224179843613	3.453948198796154
5.1506453990936265	3.33640204668045	4.974962097406387	3.881773281097412	2.7746081381686443	3.083727500762365	3.043978831787961	2.248464224220895
4.190029013156891	3.170466095209121	4.037843632698058	4.076936900615692	2.8932239152939703	2.1740743789122057	2.2542996160340274	2.281075012827194
4.611985886096954	2.937488585710525	4.073370033502579	3.0657193899154667	2.763717786128544	2.6109804698897063	3.1184707057995755	2.739710352475363
5.359034836292267	3.8695080578327175	4.488295620679855	4.565950781106949	3.052844715297842	3.812922748455173	2.79889239795826	4.268128435750892
5.6636366665363305	2.8777169823646536	5.174055710434913	3.6641779124736784	3.3225651711501665	3.2603249357345008	2.4822710878499312	3.161191417325409
4.881429076194762	3.6212997913360594	5.739617538452146	3.688853615522385	2.646745950032573	1.943322885150556	2.300251930611297	1.6151408483909333
4.671245878934859	4.706295204162597	7.439366281032562	6.024117445945738	3.025243623392038	4.128915082463076	3.847385288956029	2.650682413978533
4.2346524477005	2.714726960659026	5.55382852256298	2.822023075819014	2.8257952470353898	2.583281231712847	2.9624521045504686	2.2348356523469577
4.707719433307647	4.7092297613620735	4.673875042796132	4.069946253299712	3.892531968216222	5.032863469385553	4.430373848497408	4.358605958033426
4.643369200825689	3.2247789084911336	4.633840379118919	4.864650785923004	2.851530512406741	5.469284579324755	3.407764269792155	3.911625981357124
4.732026445865631	3.106695711612701	5.92050179839134	3.3330021500587463	3.211223440351442	2.8705988831092317	4.857733893314967	2.8565710324330897
4.235861897468565	3.042910921573638	4.715252450108528	3.979175254702568	3.345172757760956	2.5710438789482626	3.243761785304938	2.6651867726905256
4.501700174808501	4.119414520263671	4.481380903720856	4.115885430574417	3.20858239506034	4.094236847772866	3.291034036865375	2.928117109627045
4.301376104354858	4.407897323369978	4.704605239629744	4.586393964290619	3.839513226846543	4.162923473521078	4.082903429451672	3.884024021928081
7.63589554429054	3.18405269384384	5.246767717599868	3.889500391483305	3.025390939405099	1.5960967335638023	2.2324070591390823	1.4710016971647528
4.3503392279148105	3.1003272533416744	5.489437639713287	3.699982541799545	2.7703111434455643	3.4844529105336477	3.9034206326683942	2.866473030474239
4.595732757449148	4.205543327331543	5.572024607658385	3.9646875500679006	2.8028568823691526	3.8120607276213208	2.882186595631055	2.584210260933084
5.463296711444851	3.743390744924545	4.849760466814041	3.81589239835739	3.1611022349999787	3.430912044960863	3.452118910927097	2.767006777907452
5.13115534186363	3.8885001540184017	4.623371750116347	4.590028828382491	3.382220522854958	4.132645081481778	3.9804669252090736	3.618020707454969
4.602660691738128	3.30883811712265	5.777804666757582	4.309069323539731	3.1660163610313847	2.788773641351767	2.581717633847429	2.5600219199199743
4.825537818670273	2.6441551506519314	4.699203819036484	4.799382746219634	3.509545759289068	4.678020409215903	2.8622659564057207	3.25176943360628
5.023124861717223	3.050029146671294	5.453273332118986	4.798505705595016	2.634250495788361	3.4208104910159136	5.92333455783697	2.229399335272449
4.839999610185621	3.3696304500103	5.821657711267468	3.5130213558673846	2.751407962529883	2.7890789308677544	2.763821626748385	2.293235751424832
4.434751018881798	3.596063375473022	5.119416683912277	3.84216781258583	3.355196692245386	2.2603430308845485	3.152551222847712	4.770995814526957
5.063308906555173	2.771433633565902	4.731435841321942	4.113752543926237	2.632017428046735	3.234948936737793	2.4216969828951136	2.668271651149855
4.802098399400711	4.109695947170257	5.2519154548645	4.187424105405808	3.147207822171072	4.23551896476477	4.481047274957684	2.7049707026642995
4.506929403543472	3.0072196543216703	4.398881369829178	3.903393870592116	3.0031567192182798	2.5183346579847488	3.630873755281484	2.5983868023822043
4.646657484769821	4.116752296686172	5.86068904697895	4.309372740983963	3.067322272846233	3.70810174063718	4.745836143132914	3.3922012472107186
4.595858925580979	2.9449705839157096	4.879014775156975	3.033608651161193	2.4955019441738595	1.988163469902919	2.438398658276156	3.477661155076283
5.849398458003996	7.394174695014953	6.484436541795729	7.475478637218474	5.952190007518677	3.0267141838175737	6.907567552276526	6.945439194853311
5.639781993627548	3.041755634546279	4.994261395931243	3.867040067911147	2.5533887200197505	4.512012214285122	4.455717024544428	3.162401884243451
4.797982150316237	2.5702678561210623	4.3056152045726765	3.617832493782044	3.396780006279228	2.7480690164007737	3.7498919205896017	2.5051927309557054
4.066880351305008	4.265627032518386	4.770781397819518	3.7897671401500697	3.31601866155728	3.905067479776072	3.1622159129672456	3.090915702649563
5.206512659788131	3.3860510110855078	6.676240336894988	3.472640997171402	3.1245473713727665	2.939082641724042	4.177482869233744	3.112879523026645
5.332916501164435	2.616119223833082	3.875795036554336	4.023035797476767	3.433691659807076	2.086032533140482	2.135821947076189	2.5030679247404035
4.62162172794342	3.66758689880371	5.04700431227684	3.277098512649536	3.688448994414087	2.880587995059613	2.560810959806374	2.803562691978584
4.990513110160823	3.5616307139396657	5.635655719041823	4.082352197170257	4.264986479535939	3.0527409600160498	2.8003985833996494	2.706704082751966
4.635737800598144	3.849504053592682	5.9438879549503305	4.161942368745804	3.3584379016731742	3.790985082254263	3.198401541947782	2.5155003031714127
4.418389856815338	2.67170341014862	4.244875028729437	3.3928752839565277	3.4902020325541074	3.3471940876659745	2.9914545555343786	3.094949450202652
5.611184883117675	3.042981702089309	4.500486478209496	3.635222148895263	3.3109596540259605	2.939661923489202	3.274409212981177	2.7718114070323923
5.251285415887832	3.123080825805662	5.081375819444656	3.572737997770308	5.508909865378362	4.1179227776469975	2.8598116960543343	3.5391498081302277
5.70466684103012	3.311126315593718	5.05600675344467	6.070707267522812	4.536330282765186	4.961886125057978	3.1357348769447766	6.166271122458758
4.471173945069313	3.2934265285730357	5.625696823000907	3.697697186470031	3.34411251149626	2.718435697000492	5.539504731772604	2.450122765893794
4.908762168884277	3.310436099767685	6.312571662664412	3.293612521886825	3.6586984246308183	4.164102651713242	4.191269209519052	2.90734435661685
5.829409968852994	3.00117449760437	4.841356062889099	3.2470391452312466	3.991175505358018	2.0810468665979465	2.561604059739596	1.7644311928885483
4.875293004512785	3.918882852792738	5.10632070302963	3.4290848553180693	3.075295442627394	2.658277855667626	5.909186365724896	2.101805630947694
4.612328177690502	3.368427175283431	4.049364238977432	3.7847221672534936	2.990580837448161	4.023141990808951	2.558659836074361	2.5273006355787286
4.462662786245344	3.210018283128738	4.433074349164961	3.537576973438263	3.094755411164801	3.007536749593113	3.00152441155902	4.30774123475935
4.701322832703591	3.148075479269027	4.439471614360809	4.945652043819427	2.643388133735064	3.22465558342666	5.019001409037497	3.1006304796687973
6.089496111869811	3.89566113948822	6.660965824127196	5.609522533416746	6.0635047944179865	4.700778385400286	4.7161182526261385	6.674131284507737
5.381064134836197	3.4592272520065306	5.315966743230819	5.57087612748146	4.416938128611399	2.450652830069551	2.5558927519236025	2.485908859346457
5.226727491617202	4.782661330699921	4.590268719196319	4.115665072202681	3.232716844378888	7.885085436295814	4.097385100413641	2.873718187179926
4.8949671447277066	3.3983545839786524	5.521037226915358	4.566669833660126	4.043445111540315	4.292210649012638	3.560508740710051	6.338216265018263
4.511794084310531	3.7410750627517695	5.2972800731658936	5.267449635267257	3.2025672072944444	2.1459755329079906	2.641763467017666	2.2108719233014784
4.448116782307624	3.160125434398652	6.579278469085691	3.192848563194275	3.4751561795777657	3.0898142991977555	6.194060525543074	2.807617922139309
5.5462434649467465	4.386518764495848	4.305697822570799	4.336651933193206	3.900001923278139	3.717067604639994	4.1375713788600805	3.683323768953522
5.243711549043654	3.5301465630531315	5.975672399997709	4.577915203571319	3.840377657047776	2.914427419898079	3.632857780858734	3.700051859973255
4.561162218451499	3.0117303490638725	4.344481772184372	4.1188423097133615	2.869907038008361	1.959628382081564	2.9358069868386174	2.756865729170741
5.490492680668831	3.953328490257261	6.657737016677856	4.54196820259094	2.7558851809866107	2.490225738408093	3.201807108615995	2.412497032058168
4.696228486299514	3.870339882373809	6.566676101088524	4.02698808312416	2.941275098922936	4.153375153520958	3.1686425039574835	2.542921126499493
5.326838576793671	3.328282243013381	4.345800834894179	4.532578545808792	3.581569651351862	3.505090513944677	3.667561938651992	4.203006797140906
4.573080611228942	3.941202318668364	7.1483226090669625	4.227285033464431	3.2805278314085555	3.979609469570133	3.5041934358177964	2.975550179685347
6.293721425533294	3.879576468467712	6.6873768508434255	5.450902992486954	4.278227106293663	4.044699392385587	4.8987820383695535	7.015203878615407
5.448364028334615	3.1858676373958588	6.735651403665543	5.279937821626662	3.875865360267888	3.669468713467128	3.1688713047744064	2.920414027017482
5.088866418600081	2.947388756275177	4.451610624790192	4.2795015394687645	3.5855874587322694	3.478327920721592	2.864463331213164	2.939242426686844
4.896556109189986	2.9567784786224363	4.769299083948135	3.257910585403441	2.5020437909523	3.005557063239101	2.757314069744268	2.341026711747256
4.261959409713744	2.9480575919151306	4.61933689713478	3.17326139807701	2.7708125956367384	2.514957157677048	2.7339330134047257	2.334144990280857
4.618126410245894	3.0041301965713494	3.77887463569641	3.274070376157759	2.474234836282432	2.317135115222253	2.5199437773682	2.361831326175728
5.230202323198315	3.441035288572312	6.867272096872329	3.9926728785037993	4.43796191109543	3.007102507359205	5.150114476094119	3.621759095357167
4.496732789278028	2.982906156778335	4.850051683187483	3.2533114194869985	4.065891028420349	3.8892801099313226	4.244466995590377	3.498953029777468
4.55512285232544	3.43841136097908	4.0759291857481	3.6776911497116087	2.9142806632046208	3.82191778979928	2.934394954832664	2.658987760696343
4.578958958387375	2.8901415824890133	4.5383856117725365	4.177135556936264	2.8730828617628306	3.3187129216704627	2.657513018921427	2.435791251915941
3.740883356332779	2.743454694747924	4.349426716566086	3.743617713451385	2.6821511181229423	2.163995119615239	2.247597301474139	1.9961417742990395
5.169898748397827	3.0162216544151303	5.866754853725432	4.67930098772049	6.483650401849438	5.054292664204036	7.11167492049066	3.82888862938223
4.568052494525908	2.9340625703334804	4.697450208663939	3.820529711246489	2.6480045378819543	4.675849375204423	3.0959684906253373	3.007608935882785
5.4783167958259575	3.3971248984336846	5.521980381011963	3.663681370019913	7.283660725660277	3.127455738273033	3.703180364134922	2.675255000331299
5.141892951726913	3.285250926017761	4.578393149375915	4.313011556863785	3.5795807864315083	3.92463123422695	3.082349365270633	3.252772324563396
4.402770227193832	3.100511401891707	4.373084974288941	3.553558659553528	2.829860624021716	2.376389916715283	2.601563076856694	2.4624244128017256
4.784595316648484	4.312336373329163	4.870461586117744	4.279516249895096	3.184560082590148	4.006246191561248	4.145904619941085	3.0607372027830624
5.210838645696639	3.5728879213333125	4.9154372870922085	4.423980885744093	3.32204293249689	2.766219022978927	3.726426200112245	2.481820518635852
4.184139317274092	3.0768075942993165	4.966030704975125	3.656373810768128	2.656002775078212	2.4201738449295407	2.9046576215164737	1.9447293261521772
4.8287635743618	3.351416164636611	4.751553696393966	4.016351813077927	6.335387024920292	3.266580213299928	3.922613351143385	3.0756238155631923
4.824290615320205	2.953625762462615	4.407431304454804	4.905881834030151	3.889465512966307	2.962481514692904	2.858897530711411	2.52920760402687
5.918842959403991	3.495392823219299	5.56177149415016	3.999662244319915	3.5423467865567804	2.7782317167290342	3.771145754930177	2.7357411444220165
4.140322881937028	2.5165036797523497	4.060363018512723	3.1917988032102578	2.197568126214737	1.7728266322322628	2.364370520580032	1.908375278603473
4.710760259628295	2.923714414238929	5.667879810929296	3.5548728823661806	3.171606664527767	3.3152907186335456	2.875865995245194	2.9393741193168723
6.040287071466444	3.3565800786018367	6.572211986780165	4.211781513690946	3.393928649632614	4.004632178917137	4.133998067932428	2.861246328205828
4.204785552620887	3.468807017803192	5.464345213770866	3.56026598215103	3.574493958550502	3.799728960818756	3.701168572755385	4.643784595783374
5.043555143475532	4.956547439098356	7.263095641136167	4.210526973009109	5.69683179147044	3.7950716551419057	4.688882291948638	4.257459914249576
3.882267224788665	3.0584470033645625	4.064335781335826	3.5081232428550715	3.187968278354518	2.603387016581399	3.454826253883001	2.8586853965026715
5.1086074769496905	3.276673251390457	5.6519736438989625	3.889669483900071	2.6370600150694887	4.507911266611339	3.8829980062841	3.405684855124979
4.710073211789129	3.012752962112426	4.401338443160055	4.152975749969482	3.437295043154865	2.120622013253486	2.517619350008457	2.1178493814525123
5.042152911424635	2.819076466560364	4.402792423963547	3.5063874483108504	2.747370386844413	2.2939571487401142	2.7063352934022724	2.067299106799742
4.650193917751311	3.1743929982185364	3.959526133537292	2.80247225165367	3.2151015534087306	2.6827914225823446	2.712131034122308	2.83001407183251
5.331293338537215	5.264231771230696	6.39546365737915	5.039751374721526	4.304056421100107	3.5122067196659064	3.342429603289543	3.468055783674504
4.321117013692856	3.424486654996872	4.336290389299391	3.701910406351089	3.174206680780241	3.236569165134597	2.9234655184764944	3.2914940141032583
5.025208827853201	3.6842380285263054	4.857610183954239	4.187166553735732	3.0014995516819183	3.952099298078856	3.0510376918470064	2.499077686309324
4.995567202568054	3.238901597261429	6.562705850601197	3.778973859548569	3.207893044522507	3.7294556862095103	3.729277265620404	2.9189933974717377
5.137026208639144	3.834627079963684	4.480513894557953	4.317449319362639	3.319635757566279	3.406632633610832	5.655005830401412	2.81525413304786
5.183075010776518	3.2956763505935656	4.900758564472198	3.737955445051193	3.5093696946374138	3.1738706787113244	4.144919859277743	2.6438242139418846
5.3586211502552015	2.9696932017803186	7.061177664995193	3.543670308589935	4.519227555129028	3.8310910396897087	3.085566482529072	4.818661364328133
4.375098210573195	3.7139501929283134	4.963710713386536	5.840885448455808	3.675569485726842	4.549709595983985	2.8530445678874234	2.932235783078339
4.455938386917114	3.084567749500274	5.056321084499359	3.5325939834117883	2.9954059880086352	2.8014647202083185	2.469822932919324	2.410351165585884
4.9070440053939794	3.016463482379913	6.87268802523613	3.7872269213199607	3.2905015234468973	4.563977034744293	6.806324260518112	2.888849589753263
5.25896673798561	3.6728714346885663	6.549704521894455	4.183132731914517	3.515794022177369	2.3087109102098777	3.38328386732234	2.9737087993739317
4.987356150150299	3.650225663185119	4.778705602884291	5.583888798952103	3.3549108033682566	2.6102955563075616	3.986005770901744	3.047969930197763
4.944099545478821	3.129029816389084	8.888802748918529	3.8414578258991225	5.390408685263519	2.685497961216012	3.0847616012022057	2.8299113757852945
4.13884916305542	3.044805568456649	6.655101102590559	3.6126722574234	2.664733138524364	2.9044173709263004	2.7826333969150667	2.743284384345583
4.91738367974758	3.2219081938266734	4.99356276988983	3.611009639501571	5.083536750725719	2.7142946945777746	3.279886235361672	2.385809952902778
4.556982970237731	3.198589336872101	8.705614948272704	3.6402641892433154	2.7844744225562432	2.562608632680348	4.053233966679411	2.2352650637104694
4.189590013027191	3.0875425040721884	5.146496629714961	3.8864390969276417	3.0670025464937405	2.784361107504729	2.370828174800058	3.3314983453385523
5.136626279354094	3.2418199181556697	5.8322394281625725	3.5881454408168785	3.1337244714406154	2.852025577785147	3.23939774156505	2.449425611788795
4.825997698307036	2.7509212017059324	5.415312010049819	3.372091019153595	5.546120828978143	3.9797427044835536	3.81685195705613	2.628467068813019
5.071228605508804	2.9041339755058275	5.331422668695449	3.505332446098328	6.4294321567118295	2.95762915810849	4.740040235924667	5.739581672278007
5.6106546252965925	2.915073680877686	5.196611210703849	3.414204269647598	2.6071381468317862	3.6581191086196023	3.586227972299449	2.7451447627319943
5.247561931610107	3.088919365406036	4.374969005584716	3.473329669237137	2.9123362850470724	3.469940807097129	3.663180575198489	3.485923255169968
4.318264964222905	2.981571578979491	6.070774662494658	3.7948798656463625	3.126642972743194	1.0468458023410987	2.5100830124262767	5.319039733485859
4.4204767644405365	4.390198248624802	5.201677715778351	4.636120349168776	5.8479428359185	4.728975071358853	3.808834249268103	4.183223226395805
5.186041295528412	3.307557320594787	4.703078493475913	3.854558742046356	2.654032487628556	2.8484494436669934	3.2829409582433717	2.0338091572462424
4.046183899044988	3.189030241966245	4.863972464203828	3.3542239010334	3.1079669381907227	3.2942521776849207	2.6515375749244527	2.7251387000520757
5.184346163272856	2.8149634063243862	4.431900423765181	3.5132967352867124	4.039334747476888	3.099410991599791	4.221877611625219	3.6964875617716575
4.810954070091247	3.366093188524246	5.2796820342540745	4.23122907280922	3.610733464776315	4.366731492328118	4.309601818573612	3.4034315380589857
5.335531717538833	3.220403826236723	4.110577645897865	4.7361803650856	4.16584331351666	3.67769732415295	2.6875149294820715	3.304707773662218
4.787187385559083	3.093999791145324	6.401009833812714	4.008126521110533	3.4748197072839457	3.530134427327613	8.600769652762724	2.837822916942117
5.048991993069648	3.101366055011749	4.6909529805183405	4.381504732370376	3.145359045517588	4.007389487739679	3.784010339210686	3.777928018206452
5.319212424755096	3.78293969631195	7.838580685853959	5.257749694585799	6.145560812920232	4.4730386616610565	7.401476944017848	6.127634286668094
5.330546188354491	3.6062042176723472	5.415580576658247	3.500294309854506	2.6502466434547087	3.796903392279776	2.952973465354259	2.50765722403095
4.750432139635086	2.645022934675216	4.374350959062577	3.1951185226440426	2.8842864006282505	1.8758743049420263	2.350903079467016	3.6105775345297153
4.548102313280105	3.572621339559555	4.5692296624183655	3.745336371660232	3.2717191060999924	2.3457650982534712	2.227390942861231	2.89486922392132
5.382008749246597	3.808657830953597	5.268586248159408	4.665118455886841	5.720989990286959	4.387384387632731	2.844342555274617	3.8013050662469534
4.55935628414154	3.7588812351226766	6.044384989142417	4.370574575662613	3.259323653277532	3.389078255343778	3.232573242776295	4.205278329804548
4.390978181362151	3.4609617710113523	5.154590120911596	4.134618252515791	3.0877163619709176	2.289860973736621	3.9438668410387314	2.464973601717701
5.767638295888901	3.3957572937011724	4.641322416067123	4.062460803985596	4.967258411183151	3.7921575837051775	3.933641606100172	2.822108912958145
3.846526217460632	2.6443510949611664	3.76270540356636	3.2618533611297598	2.148558188850682	1.928271879678587	2.1892054097332423	1.656050968346899
4.687149208784103	3.186335295438765	5.384676569700241	3.6042389690876	3.207955034064385	5.230309755656018	3.848374065084454	2.682483140658668
5.495993155241012	4.124331778287887	6.221759796142578	3.6143297076225274	4.822073712601939	4.782463495860515	6.622039762667228	3.5523802922859584
4.639572107791898	3.028799062967298	5.6309073328971815	2.819063544273376	3.3330414207966883	3.167713375057049	2.94268489226748	3.010763663581484
5.096435815095901	3.526591789722442	4.171502095460889	3.735806286334992	3.543131152383413	3.4585316305704272	3.138008710828511	2.955427940012838
4.163171991705895	3.00457770228386	4.003577518463135	3.722609013319016	3.2070431980059557	3.336746991926691	2.4251048921107743	2.6263560467345544
4.533251237869262	3.445469319820404	5.577538684010506	3.87128831744194	3.5960589455189376	3.5518644334196496	2.854946875379321	3.210029421459979
4.559061700105664	2.905391430854797	4.310385078191755	3.942860460281368	2.597010048583365	1.9706132052684064	2.3128893821003134	2.0618553400156205
4.714985358715056	2.633207046985626	4.254161304235458	3.1041502296924586	3.415205160010446	2.640439570774877	2.347053971672356	3.111126141175673
5.005025145411491	3.1898705840110773	4.077402406930922	3.151157236099242	2.7547088245261597	3.1777084854654984	2.7107441816917057	2.988191882369388
4.098808610439299	3.470804798603057	5.270417264103889	3.1155889570713047	3.029933877040114	2.858298327609347	3.05867870103549	3.137239311114391
4.594485986232757	3.126758253574371	5.221214288473129	3.4292124092578886	3.269789501505939	3.09895854123425	3.160062792106584	2.959876851016452
4.313063004612921	3.5288835763931274	4.890562093257904	3.2358220458030686	2.7256250110096936	2.5221933594911548	2.8093853144491803	2.364758538320427
5.2841007053852085	3.0828722953796377	4.868548297882079	3.844435334205627	3.752460210644652	2.767325591371479	3.229096778501662	2.523250547350622
5.560635977983474	2.8635468363761887	4.180909106135368	3.7116232335567463	3.939339994887807	2.789813004336532	2.6976734282533243	2.781172946443205
4.9823650985956185	2.9645518243312834	6.265040969848632	3.6754928052425377	3.3309338841518343	4.191862224093254	3.2851125001944217	3.3104276240801065
5.058444559574125	8.213568496704099	12.314702749252302	3.895231235027313	6.498559442479873	3.910523368184552	3.5553742222543208	3.77504625323281
4.764497590065002	3.042736506462097	5.072528809309004	4.289217060804366	3.3895551457132544	3.0358993956549303	3.722251133266273	3.162652094746603
4.181044524908065	3.259243488311768	4.948286637663841	3.7802680075168578	2.816856161678726	2.936940711394181	2.3191451000707644	2.5786303706842024
4.880733805894851	3.800560539960861	5.909600299596786	4.277978742122649	6.225682832251673	3.2904632258483897	3.4785679717166724	3.605002102198271
4.8558724373579	2.978942674398421	4.613336050510404	3.960958725214004	3.036877354607458	5.121203229793425	2.8184641734218974	2.5913889014070537
4.87034809589386	3.704324483871459	5.213011515140533	3.900083273649213	2.973144894283571	3.264570676432037	3.1350371863540087	2.796305056109467
4.8757484316825845	4.273021084070205	4.6954073190689085	3.7032197415828696	2.645677039377776	3.906684067913828	2.9909409544331163	2.098497402650146
5.723083674907681	2.8729865431785577	4.49870166182518	3.8285700887441623	2.244597805668323	2.7529231254167854	3.0053247530931464	2.389410541031454
5.317626726627349	3.803471791744231	4.754545760154723	4.466762918233871	6.124244314488977	3.0770268234605207	3.516529646965323	3.93070174736073
4.519202512502669	3.482964551448822	4.218990433216094	3.956694424152374	3.4478620317529822	3.483498513802516	3.0798815394295915	2.7928659833261835
5.421280422806739	3.206232666969298	5.743285310268402	3.580476856231689	2.749677622959089	3.185011955302654	4.017050430240962	2.5653816819987068
4.246709156036375	3.340013700723647	5.207478639483451	4.560237419605254	2.79936278367916	2.816136355782075	2.966015601334205	3.216669020965895
5.120140948891639	3.289282882213592	4.233562108874321	3.3287401944398844	2.288530833261613	3.3617892032626475	2.791617801588026	2.378987616632893
4.513080495595931	2.996881502866745	3.8555140614509567	3.514070785045624	3.526297008561742	4.014155107352728	3.0163679913158923	3.1757184034843897
4.554013079404831	2.7414941132068638	5.180656224489211	3.731670898199081	2.576938903535236	2.6663492812496976	8.113922116222739	2.4413632067969204
4.520495212078094	3.4537791371345503	5.67434931397438	3.730017918348312	2.443710385186315	2.606574542861968	5.085942417631628	2.326191305692423
5.734482067823409	3.3442813873290995	7.892541486024855	4.413141059875489	3.721579736334677	4.447036111963678	4.302159669739164	3.379354372641623
4.116810137033462	2.5858097851276387	4.074867105484008	3.5577894389629363	2.7003655685891417	2.065702875914751	2.892315048929459	2.2943415438405066
3.987756481766701	2.6431339204311373	4.718750774860379	3.2041260123252844	3.128029200795706	2.1339873818449155	2.519377819173152	1.7998186770419011
4.928142803907394	3.25305745601654	5.149222373962399	4.123304629325865	3.014402711611719	4.668075841354133	3.375846314527901	2.8321763005452696
4.328215074539183	2.860828065872192	3.951818108558654	3.286758816242216	2.813884153066693	2.346837564623389	2.4653540343704865	2.2673272681426093
4.7018110096454615	3.261724525690079	4.498189422488212	3.811474657058715	3.061859728451572	3.0583115756646087	4.462734586872927	2.6135288800584355
4.4370085984468455	3.2794834613800043	4.692617419362068	3.3018138408660884	3.1378169120150434	3.330609122732297	3.776946099809612	3.303518413288172
5.215613323450087	3.571617591381073	5.194446137547492	4.478596585988998	6.470296612172932	2.596664494092677	3.477139286235709	3.4207037789311268
4.466624858975409	3.2621215045452097	4.343534010648727	3.6598961114883415	2.3229272015592315	3.7808584131656287	2.63890086256283	1.949115268130076
4.002885499596595	2.7110209286212914	5.08183906674385	2.96610761284828	2.5639956244836384	2.320439944677399	2.984985071568865	2.2118443503250624
4.484753751754759	2.8969562947750074	4.837519189715384	3.215513277053833	2.8706672617041304	2.721635623150906	3.277039762282725	2.7427120888264835
4.275043600797652	3.634320425987244	4.687314349412918	3.717418515682221	2.594188729665801	3.4776304220533225	3.3418161960236854	2.6326191918708424
4.291438639163969	2.6700271129608133	5.06983753442764	2.8796018898487072	3.713606008760667	3.050025211097814	2.8832317858413075	3.308855445740745
5.175611162185668	3.609875178337097	5.602734029293058	3.4417861402034755	4.1788723131212855	4.548650992212744	4.666276498417638	3.894852289375953
4.287641027569769	2.8481370627880085	4.175417187809943	3.340761619806289	2.790661563666213	2.6263589859969296	2.8453849880867232	2.6927221879036023
4.672755634784698	3.71495897769928	4.497406423091887	4.051894593238829	2.818455425723262	2.4990553889479306	2.6243755735378085	2.649847204552488
4.530127298831938	2.943760395050048	4.718846562504767	3.3337381958961485	2.4063968165566294	1.9602987236029104	2.4019257403360554	1.8629263707811887
4.495436853170392	2.816534805297851	4.095675593614578	3.192592215538024	2.2493971810567044	2.0495340719371127	2.7921835329377083	1.606739849296016
4.869636425375938	2.789277899265288	4.8867572993040085	3.2769303262233733	2.507858347483772	2.385823960557885	2.8162976219880616	1.955342055283884
4.8372394144535065	3.9320474386215207	7.500793385505675	3.6942764878273007	3.5190504633063577	7.245500825729707	3.978380974493554	2.878873355017804
4.35999114215374	2.5593827486038205	4.2922808766365055	3.295420950651169	2.3191279271568743	2.079977680482842	2.3661646297169336	1.9000847593582797
4.4330951750278444	3.7067483782768247	4.784217423200607	3.504280567169189	3.014941306585829	3.164339492951791	2.9489124446731445	3.4208202748566845
4.170593568682669	2.809871885180473	5.382784435153006	2.8845367670059194	2.358884322174137	2.6984928416577887	2.779020673614026	2.517396605540433
4.792737162113187	2.970511251688003	4.598311164975166	3.754097771644592	2.6797217991362783	3.1429375830461237	2.6771035301910016	2.6955082554220624
5.50229017138481	5.8930066347122185	6.307823646068563	4.645115208625793	6.727159945038929	5.3764123372708905	2.8567047542410817	4.848680691875389
4.7897931694984415	3.706954610347746	4.514236381649971	4.026441681385039	3.399122048697585	3.087790535396949	3.2935166293626126	3.0626785030958
4.586569958925243	3.5460900425910946	5.20719528198242	3.63651675581932	2.800733202048017	3.626537766541278	4.24764313049819	2.3931241771556477
4.827524417638777	3.5545549750328056	4.564070290327071	4.7577519536018364	6.125678723758593	4.745102782933557	3.580717131753917	2.469307723647141
4.266138523817062	4.076343366503714	4.14930252432823	3.2722818791866284	3.1535959382046017	4.814901762684283	3.8909697508383694	3.8335472422815298
5.455585098266599	3.2969464719295503	4.745771431922912	3.978571027517319	2.729253168009957	2.935684388513904	2.991049938295427	2.311644828594062
4.772384423017501	2.909834957122803	4.497093021869659	4.342187672853469	2.506759687890196	2.2795905151102325	2.64061486021621	2.939792897629629
4.466646173596382	3.6052271842956536	4.407221567630765	3.5596519649028773	2.565323374183635	2.5121445063526537	2.500847465274138	2.2450175865768256
5.473907744884489	3.5427026093006124	5.785349786281584	3.767039185762405	3.091783518039398	3.535566599911319	4.094599952156658	2.574989454382984
5.532475027441977	3.3846425771713244	5.767308798432349	4.100071048736572	3.7523245173435407	3.387718667156291	4.249032337498681	3.8734236917772633
5.114423745870589	3.086002570390701	4.753625935316085	4.400751525163649	3.3699707343504115	5.031701224495346	3.6525687903656734	3.641038417512808
5.001627993583679	4.453805947303772	5.070965862274169	5.553488874435423	2.6169728843075104	5.930775814324694	3.57705950041863	5.021225938552194
4.108799478411674	3.6961166203021993	5.7208502888679496	3.525359341502188	3.1739701706518275	2.3363581821037718	2.5957035604032472	2.386920478116386
4.188068944215774	3.26309933066368	4.516660767793654	3.7017929911613465	3.2549105417858795	2.428180031821515	2.278182699781449	2.544428409141404
4.4707940846681575	2.983500468730924	4.326628342270851	3.478353741765021	3.4541332878651185	4.062122071922284	2.9334707446011388	3.842923747460979
4.430910283327101	3.502404958009719	6.068998265266417	4.541569417715072	2.729560545891137	2.567358198439232	2.504759482087485	2.2805753103554744
4.74520343542099	3.3265235841274228	5.1314195454120615	3.841161227226257	2.5821571890310566	2.9240494110625947	3.9083880659991945	2.447951163911004
5.174241161346434	2.7718984127044672	5.699314087629315	3.355992484092712	2.8228846620400696	3.024927806897969	3.165408595549999	2.365651301964997
4.781504666805266	3.2963056206703176	5.020679914951324	4.609328573942184	2.837101302466213	3.6308164683954303	7.770650838955313	4.999356351262149
4.335718667507171	3.5674744606018063	5.349963602423666	3.888724374771118	2.749668973478511	2.6002890832401357	2.663921573480591	5.48837018602925
4.113394343852995	3.4599364876747107	6.023541581630706	4.507887107133864	3.154270710474283	2.836894728113367	3.3502068094711945	2.9793671773581125
4.539617079496383	3.395654308795925	4.787976866960523	3.807246357202529	3.1850103104740715	3.465691457697448	2.779371514467524	3.179545937434942
4.87565017044544	2.906970041990278	4.747821110486984	3.371948617696761	6.825311467389142	2.510276449561242	2.964987895407152	3.819871074353254
4.854785460233688	2.5872119247913354	7.114862722158431	3.505989027023315	6.585239523671557	3.234964636226529	3.182873446399054	6.567712680963394
4.8444438606500615	3.0712728202342987	4.275321388244628	3.669594094157218	3.68538452655677	2.4684973162039734	3.243446425742009	2.544101862129376
4.500641053915024	3.6559650182723993	5.901505663990973	4.186098200082778	4.16945142100437	3.744861981617456	4.035765266911362	3.3990889700053373
4.308351099491119	2.7863037467002867	3.982892650365828	3.2382969975471485	2.9474254921119263	1.90807755135094	2.5575361520569992	2.29307460809102
5.574202591180802	3.5772447586059566	6.095463907718657	5.24617985486984	3.3705326499672967	4.64764434977213	4.532472275006743	2.975343187008649
4.2920727789402005	2.9043319284915925	5.499764293432235	3.619527918100357	2.8097464937458665	2.251212137777819	3.683607627048183	2.2336724090721742
4.111588203907012	2.9012100994586945	4.401632785797119	3.58837159872055	2.9089604508240536	2.995449402466149	2.8841652132674964	2.735478895970339
5.230169704556464	3.6238366603851286	4.552790880203245	3.74204179048538	3.062108432232655	3.121733452045153	3.008420956490329	2.719893558578945
4.451537936925885	2.784095710515975	4.188391768932341	4.17664970755577	3.111441361885632	2.7773159912728733	2.802773724384406	2.811618682485201
4.468771272897721	3.010766613483429	7.517579767107962	4.574709808826445	3.2509080615497785	2.8900299210115623	3.048936737807163	3.2117475293223694
5.693650349974627	3.8359592497348793	5.645894813537595	4.22538081407547	3.589014154468893	4.210802938925312	3.91283914411811	3.2229416579901224
5.002751520276069	2.84034880399704	4.276751685142515	3.881265899538992	3.127734408379049	2.284386486994255	2.5254624424582044	2.474207881287225
4.753423196077346	3.255631566047666	4.058572781085968	3.833822870254516	2.675101954609936	2.583971435233752	2.45400515192023	1.9908506492578733
5.142070466279984	2.935038363933561	4.047830262780189	3.289172691106796	1.8450381485825236	2.0200562031808413	2.176928083170545	1.356408483824736
4.11461020708084	4.702395513653753	8.896759557723994	4.471451628208159	2.3356960869736985	2.662401516570963	2.813441446297285	2.36034776709306
4.297798800468442	2.985559499263763	4.362233024835586	3.2038507640361784	2.199878178466826	2.0495340719371127	2.7921835329377083	1.608699479615627
3.917714390158652	2.8358803927898406	3.630956131219864	3.2478106200695023	2.596174031638789	2.3319185048168736	2.4974532767362483	2.3204003085446154
4.298050254583358	2.8928195118904103	4.439802771806716	3.5799278855323764	2.4057586122378605	1.9083246538387009	2.659274355526025	1.846671166436881
4.584530976414677	2.772492110729217	5.388788419961927	3.670937550067901	2.931395325927183	2.962788502293337	2.5097809826773467	2.765491842109727
4.746957910060882	3.2185133755207045	5.200289899110794	4.6798463404178605	3.1073444984108143	3.411044989486425	3.54165838030796	3.596133997530908
5.508937962353226	3.360454261302948	4.856347730755806	3.1477706074714664	3.689267562847871	1.8256760288432567	2.4958648248353854	1.8407234350974735
5.24503469467163	3.548599934577941	5.137411737442015	3.495356559753417	3.0058681778795537	2.7989515751592333	4.706254178228834	3.3581281847944795
3.993208250403404	2.671065753698348	4.28048788011074	2.6938782691955567	2.497920475700189	1.8440668150637405	2.463296511644047	1.9557682061628097
5.681280744075774	4.541189619898793	5.33417266011238	5.900493568181991	3.868998690746345	4.186136084957102	4.381526991960152	3.9180379372222953
4.726271596550941	3.759737706184386	5.233528825640676	4.108842808008193	2.316362734684272	3.3671392621376155	2.694448485496188	2.3869538503894447
4.810814785957336	2.6896477162837966	4.455232715606689	3.618415784835814	3.0389439306522505	3.3904714145565	3.01624506288248	2.8145472320521714
5.08049246072769	3.318605476617812	5.4918154835700985	4.353125858306885	4.250455536577719	4.01981707279767	4.375601337244518	4.076272667790894
5.231772601604461	2.7393759191036224	4.471469557285307	3.478716272115705	2.6151543583892085	2.5142587032450385	2.6948037059181447	2.2446421717984806
4.551527261734009	3.113706827163696	4.522031125426292	3.665034997463226	2.887047315819769	1.917020814544502	2.798600185778962	2.82629610759691
4.275374627113342	2.9898815214633934	4.349572175741195	3.9540521264076216	2.5101508482178776	3.056800279495771	2.83715528565965	2.0766095032358933
4.203211539983749	2.7650177419185638	4.389573147892952	3.0798752427101137	2.6368052816885457	2.944040436375119	2.61808290218874	2.612440402366901
4.92477510869503	3.510810005664825	4.229880231618882	2.9650709211826323	3.0135562312511404	2.463587696294796	2.772840818319845	2.926060856493096
4.638664236664771	3.696183371543884	4.4414277970790845	3.23057335615158	2.6052858480591987	2.835550647266856	2.9472284316595343	2.373864413589632
4.411529844999313	3.1268107473850244	6.789362207055091	3.753516101837158	3.0013439653802263	3.426758480151705	6.986890853938396	4.109120594025228
4.171417415142058	2.8905447602272027	5.151908987760544	3.7614120960235575	2.6755409354343693	2.503262037743448	2.690939019786644	2.273190692775809
5.001669672131537	3.2240920603275294	4.470169585943221	3.704594737291336	3.251029070129279	3.5416320342344774	2.885959432224752	3.01157806244933
5.280224686861038	3.8196074306964873	4.984459501504896	4.147345513105391	3.761610183433049	2.264463795751476	2.804625021051813	5.814857775668555
4.080306065082549	2.816470235586165	4.1279454797506325	2.804899793863296	2.4869357962863914	1.8434414029300568	2.1363144078840235	1.6575677626459808
4.271483790874481	2.8701823592185964	6.272648990154266	2.9366669893264765	3.2624863123549046	3.2370981315901046	4.519948397854245	3.0259427053464445
4.753098446130752	2.7809476971626284	4.336900079250335	3.1707442879676817	2.2325804111843186	2.1498140064396063	2.9968986249753518	1.8276313001731557
4.834109127521514	4.4005752205848685	4.671157085895537	5.240936547517775	2.541664793617316	2.459698553161336	4.6122035641304	2.4562686476782423
4.536521920561791	3.0933274030685416	4.488651636242866	3.458920311927795	2.8799360742135827	3.26743881953353	3.1107765997587418	2.439116740410906
4.669219952821729	3.061890721321106	5.404090189933777	5.195769959688187	3.035433374112845	2.6285265757963265	4.397283861085263	3.3287933380447385
4.038365441560742	3.169384801387785	5.409074103832243	3.0157541632652283	2.764965769457849	2.821396519549559	3.3219649893742837	2.5974290931336053
4.094090479612349	3.327276194095611	5.157175910472869	3.0691698610782585	2.67141340170876	2.395649529113056	3.212099661010024	2.612035258448052
4.024858254194258	2.9596057415008525	6.279620549082754	2.890117049217221	2.820551311016013	2.692475359482408	3.031776253917192	2.253073716594666
4.960559558868406	3.4264370679855345	5.024276220798492	4.290548419952392	2.996316111598064	2.8139226091285683	2.808247140156216	3.139810719411333
4.723125398159027	3.439249700307845	5.536267164349556	4.395065343379972	2.8694122034177205	4.574917148534448	3.803694735949836	2.600610030581752
5.1123953342437725	3.389353951811789	4.478962206840515	3.7774299740791295	2.8405799591931107	3.484754482259247	3.194844063036093	3.0851604516185342
6.103943824768065	3.388508009910583	7.692908304929733	4.590731257200241	2.9600265219145445	2.920127385938282	3.882138294744529	3.509085971842284
4.606986588239669	3.348944449424744	4.84360715150833	3.6510976195335374	4.157537021810623	4.210007256896853	4.155552881088767	2.702024772642153
5.493667852878569	4.229517686367032	6.574676620960235	5.225757932662962	5.71848098471614	3.1935578220786	3.964442102810142	3.560477813279824
5.579607343673706	3.7729894220829	8.097635263204575	3.6472698807716366	3.466993838133166	3.6022910668713983	4.227459746763389	3.3789404287371827
5.259687969088555	4.909012481570244	4.690020257234573	3.427983725070953	2.5747629262921885	2.96970302303149	2.792481057731229	2.3069359229771638
4.7759167611598965	4.033675962686538	5.723645424842834	4.764563465118408	3.429249054455617	3.614499856909021	3.5830753884819844	4.103357344980706
4.792417335510253	5.178524315357208	8.015274143218992	4.74351133108139	4.089458897046958	3.846627281136484	3.166337518193422	3.916152101645393
4.784936529397964	4.16756453514099	6.968691074848174	5.346829664707183	4.236901301389707	4.406729467509281	3.832985985533276	4.317401791260002
4.369809651374816	2.888841414451598	4.42303702533245	3.250717204809188	2.683508104286293	1.6885952014198766	2.094179142679827	1.6888526521849525
5.600675725936888	3.507910645008085	4.462375509738918	3.573032742738723	2.6295107891775795	2.2315219760021723	3.0040282949976382	2.401438092063271
4.823674577474593	2.840623873472213	8.213826966285705	4.632803630828857	3.769536800083865	4.172106210925854	2.9847604008444533	3.2511404237655444
4.9967412590980524	2.9882680177688594	5.770154580473899	3.43756255209446	3.0705473299955783	1.967464669284464	2.87536920879393	1.9824427607160888
5.382418763637542	2.624996334314346	4.4229329198598855	3.3087326645851136	2.8630686233008205	2.1853214339065907	3.0142214510634138	2.533932512016741
4.038466107845306	2.752647376060486	4.5368539363145794	2.911666053533553	2.5453399222817885	2.150617276262229	2.6850257151296364	2.1244456983079765
4.817489719390869	2.95316908955574	5.003095537424087	3.937274354696272	3.563708676744266	2.710440779665923	3.0424816085826736	2.578525494056855
5.097255992889405	4.3021593451499935	4.830030715465541	5.677644664049147	5.982520154929268	3.43888017094897	3.5251313849107904	3.739350275046948
5.339066398143767	4.380698806047438	5.043631345033646	4.480125480890274	3.4388648566015334	3.6682487143560687	3.999889451526649	3.4419070257754067
4.582987678050992	2.5661381721496577	4.595496243238448	3.534171104431152	2.607847445210195	2.631488978207752	3.83957890675646	2.9435253414961786
4.866434794664383	9.392664086818694	5.164051854610444	3.491206470131873	2.786424448543684	6.641678706447312	2.8157931924748385	2.842196226253553
4.56788014769554	3.1308881878852843	4.451601105928421	3.6759519934654215	3.429815422133001	2.891536546263101	2.9115328724769967	3.507788701613764
4.741657483577729	3.384902036190033	4.55752476453781	3.994374367594716	3.346066368613011	3.301380728240356	4.144084251742133	2.859067064621954
4.259372699260712	4.521524369716644	7.006351861357688	4.440856111049651	3.845447546457891	4.108957622851211	4.162944840898716	3.913888520705936
4.2871269285678855	3.325484478473661	5.179560789465904	3.837060475349426	3.311507456559841	2.519201562338508	2.811146611951832	2.4938165448298006
5.084071326255797	3.381587052345276	4.516645139455795	3.571143132448196	2.6517150061391974	3.191424927573624	3.961316015693461	3.0405194791168317
4.909677088260649	4.083834648132322	5.992722249031064	5.027905738353727	3.74638898727664	5.757819393558199	3.636029876960481	4.782443125520052
6.254870146512985	7.0121533274650565	5.545997130870816	5.961547613143921	5.433124369133967	3.5987631019943187	3.640036985986995	3.638773569716151
5.983982676267624	4.562885570526122	5.160142385959625	3.589242488145828	4.287166566899408	4.411219190226863	4.168698461437728	4.107287095365315
4.351888677477836	2.6842091560363763	4.816594982147217	3.100191020965576	4.68106847587725	1.7060046706292875	2.074228040030305	1.7350599572791316
4.261295926570892	3.55125359892845	5.281672945618628	3.113670295476913	5.116235974354929	3.2686929147153063	3.935470104220298	3.0591155573380315
4.522020304203032	2.875744467973708	4.910793638229367	4.231550633907317	3.6586449324277934	2.905269533916888	3.960865374120162	2.607035995147553
4.777077198028563	3.112139582633969	4.220285755395889	4.2193244636058775	3.7200865951726416	3.1483322664285662	4.101101382128899	3.383988980135256
5.367335161566734	3.1171960741281506	4.257247069478034	3.322206968069076	3.308203919682995	2.292582564455928	2.341539525107743	2.0908159812344964
5.401447677612305	3.610735791921615	5.170662683248517	3.4405959248542786	3.721265144887025	2.196399897785885	3.285061665778724	2.9579210398229088
3.89640824794769	3.381703948974609	4.704277190566063	3.46773624420166	2.385476914839921	1.1099506181607637	2.3920863542651127	0.9665949811743606
4.301533651351928	3.137711822986602	4.569059485197066	3.9597904920578	2.251853771835757	3.428768292718733	2.3604575714585105	1.2131983352148232
5.716284736990925	2.741771465539932	4.094453740119934	3.7162863194942473	3.686658210394998	2.6590146347065025	2.7196955558594924	2.407280686449729
4.974621409177779	3.4484287768602364	4.739335915446281	3.569943949580191	3.229460103669421	2.9302597727761963	3.476884444714167	2.4859704559105813
3.981288719177245	3.1536626487970345	5.4601906388998	3.5455536842346187	2.6147582337939643	2.484744514069601	2.2093111517945103	2.167031029981436
5.116764104366301	3.355217659473419	4.940712332725525	3.761997830867764	3.1997069447259783	3.9857426230166655	4.500314369432103	2.824716647158801
4.473258531093597	3.3277438640594483	4.361625459790229	4.478037524223327	3.483737363496024	3.293833350876047	2.9603038779050768	2.8128312650821514
4.471530181169509	2.616790038347244	3.845901119709015	3.0078149527311315	3.13373767915068	1.8700593290481984	2.3587720613746352	1.9178651186696487
4.733040219545364	5.014813566207885	5.427591216564174	3.7377589464187615	3.211853049596311	2.5007964312482844	2.87707712928387	2.460173329962185
6.873083645105362	4.844238024950027	6.212587091326713	7.437548536062241	5.894375957246463	5.049379053895551	3.268392485766258	6.645358512172383
4.456302696466445	2.8944740235805515	4.360367083549499	3.6131878733634952	2.760408618780364	2.9678039172277684	2.430840382231805	2.58625484956347
5.983017301559448	6.411056125164031	12.850424289703367	6.207790690660473	6.4607566430388665	2.545111685215472	5.9580971437774695	3.1709022799801057
4.531555867195129	3.4856389939784997	4.830316150188445	4.610875833034514	3.139055608670465	4.085842171160943	3.809987700074431	4.1075285793533975
4.849702554941177	2.7805759489536266	4.686497876048088	3.809731072187423	2.9023431161778643	4.8626648191258575	3.561186381460595	2.887811683533745
4.506565922498702	2.8188711047172545	4.808534854650498	3.509793823957442	3.109673119338792	2.4166332639325385	2.857160809195929	3.070077046707442
3.699049374461172	2.603716510534285	4.442432975769042	3.320055490732192	3.015070918202995	1.902858118070614	2.685381758853458	1.7751932282816585
5.058274906873702	2.51074937582016	5.186140573024749	3.304855728149413	2.783890655453596	2.450839677944192	2.54345887531421	2.059319528243771
4.95388957262039	3.962558531761167	5.228000521659848	5.23963816165924	2.519729444668376	3.4604483482543045	2.998987990698774	2.2653118580150178
5.05577564239502	3.2682737827301023	5.036876875162123	3.752261233329772	3.3243492772147887	2.7940704541253574	3.300991909445818	2.632259352937644
4.490621465444564	2.7547033965587606	3.853898832201958	3.563854414224624	2.869507592164329	1.96288021177785	2.6965776476998644	2.2846647479439564
5.763163751363754	3.302487051486968	7.3395014464855155	4.636860966682434	3.749848870257062	3.3614908672207298	4.041368156643274	3.028469210262931
5.093870040774344	3.70076378583908	4.414684998989105	3.5673443436622603	2.9323028036575898	3.706085865081034	2.962094766910234	2.9447666886185844
4.463649642467498	2.7940166473388666	4.573062989115713	4.005637201666832	2.753465158754587	2.100057281051072	2.1913887520584114	1.907618229874421
5.145477008819579	5.524262809753416	6.08579615652561	5.164620494842529	2.914844604302633	5.597085034093208	2.716041041662381	2.984944719692247
5.752695274353027	4.616550862789154	5.980000674724576	5.179551100730896	3.444485372471678	3.7541941735611934	2.779232677065214	3.169247381037789
5.144209021329879	3.473556852340697	5.86456395983696	4.599732315540313	3.7310610672865314	3.661044547472392	3.3434480869928964	2.6159450410088843
5.874268257617949	4.075200802087784	6.042617142200469	4.151725506782531	4.94038249754218	3.815572233909572	3.291684339648089	3.99738036219936
4.56805104315281	2.746157908439635	6.194156825542444	4.034707307815552	3.0467953364077416	2.848383371209643	3.9651492165873554	3.0913569200007704
5.051255559921264	3.641927367448806	5.000169235467911	4.654995340108869	3.8107225946376087	3.74415404207113	2.8054444903319182	2.896096899520316
4.561353826522827	2.595854806900024	4.219652679562568	3.5467971920967094	2.6314306919584203	2.11833126005355	2.6792212047854185	2.1429120220948925
5.416815900802611	3.0055889964103675	4.506632721424102	3.34811001420021	2.55641753819868	3.098243382033452	3.245648542256872	3.011323414653109
5.009906995296478	3.2592480242252337	5.273532891273497	4.004221546649934	2.7053151353097085	3.871991973402512	4.714398636642532	3.0259502680245784
4.443307986855505	2.9561447620391843	6.025182306766509	3.90637888908386	2.69332461841884	3.9061499585972	3.655637585674549	2.5935762625417205
5.405603620409964	2.868328601121901	4.82227489054203	3.691301602125168	2.3970150870269347	2.0224852553283155	2.9716352539544526	2.1187117553850543
4.281515219807623	2.6296789407730103	5.682695221900938	3.3488124817609783	2.2534265224882986	2.563720794900081	2.9748341547295825	1.6213711306088463
4.092157325148582	2.826007455587386	5.264066869020461	3.578968638181685	2.6557754590340723	2.631282767922499	2.626231417823368	2.3553734149904897
4.989767438173294	2.8977007150650014	4.68296861052513	3.853972828388213	3.6569060697128073	3.2282011325944016	4.757912399170824	3.0297865525706014
5.477216535806656	2.795444792509079	4.8048867583274815	3.61795772910118	2.5401922302805486	2.1513462577278792	2.6251883142440837	2.042727138941864
4.748916918039318	2.973401886224747	5.082952678203582	3.9524893581867193	3.231564694212918	3.2012998526894463	3.005392414273772	2.9374218687164
4.7174350082874295	3.0974544763565035	4.538809823989867	3.919136166572571	3.031803648276503	3.4614654977554644	2.935300522474621	2.745703658787372
4.5627575278282135	3.9326634466648094	4.939394932985305	3.418442809581755	2.768941446493565	2.743010014780732	2.7681536427262623	2.972049404566804
4.823810011148452	3.0745011925697323	4.828553438186645	4.267783081531524	3.398565019619572	2.7074547924572885	2.688912064783404	2.3265465278464825
5.447852349281309	4.867822957038879	5.962540924549101	4.493468970060348	3.522226914609172	4.398583580182474	6.977795512830067	3.520119844483238
5.056065261363983	2.767468440532684	6.229587996006011	4.404089581966399	2.68266130367187	3.346070966939252	3.620264699495176	2.028685463285135
5.745498299598692	4.273848831653595	5.893012988567352	3.704840946197508	3.64374861011282	3.946247662241744	7.397165798911262	3.0919911266917044
5.544484424591063	3.316009861230849	5.57140724658966	4.446262109279632	3.192059538966172	3.085565456970411	3.170167431459367	3.7261705333960817
4.813834035396575	3.1643823862075795	4.42088507413864	3.984605288505554	3.480168324787775	2.87000021162566	3.170478550141377	2.4987349184036067
6.155689036846158	3.361096829175949	5.682774430513382	3.180910968780517	3.2404048770836678	2.852841084320748	3.1002351871149307	2.8552922809273507
4.090666848421097	2.943645033240318	5.96565933227539	3.331858733296393	2.7887130397614794	2.627882207977583	2.6733565851851773	3.1662237860197244
6.343289560079574	3.545240843296051	5.657536068558692	4.100374698638915	3.90271866096189	2.2229301250127973	2.259329772374795	5.72012241245265
4.818378114700318	3.4483735024929043	4.971796703338622	4.9778480410575865	3.4933309494590654	7.459208879146518	7.563173755264822	3.520968489415488
4.8044766664504985	2.849240309000016	5.019405901432037	3.9191213965415943	3.557479285974389	2.7147284789539685	2.61833192469883	3.1318516741829807
5.107385832071303	2.9583463907241803	4.288250929117202	3.5189011216163624	3.029306964986865	2.32448941186301	2.7166785806890803	2.7796546332646868
4.872993212938309	3.682489383220672	4.820854270458222	4.242981141805648	3.156711679040454	3.0966896813749742	3.067203396353641	3.118422426890335
4.494242000579831	2.454374051094055	4.27334046959877	3.097526413202284	2.3210226726616368	1.792575269007774	2.202049101078196	2.771860979788632
4.612835937738417	3.4507038772106164	4.6048134714365005	3.7639489293098447	3.172203634002785	2.827865437549124	3.221295980138013	2.7702143537952035
5.134640121459958	2.514682167768478	4.505596178770064	3.283086419105529	2.94435552179932	1.850982145509378	2.5482270524485973	3.463543157559559
4.679891842603682	2.927001184225082	3.638460445404053	3.545204937458038	2.435182889922222	2.0263716227279103	2.4036484421940347	1.639621454352059
4.928977954387665	3.845594263076782	5.28443563580513	4.626399117708206	3.643508775533679	2.7792422045635705	3.0896272340965463	2.734141315780988
5.383904653787611	3.0230166137218464	4.910617226362227	4.188837218284606	3.248016209663623	3.521820740580303	4.386559753185802	3.677774992241362
5.277777796983719	4.786770737171173	6.162147563695907	4.653247928619384	4.17856595150151	4.549624940288888	5.115293147170624	4.394294346948705
4.507855254411697	3.272943589091301	4.316287907958031	3.094287806749344	2.5631723290687165	2.7497305039184043	2.401522147360363	2.394351131548835
4.910367995500565	3.362427556514738	6.970342010259626	3.386849319934844	2.6547988440256374	3.1033834339704947	2.7403453620504687	2.583419013575932
5.01922087073326	2.892825424671172	5.096448069810867	3.457291972637176	4.100696784956899	2.3998922299126386	2.442719107997198	2.58694912439892
4.528981614112852	6.090418577194212	5.31303457021713	7.0702194273471815	3.5359011299649588	4.669258288582887	5.894053140299628	2.7937127932123853
4.698361456394194	3.7303254365921017	5.771847754716872	4.405952876806259	3.3583540256180773	2.8122048839542866	3.547050822706255	3.630439297628045
5.741775506734847	4.424779552221297	5.008623701333999	4.07817513346672	4.214293437505248	3.939497974579616	3.084832831063967	3.892427730548984
5.282499265670776	3.2521600365638728	4.970313251018522	3.768717855215072	2.673655850700539	2.5735781406304725	2.532396412768432	2.206315308759028
4.771256917715073	3.6921720385551446	5.413155198097228	4.305818301439283	2.673699350111292	3.2942320511613965	3.137256989693623	2.3118042017802334
3.969246846437453	4.042211019992828	6.585863614082337	3.314619940519333	2.8204046262404607	2.651932760374073	2.5516891662582526	2.6907296003110925
4.2341683447361	3.076647293567657	5.784796655178068	3.5093564152717587	2.7830252303863108	2.8658493014610085	4.930992522675925	2.7715370298348203
4.7754893600940695	3.005714344978333	4.075094062089919	4.058874684572219	2.768103811477576	2.63073581988966	2.7784698614283507	2.3974385692476674
4.921517902612685	4.445466893911361	4.315958017110825	4.414392650127409	4.934481457746958	3.5512811786736584	2.7497868717300555	2.991748356891173
4.439010721445083	2.589599269628524	5.141915568709374	3.2304248392581933	2.7984747987573724	2.904904893555668	2.733164757803304	2.8143274555734337
5.531177550554272	4.651005071401595	5.83406720161438	4.623902517557143	3.7669594167833904	3.5258371620665354	7.554121778815743	3.3589028214379417
4.563494458794593	3.9644521415233607	4.095813745260236	3.32914987206459	2.440711618368402	2.8593720705311894	2.6970406928525423	2.7558611108778805
5.12767304778099	3.244292473793029	5.220955175161361	3.865741127729415	3.167563730218838	3.8734367429795777	7.4378219566896036	2.2858006016566086
4.9454173147678375	3.118083101511001	4.537925508618354	3.6785333722829807	2.514486573527284	3.1045412793838767	2.921633061250398	2.0705725004974336
5.467465007305144	3.0064164936542506	6.178929346799842	4.058505409955978	2.4324860818728395	1.1205490277036323	1.574063240546849	5.5215254248411
4.143029797077179	3.606840723752975	5.426390016078949	3.477456730604171	2.8693123672613616	2.738977267224942	3.918442328271485	2.997128305783161
4.957298815250397	3.3076062321662896	4.453746676445004	5.287141990661619	3.646674485796833	3.984713616483573	3.2284025449680698	3.5119595105360166
4.362235134840011	3.643283939361572	4.276169168949128	3.583018833398818	2.456245543413809	2.145662611658809	2.613250219855298	2.140815159076942
4.471978771686553	3.0348088860511764	5.3648502111434935	4.393907010555266	2.66970315553469	2.7003877349380043	2.463184365405201	3.916912675147088
4.663555383682251	2.6124810099601747	4.970871317386627	4.288161119818686	2.503022370082297	2.6347522955720937	2.744358359779009	2.157660618733068
5.107931143045422	3.362122571468352	4.788830029964446	4.063542783260345	3.602246997023869	3.273592243461368	3.8643146328338704	3.1750760242084883
4.436835211515426	3.763811522722244	4.344212466478347	3.4604139149188984	3.213743360679252	2.404832014435314	2.667125511870263	2.610830452685749
5.198440295457839	3.816325527429581	4.670294421911239	5.045100504159928	3.735879001207617	3.586806625063195	2.975022585653353	2.6302018749518186
4.823879319429397	3.111001724004745	5.028932505846022	3.402393579483032	4.078065641818126	2.6998492720719818	2.5609734972719744	3.4566353791954434
4.881413912773132	2.8677081763744354	5.966528049111365	3.897944706678391	3.332425616438443	1.0835344943908796	1.5721075851985682	7.956168892965331
5.665475040674208	3.979260647296903	5.449584883451461	3.5937890201807017	2.636776651320831	2.7851109106006184	3.639439560979776	2.7701311132890307
4.98181458711624	3.611202263832092	6.277840238809584	3.773736885190008	3.850625467404117	3.0896104449848805	3.8459962242640153	3.722156024492005
9.562739273905754	3.3638475835323325	4.523690024018286	3.470618307590484	3.216392537957645	2.22292042100599	2.71815699274416	2.381515843114665
5.644736403226851	4.237230002880096	6.793533140420912	4.783345997333526	3.876096149963912	3.3149779768159395	3.938571473782319	3.4423917173600787
4.765990158915519	2.8927297413349145	4.549460619688033	4.1950688123703	2.826663015647884	4.949267034794064	2.973408267555018	2.9168012652714936
5.525947034358977	3.3713260769844045	5.275325524806975	4.00589336156845	2.65874455654971	3.566624452204623	3.353637113419777	5.12229747820677
4.536034080386162	2.4462166249752038	4.557582956552505	3.949894523620605	3.682479477622588	2.4023632128152137	3.7998943945338746	3.233569186273565
5.836700773239134	4.350773435831068	4.257271254062651	5.283812659978864	4.039974937116619	3.9935229468966527	4.024169051636472	3.257235661166044
4.46112977862358	3.297737461328506	5.02511799931526	3.731599384546279	2.970933549365532	3.386630115470613	2.9853831967578426	3.195871598955939
4.381939980387686	3.4961972236633247	4.199957647919654	3.302068412303924	3.38441327403042	3.5435836270087044	3.102888848456857	3.6616349634130936
4.024243646860121	2.7222206711769097	3.92255325615406	3.338729137182235	3.160311989467664	2.1782266137658413	2.4533159736392	3.700024315915325
4.176397535204883	2.9852582693099965	5.002510565519332	3.4553901553153987	2.9980809020374246	3.4353056068936803	3.313202208846321	2.1871246496464654
4.612370151281356	3.958130955696106	5.435289171338081	3.964699161052704	4.662970534952694	2.755901211620152	3.862798577586184	2.728401085293187
4.273123943805695	3.0826523900032043	4.049568682909012	3.0757216215133663	2.956806543283917	3.4616290010151896	2.7205985571363462	3.801827618960005
5.497595173120499	3.56584624648094	4.915149044990539	6.56755146384239	6.729299994465666	5.40064070894325	4.390978697628096	6.2108524949367325
5.888427048921585	3.897613304853439	5.394449383020401	4.096381002664566	4.528019049190002	3.950116639737698	3.034013377379576	3.596435797169719
5.318594464659689	3.3450329959392544	5.785485062003135	3.2469378948211665	3.473748992360825	3.0004668997123103	3.2576523080695154	3.3959327366556327
4.7743927001953095	3.3826549172401426	4.906024226546287	4.579295283555984	3.833242696590803	3.454508601686168	2.791447665963073	2.9742882110342763
4.766981747746467	5.28860157728195	4.824760973453522	4.210130095481872	3.856489656709973	5.288756205046478	3.9970334709657664	5.793683286012735
4.974347472190855	3.621124005317688	4.6801786541938775	4.7159392595291125	4.058912722140298	4.195897191659377	2.524406706776317	5.304259477884714
4.509338992834086	3.478352612257003	5.307658112049102	3.789105182886124	2.8366542596127733	2.408793039176228	3.0697933324488416	2.1628327448943314
4.302040135860443	3.687096023559569	5.495357373356819	4.647524869441985	3.156698535264603	3.063962185397037	2.9827484286920254	3.4386914823181947
5.235887190699576	3.046502852439877	4.914177399873733	6.033046281337737	3.489979915950768	3.0329463655602407	4.150336717993447	3.955846333335532
5.978920903801917	3.180321484804152	5.704970324039458	3.392858791351318	3.720846432914929	1.61469065925675	2.215587617138397	1.7083103972251248
4.770241796970367	3.642908698320388	3.991290664672852	3.577882307767868	2.419162205156497	2.5692993125174035	2.813686301705021	2.5103586190031457
3.880729615688324	2.78491107225418	4.550181525945662	3.07322071492672	2.8698747535978693	2.2868986489981062	2.66786178902752	1.918185547323994
5.014473944902418	3.2567811489105214	4.399947810173033	4.2782731533050535	4.428161615520109	5.365857321027515	4.605650762927793	5.489286519206814
4.625310450792313	3.776371467113495	5.515007722377775	3.852224719524383	3.351744098045853	3.982892268145661	3.585700028175108	3.423107248984208
5.726515933871267	2.846811968088149	5.162649968266487	3.9857996821403514	2.8233231863581283	2.9721393435615844	4.067799233223603	3.164173562727512
4.918634009361265	2.942862087488173	4.800782424211502	3.339117085933685	2.664615731611429	2.812193342590529	3.9314940345123466	2.3069318689988343
4.899239921569824	2.8498924314975724	5.313210213184356	3.260227417945861	2.6535003924547884	3.669852165593983	4.641852611676983	2.760606137331993
4.070041275024414	3.758049517869947	4.446456587314605	3.347373995184897	3.059762730599129	2.747714922048512	2.86750443640365	2.78562154430814
4.765794348716735	3.139915060997009	4.683840936422348	3.411661499738693	2.870951320724884	1.0785427394518163	1.7529152383276037	1.6442450644374151
5.291232228279114	5.84796169400215	11.855926465988157	3.918389761447906	3.3647192742341865	3.733826462275261	3.900803541803501	2.5119657495541703
5.164147269725799	3.504355072975158	4.72375555038452	4.359332981705665	3.5414352480312785	2.504256854707844	3.785062916990084	2.633579615987088
5.399890387058258	3.8803112506866455	5.432647383213042	4.220066028833388	3.0933840103548	3.529672008434741	3.1470917830953007	2.868858261494826
5.162999439239497	2.780592614412308	4.32910982966423	3.959370368719101	3.1072407817365386	2.6618238423917777	2.7238324597839725	3.4291700556574547
4.728727447986602	2.844421023130416	4.6414914220571495	3.970067620277405	3.825693481367437	3.468341488332724	3.2935185652779158	3.7432003108846192
4.432373631000518	3.0301997721195217	4.86858491897583	3.746021556854246	3.2635021172172323	3.0781177947129224	3.999299677041429	2.83762837132374
4.323215952515601	2.972942548990249	5.945943850278853	3.4329932928085323	2.801099958286937	2.9080741247322077	2.327498680743675	2.668634353864391
4.815247222781181	3.1820035040378563	5.2173064857721325	4.133765691518783	2.658759218204542	2.6580179178572463	3.076755664064016	2.972878571947064
5.492500966787338	3.278255409002304	5.449393427371978	5.104251092672347	4.117025562051093	3.872447034481475	3.517511915821832	3.3748936801812994
4.571676537394524	2.709103536605835	4.690622597932816	3.077128356695174	3.056778567560925	2.728649118461513	2.989595364420032	2.5789662201749763
4.441369348764416	2.7516277194023124	4.781240844726562	3.626063913106918	2.2980702942343387	2.3849671622907893	2.589980302606237	1.9630391176927136
5.161110499501228	3.0589946091175078	4.269427704811096	4.035688239336013	3.329999704814294	3.559392701396851	4.873632670194869	3.37765719122778
4.929123187065123	3.365170538425444	5.406967037916184	3.638527178764343	3.072701036557104	3.1114582612847355	3.272462218217167	2.553158798003166
5.15093137025833	2.7825087726116178	4.157630664110183	4.913777303695678	3.44281674958937	3.040456968039232	3.5688448279872635	3.6294063141653754
3.946524500846863	4.449433940649032	4.9793394774198525	3.366857892274856	2.9154800613281737	3.3932997808090324	3.1892929544612554	3.136469891001003
4.638550961017607	3.7565276145935056	5.026198136806487	4.574373966455459	3.1842644827290614	3.120595356083944	2.7204746987608885	3.3313339775303588
3.9989832073450087	2.680826902389526	5.336172249913214	4.01594649553299	2.542664787307398	2.3875427793566306	2.2658567790013278	1.9461191608988084
4.262011247873305	2.8965011179447178	3.8449965119361873	3.85540766119957	2.6373018994938384	3.0789324410659704	2.9808565738257675	3.87814107291756
4.094514989852905	3.390816998481748	4.368241116404533	3.541223275661468	2.5826019060082706	2.606927571748564	2.8266447605849865	2.0161758376470345
3.9367371797561623	2.8926221698522565	3.789514425396918	3.102048003673552	2.7592131880448805	2.619249802214571	2.316320759452867	3.0662597154271496
5.29374483823776	3.899798858165739	5.447677707672118	4.019505947828292	5.730484857367975	2.932983315458405	3.1773544805611085	2.8016953422150883
7.146222424507138	2.925484073162079	4.271417754888533	4.346289166808127	3.0401298245117907	3.598034346400025	2.8699456510441426	3.5078785527271488
5.119126987457274	3.009591197967528	6.284163302183151	3.061871093511581	3.237558460398735	3.225368183913635	2.8915930614008727	3.134637627331116
5.384100300073619	3.2535276293754576	4.925290307402609	3.690421462059021	2.48871591536818	3.5733751662487023	3.236097065558025	2.7337162801544417
4.365960454940796	3.993435305356978	5.455057477951048	4.693052423000335	5.871313171027758	6.258665097604309	4.35058638673609	5.900031609013286
5.887992238998412	6.4300344645977	4.715117383003235	5.051573550701141	5.777386873249782	3.702111473768851	4.264612861170475	4.524968517395449
5.066889888048172	5.015532466769217	5.661193394660949	4.156539458036422	5.6142070661466015	2.122932337652779	2.8124540763477377	2.7015536760780656
4.949032789468765	3.09196125268936	4.875450861454009	4.233239471912384	3.902568484329415	3.0118830420470477	6.871708248712466	2.346553764779532
4.131615105271337	2.999042654037475	5.002168869972227	3.6233705103397367	3.1320101669083136	3.29099066031967	3.255183654834418	3.0343213482007734
4.599711412191391	2.718373325467107	4.571905767917631	3.28508822619915	2.546975277563648	2.559374373106025	2.886613023391156	2.066659148697866
4.458080422878266	3.1775453269481657	5.018763640522956	4.6004159450531	3.168797407219963	4.052465824967955	3.158549867431657	2.3369255625195824
5.006372439861298	2.7905609846115103	4.38466838300228	3.674340617656708	2.769254295678626	2.5082007402922724	2.4719533859893263	2.44673699223784
4.014051616191864	2.5783098608255384	4.912584546208382	3.148349732160568	2.679700927255793	2.298542266138957	2.25453286993609	2.733490775193519
4.9183894097805005	4.18850438594818	4.491082215309142	4.012052404880523	3.7145371114540064	5.506614306943674	7.372031038483048	3.575446536191171
4.498932015895843	2.839060473442077	5.610251641273498	4.746065282821652	2.740031755847413	2.702578270631473	2.9520542803125265	2.8153025386987736
3.695877915620804	3.064744338393212	5.124823915958402	3.4494960129261005	2.218135199591383	1.949585363838196	2.423044171511864	1.8423850540493865
4.807562589645385	2.704209494590758	4.330835539102554	3.6076312065124503	3.081721570852106	3.2495201082635283	4.418994160954483	3.480832755104995
4.123841303586959	3.336937695741652	4.568976008892058	3.539228296279907	3.2612611027180134	3.337105306347522	2.766877058853938	3.3436235999506354
4.34950616955757	3.167811661958694	4.6845807254314416	3.9885541737079606	2.228491254484787	2.199766920105327	3.002353997779051	2.7666850794536777
4.999075931310653	3.242306810617446	4.807355731725693	2.9330915719270703	2.4242231593686623	2.3789754128177623	3.046451243652612	2.124000614717719
4.771840247511864	3.3952116727828976	5.062010478973388	4.357890009880066	3.307847840362253	3.221438663461283	2.821314723212919	2.552071372311524
4.769499552249908	3.5242596834898	5.327159750461576	4.802004411816596	3.2532940062019584	2.9716171679034438	3.435022724190548	3.3017708797908254
4.730644035339355	2.811680114269256	4.400545674562453	4.163073951005934	3.7294616663840654	3.134630140271977	4.020148263785132	2.850506008947189
4.4588521927595135	2.9190538823604584	4.724621066451071	3.074916017055511	2.696162529861743	3.1342778694247326	2.9964096837224328	2.4528199884139816
4.704672157764433	3.596915423870086	4.171358633041381	4.176650744676589	3.8970249236643046	4.137403855640554	2.466635236880245	3.122142136412717
4.635634970664976	3.074113225936889	5.017289489507675	3.909387075901031	2.6200453057600823	1.263152873514255	3.8830961311662033	2.091804532701864
4.734125244617462	3.243153536319733	5.543684008717536	4.179924350976943	6.555331047296814	3.440104784833208	4.0000413976204445	2.604788494605521
5.246565064787862	2.8910004854202267	4.392926907539367	3.697701913118361	2.3807161990920886	3.5722451939063027	2.9556393504304324	2.1862346779231507
5.13470695912838	2.920043855905533	4.6789242923259735	3.690351700782774	2.7273802288096847	3.392290952520534	3.634638149507524	2.7598828282020573
4.360896486043929	4.280632299184799	5.973194807767867	4.030056506395339	3.881360827302629	2.8888804609411536	3.602488015111004	4.062595099912194
4.353674221038816	3.45425751209259	5.192897343635559	5.823580080270767	3.606417470936225	3.6201655278012894	3.372843751697126	3.3300814518471187
4.809600257873534	2.7176039159297933	4.727733755111695	3.2908683657646174	2.320848667891472	1.9401884441486128	2.348847907245842	1.912163493529464
5.165486431121826	5.362939423322676	4.815358972549438	5.054648905992508	4.429662115061386	5.194287555306865	4.6889942946967285	3.3271912568519304
4.814903590083121	3.3997743010520924	4.986731994152069	4.366873085498808	2.6916306142891164	3.1316538514727403	3.524779757014793	2.679343388464785
5.453336089849471	3.179575079679489	4.633626955747603	3.972386831045151	2.617964796169356	3.288665660143657	4.115732252156387	2.87706963419714
3.9154215455055232	3.4049618005752564	5.530481821298599	3.2947954416275014	2.676783758004872	3.304384263805801	2.8300051244297912	2.60333507204104
4.285634139180181	3.086223500967025	3.669811806082723	3.564013075828552	2.627794351048397	3.8092125122455993	2.702132095558933	3.596220933500862
5.977596306800841	3.2867848992347715	4.779189085960383	5.334165781736374	4.365365908975721	4.223305636150441	3.1894951552466795	3.5550275043705346
5.595750623941421	6.382888108491895	5.57298618555069	3.5814478576183317	3.476592470012093	4.019216696689283	2.722080217276863	4.3020929172807305
4.963116154074666	3.215452283620834	4.600128418207168	3.2915913641452788	2.9826017270720726	3.788174128815632	3.964196592591697	3.0520559191252667
4.50770601928234	4.262317189574238	5.658764749765396	3.851035475730896	4.248738355168314	2.704724538372584	6.659493257073272	3.554857547122112
4.666011261940001	2.876686692237853	4.678789472579956	3.448325562477112	2.569466802029542	3.928203756389807	3.140538175287971	2.466452192937186
5.147533857822418	3.212194788455963	6.095205825567245	4.782841914892196	3.822568114925886	3.186110195894247	2.2598548388861217	5.554798611926811
5.1134788334369645	3.0932797610759724	4.586515426635741	4.875864684581757	2.9735479435503827	2.909575560188784	2.5819019364033853	3.3377742984565164
4.65956282019615	3.654785585403441	4.782574722170829	4.14358752965927	2.5563174668064423	4.037902231785683	3.9964797391450846	2.37008675006465
5.469355833530425	3.4494645237922663	5.120260965824127	4.004299259185791	3.285588202768912	4.524895199488476	3.5717253450771773	3.2167604653846187
4.248515993356704	3.965004310011864	4.466858011484145	3.702629378437996	2.816589925850145	2.9865238262863456	2.999804152496898	2.613464729127013
4.520197039842604	3.462409663200378	4.359968894720077	4.189380180835723	2.4846681180119123	3.7244861670549705	2.6889849325913247	3.65598876637573
4.39324306845665	4.893159610033035	5.500482067465782	4.384434020519255	3.3550893660639964	4.330098479415784	3.9045017474999546	4.297125024364269
5.034862095117568	3.295846557617188	6.206970095634459	4.105219185352324	5.412309717923629	1.3361003428228575	2.0853545227950554	6.667906047452691
4.982655501365661	3.652260035276413	5.133250004053113	4.491733825206756	2.876671294361946	3.074481318608828	2.8052486347848995	2.6798333171829354
4.832476463913912	2.971475994586944	4.45441226363182	4.1261235058307655	3.321656179968968	3.564930561938604	3.498709730893869	2.738787412808635
4.809043985605239	4.528345710039137	5.434933203458785	3.971631842851637	4.193166170668846	3.277360868315849	2.570089763851965	3.729000017939319
4.718682187795638	3.162992739677429	6.097119784355161	4.517786437273024	3.3250723976819567	2.658030154508663	2.784738498919081	4.19428622581613
5.190582215785977	3.5474456906318657	5.30696559548378	3.95717235803604	2.923178435868142	3.584539703593121	3.1858167320281745	2.5268221901994337
4.500963634252548	3.019925439357757	4.5516567677259445	3.4672817826271056	2.4278965166004998	2.837941917424217	2.6320863369176872	2.3272199788091004
4.574512609839438	2.7156849324703214	4.775666522979735	3.5681097090244296	2.9737419165397383	2.0156871044876987	2.9261269455372	2.275942398938213
4.905496019124984	3.155773866176605	4.907943356037139	3.8858142673969263	2.9874613466223003	3.2159479076592934	3.152863312229043	2.4180298263301374
5.607999908924102	4.213191467523572	6.266125249862668	4.395581758022307	3.927108532200957	4.481361971905468	3.915179832813109	4.03844185023242
4.600229725241661	3.101543775200843	4.992897433042525	3.898617878556251	2.6177947332865465	3.1653232476618847	2.702521472345025	2.613808515748756
4.116449773311614	3.056110507249832	3.8793287038803097	3.115505254268645	2.502209563627414	2.3957696455019857	2.842661390041489	2.2104792283695103
4.967768803238867	3.375469052791596	4.328378570079803	5.353187376260758	3.259897637980915	3.595827716923137	3.119137199115174	3.21473570776704
4.442320343852042	2.807443964481353	4.722025546431541	3.42051562666893	2.7807196283880518	2.2694848334094075	2.876971063476322	2.6166553833206647
4.740138763189315	3.2143116474151605	6.978821539878844	3.4423969268798817	2.9053166760626983	2.405276007755154	3.012503864407228	2.843947628722072
5.294686233997345	3.4411051094532	14.109210711717605	4.462838906049728	3.597921859181832	3.251283155830003	3.459438624553658	3.637480586138331
4.418154388666153	2.961460411548614	5.183882147073746	3.4185453414916984	2.839652777082042	3.378339282942569	3.0005037726925483	2.768308853068252
4.17658884525299	4.5886524438858025	6.771568173170089	4.353026020526886	2.554250237873166	2.654712370623303	2.6666267337041	2.077052275875225
4.8202903926372525	3.058921381831168	3.945404821634292	3.0131282150745387	2.6981194239637256	2.293968190189525	4.721923303577276	2.3017346874958617
4.6404373168945305	2.9982268631458275	4.423019593954085	2.841747283935547	2.65492233263252	2.1712338290374573	2.3243340074625487	2.147132887172285
4.517214679718016	4.250784122943878	6.29511840045452	3.927483797073364	2.709491193501344	4.014990613260142	3.25234758083777	3.3258916125355484
6.391613167524336	4.166632604598998	6.563636475801463	5.32338176369667	5.628741584446577	4.927356992717618	5.407316740986266	4.437588182803353
4.003521147370338	3.007400852441788	4.757240608334541	3.3812983810901622	2.6302200053273475	1.5872536702565117	3.755152665059679	2.243690470892383
4.384264004230499	2.5119093775749195	4.913963416218757	2.99496887922287	2.384452578757273	1.967843903894436	2.3934491499090607	2.072507805518768
4.617653077840804	2.8246657013893124	5.386381277441977	3.982102471590042	2.981390361333572	2.079693918310133	3.577698835535285	2.5677005886577837
4.806262964010237	2.954067820310592	4.303245764970779	3.3611051976680755	2.3069413850961094	2.199670190832831	2.7966270350344997	2.3030868214194222
5.604626870155334	3.2240370273590084	4.628144168853758	3.670539736747741	2.6484283430101545	3.6019715901463405	3.053161329958451	2.396156445278455
4.340847492218016	3.236265593767165	4.295156401395797	3.673006987571716	3.283107344988266	2.661817649987998	2.3400141572945223	2.846318427828405
5.178114259243011	3.122145372629165	5.137135863304137	4.289133638143538	2.8620211240900995	3.3624620241985625	3.227129091842917	2.6657236482804776
5.226135063171386	3.5707151234149928	4.842385470867155	4.410013508796692	3.3516852182691697	3.920800368089	2.855999029366566	3.3525078263020798
4.84839081764221	3.139599514007568	5.643293526768682	4.107261556386947	3.2754126478526104	2.7709753864178723	2.5263753059059915	2.594480544065561
5.466942834854126	4.9469257354736325	5.959276628494262	4.771739780902862	3.984086324726411	4.074470935279307	3.357348393193893	3.1905499128064987
4.92422986626625	5.450626039505005	4.896039497852325	3.722394323348999	3.2588126870360647	3.718267405566495	3.1905156701763198	2.840956874094486
5.9265512079000455	2.891278868913651	4.775606995820997	3.500894188880919	3.3656089321205287	2.266293174424458	2.488927501709388	2.675497436050076
4.538130843639374	4.164390581846235	5.6971727311611176	3.5088200569152823	3.844745857472879	4.556471869895676	3.5602996936900277	3.507074220359121
5.101695945858956	3.704779303073882	4.96724759042263	4.485166788101196	3.271164697801814	3.5294112886725566	5.665837134307238	3.262433686977992
4.586325305700302	4.065143090486526	4.38959371447563	3.5947779387235625	3.045246684936973	3.7763772038926575	2.759555463043242	3.7145724488290415
3.921202298998831	3.2215884804725645	4.7769236028194415	3.5200402379035944	2.82986860043132	1.1099506181607637	2.737993868359656	6.965485588558307
3.981942784786225	2.809420308470725	4.30108496248722	3.3565372407436365	2.895288507864542	2.573766186971352	2.5919008495996043	2.625683833827476
4.524510049819945	3.433218985795975	5.438646426796909	3.7671858012676234	3.358198349879645	3.088407145139966	2.95919623391071	3.287426934121281
4.53156141936779	3.234973323345184	6.207910516858099	3.913873177766799	4.1306254799709095	3.90789715477124	4.721584769433102	4.179631372433981
4.76205608844757	3.9618735551834097	5.199510821700095	5.180442982912064	2.739322580703428	3.0247230580479445	3.136673250182836	3.135030766422711
5.068385648727417	4.899157655239103	4.814348173141479	4.040484535694121	5.464676249285581	4.516892149562905	2.836983906718723	3.357868417486684
5.578067523241041	3.861416339874268	7.928249591588973	4.745993155241012	3.732548507881254	5.208888937688854	6.694214264397329	2.7029704430397645
5.071357649564742	3.53333922624588	7.954944778978823	4.111533915996551	3.85438129105392	6.879600491832371	3.2930014937591947	4.489322313770623
4.892560279369353	2.667609727382659	4.695251935720444	3.1215273410081856	2.5276893799453006	2.8964270320028778	2.969066387947603	2.635564035758417
4.266931134462356	4.237805199623107	6.859694242477418	4.600836282968521	2.706634131584744	2.658013148254188	3.0527008411138588	3.8150846585897367
6.742244595289231	4.194855749607086	8.214331394433973	4.417815285921097	3.9654449322131295	3.281859937549492	3.1075782237459157	3.566282167021339
4.465338802337645	3.097245061397551	4.552832752466201	3.921002584695816	2.5506294280324004	4.287420979750708	2.633432116352044	2.5488298965327094
5.014154928922651	4.3730290055274965	5.763552331924437	4.465907251834869	3.533133087097282	3.5535435698039377	3.0675686880821327	2.8421366492905893
4.90156562924385	3.352206224203109	4.81283756494522	3.9184882521629327	3.55514639452937	3.705519012853295	3.0001087386425445	4.093415448286988
4.29956077337265	3.249133214354515	4.089393222332	3.7096420437097546	2.5288575719038144	2.7605141813720127	2.6349224109808222	2.567076163191967
4.816200345754623	2.6987316668033583	4.572943621873856	3.3450041860342026	2.8003928244001592	2.4740872169937567	2.748301283234574	2.073885261746403
5.388733536005018	2.736973577737808	4.355742344260215	3.585018530488014	2.761497979633156	2.0334022384782955	2.714458492088163	3.305046690416231
5.704742896556853	3.568259286880492	4.103093582391738	3.702231484651565	5.029009839538642	4.439323469647273	3.5320330577819004	3.571081336369925
5.738411504030225	5.058797168731688	7.824557328224181	4.595995396375655	4.913307182049694	9.99741171462209	7.719418917329319	3.0034270549055138
4.061518043279643	3.262060832977295	5.982146427035328	3.530425709486006	2.7948486543001594	2.3665895179674514	2.810364602557196	2.16014600834426
4.112561711668966	3.39074116051197	4.435145729780194	3.4004858165979366	2.6430371536601207	2.3121044532595767	2.863234781739723	1.999113764957244
5.493214896321295	3.1834852337837205	6.1997762560844425	3.798854577541351	3.288467455758857	3.9079880282057142	3.886204092576933	3.8565041322569806
4.274367448687553	3.68971111178398	4.25307509303093	3.4293897569179537	3.0752387922321973	3.209066920415292	2.792266259317205	3.451983813981346
4.309615954756733	4.508592367172238	5.977331292629241	4.37587970495224	2.7975962300245816	2.730619494682381	2.7971049638525143	2.623905233037008
4.2683844566345215	4.391530883312225	5.1423894286155685	4.091830217838286	3.393530907329954	3.346288397103993	2.5797636642253683	2.5280528632991457
4.552082070708273	2.9873185455799094	5.311024060845373	2.886983922123909	3.319099481639153	3.1540574976810247	2.836275156987545	3.252602588937232
5.501463335752487	3.3818106889724726	5.673596918582916	3.813298028707505	3.528371518481374	4.906157189685757	2.978641968699241	6.0362249395075125
5.4866879582405055	4.133530914783478	4.972053113579749	4.638871222734451	3.3284546176512726	3.93559330349903	3.836640316662816	4.288684707667091
4.155468851327896	3.838072699308394	5.185903307795525	3.848934429883956	2.828820527624	2.640581386910316	2.7208390281376507	2.3232839849973943
4.512710934877395	3.319810992479322	5.555014032125473	3.711168479919432	2.511302072058037	3.838806062323078	2.682836035673392	2.526513548822268
4.5126756608486165	3.7356237351894377	6.864233326911926	7.000171118974684	4.300167555003059	2.697716634198779	3.3205836691972714	3.4537904704646163
4.375746950507162	3.3339567542076107	4.154078143835068	3.5853819042444224	2.5341097048032064	2.4033892260938847	2.398281937388534	2.1152660475453797
4.631764882802962	2.643904739618301	5.564252912998199	3.2517593264579774	2.4324234058319294	2.675246801460246	2.8373010875349958	2.249425524617048
4.830755883455276	3.769741445779799	4.6562033772468565	4.4620423018932325	3.542061251917292	3.4710445320167818	4.041114513130214	2.955078620745699
4.824378740787505	2.93045598864555	4.522358763217925	3.306098252534865	2.888890787746241	3.557331030018206	3.174914798948558	2.648800376144545
4.819863182306285	3.319077575206756	4.631837928295134	3.5918429583311067	3.766354558814425	2.5540581685212533	3.5128770593255085	2.815857630423188
4.674326574802393	2.9542848825454704	5.627551159262656	3.5786998927593228	3.576647558323447	4.200983859831389	3.437403212467854	3.75189732047433
4.391656374931335	3.049942731857299	4.326962596178055	3.7194322347640982	3.1611534174094227	2.958463143460492	2.8298811036838107	2.845489430567777
4.657940918207168	2.955844366550445	5.733790516853329	3.408474004268645	2.7209329735671197	2.5798693101438084	3.36908385009318	2.2520654941967844
5.535185194015503	3.803631889820098	5.867396169900891	5.592015963792802	5.780362355262799	8.307457183573346	7.732301386839902	3.752902513057972
4.36860575079918	2.782813310623168	4.098690509796141	4.066667497158049	2.742726425137698	4.028097551201048	5.122050578995498	2.977488552440893
4.840750586986541	5.084685015678404	6.252404892444611	5.2720198094844815	5.602406417848622	5.908069850155924	6.079263352264417	5.558824617763234
4.998076552152631	3.966906929016113	5.11876143813133	4.3741071879863735	3.956982604450352	2.9702325711697712	2.6170451160169685	2.8325669286675423
4.3814327865839	2.9643876433372496	5.632659485936163	3.892038306593894	2.8205217821437745	2.921204858181206	2.5273146842536334	2.324048993239711
4.613291007280347	3.4548433005809787	4.535876893997191	3.689601686596869	3.5966952242443493	3.786226503405571	3.8056764654457473	3.1311503260724507
4.833081024885177	2.8312138140201566	4.443419158458708	3.611808025836945	2.7728053360589704	2.125227508094289	3.3670380582203108	1.913695585268905
4.50872505903244	2.61965024471283	4.554744556546211	3.3600585877895357	2.441212825277252	2.290919318946303	3.6778985726740014	1.994723842928103
4.542542737722396	3.046839678287504	6.063683551549907	3.924183303117751	2.999846556814872	2.839647867720056	2.7279045695747497	2.5568200482176566
5.126344457268713	3.299023705720901	4.590116596221924	3.618830883502961	3.298733687181049	3.134352591927002	2.820879821586685	2.4247607438528496
4.766710916161537	2.801343393325805	5.188991862535476	3.136385858058929	2.932282499841533	2.3661269251955805	2.734653189294816	2.6331748584784864
4.507909387350081	3.4728621542453766	5.400036385655403	4.273058772087097	3.234243332193792	3.945950354133731	3.023470404732377	3.2740816221691427
4.721013921499251	2.782445842027664	4.929148551821707	4.075518256425857	2.63142245083326	2.223877328552386	4.439493095694782	2.8253196442290243
5.106090074777603	4.05583392381668	8.646817553043363	5.162517237663268	3.907579073570511	3.811755833994336	5.641482524600598	6.138960920519659
4.126476126909255	2.9743102788925166	5.681315511465072	3.610113441944122	3.232727928327406	3.851568084870444	3.835428784004591	3.259708017286899
4.706629291176796	3.05241977572441	8.166495549678801	3.700680595636368	2.81155995916196	2.7928477331857438	4.056039842117875	2.5620788766064275
3.9357188820838926	2.7871081352233884	5.85729261636734	3.251086646318435	2.456598206163931	2.3676441596602054	2.751376521418556	2.3124929516757984
4.224178510904311	2.922733801603317	4.54741300046444	4.21239196062088	2.800155795603632	2.6413758717865843	2.91668745239885	2.79247455781286
4.965857458114623	3.106801497936245	6.560160553455351	3.5949548244476315	3.811356228649257	4.441471774124821	5.097289659148858	3.4752992600382564
4.37817729115486	2.852998486161232	4.334672221541404	3.338482582569121	2.5568843452620733	2.0362193461062623	2.5041296311807866	1.8163578066553336
4.443908467888832	2.738238823413849	3.997915172576904	3.452236413955687	2.600108655162477	2.3707389047095853	2.7740566194307053	2.525472480890219
4.921337968111038	2.744158804416656	4.536308640241622	3.374171805381775	2.748938980121976	2.4652598297817674	2.957616862854921	2.068370318182905
4.298194271326064	2.8146513104438777	4.592806461453435	3.44461965560913	2.381606789192989	2.6275564611606157	2.727485911230215	1.9030471971288183
5.578810080885886	3.532186475396156	4.984141892194748	3.5644432127475736	2.263186272255329	1.695792356155459	2.00100318829583	2.558469664437177
3.9209913253784174	4.353182804584503	5.015360939502715	3.257208728790284	2.520542023977259	2.7134325864578868	2.593460572940148	2.2532048263714253
5.71202996969223	7.666275304555893	5.528290635347366	5.439431792497631	6.273558041911767	5.330416938022208	2.909179156076412	6.415609170183341
5.236499673128128	4.282146430015564	4.4568475484848005	3.943862754106521	4.800913753264782	3.525949099813549	3.890371157830293	4.369346651878857
4.634510666131972	3.472396224737167	4.945801144838333	3.851547157764432	6.2533948569409326	5.409912673913357	3.2161785032540444	2.7364991454320307
5.6994842946529385	4.526795822381972	6.048105102777481	4.196341997385025	4.991286699238004	4.680626996135593	3.669880227078143	6.263688336498425
5.155055430531501	4.067446357011795	4.61625935435295	3.517665749788284	3.4049941967289663	3.812943425623924	2.840581349132938	3.159776366566925
4.598986291885375	3.746211862564087	9.295026707649226	3.766325676441192	4.417772489449851	5.093004091052351	6.047907433537578	3.459633007161812
4.582684439420699	3.958827704191206	4.453408288955688	3.8376930117607104	3.0736616930751417	2.7082771882926955	3.161793041100927	2.8882284543819274
4.534354388713837	2.939945918321609	4.757262814044951	3.968628036975861	2.253193844050167	2.41715619127703	3.61295514665274	2.2325843752935395
4.084765183925629	3.7452424228191377	6.137460315227507	3.279309356212616	3.139431822639619	2.89669435764414	3.0084170880138967	3.118781716835305
4.420166540145873	3.761739426851272	6.812126156687737	4.287592184543607	2.9373294893079787	5.797853524518259	3.522710443030655	2.4231383640237114
5.616740506887435	2.92114923596382	5.366298097372054	5.189961701631546	3.207671470230323	6.358524476890835	6.315704814287054	2.393851219897545
5.621077871322632	4.336331105232238	5.818355441093444	4.640367943048477	5.797430820140427	3.210472666465755	3.2360447832780386	3.115706254252941
4.944577100872993	3.1543397873640058	5.348511782288551	3.955751276016234	3.004394364344869	3.1806152666925844	3.117156124298372	2.4608421791034685
4.597225752472875	2.7417913258075703	4.509430515766143	3.41406956911087	2.818265329828574	2.2405018589941315	2.589363064003975	2.2937653546899006
4.273492848873138	9.65414011478424	5.00792099237442	3.719773209095001	3.4079973311795237	4.393224657945155	2.748372607217966	4.010569618653087
4.89896615743637	3.160054087638854	4.343690988421439	3.5232907146215435	3.199917450455948	3.306707266861906	2.7956710843536863	3.2306325110717644
4.378817397356032	2.853122222423551	4.386109295487403	3.615018576383589	3.2468149579131644	4.12016590364609	3.0805799614120266	2.7283031953636856
4.460065692663193	3.372077167034149	6.721047902107237	4.266914045810699	2.776731391711864	3.414117439645654	1.7426661231241605	3.7912382847701487
4.6146340250968905	4.15927529335022	5.756564101576805	3.8132354080677024	2.7874904717696225	2.6534419145283503	3.243079311567534	2.380578707070516
4.31325455904007	4.309626019001007	6.39334800839424	4.657590419054031	3.666258737855496	3.8859918836309655	4.237720524140924	3.644709043025703
6.902399927377701	7.979851877689356	5.967523407936096	7.563985097408294	6.663165398321668	6.172634784197364	3.710043983959214	3.672956220042602
4.365931916236876	3.910725092887876	4.49906240105629	4.59742015004158	2.964332893427983	1.966503301634848	2.8112466033505163	2.464840283314264
5.375588655471802	4.5397122502326965	10.66090712547302	5.7424733281135545	6.057946725274757	4.050194579682587	4.9975997593481845	5.81624563300569
4.601734101772308	3.7644532024860378	4.596679317951201	3.15742182135582	3.7554154210375024	4.443781591602625	3.416788320106276	3.0118913993100267
4.95508555471897	2.9244288802146894	5.231227016448974	4.889022576808928	4.080949913821637	3.310075116433897	3.460654613943549	3.0298775441544343
4.136293464899063	3.255478703975677	4.530621325969694	4.73270000219345	3.108782285030941	2.78064374241577	3.398791444480893	2.782244115694953
5.319796389341351	3.864445459842681	5.02169651389122	4.39696564078331	2.69381591487288	3.7215535423803954	3.3551029480372367	1.9784438852691637
4.389436385035511	2.618569600582122	4.5517705291509625	3.0959145188331587	2.736565907694756	2.170219146915796	2.954510180231986	2.4632419223370743
4.56510724723339	3.4072279572486868	4.690602040290831	3.125756812095642	2.9010379903015258	2.778762777127402	2.750674557454376	2.96195047890955
5.423929715156553	5.224294835329055	8.267614328861233	4.442303037643429	2.8644152671131247	4.5816235246914925	2.882376935236068	2.7475243560542952
4.691816484928131	2.893357229232786	5.545671123266219	3.132844370603561	3.437729772600574	2.495379968006784	2.91506192508686	2.655030595728117
4.407402846217154	3.0251008629798863	4.581223475933074	4.038120612502097	2.87665915753707	3.733249115070396	2.835669680187106	3.0995472743912598
3.990291044116019	2.784210872650146	4.761544045805931	3.4864467144012448	2.67330737388937	3.3622380614871625	2.6343519333682384	2.6015191009012586
4.968610140681265	3.120193517208099	5.071227580308913	3.7332698196172713	3.002790126993496	2.8370506118519754	3.714503541621609	2.122306586052177
5.294361686706542	3.672525614500045	4.565354797244071	4.099642658233643	2.900357736943295	3.5178900062460428	3.0127303221589616	2.9647683996961427
4.9144355833530415	3.339608681201934	4.7358454555273015	3.5666119456291194	3.7460408249410726	2.4332829088805568	3.050198155881308	2.3653136199916425
4.803711834549904	3.0165452003479003	4.587612450122832	3.397361028194427	3.877019962463265	2.3397885975362827	2.617402193406492	2.845345547689782
4.0295112967491145	3.2009088873863214	4.329981634020805	3.49966411590576	3.1771667868880176	3.1761832091087587	3.354263914743746	2.732040963767252
5.677178832888603	3.019522356986999	5.795059084892272	3.486166787147521	3.714702759972623	2.805152574058492	3.311373559336668	4.175997214186864
4.5456094086170165	3.265758061408995	4.182592105865477	3.849211227893828	2.7516613689061145	3.1183503946699926	4.522502487178243	3.225418836058914
4.143116518855093	2.8597076684236526	4.865853747725486	3.4816573560237885	2.560075526492794	2.959488692741393	4.316337154692648	2.3060740339172736
5.143301612138743	3.3760013103485096	4.415291470289229	4.256055843830108	3.404506968962272	2.748553138349717	2.54281491165984	2.3375659955005785
5.197407233715055	4.731723034381866	5.688571965694428	5.019039481878281	3.67249301692746	3.884390588152157	2.870570963534669	3.3622285648431838
4.392038846015927	3.530079555511474	5.962005284428589	3.86693348288536	3.3488526005719352	3.764216006524665	3.186071051939008	3.2648799387395298
4.969819921255111	2.748970264196395	4.306016236543653	4.014907896518707	2.8720536611430085	3.3141278928016917	2.557566512552831	2.703518527971355
4.199331319332122	2.867257142066955	4.4629216372966765	3.3317205786705	2.2992007614285983	2.169929698883662	2.5091657869706787	1.4992754090796336
4.205225631594658	2.8881830692291257	4.545698419213294	3.7858829706907264	2.33505799659668	2.135371993513282	2.516724873927146	1.753978548069758
4.844498944282531	2.892889070510864	4.20288874208927	3.669929850101471	2.7156765743904194	3.008287299889286	2.781390025014866	4.092519636869506
5.769288367033004	3.327491223812102	5.246291309595108	3.642067712545394	2.9329876003867725	3.21461809252198	3.270955017996759	2.711567477370279
3.915264293551445	3.249174416065216	6.247580975294113	3.73465118408203	2.479908549716627	2.25090421360002	2.65697231225275	2.2738620436045998
4.598246046900749	4.010162407159804	4.423968470096588	3.30813648700714	3.378200890312583	4.639283947198134	3.4016550977848654	3.24879896233055
4.697246488928794	3.995708012580872	5.743947991728782	3.739956617355346	3.426287145365224	3.3262065792806847	2.836880729221687	4.05660881891036
4.507256460189817	2.4593833088874817	4.615079927444456	3.4783306956291167	2.3610504103816856	2.081392151705724	2.256462216791596	1.5739055148591357
5.184892868995666	4.311266177892684	5.262985795736312	4.486307322978973	3.735815854124821	4.780793918332675	3.833296468674696	3.7733903260559982
4.587720173597336	3.610346418619155	4.087917482852934	3.6082452893257138	2.7759883772555325	3.313297354193339	3.030414522147856	2.943208849430813
4.462576860189436	3.150578427314758	4.439247232675552	3.1428993135690684	3.7058686491280106	3.757914269509669	2.9671109003716496	3.55667553805888
4.114650973677636	3.004298412799835	4.668153277039528	2.902405929565429	2.718883876549841	2.819277704546544	2.4780703564699467	2.741764309411045
4.309610894322395	2.8689832955598824	4.479750233888625	3.43900226354599	3.3247354728929026	1.7926360664415393	2.193914485273563	2.120049552383638
4.688508912920952	3.0300476789474486	5.030174154043193	4.075537994503975	2.74182926110108	3.847892267545282	3.100394274745398	2.577915885050933
3.9931578606367113	2.721628302335739	4.380441361665726	3.3584758788347235	2.917070392010165	3.566591323723186	2.5371319395808234	2.5676115340424333
5.3620013773441295	3.832529771327972	5.236562749743461	3.478805664181709	3.4150172690889304	4.385808384615494	3.67995101431807	4.049359886071446
5.210525611042975	2.625134992599487	5.034560525417328	3.278830209374428	2.132957271142514	2.2195123823355924	2.506182470502812	2.4048230348773942
4.817656290531158	3.7279064416885377	7.130828207731247	5.026169407367705	3.395352052698143	3.068625637021932	7.389228187858663	3.445854114847359
4.232915470004082	2.6416647553443897	4.411977967619896	4.482321229577064	2.1782833700810587	2.1446591729095004	2.568387531561221	1.8682280608248163
4.809021469950675	2.908606785535812	4.34458348751068	3.1222856819629667	1.9911976729655445	2.077977083670475	2.517316739042834	1.931367141837944
4.175920221209526	3.092221230268477	4.632246541976928	3.4591299444437027	2.2303410835421285	1.5147038382290332	2.057757566636557	1.403968504369668
4.83806979060173	3.540190982818604	6.280465218424795	4.210577863454818	3.0489547894304128	2.9531460316275133	2.7032970314562945	3.69626475740688
4.950937265157698	4.440290248394011	4.352582794427871	3.926926505565643	3.967312790515808	3.663315254151625	4.116854966858994	5.39910685212012
4.491041976213455	4.567818677425382	5.969247409701342	3.862370091676712	3.257615671498073	2.718806644629174	2.7570256563159283	3.173845165338518
4.458714628219603	3.854233318567276	4.843902516365051	4.483900296688079	2.9876297778586824	3.367545859072586	3.0081322157549093	2.9711162030070266
5.336604827642439	3.254285544157028	4.344797334074974	4.267421102523803	6.710432712037533	3.4287335651785056	3.6403402602780535	6.660892802291686
5.051482820510863	3.085904538631439	5.240290480852125	5.316647696495056	2.5612798190654487	2.239413675045688	2.395827960135749	2.306130866672685
4.0469758033752425	3.314258939027785	4.832515183091163	3.614647662639617	3.2536646143527843	3.295314237230308	4.362487209897209	3.304453485866835
5.806535226106643	3.024275720119475	5.252316498756409	3.741462469100952	2.816052124748402	1.25461764402724	1.48768849644553	1.3607905766605288
5.164942994713778	3.3094324231147763	4.882786053419112	3.6762275278568266	2.2481736606616853	1.2808643866234344	2.231396024366205	1.1836457009636496
4.042901650071142	3.221858239173889	4.851143231987953	3.817045813798904	2.420930551519267	2.1923961024182548	2.4967031479018225	2.309893016389749
4.610189235210418	3.1400372743606555	4.626451867818831	4.05583593249321	3.72477950074163	4.798831973833086	3.005028911855065	3.1608868751467334
5.001487439870834	2.815446829795837	5.249276092648504	3.291142690181732	2.4207330681514305	2.50432884298396	3.085643773180764	1.9209308973928223
4.432563036680222	2.739303356409073	4.836371594667433	3.7898738652467694	3.272639881355734	2.379674032424895	2.816327337432368	3.411713047830307
4.354256069660186	3.122815144062042	5.248069247603416	3.758477514982221	4.088590760772637	2.9491355403373487	3.961110729281136	3.669121598617331
4.899220103025435	2.816678702831268	5.187965232133864	3.1966954588890077	2.838074815405314	2.1371645708534395	2.629255707791589	2.0334189469025072
4.5583407163619984	2.985498893260955	4.55797353386879	3.9106935739517192	3.5961383435800767	3.709862101297511	4.416060377212373	2.786892155201392
5.5364736884832375	3.30994319319725	4.747828513383865	4.852094501256943	7.133681317355276	3.5113229925166505	2.6022608835879177	2.573854545306625
4.488847088813781	3.5224483847618098	4.770320644974708	4.414516979455948	2.7337488610915623	3.111498374509154	3.130770508224797	2.7814521544523183
4.609041622281072	3.7001812517642967	5.477839675545692	3.033223485946655	2.783936036262512	2.695246216032796	2.462404202863101	2.6470983968996755
5.147695714235302	3.373520642518996	6.424630320072172	3.734467428922653	3.333132886262912	2.7821919621617	3.9015106678478033	4.570758750421408
5.21786560118198	3.099954569339751	4.909527799487113	4.056865194439887	3.8510222871481306	2.226745151191798	2.7067092459747992	2.737818577414399
4.73723091483116	2.665828838944435	4.573967224359511	3.129876589775084	2.3071358471654237	2.264627909842526	2.946385694268211	2.078134595859319
5.5188966453075405	4.521951466798782	5.760197174549102	5.15607224702835	3.532418141487095	3.8208053984296337	4.138923739936571	3.4809529531401595
4.21663606762886	4.837172597646713	5.475278592109679	3.4002684414386746	3.005666437912245	4.368743820767815	2.7838923139718106	2.827940694418253
4.99288773536682	3.411785286664962	4.527685844898224	3.981645214557647	3.895104963825864	2.9387542694481024	3.152952453821809	3.721934505307434
5.109581500291824	3.25887348651886	4.262034338712692	3.2592019617557524	3.7779480136155095	2.668536295051574	4.670504229909458	2.7573822895837075
5.180124253034592	3.4603861451148985	4.771001917123792	3.83664279580116	3.3664105645418565	2.470429185526218	4.239167133587667	3.619507589919528
6.10635538101196	3.505675852298737	5.36712608337402	4.220228582620621	4.784473748599796	2.8977378718811693	3.5416098195860592	2.814404101099191
4.02524013519287	2.5955564975738525	4.39107382595539	3.236636418104172	2.4934603945272134	2.476654271036617	2.6108985405007807	1.8811432909510837
3.9478345096111296	2.843154099583625	4.682651913166046	3.703332614898681	2.611156295279326	2.698699575128948	2.050300482191384	2.1903200003021586
4.1119412004947655	3.848875361680984	5.194311097264289	4.025627878308294	3.534770086431305	3.3015760488405483	3.380715393335826	3.253272931168067
4.647559434175491	2.7826627552509304	5.553374969959259	3.927897477149963	3.3323468308674	2.1927115658642355	2.417120367884305	2.978069998923718
4.38273248374462	2.7548412591218945	4.744068145751951	3.134449785947799	2.9438555059481337	1.7571118009181323	2.1811252164987605	3.19085806015794
4.441746121644972	3.2799856007099133	4.6183758735656735	4.247601383924483	2.978319199555123	2.840141701311582	2.866848878230957	2.8200636269701005
4.696162456274029	2.986131423711777	4.771540099382401	3.8432979106903074	2.9988427078754776	3.969715000421864	2.757036811409197	2.359919208708833
5.05098709464073	3.7846691906452175	4.506150555610655	3.860021394491195	2.710721941170601	3.1018832256187947	2.8338134322343147	3.805798917774187
4.753762304782866	5.199725985527039	5.144956457614897	3.591719782352448	5.06975795122512	6.829657063322231	6.554279590261465	3.837465342397021
5.319224548339841	3.5537728905677786	5.163616335391998	3.9875333845615386	2.724798967843238	3.431792420829336	5.744229629305588	2.688846297403595
5.675286036729812	3.074926161766051	4.6872482836246485	4.698883426189421	3.3858314739435658	2.761386097699599	2.902288129560201	5.922848720792344
5.1294007897377	4.650494182109832	5.511485242843628	4.057303464412689	5.893939860305922	8.355233681295017	4.293702028697647	3.020229274929006
4.476608288288116	3.3311871767044043	5.131548917293549	3.867692178487778	4.053950554173563	3.32647474473431	2.7598637455830435	5.703996539725569
3.997994011640549	3.095043474435806	5.320625808835022	3.799456322193144	3.3486774373546107	2.055264483715664	3.5625991457235915	2.921780674784942
4.47406371831894	2.769080173969267	4.253593242168426	3.339405512809752	2.6985989975095745	2.4962311867476337	2.645488522514316	2.119034592094688
4.858707708120345	3.69528602361679	8.567612868547439	3.6710255086421935	3.760811505533479	3.5272780823579883	3.916279148864705	3.366934411965204
4.279833164811134	3.347226512432098	8.318104562163352	4.842441242933273	2.963450845031065	3.3156226992422626	7.291616546256382	2.439669119637777
4.979489058256148	2.96482937335968	4.455920392274854	4.025093811750409	3.1553999732818583	2.863201344344488	3.046608546578505	3.525895600531012
4.824143159389496	3.839496237039565	5.081212556362152	4.443269544839858	3.328482534638636	5.203452940662349	4.074737018398889	3.9312962442096833
7.47604908645153	2.8525953024625776	5.5141321927309015	2.7155738413333887	3.0128822996879268	2.6418333289815643	2.746135333531286	3.5990763196141744
4.483630514144897	2.956204855442047	4.855921429395675	3.917179083824157	2.511574939911943	2.6388983695488832	2.7609625129407878	2.1569756614921816
4.026455479860305	2.815925642848015	5.101455417275428	3.0597381740808487	2.872077564889275	2.6361257914878973	2.6091246428566848	2.489587632440167
4.553015351295469	3.0991035491228103	4.460184672474859	3.36356942653656	3.3085287772265666	2.428655352000657	2.7340008438593584	2.70899826763077
4.941909131407737	3.923018819093704	4.435081258416175	3.889225363731384	2.8373439698925567	2.2318403020763977	2.785307326912975	2.7739357007167693
4.519984352588653	4.502502691745757	5.713075095415112	3.5050069749355317	3.0779757938225654	3.567091823494583	2.933185125159632	2.9329411388750826
5.542929935455322	3.05849174261093	5.977852779626845	5.124339938163756	3.5990671622360813	3.158380116185311	2.890535296329312	3.986760998302569
4.972341191768647	3.0057327628135684	4.851463383436203	4.02145201563835	3.4068112469011336	2.569632793678636	5.481020520643341	2.623850957385275
4.723169076442716	3.5370731711387617	5.331359794735908	3.076300412416457	3.7108065963430334	2.32787272824034	2.542238232721459	1.7222686109151517
4.335216450691222	3.62945965528488	4.919889008998871	3.9319055646657946	2.6189051443958653	2.7134559459856	2.3414642359975746	2.7791372009052284
5.675702226161955	3.104751271009445	4.819103339314459	4.363742452859876	4.652878874436119	2.7894268267456104	3.146763868345761	3.3055775854290657
5.543715676665304	3.227754199504852	4.488026070594787	4.062109410762785	2.7238633509210404	1.6917745907274702	2.333116640051136	2.376779853151616
4.542659258842465	4.73280792236328	4.554151910543441	4.366773694753646	3.7944247633283865	5.157171098860637	2.5089333894087624	4.484630737125409
4.58227041363716	3.3299476385116566	6.912855213880539	4.629171699285507	4.593998434290144	3.2690848425090397	7.293755500025025	2.6940247493985403
4.398914510011673	3.346372491121292	5.228133702278136	3.826767814159393	2.9231513358929324	4.369527735078943	3.1262795732461366	4.568344180517919
3.9328514754772175	2.991813606023788	5.124325203895568	3.644805854558945	3.165961968374911	2.868695251562096	2.994779702633479	2.913736162010842
3.930988267064091	3.138263189792632	5.127379801869393	3.461237978935241	3.625802349224799	4.111796047468936	3.498310432252297	4.162598666637011
4.748284614086151	3.0685569107532498	4.6174073040485375	4.928340464830399	2.380318453082755	2.7844408084943364	2.4346207076910424	2.439788908942925
4.064610278606414	2.65745176076889	4.797516265511512	3.0034716010093687	3.1967072166478627	2.2466073008820677	2.320134122982199	2.3153529842265708
3.890552914142608	2.7019472062587733	5.22175905406475	2.890959495306014	2.7935427068048817	2.644286073531389	3.284195884568513	2.344126690192644
4.260349446535111	2.760378742218016	4.988605523109435	2.9205490350723267	3.58705359531895	2.5565523679663955	2.618357157034368	2.527571084790399
4.840022510290144	2.953411191701888	4.495329457521438	3.907225519418716	2.767800016781192	1.497254481931547	3.5829502708750254	2.725596630646937
4.863425666093825	3.206077301502228	4.471883052587507	4.036765450239181	3.9098391696842034	3.6094001165507055	2.722420554847034	3.3377085587961024
4.824309438467024	4.181802427768707	5.904507562518117	4.683244436979292	2.956766834458336	4.187855137211331	2.627367628347729	3.018211057567474
4.678581988811493	2.78293309211731	3.798034033179283	3.62577964067459	2.49952954511795	2.149667448252968	2.339085025119652	1.9987600535185
4.8156449466943725	2.591479259729383	4.332806515693664	3.212326341867447	2.615735170621578	1.896588795897789	2.647090209807409	1.613835155307218
5.086198323965071	4.720517629384993	5.071896556019783	3.885508084297179	5.761722833446886	3.298857389647026	2.96767583499352	6.074749935998476
4.477803081274033	2.6654634296894057	4.728528428077695	3.1466885566711422	3.180731842375149	1.9880655704052992	3.9183368593603793	2.7808209944369
4.500857222080229	2.9950075179338453	4.15630097389221	3.059097045660019	2.364204130396701	2.2593467707460717	2.529969987594125	2.275711261780532
4.637648639082909	2.909897249937057	4.20681140422821	3.3453777611255635	2.629226941637164	2.170200117893234	2.6391588054311392	2.023021349332518
4.264824032783507	3.1439739584922792	5.152998483180999	3.381809481978416	2.753576599915987	2.474854223134892	2.86393230838688	2.6687170897944
4.273763984441756	3.2315793186426163	4.132966542243956	3.085147762298583	1.926409385924238	1.8778112080441245	2.524917733099677	1.5079939425218385
4.152985447645186	2.915196377038954	6.434206426143646	2.8919666290283206	2.467287623748038	2.028059702844653	4.072504520894582	1.9259295760076096
4.148554158210754	2.74021446108818	4.06757572889328	3.082904493808746	4.370334159107195	2.15787392813982	2.279624531654794	2.693913885533693
5.286638608574867	2.836395394802093	4.547527813911437	3.488279822468757	2.16978244756844	2.008727007132817	2.632053870797128	1.8274956590525024
4.356745138764381	3.692243409156798	4.5443570673465725	3.1742519617080687	3.853949665516047	2.509025660993663	2.6536086834466786	2.7991895603462766
3.930436813831327	2.804969501495361	4.6335095971822735	3.1441453158855435	2.9816020987299354	1.033435129887838	1.4077952830267892	1.2615884047135837
4.533205664157866	2.8201629877090446	5.663080841302871	3.2364839613437644	2.748355499790108	1.9332596803500584	3.203430923273398	1.863014633445648
4.795872986316681	3.0202265501022336	5.438120156526565	4.722695368528364	3.276416842123523	3.1873749073295663	3.5911233250168326	2.6021904789139176
4.654934740066528	2.93113916516304	4.537765368819234	3.820351195335388	2.906381440750113	2.00082553630597	2.8959435268692943	2.399260639041716
4.489991229772567	3.1119710445404056	4.679137688875198	4.922810059785841	3.156604655773453	3.064953576381476	3.2663996699680853	4.335764355622359
5.221203225851058	3.762853926420211	5.775974240899085	4.453963458538054	3.8386403655357904	5.6132321399797815	3.020763420202227	4.478462777081808
3.8198275536298745	3.179689651727676	4.68118824660778	3.31722643971443	2.6943590703578053	2.4462780620376723	3.817209444318118	2.259302473949848
5.325776392221449	2.771360051631928	4.798397225141525	3.085760819911954	2.5985537936995367	2.248102474882561	2.360113265132388	1.6866266978604618
4.731406480073929	2.8973217725753777	5.037808907032011	3.777034020423889	3.9401695020871	2.6707073567134363	2.5406346333697725	3.203813092969024
5.626041489839554	3.420236420631407	4.809758913516998	4.072866833209991	3.2202807619361957	2.044433416705089	3.640040989350915	2.9729162825166338
4.823822540044785	4.182432442903515	5.3874169975519175	4.0321249723434445	3.458886262673019	3.66501389132182	3.0101996852213637	3.3468904444186527
4.561103487014769	3.267871233820915	4.167304733395575	3.5045375168323507	2.0840733536707647	1.6038171734263402	2.3467435498482057	1.629266266864808
4.207289117574691	2.986852550506591	4.176469051837921	3.289492803812027	2.268254949962355	1.6038171734263402	2.3467435498482057	1.7851903581772972
5.159075400233265	3.1493482708930967	5.943948343396187	3.715163725614547	4.190732321802207	1.6610673880255042	2.307870360530564	2.5352805124773656
4.649195241928098	3.267388284206391	4.73634603023529	4.545584404468536	2.797799420256346	2.3263869217891378	2.351122511437828	2.1571271173190474
5.168173867464065	3.4940633416175837	6.068386632204055	4.626607751846313	3.617455983437668	2.693251424075958	3.016255992718728	3.4207925532086274
5.050222858786581	2.921408689022064	4.551726633310317	3.3055191665887813	2.5081961634606635	2.5329766427053384	2.9577238208547296	2.411778766823163
4.228541362285613	3.3585750579833986	5.773803782463073	3.082659748196602	3.457363569947053	4.273999563939981	3.564600808360088	3.339973410287981
4.13967398405075	2.956069973111152	5.948965898156166	3.7039068609476073	2.0973286451696804	2.128080526783497	2.770114011685377	1.970058909759964
4.689639407396314	2.9906119704246503	6.495977592468262	3.670895177125929	3.880240487963648	3.060644667414964	3.176101076222257	2.6798911809686072
5.25846236348152	2.96589070558548	7.901211085915563	4.019990199804305	3.460969063999945	3.8331954539625377	2.9750929457805304	3.1741689007097422
4.680316346883772	2.923681658506393	5.012279152870177	3.3539432764053307	2.701915514028642	2.474525872784397	3.223309682232235	2.785461621221754
5.247748821973801	3.711890023946761	4.84380013346672	4.324673426151274	4.003445919144121	4.746652803427101	5.445754672329506	5.210183887693798
4.295545142889022	2.9420566558837877	5.304027438163757	3.2725534409284585	2.822291744695618	3.433903636549689	3.819344993576742	2.9518802615743014
5.420107305049895	2.9914134889841075	5.098116445541382	3.882083985209464	2.8553868042464274	2.4080792519079357	2.52562212444385	2.837997726997652
4.674241045117379	2.703789782524108	4.525186145305632	3.2695135623216625	2.21542686466903	2.0354963395337844	2.459929589422596	1.8201419547702893
5.755978846549987	3.107663857936858	5.360321241617203	3.852491194009781	3.3474476436894447	3.124780392195561	2.8517095010349105	2.7450912943506376
5.072328084707259	3.1235110521316525	4.919089174270626	4.194000399112701	3.1961509925231257	3.5791525062054763	3.275235709803374	2.834409168070604
4.172380858659744	2.9014430463314054	4.331691515445708	3.5379950761795027	2.807749085882414	3.245559747940824	2.875902167389923	3.652869386751848
4.924445813894269	4.458565014600753	5.737062901258468	4.513472092151641	3.888801391888256	5.097030847840944	3.4965450104385707	4.55986409346666
4.366279578208922	3.492379936575888	6.145829927921295	3.9112168312072746	3.4524321062057277	2.8926355094455958	1.9731852637660972	3.657678916803661
4.805977398157119	2.8192067742347717	4.546336653828621	3.610426026582716	2.8828846177875165	3.1239338444272717	3.1891874378043554	2.883174404098704
4.425443309545516	3.367564481496811	4.481762602925301	3.306308227777481	3.1495890045907995	1.9473549743907816	2.525253911432148	2.067794963340765
4.292908638715743	2.9309870958328244	4.158586016297338	3.9627605587244026	2.6920896115243957	2.784909142221945	2.5746237927569693	2.88637112283122
4.363066613674162	4.081163203716279	5.379296663403511	3.473131918907166	4.338025055310348	3.929872410154698	5.491448762679912	4.558165437635365
4.551328462362289	2.953733205795288	4.20426155924797	3.9996986627578734	5.583534571301833	2.741073728265681	2.522179430336734	2.7856750070269243
4.514165985584258	3.023910301923752	3.660888755321502	3.5756274282932274	3.0870022175177856	2.354415889138177	2.783770859637739	2.053387277633234
4.486637333035469	3.704339200258254	4.371851891279217	3.336927634477614	2.9526865776988958	3.133617292824784	3.1983917660091894	2.5882786152806907
4.608337533473968	3.9761480927467354	6.102530139684678	4.355668920278548	3.692717222554691	3.0770428204516294	3.6615672252973583	3.2613545097219734
5.01089026927948	3.0621625244617454	4.780358839035034	3.8523815631866456	2.6316873750192	3.254445693559995	2.584571330496344	2.294549038544517
3.9485732942819576	3.4743934035301205	5.324087288975715	3.554000580310821	3.4210312215335223	3.3762671023067994	2.7937815597651543	3.1677537984994744
4.898110485076905	3.81083914041519	5.7405872374773015	3.849428105354309	3.459830247404882	3.297982549652563	4.026755331049539	3.051100712035726
4.256502997875213	2.690615552663804	4.694316378235817	3.0266497850418075	2.3726506615425023	2.2671797730421583	2.7748278499151424	2.1069746346385454
4.983270972967148	2.806977441906928	4.302613815665244	3.209084886312485	2.693039401112983	2.0107698276816515	2.5101455776200825	1.9416659332678643
3.8694366782903664	3.241621696949004	4.912419831752775	3.3946902096271514	2.322857793850575	2.274574653095489	2.6208514364892173	2.857100153383297
4.04980080127716	4.111697030067443	5.892301961779594	4.634717321395874	2.725779616045126	3.3365278883104903	2.9744660449796503	2.738235591165371
5.3978247195482245	3.455805510282515	4.877604120969772	3.733769491314887	3.415486317212886	1.9299907598566837	2.782696363403808	4.8778790022400855
4.672246932983397	2.6974557042121883	3.7590300858020784	3.3016438722610477	2.9062041897813624	2.0153912287266142	2.3844333766711334	2.162611655768329
4.729458937048912	3.6224969267845153	4.436335113644598	3.5683372676372525	3.926594972362356	2.563171210454274	3.22344912595893	3.0349721020635174
4.757799649238587	3.066058617830274	5.003644919395446	3.793497729301453	3.5933212480634213	4.179095614530711	3.562673135273414	2.390911714419229
4.560071763396263	3.105044886469841	4.296443229913711	3.744168674945832	2.568244105208312	4.495739223151695	2.823174855442361	2.3575873983508067
5.24668308198452	3.614357817173004	4.721701586246489	4.488522374629975	4.332382471982045	3.4702716999495133	3.335378634895231	3.005420822794945
4.682182896137237	2.762458550930023	4.322743964195249	3.8569418787956233	3.270959381170414	3.162404637559141	2.465935317313548	3.037927178947666
5.315706187486648	6.510561978816981	7.184338080883024	4.623207473754881	4.3333719163821804	4.3243026336812855	4.652777727069999	4.8178674049614365
5.807358407974241	5.757181620597839	5.484707486629485	5.101389908790585	5.081445740023819	4.173219085768155	2.6600696246154767	5.908878919025224
4.866711807250976	3.804832541942596	5.206697374582291	4.039004653692245	6.199312883171364	4.5784322678808085	3.075622017551792	3.100835418659325
4.75495166182518	3.416381740570068	5.093058404326436	3.821197837591171	5.130163766630935	2.5024113468162867	3.491289901381456	3.6773416570463295
4.781919592618942	3.423052608966827	6.123426437377926	4.021563744544981	3.2795820737357184	4.557970041515332	4.213364363773298	3.2063911094582283
4.813100218772888	4.104512268304825	4.690585625171661	4.340257567167282	3.224474502193976	3.8533837906477566	2.9767647303958045	3.333794681133724
5.055655497312545	4.451783007383345	5.172490823268889	4.668140339851378	3.400481879101584	3.8233071070222326	4.147737528995291	3.4458656395840173
4.778197106719017	3.133060431480408	5.305154478549955	3.863873314857481	3.122101422765801	3.4314226568219253	2.763627210981209	3.315542047309354
4.759213876724241	3.074941653013229	4.125119358301163	3.217705887556076	2.8866457822908296	2.0981367147770813	2.868665496305031	2.566577847024304
4.592281389236448	3.2623960554599742	4.779161182045936	3.9638266235589983	2.418272530737763	2.662636894291698	2.320678205927827	2.6940975724950307
4.145045951008796	3.604705059528351	5.185060608386992	5.073614192008972	2.9715163679494965	3.017796106204911	2.6416961982858176	2.6884798017573788
5.244177305698393	3.5643467128276822	4.467112359404563	4.422454071044921	3.36769216812036	4.007717062980394	3.9181823910906672	2.897162500836396
4.736922281980515	3.728973436355591	5.261417365074157	4.786473935842514	3.629081315021614	6.187860651625305	2.937838088236087	2.8212014842592845
5.807956200838087	3.5284998893737787	5.309385514259335	4.03686261177063	3.2999591586194765	4.746384716675445	5.138571293242602	4.146804570578041
4.164238286018371	2.851360160112381	4.360762006044388	3.821495878696439	3.059762196272104	2.777239457061347	2.438380779085217	2.7117591120064994
5.66447514295578	3.4309866428375235	4.284916394948958	3.1218966722488397	3.530180837162092	2.865935008632948	3.0676856479428545	2.6117711351556245
5.532147431373595	3.3123802900314328	6.539013627171517	4.0975485682487465	2.836318222371975	3.543103051681826	5.9106767502648125	2.56342059330525
5.121446967124939	3.156320029497146	4.760821181535721	4.50824401974678	4.598559175612731	2.985553812234757	3.923548475520504	4.905739121101764
4.59770027399063	3.0611427426338187	5.117079514265059	3.60741056203842	2.4161508249268837	2.607538367560432	2.509682916764703	2.050661129907282
5.166618025302886	3.4958743125200265	4.834657570719718	3.65041309595108	3.2449577574408357	2.91428058787413	2.9204593035338733	2.6485986243160964
7.636250472068786	3.386216384172439	11.565406215190889	4.368723988533018	3.098765374951769	3.151266939318888	2.885835137235483	2.820643326984371
6.183320784568786	5.99416891336441	4.507797837257384	3.300669246912001	3.3708037599205456	3.488707891237195	2.8419769311859944	4.250366258821774
4.500903889536858	2.709739881753921	4.601231741905212	3.3650231480598447	3.044231275869326	2.339589675682048	2.5563669388959247	2.152933688614928
6.817937731742855	3.780421340465545	4.650859996676444	4.061866372823714	2.796703406387788	2.415708516126492	3.040891181388341	2.470038197479728
5.738180518150325	3.5458361148834223	5.250351485610008	3.987146827578544	2.8519861795812376	2.5223625641960083	2.83414104795628	2.875460891856605
4.223679104447364	3.143039119243621	4.310514703392983	3.482377022504806	3.1693761639890887	3.563774375320066	2.7751669388223767	2.897379752510302
6.209599739313124	3.440541648864746	5.110146999359131	4.135094785690306	3.047764373759489	3.924165757129615	3.284629225218515	2.8709639097158526
4.870990526676177	5.109227192401885	5.72332767248153	4.2879901885986325	2.9587254011449127	3.022847470711183	3.061065566866047	3.443622676392438
4.438904327154156	3.660335409641265	4.509491398930548	3.9695634603500367	2.9409498309163684	2.399714148490359	2.648611542808783	3.0473941450221957
4.707375174760818	3.908101153373718	4.263744044303893	4.421800136566161	2.988467494438732	4.367186522355006	3.440034760756951	3.332092796692341
4.2814136087894425	3.809502255916593	4.611155322194097	3.8130495429039	3.030742909421479	3.528190978226437	2.7107487703568527	3.0268745081214434
4.829332572221755	2.907930195331573	4.378985476493833	4.178808057308196	2.5867130626194146	1.9712039126908163	2.963255617147212	3.455245948573594
4.666561335325241	5.8566670417785645	4.644505849480629	3.840226745605467	3.068492697958232	3.382492454815881	3.11524648994247	3.1899954133601267
5.242061978578567	3.1468867719173423	5.469782033562657	3.402920895814895	3.394309112180299	2.7804757787131327	3.0072302841628837	3.288946464256173
4.680339562892913	2.960922944545745	4.598285782337188	4.178873461484906	2.773301293396454	2.8207570901653067	2.7339665162701428	3.136530345875413
4.447434058785438	3.499851244688034	4.856091403961182	3.176957833766937	3.540448850223975	2.773352247239625	3.017743441691944	3.9237450887329866
4.672041267156598	3.280234682559966	4.979727444052695	3.833180391788482	2.781781241714776	2.0128924946177547	3.165257241401207	3.2927411708692134
5.11617783308029	3.735021722316742	7.570239022374153	3.782993686199188	3.3664967635322838	2.545972612193411	4.524948614658596	2.935864741777444
4.135271817445755	7.976567989587783	6.212381172180175	4.256975775957106	2.537935023539199	2.8044876636170963	2.7659904947964176	3.350270787537938
5.1325253427028645	6.947959852218627	6.111713248491286	4.066269600391388	3.0276628637780147	3.341692698666321	3.496636907492721	4.884739865476156
5.020493417978283	3.097765094041824	4.669186449050903	4.443003982305527	4.015747239750418	2.212140254247887	2.4171884301046056	2.819986586923765
6.6177406296133965	3.63039823770523	5.538467773795127	3.297257032990455	4.20904058983969	2.5839207465948486	3.278627561209598	4.589523841839367
5.112671482563016	3.614660483598708	5.013786935806274	3.812389528751373	3.0847231627592318	2.9135523859345085	2.646406647465414	3.16728930849472
4.384014266729355	4.983244198560714	4.601652824878689	3.757845973968505	2.8414442518815446	3.86940847896673	3.4092702798928127	3.810353760961524
4.2764428496360765	3.027043437957763	4.417863059043882	3.478294235467911	2.641662869625257	3.0220815487866988	2.740645931029238	2.742798727195494
4.790460973978043	3.031778335571288	4.762503415346146	4.099527114629745	2.714306542233939	2.184520560765466	2.518120418289294	1.9767358545256528
4.222823917865753	4.135733181238175	4.981342524290085	3.991657602787016	3.4043643579108136	3.545824227821417	2.948024711033595	3.8355137309316554
4.557994395494461	4.350703036785125	6.290142780542373	4.039038002490996	3.4737330887321	3.710716220438454	3.386354494214591	3.421310342861957
4.027117976546287	2.876208555698394	5.630357939004897	4.366687417030329	2.67412328950581	2.115344251746736	3.4922540531127737	2.6586165495503447
5.647716104984282	6.045624756813048	7.431018424034118	5.652532315254209	5.552079038963657	3.649624210774243	3.2750686684212806	3.2964198008892325
4.949472078680991	2.8655580759048456	4.415586712956428	3.715343928337097	2.9413871956226423	3.3588886608651123	4.244593417868745	2.675962359541103
5.761068958044051	3.6494223833084094	4.592482012510299	4.791176408529281	3.204823577935898	3.817700487489393	3.46979633682817	2.778312661589859
4.636778843402862	3.226219618320465	4.870718121528624	4.102866262197494	3.2159234821220783	3.1048595890540103	4.149253366308876	2.983903322749497
4.604355359077454	3.160106635093688	4.407928550243377	3.8767772912979104	2.6942247083066597	2.216014466343702	2.695642081091562	2.035269265747613
4.434233570098877	3.3783374786376945	5.384986960887906	3.1962334543466566	3.4822299140048223	3.239942964181993	5.820890298164796	2.555924877069636
4.266525736451149	3.1889246582984923	4.994349834322929	3.944323217868805	2.785023688391928	3.894099024074533	4.1395207964033816	2.9088969807323437
4.065413710474968	2.904130601882934	5.173012936115264	2.8923472940921777	2.246179392592804	2.4829201584543417	2.995492413644895	2.2697116900338097
4.562567302584647	4.002762985229492	7.36726340651512	3.486101830005645	2.8216888424831077	3.711221089234831	2.800639611102401	3.1917193548906058
4.212864559888837	3.901564550399781	4.771005737781524	4.200642809271812	3.1865761762095226	4.479962369390423	3.0027728148837185	3.066193036023181
4.045430499315261	3.2319937527179694	6.725091573595996	3.840541404485702	2.7580609695907543	3.491893818265841	2.9945204058940984	2.610993148163876
5.7530617594718905	5.273097562789913	13.14379296302795	6.222872406244275	5.427807576185246	4.430992244811533	7.768184180499215	3.625228823952607
4.648586267232894	3.357384312152861	4.83117835521698	4.471688812971115	3.695094481473477	2.691087739593605	2.933774146147061	2.756432675406184
4.698271608352661	3.0997345507144924	5.23696076273918	3.501920199394226	3.0848718220694025	2.438059142222715	3.501340988449084	2.1629689317660743
4.753669875860213	3.3234724223613736	6.352823829650878	4.524404042959212	2.9477881867976383	2.7039343734018493	3.447996908842672	3.612559492364823
4.003495371341705	3.74989196062088	6.041308975219726	4.6528004646301255	2.917953367180327	4.353023278099853	3.1860893668458585	3.768181273924263
5.174582529067992	3.2248360097408293	4.992363002896306	3.4101756185293186	3.834060010408894	4.193429906068319	4.50177333893294	2.9227833072949787
5.030341950058936	4.480727684497831	5.952564221620561	3.399287784099577	4.27283518170904	4.606337526866253	4.434221901319539	4.505761362880243
4.32249172925949	2.9380222082138063	3.977543520927428	3.09894123673439	3.423656674828352	2.06326886197054	3.101567138979684	3.703053258535005
5.287058764696121	2.680544924736023	4.083886262774467	3.228971901535988	3.1907030828702254	2.3293310436213948	2.813020237342759	3.1040182429019305
5.311213648319244	2.987286031246185	4.6110654622316325	3.3733752489089963	3.710009811571117	2.756413662400984	3.5011405617924143	2.828279198345022
5.529632776975632	4.313595670461654	4.761806589365004	3.275192141532897	4.03452236013273	4.175810490877309	4.634971629526183	4.209822051525753
4.34657066464424	2.7478724598884576	3.977800381183624	2.9690005064010614	2.8480684039085835	2.228238983177828	2.581606537871575	2.6014113089826814
4.351625537872314	3.9033747851848606	5.063209718465804	4.092563438415526	4.108719523202886	2.916568721546296	3.714429450576521	3.850917582069791
5.101211619377136	3.8384399890899656	4.620459127426147	4.689363723993299	3.5314637298589164	2.339345390204524	2.710855887951951	3.3860863040101727
5.202866733074188	5.285817366838455	7.194455504417419	5.253185325860976	4.168580364604512	4.711100592658744	4.670656090437626	5.4123798955901385
5.915146762132645	2.8167593002319324	5.267418593168259	3.5673620343208308	3.8814980968715984	3.200019884767652	2.660719488965795	3.1726535702652146
4.193066990375518	4.072620040178295	4.934177213907239	3.408688724040985	3.3733241296112397	2.268265024335944	4.352506600243827	3.5734515021664
5.22683460116386	3.150880718231201	4.679981219768523	4.671160966157913	3.669988744994212	3.1136037255329088	3.1972772557955684	2.7884043891500183
4.5144291639328	3.108775126934052	4.392573910951614	3.423942422866821	2.3195474554503424	2.2465729883278263	3.091348090908697	1.9390683015827368
5.517514449357986	4.5384816288948056	6.0277489900589	5.890080159902572	4.688068224142652	3.9753114625874937	4.347120377784614	4.956114159671001
4.299156719446183	3.491863483190536	4.978177773952483	4.124170869588852	3.758061732227095	2.901400282066992	2.587276004048812	3.111472445834756
5.5208257794380176	2.767083346843719	4.888569766283033	3.3277305722236625	2.378857811780664	2.011004291904808	2.5555811924810383	2.187706375253891
4.0290592998266215	2.71085112094879	4.4418455243110655	3.4774107933044425	2.71669394034969	2.4117433864898685	2.8256291091161425	2.170411995631018
4.789819085597991	3.171195209026336	4.530695652961728	3.4539877355098723	3.101420793429392	3.485334299658162	2.7939683640836144	3.0218547288292936
4.459733775258064	2.7688658207654946	4.798162201046944	3.368565410375595	2.8360538510104027	2.6299326150996705	3.0593755781401484	2.336945552373884
4.387039914727208	3.0813420891761774	4.044072741270064	3.5321322828531256	2.901849821998614	2.593141590997435	2.6486941269582345	2.7100474374739565
5.284515154361724	6.227790719270705	5.283040058612824	6.424869245290756	6.085967789480012	6.5839225110215045	3.201605035019728	3.0564943572319234
4.27762641906738	3.036723163723945	4.8693988442420935	3.790008535981178	2.806632814578455	3.3198628037044458	2.8575154593475527	2.5036191289676144
4.650798413157461	3.4532361030578613	4.850533244013785	4.1284192323684685	2.742621722953796	2.5160243392741446	2.828911719412233	2.8802495195470548
5.621076852083204	5.171948051452635	4.4600878119468685	4.118587267398834	2.434004477741526	3.752282008745031	3.067596273289862	2.259680446523808
4.195613285899162	3.7798914194107054	5.65888520181179	3.490092614293097	2.9323339964589428	3.3041750319893377	2.91818543702681	2.998586950467921
4.610798925161362	2.940018135309218	4.463374006748198	3.9307210117578495	3.079678838032692	3.638696310695516	3.016773804031796	2.521110080545406
4.622992506623268	3.616937232017517	4.101032468676567	3.8507831364870064	4.511064922073908	4.689774415326338	2.848614844154504	2.7235507772824064
4.344429266452788	7.211691755056379	5.935692089796064	4.93860569000244	3.374744922272607	3.524703936815574	4.239014085848044	3.0257063244763187
4.2795571088790885	3.367239767313003	4.327712756395338	3.59381055533886	2.5456116727726714	2.710426971573729	2.7125892412524952	3.0685874716091206
4.29196926653385	3.1014711618423463	4.563909697532654	3.803387379646298	3.2189851871454307	3.5528747549482302	3.143303897006524	3.265947757174866
3.923229083418844	3.2174790352582927	4.541355031728744	3.5149432897567747	3.274525453289415	2.6474676038195586	2.7677665882400406	4.428101263259071
4.429104536771774	3.064683341979981	4.8421822428703285	4.416645801067352	3.4875620090062984	2.428185300423568	2.804549917087124	2.621813057399704
4.703427872061729	3.0588164150714867	4.309266132116317	3.146607112884521	2.779220888091048	2.325773268464658	2.993055561765623	2.1135618320910687
4.638125932216644	2.9281080186367032	6.50013597011566	3.554872864484786	3.0225146245725965	2.5672319268742334	3.6800653270823545	2.7052040904790458
4.791828167438506	5.11616449356079	5.598024320602417	4.457830107212066	2.974247867950203	3.226345747784578	2.9627761974249176	2.984396896334765
4.602432575821874	2.885395920276641	4.515431475639343	3.613470944762229	2.875343819463493	3.9791636264959473	2.754719925929668	3.1279273187975907
4.194815531373023	2.7158048629760736	3.801329344511031	3.5408790290355685	2.6762623190079715	2.7486497324139103	2.688189447251194	2.5361680249186964
4.366344526410102	3.688616743683814	4.430136603116988	4.264769837260246	3.29118809481404	2.9663286852290693	2.926119325240973	2.623112692307423
5.297294914722441	4.177696454524993	5.470498943328855	4.8973444998264295	6.41600646839033	4.248148828742867	3.5864758205181584	6.85961829468302
5.842881858348843	3.256112939119338	6.426216998696321	4.957333058118818	4.625815025689608	3.437795896969734	6.592041256655925	3.208944272059859
4.239045727252957	2.824099421501159	4.985807913541794	3.118002671003341	3.492174618147521	2.4869833881758576	2.5376674262032126	2.212303999467834
3.99997723698616	2.5479793846607204	4.55908387005329	3.545690298080444	2.576003959038169	2.0067530186003637	2.9796385932496827	1.9916989323995256
4.305678004026412	3.099494457244872	4.687557041645049	3.6661751508712768	2.844842859957922	2.4983406998406443	3.4458841491252525	2.224716666923608
5.107513964176178	3.5084058046340925	4.567040306329725	4.17462589740753	6.694862956349707	5.936120598458821	2.591154297773578	5.403077297089136
4.310087883472442	2.6610461175441738	4.744936180114745	4.366375863552091	3.0680876123525587	2.2950154975178934	2.996736088577561	2.526830341211002
6.009255892038344	3.642065882682799	6.887362629175184	5.814704328775404	6.175054761388829	3.985969357595792	5.033434308509187	3.30333741800798
4.187007892131805	2.8513127475976945	4.478175437450409	3.1296852916479105	2.641988394704607	1.9371218545606537	2.717604377460229	3.1710973634380544
5.31401706933975	3.139821922779083	4.4485993206501	3.965344685316083	2.507972253717658	4.864558058558258	2.9616834888971075	2.4386393645177784
4.198229640722273	4.538056284189224	5.990108382701872	3.812224638462067	3.290863868662272	3.429899528772409	3.14226279978961	3.033723026563766
4.624917137622832	2.681126594543456	5.118716001510619	3.301869547367095	3.170917568469996	2.6896517346791997	2.3466814913528165	2.2623515947469515
4.094860845804215	2.5546846151351925	4.835467487573623	3.444109430909154	3.058189214170646	2.055548807635661	2.402724096486411	2.369263560520017
4.89871505498886	4.1437464416027066	4.530108952522278	4.435721015930175	2.778451589659209	5.932876965642651	2.3523779133145557	2.809873807096127
4.513430494070052	2.969777375459671	4.2623458087444295	3.956764209270476	2.85351612556706	3.1493896989980463	3.070938867090345	3.0873179024765283
4.855496758222579	3.2086327612400054	4.371918579936027	3.806701213121414	2.6641363587650213	3.290583482336529	2.524933694059078	2.914248016724095
4.632923057675361	4.805032807588576	5.777265161275864	3.7740655422210687	5.6700779753348085	3.4071961934370623	3.15138357691024	3.831682216269688
4.764345678687095	3.271045660972595	5.832914710044861	4.490412366390228	4.120593350955177	4.162601457649776	4.816437988370854	3.380729469665887
4.148128885030746	3.009155488014221	5.272463798522948	3.2039529979228965	3.0598727545704265	2.9461421071750915	4.746538515852338	3.555120439704537
5.166164028644562	4.15540008544922	5.124353358149527	4.182849252223968	3.3762034394202947	3.7332150389748655	2.870599254799256	4.317178543263554
4.760357281565666	2.5988199710845943	5.515402016043659	3.508549290895462	2.475963959293827	1.9369446592878847	2.4635514072629	2.299499356888917
4.90305557847023	2.993255692720412	4.515404313802718	3.691778990626332	2.5182533460426773	2.115681678408633	2.476825410936069	1.7965329916115902
6.165033197402952	3.608547222614289	4.651340818405151	4.287902450561522	4.470091738160756	4.719579693226066	4.598697961791787	5.562413311249518
4.515266972780227	3.431438785791397	5.559281903505325	4.193575716018675	3.735954977975757	3.239897325154804	2.997320985433188	2.9107232029111514
4.360023599863052	2.752506667375564	4.362453156709671	3.4395881533622736	2.917444851753648	2.2336352874672483	3.0894632505957573	1.974155616474976
4.904676899313926	2.940052193403244	5.092461451888083	3.9132299065589904	3.418926329760463	2.9873090640092954	2.511962834233944	2.869718148796434
4.416425201296805	2.8447269916534417	4.3396451503038405	3.6717914521694177	2.6976988961923745	2.706830190423984	3.0043089188911742	2.0503265096522867
4.130857014656067	2.929743063449859	5.755926588177678	2.858710747957229	2.576723066246156	2.485649898805514	3.3833283179322327	2.4804769226682493
4.227074429392814	3.971062624454497	5.549689757823941	3.227351641654968	2.687035411002696	2.9413575981734223	2.999936831720321	2.7516428326443028
4.101822459697724	3.0476190716028206	4.964806184172629	3.4766350984573355	2.7266274783542563	4.684467518993957	4.268758326440784	2.720862084428744
5.706888520717618	3.1143865644931785	4.80646606683731	3.60512911081314	2.62899236414774	2.2042696526519507	3.053082725979752	2.336366119426004
5.203733545541763	3.3635019183158867	4.2483749091625205	3.852966731786727	4.181188448808969	2.9333256249753243	2.840458658784604	3.0152064533950798
4.6750829935073845	3.070274180173873	4.159821859002112	3.770315080881119	3.757620085895317	3.168980471855565	3.141846203593278	3.1190693433003376
4.127852189540862	4.812663805484771	5.365035063028331	4.633536905050277	3.208677687250633	6.731680725931199	3.085303602671184	3.080588807014644
4.498502022027969	3.8505214273929576	5.553586977720258	3.1765526890754696	3.4601351464055687	3.0881053446162	2.9065682031700266	3.0450966054127124
4.475479567050933	3.0537780284881584	4.683384966850277	4.07293934226036	2.838869039025343	3.593796704160068	3.737605465484416	2.636559355316026
4.3543499290943135	3.4013772130012496	4.516804292798042	3.295711171627045	2.641477553589034	2.623416416070825	2.8744652593785567	2.4324673212985943
4.303681910037993	3.625239658355709	5.265393495559692	4.024134659767151	3.071604904183914	2.307888386500057	2.5151750760159715	2.1741311897706304
4.074572849273681	2.9791820049285875	5.040611428022384	3.919595861434936	2.661499500436012	4.889033320708103	2.7739067239645685	2.488416577724831
5.357040745019912	3.6368056774139386	6.641017073392868	3.953695070743561	3.340154169009974	3.935261271432736	3.63872114024004	3.3076397312695653
4.526778608560562	3.974289155006409	4.98600389957428	3.6706540882587424	3.1568304046075792	3.263456188700691	2.973207515959761	2.872753584461267
4.713198196887969	3.793706423044205	5.671019276976585	4.4298589587211605	3.021529510632612	6.643557692925101	3.9160270990362296	4.763549674513969
5.159934002161025	3.77521082162857	6.528863859176635	5.490083783864973	5.715548516840732	2.931516014642724	3.9161569777915024	6.248183162869351
4.270821940898895	3.284042578935622	4.929993063211441	3.148927968740463	2.967724182470622	2.824850628104255	3.067302783867476	2.5570570506765065
4.970426750183104	2.9845821976661684	4.502449020743368	3.757999929785728	3.0514291389361725	2.4307195963828865	3.3931324910042173	3.0034161046637444
4.122003453969955	3.3469034433364864	5.10097316801548	3.06126800775528	3.117827639900664	2.732827403437156	3.013106590504638	2.590856114589376
5.932748502492904	3.3324552297592147	6.099638485908503	3.446901851892471	5.283406653582872	3.087924748196812	8.122114968810557	3.4610844489592205
3.998211252689361	2.740094208717346	4.993139028549194	3.21409415602684	2.565010334049414	2.928405134934178	2.826198537624917	3.192528618913153
4.85899748802185	5.711156010627747	4.6201311379671095	3.5192157149314878	2.222817946418964	3.893862699075037	3.563618048400036	2.7535379920798744
4.806346547603607	2.8354668498039244	4.868548417091368	3.846227920055389	3.8303424603902223	2.879598490621671	4.25381602298102	3.4188083129911995
5.532752960920332	4.603014117479324	6.051394540071483	4.596094936132431	6.115208468951758	4.007725682031685	4.390843445517994	5.459155093941792
4.875994837284086	3.9633875310420974	4.589198026061058	3.546735918521879	2.5272368792562783	3.215336105325515	2.6772501513696683	2.310949196762755
5.119088509678839	3.417278409004212	5.131508600711822	3.5523555636405946	2.427718379722586	2.807340478370862	3.876833900570892	2.0766940008333976
5.6831839144229885	3.433873414993285	4.939742255210876	3.999033784866333	3.36799697609218	2.8858254150419445	3.2649013919169088	2.167118591824562
4.249846655130385	3.255388057231903	5.062080156803131	3.4937951028347003	3.261113806603856	2.5258481098748926	3.024063365422076	2.5400430800598484
5.271293455362319	4.121692001819609	5.67045179605484	5.355920970439909	3.2693321671243614	3.7109679256685473	5.00670276546095	4.286541454452604
4.52461501955986	2.725732010602951	4.685170674324033	3.738417869806288	2.7666801986600174	2.366693637263557	3.187461631549396	2.110125837968777
4.597357106208801	3.10602878332138	4.408078512549398	3.626344108581543	4.467878333551844	2.2407423398103474	2.4641775860596087	2.355548792565421
5.26273283958435	3.684309315681456	5.892282086610793	3.929254102706908	3.154827390595165	3.0578291838364016	2.495381012091396	2.255239485934357
4.5225270986557	3.0544938027858723	4.332881212234497	4.199414592981338	3.755358883086104	3.186581794121381	2.886922641959893	2.936135069487038
4.514384815096854	3.595808118581771	6.35736727118492	4.094660705327987	3.1787815902798973	3.564411080829791	2.457387250013226	2.7288948484024123
4.6176283895969386	2.880156558752058	4.719260445237159	3.440295684337616	3.504494109421757	2.6547699642088185	2.6857667713334297	2.537682991123368
5.3318117439746855	4.957944804430007	4.699683046340942	3.6358023077249526	2.7145717486611955	3.8859496924174266	2.6462296274076222	2.8715270623446774
4.09974916577339	2.5946727454662324	4.652758288383484	3.3866564840078355	2.814128399747453	1.8972746251894408	2.383230160131152	1.813677767665588
4.397276070713995	2.6296948015689843	3.978475049138068	3.05261081457138	3.048821863126286	2.332040961729611	2.513607576692178	2.3772954564165008
4.681085944175718	2.633225107192993	4.851823961734771	3.3218287229537955	3.223845435624809	2.261003616050868	2.5494817269940206	2.968507631764936
4.293511271476745	2.5225639581680297	4.593748196959494	3.172355815768242	2.402154771905398	2.163255131958408	2.33243022538316	1.8048843751595
4.303162446618079	2.740841567516326	4.901442763209343	2.8135917305946347	2.6321798610404814	2.819080632038037	2.599336183830548	2.2677819990748467
4.749915060400962	3.263051056861877	5.148850762844085	3.223678028583527	2.945699014871113	2.6449033952685324	3.400396688725847	2.443205033391771
4.5357434958219525	3.331603223085403	6.275398737192153	3.875887459516524	3.025636405596289	2.6482626130796643	2.859831901981322	2.4882057130656787
4.183774840831756	2.409367775917052	4.802361783385276	3.328045591711997	3.1823115345760007	2.5214618877192385	2.9295206383660606	2.437914062767254
4.18337459564209	4.055786761641501	4.703579378128051	4.260679030418393	2.4253735668843617	2.30403182432078	2.60297388604812	2.1254386573087998
4.351223540306091	3.4443154633045188	5.932222235202788	4.671456986665725	2.5410720608091006	2.9229194315998206	3.1589329614731443	2.452003197227893
4.531961691379546	4.030584132671356	6.736899778246879	3.5226543813943856	2.6491679358799645	2.7702751902611227	2.7552115292259574	2.5622127182269856
4.88009682893753	3.5147566080093355	4.977463245391844	3.663702130317688	2.987257314319772	3.957703523170401	2.8514679604659707	2.842597248626746
5.2575221121311175	2.9787770509719835	6.108289152383801	4.490148156881332	6.596345697431657	3.612924105583256	3.4272130477549867	6.6339788890932425
3.9301951944828017	3.442040053009986	5.008377707004543	3.999851131439209	2.981376221856353	2.149848530771062	3.1676857954428708	3.22743994272884
5.002578318119047	2.942781257629394	4.3466486692428585	3.201163232326506	3.386434520761776	2.3256985733390443	2.6805772448558978	2.094084703806105
4.522491180896759	2.909693557024002	4.002235457301139	3.4713321566581725	2.6924103884251256	4.417161830759301	2.7833726874904583	2.391465687854626
4.852980899810791	2.753293126821518	3.975443857908248	3.3140134990215286	2.953932854741073	2.679978412836938	2.544309621794548	2.70600479743959
4.812745285034179	2.7674764394760123	4.358399310708045	4.073198235034942	3.0315688907133787	3.053836933345991	2.5076381799039376	2.299841444791276
4.099834275245666	3.5000131547451	4.7545746415853465	3.652575087547302	3.834779710310442	2.806174369782755	2.691124188727803	3.575176246824337
4.797726845741268	3.7318408370018	5.311039304733274	6.251295948028565	2.4812770757110028	3.997042614368331	3.797675018147567	2.837922900093094
4.62075348496437	2.9694632291793823	8.87729008793831	4.062897890806198	3.8253894241851314	4.495746991123919	2.828379668654641	3.8775462521765696
5.215255874395369	3.663094323873519	4.990789586305618	4.638092982769013	3.5667695721514554	3.733932851911087	3.269895227319474	3.3593270115443543
4.575989916920661	3.423339593410492	4.716070300340652	3.515250289440155	3.315992567673787	2.5817291529716067	3.2600953212795534	2.302424152392493
4.287662827968596	3.966527134180069	5.337528330087662	3.6827279508113855	4.038853785415842	3.790438915935474	4.417974252406812	3.784607833260429
4.360056170821189	5.799784874916076	9.25384775996208	4.426111954450607	2.448691860416124	3.3770508883338484	2.812972840554764	2.5308906207752866
4.176855421066284	4.906399542093276	4.641718637943267	3.534792226552963	3.2506821068397	3.883214730043968	2.752638780070232	3.4128321640082
4.842334958910942	2.7239561319351187	4.475536280870435	3.917923721671104	2.116837660576465	1.9342295665496367	2.3036936391203446	1.4234386267335486
3.9814015507698057	2.806477582454681	4.848261877894398	3.6709293901920312	3.244939708311647	2.8070241332370225	3.1509551691379003	2.669657600147993
4.7787936031818345	3.599609363079069	4.463648515939712	4.031613433361052	3.648960710604242	2.776028620720332	2.3870462584628527	2.5097548805973573
5.077342259883878	3.058918887376785	4.734427562355995	4.227852880954741	3.367146397430106	3.64678517604914	3.8430929979046096	3.908319033212994
4.501878631114958	4.612241494655609	4.923994767665862	4.764603555202483	2.825743938759279	3.941884154238415	3.0264566135376687	2.772279378395861
4.428236046433447	3.4567205727100365	4.83091218471527	4.2484138131141655	2.057325169858776	2.262090725036008	5.310542856726989	1.9180779616298471
5.202231848239897	5.302647727727891	6.578157603740692	4.550601875782011	3.017049287272736	4.029665738350424	6.483995555723004	3.182919956820521
4.927868601679801	3.272045737504959	4.761133733391761	4.304720723628997	2.539808970857845	2.437513996577971	2.751134501363764	2.342121731398205
5.429491281509399	3.1116545438766474	4.299217212200164	4.881107711791991	3.255346386876948	3.507776419559547	3.1571980641792234	2.47505099088702
5.70156267285347	4.535264092683789	5.292048597335815	5.290602749586101	6.344787848482292	2.227051001316912	2.8927639975806803	6.189098812623
4.979999208450316	4.602939754724503	5.042599406838416	4.394151759147643	2.9129209220223866	3.0626216661645453	3.663908167540221	4.143221277656122
5.330498361587523	3.235085505247116	5.188109734654425	4.2374044179916375	2.822061606846865	4.313219933233	6.891154886561344	2.5029539065222823
6.030389714241025	5.362823164463043	6.36684233546257	4.818497103452682	5.167314114615619	4.5816235246914925	3.2372791062289537	5.627080429282858
5.819121885299682	3.605893325805663	7.009684491157528	5.1216895103454565	6.3895363556251095	2.347946920916639	3.901534567789804	7.392314185812806
4.705927234888076	3.338747072219848	6.318611472845077	3.74415230154991	2.9800937386426054	3.216724985959232	2.60230572530316	3.480808396455421
5.056291943788528	3.989789474010466	6.03199447393417	4.665815931558609	3.2958152449736517	3.811755833994336	2.7955840302542927	2.657253947071566
3.8921338021755214	3.420740890502928	5.306352525949477	3.1615685164928427	2.70133450138984	2.810449395772058	2.9546073531219	2.187301577371633
4.027815908193587	2.953558206558227	4.512723585963249	3.1306505501270294	2.585630364283432	2.3896515209599625	2.4453245256018112	2.007375325692484
4.699357533454892	2.7377306342124936	4.08291110396385	3.978077554702757	2.8256468951231613	3.098012516387374	2.4333250472443377	2.634168142853472
4.683473432064056	3.953492349386213	5.01314561367035	4.5567183971405	3.1336850672871117	3.0957100700912963	2.758478592365071	2.8034886133259693
4.574280667304992	3.15111483335495	4.323820835351944	3.335721206665038	2.3281933058465825	2.558177572738107	2.231799291408167	1.7761709449105596
4.671516883373257	2.8123042821884146	4.615704196691508	3.978513514995575	2.6688619991215328	4.667126536297649	3.7664207683405415	3.8681632547734246
4.271541720628738	4.64501723051071	4.276030117273329	3.9230322301387774	2.974666143588513	2.6144254416022923	2.789202619182989	2.634923903154025
4.585364258289337	3.627248406410216	7.172548514604569	4.390556037425995	3.0907504734353224	3.003998556889193	2.50899844973082	2.633885618045822
4.20332909822464	3.33174362182617	5.573047482967375	3.8095038473606113	2.92872551391456	3.3972817294442472	2.797555076069924	2.579224571954159
4.887183463573456	3.4611334323883045	4.209867799282073	4.5338650166988375	2.843102956236369	3.196089184394831	2.903255718262166	2.616120005236092
4.594473052024841	3.014388620853424	4.62106329500675	3.093546602129935	2.214779491401587	2.0687664397019807	2.447825939129028	1.6697404611240745
4.872060945630071	2.6587929248809816	4.148416602611541	3.9613703101873385	3.162975711236937	1.793446965593957	2.65053454176759	2.1907915156716413
4.99643657207489	3.665286308526992	6.225716421008109	6.034543055295942	3.4986945566473926	3.0698005589787662	3.581649462946779	3.497985783892066
4.737116685509681	2.565817648172378	4.3181469440460205	3.370586001873016	3.085909002061398	2.2750391938603407	2.9366717478177464	2.1218851684444613
4.295577353239057	3.612678456306457	6.789171969890595	3.828303059935568	2.7148249061445786	3.220418232761246	2.6182180853204557	2.77291555070474
4.374658489227293	2.4588735938072204	4.6718417316675165	3.2461267590522738	4.609597502165702	1.7603368800330212	2.2093865214463584	2.508028101002987
4.503018525242805	2.6823000967502586	4.83163771033287	3.15596142411232	2.688753714957872	2.745511435200481	3.068107717541402	1.8708000598939216
5.026530662178993	2.953575646877288	5.117069816589355	3.4444278597831715	2.8093722165155164	2.6962087629093974	2.8206677699034244	2.147953834603247
4.276834809780121	2.7025051116943355	4.469104087352752	2.846808838844299	2.4912353969816787	2.6453915929824867	2.8409801119134244	2.2522044918403816
4.687621617317198	3.054656082391737	4.121272790431975	3.7718555450439446	3.0924651355479686	3.0589778002595835	3.269596892109233	2.9440740153809037
4.23352958858013	2.598142862319946	4.247901248931883	3.124575778841972	2.324421422548699	1.9991983478158404	2.6279442244672366	1.8167293683476515
9.93637399077415	3.074685227870941	8.113019108772278	3.708099335432052	5.866790058115363	3.4161973289858008	3.7878059028212174	3.708996887062595
4.28890084028244	4.5129377096891385	4.106154552102089	3.677670401334762	2.3038522936340016	3.5473547458996477	2.738520296077483	2.6498255297059
4.980311843752859	4.155577963590622	4.625842043757438	3.7926478266716	2.211355290067697	3.371811392720612	2.605799985728318	2.096868413095109
4.481925928592682	2.887543106079101	4.701129186153412	5.509241569042205	3.6030054908623086	3.0574434165705693	2.6670761951187907	3.09434143714162
3.858392122387885	3.1403616845607747	5.433869510889049	3.4486793279647823	2.190023657854899	1.1099506181607637	2.1806334128123264	0.951654834194346
4.884219104051586	3.1131073832511897	4.902445876598354	3.812465235590934	3.656258377505989	1.0785427394518163	2.8068739841685217	2.5013653029928307
4.55389950275421	3.9466486811637873	4.259087646007538	4.847793227434154	3.119725729534814	2.8454446386374386	2.759194684167787	2.636266465172081
4.281278842687606	4.253518271446225	5.380081424117087	3.930049538612364	2.59985476610836	3.0245349971735287	3.0007861130660114	2.792886872421988
4.479952707886696	3.678331631422042	4.283938091993332	4.267413908243178	2.187514101723947	3.018855432226428	2.689088102815566	1.9521774206454812
4.746002358198165	2.693153178691863	3.954341030120849	3.357671165466308	3.735216249870353	2.9819845639335725	2.408382314645325	2.9486138867800262
4.191312837600707	3.0662456572055814	4.629768669605253	3.3231380164623263	3.7865641227009097	2.874720757132799	3.042210795787585	2.542706200226168
4.525857880711556	5.901457405090331	4.233337777853011	3.765901470184326	2.312316943619283	3.502766032002499	2.568300209082803	2.399820601925034
4.433649247884748	2.882700216770172	4.417525482177734	4.179575383663176	3.0179336537876	3.24432480265084	3.1540427377902804	3.149777994187827
4.466205251216888	4.425185197591782	4.1665339946746816	3.4048101902008048	2.683628958813619	3.5473547458996477	2.63275583609949	2.4566270247733715
4.463183414936064	8.346777224540709	6.592302331328391	4.747676515579223	2.638094310858728	7.74208587540291	2.652366098694495	2.4765809805670207
4.802123728394508	4.313747400045394	4.6345247328281385	4.428553402423858	3.3337323991847256	4.444994571393904	5.073338627549349	5.470793893703192
3.934798377752304	4.80189693570137	6.399931353330612	3.7519905984401696	2.859120954400798	2.5384496065233875	3.1846039089035183	2.489783020707377
5.314334613084791	3.07085998058319	6.43364672064781	3.200578665733337	2.5407552336998447	2.7190459593785072	3.747909635962466	2.3534739222419705
4.374525046348571	2.882877945899963	5.880342555046081	2.743931239843368	2.586267600709821	2.627148451113801	2.6377810760594698	2.5097751506726955
4.256573706865311	3.320953088998793	5.650031638145446	4.026635545492173	3.054750348594445	3.03122939192908	2.8570927628597858	2.789745331978593
4.591951689124105	2.9083945512771594	4.125764280557632	2.997911566495895	3.37362641429954	2.2554438867418654	2.8440326523608364	2.868474139040992
5.234178960323333	2.9217755019664766	4.226646608114242	3.528545635938642	3.4433154333095457	3.069869191065442	3.1537572991855	2.646886600319476
4.910687804222107	2.8849081158637992	4.362568008899688	4.157805532217022	3.317898189232724	2.6514688768498846	2.527157814814997	2.5073761291858028
4.619921565055845	3.336590498685837	4.990829074382781	4.2900662899017314	2.7524277796219927	2.699316386822672	2.975189766395688	2.508294363133876
4.339572986960409	2.774646937847137	5.029213789105413	3.465985259413717	3.254161028252946	3.574230775379727	2.822172484581541	2.6456500894949397
5.058273983001708	2.9479287683963777	6.95117617845535	4.223063260316847	3.01935749802796	3.466406880088333	3.257983269981013	2.7495238016916503
5.0330039888620375	3.094993156194687	4.566496166586874	3.774322944879532	2.207956502637015	4.189430368782574	2.6389850414918645	2.4036459602514464
4.0307915687561024	3.156069910526276	5.54831999540329	3.3831057846546164	2.960842429051945	2.70305822993787	2.814850788533888	2.5558985339179685
4.342812541127205	3.5380840182304376	4.98746291399002	3.473877689242363	3.2031309078502974	2.288790710823489	2.308311855487783	2.3689530532597565
4.706792879104613	3.814319163560867	6.166271468997001	4.318447822332383	2.8486302691050565	2.9791468720916807	2.797652983799388	3.381828103687801
5.158262276649476	3.179023295640945	4.440469101071358	3.699039083719253	2.2907978236588287	2.407954465307386	2.7624632462729024	2.0867417727735447
3.952584633231163	2.934523692727089	4.014747339487075	3.2552873015403727	2.7368874876858613	2.4893684758576926	2.653188463683809	2.5414640165527995
4.714879301190375	3.917098355293273	4.462116271257399	3.8277984142303465	3.0719114651293067	3.6542564245000615	3.854320034028949	2.5502886190655096
4.153312420845031	2.6141156613826744	5.077397459745403	2.889950203895568	2.750307233706726	2.2380510839844465	2.6708712707235707	3.530564868815826
4.743227162957191	3.671117913722992	4.63212576508522	4.482736468315124	2.614634474936758	3.694222797820884	2.7356399948157724	2.1895512610692918
4.03301882147789	3.946924406290053	4.251347923278809	3.793408223986624	2.6431102302475966	1.894416248181357	2.435213500166824	1.974591382231648
4.299804285168648	2.77599686384201	4.153325846791267	3.9720994591712953	3.1298193575549904	2.525223119850839	2.762087187730567	2.692527571772953
4.886356881260872	3.1791441559791567	4.943735352158544	3.400952410697934	2.576287661697715	3.79006092654543	2.891688805531562	2.3280609430104
4.608196568489071	2.7224019885063164	6.336740779876709	3.86196808218956	3.029690038529748	3.189782126787135	3.963425716096317	3.535445111073752
4.552574726939201	2.7240626156330103	4.215904963016509	3.119670045375823	2.151956395230348	2.153317578148396	2.435924722640641	1.911976880314174
4.693580049276351	3.3959572911262503	4.84378769993782	3.656106603145599	3.051203612867377	2.433969954311295	2.68195217393435	2.595405608331812
4.864873319864272	3.1863680839538566	5.312129759788512	4.616383892297744	3.339571444682321	2.15233896239744	3.6903006658051782	2.5525703505944946
4.2856328755617135	2.687664252519608	5.1693765699863405	2.7510342836380004	2.818181368777115	1.7963013521605309	3.802432919016386	1.5891244256003172
5.222492098808286	3.462276339530943	8.578428554534911	5.117508172988891	3.0207561671333494	3.037650307837714	2.318535788521947	2.9115380388308094
4.065848356485366	3.0635672628879544	4.435934448242188	3.110959804058074	2.964854033278134	2.103517155082078	2.4451976027995617	1.938078458733857
5.508429712057112	3.408996468782425	5.051104414463042	3.4406340837478635	2.72941245840781	3.014521174064972	4.095177104337182	2.712424064314104
4.740724295377731	2.78754476904869	4.1319880247116085	3.2421855360269545	2.2884277107572943	2.2199263529957425	2.558749107436624	1.7260052150977048
4.250399056077003	2.668713825941085	4.469606435298917	3.184976339340209	2.8741161066450767	1.772275365592328	2.4544763765404243	1.7330325637761708
3.998938393592833	2.659997093677521	3.97062113583088	3.115715700387954	2.482204261288392	1.8673877693202967	2.0994049031977364	1.7101841232021449
4.127508044242857	2.806429982185364	4.164134338498116	3.272907596826552	2.9979776778888274	2.101340322200358	2.3154877608010582	2.8708098802101847
4.366054457426071	4.577556359767911	5.748273089528082	3.9660881519317615	3.311214006702625	4.189556779815563	3.2976561284947943	3.459097567298987
4.105129134654999	3.1950983166694638	7.220602098107338	3.253848749399183	2.7619089424233505	2.4870718952404163	2.4468770495825964	2.7347708680718914
5.356365692615508	2.81263530254364	4.00048495531082	3.2188426434993747	3.8649404841417896	2.168996220872048	3.246869647859579	3.1616130195241885
4.55878118276596	3.205156153440475	4.9612310290336605	4.0072900474071504	2.497969604672118	3.6989687425629385	3.372160513716213	2.2316042996209635
4.733581185340881	3.007500094175339	4.675930660963058	2.9053201615810376	2.959644427380288	3.67376871793648	2.6993817711472325	2.2101795048785395
4.99357841014862	3.1422501325607297	5.777321034669874	4.560059541463849	2.884501985391553	2.455732344146086	2.8427413410424007	2.4977010988510218
4.295843029022217	2.397713774442672	5.419508051872254	3.189645248651504	2.8107829472370187	2.5806309638679847	3.0816764503578917	2.019904333652496
4.531679689884186	3.3950973272323592	5.3682884633541095	4.154258412122726	3.777055484075057	4.140397358023884	3.433407166397217	3.576585822930287
4.527766817808151	3.8590007245540607	6.253210347890851	4.170215916633605	5.249591242988085	2.8612119702134144	3.377587474387813	3.855334833015977
4.337355411052704	3.5272763609886164	8.109291076660156	3.573829507827757	2.7008504790544854	2.488030100491897	2.7368322273241428	2.378403754096388
4.478304958343504	3.89032402038574	5.443312609195708	4.246051055192945	3.5921815326204127	3.923432731062374	2.5463746591161054	2.5828521708900944
5.5219883680343615	3.604665446281431	5.423618757724761	4.055270612239836	6.4810267716391134	2.791505163841369	2.814921491024549	2.212615129795056
5.390636044740675	5.2683093547821045	4.891321128606796	6.225777089595791	3.5698029456819675	4.337077660418232	3.547351990764373	4.876924621423085
4.631659370660781	2.941083264350891	4.740583074092864	4.151429569721221	2.4824590946865106	3.042865270579388	2.657044813566844	2.577803414011688
4.207722893357276	2.715918052196502	4.086118578910828	3.8511036068201054	2.111382167669648	2.9930709368092847	2.625666302481336	2.450546742165386
5.555818969011305	4.679245018959044	6.496473544836041	3.851770746707916	2.363146366046448	4.60153927328931	2.6389800482495103	2.176437679315409
4.444205492734909	5.173009842634199	5.7967635750770565	4.007786738872529	2.274094355264303	4.029665738350424	2.398405403512158	2.4839029104736348
4.171055626869202	3.4004783093929283	6.562109625339506	4.082175290584564	2.1762188824075506	3.3217688584224336	2.8098889332752908	2.502800734146881
4.042605933547019	3.1642894148826595	7.131629772484303	3.3251854896545407	2.462196236759618	2.7288663987175097	3.6358686461598495	2.491814056220167
5.240847828984259	2.8142563641071314	4.298416876792907	3.140749293565749	2.2655241095225707	2.8767881786278062	2.632693843377222	2.598323438693203
4.111198663711544	3.1169260263442986	5.229278370738029	3.511447179317474	2.573022101961258	2.074624131752026	2.679533066479572	2.330952298347664
4.532117033004759	3.289570069313049	4.871951353549957	3.748615586757658	2.383498724892791	2.262090725036008	6.993171462313434	1.9009649429457076
4.539928048849105	3.338178873062133	4.781555438041686	3.788403332233429	2.422165540602921	2.306260808923355	2.496251415295403	2.0496386874155537
4.535888111591339	2.715412700176238	4.907525694370269	3.0560978591442103	2.7658984457510027	2.105248077018706	3.722731652793444	2.3589071747234978
4.600351023674008	2.9392089664936045	5.820971316099167	3.1404464840888946	2.56550846121531	4.852914049909614	3.4560948776498064	2.989356010242948
4.547643488645552	3.001107221841812	4.745728296041488	3.185304206609725	2.7018570715416868	2.919043016741526	2.774991794198321	2.9103446881900514
4.452189397811889	3.449013578891753	6.6940159499645215	4.654750263690946	2.395303806656269	4.659286359659594	7.303948648715336	2.03129515047104
5.326919412612915	4.9652591824531545	12.188027542829513	5.091057544946669	5.212318784248037	4.17008711787272	7.15407491446696	6.03767970624695
5.152826291322707	3.5929441094398498	6.4238480508327465	5.539719671010969	3.164202518335744	3.811755833994336	2.9943954520444587	2.739057642349227
4.828893381357193	2.7818924725055685	4.331298828124998	4.032344883680342	2.067888980854948	2.326849643799915	2.6961909218966835	1.8266268502998224
4.318970638513565	3.033780241012571	6.041275906562802	4.302488982677456	2.56353196489484	2.70492872061572	6.588185449638667	2.587221653540105
5.394439566135407	4.841690576076507	5.305791336297988	5.14058985710144	6.021655739578264	3.6692348295000463	3.833549725840364	3.531397437633744
5.237421500682831	3.345304214954375	4.758138048648833	3.65221083164215	2.6126892531171344	2.724656192863443	2.917644563660281	2.136676380472439
4.354636508226391	3.417826670408249	4.644282826781272	4.056314283609389	2.6976206764129858	2.2510788931791006	2.794388054544619	2.490276794644608
5.050344145298004	3.814093208312988	5.4782171785831455	3.8919408082962033	4.274320805707163	4.090806576917409	4.391077476255628	4.107349528248374
5.319094264507294	3.056083399057388	5.654848456382751	3.921626698970794	2.6587020813201554	2.7552852827653744	4.071259808720761	2.602169899219174
4.409804534912109	3.225608333945273	4.579267317056655	3.3223637640476222	3.177526219921716	3.31559076601022	3.7484760507535055	2.8822920923286808
4.623426041007041	3.933322268724441	4.171763765811918	3.589999079704284	2.7891264779785248	3.2425100038176318	2.887230269793549	2.3862964669091524
4.919664824008941	3.1496586084365834	4.512243688106536	3.804182058572769	3.7049526183987695	3.4663076420764223	3.1555430696160607	3.0419616585586104
4.23029504418373	3.1848357975482933	5.325220814347267	3.825309789180755	2.920286019680575	3.152943797497694	2.903300866573896	2.828485566821296
4.866111049056052	3.556880325078963	6.211266461014745	3.621770405769348	2.4439109578083986	2.705621468461448	3.0784091900560706	2.541955212050184
5.168310278654095	3.373885875940323	5.0114151418209065	4.815018284320829	7.066026222601419	3.230014627358705	3.1147385045176343	2.355622160692836
4.03026965856552	3.984863373637198	6.78242762982845	3.6763642430305454	2.722165519428301	2.943678790382884	2.8979003275709783	3.176302229991599
4.612042111158369	4.033010101318359	5.205908447504042	6.105263090133667	3.2622217094899715	7.505613708857337	2.897443288456821	3.7885512199070392
5.757311907410621	3.659697628021239	4.495943945646285	4.056167864799498	5.131567418642249	3.008021295061136	2.6611611577034577	2.848885352147192
4.64857524037361	2.8069144487380977	4.56044506430626	3.1009415268898004	2.695261203286489	2.4312078085260893	2.5537245226138654	1.832005166947527
6.174983650445937	3.468996852636337	6.251198023557663	3.485962682962417	3.539126095812935	4.414847546572962	4.886925145969283	3.2218334065930723
5.314242982864379	3.2746660411357857	7.145099711418148	3.620962285995483	2.6879525427837123	2.661040627636805	4.271014675275104	2.4762600404440365
5.454784947633742	3.87378014922142	5.67679580450058	4.97153679728508	6.312661572607844	3.961754004632565	3.127515911061262	6.567912633269293
4.155375209450721	2.6418904066085807	4.473341250419616	3.5714173853397364	2.545644305584121	2.396433865440452	2.5471062753156746	1.9550225045806613
4.009785610437393	2.7153874874114985	4.110284745693207	3.2956486046314235	2.749096935490939	2.5263397061071395	2.6104716068105844	2.1492393902585967
4.8599298059940335	2.697302538156509	5.094836509227752	3.838428837060927	3.963565735590317	2.5690215478175245	4.346212179046336	3.568689556241087
5.356979769468307	3.941683423519134	5.081298738718033	4.375015258789061	3.2594822870038467	2.537207847258524	2.552338668615772	2.0235508219023832
5.728554719686505	4.050442123413086	4.919048655033111	4.359765630960464	4.017572359212823	3.443253070443125	2.6989910665191634	3.226374786475126
4.491885554790494	3.1510643839836114	5.202385702729225	3.738137066364287	3.396944962680567	2.4121527355884	2.539668926734709	2.586699063288465
4.51860029399395	2.473563474416733	4.397271087765689	3.1830063462257385	2.446925564265221	1.9218348589786216	2.561680618865547	1.7914569101168136
4.698446637392043	2.942745637893676	3.993699696660042	3.502811947464943	2.048057088008731	2.274052998336765	2.7277562084666664	1.8641367569406555
5.027814191579818	4.015125191211698	4.504699021577834	5.472854006290435	3.5425341877557663	4.082371180961875	3.6837870513759303	4.806605875071318
4.621818858385083	3.237638008594512	4.25656026005745	3.4279964298009853	2.545481036368461	2.0607464402674536	2.6823104844702903	2.269917487094633
4.005850985646248	3.2180140495300287	5.004997748136516	3.2440806090831744	2.62369576115167	2.855316515012147	3.930009883349571	2.341853534493085
4.009860879182814	4.613046091794967	7.279553714394567	3.855769997835159	2.556512661085359	2.494054059023441	2.7771159075528624	2.4862588407645863
4.951703014969825	3.71958657503128	5.335848754644394	5.1937187731266015	2.6807249408180507	3.1081268264940123	3.062076079326413	2.4559746762830548
4.579589828848839	2.8125311970710745	4.926193240284917	3.3353781938552847	2.2552215359538006	2.179897647514585	2.5334073377267448	1.780555244553352
4.408204340934752	5.6350798904895765	5.883696717023849	4.336597365140915	2.905358186811248	3.0931845756746825	2.661487048623334	4.184853578901516
5.096718510985374	3.750673019886016	4.810131552815438	4.020913136005401	3.618360267414012	7.433408556483044	3.1775770950326194	2.5473889655737785
4.861811622977257	3.0344756007194515	4.408102637529373	3.2612907111644733	2.177593668167256	2.234259335366979	3.7091147860598217	1.841058395390508
4.040649011731146	2.851875936985016	4.388264155387878	3.4174874186515805	2.136548580811175	2.5146166361922564	2.5101070663303537	2.2451870145482693
4.542162567377086	2.8914697647094725	4.283785107731817	2.9842926383018487	2.5933025217380727	2.411909393538287	2.45557818626157	2.220548832804539
4.95444466471672	3.942782831192016	5.474697697162627	5.484488475322722	4.332911674140261	4.203346361083851	4.673683105998727	4.253448964949154
5.287888336181641	3.039457207918166	5.5538430064916575	3.935142093896865	3.2693972870135624	3.5246832314936585	2.850105337529668	3.726431400687073
4.233041769266128	3.541053521633148	6.312272018194198	4.330111336708068	3.246919879389777	2.779352416971744	2.8264684118020518	2.718284180361315
4.622683328390121	3.3681878924369806	4.870136296749111	3.2895703613758087	3.538481653867544	3.1598719622861497	3.8582774294084814	2.943398337880963
4.88360702395439	3.781040674448012	5.090085890889167	4.787552213668823	2.79778048599802	2.716903127870063	2.818317672414748	2.7373933137939432
5.351996260881424	3.623605501651764	6.939991554617881	3.7887478113174433	3.865700987447143	4.321770275052823	5.024484230877358	2.8460968205260824
4.355937266349792	2.9834847688674926	5.111967277526854	4.411768877506256	5.311993750732174	2.8554578060257385	3.678491093582505	4.1780967008402525
5.278851217031479	4.250251585245133	5.720319354534149	4.624486583471295	3.239102042229577	3.271349101154295	3.271978581919248	2.3368906657186237
4.9845988631248455	4.003689295053482	4.951468008756635	3.5598836600780484	3.374278590816892	2.9324976328729697	2.8901739055574422	3.3902694601112664
4.80016025304794	3.629095298051834	5.63890569806099	4.2526866555213925	3.1768331634176064	2.439818858255845	2.7317665800962763	3.270818958661405
3.686088359355925	2.822900658845901	4.536292883753776	3.346738207340239	2.796785587687074	2.2745000624168474	2.4853092355862803	2.2617628740706834
4.519230774044988	2.8658660829067224	4.456750077009199	3.555668285489082	2.7388705780777114	2.0531338523026825	2.522149582842955	2.117674736969481
5.0446467041969285	3.9512334644794462	5.035458707809446	4.186288595199585	2.672317332449629	3.274982765445456	2.8957376291648025	2.74747582057343
4.781016352772712	3.623734629154204	5.090691310167312	4.443460714817046	2.997572199509194	3.806298854418083	3.616788063027863	2.877003648017461
4.656734693050383	3.3780679404735565	5.467223823070526	4.368819189071653	3.1777887558261675	3.5523449650650107	2.7684888362215867	2.8044796813530186
5.416719430685042	3.676301014423368	5.744775289297103	4.257900023460388	3.216886738838862	3.5606331096973345	3.492446686738839	2.6975354251278825
4.920178174972531	3.1657759547233564	5.15773374736309	4.004337608814239	2.4706865536930467	2.18393722807087	2.812106853343613	2.092463176612486
4.669307780265807	3.98969336748123	6.104578155279159	4.708306449651718	3.2104706070268265	2.079511618044471	2.7853424734820806	2.7574203381529623
4.194069302082061	2.878828179836273	4.250425052642821	3.0860376715660083	2.669023357081154	2.529570660230648	2.3565328084619885	2.086858990141688
3.969225317239762	2.742869091033936	3.871954864263533	3.159107625484466	2.435046978680012	1.8757248754000977	2.274641047257812	1.6311154315453158
5.289711645245552	2.9814921796321867	4.820604163408279	3.721774208545684	2.609509677594714	2.0928263070958444	2.927428043021724	2.3304464965669065
4.307986611127852	2.854909116029739	4.794309547543525	3.5258287429809565	2.379430244571669	1.8966825025634284	4.1510727489081285	2.2700273686992825
4.478896397352216	2.837315100431441	4.130503824353217	2.910531505942344	2.568694132548865	2.097439766232896	2.3548794519953637	2.417023293142047
5.832127076387405	3.1822592914104457	4.6866369307041165	4.086323964595794	2.487886174000704	2.8757876925481547	2.890321681597181	2.544424638603804
4.36140159368515	3.4788213908672327	4.887878346443175	3.7328834086656544	2.9810101081506994	3.739053217323314	2.836744822994754	2.982776081234625
4.653989487886427	4.145166379213332	5.097558003664016	4.825567871332169	2.5582106820991104	2.716903127870063	2.741258473458904	2.7358232641288223
5.586985510587692	3.0394203066825867	5.655189371109007	5.832748699188228	3.607766447497349	2.6097723048457584	7.333904624428412	7.2130429282918
4.4842923998832696	3.533000063896179	4.4919077962636935	3.700358730554581	3.485812057111551	3.3003582445125064	2.6919710350608432	3.019559164181488
4.088467013835906	3.024374532699585	4.594733256101607	3.428911340236664	3.032655496968414	3.572853886683648	5.018961327663067	3.233137493791075
5.873634868860244	3.6433887004852297	4.667230081558225	3.7153884172439566	2.690718573937022	3.1923924574461893	3.460388643199635	3.156551799676282
4.641918194293973	3.016888439655302	5.559826606512066	3.218972963094711	3.426201119953766	2.8445485731703224	3.343076624114828	2.4684176289647866
6.294011288881299	3.754661589860915	5.562423399090765	4.73701209425926	3.315445574645779	3.2842414175744	7.291712632174284	2.790620490651269
5.205144089460372	3.505723857879637	6.251511478424073	4.397134429216384	3.7141173823562736	3.580665202580481	3.666706362025123	2.989263076228002
4.650246334075925	3.445455336570739	5.030717992782591	3.7445381641387936	2.734482072006537	4.0113532663042175	3.0805658247710186	2.5068893782879624
4.716342848539352	3.834282416105266	4.447712856531143	3.136574387550354	6.759606318166679	2.877436495234081	3.670408381503892	3.3373561994750456
4.631135648488997	3.348923707008361	5.084734368324276	3.285559660196304	2.4763375183963	2.8870366567540047	3.196555358807189	2.6277367189197376
4.966913932561874	2.9018590092658987	4.3148877739906295	3.44818997979164	3.840575068276397	3.023278827558256	2.7351105901612094	2.757154136892457
4.460521233081817	3.973463523387909	6.600053638219832	3.1276321768760678	2.7240174645780177	3.636363522093688	2.982746999042531	2.7047447009189467
4.981915569305418	3.315336489677428	4.259796479344368	3.492377036809919	3.7807843525985385	2.9153209607813517	3.460497342088991	2.85542670441506
4.535504347085952	3.1942959725856777	6.013475584983825	4.149259847402572	2.715583682918004	3.507213955242224	3.202920123559363	2.898362320843983
4.952896445989609	2.8778453588485715	5.141705283522605	3.7383179366588575	2.8009792823201107	3.260397629629376	4.184850862317155	2.9066791220784336
4.594183319807053	3.685946279764175	5.4400820374488825	4.29985677599907	3.80287032939051	3.79397869946732	7.669095638440599	5.540445891731483
4.730015844106672	3.381699085235595	5.099245128035545	3.757074695825577	3.6654307577711656	4.885019788787169	5.358568381843346	5.888224709984186
4.39109552502632	2.823979294300079	4.337549117207527	3.7091102957725526	3.2929406828385104	3.371032027845887	3.509793578079589	2.7917628843475537
5.296476745605465	2.7878454327583304	4.451679885387421	3.981047654151917	2.813555431097604	6.381144395302034	4.340371920783133	2.9218708071685744
5.192394536733627	3.1117815494537338	7.730661082267757	4.087187874317168	3.0840413623052965	4.4558124089223785	4.351116631989518	4.0104232789829455
5.077420675754548	4.091759878396987	5.816665357351301	4.252137851715086	3.713400549828506	3.98740817050141	7.462597854596258	2.940098987270077
5.454386609792709	3.1922894418239585	4.730036443471907	3.766325426101684	3.4028452816408654	4.254889169767461	4.856715133167299	2.982909193964004
4.936078974604605	3.0987341284751877	4.347935923933981	3.951485788822173	2.745239678408198	3.809675852306333	3.169503457403873	3.445375027068017
4.922214603424069	3.367298936843872	6.071936127543449	3.9062069416046143	2.8513493519158177	2.761334172335689	3.9560417251287383	2.706992310946908
5.021715563535688	2.953429865837097	4.671113854646682	3.70940596461296	2.8636203528324096	3.183940166184863	3.391849380720317	2.679030130769604
4.950901973247527	3.101892131567001	5.339105844497679	4.496664679050445	3.0750918573323367	2.6077705462180663	5.32689621219545	5.412060148074734
5.017931193113324	3.470257192850113	5.565250891447064	3.7993692338466634	4.261381714889359	6.921520297359994	4.322887209221234	3.3913756226277623
4.355920189619062	3.3357003211975087	5.156217980384826	4.047196304798126	2.9695386189109594	2.8684944189551604	4.724013344191482	2.860289631790796
4.948520946502683	3.3746182560920697	6.137987697124482	4.4635040879249575	3.031947210700254	2.4404810114406392	3.0578883251695745	2.384445280993704
5.678925281763076	3.8388368129730215	4.890038949251173	4.094005250930785	3.2154777947112616	4.172212656811906	3.1675294108476875	2.469796565020408
5.161357855796814	3.200278437137604	7.2281164646148675	4.4839274942874905	3.503002031975006	3.306089475699288	3.658688499654833	2.81534900482116
4.743041604757306	4.054616117477417	5.732026672363281	4.484813624620438	3.91514774741707	3.498734681741222	3.787276224433207	2.6344049465851147
4.82191063761711	4.249945378303528	6.412288388609885	4.673829102516175	3.106797181173821	4.365052097858602	2.9515841633881617	3.042016550541203
4.424347871541976	3.4200057268142685	5.808913218975067	3.3703061819076527	2.9235580041954794	3.3834959162687936	3.289136472762624	2.7642414080368245
5.630528682470321	4.267264544963837	4.477162504196166	3.8441440582275392	7.037457323090733	6.955022016820799	3.271750333484684	3.4194245034898807
5.1076381385326375	3.1233395814895637	5.183434265851974	3.1720912694931034	2.82663278784847	4.373625695425156	3.136179333471583	2.846876927754118
4.56639026403427	3.0097732901573178	6.218459945917125	3.842213839292524	2.9254374804264014	3.3352248567488942	3.22811767275462	2.734616307843128
5.079536783695218	3.180473679304121	4.766521370410918	4.269934165477752	4.250746701439365	3.85143150931201	3.233078265804647	2.754291484721409
5.474882727861404	4.150672256946564	4.917818921804425	4.022493517398834	3.277127412836642	3.397816201782069	7.397894734450058	2.8765822961518244
5.031755036115646	2.965413230657577	7.248474651575087	4.900936311483381	4.07438562803814	2.9437936911508644	6.535465686170852	2.6834421338168406
4.968580788373947	4.05680618882179	4.767248582839965	4.221709144115446	2.6897877036565254	3.567965033563421	3.0388105302546293	2.588911203730619
4.44528759717941	3.114136385917664	5.3783803045749625	3.875497442483901	3.286984537898205	4.017943796264791	3.965746067443376	3.742599880484615
5.048074108362197	4.881988888978957	6.259146869182587	4.823155868053436	3.788372105431216	3.240919022338554	3.877622031236844	3.993015844663261
5.093038147687911	3.1667957544326777	5.524354389309883	3.4073350787162777	3.54783302525642	2.904309405259782	3.052365750548826	3.5414727127335848
4.8558880865573855	3.203596174716949	5.449720668792724	3.8517623960971834	4.560277224696437	2.592553548631097	2.490625188225182	3.871967145607711
5.020060938596725	3.0922116041183467	5.280945843458174	3.508948129415512	5.724742770050593	2.401466906460468	3.061495303313953	2.709657118532587
5.569405648112297	3.3843215942382803	6.489345198869705	3.407947885990142	3.0894721299700696	4.306377603495517	4.642098718659947	3.3248691784355047
7.513514459133148	8.136926853656767	13.5248694896698	7.1091146588325485	5.05898865290689	3.361159079609177	4.239792628388368	3.9401014760564346
6.297730350494383	8.510651504993435	12.561250352859489	9.224205088615417	5.056283504762242	3.327285148630806	6.082661406304239	4.534462805582326
6.192563647031783	9.087891018390655	16.819719636440272	7.150733256340024	6.491330134415909	3.2296542459809165	5.862809559467275	4.538862414350635
7.327147042751313	8.827613681554793	12.163623416423796	8.036140996217728	5.943951326978596	3.749296746050653	9.62811069564777	4.322905495922434
7.25708947777748	7.652141147851944	10.488714981079102	8.42957375049591	5.730906042882872	3.414727946077293	6.484979914199937	4.946938085836925
6.335196685791016	8.941429030895232	13.136171650886537	7.141800343990324	7.0096280796904935	5.171131572847426	6.587506083742819	6.240467868664254
6.638556337356567	8.75697349309921	15.673131239414214	7.503105986118316	5.980818263594504	3.292059569214012	4.624043130591007	1.9959718816877832
7.411776167154311	9.164739269018172	16.31502172350883	8.183719480037688	6.765995099207614	4.984681358921582	6.2557547545030765	3.5210214567052267
7.234323787689206	9.27170878648758	15.432894062995912	8.793200892210006	6.353881925062487	3.4555577981044525	6.266060774117325	5.461630154688967
6.371504127979277	8.911133533716201	15.232377886772154	7.464690452814102	6.785314747375389	3.4920312202987374	2.531449920238547	6.373740819059488
6.926335835456846	8.368311452865601	11.211533156037328	6.652190899848938	6.354342017049262	2.99146105172496	6.136692909047469	6.330209665443958
7.133223187923431	9.008571982383728	17.76510375142097	7.280924344062803	5.712690916071262	2.837323259314994	6.02189405090583	3.887894050856564
5.475952279567719	7.893065071105957	12.97878712415695	6.928242611885072	6.922885027774644	3.2296542459809165	6.739211366328496	8.421253621114928
6.621387612819672	9.192116022109984	10.07520961761474	8.009379148483276	5.371517433288927	3.292059569214012	6.394838658289511	5.647114137175006
6.006693327426911	9.544561892747875	10.05361473560333	7.692246401309966	6.170591034502973	5.171131572847426	6.581900567868357	6.314278031828673
5.425435549020763	7.778866636753081	6.818382585048675	5.467790210247038	6.1652645178106535	3.3914483697033475	3.80912507644314	5.975833017272702
4.949687522649764	7.570574098825454	8.751511633396145	5.8181559860706304	6.470112259361415	3.388158778634711	4.801262300502948	5.864445854738269
5.773856526613234	5.808198773860929	6.853006649017333	5.8645335614681215	6.542704484801372	1.8874447039624664	4.900960490376534	2.1274849404812635
6.312815231084823	8.335339623689652	7.038793200254438	6.49377979040146	6.912297399917328	3.401708266867164	6.234486098490217	4.316728729243407
6.385594469308851	6.737966483831405	8.372597420215602	6.577633702754973	6.097834477586951	3.389166767811127	5.636671873761944	5.192630663394456
6.723708510398864	7.070985949039459	8.134965753555297	6.368488496541977	6.255670321577208	3.600863660227138	5.581900225789453	4.179314238653904
6.572897005081176	6.310843724012372	6.388634747266769	6.05928124785423	6.111412038235397	1.8874447039624664	4.573068764521418	2.8571669637635333
5.157621741294861	7.5379797279834735	9.56276431083679	6.25533468723297	5.793841594588927	3.388158778634711	4.999439639963335	3.2780369084527505
6.0594285905361165	6.12778702378273	10.23137739300726	6.700722336769102	6.192360929016575	2.545111685215472	5.606584904919608	3.5457654277157014
5.98681105971336	6.623363536596296	14.277848172187804	6.832106763124461	6.205268747921834	2.396050089085305	5.837541504694209	4.817614478932967
6.450219100713728	6.021316063404082	15.547037661075583	6.714958339929577	6.007717625821015	2.396050089085305	5.010714698948831	5.720056301097551
5.59357168972492	3.256437638401984	6.789025634527206	3.6641745269298553	3.09080143959864	2.609807504129155	2.795884440920794	3.436612177344501
5.084364616870879	4.416271197795867	5.344555786252021	3.8430158734321593	3.2301994263125677	3.2810698935076297	3.0100556501023323	3.910479512820785
4.481837886571883	3.3075063884258267	6.586806112527846	3.596186280250548	2.872601459701972	3.26265125305916	4.716614923007146	2.302144441437827
4.442111894488334	3.105688059329985	4.149312406778336	3.8214696198701854	3.3855175998334643	3.71416160391289	3.125298101457886	3.68565789340254
4.01598957479	2.859123617410658	4.120386743545531	3.285249334573745	2.754955308120276	2.5409462367772937	2.774511162817308	2.563560357864384
4.239418086409569	2.8103008747100824	4.966700556874274	3.1624632447957977	2.802279604509586	2.372051938453384	3.302920052972178	2.445760484059149
4.27879982292652	3.017168700695036	4.723816436529157	3.5484158813953397	2.09463351421632	2.009002474621228	3.0271802477592047	1.9918153945859585
4.470482730865478	4.650114846229553	5.064985150098798	4.307569974660872	3.1662292986719005	3.141570620044885	2.5962720299025306	4.612498020403628
4.180658268928528	2.6671252250671382	5.128686663508415	3.616146636009215	3.2045368392257485	2.652837756290683	2.836313197460873	3.220838808895092
4.444034659862518	2.954934284090995	4.051878970861432	3.5056771695613858	2.8389614809397337	2.5611504978189017	2.388634268891831	2.8906694198840737
4.03918109834194	3.4233010381460183	6.272852420806883	3.699312943220138	3.0118405810676605	3.5607969665899715	2.590892222551004	3.167711933210619
4.257377314567563	3.573852360248566	4.955309274792671	3.670610040426253	3.087169665679731	3.276204914379344	3.4361929232362827	4.014548115989825
4.335306066274643	3.3535155653953543	4.568812012672423	3.9890857428312296	3.575951865770726	3.951671767985242	3.719286143952212	4.35205679054809
4.446439206600187	3.4666055738925925	4.985632595419882	4.428301221132278	2.897789553466648	2.820695605311129	2.6532330918700584	2.3864490430345358
4.115341567993163	3.28050964474678	4.704438734054566	3.727350091934204	2.867931654705363	2.492685039443426	2.7748266614885053	2.4566242246851
4.767825555801391	3.0934406876564013	5.118485963344573	2.9910314738750454	2.7674493104662727	3.448692055042578	2.365426145260123	2.638441564189718
4.618706685304642	2.734473353624342	4.454661390185355	3.784886884689331	2.4829116055766347	2.5035253092620477	2.644956446207857	2.560202690531694
3.896511846780775	2.530401432514191	4.605483165383338	2.5907881975173943	2.658362367402913	1.990129403212391	2.453774996375494	2.026133141044052
5.398819836974139	2.939163142442701	4.977442640066146	3.320879310369491	3.3786961218807456	2.8775519183100267	3.29600396867784	2.45768228588302
4.554833844304082	2.801791739463806	4.031965628266335	3.524874076247213	3.988730861938202	2.073075742260013	2.5818696208795973	2.38402799662606
4.716538134217261	2.6869470477104183	4.354118728637694	3.5484920591115947	2.6871021293731703	1.8989873448750023	2.1965149093367486	2.1782464156011514
4.352458932995796	2.908931812644004	3.652994340658187	3.508490812778472	2.1657632385506145	1.7099422358021967	2.44639313105319	1.6818455664821794
4.8126807600259776	2.884588462114334	4.406673836708069	3.517107459902763	2.6448869749384567	2.2129753092168105	2.7525694288366016	2.009613571162716
4.146188995242119	2.84308198094368	4.196124157309532	3.363262629508972	2.514130163650309	2.969551234683616	2.370545299359127	2.3271503122754544
5.470607382059094	3.728438195586204	4.347689312696457	3.2991835772991176	4.376523095493486	3.0173322337559587	3.03083739965978	2.2527759144187467
4.472640621662139	2.9040593683719638	4.213391590118408	3.862742602825165	2.121341381886266	1.8452625519643755	2.194144657634366	1.972404070769337
4.167121621966361	2.780623975396156	4.263416254520415	3.469531905651092	2.008622634511786	1.7590725301573475	2.1962443121286013	1.7946845510534
4.6011557161808	2.771964254975319	4.672682487964631	3.131359148025512	1.8536782504807008	1.8858988624041668	2.598520023960928	1.675212036403435
4.131426283717154	3.3277862846851343	3.7756365329027175	3.352412942051886	2.6311887950264925	1.7375323686491813	2.5323384306716377	1.9472256289518064
4.289019793272017	3.1204030185937874	4.361237862706182	3.478618258237838	2.018765170999395	1.6744705800267878	2.577488291431662	1.4504566566297394
3.935577327013015	2.875338715314865	4.3096214711666105	3.641731005907058	2.6486635722812983	2.099156033571837	2.5545550116364337	2.5272446563992497
4.595245599746703	2.73309942483902	4.029258120059966	3.304499971866607	2.852858810600458	2.823515407047584	2.6492586693229687	3.305577861592648
4.520513713359831	4.35699992775917	5.113472402095793	4.007381761074065	3.0774753558196037	2.568462457644208	2.263905933163867	2.275694772433335
3.897890079021452	2.9094051480293266	4.685546612739562	3.4665222227573387	2.6598171960347328	2.187316722168054	2.52020281112536	2.090566087931093
4.8318382382392855	3.4556589782238	5.230188041925429	3.984597355127335	5.346224741964031	3.3184285236550712	2.775370507665309	2.8888207250416307
5.30105305314064	6.326450395584107	5.151128202676773	4.877304750680922	6.188663790050001	4.4052112528410925	2.9337754543905867	5.864960508854442
4.616619038581848	3.3083275794982896	4.854433780908583	3.293106245994568	3.319318150870253	3.36907800929411	2.787241119904845	4.836466928557801
4.831951296329497	5.802373445034025	7.478766822814941	4.216900122165679	2.712600645461641	2.3477753719252856	2.370345874573056	2.319045787277266
4.911779230833053	4.1298290312290185	7.36337696313858	3.539947533607482	3.5030799530773824	3.104236166209907	2.9643944743853297	4.446357422293071
4.30318183004856	3.2669349789619444	4.806785732507704	4.460819447040557	2.355889257643319	2.241636355101005	5.116705201513694	1.9992487649136592
4.947047638893127	3.195923787355422	4.538165175914764	3.4001923501491538	2.463278279279326	2.511130241226175	2.738635134152437	2.285506570450239
4.1224847435951215	2.8129754185676576	5.444716233015059	3.6569608867168415	2.840036873415435	2.5944296696532905	2.4598619080730884	2.55335103453241
4.17158911526203	3.149754321575164	4.7791255563497534	3.4337263584136952	2.574804046199232	3.686827384905293	2.835285144731783	2.698485243528652
5.045958098769188	3.035773360729217	5.032089594006536	3.9402609109878495	2.6622431760117182	2.7727191150145747	3.0301839711775767	2.9612464588817136
5.231814521551131	4.023790484666824	4.370833986997604	5.9187849819660165	3.530108531291805	2.6102955563075616	3.986005770901744	2.9963153054045573
4.94665902853012	3.3018637925386427	4.749464017152786	3.954998600482941	3.1580643129716552	3.7866770987048266	2.7894290396252632	2.8514570886880786
4.165113139152526	3.4699355781078323	5.566215375065804	4.378023248910901	4.752449404644723	2.4074860785103898	2.759610767397237	3.6271994799379192
4.588259065151214	3.396957331895828	4.290031903982162	3.694207173585892	2.5793399581813024	2.819525361523323	2.856510166605683	2.877499495852294
4.2767619431018815	3.0747446894645685	4.517785659432411	3.618649393320083	2.721015222352655	3.0436958940736525	3.215941964745721	2.9922793446711906
4.347309648990631	2.974723255634308	4.533268925547597	3.1036034166812865	2.01010557845116	2.087255544327665	2.379178187093076	2.2424002157684075
6.208520203828811	3.30866181850433	9.048703104257584	3.974706918001173	3.1898531759661166	4.844113517408743	3.9707854223932255	2.830899957850631
4.895876038074492	3.1501844048500054	3.95773628950119	3.843887317180632	3.0129906269329623	2.9851701242683224	2.8333527527857334	2.6094021122556645
4.481318712234497	2.799833703041076	4.843972057104111	4.19572397172451	2.9425047662134	2.4965887323113267	2.618852653052567	2.3067165016124145
4.714413201808928	2.746788734197616	4.872915363311767	3.88915765285492	3.0429188116023287	3.140495723462027	2.3734315270084174	2.9569111414784204
5.13251347839832	3.729032576084136	6.4453998386859865	3.9925914645194966	2.8222523474818924	3.6791891785271225	4.357788682092403	3.785709271988451
4.769376170635223	3.638583195209503	5.1464263767004	4.3473059892654415	2.693040538463981	2.75246079560075	2.7148335654170515	2.3726163111667087
4.51789872944355	4.142250102758405	4.837953066825866	4.013736259937286	4.461605611279739	3.955938776016157	2.4663024008685093	2.3436833073373635
4.5504456490278224	3.2419898271560665	4.653049418330191	3.632858282327649	3.2204115220258425	3.183843411347076	2.85188717972312	3.566342248776196
4.405146679282186	3.1102177768945687	6.415370321273803	3.696136030554772	2.796260133229062	2.8986950617983256	2.595629927654103	3.001077603721932
4.430906856060028	3.0394490957260123	7.374470376968381	3.2869174838066098	2.8966771390955794	2.7601783724669966	2.830131559060574	3.5281386594177158
4.023037970066071	3.5789813220500943	5.911230194568633	3.195396107435226	2.886901480298863	2.9437463749284394	2.8045122850005364	2.80630507532083
5.699766016006467	3.5764187335968014	7.446251761913298	3.8676121294498422	4.030499469102056	2.920611239751944	3.01619110409066	4.224144181378011
5.54771257638931	4.936658197641373	5.127128309011459	5.596837937831872	3.530346534700557	3.1766368850031834	3.284348617094996	2.5888857707814643
4.795344805717464	5.002090269327164	5.376864540576934	5.4047764956951125	3.2574879511782937	3.508626776168818	3.377235867501786	2.811684368865356
6.750330168008804	3.045405173301696	5.91472925543785	3.3793355405330656	2.9450018768105326	1.61469065925675	2.215587617138397	1.7083103972251248
4.910188984870908	3.3157555282115934	5.258139425516128	4.079891180992126	5.951047932994182	3.07998923237542	2.686818699927669	2.952578169107361
5.450878107547759	3.570483529567718	4.696950376033781	3.7784558176994314	2.643683965345905	2.257415736612833	2.461988017933368	2.0724251931970263
