# Supplementary material for: Uncertainty-aware machine learning to predict non-cancer human toxicity for the global chemicals market
Source: Nat Commun. 2026 Jan 7;17:647. doi: 10.1038/s41467-025-67374-4 (PMC12816579; doi:10.1038/s41467-025-67374-4)
Supplement: Supplementary file 4 — Source Data [file 41467_2025_67374_MOESM4_ESM.zip › Source Data/Figure S1-19a.csv]

uncertainty_mean	prediction_ci	residual_abs
3.5142400855669655	0.5696468013133598	1.5381346621885745
3.045547304230356	0.6547168268133101	0.33047244626544736
2.602475030273149	0.4286334611863414	0.36453278736660977
3.9216900957093697	0.7567027972186948	0.41363282810404844
2.566947362301077	0.47566235313473926	0.12830392900643317
2.7627483923499496	0.5831219417494977	0.02151777420106571
2.5938241250808223	0.28786958904442295	0.07935144569863861
2.5639974128630563	0.43961735284692915	0.20169434929931662
2.135530174699551	0.5865128259242889	0.2941476369589584
2.8262780168585104	0.26159444919842434	0.32521031760221897
2.442902032923975	0.42825756544727867	0.07291304887310868
2.3651006269186623	0.568464087748886	0.2524356418274485
2.883449792707999	0.7093845926615486	0.5975614210393788
2.237198631814469	0.4214846997207946	0.019119148898370852
2.7651183733056266	0.3187370334267028	0.36975062685151894
2.4467483513109745	0.5004512826781904	0.5703769973056656
2.301276397489551	0.31009505266494575	0.005039669694401505
2.860629428081937	0.7257126519021182	0.2629841672466995
2.9947270722027204	0.4412959010786546	0.5883159076413607
3.6253809437885196	0.767074422499702	0.3562084961649863
2.86705495985155	0.5283049270209477	0.35845489827503285
3.4024946401267524	0.5977452148467706	0.5474530462567627
3.0806218861535966	0.830075490364304	1.2221545353537326
3.3200418484156917	0.34267329986949546	0.32240626078712986
3.373862012062725	0.58686404042754	0.1684370787465479
3.276377663792645	0.5696517777867193	0.557510730412409
3.040351418735048	0.5801915949835001	0.5911850486807972
2.326874406408013	0.19782231725156052	0.05490217582347712
2.1589373423567437	0.45825782548943583	0.27835458401599533
2.165093096116288	0.2391575953631626	0.35540217579972166
2.5286659363549484	0.5885446800855199	0.13771081512169303
2.641260298901791	0.4188345096666739	0.11703723215022288
2.853817682272302	0.3931221643697028	0.1384713068210084
3.060162113825997	0.7343570164620565	0.3612887284621886
3.0351435561203086	0.3776881858139651	0.3349674294594007
2.7333058685539555	0.7053983218439965	0.0002099111859659164
2.2370734580800256	0.3723783927332114	0.050802638122273036
2.5388400431494706	0.1788434781469308	1.202622857769829
3.163784050648507	0.6165323452522866	0.6459202563532984
3.8842768515932287	0.6216053357061389	0.48288915723813974
2.9169316831982	0.7959927437086278	0.36178155273411905
3.023468383235915	0.654717351452694	0.4674577160207489
2.409986553422457	0.36503587716032193	0.05748421065997311
3.3509729035338336	0.7505456112363342	0.9828610819571799
2.8019497641123454	0.4973790871808881	0.7080961353314532
4.178892491918306	0.7561196217791375	0.9208856620342942
2.3301231701662632	0.4880632797185107	0.2956583477934851
3.8291785688671465	1.2698044752564528	1.782773997865983
2.4297438841098247	0.21251655369165423	0.2979152839085457
3.199295647275972	0.5451198952193367	0.6575221981822592
2.6552152355269487	0.5683000330881667	0.17506503703792387
2.6071382621864894	0.3963613230167764	0.13334903170272572
2.5741202904225333	0.09527288209326557	0.003538363497450625
2.2254173572362	0.32594542064804455	0.24869881565091778
2.25315054380958	0.41070414190250926	0.09796007717608957
2.493903649347009	0.35156866996779357	0.08568441114078729
2.2892801955108055	0.542188862707268	0.32288298894904055
3.155305843368133	0.6698584676433941	1.2461389032849883
2.1188674195586845	0.3121779330362173	0.28722197312422093
2.2421451401057517	0.3854605066389256	0.3103968823691292
2.312384242749198	0.2952827969732923	0.18018398974361416
2.2263878668902928	0.34687708170773135	0.06356178269728963
2.68581547255923	0.40655684316363305	0.4344021041950086
2.2780035070019022	0.41586449013670235	0.29457450669102414
2.2907966589000583	0.38315259691457015	0.4556945370604941
2.4769126182220442	0.1794852604494872	0.6562718236474623
2.128802678777864	0.33586604948366316	0.23316058649698657
2.413515387153498	0.5105358084821312	0.12179890617472022
3.2587841656279948	0.604754348199226	0.8945250105068618
2.3188874743675165	0.21481028800858626	0.5821094260126429
2.375752584788422	0.36902273730377355	0.7057842765009348
2.555884705170315	0.27141949302827806	0.3500821275891093
2.5505490796782775	0.2783592806101596	0.05094015586206524
2.611324074081497	0.6436254176658553	0.3723174081867686
2.7594848953203144	0.77257765545568	0.4724577963384491
2.3288321684276396	0.21574189944786504	0.35348066253651456
3.448257914219722	0.4935060226453605	2.000860406376685
2.4768125836308124	0.44242166264301885	0.6229464652796062
3.205171694754644	0.6506846630126879	0.023777767670620564
2.80818190303727	0.34492124840767224	0.3476090291901588
2.6320880221432166	0.3545195573517712	0.8023560409135229
2.4708160860398336	0.411939199750166	0.49253908982237293
2.3533085601464925	0.20345691172629432	0.2453679060165319
2.2978892138998486	0.4571802730346266	0.4111679882758603
2.416574961888555	0.38966777855061263	0.049861516477734735
3.4827988469212015	0.6941937361814579	0.5635705757039212
2.5175179565997685	0.46581394998910186	0.1745982711025409
2.4404883596559444	0.5089077246350495	0.7190826138408789
4.891924866305902	1.2148429894591541	3.6209240955531277
2.554702437318789	0.4450126683864142	0.8325487947070775
2.3189746630446804	0.5884018170855969	0.3247632776259848
2.6323445385803517	0.47916206032085973	0.5845714254749315
3.250565628485171	0.9383075645495844	0.15131035148846483
2.9119699773748415	0.8313825883088314	0.04840489287588623
2.1788039953268297	0.3898768021438881	0.43813100752058554
2.812222411712824	0.6508828529534245	0.03583440421036488
2.4049472374047998	0.2319432444833005	0.28152298989973445
2.382030727158724	0.29335123636792715	0.30063846378016423
2.5768975732196218	0.2078705530087792	0.27674052443487906
2.4058119355445102	0.8066158442566105	0.2754964109313782
2.7235626561576254	0.40265042453729083	0.4620339415354384
2.4248168907224805	0.41096039480853475	0.301106078309592
2.251780992679277	0.32678180116967015	0.10126218003815968
2.9230058692317034	0.3241805114053431	0.18046232926226602
2.411948024940947	0.25453972808833414	0.44270170350321214
3.573375183873962	0.8389433338413754	0.5761581424774099
2.2770252658032835	0.326507584189218	0.11970195492203217
2.397605855281116	0.4617621155117797	0.29152534832649013
2.4347657862136485	0.5251604491529525	0.3901531141193717
2.4461602244337812	0.2196668071083474	0.07913572129662105
2.976167709318688	0.6945061033470792	0.16568341590021896
2.7466541428733384	0.3663787159579641	0.6831857112741373
2.653024335741953	0.5781514644728585	0.2290075487375849
2.1539576988567446	0.29085679246140717	0.32709714722105443
2.227846519184422	0.193592301258674	0.2357147668743209
3.2199049170058216	0.27687679201692506	0.31929360201215395
2.235660566110645	0.37379939589490374	0.032602749919494745
2.8199575997746633	0.5954583706959824	0.6254045020592481
2.4455228954767363	0.3720664782446783	0.11428241342138579
3.2140528506640953	0.887675524495003	0.5075107880601779
2.7900293793161355	0.4934204234352073	0.4324278777685606
2.46969799699132	0.39543120510371277	0.023305118526604218
2.4059935109847754	0.38642437510365424	0.1818152026644595
2.4657011570545326	0.4279517526225245	0.19315437064579544
2.4014815641815552	0.29256971812994803	0.2009542460765792
3.6491269554898467	0.7618745046755507	0.5470766019241968
2.7457419040540048	0.8665766989068949	0.6079412332788007
2.2646566732055895	0.28536359343187945	0.6853328705528678
2.1176689720963777	0.34667712112268667	0.5517035633656331
2.5802197868648404	0.7763300765441494	0.34715129290196356
2.6500188538045237	0.4295897037432994	0.8143378456902803
2.233815338002683	0.2473721028071365	0.21612400344973137
2.7425771363158438	0.49973913832746386	0.3081278894384394
3.2563503766170108	0.653615884732101	0.19082786525043915
3.489507211982862	0.7970763087818102	0.9459101111565595
2.7722231515669495	0.5131649815175061	0.4726137362717262
2.950808366415338	0.4048118316437507	0.3368240844936998
3.286252450099371	0.4789709417879776	0.1189822664324709
2.8664592564380076	0.42517641226481606	0.32312064070791635
3.0675839541798244	0.8899316812015119	0.0010392864318268247
3.1990396276349315	0.808034504001042	0.933115534364135
2.875012956761476	0.4736358732215582	0.06948443517169145
2.7322845259183772	0.4336153737020658	1.0342180450714171
2.8939780112098648	0.5266043465079933	0.15208520318411045
2.6853162822035452	0.5645897325794087	0.5569008521968548
2.8978575933496735	0.8323478308055162	0.2169300612543017
3.062020903546494	0.8043622863763005	0.6932733253729506
3.534100797585247	1.4790123779775697	0.5615134396101248
2.4479628132978664	0.33767429682753325	0.32029488583318333
2.823811015917789	1.3432411860490998	0.23961214461342561
2.808621759876004	0.5910584090631363	0.49011793220306166
2.5558553248737814	0.46867524150273576	0.0312061145904885
2.5912698536401813	0.5312285852920917	0.20195634071994628
2.915167526222159	0.8336769808157298	0.6140181219724102
2.3828491625868278	0.35559086748870516	0.2438520901259742
2.429695757228335	1.047156795313818	1.122874696092462
4.34041310369871	1.0693942474537332	1.1088510233944937
2.3269991407711945	0.5573071864090622	0.5455385306297063
2.2610337562474947	0.34021027752817123	0.22891709793581327
2.169604699448902	0.22405071019714895	0.6456482672801367
2.474847825696104	0.32187197958346836	0.16342052837478716
2.736460275191717	0.7830747830035194	0.7193448743821274
2.6915010954091128	0.6991125982086219	0.7685112542758239
2.416051607893838	0.13009457179655648	0.1004277460867915
3.7134604167444896	0.5935673739110451	0.2880844551267514
2.872754750621043	0.40423455341188896	0.353760741621728
2.399081173683796	0.44285798665492804	0.24858068386998777
2.3119636055135175	0.238600049689065	0.42885505253928957
2.6671149496590862	0.5217526940700272	0.49794510145531357
2.955329466515128	0.715900885438536	0.20167216740975968
2.3699055598275884	0.48503714225551553	0.5266330369003063
2.5368423216915934	0.5507191829167335	0.2480106594612892
3.0510791208888133	0.5436004667178802	0.3086121213498356
3.0063923586979167	0.9525668326208276	0.6635909798974762
2.7130906181598204	0.6520222171979893	0.5835717738167938
2.392307519101662	0.2541943329027143	0.19802922443218263
2.3574994064561166	0.546345995142931	0.31114261721117553
2.87141607677196	0.8842594575731589	0.38416170447740616
2.380023754605309	0.5142661704601987	0.06066260533311696
2.7259725679454307	0.618847018541448	0.21942855808924233
2.982298911471172	0.7016180684114349	0.4685487377830936
2.589698218574248	0.6148733408164431	0.4506991412305619
2.5171746914449167	0.4705738898929981	0.3902420088825238
3.1694243772541606	0.774254893611231	0.8379524065449284
2.3363945304910314	0.35916457545414526	0.3967914171586082
2.911312862976509	0.5927385313058742	0.2405658589198243
2.2963334303904213	0.870550658989067	0.23928180878814143
2.164329812485297	0.17417916509677323	0.1784971423414805
2.4491828121793158	0.6067422160493511	0.19369551322443357
2.557232431597624	0.600660887205891	0.21851907429486261
2.4673899323928827	0.6786907567695661	0.4280529697517632
2.3407551472041574	0.5134896946442786	0.08522776533942467
2.9831799836078567	0.4280319558680057	0.13114776862173239
3.095114723745752	0.33985533898924225	0.09916955366009272
2.6247968725779	0.5480566039419195	0.454220852243459
2.3976461337260853	0.6066254753437192	0.7750861934339246
2.2995935239918364	0.6370630836156881	0.3157309290496151
2.5278230759877602	0.20003533841310017	1.0265744395667684
2.444106214429228	0.42143759898794086	0.05924194785474457
2.8300789888301106	0.7511739067035794	1.4308889607184576
2.1192528996404905	0.27052687507142803	0.06476907497588691
2.121788041164921	0.3099690710552667	0.33525658423889304
2.5046102506162136	0.3016629285330339	0.0519678345917407
3.215670106804059	0.5083533505585219	0.446002143120934
3.304996831282926	0.9323114752401486	0.0810431561067928
4.529349006038296	0.49344802708883495	0.24442545473479926
2.467031962920891	0.23027480765135833	0.1901479099512473
2.721610435826533	0.40050547559151584	0.5033606151761276
3.4627414729037707	0.7889687530304731	0.3469601953587833
2.6761230841555363	0.6323115307214988	0.14674701755236796
2.335394177596688	0.5297309038761289	0.3195861713256347
2.2828556437510406	0.6737175713603893	0.3825191559932326
2.6167484408179207	0.6154967652415557	0.18494557412171986
2.420763643827046	0.2652211176624444	0.30504984956806336
2.423046975368334	0.3204360095838392	0.5847933918610526
2.4649924973934034	0.509786650845979	0.2203133642645485
2.501699515387486	0.5249712525417443	0.4920145291691109
2.6766444824185496	0.3498628981302725	0.3357616584807168
2.1072022653052374	0.2654860256800511	0.41985379731115113
2.4043881544213845	0.4714304570085772	0.16722985105146515
2.1564803240885904	0.36491695315233863	0.13663632836650041
2.803285172165266	0.781730851580271	0.428747160860965
2.619818860797005	0.4595415828469245	0.21431676035059266
2.3535279185570026	0.32153207736828926	0.6051134999996521
2.584883547651295	0.8496605332903749	0.20977009377844102
2.17490396945555	0.39532145112130435	0.3012109756357364
2.4032920335569523	0.25347880081468066	0.39614706336741223
2.5842418028064866	0.5051851244691083	0.924600703072676
2.808085809928367	0.7087148274102455	0.41744359468227143
2.904617423884171	0.3249478937725099	2.010653424101883
2.342445419298064	0.5915623615003387	0.6756232199331511
3.038165374188181	0.8619624477397911	1.0900985443638147
2.587110743473077	0.6020516175029236	0.5581262599314002
2.41175900537994	0.18099040014027623	0.31043335173578246
2.3422748423797626	0.3296102625148998	0.4671863844760913
3.1812450910549357	0.6585470561161382	0.3552541071842916
3.347399072449994	0.642194585310641	0.4902238872488375
2.2918665864751784	0.5031452495448867	0.34837694273220476
2.309433029819432	0.38351345262755854	0.4584432479406415
2.9944735720799334	0.3129450124833282	0.2853232580255194
2.0650728409960553	0.26641610134022975	0.29441507877333084
2.23808373545795	0.5175799958943119	0.32320911105977723
2.189715362234416	0.37898410712458164	0.10823568327645416
2.263369545274786	0.41251131102539684	0.23888879602011803
2.579050566809568	0.7681519281366769	0.2015831864685791
2.274083615724129	0.4818097916336723	0.14280519880618825
2.2025471169980966	0.3596575944135785	0.46596080348812974
2.346712316021874	0.5689087775878792	0.5324711461668246
2.434376551211588	0.2708178414548723	0.24900380884836903
2.5707541923248054	0.5306987736301159	0.22243284740714597
2.261586597392433	0.5304764021309414	0.37720838082919883
2.7373282183977765	0.7961425883822819	0.3883113343993656
2.180243255333736	0.33650186500212564	0.555882497516518
3.4208454832636286	0.8615213709053017	0.561626540554968
2.7822415278304558	0.7058966119197034	0.6943897673364348
2.176054256854127	0.519052026918233	0.3852979515304309
2.6023290005212707	0.50395924209349	0.31792606036157367
3.0118708393662335	0.7968173320115942	0.08768986049931748
2.105437674445991	0.36230743515230435	0.13913532624137437
2.264068030711253	0.44068899945686346	0.45672712118567116
2.1421635197664344	0.34055051571505546	0.06379843349392189
2.1532345024868556	0.2803283916744119	0.14360413821636042
3.5187808851941984	0.5820172041375393	1.2034188728753312
2.2136813070098933	0.44216877572642144	0.09596494820144086
2.460710330160346	0.574929722511019	0.3041097512496367
3.0798574219361394	0.3620152452114207	0.610145803254262
2.120487256626416	0.42705375725756145	0.01654333408385833
2.6945554249822496	0.6279531405804051	0.43296237029640716
3.237305320666058	0.43794710170815554	0.33927141715812076
2.060055648567361	0.32741267714131395	0.3538740315767619
2.0912819504520392	0.42738505095304724	0.14380278283827286
2.1996287844531417	0.40197948405054285	0.19522766504051248
2.4160524742432434	0.5139985732652097	0.3409315214282338
2.350669829415905	0.4518501269920625	0.23345262546945267
2.3093893400225927	0.2970092936577291	0.13427505052201272
2.1625374706119946	0.273523474302674	0.2932324276962448
2.048773839185958	0.520682333019646	0.5373983980956925
2.7200636128861984	0.5511263042970227	0.7059610309166802
2.2142360873007547	0.42718268229575673	0.19663742570197495
2.058915880408581	0.37706543488557065	0.3119268618399107
2.2924137615424036	0.540967883318034	0.4096934386406055
2.613947041814526	0.6021730338508691	0.20497207382605231
2.4212108597055497	0.2485247543070921	0.12474071824789812
2.4751109216350056	0.4931148621587791	0.3477415762526799
2.226755362862299	0.5955508783714802	0.35166679118478505
2.80923164214276	0.8582188513225113	0.25707189004070874
2.3036452644051426	0.48744998081871826	0.12282689891379883
2.0614939333823123	0.2557156719280056	0.2969390415247428
2.5628495568877905	0.4224080807912156	0.32962802366714206
2.195740319118366	0.42380552355640444	0.2551526766960648
2.1802961194005905	0.3371927655570257	0.23237835994187117
2.244337950127403	0.5600620888492842	0.07187988754978214
2.5292213188476578	0.6202078721747901	0.3550900046868981
2.084638456959339	0.293979702091796	0.37204645317025076
2.3167881118375564	0.5242588010353972	0.05483263212717304
2.1023152104427214	0.293131580542779	0.19336622475404708
2.3372068888627684	0.6449028274203112	0.0299048562141504
3.4502563787789677	0.5833906909713285	0.9785514013438761
3.2954585762262067	0.6782106037075468	1.2788163009978761
3.270360513014739	0.7581440093256478	0.2728877226091385
3.861801577965399	0.8061561034456814	0.4547872243574471
3.8388876618968895	0.7092733866389842	1.0670204313070553
3.7051205766324062	0.5495389591326261	0.24803727369131412
3.297171638357227	0.6411325117510162	0.4963796420518699
2.611320708616592	0.5606591525038149	0.3916424592276735
3.241595191418543	0.4568846029645188	0.0068470303574689195
2.4217814443534023	0.5794201691540517	0.47497232395765976
2.882025163484998	0.9433182508160187	0.33138408791642116
4.246799641483858	1.2967900198380393	0.1843099617200914
5.169928636159472	1.1947242498103425	1.3643008535154453
3.89760086428068	0.8252993538672011	0.6930191014600886
2.5856937963737585	0.5739161356935865	0.6196461697147002
2.673034604196961	0.5873369856213753	0.3645165498618419
3.618847174262207	0.72400605828333	0.8423097828128439
3.0507802854010966	0.6045562164004958	0.544246946974507
2.3865399240360925	0.5137658371345883	0.41268498570064294
3.4587905770733283	0.7525762740593414	2.1392526753758823
4.037181242184386	0.6036234517714606	0.2145418386567428
4.499991423056728	2.4707572070538855	0.6455004718045847
2.6159387011681154	0.3041209739871822	0.00010667307817158189
3.5851199995595997	0.49776000321467073	0.7174279956621776
2.54747332866921	0.45120335274240286	0.9866033882930862
3.7318068234197272	0.9032047151999613	0.9595923681145269
3.2523368126850833	0.9710779840096497	0.23469784907610847
3.135314176721911	0.5151608157356597	0.09599197675210358
2.7192364515560317	0.38693134314988376	0.5145551877906605
2.402402704728921	0.43690016080650285	0.4103903390625159
3.617502019053794	1.4569602735963945	1.9828413166023622
3.5705525205449966	1.3051019111310918	0.3556292543933136
2.2035668797474433	0.20637208266892593	1.893186340283042
2.6159285452712964	0.35013202333754556	0.11723200292022384
2.791799584932666	0.5514743871379215	0.6753177851069735
2.5853315344491152	0.40658981297024477	0.4367158459485514
3.038183856164089	0.8828976601480201	0.879217145278341
2.5773263490975182	0.5994581667682106	0.6290389507735905
2.863928326423209	0.3360020586811763	0.16876304996122005
2.43995412137421	0.40806039764413926	0.19083181554440287
3.1754226836070742	0.7362422037447333	0.43739923268730263
3.511439247115165	0.7971549306929259	1.778556974429546
3.9506191293071913	0.6243777170818379	0.5398758498616718
3.173514148990661	0.5275286701534165	0.4331203475739891
2.252108456324981	0.4174630216914803	0.662353655609144
2.961101387639464	0.4418916373718804	0.511535543991841
3.0020521473768267	0.38825338979881363	0.9323872776354354
2.7623723182290045	0.6063586707286952	0.31138494942579586
2.3322041598386978	0.42484835154370004	0.04225815137947331
3.391949413456415	0.35944509075246156	0.2761282012705616
3.004105428864108	0.4428698344006292	0.38882063598426675
3.387090395161541	0.6530711283562957	0.10106046160737325
3.223585251761254	0.4852186813955355	0.41975753987851894
2.661165646694654	0.6223284530819104	0.8858908708513653
3.6766434088007354	0.40841238439960603	1.4331620429153005
3.1968353530096616	0.827441678571995	1.0049413328506507
3.482580666126601	0.7516699480716538	0.4016948067677495
2.400366293969317	0.5999358539761981	0.9417282841457078
2.544462857010173	0.23819458237841373	0.01664203618704696
2.313415806993929	0.3201237883743664	0.24908461263628556
2.390755050928409	0.32557597609119293	0.23268265737296923
2.7210923211564793	0.5052100943698796	0.27592801027137215
2.3348825008249254	0.26638236234359525	0.48466283685893874
4.3290301381182505	0.4062582100608636	1.3940561584585527
3.345365021443528	0.5488100941933685	0.26154133833834403
3.2298725782679085	0.416659604294795	0.9411975791849764
3.2417297106848726	0.2870106234548806	0.042852510922676945
2.8104732469095506	1.2753618683690902	0.06300667302790908
3.180240707202446	0.8796994897972005	0.5261361722869486
2.688732904791359	0.7253078389501395	0.3924003689491271
2.9060136882610745	0.5070108201157197	0.005463523456143093
3.848524414716625	0.9076306796860643	1.004153782988623
3.1385871160899415	0.6006115698798611	0.6694108368345234
2.566737834537414	0.3838459003847974	0.7164990649421659
2.609925903253138	0.24199692061994726	0.7991589045919367
3.6023378666452603	1.0609342388065124	0.30131187859033104
4.362290936603125	0.2928694707303219	0.03143798471032255
3.8018761112074695	0.6005970397357214	0.27574079428669696
2.4863824293629135	0.5995672425858094	0.8004686437989665
3.863248973011318	0.5310057781704187	0.9130739574176164
2.870752509107099	0.4507373901420584	0.23184189334248706
2.5306066499153608	0.3934806567314586	0.11262539635672231
3.9155882883061355	1.3348750830469058	0.3061696839165101
3.200460544991128	0.588685651885555	0.1521715446951255
3.210783704137687	0.6024785679821465	1.0834567862739108
2.680473920375884	0.48559772119704947	0.1674449832711593
2.9345829433930852	0.9025461027575871	0.6501385073765926
3.7511419502732757	1.4937591234361451	0.17659462804662507
2.9063979234265824	0.34870358511023225	0.034785535857101646
2.9250618440677014	0.6295197874294024	0.1654981282929433
2.3723710637623467	0.44780496652156065	0.43871813130285164
3.489692779663283	0.5650961998948729	0.07992718515215769
3.5314010685355077	1.0237887187779833	0.9447035509960573
2.4560735866693655	0.32020225981066686	0.037197382375406374
2.6061743774886326	0.33971521959491513	0.1191644055398342
2.7347583142866982	0.4558379168350535	0.47798572049791144
2.3337008912630672	0.497318088761312	0.25960340091037626
2.9880340323573935	0.7167870404091359	0.004746604971861079
2.7329600813867607	0.2773935770075262	0.13789787462212555
2.664141304342751	0.23057096377370545	0.36737618799957117
2.827070142850113	0.3758146613652209	0.258508650385201
3.4462801895954343	0.8289102685106926	0.7044438292948452
2.8492575816966594	0.7318986330097408	0.4822782448985503
2.8605917049752607	0.43310960928471176	0.20822108980924914
3.5730261285606804	0.4155356946236084	0.4394759665521115
3.7937596793721617	0.56868842238711	0.2750452158830804
2.969234636592098	0.6254947303096721	0.031924805342921525
2.3501422030861816	0.44688647067749954	0.020818318798549562
3.195433459634118	0.30903077411908875	0.19992740199719505
2.2014517251143064	0.3203986409120392	0.4403741318171772
2.5178110505431177	0.535344302222224	0.11520650704321977
3.180654583513414	0.5894602041358186	0.24129380764405828
3.006561823002448	0.6089049248881375	0.7599827888097508
2.4239746671284634	0.28286246754841526	0.3592738304036951
3.0325724437987858	0.5136083156188723	0.385101254241917
2.708208065180497	0.33960013555066504	0.3752211648115442
2.7576021497877345	0.4516434179144484	0.3813886337423176
3.1395643939412015	0.8112629603209582	0.7481471753558766
2.362903244706483	0.45518632673882964	0.49457446661813576
2.4090541485374493	0.32149632752255375	0.544208542689576
3.0612058004626608	0.7799798277592824	1.072435954206673
2.5218307070568127	0.3002931654656831	0.16957417004824205
2.4165523401259446	0.33237018122588524	0.3140344223922482
3.511996739891344	0.6553732369582608	0.531678411159322
2.4933524602891177	0.8431298856926488	0.4468923244480334
2.3006821326670823	0.34464240466739215	0.12791756948315247
2.7263261208594245	0.5456930154384994	0.41517990103070646
2.6149841402306713	0.4823150973196928	0.03213125831208252
3.3754625409986603	0.49904546882417034	0.6620094600887524
2.624114709311596	0.4086139274767169	0.06887165927182348
3.272465515714774	0.5966427768876243	0.315194932287149
2.3932854037161664	0.5581584192804865	0.29787952601906453
2.668816060703972	0.5083072230700687	0.5161285073963741
2.3454638118460855	0.14687898877629424	0.06257808448333435
2.410278391770577	0.7847374088382044	0.17663772805593903
2.8007318652965636	0.253946312268053	0.02202304554472123
2.339260690373692	0.5809552395996933	0.14425880094474008
2.3462901779303347	0.5236870244344773	0.39070414538275955
2.2395976981459316	0.240267541630389	0.14328388565827543
2.0876665654438638	0.297161087542142	0.14079812179982332
2.2392691547426224	0.4925396936488813	0.008460720332233329
2.288235501578407	0.32957809845550834	0.12208832331150488
2.168725916989386	0.6407597502197377	0.5555936731609479
3.4435675234161844	0.4415737371245161	0.3932703902855932
2.2116208725246658	0.6684629245729286	0.005529812360491437
2.710277200591005	0.5706737242251421	0.20363065065893915
2.860496966159665	0.7105179954029639	0.8381564522883435
4.152620705561798	0.5806843504405119	0.6723324798830705
2.7594834511080264	0.32074586385612314	0.8036545316753554
2.5572992629307922	0.555067691020799	0.4973129459351344
3.8997377409887	1.3951376034651983	0.851971212876927
2.436538327723806	0.3704814591450647	0.5855505011948354
3.1336474132478003	0.8104722269426045	0.3964628549729013
2.962161046656587	0.646416077100264	0.5898484294467767
2.8754615021489878	0.34931841111681705	0.813586233992299
3.22695324570385	1.2436372312761215	0.854963130351881
2.8771928072324013	0.7369784485537274	0.5864713994614847
2.706611189302347	0.2993578660288143	0.5842630914157378
3.747466007438384	0.8064955951964984	0.4589138476778416
3.855539107514479	0.5965144834835265	0.3639249698297635
3.9457867211286186	0.9643590487950879	0.049462588785842865
2.919422981546677	0.6332218998324295	0.031892083841754904
3.0455689875153973	0.3901858557622244	0.49733232874437316
3.5491581544620345	0.5488386552907787	0.4414983876698806
4.380461017320034	0.9049715143351001	0.4691930285140993
2.6829214224760856	0.41416652009539656	0.05544659351737802
2.877874868201932	0.5231013704041476	0.19327466660187165
2.49785697414396	0.4027855914228664	0.23035187922778233
3.1656922921368005	0.9390976945174492	0.47626126995024
3.146890826735667	0.7990644835943397	0.33405829023137557
3.1700955377251665	0.5064949090512081	0.6697321485461505
3.4737550981495677	0.6057486861588317	0.33190162687381464
2.8371834992436176	0.5796339860437146	0.2747445084184187
2.550419007924023	0.4754445455531062	0.009757696778462055
2.5836764497300666	0.509737926067676	0.07759745803972873
2.944306129994108	0.5163785079369323	0.5034714349411535
2.982658419950923	0.3817623849270191	0.5920786069857242
3.129698307101167	0.3882167100826208	0.5268049140229176
3.134283429486578	0.37228788026476245	0.09293547826341375
3.1373268908501544	0.4861030608871595	0.3391721301019637
2.9119538169408443	0.5731567326600255	0.4148830508269459
3.3276644508274074	0.9640981375066057	0.16539218281438417
3.1050902174782418	0.6166238240363928	0.218385668752326
2.604563478209404	0.3633261937111949	0.20330376590388766
2.6185854179324117	0.2245219920594268	0.3171469857973688
2.9219905138885554	0.3493257778301573	0.3327290542212178
3.1393518009988215	0.7391524765861204	0.4928353290909775
2.679388915350367	0.3286103663812039	0.40119764958035997
2.630659404454377	0.5086110618972655	0.9066941138076892
3.41445048584118	0.8528111645565005	0.2623457890082055
2.68295375463227	0.27638385154799994	1.7610383945675234
2.8450631929742785	0.2830905374197894	1.247097813209126
3.27014429066842	0.3441063945371545	0.15498873935498425
3.462445057059929	0.7492255410026123	0.3795836681396385
2.6012344019982794	0.4165640672595501	0.10783552508732264
2.355436287677721	0.31213524245674007	0.25610184540588543
2.3754445382616094	0.27509780396540173	0.05180474196833007
2.42969537198322	0.5409545430860014	0.2952651529140522
4.094305118983518	1.6840306685215123	1.9887816727597791
2.4304776100341483	0.3777689267730002	0.9474863833386409
2.4926943638826433	0.34763322378090145	0.20340905290797195
2.107380593502003	0.1108778124623333	0.9070680410659516
2.200557573989138	0.35152526683194285	0.5888459697383952
2.3504100996717256	0.3803370137177695	0.2929102006243216
3.8238271793821674	0.730387273989377	0.368119900965578
2.8434483250173317	0.6380054712003949	0.3022702299484026
2.9225641711444257	0.575261343246356	0.46979226352616
3.2440922505962217	0.6594472817124064	0.13683754546769467
2.879815652128392	0.7676012032243302	0.007741982255463631
4.797123055673924	1.1508310041546481	1.320979708863577
2.946227729255315	0.5081716928847766	0.1508132304673837
3.381422944074069	0.8200840863559318	0.46623478830811205
2.7900801292480137	0.3714146731947323	0.22361050571043695
3.0384369862705776	0.5499730034797206	0.23157866479741407
3.045181237265668	0.27885673925012133	0.9205812866933534
3.005843303831521	0.49101887687133106	0.20875784290245014
2.8431886494329115	0.245753182948242	0.674551524907482
2.4809159513878827	0.4709346788982214	0.27420026494269845
3.412558101894018	0.2850611237962114	0.29162554401968854
3.995629378136694	0.9055706486521229	0.15722966297035423
3.3563158629917234	0.6065184261304466	0.5910159996242065
2.17269655573112	0.21861174384668836	0.07521541690099998
2.6002317883302024	0.5731964590587	0.38870727770136915
2.637657647283091	0.5853911777655907	0.5809443541478474
4.101768871355211	0.4869741680073296	0.7269336860896514
2.6579352007307344	0.6944175747508035	0.5336491736708999
2.6652514370467086	0.5135228757798154	0.2794460495582385
2.591984200444428	0.3351108581462865	0.2180175565658904
2.4568474053999183	0.2185359576166439	0.09730310514115681
3.461034032072665	0.7003614540726979	0.7784403246000577
1.9824528547400164	0.2210598112728257	0.23958723972270324
2.8956705879565035	1.0091251203168505	1.724320248320657
2.3341945135125024	0.3281102023703131	0.21469419367338705
2.2066295981661996	0.2011088882590939	0.12232610061810023
3.254728391593634	0.8792189533399413	0.0171924216444308
2.5264427360361026	0.25198069722415073	0.10585412695787655
3.360093440863131	0.8562889102580833	0.20651174524851323
2.9044915405014065	0.5838088022967909	1.099983657057554
2.5170757018137193	0.3839808716387232	0.6257894121097198
2.907477306022335	0.533149509847638	0.9897682448170926
3.407108480930441	0.698535235843688	0.018804979693294976
2.537863527280632	0.3539901029798509	0.1526244739912075
3.0336978872669462	0.6975662628409093	0.5853044952089987
3.1229267532075466	0.42888612289168004	0.43244963027760885
5.1427729509458	0.8372589475386027	1.868203478357846
3.258237590553917	0.6766057829193439	0.6311855058306819
2.5026317130054876	0.3943789120091148	0.15465247197557463
3.809375496510683	0.8889406991552065	0.5735298894604546
3.952691861075149	0.9369353459866336	0.12571976754606506
2.949286696162358	0.35342196227863165	0.8324302898956488
3.226876993544093	0.9044382199854227	0.5047542878228103
3.047824060593663	0.8816552727550637	0.680591734926797
4.400664068252175	0.9652407868285502	0.7097448083142452
2.3954489260880316	0.2584694335834108	0.3042636754955417
3.7290603751218403	0.7013294356608134	0.5881786422452198
2.3269877125235126	0.5950452911532154	0.30850619293493486
3.526875504998902	0.32707002344201314	0.2392811784158218
2.717385822862467	0.6985473987334614	0.09930663259127859
3.2770458939470815	0.4119813559376766	0.8150264586443196
2.8670381092703536	0.35421654581129647	0.3961480372498114
3.040209216494745	0.6195189034147386	0.43819673349175026
3.405346331759791	0.5045129373434563	0.1741141236338889
3.692585211547297	1.1665760641044154	0.3540060610742071
3.4579634208348575	0.8325142330067623	0.22340694904963065
3.4749406855599845	0.9375728557920304	0.8602607528644562
2.95771524893305	0.5548895189136592	0.22013789572703102
2.3570740679659625	0.14153804923527047	0.16621898049545392
3.837577829533366	0.5923283198986977	0.7601496384803738
2.2202809807762782	0.20699461471611325	0.3547341646262714
2.8452872658212254	0.510047770108796	0.3748161321340473
3.679078859004512	0.5584548812017489	0.23511372878085246
2.406822779330463	0.28524782314214736	0.20923208779472802
2.492616276759396	0.25812346164434086	0.8658899954506657
2.446191935100592	0.3693272923955997	0.04606264443084651
3.5113906529034553	1.0400759262174664	0.8077218131223307
2.1984723750434707	0.18780362550411533	0.432266531953279
2.24609384179377	0.3130027033319678	0.2756312421307183
2.192028167031853	0.30494243082433137	0.2116885863459077
3.1101730129170124	0.5394859665625107	0.35931543006125555
5.440555180030667	0.48398079454063025	2.095496931361834
3.2427865578431265	0.3364837653864965	0.3415433429863137
2.314101438770527	0.3430689898413233	1.228533206660425
2.993323267610481	0.6473010281793867	0.18740034496927516
3.2007025791737607	0.9402971744889648	0.15981064298136605
2.4327146091588165	0.4399901916794653	0.16286202438380215
2.214675834387354	0.17783891152545728	0.3995402625169886
2.2226774792036386	0.337726351631084	0.7546000239706248
3.1098529899465723	0.4326739474265955	0.8765662314919498
2.410875749470484	0.578127662332202	0.32259760397976267
2.4637794851931436	0.6200740282061208	0.6423206963517345
2.1587431553344176	0.32527962837449076	0.804324575502497
2.299792943748922	0.26188045026765927	0.26170415157274274
3.218539548079777	0.673306106025273	0.7123661899772511
2.1840499459660667	0.3239046837022952	0.08440698130874891
2.2469578208543903	0.31773031889206527	0.016901106609978456
2.0371471702129753	0.39423726174529694	0.1537468931360424
2.2787430846477013	0.39799264148267155	0.06711188793546174
3.4828976793059048	0.7332766221297409	0.2456524312448769
2.400760250289101	0.449634493956498	0.3981041210098275
3.121852509403196	0.6156603415508388	0.837169448980702
2.363527607296707	0.49542170064287827	0.03163217998267909
2.4065735588236357	0.4802439278890338	0.4056693312257833
2.647176735850374	0.19392944855224337	0.08952419197149863
2.596271281666518	0.5279921179164315	0.33956399673859705
2.941040799533535	0.3844684818766373	0.38759419226468794
3.20732086482749	0.5768476233914914	0.1867619303661674
2.8468925690355906	0.3099627853851181	0.17611947109391424
3.2512664191679477	0.4460311550160079	0.5372923741438085
2.669742912986348	0.667509252891934	0.15521866171358756
3.458898998155044	0.7610335965179624	0.07222238091518474
2.778182226810734	0.38527835786942344	0.2471573971619243
3.2194326332455994	0.2738685663920417	0.3203762549827591
5.429358107027384	0.8540654847868533	0.11964585831078478
3.9228441784748713	0.6824080498236907	0.18282834933961856
2.4172797264002157	0.5224969248266007	0.1780488473321542
2.8056733503971776	1.0231135840085364	0.5373728278018155
3.0547093138467125	0.6864571917406237	0.5473359820919916
4.015411704209714	2.655196980457423	1.5547489244870356
2.6350785668631507	0.5483139331130449	0.1750261519908538
3.0969224561310837	0.8664501342565754	0.4223957225367354
3.264296433394191	0.5642849611293017	0.102260186998965
3.413947608595297	0.6092230751734302	0.70567749185834
3.2604099216391553	0.4538386740857294	0.7843300009140977
2.4300499457924105	0.4681696456999762	0.3367156747090807
2.099079101822079	0.23350173378998784	0.18686850402409405
2.331486999770404	0.24940300769914092	0.16113095981612657
3.137775403371602	0.6125677838945419	0.02581578988685118
3.6020405376541973	1.2081770157394196	0.8346608261664759
3.189888517730574	0.6533273336994849	0.06040082988063533
3.6421755860024145	0.6278693573773186	0.34286510900239986
3.2311998661379855	0.8337273239218601	0.06371506059177467
3.1687103848595015	1.2254577646590483	0.07185997254181808
2.7617427009248856	0.8010866388882716	1.7104890697331618
3.4920651307362642	0.40663502128830564	0.9037032658564554
3.4100882729960538	0.4814913642860075	0.30140497535196276
2.8585260948159816	0.47773888703787026	1.1830097566578894
2.3616252152236594	0.5124767027551431	0.06036403351477304
2.6265354336562057	0.6120528198620289	0.5254802848054887
2.9110664130371307	0.3685599912604465	0.3575926318299516
3.777581754870408	1.7496155421606723	1.8657347130285302
3.061565706020441	0.7231317151884451	0.9758257628887074
3.1145616527149644	0.8286179456139915	0.8545648433386099
2.3990880991113737	0.3035883568014579	0.44641001323196683
2.4776701560259946	0.41619461346710884	0.08406087449463895
3.0550783980004295	0.5528653890665866	1.7343112857475211
3.0821709934859496	0.34085075083257976	0.7899630810756841
2.290252592294554	0.3126246231323253	0.012721596692890635
2.8164373865831034	0.7049052234388324	0.03132766582305879
2.7378107354122823	0.49576384362526627	0.30255834790391467
2.9913811613693153	0.8914329988903527	0.09902623569457902
2.5312249453777826	0.3960844590878725	0.17281367960708938
2.6218556837044757	0.6627464459494192	0.15382797317372443
3.126969637353172	0.7267908466136574	0.20999596376050744
3.0477724915546722	0.44202791015315335	0.3778102122139897
2.949660832290875	1.1312505933117811	0.22007686318526476
3.0065921618551807	0.5486219219179398	0.6851881152494619
3.7815037431894987	0.7013768079121496	0.1372338335340313
4.037066570523021	0.8264439595502131	0.20058744817551344
3.085818124262519	0.7159580891949169	0.3004985743753794
3.118353642752871	0.8578908263766194	1.6413903243666494
2.4828464942879442	0.8730609777892508	0.6952891684380507
2.5070377585934285	0.49221905534337584	0.2578975623910056
2.8481754500894425	0.6205444551007326	0.29854691644741727
3.1465971778057855	0.6886006450800835	0.9372074212963359
2.9040210715012305	0.5821473813692037	0.25063480484137646
2.793757135886229	0.7513805329280581	0.5321582827065475
2.939644781441485	0.5599429150942932	0.7203698008726138
3.32698948283708	0.28011681282924705	0.016887349297013854
2.491921312741559	0.7018682588167291	0.11473525071313517
2.520318815169056	0.31503551178892253	0.10717012307757212
3.1221504529049713	0.8552248704212024	0.7405643567350274
3.647224709923315	0.5890605047050985	0.32441537027846934
3.2228914449250503	0.9297626562727057	0.3430803156365926
3.2556976941746463	0.5734244449824094	0.14684970595001157
2.8830950891412805	0.4992903795523487	0.47004600395814444
3.122855280708295	0.7381696544587046	0.3285281456513671
5.282364807213105	1.401545336495377	0.310422289949972
2.7895725950625674	0.43018496636866166	0.356953856187296
3.8704060733557832	0.9823111641471702	0.3172695401757984
2.728839261484482	0.7368616943448125	0.0364717654336677
3.0151155405843153	0.3443399559378655	0.37088618522168004
3.1862776086338087	0.6678637222222097	0.5280008648961303
2.454115783049814	0.32591250498426927	0.2924105427411545
2.4323877207740967	0.3172473859234306	0.23181771814718988
2.1599672731546637	0.19576691186416184	0.007334638100966906
3.4099908579592735	0.47459036476948957	0.1880355939110412
3.917714382141753	1.1422147357149792	0.14032804458972525
3.0033785430835853	0.45554735542171376	0.2819523722680728
2.6717832669264743	0.357920072542363	0.5110215822747259
3.6245172334740343	0.5226234916310863	0.7470755568185095
2.5643673587831612	0.45333990141775016	0.4066449897006774
4.471310394978364	1.0598819427333899	1.050461826668601
2.770562023823891	0.6432068860058684	0.5887842544483421
2.465628846964675	0.3210498123761307	0.5359713967234288
3.3633149148982597	0.31381322017034563	0.9178054685358379
2.340076964965035	0.5680201578713044	0.08901842734070975
2.5534822767823235	0.6581143368742493	0.6469026551540871
3.1964217341403245	0.6084842776639107	0.29138916931797376
3.5716516850926574	0.4381170619680561	0.26748797224089205
2.5535607678475833	0.42402014759739926	0.058252529125169206
2.5635249059456044	0.2894443720437456	0.07529007793275921
2.421740735468841	0.33259392899884843	0.5479551027519831
3.6495512062061652	0.761950345082322	0.6232079717502927
2.48432579323728	0.34490125636653546	0.2251817194814092
2.5557932623275166	0.3800148791544309	0.11216626389124862
2.712746913228499	0.4437839457336359	0.2622561079523029
3.5103021187128527	0.9348398932851723	1.3457171628084026
5.733105373778761	1.3644393098130712	1.1958799565630405
2.771954921664419	0.7745706940010424	0.36011936122843013
2.547268615884501	0.38158579359022826	0.704677963111034
4.423739897301948	0.5933804571611188	0.21723735767999797
3.491400815796216	0.3781271317984276	0.3845340876080906
2.6436932757320832	0.7325172605529237	1.1013993173171546
2.4247792866533135	0.30514202854119565	0.3472439818353026
3.124700814806178	1.0934063888700136	0.48729851563537285
2.7695610246683278	0.42715755901857655	0.30205858613475733
3.030689382292925	0.7620969197275445	0.7399752135070298
2.402518041389204	0.2586438543074707	0.5373689109010789
2.161434405485692	0.25369712558800206	0.14053155550795937
2.80214637640319	0.7786963683848034	0.5018006520267069
2.6529055238374757	0.54680158662887	0.3140689090872466
3.151541092197144	0.4878773721031462	0.14720053224878904
2.7908988511440893	1.34000025861721	0.5070882243063728
3.0463477101817538	1.056555661643334	0.07099025910367618
2.872779916541761	0.5416082180160848	0.2771943952890479
2.568933111530992	0.21842996736262177	0.0028057404570360767
2.5433427517965272	0.3637075462502266	0.266509337118086
3.1386926556756665	1.2197101987683618	0.34562816826192044
3.939381059704302	0.33331729721337044	0.08648384968391887
4.157475969211233	0.8820312185877991	0.10916597795296079
3.785138726333765	0.45942795317824037	0.8032368108561374
2.5599934551114467	0.41920017779999674	1.205331258436999
2.526888357207298	0.26311590513527605	0.42533576303573684
3.1453061241374902	0.7506893458653039	0.5859363155335278
2.7745813655789675	0.4102383730549273	0.11579263473149681
3.1640899283475283	1.0533597781592063	0.6948212482292415
3.517515077115566	0.8748002377582227	0.5570279656844295
3.425490019741151	0.7799607764611314	0.1330499410487218
2.225899185487937	0.4329096604642637	0.18022976255851608
3.5969395454037736	0.7799702957386179	1.5100136608254289
2.761552929844898	0.2913523049649789	0.761362754318637
3.025488671377037	0.739367418716536	1.0091836474994405
5.546237410207615	1.2155912546740593	0.08044624852234228
2.347591799079896	0.2746841345125981	0.054676195865437816
2.3244546686505205	0.2781186929833841	0.6801441065943699
2.2913991514488523	0.2707475434025415	0.4412056691949733
2.548424030589568	0.6760082337182767	0.4175917526321715
2.5760889415777877	0.3770385109497958	1.9905862947753903
2.711035194309612	0.7774768266997831	0.2783592832212449
3.145815451844889	0.7003167848930398	0.031882016343249386
3.0139214817214133	0.5077692446399106	0.09716563628443886
2.718944606710385	0.9397968919835309	0.0398975331316902
2.4349966926510205	0.6187049668470503	0.7914486993301857
2.5274119637977877	0.28074990501593144	0.43269722449162806
2.4818625688868474	0.5015692990296543	0.15590512429539416
2.4636557318966466	0.4163361865809887	0.1465668274752936
2.286201153052214	0.4080004926396339	0.07325054621290716
3.917641612262654	0.8810210326761646	0.2228532302000943
3.3022724574659885	0.5511896723649085	0.19532810806024714
2.8224421853062744	0.6264368299620413	0.9227939015979958
2.675741193672487	0.46632378493604776	0.5457013760519391
3.296749905835644	0.43596720904389463	0.5867039095975521
3.2884796866622428	0.38621831749814217	1.0176909657721682
3.2373614445513192	0.7809011680683832	0.18988625823779437
2.450270063835645	0.3453558680614286	0.5251556782091535
2.30423763631766	0.6555643907644475	0.48633232268365445
2.7606732696634704	0.2806063574947826	0.572912578872887
3.1701856177656085	0.5130348692746411	1.3807185654775562
2.8141290194683393	0.5254348166796889	0.4027847090453588
2.7295575828156697	0.20134970016037834	0.31555497676874245
2.9389950034620314	0.7358408541950054	0.08700376375644936
2.7504208987338443	0.9323904654871967	0.2508865970416654
3.503824853726746	0.5068432391204625	0.10682031009452686
2.736760301896705	0.3640310206672954	0.1947095412026818
2.588070960176374	0.6029156921626881	0.6343943519538373
2.9509456089911565	0.5175267170749336	0.023769137562313025
3.1643319461825117	1.0742429094101518	0.3813609110009072
3.2255843847358667	0.4439995491210016	0.6010361082226059
2.902796915848902	0.5544247149654269	0.46026563619792316
3.110519616461898	0.44551660198096577	0.3397570107719423
2.699005393410052	0.2345082682936117	0.5440330569442853
4.263852088202292	0.7157801935225732	0.8791319113657932
3.422069066822143	1.0278632439481434	0.4827766829952289
3.422522448331065	0.6475202787166208	0.6857549739540754
2.994472152406027	0.4324625208546331	0.5562751538724251
2.91144935146995	0.34148757723477763	0.7053291884907036
2.4771599230351757	0.32990287687056585	0.1039938415329531
2.7709775258115394	0.3456805591317256	0.1361019703847801
3.52084238121282	0.7897723230634035	0.45678875095546045
3.2713962173276503	0.4562888478756266	0.5058172003997092
3.1491733534402284	0.8494724484024417	0.31383635217751993
3.401551954094077	0.6207990795710797	0.22257497476287746
4.163450193126497	0.9393464594428192	0.8263233966590398
2.384349573065906	0.5185097315248641	0.06058714368939144
3.3899079237192753	0.6571816025685704	0.6130036844085716
2.4993622357035483	0.4058031273565321	0.04459097514621835
2.3289352538614834	0.328097742712431	0.4185067711378847
2.492425629558473	0.6195507304830226	0.6025647508056233
3.82401997457733	0.8188231568739965	0.659033719571435
3.3056866727847165	0.674435097962617	0.1135275594344578
2.9231430180634552	0.4661597109396698	0.07083555524010743
4.703521739688165	2.3433858195254573	1.180543562505072
3.6773448800970865	0.5940873315022965	1.005752473295312
3.4091743258646487	0.822981382129955	0.2538793155662873
2.3419864867411824	0.1811297469954516	0.1418676992519916
2.1031961134055006	0.20295721673791078	0.23356914024503084
2.385142269851651	0.27277350390609856	0.3896196174304154
2.5654943763349043	0.2731756566323753	0.2248976569165939
2.9765303202637785	0.3115789156584474	1.5651940487232618
2.884666049888066	0.5003507133422762	0.10265920618885693
3.420376344567561	0.699807268988262	0.20061952132750416
3.147154932740639	1.1609813372558389	0.531120114870796
3.092036561111447	0.7060428070783613	0.5017443939205478
2.7565531420557763	0.3421937994025892	0.11531657911050797
3.0846752775289232	0.38313235426901215	0.055576656283093495
2.426092954876518	0.3983264382791891	0.10750658908508681
2.6833733593689626	0.5317152297045451	0.211141861744226
3.178421596037883	0.7330087495212896	0.9875764439215737
2.7310622762173535	0.5466785290678451	0.13433285271351036
4.370238258793609	0.829652970575556	0.8955412514970955
2.253629978476405	0.3417542621404097	0.3423303389019656
2.945328335237504	0.5810182112868827	0.03667661563399904
3.3921057649324946	0.6811023181104766	0.04796851893769438
2.2029628875850835	0.44856268410346734	0.23068558240938897
2.853262390452189	0.5143044156679928	1.9052964674959894
3.2499769921966535	0.4839717791553064	0.13828743109610642
2.3203955241367433	0.3129083105116375	0.46938532199326977
3.1950500502923633	0.48590954536224285	0.5414602725428992
2.0888162882055057	0.29198083716752876	0.034415753164000584
2.582547887095771	0.5304550513853488	0.21438428107078322
3.089989947939893	0.4810536393673637	0.7516516199939164
4.508228165071085	1.1941690268139942	0.9594125815354704
3.412493597552787	0.5981288000185978	0.01548898416871114
2.211323957425323	0.4385672362045281	0.5080996306253995
2.7241111167804393	0.47489079831391656	0.26351971008513164
2.719090436491538	0.3276962705738653	0.19892386707713228
3.5867104486637613	0.8619862687749864	0.011478885053246346
2.9260668164940205	0.8718862253799889	1.569978759655474
2.547072254246943	0.5034596491540944	0.25038534259967626
3.351527220312071	0.8582277655798577	0.07324220395057279
2.592170890013963	0.3372839593641741	0.10608057990414332
2.9692617890251856	0.47849464737168024	0.8505237414938116
2.500881740697554	0.738876517061124	0.26022066542018796
3.703192950479621	1.0495065136454977	1.9072151566381317
2.68426800299794	0.5064664551405553	0.12153773546716029
2.847436470123674	0.4539059175731104	0.5007091319277068
2.9082900124907085	0.767211089575081	0.551335312989911
2.6336506977662806	0.6301535233743378	0.6323860876919429
4.244788193364021	0.57586218660164	0.9588263891686875
2.6486373795806575	0.232595519810066	0.25564557721384396
2.2161319160826425	0.2791070029534075	0.006203530378360966
2.253430241535661	0.38807477265019297	0.3093362113705087
3.4787663777883124	0.8734069726148088	0.9460577404740118
4.25903561957814	1.3081617480022396	0.28376320089931273
2.5907949041783187	0.4369055746753605	0.4105387385516468
2.687707624701089	0.35656458075021513	0.20137259932537188
2.3482094096446318	0.3296371876581641	0.07238494971515408
3.631976107619813	1.0042746619760439	0.9374432939493488
2.5233846795269583	0.6723631673599049	0.5540134631468616
2.6247068625972596	0.6175743754126879	0.34269643831336016
3.4164503014722523	0.9079985131181558	0.06170367910584096
3.5266023476730677	1.0921069548144091	0.19529536486084753
3.1228945362701586	0.7581597834378673	0.646176077865426
4.629866929252067	0.9244368187170601	0.3415321813002816
3.1658435009439163	0.37592716260046943	0.27660502070589166
3.15743474634479	0.3780595975964649	1.0474833448002039
3.307567112693532	0.4286496236383499	0.7182283477644957
3.7385693235388078	0.47443101842280744	1.4612592461452274
2.7048655181195165	0.6365236673433359	0.10602608838422078
2.4982072459702787	0.4514820023073225	0.23269898158832314
2.7372635926942377	0.545025032473085	1.533656473974351
2.4976247070222346	0.3871245967241066	0.18040218360038196
2.815902143957495	0.8697762294627578	0.5803673303854355
3.6616582530370874	0.5910700840454218	0.6314357489829512
3.2060007409177533	0.8393968515530505	0.9891685976800291
3.526821098340514	0.536632918555646	0.5776862558407898
2.4135603137279857	0.3593300962433563	0.01640454620310483
2.928228499967386	0.6432216843647267	0.7777078123962178
2.656193461277045	0.455779937036769	0.06542322347684948
3.806838104970196	0.6946623270074197	1.3372193718700986
2.39120541612998	0.4576837106708411	0.273590339761129
3.6649268912843795	0.9503199257753336	0.3340897849332922
3.1194000561493085	0.7489586565005513	0.2224454870433723
3.471308935738699	0.583760606465255	0.18361962019969247
3.211084041789216	0.7547341334588177	0.3517093241904574
2.0671978566867866	0.2310016684311469	0.08735012836193201
2.9480634405042165	0.6132498814368605	0.2892490979889706
2.820949127074054	0.309956622451375	0.18777053377760122
2.6505860790042592	0.27187835943026606	0.06604145975160036
2.322994019484521	0.4065376216499752	0.4978636394890854
2.9462806048435284	0.6512880570596709	0.24455713779086818
2.7332942990764195	0.8084413441196632	0.152641957077154
2.780824644464381	0.5271120250957133	0.5552492680059575
2.8819322309010023	0.5131985976255584	0.053976162710228204
2.78203145939293	0.42890235845428615	0.37357454585829575
3.095067673173036	0.7895034171288831	0.5545017104481358
2.5521584845873697	0.33797342149514753	0.2859989925610562
2.592240802579082	0.31958159059506697	0.5339260815386311
2.422069999068088	0.2332823479579269	0.05769263510256861
2.84404955916111	0.6934179172133501	0.17961894042695303
3.4272848567542873	0.6625474624016898	0.054518583745617466
3.1878764145155247	0.5097865924253824	0.49192701741472256
2.10552530338255	0.17068607192403595	0.1296820912181995
2.4285070263908493	0.31649279613386727	0.1838940758187011
2.7777106915442245	0.3960229493612739	0.8990675377112958
2.505335675945647	0.24284371506298297	0.3850715340813293
2.5769278447931785	0.5656444696281762	0.024118348100516718
2.8999968236715308	0.416164338026787	0.3252676152234619
3.3199747600988507	0.45107186396216536	0.721374381557216
2.732870349888013	0.41662173326937557	0.24714883925930087
3.2793490546959596	0.6234528398346493	0.4684531497541117
2.68334111390551	0.476739116805744	1.4473921633878961
2.687336794782125	0.48804985104115706	0.20733680924437636
2.5296547481893112	0.2760167133267264	0.05733897171181135
2.463779236564081	0.28798526794855395	0.02132753117992725
2.4218533056590505	0.5871938819273603	1.0542783674904366
2.4812069448997947	0.6970400395893119	0.4511794174412509
2.7053636731645825	0.31276183771650157	0.8077820862864026
2.7184527784699086	0.5874157664339943	0.8781418663924003
2.8329618045640337	0.6235562627110778	0.4514903664267509
4.9865092859098485	1.4879289343104682	0.4483565214564096
3.2519794984102433	0.6567412610860357	0.2176026620287106
2.8532796302711456	0.489143551683185	0.5142322862040234
2.7010576131993997	0.47543564979356034	0.5413368149119819
3.4113983452935086	1.3617688150644331	1.0807258389670111
2.5583165933596708	0.31088876160254597	0.6487226497099619
2.5553049931451697	0.27166224828419994	1.116147216652499
2.4818724407731914	0.3012105637266287	0.8780009080615316
2.240793006549844	0.616630334073335	0.26836156228078156
2.594248415084424	0.4153059160274837	0.11715319845208327
2.6463914730136273	0.4718602211848859	0.261504174558715
2.1426163342361946	0.15308091641242383	0.18619045241329824
2.4747223916454857	0.30537371238250666	0.3907912214449101
2.541803941107764	0.6182474763557373	0.4163390360828998
2.713063378532443	0.6426511864748672	0.9398323745135602
2.792946336880208	0.9660886496240135	0.3075096631521015
2.5077158560471133	0.30006251294792974	0.3631713277182369
3.2586418255812295	0.39907470981629145	0.0254732297979281
2.589126085131862	0.6621640748022946	0.14919930407298132
2.253849693892918	0.2041269414899205	0.40560968464515623
2.7579966447486823	0.7601408510629106	0.24651404187432413
4.082770342087177	1.007659406086256	0.07940098383929772
2.8351525971933054	0.37699485761840035	0.2001673079127504
2.55767209135102	0.5326189630690641	0.2326716591300353
3.3023098797830794	0.48256664463996324	0.18310713999517092
2.4887846833605924	0.4790797361677197	0.9983787694734737
2.9019591347715727	0.7595123293847701	0.8592793942591366
3.8650234958458474	1.4491456817386403	0.1377787816009628
2.984645275020933	0.606354516280021	0.25234210841225035
2.760568903324176	0.45304170914527964	0.8810747721555674
3.3188557656362807	0.5737850088432079	0.8436202828176753
2.79076117726494	0.48072385589964917	0.045575956510318205
2.8528613535897254	0.6442855227489377	0.146276242334882
3.055395339950235	0.7073512162358618	0.3466446906787988
3.0661219172241747	0.31369169359501137	0.2042188408873511
4.104496351265177	0.7520327612321261	1.1034762583255198
2.8740094521795343	0.3852193036006386	0.22096172708718353
2.2430706063990726	0.3533373315454189	0.17317153103948613
2.711154336682833	0.42502951556289714	0.009291253033434366
2.5842123721118346	0.990190467166503	0.3950114513515859
2.324990498241261	0.24107233416553697	0.10195888477324733
2.8761104574486454	0.5260151569697624	0.31861743742250104
2.645805469286	0.4528851513595067	0.7098834177461841
2.167209473351413	0.12830652025953793	0.7569959455211044
3.4612494347894485	0.9600408142277015	0.08325133108347571
3.4420395891528104	0.9274387614632652	0.13070279744595048
3.168340947901323	0.9802880587314866	0.3285038558568423
2.86795568153611	0.49420270003535904	0.3521435875389717
2.821290601192825	0.5630477371185061	0.8495575997955279
3.130383245649947	0.2622700441011949	0.4685257002836942
2.811016769996007	0.4057865386735695	0.21886895957469465
3.269239026864988	0.9160219545836383	0.09191376882977087
3.068353435819562	0.6024039833197028	0.14667444545313968
2.5823298739709095	0.2954294012856873	0.004336887553695767
2.5299072306865185	0.29070905436833683	0.16004667874496326
2.331285821631754	0.3223299587253492	0.5016906210958849
2.624991231618868	0.29365030022661087	0.25325855506442396
3.237764789931658	0.5229846362857644	1.2067380372488725
2.486793375814902	0.1741606059643206	0.13624447030609987
2.6776311688674665	0.34089228270246297	0.7890764634983882
2.961266906532373	0.6048344813758957	0.1109527543117026
3.1579178356511224	0.6529559051674421	0.26040890303126196
2.658131987695088	0.7470168682282952	0.013186931111815348
2.615582749084506	0.5788275008321211	0.18390725774685301
3.093609411200994	0.8176537100073598	0.34728730703532573
3.1248568779503003	0.8353344098017171	0.45636952429380573
3.232991975930472	0.8051972895022224	0.5826875575709038
2.9663121601747355	0.6348411131377221	0.6536633651614818
2.301700441950964	0.2144367728232781	1.1208608647547162
2.5631033958460145	0.24953301371556558	0.41751645200080656
3.8331571986339266	0.8816265392920506	0.4271893150636761
2.5274368228617594	0.2934406791203079	0.3866051664534258
2.107807471586707	0.2556750358074922	0.6102086820815917
3.87652450465734	0.9899924498539174	1.4140708219754101
2.232466764073255	0.345096803376419	0.003494611510091339
2.190413156842759	0.5132947855822556	0.4638461728966847
3.41146731775859	1.4049954487385894	0.9793625395593781
2.5857218569502853	0.6149663251827864	0.5254676672397596
2.3474189585341425	0.2821998718419789	0.5171147523651032
2.3703923188691847	0.432575373402758	0.123047130136138
2.811810924844683	0.5778064027622802	0.37493039826890184
3.2466722048653582	0.6038665760561276	0.11213097905895364
2.488449851165704	0.3114660161902272	0.049005640227780756
2.1329861041943716	0.3120203111184665	0.09618172182488216
2.6689915760063663	0.5100840792280028	0.3740167250272677
2.410723994565186	0.18380535265474562	0.43334908757301793
2.2056494399610918	0.3820612312048546	0.17223340047579638
2.8796800902468918	0.3812423772618694	0.5924172084637331
2.563706861578366	0.6559318237257861	0.23698783156889802
2.6398307336842537	0.18345770973387343	0.3224241013250284
3.156463486102494	0.34661638221157753	0.9634613706923303
2.848589327307776	0.5923957598851473	0.42495300758786514
2.3671248442928814	0.5065457206813391	0.0158380023591711
3.29008042431169	0.8771325307297855	0.48194443197366255
2.458166028298655	0.25494381866167837	0.15091044649076935
2.583416711776283	0.278284609749613	0.34309110713325564
2.622794205628411	0.3613260019518878	0.2522418826253108
2.746247892909893	0.6710662996280552	0.38533908285478224
2.807354707784869	0.5395462099342967	0.4284983122682704
2.8499608790374507	1.022419461955385	0.2105640380617344
2.6409587736214237	1.1879140331622202	0.3577850733939649
3.142305966793833	0.5619628841373221	0.8940691584887928
3.198507199981749	0.3827045154433679	0.7264614260040969
3.374332120412496	0.7204346653858816	0.1259855006730849
3.251461752577575	0.6248129946457481	0.09402315558856578
3.099876168617776	0.8569461648002598	0.9237102524207006
2.411256055993197	0.3968325928625096	0.5466219461695647
2.757892174147235	0.38732152479870274	0.6965463737731197
2.1245754399375234	0.2835788993489987	0.06336151131684842
2.4787620396637378	0.199841055359266	0.15526245221063473
2.467768634523015	0.5463194831018372	0.2550100009816729
2.5087552529291353	0.1546551663351725	0.10915593579006
3.179105226420762	0.5407354602068805	0.37213584110297737
2.487133542041242	0.28125452852787847	0.38042924998282324
2.468271158673797	0.40853510314359953	0.11820501365176961
2.627799459687914	0.40374013479989523	0.011282035005298674
2.5727629894777824	0.4448392528745462	0.5277229202863911
2.787393772108591	0.29859544811762206	0.3044914486376993
4.783686940940716	0.7776229534105071	3.864666376864893
4.332167952433124	0.49897050608531357	0.35469889899614415
3.8825674531335785	0.7888341529112325	0.7374974877779599
2.7340706238118875	0.4042279193025402	0.6052348396837921
2.843348718231778	1.2959294094860965	0.7318442852141702
2.705204639731479	0.44793386115343714	0.5687713897592148
3.2621203641898626	0.5442346386700285	0.1970580167602115
2.9254451964240293	0.9303978288390649	0.6837147255504745
3.6447755458774083	1.0259523278084344	0.11473422570961267
3.0871615353822977	0.6086634248163023	0.13522754387723035
2.9029144927260164	0.33390439763683677	0.38949458404716975
2.3185699565089357	0.4622284438923414	0.6360952156176085
2.7181742726069644	0.9773776604508285	0.36690148774245146
3.9820918361517004	1.3015108421138604	0.4292575455307047
3.9251180970473314	1.278703500467259	0.5502993004071081
2.586920624875153	0.8855154799152565	0.015448955605695813
2.673731808300172	0.8587147860338199	0.0010659348063444263
2.5075918694473462	0.3122507465296762	0.22154882955339983
4.40244624146681	1.6453601620052074	1.5348237347163942
2.5145097643015095	0.5659922557135324	0.011681953966319769
3.2074782009548137	0.6518484360289316	0.27302054095469663
3.062287282529651	1.1192830875584447	0.11922165057808831
2.94098953245735	0.49317942351905586	0.3107678992863754
3.4012375940461106	0.512773457645139	0.4116078979165827
3.855531211820738	1.4246330135765344	1.3530241864026267
4.276474395762265	1.4692266623852652	1.1123351733095679
4.234050490489293	1.6232382604057722	1.4211426233676503
4.413660892308984	0.8766696304167407	0.06415229223541064
2.2676184431106443	0.2349556515178799	0.054781319170677634
2.4340164752266467	0.18838136900759128	0.05101199953858293
2.472298258904547	0.3389817292782582	0.36097338667380185
2.457461038531666	0.32177648399669634	0.43624982858720696
2.758135536509231	0.6042900995649656	0.058521045032925656
3.0532298059559433	0.511216612084221	0.6243407825840057
3.3459689314212637	0.7838277861926659	0.7778351800513053
3.2763625428874366	0.4526431191521265	0.6893720767728657
2.579720319707861	0.790093864613792	0.214593204122983
2.511016743215497	0.5082056685310923	0.2219518026930445
2.8447283818501115	0.7201647053081344	0.12212249558984367
5.363411658138807	0.8086850135140651	0.4810175630657513
5.229534500699231	1.4707865945045417	1.8015034529563816
4.796282511037079	1.1627992971372931	0.552069468688914
3.4028633879272165	0.5833320733204237	0.23701003634434836
2.854749971974523	0.4453596799926569	0.15888918498305782
3.077295400737315	0.5488700009460066	1.7442006183430894
3.106290724046036	1.223718684797901	0.22136787108869616
2.326741051869952	0.25603585736472056	0.9553598244216995
3.735608900846044	0.7728876799260401	1.6116074343661362
3.5692197965813564	0.5490777516878207	0.19941704430585194
2.8798544512645208	0.7629119187584932	0.9556782996928672
3.4530013125169905	0.6493044000298829	0.5362030930198929
2.8379025453994835	0.710450383658813	0.7865207312816868
3.3361982928348466	0.5007136268371544	0.09513244505430274
2.871276473669808	0.39534091727945775	0.1386460598038013
4.713979319162204	1.6792958760729741	0.6307646767972083
2.830015381579673	0.7190670040960812	0.2950222573908974
3.874866442771541	1.3073713472840247	0.6645585608314297
3.643323058055339	0.6361186701246853	1.313076501646766
2.7845492938241914	0.4159624784881921	0.3975289772577284
2.5425984263388823	0.4096455014538565	0.18756125938135693
4.813480724666152	2.173310636446945	1.494287086906069
2.7332743122906322	0.6887385507020305	0.33078768274646997
2.8768763619567252	0.8163460206712174	0.44965502480797115
2.2719095257229225	0.4461168522994359	0.07672329429167934
3.333653377847001	0.6375834179500042	0.9518874594759965
2.6709444102951454	0.5130703148751286	0.14124482151838613
3.3564956383478752	1.050861632088414	0.42920461550775935
2.4324951708106943	0.5242449152888302	0.3716974006085989
3.0905604335036876	0.6541182947716209	0.6673294104592704
2.329512799480589	0.33492384273147846	1.2436122952851414
3.88727853700032	0.9333613421122858	0.7026154261037826
2.7088911500419295	0.22260670927838344	0.09169176012503844
3.2978231989402316	0.46452391059708553	0.5262646425066226
3.47641818600456	0.7645295468989599	0.13770583063274877
2.8604340602881244	0.4732041308543746	0.11281346436923001
3.0484808942375565	0.5892196860740413	0.6158668248301102
2.36514268110492	0.47489436128705265	0.06142873295105433
2.321007572538567	0.523404198689319	0.3057362860697852
2.7227868967979907	0.19232793699944928	0.31470715372578617
2.5857503609825225	0.6353579863036518	0.5659614832270237
1.9732280545658414	0.10229470695768361	0.09682582696325648
2.3864186825598734	0.34563686246189307	0.18872678061969017
3.2701245602468436	0.6027595056408614	0.48277419114909526
2.4704325342123012	0.4723267227806196	0.16728413561095
2.086913123544222	0.3880392515478661	0.07020007205005374
2.2260691909105645	0.18812020485126446	0.08752621117054238
5.805050919500826	0.5487495973917186	0.5666164004042321
3.101507173325649	0.493551358246763	0.29434302265680645
3.908693726771064	1.21174016497727	1.092029915730901
2.4405766374265214	0.575967886341378	0.17641860040668833
4.160254962616292	0.7824320591107392	0.6938931610811778
2.9627675054901994	0.936021341614814	0.5972338375034134
3.0089306893483503	0.7741507032255237	0.15063155792695748
3.6848627066136133	0.686440157583801	0.5883496478887247
3.144892926918802	0.4489382451896333	0.4726056446452398
2.7066536068466425	0.48877938355052164	0.3577227136725001
2.5249598956674912	0.23545752052263746	0.26143011894559853
3.5224171289135686	0.6440656405914795	0.2706696990102808
2.725790194240966	0.5795252512396909	0.4212072639863662
2.360085011730022	0.3031132631921978	0.5570022359404576
3.655694458473103	1.137091733205231	0.009644774467108874
2.822313462671054	0.2651075624636189	0.05094360093520667
2.9695696217819094	0.400510258153734	0.7113616621012817
3.577879659671802	0.6464170447535914	0.7497919787829452
2.632733496361178	0.3961315554081202	0.2815709498163943
2.720059036988376	0.5540841568486448	0.009673281656340293
3.9718876936532443	0.6777692268644268	1.6332446555370945
2.9864144615275725	0.767979079744763	0.7571594090327163
3.6248502406080467	0.9669525810547859	2.013779963865822
3.690744403923188	0.6179352816078157	1.31947579247924
4.043581092565883	0.4253332829706813	0.1541028046249291
3.3770891966885968	0.5525282861913576	0.24508082097916306
4.227324107965818	1.121493387616401	0.3854231050861884
3.750858566470413	0.5709923575001833	0.04465168927015628
3.0836786669680585	0.8703854174486794	0.5265925758334999
3.0748941380169894	0.8350704273915834	0.21808764018742655
3.391319695975233	0.9149748368620527	0.6392707739593255
3.172403762906346	0.7825782351558191	0.11156014869390074
2.7903782888351856	0.7276600576076797	0.20339573945951694
4.14349522856788	0.913685021628903	0.47450224825482334
2.752662982491745	0.4196322811509503	0.3588735458740091
2.4762351228836503	0.8967696286637823	0.2505261240496932
2.703966230999878	0.5001723498947406	0.020053456589683494
2.2310566616146885	0.3806891795032261	0.034860587495769035
2.328597606403243	0.3017782421030306	0.34609929482372315
2.431039389803207	0.5117911131185093	0.41256439370833964
2.5988704018822224	0.5566986967468182	0.4579913267028628
2.5400000578671262	0.505722681358068	0.7863823003546295
4.014441259542767	0.751896928228039	0.20181870545783442
2.3420769197468383	0.46463074730827003	0.20066740926115445
2.3849562315361563	0.48960894809315647	1.1653835913597779
2.466807616870284	0.2819147573972569	0.14392721361415362
2.734608606221312	0.6463756025052096	0.028621725169063028
2.6668520757233236	0.17822414180069535	0.5262286893735766
2.645240323305793	0.20698813914265624	0.052091115960109846
2.702882581424169	0.3082263382859072	0.20915468578174168
2.6110250021580734	0.5270033078437861	0.06035182041955722
2.6290641698258344	0.6660174220276425	0.19490973556570657
2.5405741364513794	0.4215635888947906	0.5571486128943779
3.448217397628585	0.36029000921188103	0.4671618894499223
2.5841919041437613	0.5907266997697294	0.32121050359684467
2.86612305954583	1.1631850742683116	0.30796899625323393
5.3079958473643885	1.85985335100295	1.570284892329782
4.338532848448091	1.6075422329489601	0.033032359536678046
2.4087198117140174	0.6010487653067347	0.4016032982080293
2.4360612633917174	0.16881993118643956	0.5228475961495569
2.6881213945034808	0.34350366456653214	0.9917980040265175
2.5014466358686938	0.3518526753478357	0.33079003598835066
3.741982127304153	0.5280001226079879	0.01575452522852583
3.385801090534902	0.6636006262703493	0.17585670096521366
2.9917002160519983	0.8099273916802157	0.6840193003062398
3.9905244763969536	2.0094055141292806	0.6470664116305942
2.175159744680113	0.2861869695722712	0.03209575106281326
3.0749328504679063	1.0387409237927425	0.39220894598069966
2.970115146886512	0.6942552990378452	0.5505835202092957
2.5436569676124035	0.19433836646489522	0.4397096547925101
2.602574692672162	0.5622975778993318	0.262107107661671
2.7868525643283797	0.3134983343146791	0.13787283303230224
2.345241376477323	0.30761704815614466	0.11065095618796916
2.8189094871146745	0.8469233634492924	1.2975131321318687
3.0610940715935118	0.8230092282392854	1.0356567125897795
3.6660090349442473	0.4872761167224031	0.10679680513760759
2.278753894626463	0.43756572889636036	0.2826261481927088
2.8809627120795307	0.6696525036630387	0.687473065278081
3.0186855447223846	0.5582610852046652	0.7216066938656336
2.399637047916735	0.3870670979938651	0.5369666116449097
2.309782867947134	0.5518757919442894	0.014094278976374497
2.974770504856163	0.6252450063576107	0.32931971790840864
3.4632450157925323	2.1706166986119793	0.48672717250454567
3.4347419415852527	0.7510256960333144	3.964706394458461
2.7428099042853535	0.8098079360139758	0.8734648374179153
3.1620530878129145	0.8778518584752343	0.41529545846243254
2.678178518038545	0.7204432566320819	0.615160588177567
2.6653976581667442	0.5595159760492479	0.11785437831392631
3.255379209117866	0.22094466710129268	0.23833489651527184
2.6676029664665024	0.4731967703855189	0.09030949341063543
3.0996321246040517	0.5155135659380321	0.6036813215496514
2.5432922888330847	0.2676220729667951	0.9606052398240117
3.4153589615596944	0.6616657653799276	0.39874605253882534
5.599325297193381	0.8468704428907522	0.8845337126897648
4.182748597123126	1.0160830378794692	0.21350596561459279
3.1307968709173846	0.7258493955773647	0.1952220135173356
3.0574691441183983	1.1259498584788337	0.11911271214591368
3.1004780156701877	0.5922130613310198	1.5213071107372689
2.420692629256885	0.38332578868351286	0.032856376761157824
3.5514628820946723	1.4051955319950957	0.48323811449076226
2.536444174246496	0.5631787009949543	0.1911650803796059
2.5144917638177433	0.3258704521477156	0.5004931220856295
3.0213853864419495	0.4614624420963105	0.10701061869535344
3.178831895236469	0.4865909522880295	1.6906034297971457
2.1908923738508435	0.27146079315352223	0.46072757739945347
3.058179998388396	0.3751583884397476	0.818275694150574
2.8317782940242933	0.5419097094230401	0.6196163979891095
2.724317848720667	0.9094694459634376	0.1729287420102259
2.2103064857228687	0.3610157475244653	0.05464471123272352
3.441031373028479	0.7471066569825994	0.8951721263619282
2.4737743519801043	0.36247127165799786	0.3938815313622188
2.3245785052720565	0.33389581776166777	0.1412878833394018
2.5944258041702377	0.4214579186297456	0.3876734079343853
2.5631152300442204	0.5435126859897932	0.3024679944232187
2.7727504383858115	0.30410502956146956	0.046825219333312074
3.3092032778201865	0.30412738352258195	0.1938626683875917
3.065680900514824	0.5778116945485408	0.07645561848784
2.662438131187686	0.31402000633352634	0.608435054400138
3.539903381395516	0.3822539389934163	0.34141191662546944
3.0937531656852966	0.37301582207961115	0.1953371622291562
4.325074238801271	0.9568824798223209	0.08281329158279455
3.2960859004830922	1.0085388939767288	0.8662203250304885
3.140566712446325	0.510566551714041	0.021361711765456093
2.5241672141574805	0.4220615032746293	1.4219068433985282
2.1305775067810098	0.2547635991632462	0.4089527660116672
2.9311730748661846	0.8399833889365902	0.19469828477762174
3.89557426578434	0.7290094649732417	1.8004927610018453
2.871735838556153	0.6357374845409396	0.5041852526950974
2.731461059075817	0.456330191726134	1.01938957495021
2.7966703843814544	0.4939856861850591	0.22051788623409108
2.3839040956217876	0.5777478895841319	0.02169148885144745
2.4409843547959316	0.42812249159494886	0.19742747316093734
2.7396223148939924	0.528882726771515	0.22497405696461859
2.6881852469263063	0.41969378040423666	0.029865646962211834
2.3701393084699864	0.4557307654947551	1.0507836762215101
2.778445844691465	0.31278199107201377	0.07750324642324435
2.8111348103696105	0.4604478644581007	0.22463016712489514
3.5317673815087662	0.8433454916902889	0.3003492395609403
3.0723308549553514	0.5891066495989321	0.6253726012150689
2.87081037163257	0.589810204675145	0.3922920743926359
3.397656067937003	0.7151365444348065	0.1043851908273219
3.09103714726238	0.4489467381977621	0.1696123597565401
3.346638645659487	0.2881828749108293	0.262921873369804
4.166367756451922	0.9197394395963789	0.8112136086048547
2.540542194744047	0.6269925747314007	0.438787578335188
2.65619287670227	0.5559175423999287	0.6875837619321385
2.9706718028664856	0.840050368936561	0.5454944404773863
2.5633737634093765	0.6940063176023994	0.02429288640873306
2.816717832562949	0.4051590571936692	0.2701121621511855
2.3927037938167404	0.2398511712251017	0.37016082509176096
2.8119844684930455	0.7311190143641884	0.19767973890918067
2.271368141663571	0.27631327126588734	0.4195634138317028
2.6467847029238283	0.24826795048690986	0.6224415090940412
3.412741294271607	0.6020762840109328	0.33908655513184427
2.4697454967648866	0.8572343541332641	0.39835798665131006
3.5328322190903667	0.641780967203377	0.22336028237596883
2.8088940762888415	0.434517867835418	0.7912745104658967
2.5992156287752417	0.4172800567656789	0.5420567441221726
2.9666135288855475	0.4685584721141529	0.9619010892032138
2.643985968025941	0.37720895558270495	0.31813489660434957
2.5634063249249417	0.2829316738894565	0.15887499091815904
3.0006222510778096	0.14136937349357392	0.18750455315498304
2.535779914266429	0.6665306106376521	0.052126944752939774
3.6059828418552677	0.46000069951188727	0.09665518259697481
3.0303382502861558	0.5433226704610193	1.2218271028667385
2.2811629967282223	0.5244372129366093	0.2673546495716701
2.5970447723942263	0.2224598311305619	0.7700634499185206
2.9710962966955172	0.5141125746738648	0.6135641667030262
3.2341852936054085	1.1313752154307641	0.4378443996656707
2.5109820423285534	0.26045424107014714	0.9837772561366349
3.24966380138913	0.7366468145768248	1.1692981566139122
3.3560740558550317	0.4142379017563964	0.06873309212028333
3.7797254545947103	0.5407818335750145	0.5664643484321181
2.856855584078332	0.5136738681093629	0.7448978222263027
3.5512935047638035	0.4713792131954395	0.15542492072732905
3.531021127601699	0.38677398130081087	0.5059783860798939
2.104659407399089	0.28452236398094	0.09259559134150086
2.1268592138132414	0.30284832190779976	0.2443319204587464
2.3941764532100986	0.34907777069878887	0.43222666424327705
3.6588675660273164	0.8005726124597308	0.2878277587488063
2.8265862234946826	0.5488727867479692	0.5316419597226847
3.038085470170764	0.4636211089221447	0.3594914028705649
2.619372598373219	0.724882898775032	0.40074938803786275
2.445203374860274	0.3890542838272948	0.49750542688891386
2.658711762024741	0.2254049392300641	0.30936895886643123
2.72914524027961	0.4221874515743407	0.32576604991338387
2.519553364419157	0.3939049182081247	0.04945978608327817
2.864489641384662	0.6845801277680843	0.36580329312839766
2.9313293928570894	0.7839946656891709	0.17035630288736558
3.4372257239411845	0.8654669720758663	0.3415508326640262
2.4425312348190436	0.2127336587392914	0.33770113989600903
3.0713163398808723	0.5280651143325099	0.7631409706355159
2.4453997822005857	0.2639332004182038	0.1199643338402272
2.905613966356574	0.6384712142708028	0.31470828871754364
3.735378715948941	0.7840176052927805	2.6358543176558293
2.6111849807082126	0.40570961525619054	0.8976543645905283
4.0072250530400275	2.2552550712022352	0.5922154253518047
3.188418454186974	0.6085457601830648	0.7881104112015738
2.4858080749868394	0.5855192625472734	0.30422705959330676
6.7560716303105695	3.977211065381927	1.9133225880164222
4.7622460699353	0.5299479814743225	1.0004216717063805
2.626458064095674	0.5064961985727252	0.00867233972118342
2.624309548058756	0.7359095858229385	0.35898343504648245
2.9858405990149857	0.8989574807270592	1.2371512143944978
2.5600387465498855	0.6098579779772011	0.7518959164843091
2.621586456560999	0.5243075168186739	0.1621390253871009
2.460639693776449	0.433942335571053	0.3672759535270982
3.2030881208350848	0.5760902438675658	0.714697478078596
2.524403932205513	0.5554196008629344	0.3442669371065219
2.211187558509715	0.4230459862958762	0.05703052217166116
2.966742880875331	0.45790378996618764	0.5837064021889338
2.4922990391282105	0.8184138254077822	0.047976299185890525
2.367731243171723	0.249431121467232	0.21615349278203788
2.844153605638854	0.781416033816023	0.1948681444205418
4.015492236002504	1.3991638811839628	0.8348786346206678
2.81464464314873	0.43056558509011245	0.424249437318428
2.1805408753793283	0.1374336698937888	0.25442820865974247
2.4388034337781272	0.4478692617290445	0.027746747214863365
2.929943901622614	0.2612029303019001	0.16211490577102627
2.7441230749678245	0.4422137667936463	0.05056835139308147
2.691425652398404	0.4768012376771038	0.37939291621495763
4.169065243206597	1.100491893783688	0.2175844397349228
2.8464795002340977	0.6410630592728925	0.15206542380023302
2.4933375474669415	0.5245799563469349	0.01643073027316455
2.8517690671906086	0.5147464562100361	0.4088751544308482
3.5145531606978673	0.5866094543177852	1.3526983754623947
3.683213765843841	0.8679558777360861	0.41866482147534256
3.1456036745808738	0.39591788354599045	0.07891815570799565
2.969476250802141	0.37239804903537577	0.4208846569152753
2.9158558293347134	1.0131797029482281	0.7231163370362683
2.772020057739368	0.6184016601181606	0.11008646620680707
3.132020392452324	0.8591293277284524	1.618795757507137
2.6548788389495543	0.37552817815312434	0.45434605159967445
3.0152339958799237	0.7861822974255285	0.28838437956603535
2.5874316074456325	0.3499126160631467	1.8000267577306543
3.064432525711665	0.6036330739980054	0.21541637034620642
2.969286283554125	0.9243809073533267	1.060008726486019
4.729254873967499	1.1489086886987958	1.0749034502980668
3.910847682591713	0.7717422806266601	0.13976838966496508
2.5157549358795412	0.20972608443691865	0.08969868809969883
2.7080150649953216	0.5280202318335447	0.6657771362970086
2.6917274365723407	0.6244361041889579	0.18557882029992756
3.945911476670643	1.032452342074329	0.6153474947734958
3.5030825443917917	0.30564645325033934	0.21611515062304099
3.8635051554439768	0.700550829739067	0.5279648819628732
3.0287067522676066	0.9197118778579075	0.06281118772297445
2.603283874337855	0.2247467573958446	0.9754367944453854
2.3377632177596417	0.34776622951286495	0.35036279902561507
3.206365870282017	0.9433008960284716	0.13057455681697983
2.556329253500719	0.5576304409137303	0.4242557472827928
3.288726069736233	0.6478167407062322	0.7799103727272838
2.8437055736472443	0.8286661697387445	0.6120871911694559
2.943058158997981	0.6538374684487027	0.48396593793265485
2.5251022636370557	0.3384788661154572	0.5024996427173591
3.399090179307976	0.8895581321289465	0.6789603981867063
2.6352098202074563	0.6171275225222954	0.1891189665604236
4.062245337815754	1.1371244510954654	0.32923600467017866
2.5560011621302574	0.4513022864490219	0.3757897868016762
2.762894316242173	0.22099819594845793	0.2824033015682301
2.549027690638443	0.343732827370125	0.2896519033555611
2.7750533599183953	0.5541349820832395	0.03147374263737657
2.905451319073647	0.5379295202407284	0.6585086032211533
2.8437721879567595	0.5845596478729058	0.7185171927874299
2.8541554348171925	0.6633502811443446	0.7673119095486983
3.933548141422257	0.4440992940747444	0.34322747974375706
2.7524851262185615	0.4066467821350155	0.3751317268923098
2.6880866551996547	0.46473942905667043	0.01375438070789925
3.909436525978845	0.9632141870073444	4.859440165277298
3.119252118974908	1.3435103056868671	0.21329176160899932
2.2226997232121852	0.1153345531566976	0.08378879863165078
2.498941874328048	0.321586401699995	0.09718893893890579
2.789559114067251	0.5734925331726723	0.64566183075301
2.1285529115278887	0.664063262653318	0.373560726231438
3.5873052082883983	0.49950867833148493	0.3062296959624371
2.4574524989450746	0.37693008685148777	0.4267842643364461
3.4178263488104026	0.6049134995083447	1.0005467097810712
2.950378220425541	0.4161731012605969	0.6876215696225618
2.810668089846169	0.6062156267364591	0.42718625436044233
2.355803541599622	0.2184592353864967	0.6153107268491091
2.815855950329902	0.5149664487345091	1.0008033810686894
2.7698210866393875	0.42805512720575845	0.34899808437293744
2.3237257864821346	0.2893503730027487	0.1908399881993419
2.3514084650069345	0.4174405112707642	0.235025279808581
2.1515144392038636	0.3296215539268985	0.006624920341746776
4.025621365256813	0.4679002076887231	1.0102469146120565
3.1640815027777105	1.1420522279864453	0.6811876572762112
3.378146928023296	0.8000751318706876	0.21917892430518826
2.7324098772836596	0.37617816641152824	0.1257061667122208
2.4366458024695583	0.5183744552784748	0.18241147868944751
2.6421761003240607	1.1764279384078984	0.682441851741012
2.90305943882701	0.823119736243237	0.4326032850285666
4.242792988069733	1.0567491152068562	2.8137872851371584
2.56995246423695	0.32663346032652196	0.921939405282829
3.3939966345818826	1.269131843941714	0.6949054062826048
2.36414014643821	0.2558274803224907	0.33038483490016657
2.217261158090601	0.17394211997151898	0.11596312141128884
2.393898598674059	0.6254728831204122	0.3076278193015205
4.252067007365825	1.0541134498466416	1.4200883846817538
2.3793703135355466	0.25483820532229284	0.17556658598755037
3.614657805242568	0.9893222575442169	0.37474349037689336
2.3876684997001125	0.4906223701049872	0.3080189887837128
3.3995002415798816	0.5309355775295992	0.20771569739087337
2.9437876059017736	0.850952799579197	4.3830157363777635
2.2877898181337004	0.7339182735036738	0.19355653212959423
2.4368841552476352	0.6044001871257398	0.36080490092650797
2.6938146100304916	0.43225279351464785	0.29508444220487307
2.8473803709668353	0.7476607663925519	1.1690656880491122
2.274808935281517	0.333058736705377	0.14414000430781737
2.738922347907433	0.3555990501948838	0.4736436209892845
2.7782069032252026	0.364882268388391	0.1777950776894548
3.201475564736214	0.4829095298952064	0.061650485513397246
4.621257132389759	1.2394069223540418	0.6464365861797696
2.672149716995908	0.5101527405611745	0.9705710843146701
3.2370741507646543	1.6582422754591861	0.4177960835028949
2.359364955183267	0.519203573524678	0.25152409240034457
2.560886821415924	0.3742283887659137	0.9213529668748968
2.7686149719078443	0.5114058566423885	1.0056247695161475
2.858618891387881	0.6832948307426709	0.8848276803996593
3.0351286349863535	0.7267142532996156	0.3739898867896208
2.903040965065429	0.874119897470035	0.13808874028407492
2.593781100175982	0.4362166929666249	0.23752903270989112
3.2036253699002106	0.5944829660646638	0.4882847175160139
2.944476312486584	0.44150698154344514	0.1283447841441978
3.541190186207914	0.9209565901462671	0.5597755203951971
4.721605698494409	0.9937447390068843	0.7619724818282344
3.98259741416032	0.5492399222072888	0.6941232404907289
3.7262343877231636	0.5261173560685615	0.23431262279326992
3.093220015348366	0.5092060252051875	0.3770694195992841
2.3155268154420368	0.3518932748296353	0.0065331424516452685
2.7955137726869306	0.6449102175458352	0.5194589041847923
4.042931573930248	1.0219794197644103	0.15315086126721622
4.796600790650947	1.9372740316681187	0.3328827592969872
2.952664216589488	0.698101379640081	0.10209187213830928
3.0281996957588775	0.6452543465431513	0.12315990692480416
3.040021385755271	0.5351814835298505	1.0675537197973226
3.527898209032857	0.38616316881743473	1.1619761928344208
3.13237091091329	0.4185166279327681	0.3289850155652638
3.6929547033060235	0.6136318325493011	8.747081231710922
2.190944593117792	0.5091856553883922	0.026218496001648495
2.4047250373428617	0.43127275703317913	0.06732253062801608
3.6820127644439986	0.45465073586015436	0.7064124693091893
4.23025784726381	0.8099849937043877	2.366257314110607
2.616045540715293	0.46376688620283835	0.32955746298524513
2.887921662665348	0.5770371173955228	0.20449046986002994
3.508700610466381	0.8802408700190558	0.3976194234958429
2.2993946736799034	0.23961298173827017	0.03984600775551361
2.3759189547246224	0.4489627327509771	0.6098444761436992
3.0769675067008686	0.9478139878658431	0.4725857477978461
2.602763853742081	0.5148110180699068	0.9760876704445065
4.594487157189493	1.001844969909115	1.124424749329698
2.5120003754244133	0.3201188793465126	0.7783352253459793
2.9145099483721264	0.27699078228799934	0.6025086181281667
2.8775248222697676	0.2594669832372014	0.07700053387339945
2.4279317322959413	0.4545340816919681	0.3967401869681244
3.26115835807311	0.7142481776388268	0.45367373503106934
4.252998804420079	1.2633203755514022	0.049591124402471376
2.680966448114577	0.3938762164951466	0.07809287030725187
4.317401385901908	0.9114000312447621	0.515716220977551
3.1996984656166187	0.6510633530327163	0.804803221670868
2.728881422698108	0.2665404216228209	0.883737097638211
2.890432629439425	0.975992548764935	0.2675034735306816
3.0798511473819667	1.0575753716767538	0.16231909429483693
3.0852895288029925	0.5095602121859412	0.5587314693531807
2.3943207322524858	0.5539566104274043	0.21027611646910116
2.358535868460822	0.31176740691357074	0.6798014805939012
3.1321926054115967	0.7693115008884772	0.04360259178629322
2.3267479677401495	0.3152784593501765	0.054507612337076905
2.5955389623265663	0.5321087032493559	0.12298731880090252
2.4602244030188944	0.5081359123274785	0.11786034386704136
2.8651782422760914	0.8816025317674342	0.34278031986874447
3.188146902224229	0.38700038992034025	0.6853151614742132
2.662592739446593	0.8796407206214645	0.24232659776414356
3.0203129588042747	0.6090809304194498	0.29329471194476664
4.007497538649601	1.1220861951812595	1.6245046715623084
3.2527029819428384	0.34818082247702176	0.564678061011398
2.431254646101154	0.30609789603184057	0.25012005575600504
2.57779788076904	0.4029632716101932	0.09650935180785591
2.7451429849893323	0.3538932620866735	0.03328076317663009
2.8487555240389626	0.41309081849121043	0.9773215413834004
2.1672476828342084	0.36147528823121666	0.11100205708558031
2.401682022878348	0.5208384232938139	0.4818106805944036
2.86903274017756	0.4269221466707178	0.5753579723373878
2.8201384752961767	1.1869428245524691	0.5718597807130019
2.6911671617686235	0.7249126058708406	0.13938164399106712
2.188865786033961	0.47415420703803957	0.14488649254846608
3.476519850426017	0.5272118236902227	0.02645548653473595
4.009534251362748	1.1779645811640944	0.8147473888053521
2.528882272746672	0.5590434555051611	0.010469352273688282
3.5221906694664047	0.48909006217200746	0.7242030681290252
2.597697367341343	0.4124168448616934	0.6629900069678749
4.535554943953306	0.9504859814802928	0.5384132458039218
3.0614862183069267	0.40229437713727134	0.875529379163281
2.847138445926085	0.7277248900039763	1.0555202644530208
3.7430004727448507	1.5230422930728147	0.7184667388170571
3.5324086635745364	0.35664558371136335	0.2860509133128968
2.904741052021105	0.31884283356239673	0.10272283910038515
2.445398183620182	0.6025706517553739	0.2354942910035931
3.729977522736163	1.061884880459003	1.454392735825937
3.1619242672382444	0.4431283246604255	0.3090794798267199
2.0762986107711567	0.3001816106760593	1.045058847694691
4.431142518986756	1.1361888975707997	0.17198298935743384
4.251414918478092	1.2275573433843747	1.120317310043872
2.9548671853034087	1.073455040363879	0.5222135100819725
4.174379989223435	0.7519643305143145	1.1554571407744654
3.071324197348576	0.7100697785329564	0.45744584020888485
2.6987623148673703	0.6902859898821081	0.48927353699436016
2.535663061828112	0.5318095067522766	0.30043176574886465
3.1827968829188737	0.6146934223308528	0.3950144644701915
3.2430052682217023	0.3768937733473221	0.18402687265780737
2.6663947834428128	0.5415760621635748	0.5827359733686697
3.076459246893667	0.7678837253199593	0.4143226143613912
2.8908813350140026	0.41518968150968005	0.4345512934842357
2.525271864190769	0.23152525362310739	0.4090282465324293
2.9074294326104178	0.4491808153346235	0.5068805450090024
4.2716368938470035	0.7068295048281905	0.4932963444110867
2.9820844761533785	0.5564349842802108	0.4289788532809605
2.4414221695399627	0.613175420381981	0.6999941840793744
2.4018518647642644	0.12511129645377372	0.5286582514474554
2.8955673878734727	0.7490885642547479	0.34235566215329694
2.39545231374607	0.1563276676481391	0.3407320966066427
3.05174082268087	0.4564739061253209	0.14329340805187707
3.199369169839842	0.7566215077770613	0.14601958942068727
2.6537882476770713	0.36134576988916844	0.5010545413153324
2.684638381726807	0.6138863339540943	0.6898662266813678
2.805605686073423	0.4919924886321616	0.25778912083272676
2.9712523316053883	0.5755407694329693	0.451920897860967
2.5614421948491364	0.2847462974313828	0.4029300935019551
2.513747326849259	0.42984621170196213	0.3902280877107107
2.8453815198241905	0.2949231387535607	0.8639790758183057
2.760118000016756	0.4313451783811535	0.30654754858189115
2.3785597390225415	0.34605224736462126	0.9529440028035592
3.515962296138074	0.4377078417983514	0.4250021672393275
2.463216512220754	0.5473891217519196	0.25337314650559795
4.40448713437451	1.0513679874489716	1.8035644568240574
2.1466298571029117	0.24983139305575186	0.46356019618664446
3.8098741882044447	0.5086835055689055	0.7798340991940578
2.3864354888540587	0.37985320050852134	0.3238893159180647
2.4554741337259176	0.6142815787576379	0.12774405576090508
2.3576890477494206	0.34453331319610325	0.3247182279476053
2.5120743642323853	0.3181139827513697	0.08027012628343844
3.585715487775888	0.3629837557008241	0.5012880975917678
2.539463537096891	0.23860616887267128	0.18511167070821943
4.092752456201841	1.1585433794484297	1.3132337103896863
2.152928412209223	0.2710390838484522	0.11998922188583094
2.3632029041713425	0.2995180069628245	0.3254326008003203
3.073033505586227	0.9840265372365331	0.18038503721437626
2.742376085697978	0.5102945012605753	1.4018298565615703
2.217564192473101	0.25242902986572524	0.5078017152501757
2.303479589655057	0.7348134019974548	0.20558379392432746
3.875589495255821	1.4522458460024175	1.0890299608468546
3.381569706949619	0.39721479353006695	0.16198027144099636
2.1350067886103554	0.479039604958281	0.4616951799464437
2.0786892553313807	0.5173044853255144	0.48251127743112177
2.1646374035178093	0.4687272993565925	0.26137909951837734
2.3187352769086154	0.46213443696117484	0.10164007258100716
2.3875546323305565	0.44836246687875314	0.08242520680053111
2.3219486564470966	0.363724524429764	0.1751352543593061
2.1809582155698264	0.5805379847019325	0.07195697328540973
3.232732140406614	0.9008417472846875	0.7879110637438504
2.0923902421676677	0.24478708700131802	0.4203863940524366
3.1213976976822164	0.6312824800255235	0.5727144918281917
3.7195054238031973	1.2958534695332702	0.6596481706140074
2.4820795624643828	0.6114095709131471	0.02756628243537751
3.3232670867053247	0.7910851894581209	0.6011945376737533
4.511719991935675	0.9576986790388831	0.29306226567513693
2.7349206254541127	0.48514704264337105	0.10443320338317985
3.2377064739354586	1.0472596989929372	1.2091033088754108
2.5815725156485665	0.40041318103700707	0.02446306756712313
3.9096028483026264	0.7081239505556901	1.7877091115165662
2.629449565656135	0.4929761338504641	0.12491314823963862
2.9108866899523465	0.5704794906631827	0.45701772874117585
2.6263074719850152	0.4842880762734625	0.3768589189731455
2.514298511661744	0.5028022175425171	0.1247013199923459
2.4694049358200254	0.5290466808570593	0.16022761713507871
4.183957438975669	1.0455871033288624	0.3403082008613838
2.2954094223936212	0.46197989098651404	0.7336353865704879
3.3737072541773205	0.4721964864998691	1.544405960926703
3.2903221015852644	0.5458057192632706	0.6431911669863295
2.9508934305601753	0.41434676204122045	0.26475934109939425
2.5505813645257263	0.20667679691510776	0.39096623537285535
2.510035519906344	0.507786279012	0.31151574285940953
2.803875520815881	0.45223673305940904	0.4236834501862923
2.428144369361518	0.5334114416629594	0.6401135519195778
2.6008072877071218	0.34559801374427757	0.160686442070193
2.82532336291898	0.7189858829733442	0.12719593219673953
2.6989104887760487	0.21727017850055974	0.7389139813132914
3.0330505959843506	0.9155595699195724	0.6688698322291209
2.3285641212580437	0.3843515756636364	1.1723918397134536
2.9521245690415934	0.4632888815909191	0.4143050227329508
2.787269457549723	0.3723848670822234	0.5602770018613394
3.2443296283096634	0.9033565064278634	0.07592445234140333
2.7008109798238458	0.4589485780454745	0.24635916773724453
2.580281249297712	0.47338044929324075	0.12032472600736854
2.314270391903838	0.5662522909019314	0.20566560334242245
2.6119827935687003	0.25738288312817903	0.26051037402696076
2.9316458697156333	0.8025214355744166	0.23446666528904236
2.462735694942406	0.3756321010611692	0.5941121107211158
2.7092463612037414	0.7182992723400852	0.6025901712436852
2.2872685268016566	0.40826032823716485	0.14324534893032803
4.473315929076837	1.5118650538872074	0.15663454382548592
2.7654548732976805	0.5423029330090781	0.8525478171288301
2.6186533042231557	0.4013402482306141	0.1083104663371599
2.752809264494468	0.552120117794715	0.046947509289722245
3.7724764021269683	0.443359155606174	0.9661000804719433
3.4135706144173326	0.7933459332257484	0.282110220668949
3.1606431576907386	0.34560494875410774	0.9258958439138154
3.2199035082101575	0.6324142417392284	0.24703502208313788
2.4295128661426557	0.566583943733338	0.3218439345477151
2.7618373082918533	0.2866751180433813	0.49679301497568673
2.5709540948802134	0.4667784478747994	0.07493067248422336
2.359192565379478	0.505793470593948	0.5503794687264274
2.457305255380539	0.49695575492544997	0.1426811930953784
2.2113923862095013	0.37448903313842763	0.3605757890601806
2.2202314555205125	0.27706527977171214	0.25176022373312534
3.081124560712931	0.893972481650958	0.30256270990109657
2.7485238323728516	0.5226320338036596	0.06816857285981648
4.2367173220650365	0.7111076902547742	0.5782071551259684
3.319017140094851	0.9089907477533002	0.9741794262424018
2.3273725465615804	0.5819888844958427	0.41284146830659685
2.9513774685893073	0.9401738404542896	0.016325699157844653
3.5766180403254824	0.9477844188353333	0.5806943039246729
2.9513711283228234	0.7930942211210148	0.3327843401836519
2.150231014632813	0.41690160541981625	0.29100295301460277
2.6588376526090207	0.6407046621743633	0.7189444393207427
3.083158617016752	0.35377689854372196	0.9624993537287998
2.9024098502589974	0.4883056159852672	0.15168236442444494
3.6765464350443433	0.6830150022535034	1.3977829908199615
2.6615145002009872	0.31418735134093634	0.10529986314122919
2.8523943777903895	0.5647659039853201	0.11361616834355459
2.9760193349268196	0.5557894265348429	0.14177961465919475
4.275862261843459	0.6631398663158317	1.0874287100345026
3.118281512324733	0.7342454768490284	1.0898552050991241
2.5457019054121273	0.3824145302493076	0.24943109809688568
2.9532335081044705	0.40554976718325353	0.3614801394002227
3.1860235531551697	0.6200878208526757	0.11850294347273671
2.934775439022082	0.3936286978899346	0.2799970922028616
2.9500943919662896	0.5764519803143153	0.3289037981717553
3.0461995108933078	0.788485418870698	1.333365186545995
3.016956756243816	0.40601944364445064	0.3683753461311523
3.186152676092886	0.5554937272041693	1.3651105790720732
2.7573535737293766	0.460596667056538	0.10430317268579814
2.9682498042508527	0.6415112600816553	0.8735995982762261
3.4190527738436707	0.7095777716680999	0.5487353038110122
3.079324443121602	1.4480347644283633	1.2264769752032376
2.0843178201338732	0.15289424959069953	0.918503389902813
2.5180717514610436	0.4892083334837991	0.08496516990063374
2.863335882178434	1.0256309564506405	0.9988131116457146
2.530021389251793	0.34411623682408865	0.2536283249715239
2.2798993993824896	0.5621224910160247	0.04348332551198597
2.9551772283349504	0.7662768714122783	0.9233916579937158
3.042266393714698	0.7406101082627183	0.6850115931912204
2.5082715842604073	0.5038473097675986	0.34454802556240827
4.468673133829768	2.1804584692631943	1.0684791530286075
2.7009526153608507	0.48355063785310715	0.662757628514395
2.4463988860964982	0.3165312808390839	0.17132117463068286
3.285740053082322	0.9134818624190375	0.3013650025873116
2.53934423893296	0.3342468972074404	0.2258790409516216
2.606752317191645	0.3877863528893566	0.07132269987287554
2.8848754126096363	1.0020060917007538	0.3354325511811218
2.866648415705372	0.6885045420976112	0.608914520884636
3.109366124285265	0.6984871732234217	0.961189973228094
2.8684903558058092	0.35507447327740405	0.7406424130518581
4.078980515622245	0.7677373266692151	1.008064413989327
2.1098440179525233	0.22618217690284448	0.6954330139238342
2.553636050635848	0.4565859957051339	0.48411278265817614
2.1375013122672457	0.3264493578141816	0.034734307658144115
2.1922698847294337	0.3865997605220639	0.12512481090539662
3.1165553085480227	0.8096503749595856	0.5113092032976381
2.869219881632355	0.5169370130451023	0.253765300215097
2.084461657445274	0.22280902911789013	0.2094042100292568
2.4348916516779595	0.3152241378644256	1.1607465808849864
3.537523442093654	1.0544319355431133	0.674035981282793
2.5320315296985503	0.5157044588178932	0.10345218150577251
2.9110686402220276	0.3888360765944867	0.10038744225277396
3.4696861068211975	0.7956589656490767	0.697659466086326
2.5361124640263824	0.43886230084208444	0.3322889550353445
3.7351340480739426	0.4692849572578549	0.2987275010328315
3.859737650926132	1.2061545904454838	0.07099510492703431
2.225025162508251	0.3063572133679544	0.12941480680971496
2.3947893144567822	0.21131950501247876	0.24609419131976162
3.009683819272926	0.5086130387394123	0.5290592704529218
2.729106307394355	0.5418428408624409	0.45467932522407395
3.4872207377653384	1.1631766090941156	0.8035100081579731
2.620719810739529	0.9107908104613236	0.314320924373062
2.7735921292575747	0.5585184300331215	1.3147165050076126
2.5243732191689783	0.37666974430639444	0.002975217417845233
3.352756486704823	0.7909049415101141	0.019601383532744876
2.6876518420369706	0.5509495442658687	0.7950067065133388
2.1372172911169898	0.3709901171766896	0.28795231930555953
2.8404635545231214	0.8346979123209715	0.5082639703654717
2.1511949615085912	0.21245355804320676	0.23435741701672574
2.2294226626762805	0.31341937861863567	0.046415545716709694
2.370137174409429	0.5402350902045008	0.2950071567521546
2.274973618524079	0.4028439779070623	0.6010344904202536
3.4318715747102138	0.5844191464322701	0.5479710254468506
2.9308149506004035	0.8301737458565457	0.7103636643760924
2.552270185855048	0.38625739432453976	0.340045591898273
2.512967066003618	0.5189768155721	0.297502277078423
2.2742116469677143	0.3197811110813342	0.2287362006973992
5.08645086626526	0.940165506623862	1.5999456983201055
2.6866794869566695	0.9802192448822727	0.5848691673789088
2.9804043791504093	0.890612205725111	1.0239668442289462
3.3620814741481526	0.4753041501586519	0.955359326730336
3.5060267795026228	0.6974423349922608	0.7294457356127932
2.760970154819696	0.2901794683071588	0.06723084748293684
3.230653883043418	0.29667869275619485	0.18450097224537476
3.1383626927346744	0.815176828124206	0.9288718716894027
2.2965983219172283	0.38515248136765323	0.09384667405999969
2.435713647822608	0.42794780539857546	0.02787037696367589
3.5507616396830843	0.8396006176600461	0.6230468374340363
2.79521433044912	0.5696610314916031	0.5158099570559709
2.053684861044502	0.338930530637338	0.04678690731338575
2.2770628310256713	0.2871799400690058	0.012062063923024446
2.128578460877184	0.3587670723710934	0.03878631201748828
3.5844003252371266	0.6412275665258169	0.1830980435616396
3.275643871734695	0.8229436428164315	0.09699278681459766
2.942685147007663	0.503616886868091	0.6718560084323113
2.7540187494794575	0.6631624353618399	0.8312290266264093
5.926912691488163	0.9786981562186672	1.0152635818186648
4.041324384893338	0.5484636639458287	0.10578476460573216
2.4321683400948038	0.415526847729921	0.30534593971292145
2.321611336399812	0.3583902647689272	0.27489985200230316
2.3434296802219277	0.44725180347386573	0.13324952869420859
4.251305095266017	2.1870460925323645	0.5120735976631723
3.4558302651284825	0.700367583144625	0.5152803305619238
2.3485696269600704	0.40884534270015926	0.394993469621574
3.15202971406802	0.9228814995605438	0.2318802606425514
2.6554339104919995	0.3970864147658024	0.267889880202538
2.6277648202570423	0.42987070584252196	0.2571264552478172
3.447980532769692	0.6351952591842218	0.5131460801442047
2.2773352167525394	0.34114785685765403	0.04829835869866672
2.627118555778261	0.3848969299406222	0.13665274437988306
3.475530778606804	0.6201128143504374	0.6004802125357925
2.8669690111178774	0.7246120690537377	0.3819685712249239
2.415464274826877	0.4368314777712994	0.27284851904320373
2.3891434072909488	0.455833829084614	0.49069315910725964
2.37109432584435	0.4206990583767043	0.07785963133777174
3.1549274879326483	0.3858298627636878	0.6702684704391835
3.261043620391004	0.7216436635281993	0.7761071028342833
3.5981522818394973	0.7845729150958405	0.11828016406860775
3.157106682830076	0.7863387372965136	0.43942068697348446
2.7180241123346613	0.6750152470389026	0.6875475758531471
4.085658808645352	1.0394503961131958	0.9344756859465768
3.170270062791627	0.7288908201249342	0.07474359584581647
2.6808601095843327	0.5134308088200901	0.3469812206767946
2.698767693389846	0.4532693089587181	0.05895964612355087
3.588767370776018	0.6881917310240837	0.20909681999428686
2.488637497140795	0.7761182279662733	0.4827200651101533
2.47150280038336	0.2557603850612118	0.12675055107748
2.76408093645965	0.6573101520491977	0.16576407514857294
2.59011448838992	0.3543420736171088	0.3804510506901526
2.1043163884683547	0.25172569369387077	0.38824668649213656
2.7384337499750497	0.4184808997080549	0.20162479482240792
2.6949482526279143	0.5347352703850936	0.308301837440043
2.6818500437901243	0.4827911541804426	0.3269901734668834
2.511970575753249	0.4107186162535652	0.5062308025608226
3.0984308315513505	0.5324697085878667	0.4523856671879466
2.8187103893337437	0.7279368731148024	0.4543088624211846
2.1641959377928064	0.37620598088702417	0.1594798591188482
2.2413047863899416	0.20467499442173143	0.24275122441482622
3.4458259213678843	0.8648051876499183	0.7836081187318085
3.1873187810562893	0.5566609404274814	0.5160874326564927
2.558086334230337	0.6488321537534336	0.3772976673354538
2.602990515359851	0.2727359068510218	0.1975679421245078
2.6373072230111436	0.4625531678710202	1.4063828092393218
2.717023221808275	0.5580170779430944	0.04740308181588815
3.122215885962354	0.3095724908108459	0.10082183223400976
2.72749078965883	0.39229666215671233	0.4284794330896895
2.7175593048838085	0.3454537481693667	0.4024968207505091
2.8093070233597897	0.5146275524314383	0.6343890112018309
4.5261747285106635	1.0276272503288726	2.1380418373318424
2.7493101753221385	0.2447556620138247	0.20388346477556807
2.725383018847834	0.3359812700962055	0.4306209911701846
2.7944648991246757	0.6590310063046552	0.4079698137946415
2.21069459982986	0.45419608445653203	0.13591817988880361
3.5258892760940963	0.8303647331484612	0.6666553336160242
3.2193339266570384	0.6094747149129962	0.4331616825281839
3.5739142919969242	0.9280149334473331	0.34261468374416804
2.6167567271968735	0.3400622561638651	0.025006509385666176
3.5914571405247715	0.7351026243420834	0.8151520848523282
2.282321733279644	0.3308362085953269	0.2620651581175575
3.045987964250684	0.671010255823252	0.14184222052338846
3.0147421806798045	0.6132562271797888	0.5512310912390164
2.3930337728980158	0.3113681188368109	0.40421404799643756
2.563596426812805	0.46218441261892806	0.035244409505458485
3.520315383673566	0.5245964067628037	0.27328918646010303
2.5014147738096213	0.5976099148195322	0.2043201834992998
3.5734799764190504	0.9013595026192426	0.22978334920063714
2.4417158583896676	0.5945910613397489	0.13405303385000078
4.574095067290674	1.1654008513980862	0.15027377399873826
2.829607087317451	0.44250833318016336	1.3898474051495744
2.915591884835681	0.32593445290808276	0.5496651111130183
2.5568585481624324	0.3365653736854266	0.2720890902485984
2.2666828298195143	0.31422675828847857	0.46715218489103205
2.4528097237175714	0.5937749613387553	0.04425671543142817
2.590905126745605	0.682951008342612	0.13687507450256842
3.4529064486413685	0.5217968017354687	0.2923631797110169
3.8414544620963023	0.6960394018227304	0.49288068280032715
2.7211687775172373	0.12969563477336976	0.21234910525744155
3.6860737835786797	0.2952290860408868	0.5691095523852242
2.762566640893172	0.5235663727142323	0.9198400563716793
2.51416124146523	0.3178281965254639	0.527372447904471
2.4105135386473626	0.4713249028576456	0.4921992435011453
2.470396670131778	0.4602469220528529	0.6741354108192732
2.6320935089560864	0.35267337030566703	0.02090351333891549
2.251264074640341	0.3184297964935403	0.0987089279205633
2.710434519362539	0.5331098963379279	0.07350328049257948
2.43895413575028	0.3090763778157213	0.4437068546196745
3.9546566572349566	1.0978337788076824	0.5850829899955801
2.801770278518521	0.5346419123933532	0.10619747030375659
3.1061401316876402	0.5237473065828748	0.675288691765197
3.041404234734958	0.44614519707053224	0.4081084173769638
4.037421605809886	2.1384271597983573	0.7992786038520202
3.073748227443935	0.6889578027363223	0.3826169990912498
2.565186089843909	0.24120157675727838	0.24088230392526833
4.345793101477085	1.5201334595111557	0.5326098947350382
3.959798925328208	1.3421901592467878	1.5296429404948233
3.0020866016327235	0.5522473987319694	0.14176267079613658
3.4633667606864145	1.054818963698714	0.46937954277601635
3.06260643274923	0.6563593684742794	0.05386084021046167
3.385335105342162	1.094328208395269	1.2330848824059661
2.5906875696387672	0.7435426873441425	0.41963068982945395
2.8711872924129596	0.7420926868809381	0.423939841716074
3.0424139589970602	0.699501107077032	0.4148782840381875
6.131815312143728	2.7429496235211763	0.7017497725661921
3.0796049521024345	0.5328167886299942	0.12161869989290719
3.860978292938726	0.7581140617049968	0.3214033681230286
3.304907249284134	1.1039792340391468	0.40733718423612064
2.2348166968916017	0.13484569608030195	1.000580537276952
2.7719580906152164	0.30954144559729935	0.15541657065584702
3.3343453272825854	0.6463177349617022	0.04296874256255534
3.1407884176305476	0.7872475494452267	0.3506644181552083
3.2695064275946972	0.36468417369011297	0.14818600134322724
3.8628132658165413	1.3514668316984455	0.692342822217676
2.4254427602816233	0.23810978459623833	0.07014723472568996
3.5746641337282816	2.053042621267544	0.6194588145051045
2.507145888666201	0.486310087867575	0.06124901693803464
4.78837559679683	0.9903794131777431	0.9985134567889883
2.4151999840529763	0.42866385088431413	0.22658771001231393
2.565661585322304	0.4007660963580595	0.3613487092093308
2.54347757667756	0.43573100654391084	0.059656741248885314
2.8744991353470577	0.43005939730041376	0.022421337175199563
3.181741660121595	0.8846933623946039	0.8538556459070215
2.9242157705916973	0.5185842036757704	0.2702671912060579
2.6794768770952	0.5496461376741835	0.7068732918890892
3.1913122918963617	0.5678876754471955	0.8227026469291441
3.0786301974808095	0.6761492328320071	0.19562447348648604
3.6829210503983907	0.33943646122128057	0.6607231909208015
2.307544166076283	0.330843885161052	0.16747202942416406
2.9615722146736805	0.27795970527440494	1.1077420000508669
2.6596253209920975	0.5945744504089518	0.009334175764377894
5.431191798087372	1.0219550134327486	0.28239634432874183
3.3671994976537647	0.7486663462569285	0.8618053745853411
2.425241399039485	0.31266260196607343	0.40990249017984937
2.5946874805668796	0.8034472269884358	0.9747772489939788
3.0090110038757834	0.7745268367989888	0.7038500456242963
2.7393097932509805	0.5135502395550098	0.12687112083971375
2.788453284629502	1.0194012834903887	0.14466979517369927
2.6191001303968795	0.2768527693803988	0.0663670227108466
2.9975115887898616	0.4456189654876528	0.3286011463646812
3.7221420462317703	1.8756329373828184	2.5783783880054827
2.4602908450221976	0.25822497218646956	0.34824791960268664
2.2731515072928685	0.355580358698685	0.18872284335896428
2.4308188931620647	0.3415262410120774	0.07889443500917892
2.9655745221691463	0.6999089010736472	0.037026646094504345
2.7618757631777395	0.6263734046144449	0.1568711329062087
3.269634245235847	0.8585045910203339	0.654827753181719
4.0443910744569775	0.7644006624192228	0.4809296100509328
2.8324411858655574	0.7612888530071638	0.07829668948081014
3.8670258850078687	0.8640119326264946	0.2684337215107806
4.1917065524178705	1.430606931686334	0.35573862042514304
3.0507525781171156	0.7863472409833643	0.04742170533481649
2.348999528942115	0.5456085632317746	0.5055235326051193
4.804602570005819	1.074397195199137	0.44558961711762934
3.3461226632570145	0.4055087061712863	1.148068199246137
2.3229133600793235	0.5849935202292202	0.3535642620747572
4.645371640894691	1.1564078622357594	0.8670722264943639
2.837287065453147	0.5287645476522618	0.7730606041868165
2.1815409804653303	0.2814289843766622	0.1571306022015937
2.2647149731807263	0.3516957987272338	0.2933176395968635
2.768459812036322	0.4452946021482822	0.44484138565901343
2.8538800823450683	0.4900368376709199	0.30249687673823744
4.1431027184516696	0.6609374427467178	0.20350806017793766
2.66182476230926	0.4992384431668846	0.026678269838546154
2.633094653449451	1.052250835547908	0.9977393755638453
3.458217019948022	0.732510592672141	1.6374943740953944
2.8091865392003275	0.48253959194101204	1.2026361309571534
3.228819708999519	0.9919827189341415	0.8088028036798931
2.606957561534206	0.4692835381617497	0.3096944685006946
2.7364564252435573	0.4160341765849227	0.1253153469399153
3.9604878021838394	1.5826024568003914	0.9606298256765697
2.6941171173327203	0.8841652973301913	0.13751883846140656
2.782802162915706	0.6614362051323397	0.5460648951111957
2.5421911161978565	0.22188129017133118	0.22858636094002405
3.9066943236258433	0.8873893487216885	1.0664795785903307
3.3450124380655164	1.0549482243624155	1.0058166168062619
2.7780278424414973	0.4004788140843689	0.09977689748066032
2.7102335022589523	0.407882755639718	0.532146600968189
2.554792360855999	0.4304629602834058	0.15353598353520082
2.51701237628801	0.427666934638411	0.05261372381174079
3.0674211260306894	0.7850891215226545	0.005764013775423127
3.132951236224077	0.544226115940581	0.6909844040418345
3.149980173364256	0.4909845277261802	0.6920333354651107
3.850005312695817	0.6872404402917992	0.24889556797131984
3.3580892535078575	1.154406964164632	0.22963440396960255
2.9334328963696414	0.6145344164271322	0.43268173025457646
2.5244854890943222	0.6535362988341775	0.23264582507214215
2.8275279902363972	0.241763021311576	0.3116497221820773
2.7625594166054444	0.49422665949334155	0.08142499910165579
3.23242715214677	0.485259634669547	0.7416266424582862
3.2167759789051438	0.4677988025957589	0.8499789246492915
4.927192203308572	0.7507634580206575	2.4739638036511984
2.326673020487773	0.20738939573128756	0.018206029615008612
3.252960091583634	0.3180283823576784	0.36064626553687673
3.6870862736173047	0.5229880679365506	0.18665420738148497
2.5761225220587787	0.32865000053299886	0.34269448033779515
3.8378906047791164	0.759684390496282	0.35264087618400364
2.8884086367277346	0.5354725130750762	1.0606064558297559
2.7387618511435243	0.4556797703351989	0.41684511152347614
3.489190384365023	0.3208161790856696	1.0747066179345657
3.026121154142272	0.6039121355365888	0.18449253153196832
2.4531492031217828	0.5074299282523851	0.08200638840386576
2.4610616063276485	0.4989630377819041	0.19208535719723097
3.0525825172103196	0.37478773591024916	0.07709276579649238
3.447239104341074	0.514589924610485	0.9948560134165823
2.9091249731641122	0.38370227216156927	0.05413271687935195
3.4175141421405	0.2701708871352755	0.2768823217143468
4.547281555904724	0.4060012549468104	1.0138289826216758
2.71476536681536	0.4755901945287737	0.24784714817849363
3.160364135233679	1.0503218608486868	0.6569177320561432
2.442007590076399	0.4463453968571156	0.7990455461385013
3.2298896015762644	0.7424290285657196	0.37288142427135185
2.598096085336369	0.45122588025075805	0.024059610932977815
2.4462960278902233	0.40633731878766555	0.5465522780687339
2.829970030502504	0.5394620203679419	0.2392730870101234
2.450644408226978	0.47604907806747954	0.09966238682132755
2.597106601060125	0.43167182767957524	0.4680196716379601
2.7230549142319895	0.16623396974600269	0.4108610875798804
2.938117827241149	0.6093833054072053	0.34542089449293334
2.6244690568863818	0.4048373167183221	0.2646869310769493
3.131427960706195	0.47147200883579377	0.23272144003284567
2.595752869667846	0.5858595982521608	0.3432229239643576
3.07924148757973	0.503463812958568	0.4554168318122147
3.3186528994746665	0.7890518722408737	0.32441765913278053
2.7327716249048244	0.3252401294153002	0.34189555592556853
2.6313960837720307	0.34855070416488276	0.10774659150990518
2.726659388065104	0.7033448769621107	1.4706668774066545
2.9026834131613835	0.6033711297195159	0.0848721195570259
3.017657442529328	0.7595998588426014	0.5151259442452285
2.883729881278665	0.2798116429178512	0.15355302993535358
2.642527952570583	0.5050360251813284	0.08888737979383055
2.6102436938725377	0.5435908879676254	0.5634788697478841
2.6367127973442077	0.5147881876286231	0.7927820671463701
2.9628058101047823	0.6246390557144104	0.6411326578156928
3.6089442464474017	0.9709732036425698	1.3235100157479547
3.6493755611958902	0.8352203799256508	1.0239465425441772
3.7749636533363025	0.7986111946129681	0.03632726091945648
3.3991533106914993	0.6195434217056023	0.5734904121191124
2.990299808005346	0.7595154430276024	0.463488227869987
3.472673691719162	0.6741567829464912	0.22504762759710228
2.657690605432571	0.4044544722874672	0.017065465985232287
2.891905538295207	0.6260292446756635	0.06882502571902771
3.198553648237501	0.4076853718165021	0.052843471756070626
3.28313488976525	0.514481611840396	0.03988910851517413
2.6335358098626056	0.3579587558969983	0.40331322173507234
3.2543744606309497	0.6386491948085646	0.035556612165658086
2.984592531979182	0.72677835823547	0.3967575973270961
3.2881177752772794	0.5587382671671406	0.37415911698575655
3.041133160102512	0.2717305430793575	0.006461269967685368
3.627477320762183	0.8352080002970277	0.8130876915468555
2.704628626364853	0.5678213479337202	0.011873261641068167
4.322947663384837	0.8304966843986332	2.0880988314159437
3.534712989869557	0.24682748808373733	0.6601230459684476
2.7482124398511107	0.6743704870324534	0.39579239881407324
2.6041396875003144	0.28454306490083336	0.17286189858829593
2.676963651799153	0.4787326122614197	0.7421043041356561
3.4707721853218723	0.2941796422663424	0.020137001009267852
2.6771678903429006	0.5403286812154249	0.15833909488325681
[truncated: 358 more rows]
