# Supplementary material for: Uncertainty-aware machine learning to predict non-cancer human toxicity for the global chemicals market
Source: Nat Commun. 2026 Jan 7;17:647. doi: 10.1038/s41467-025-67374-4 (PMC12816579; doi:10.1038/s41467-025-67374-4)
Supplement: Supplementary file 4 — Source Data [file 41467_2025_67374_MOESM4_ESM.zip › Source Data/Figure S1-19b.csv]

uncertainty_mean	prediction_ci	residual_abs
3.691495832723268	0.44771152166257894	0.8759082547821144
3.7222896968166843	0.5742885844945689	1.2786457422987167
3.076476576202247	0.8704545895902791	0.15636483661760314
3.2243605806038573	0.9091708850877633	0.23057672799435047
3.6962321060045285	0.7664763994240371	1.274139448154047
3.7496137477581963	1.2048568719702848	0.11173513447575756
3.169315731922917	0.4152116893587837	0.5204800380716759
3.201404041045622	0.5427770555458133	0.17657238279837584
3.1795990421780007	0.39507504285205286	0.524275426015492
3.077721485795769	0.6053073078964817	0.3882120368091746
3.4894741737198496	0.3327587788837856	0.9569058485322629
3.51591331425502	0.9674849202467111	0.36050210493215074
3.314152723830502	1.0609370709192782	0.5506052037660165
3.2772197558527756	0.4925361819662406	0.661743646782224
3.550805000305345	1.052299163175773	0.504514593553425
3.1981932898168353	0.6879579143591101	0.7190803160851525
3.401543531036606	0.37991356438617463	0.9038195213964166
3.507944661049162	0.8100742167474507	0.08464094854379478
4.030813138541355	0.4900210341538886	0.20115153100231065
3.722241888287704	0.4538036795677237	0.12296124249251972
3.738376771110493	0.6157162013753253	1.3189941578171889
4.024626729812559	0.8026349833916686	0.67043960827427
4.01056611713805	1.0672674746072957	0.22260170444122196
3.5975531956690148	0.572779132184781	1.0357215242135156
3.868442874205952	0.7672426115691194	0.6677012486411926
3.7926211134347128	0.7748640618442557	0.4922091538995681
3.3578261692628377	0.8874181032113846	0.6202523003154825
3.717047940775858	0.8960362223963841	0.2537023345572422
3.085640899433259	0.2507549806603344	0.45898758754236835
3.387162106222525	0.6832529821842745	0.1829758471771219
3.6008167524981407	0.6214779573423718	0.04324131551705912
3.5371260364743504	0.6162486868023128	0.6146552050441447
3.6943234218343632	0.938562974421169	0.5315407151355542
4.379561742863097	0.8175004501540588	1.0351775694797456
3.73115754041215	0.8665916998680595	0.4753203719368756
3.651973218612162	0.9363710660072999	1.2357053457646865
3.3495265228951556	0.27856772476219893	0.9767582890872124
3.6802364816797155	0.7503720292060984	0.2774569036946425
3.8098826729289033	0.5817232493639842	0.16130345213458697
3.8071612718340972	0.4998671855738186	0.047072347082585786
5.867646881514397	1.9723164752907247	0.835705104894235
3.6914504803202486	0.5068406356404944	0.5709764344617356
3.528107293003308	0.49955778058436584	1.323215888010118
4.578104985833085	1.4934971233566476	1.491094417119717
3.233154974353802	0.713684001000266	0.5124066220679546
3.299574202455516	0.5851807722565483	0.4243659340122248
3.872834966209732	0.6727620434220312	0.821311842994185
3.1036380127203063	0.30831822764973027	0.12578721268887305
2.863585897821239	0.5614922637170852	0.1495319045238761
2.7742441578403696	0.5495513860132819	0.2372275674624078
3.524960886888578	0.5875312511654006	0.08026440852658268
3.5673516857214027	0.5792604179855052	0.571115809413349
4.767480406607436	1.0208363119088462	0.5122117275130598
2.8500019577984848	0.5106235594828679	0.8034870516463176
3.1871697875041898	0.42573991065717653	0.691206185964715
3.766848192929232	0.4045013159977786	0.6467410705032133
3.146549827166541	0.34247170432378593	0.18010488802757862
3.963686903543644	0.8766823309935157	1.3826663013101101
3.2732227319774827	1.0359211002024917	0.6009249823182328
3.80547582435587	0.707926553830379	0.9494711315865249
3.578491940902728	0.6863747536544367	0.2017966050383686
3.171055122370549	0.9908783499705447	0.37417867914075154
3.1085972461466307	0.19471704491362796	0.3412022992104262
3.4020625919819483	0.5642565934539052	0.5787298802485491
3.0039606915723964	0.5305793702934216	0.4877677976062591
3.626467038609589	0.6276052911314465	0.4706913517117941
3.5826543281814076	0.9005762220968995	0.6874010518077611
3.4166437465348203	0.8609656825120399	0.08966081376907353
5.48785204848996	0.9629804850549009	4.201765192307558
3.4381763446198095	0.8059701249720538	0.24175388387567986
3.151816157462808	0.6878856487485567	0.32336999744962336
3.692991010638614	0.3267721396207881	0.8548137443469803
2.8301281058566667	0.3105721169522262	0.1917331587604929
3.002186686050638	0.6368270522675052	0.1739945578951425
3.2886747209275553	0.5621048415379792	0.24347707082318726
2.875000448548101	0.48589726023065727	1.826835472264282
3.5230539238714615	0.3225601851995392	0.3634399405328219
3.336607744865418	0.5603748425962225	0.5527191053180662
5.460670015031244	1.1893601305030574	0.7953218611855819
3.04676430317311	0.4088665528057117	0.28665613532067913
3.291762288661755	0.5641189190074648	1.1337198596893148
3.219912231618738	0.2837097074818964	0.18041908382773109
3.239294349042419	0.46361834990473527	0.7107255810395539
3.5903458095799974	0.3672697009227298	0.11904487265254082
3.1537909208979342	0.3137519434309928	0.45901335722516823
2.953520779571249	0.25885088015865754	0.022561227618888235
3.176690517785814	0.38669066427020327	0.013999830929688262
3.0270867897996347	0.45938988297723937	0.3310035991418214
4.679079700087028	2.2159231811683284	0.009654770469121665
3.128712770570755	0.6845792819849117	0.5223190386790266
3.407402538209159	0.6150442195065414	0.030395444949896544
2.9252727335615516	0.33833023163442655	0.1722098210425842
3.4870014221207244	0.34866941959295994	0.7843703381290705
3.2132565822611125	0.3482667256383599	0.17698654383790569
3.3877806163783175	0.6856518260095572	0.7852045609813293
3.455023968391186	0.5071506703221731	0.1072055158828813
3.5446873916852684	0.7136733723903446	0.5451788271300235
2.900906543183018	0.4713072764900379	0.7744960436330757
3.7948689202366492	0.8596455336226665	0.38866800641599886
3.823069192814841	0.7705897079662567	0.27213002106940454
4.979964995944677	1.136659838150245	1.2879456231028552
3.317107036133311	0.5148106370043976	0.19236174241519266
3.6511530357221513	0.4984641647865108	0.852870779651824
4.074386773169161	1.2134877036268648	1.5700772466201176
3.43294558784926	0.5306913924946827	0.15900051456509712
3.394100450539801	0.6793959722927257	0.2228343644627533
4.024021027246149	1.1225054770693212	0.5499021856825217
3.5584526631293354	0.6842758927989212	0.1941550053604454
3.443617708823188	0.439590577759171	1.0509134128229976
3.8223545581044105	0.714974394180599	0.5492865608668507
3.1657844356067844	0.9295149221126715	0.6030896298138126
2.7861689273610084	0.21902044694808653	0.06851090964531625
3.828111155070653	0.7545669813935327	0.04852345352127729
3.8446216912037463	0.7159745233853256	0.02865033653059179
3.367144790239741	0.42178310668110897	0.4184209246064362
4.424548966972594	1.4843462182182252	0.7205648355125978
3.0768002513036294	0.43086344232978546	0.10999992202462683
4.108091362491896	0.9229782122575593	0.6640908079373951
3.355410755337211	0.4357926557123063	0.1964689891493514
3.2273732713622727	0.4304107477373409	0.05788023637589057
4.17665140414292	0.8400435047353962	0.45499757430379095
3.2727002149082907	1.059391185231036	1.4523897896173086
3.2942916460814646	0.5207354203290948	0.8946871709939179
3.378149868976588	0.484276819448777	0.3813952019951141
3.308234904348729	0.4725066407235867	0.6404005058860105
2.945851351668805	0.4198817454979116	0.39127636553816036
3.511081385849063	0.5945702262087185	0.6529553500523314
3.4078447947318513	0.525826317115279	0.15058719626710415
3.506690576294998	0.7817136862435166	0.12392685165331851
3.0893222711054786	0.7492935302339083	0.4516722528086172
3.013151950377956	0.42739185194258456	0.2812095108387531
3.7829850268958065	0.5484389440639948	0.06181784338209756
3.661606263838718	1.0345474277638556	0.4714566786122528
3.106350931699416	0.426949807990588	0.050107393674196254
3.3670448287641404	0.7297935987716245	0.3149196143301274
3.8251270843636482	1.028667072745087	0.3055649251326328
3.0166246384377455	0.8513772546191324	0.6726868844326808
3.52643799796485	0.6808047696762674	0.8682229683443659
3.2804495128129525	0.3847668280928882	0.7215108187323209
3.620009992408535	1.3026330241160098	0.762108565325953
3.491497433764885	0.6097295501990141	0.2988003980944982
3.1843103661130927	0.5738119552244824	0.1472322125732186
2.986614588535604	0.5009438765692277	0.8962678939178723
3.238647914582301	0.34649511397618493	0.08583905102183131
3.819091371867378	1.4619547496845162	0.3283296772676023
3.1494569007610163	1.0716153847056291	0.01878046223759222
3.1191414230910555	0.7107407035123506	0.9683048115217856
3.1831660162060604	0.5123666643214713	0.14176933680786763
3.6349855220913416	0.8396482589946848	0.5139798821192442
3.3417119080918734	0.996894303715363	0.6374353725250214
3.199932266950549	0.34328533924100135	0.11731558454407098
3.713477549814654	0.48071126765569505	0.670859018382723
2.788334541573044	0.3563460951955171	0.36066447438940386
3.418859275600001	0.730365123217366	0.12219968595006137
3.4504631862109965	0.7769329366730622	0.38913850934810523
3.7964547660963643	0.7016317170175421	0.007386109834450094
3.4893888435856315	0.9407641749838946	1.2436561148100087
3.688100806512348	1.126601760101831	0.543391737371826
3.1545149297874	0.7849609880855416	0.519925090230825
3.4843335620081817	0.40167247113154825	0.7490975643901474
3.6251959661141058	0.7756035905310337	0.4315133632470687
3.469389888588151	0.6267228964011322	0.38171466049940794
2.905780089575337	0.43048875934823383	0.8435656151529509
3.3932941673780337	0.2967397156346905	1.6041872177306773
4.1584538234788635	0.3481606408277308	0.12050253542386324
2.9184610497084904	0.6442786718161234	0.3936070878324982
3.5860363632028114	0.9447955019610869	0.10823441806555789
3.4896912985615836	0.6170168446761604	0.1363520610910569
4.334431618367111	2.0205797429047747	1.2847735715794473
3.4438420385753528	0.6037494471369041	0.7006210092480079
3.3084532271568756	0.45492976534560947	0.02885364121814793
3.5363824939918427	0.571840200966432	0.3877064062007748
3.4424368757738972	0.8068418909891513	0.7222596692092166
3.5850825231083503	0.4302010796393684	0.6407665012815396
3.326328676702987	0.5765286305600735	0.3098952217072173
3.54166633801546	0.2914536725625052	0.039631199350417035
5.970220780545525	1.5312148541716535	1.1550271857338297
3.644131121215721	0.3854574193196234	0.21808460118757456
2.921499967900483	0.43986568627340117	0.35020810049939444
2.9258867372232666	0.43712807537294496	0.3041062773540517
3.225966357847825	0.42276357992811553	0.34224843574728525
3.4950104030068103	0.6309119501674849	0.5353308642429517
2.8124139688934426	0.43559456034730215	0.3982620093507083
3.0125799473298023	0.4935950126063404	0.29026808751863653
3.4641257024951773	0.5523035805669817	0.6242964649025105
3.191000523512234	0.45124685138289333	0.16379829841035876
4.46275748876643	1.5446369582344706	0.5780483128180525
3.3580700130795926	0.5437950774694553	0.7316503709762605
3.0603876664034786	0.670134415270198	0.5886163186016173
3.427295356282871	0.9099610981087846	0.9249912673056628
3.277312631362295	0.34976054727300254	0.24457018621604942
3.5213265417362276	0.39976364454130286	0.09291987793110301
4.179272029406283	0.713137964546778	0.015720365268497294
2.7094773999282737	0.43597420138791176	0.2825526832514631
3.16123299987988	0.51893682207288	0.6338580739054052
2.9291218611126837	0.4597150494172615	0.0797898921763569
2.885689583082703	0.6293823134784735	0.4098729556116594
3.0857232327457083	0.6706301042825489	0.3189400771427444
3.2052455357540963	0.7875261584366122	0.015245490677429308
3.2549227230425304	0.8106161231990929	0.5586468630442207
2.8760188816499124	0.8754500952257447	0.9976469219585081
2.771374376697358	0.42170259321956194	0.29298557371518297
3.307310844339664	0.4255587703961299	0.3893969150400327
2.9453946836902443	0.5586373093150045	0.6078811703209106
3.4293146294568664	0.3631359087966354	0.3834595814089766
4.664539529543768	0.8028699731446978	0.07174628689582091
3.524428878974171	1.024331090378471	0.22849791400977093
3.0069349122764124	0.9280520669813617	0.7071263202848124
3.4545361158142485	0.9453726441837269	0.013655973777294217
2.9878160564885445	0.4476376467416363	0.13496799660970593
3.841104414804669	0.8000385770645446	0.22832816692628555
2.841344942563885	0.5208264047221847	0.13017262570672328
3.7299820736668527	0.3759376631629757	1.7087953087174146
2.989643515821325	0.45462240166260504	0.22375192542285816
3.349420799814494	0.607471194404475	0.7012730076897064
3.2032367946950475	0.4364592787918701	0.5959852514273306
3.2409178857550223	0.7042150059146648	0.2990569067642208
4.107025931996064	0.44760151561380523	0.36978623741805794
2.8408236402720157	0.5503402760000813	0.19419744221550994
3.237623461140176	0.41327123492617823	0.5365954541682605
3.0477475274771213	0.1914744223285778	0.044952119975110616
2.8860135111046503	0.40851763708225675	0.6940564298330365
3.01027768303088	0.9441808737961277	0.5840989944807347
3.3935972497306013	0.5364854948340937	0.7197728329257349
2.9722864610227147	0.4544959415633101	0.09552173665988284
2.6846363718874184	0.40906721657405565	0.3757520800673988
3.2297690642006853	0.4950657614943501	0.35355676450404605
2.8312003782994375	0.44956634207082335	0.1508755188394666
3.6782270012084792	1.0084477494883632	0.21481411323024469
2.773037978289366	0.3427760114873193	0.48616786890800756
3.861900780512305	1.1364730661086107	0.15471818460181486
3.681523622571786	0.49025656142761953	0.6939351247329866
2.7003832819816296	0.4908971462779794	0.07113013515142064
3.0043952719977045	0.5893079094039424	0.11185107123751425
3.0781860507394447	0.6117265762489377	0.17727898846838808
3.812240372341587	0.745294403505734	0.049955195413262654
3.8217041182702935	0.9429170079320096	0.42281406450378045
3.3612529600027705	0.43436854236012473	0.5644114608187084
4.207750328632909	1.4064814588873193	0.430403083830859
3.661334481609025	0.7384873622944501	0.3218011555453592
3.5332593971325963	0.5588350584371182	1.134677184604031
3.715272896829985	0.8160438735281694	0.5140485471539049
3.2181132923576703	0.41768626189487223	1.0543289754153944
3.123553806291094	0.3735451983805027	0.635400537667971
3.287573189904962	0.5189818060091246	0.16772767506127706
3.633161535070692	0.7792556259291721	0.4956087623512133
4.760547813919581	1.3578745145104687	0.002083117066452145
6.3540347322393265	1.6959179921992908	0.15480075902929297
4.605746607085595	1.0730166875503189	0.7218135810722006
3.4063831425406494	0.5116965800845832	0.8596361570207676
3.407472617271442	0.41638124209299043	0.09999376832062357
3.2310997055364385	0.41047798150531967	0.5525927374152683
3.974100089065097	0.603922614458561	0.9279374687254756
3.353457201772686	0.6303304944559175	0.051931655610957916
4.364391751454952	0.8891731106009844	0.28345679170067084
3.865463538205118	0.7411386465479789	2.0419619604041497
5.16055366688531	0.4855638036243173	0.024073395922681817
6.050055442462105	2.9428429082042347	0.20686371501059975
3.673783339224403	0.6999138236392837	3.1228173270579167
4.085948633783673	0.7647836838346553	0.37119211607978225
5.863812895162435	2.8260083905499114	1.2803117374554016
4.214623387117673	0.7607500626020334	0.9737108042523906
4.501221155882758	0.9765265141309546	0.05798705441762708
3.5801315755618743	0.6735896067819025	0.9567079406818273
3.0759759091129344	0.4555118297946332	0.48966953396885105
2.8153122078080073	0.38655734247607687	0.3180279564648616
4.101014299186561	0.6618681341083064	0.15524183558972793
3.571206600792475	1.0741104837503614	1.1017899987590105
3.628256937789398	0.7121530668711293	0.5562522666074152
3.289086598233678	0.4249289400684748	0.5082254662550145
3.0841515469363086	0.23125751189717136	0.2292410250230834
5.744328628239533	1.470250523401677	1.9477055527085614
3.844083446633824	0.8168451100785733	0.14057847478898733
3.4346986822464682	0.4363137304448146	1.0167808861532541
3.924872127674958	0.8545554308974236	0.793339739882265
4.89012252129841	1.839388559736506	1.685099107956769
3.091857942570723	0.2718475771894171	0.3684922468093905
3.477634354964771	0.4533832511677205	0.6845666045907036
2.9202177956654225	0.4634161819902294	0.44496788691544653
4.4527802200727065	0.6708974602392805	0.37122335245726384
3.6441444561961567	0.862509880806461	0.046439656132157836
3.8345063100441035	0.3008797751735668	0.5072385459210189
3.0488460658024725	0.6581262718825458	0.4231522328007261
3.8497061643493264	0.9102539405337012	0.6107076806688299
4.527652867651005	0.5844845460453809	1.6038726051152559
4.326424762673219	0.6591565189439867	0.7989478079323459
4.266517164292691	0.7750785597273433	1.4633297257320868
3.87599471994977	0.9719771759725591	0.5638476856397856
2.8237767355875816	0.4952815557291772	0.7574027403398054
3.185235853398308	0.6425785875474137	0.4543221663790642
3.3329658573269048	0.412381716721006	0.49284816419622435
4.038570624961032	0.9827770382442097	0.6309373510169275
2.9371791871015924	0.5312159505177767	0.08605385928798626
3.1450150960179255	0.24349663832185864	0.47070464357912234
3.795009455788305	0.7349921741762792	1.3400445999604085
4.771373023414439	1.0022248715717526	0.5289356903488108
3.1665791775420122	0.5620060889214455	0.4012667618245973
4.45872544969324	0.43097667706485043	0.7117314527795827
3.5384776214301974	0.5597082931357154	0.8370397765902363
3.6007829159367466	0.7993176032512451	0.42600279438882915
3.7425684927364413	0.8210609897792671	0.35624842837242754
3.4473823274192	0.9964670142433284	0.8596643910711368
3.3821093444444057	0.563690671055419	0.35189809281565776
3.0639987506633144	0.49776737296329165	0.6637266327358944
3.0850683473197957	0.3339174536198646	0.412757746588871
3.804572218946032	0.47707990361989205	0.2118960622521654
4.684874569207065	1.0052514295309152	0.728905864336858
3.3936869562751886	0.7020459894839366	0.06746068389871018
3.2426181932595672	0.45463567201271227	1.2513256782416677
3.1548113135371687	0.5012995677056401	0.18663377999975328
4.206114358521037	1.1497196328888326	0.6349083082703005
3.287376947722095	0.5175769459024688	0.3914343572284351
3.8551587864630212	0.7026191062756395	0.8557034991693204
4.11730312072623	0.632336281366765	0.48543203201924723
4.299974932388458	1.5880642977157726	0.2961048722041303
3.336842322799569	0.46681116213808393	0.5300986860604244
3.3332745634384846	0.7760391799791346	0.09817397719005916
3.5167750479161497	0.36321420907511026	0.2755618033938212
3.4977491079250935	0.27566408373655704	1.2427302944757972
3.248024516984792	0.36821753384346856	1.2471063213149964
4.387443800256603	0.77764556955638	0.57990961530602
3.234884675276871	0.5612595898731221	0.328848044104632
4.793600279912749	3.1424892192477247	1.0797786715493607
2.9576809656323184	0.7393778558021757	0.1929314552969008
3.1142363171278538	0.5646216890295969	0.18699779981730358
4.380565749658433	1.3031994145385768	0.030306932635999928
2.7429530940972913	0.5360711198781201	0.21213464698238615
3.4825021416085318	0.5129574869520829	0.7298196508683994
3.9483913140363054	0.7144570531036276	0.351290149910956
3.416767416541678	0.6895933239376003	0.023232927744279652
3.5212974689843883	0.5709344776985383	0.30247372251978333
3.077838257586057	0.5748081788298958	0.7072736226480054
3.3323512821481964	0.24345405381508067	0.2052356630833998
4.261124731960959	0.7935104881741144	0.19758633932053682
3.6100296478563605	0.8614533516912499	0.30192878458054495
3.2832838063210517	0.49552982996938844	0.023219910987036574
4.106302011032528	1.397502471391253	0.4073612530386157
3.189437858035563	0.40285281688294217	0.25377767508752913
3.6737228145353944	1.0372385649915108	0.32887753233807104
4.1594074223438104	0.936184790531347	0.040810141214618234
3.039700391516072	0.36859612235203487	0.2701376153440882
2.9876029983297547	0.49530343057097026	0.030094214154082533
3.1212494712593326	0.6976804993384644	0.8675240346316531
3.240788073924271	0.5954738124652681	1.264770502468959
2.867785769656006	0.2527939048745802	0.13972305148007425
3.212866018073512	0.5580654079106537	0.10364310264550114
3.6492558918735893	0.9561925986319103	0.2251326935917608
3.3069014297350625	1.0930688351152	0.37493494069305267
3.241621646164065	0.3524628342884444	0.13139662155079423
2.970474063608924	0.24319111337953458	0.17449200180630142
3.533351705324835	0.6189893305243193	0.9784771397847936
3.1474166216356236	0.5465864379278866	0.035055658026795555
3.0387120694330645	0.5903237762430307	0.28899619742541294
2.9044805829518165	0.9376788707148311	0.6813851698729008
3.731983903295268	0.48388648224840236	0.2358051246370373
3.0385842273824446	0.415918267233381	1.5766850482063062
3.6062496234629995	0.4120276193941109	0.18442948678340543
4.819846287695681	1.2380639084918212	0.8286083259556791
3.3355388739122684	0.6676331635845241	0.5469763601485985
3.9031576000735164	0.6348853162011584	0.026436126814992078
3.22003422104476	0.826338665959872	0.7185489158348535
3.675949101520086	0.6092701091491239	0.0031083697097107343
3.6768431750694877	0.6292077085509934	0.3494705887545879
3.003528529251247	0.4576713469840723	1.042926614055808
3.5921203020382872	1.0559368358492511	0.575541366186384
4.004071643179387	0.8487103477455971	0.6654755302628073
3.817779456676928	0.4702072060659095	0.9160812513595846
3.384816637636409	0.9185220227232338	0.5986296778904441
3.7671481635560737	0.4784339468690515	0.18874134352988303
3.8200253228057663	0.7883414488463086	0.7640404624551647
3.920961310067299	0.5427606617488305	0.7851723250987921
3.876792540391344	0.6201120076098469	0.2525227089687031
3.6716588220799866	0.20594148627762432	0.8771953296214282
3.1151271972155183	0.3968408460063857	0.06499903704620835
3.5591979917702714	0.6902825012816007	0.49802572483443025
3.2682846569274644	0.47165862595110475	0.24596634630668157
3.6317221837062013	0.759674033811351	0.051169407047908844
4.277554829601519	1.3827508857857493	0.7295071454646926
3.4967479541360906	0.3923721517909776	1.002736208816208
3.4038743668795814	0.9994163110301855	0.07639342071991395
2.942974603576975	0.5184665700053867	0.8856666087099485
3.7078601370054263	0.4850026164380218	0.5860619939503748
3.421775440104094	0.9149236765151985	0.4348623683141922
3.418003465805339	0.5780324918465389	0.8308421294166123
3.8707824515815297	0.6179307421558194	1.2515063889357243
5.5539086082680145	2.4600698254491435	0.6778962658332932
3.147346739775776	0.7149624132513073	0.008048320425388722
3.08152913349777	0.4493685083582265	0.3186528060284787
3.4197782712646663	0.4046537470421101	0.538754918009166
3.6781821646809787	0.5467479256321537	0.15942248808680548
4.083429908154934	0.5936005386212758	0.09149307791163563
4.675240388131192	1.062505860521824	0.4641358786200265
3.9823769468549206	1.4906587895554593	0.2839228486302412
3.5925350141627876	0.6109505599866519	0.3185468810823915
3.8044503517010644	0.8180109677415837	0.3417145642663981
3.174189401339446	0.42596390977143606	0.127702740504253
4.7825594124249715	0.9778975961316259	1.007615311725393
4.63511040238572	1.3213390359161221	1.9580706120872668
3.9034525044959363	0.6257390886616472	0.09443547543070041
2.97122121659095	0.5419489480456721	0.5856023693957777
3.0131151786136785	0.4839254116513534	0.5442975084125963
3.137639547419352	0.4020195350077953	0.6532868371488123
5.1771344573014275	1.0848662842937058	0.8704768436693531
3.3977978403973204	0.3685895713826315	0.09303548449994659
3.2229317696697044	0.7506895406356041	1.0943385364331102
3.7420895945061523	1.1835120204957001	1.4154442208511433
4.062089439651961	0.40707406549331604	0.6847570313833415
3.6829590438819952	0.5470192711698466	0.09976582578999027
4.064134368335716	0.8960409053470949	0.6809327174759428
4.711464797105574	2.2037718342795136	1.1316913709080694
3.614615649206635	0.5055529039132388	0.21035704719799087
3.370043598940681	0.47583933077704377	0.3492384742321055
4.882130267929011	1.610637059034361	0.6713791649116384
4.814898920131633	1.030716756386094	0.5961832647017408
3.8229508394443155	0.8464143045385284	0.9156929519587074
4.058127526815379	0.7907806308233417	0.35860407225616675
3.9345380001298667	0.6430007161831274	0.25033574182571583
3.3897046185897493	0.6674923921264949	0.12756749740002693
3.7299568066652697	0.5500130525580857	0.7204699772067009
2.9860003666806696	0.49203494824098337	0.30741659251079767
3.807456200368995	0.9017241348964898	0.23203445503880205
3.3328409135038832	0.7378513609554184	0.24192265845003602
3.2208802913892662	0.36597864372469724	0.4718971553111877
3.4293249485895423	0.7016465656742608	0.3962642134229699
3.3900187820754537	0.6313515877714484	0.37404254510805135
3.4479924905022346	0.9808362126715652	1.1797032008580852
3.890442280572889	1.1855911121981078	0.8947380681577393
3.169439046162853	0.3767298141888511	0.6220607154147872
3.132411950260717	0.2903267749204743	1.0323129576007193
3.682131809511398	0.8879617251436434	0.39226123884721864
3.9051059816346663	0.8646692397789026	0.6737809296702224
2.989353397648878	0.34212254650240737	0.45049011642993375
4.252391764000838	0.6117505827857834	0.2699098675550585
4.734220919499226	1.3835225707193002	1.0672806998274424
4.001604104708763	1.1932423632983655	0.22367227937188794
3.747683129923883	0.5931329019533953	0.20647301227998782
3.4098973080227113	0.5781838391831431	0.0303135874751449
3.6617131082445002	0.7787763238800643	0.6707506047800214
4.566608194915821	1.0659158406975533	0.6474566750284514
5.2271983887759506	1.4921400385334187	0.14631503510302346
3.1213622429998678	0.2991666108478903	0.3695402628502594
3.5060096753988406	0.23996335617062803	0.7006611079384463
3.5185095320745576	0.5174528135423483	0.008446029296862001
3.649888654854335	0.8754710727461772	0.653243422686354
3.2330933829144004	0.2800782668448487	0.4668647271455919
3.2673584566739557	0.3737582088718029	0.9452967736186918
3.893533852755776	0.94567210115272	0.17275110545822792
3.0084135813857102	0.6191875756264353	0.5939400652854521
3.565848016018952	0.4870150910529839	0.9956771249959785
3.8289859460721547	0.3191480954300806	0.37284993004551265
3.8946659557341117	0.9916871506172168	0.39081918155380235
3.7319287462560236	0.9322831749561251	0.274761551271683
3.9214311396952843	0.4134546762135616	0.004414617735049253
4.04207011009568	0.6917352446410256	0.2690908268408956
3.7249363304214684	0.6112839094028921	0.6099776850827661
3.1728377659404043	0.6374407462048153	0.43595761591846394
2.985395238199727	0.4978606278322989	2.4208269229220036e-05
3.106237061989244	0.39803620827587616	0.6762058951857393
3.1800998727487677	0.35195889016298976	0.491584500076768
3.5662601590069927	0.5461321026491393	0.5682176753277584
3.762980973979789	0.6660951793324248	0.5391742743208378
4.4849737373790095	0.8271893894596392	0.6620303406236335
3.0136245021128367	0.4729580152337176	0.1585840775243299
4.153080529907955	0.611244809409879	0.06762545222805927
4.487171290887186	1.49611444411172	0.29795756947985164
4.161132263057167	0.9008944749085923	2.1235511010134966
3.790469563788465	0.37406173828814726	0.3614431032522385
2.9537455041406493	0.5590833889798887	1.0232356660600253
3.174933929389725	0.6220310951566164	0.27834983717054085
3.4581465595254866	0.6433984100434103	0.5028211196944199
2.9266067220050904	0.7238037195097968	0.7109370858250004
2.8336532107539236	0.13142862173653325	0.6342886821437592
3.567094774205503	0.5479276653503637	0.6090845612587811
3.004783990508369	0.37182285979103047	0.005932540018057653
4.174692969512783	0.8812850378679993	0.6662736305665797
3.188573514705983	0.6505586329561015	0.6568408099189011
3.0638340480874766	0.3791313130396654	0.9091995299521067
2.8815240197305068	0.3671608662588026	0.10906819394449441
2.870442595228073	0.3714740526570419	0.027472550848880672
3.4167744619226506	0.6762821238817319	0.3960396615410626
5.61589418208611	2.468937935895053	0.26879849437657366
3.304242667417801	0.4903354412151202	0.21931815710890823
3.4337845896536634	0.563149090009859	0.39321989624911147
3.72271027738663	0.8354939379498979	0.8246581564907884
3.6238984522478574	0.386572900414772	0.957391084624786
3.3384405791507006	0.6268661084236911	0.7961197774340637
4.02993916187318	1.2612582550137195	0.5270827591123641
3.9544072948472295	0.4478969259022233	0.13165650439419485
3.681514402630799	0.543679075867818	0.6134304341238059
3.534072526983957	0.4688488058959739	1.8338023816806481
4.280844734891763	0.6508152217035489	0.1584531143512562
4.057236132268032	0.6214128976320163	0.7089773328739608
4.000073241657514	0.6643622005418324	0.2904238308951703
3.2378653150923604	0.4332795014432492	0.6203219215963554
3.440768544828727	0.5446617394708704	0.565998672706064
3.3339446522811578	0.909146303284627	0.8929767921561202
3.401204141786295	0.5125603713814795	0.7356477274764093
3.321230378242739	0.4725243121553274	0.5991575556300841
5.32248351293651	1.6970246539600105	0.5001090319014324
3.9588291892373952	0.7866898673044882	0.15468890881105135
3.6065420091697864	0.8887913884353293	0.47795929138509585
4.1238201771835135	0.46870454881699897	0.30747462721525576
3.5874837159329607	1.1207643547501915	0.8711859032302782
3.3094655102188213	0.6626314775947719	0.046893569676315305
4.147712879283562	0.5223937640610415	0.20618577356218581
3.417872870623108	1.1927891728693805	0.16769941461358862
3.5326630455668573	0.4840015151934255	0.8299647846581215
3.23060110644834	0.3466353891231582	0.6597657320916795
3.0546524349219	0.42406756645080534	0.0046019337272356076
2.9108933470619753	0.3083555578078274	0.6428154761789557
3.1172237343474225	0.6106638453197083	0.4446238384904746
3.633700625506207	0.4058716680048773	0.3408258401348438
4.4627070540112035	1.329095868387613	2.4875805329291496
3.8351160150275954	0.5228682274079044	0.17408328650011606
4.089053689850943	0.7768605593455065	0.13682357572656456
4.337622032430426	0.799082627015273	0.2704122801731887
3.476403297801044	0.8474327359115934	0.46422068247069825
3.6528799524478255	0.7486697870060017	0.2833412276835987
5.105961046654816	1.6662295056135634	1.3602857271146709
3.4683514337160957	0.4846059550380837	1.2110134608884122
3.80310498146483	1.3933725188311221	0.9696095319787104
3.329481900369417	0.3339545429385351	0.05602425747809403
3.4661723394236184	1.1138688020580108	0.41970802784710526
3.9450102830805314	0.6055565115759186	1.5176811600021876
4.23449219730786	0.6557099614271128	0.39021269693844945
2.907611593460138	0.48704505334235826	1.1405225590413144
3.527325303294256	0.4522333561918198	0.8253950211785819
3.401124864194891	0.931667461333224	0.9760617588116767
3.5232362799038888	0.44085768526554725	0.2687778287313731
4.155748065262959	0.598458636706163	0.07532484276821605
3.7526832477871133	0.7816743229518883	0.18691671048277153
3.6230190854066775	0.7034646892302059	0.007963760762308647
3.600777744765039	1.2160898042783066	0.8823782568915117
3.1599721797038374	0.9122427865750846	0.7235320501597404
3.5825933931772287	0.4119984622208237	0.38298231415558015
3.179884346461976	0.4876169822673202	0.7185735178740159
5.123399562631353	1.3008058757385639	0.9089872278894735
3.6673184266110743	0.7610805693933449	1.4123471150784503
3.7518318292935167	0.6592343646707195	0.2720650512753766
3.8507010303784743	0.6201044028835954	0.0315255697966742
3.5039959716798803	0.5778737456962416	0.5658372117957782
3.46972133565741	0.7087475711833693	0.5973734021065868
3.527710208893404	0.7077194227509463	0.3054064541634406
3.5618201899022175	0.26694455647931814	0.11336924787370506
3.134743570593395	0.8044866893744551	0.24205144020058533
3.240180401189839	0.5238068458532382	0.8852130261614566
4.026947199171744	0.5341674163905515	0.16082633281567715
3.700742485483698	1.4852374488352125	1.4545045443897653
3.3045827044613394	0.3609095834438225	0.10613710906159612
4.561656402358178	1.11897266639425	0.7584232828628439
3.241449405298398	0.8865078188141936	0.48757871530774577
4.484393216862271	0.7574521436424022	1.0280848265467963
4.12585557715494	0.8790991065151978	0.23022809342307138
3.8610441693921436	0.5691695476474701	2.0189087129153043
3.4747957148197477	0.14159263436422065	0.2521869207330687
3.842543927336634	1.0785292684291954	0.17337209441562695
4.246204597924072	1.2378030910826818	0.9973400419484137
3.5351390970612857	0.2981739503516887	0.015444689869243078
3.708093047486395	0.4303853583767684	0.15724100633939397
3.8024128386326987	0.6855400882769387	0.034122618598209975
3.8354350362920275	0.8923512590748169	0.25935635313067945
4.168301163922705	1.006059471494691	0.2935581310232812
3.636862794413581	0.7218302063902768	0.5118476685901041
3.908735136636912	1.0029888097922748	0.3297195730516918
4.066590990752027	0.48077984506626414	0.6524477119239659
3.5177316748627034	0.7002743533847949	0.5819124471840218
3.816435706419692	0.9623469560574007	0.22054314328801805
3.4546082405248444	0.4520117790396516	1.0434406324171484
4.114984833924888	0.8305661143480841	0.33285159247469576
3.445897029144144	0.3707544312217541	1.0882775542594367
4.2308666216557445	0.6797894865874929	1.2242523142324742
3.2316472704055093	0.2874062777978783	0.8019725456847844
6.254424908812405	4.790276078561095	4.262087536262756
4.028294866888621	0.7156207226676855	0.4144913328771481
3.461453922377166	0.5220598885000246	0.34898593705788106
3.795909209842893	0.32516538709123965	0.8693231804287208
4.011929676287153	0.9209262440803556	0.2386037737925646
3.2508100779740965	0.5949893141560443	0.06901530735443773
3.568340261616521	1.402596826750007	0.2601166541305342
3.8868727307520214	0.7091233893629727	0.7026385453800716
3.9317996258666987	0.5768815522952226	0.21970841218441373
3.4564554632008795	0.709641592727274	0.0371532913587993
3.635839676230059	0.9807071472888083	1.263860732416294
4.131784275764797	0.5923590995348702	0.5629094645328283
4.867841198102252	1.4359420549840076	0.10503377596637581
3.892521273659554	0.7418101579913092	0.9012559049797523
4.093349636960395	0.6367013121510571	0.6551088170118478
3.414654662395227	0.5813358874199284	0.026582375635330502
3.8842683388276042	0.848731707623345	0.3507669237376243
3.489315632389383	0.502273238260649	0.6782936405132465
3.6318612748816994	0.6169716049653137	0.7482279581041587
3.9027746970026094	0.4696065642507421	0.484471529132417
5.551272290731765	1.9260624766030994	0.947531095806488
3.9545658534382517	0.6795017521961313	0.42313221833669196
4.600528522748049	0.6016950611370548	1.601394528095536
4.576926194445389	0.9462337124429265	0.08208672184884946
3.6273471232521284	0.5555871325446224	0.281793198840274
4.118377271930518	1.1104027083950545	0.06863408426828155
4.251634582617292	0.941806883946416	0.6086701043951633
4.1768950541804575	0.7547909300946483	0.5845115543639431
3.3198030981890487	0.4705439344971494	0.03136248622161797
3.937992681282969	0.9548555824514089	1.0208204874882145
3.9958058044733598	0.5853144707622709	0.5872802424688581
4.061341137699933	0.635927640378354	0.8321900901653249
4.203721436113816	0.7635709901221859	0.5179620227489525
5.31856126912445	1.1541065483952868	0.29138084820628907
4.285555037068698	0.7348224071587351	0.2534479710661719
3.704373559561011	0.5947050316186286	0.0318317664235267
3.3108107366058652	0.8514917596949494	0.04635319792886339
3.1695578817300047	0.5981698114894498	0.08180103407519013
3.0435433342150033	0.5032731717876353	0.46526942230909096
4.468515072131585	0.5518631293218537	0.3107770987334384
3.910199151556295	0.7475696936563705	0.7180175147795794
3.5095919646621425	0.9551331646100506	0.14209051893272395
3.4337152204819814	0.8972787705349817	0.4556611076242594
2.958408474326192	0.5561885995183631	0.8693844579148542
5.151335357523155	0.517314854003777	0.39068345287845013
3.68094079054554	0.6785679470336665	0.757834871785277
4.356331909211381	0.9037881478293406	0.22815601918004136
3.8947352868096075	0.6567352038450719	0.7149431834392068
3.2125204116654276	0.4422122219234349	0.3316378887180351
4.080544702858254	0.7896102599132085	0.22809105441711797
3.8024566767612717	0.569525589328513	0.40821376326174474
3.2261143743741334	0.7477382305259253	0.536178094221904
4.193536206674638	0.42291709112220344	0.9124394812182995
3.666410209833158	0.5978555466129151	0.2847411022523527
3.975391865466422	0.9038189476805323	0.3328526472919733
2.7690161176303576	0.37319042021058935	0.13703799383140858
3.64492060811076	0.7847914215089773	0.6326065788691384
4.321833234403425	0.6673293195891031	2.1303285219185026
4.052172481781749	0.9477643828206574	0.5417753526251743
4.988996356191215	0.5181844794549949	1.1697077603290773
3.3272550247082147	0.780114917055331	0.26600004194478166
4.045072249903636	0.3765696744844862	0.8800155910405176
3.308815769362551	0.2829246830539056	0.25078747821597713
3.1981713982557425	0.33182061485485304	0.018203828307342684
3.253327922888338	0.8024636750480478	0.7499368949542999
4.58218608369983	0.7799784134114583	0.5361512849950758
3.55119248035435	0.6853742577742363	1.2362100786639771
3.782242227748323	0.5963251713970474	0.3234631666509127
4.020220987975426	0.6261356377605055	0.49776009942006827
4.120768107143725	0.9478378829378518	0.19937017548624725
3.8236812271827296	0.7074039895969486	1.1248978125996467
4.398463595912073	1.217984970618987	0.8728767972283211
4.113025499752555	1.5912283016874205	0.4937825359176456
3.3508082513813373	0.5870195257668933	1.2642072067761385
4.516634355349069	0.7454519717799113	0.35152045871408055
3.9807716281958334	0.8383335170726193	0.2913023092760164
3.9999197844933922	1.0813185083341283	0.3304819054395889
4.349246195019074	0.7755233684439684	1.2236881107262307
3.5683120477796675	0.4418507924815206	0.05215256642667998
3.7759239895667	0.32766851787608176	0.3889823409043565
3.96712919128154	0.6048115178045327	0.8923081109387498
3.4829698022348823	0.5661363011348541	0.44992250097172976
3.6841755586336027	0.562441312172412	2.2949339869065297
4.041938061068403	1.3489759644195123	0.5907592910505548
4.584850114853925	0.5372197321656869	0.32126926952359014
3.7166467221260695	0.6255596108640765	0.6455791341090047
3.714520111793832	0.40064607633189997	0.3500565297565952
3.646012824042481	0.7740592521114713	0.4194442133136391
4.652181057619216	0.9968910176925905	0.926141999285333
3.4838084873038286	0.8293418797376739	0.9146309373857127
3.404038237137579	0.43040258646848506	0.4342495485741753
3.875202205140336	0.7640186898886702	1.1370315335089978
4.172307084926977	1.0359889031879976	1.8406605697318308
3.904807111946615	1.3383273455941405	0.30689709696091233
4.591733779493007	1.0447153610807995	0.0854092627985894
3.9921878314555648	0.48454579837689427	1.2558621280024178
5.793274150846754	0.9553933109655265	0.5688838035893131
3.7200507522074107	0.8054460463994976	0.13107453394677493
3.2108207344479913	0.3188262543001259	0.04803619721379615
3.3968792572567836	0.7792769231804092	0.186666870381887
4.484799160460963	1.1134492274245105	0.522633882219763
4.102431320658925	0.8628741592889453	0.4629395760236087
3.615945763033108	0.5459445474405592	0.03159762913264186
4.17279316544868	1.1378169244681304	0.31534878240070896
2.679690315465916	0.25371943133401786	0.05845358897509256
3.9789402548092787	0.4821069745649297	0.8072642561131096
4.904421462588706	1.5388958292749473	0.8378775371897618
3.5715681749540567	0.586741995266796	0.5078971602197664
3.703179427551177	0.5256952999694801	0.47675184397238013
3.311148419318735	0.7482435494114905	0.9294156804827183
3.8300559043649995	0.40881668780700237	0.7405780883726022
3.082508330675161	0.684914168944312	0.299484280678289
3.2775410979077444	0.7591895749529711	0.3678572167999754
3.3818510933131853	0.5418535141198717	0.774122393058434
3.5049712308771115	0.4773100883950563	0.3284511141123816
3.6075448279251714	0.5879390925967971	1.2138835472980305
3.2987866179171843	0.7150358560594261	0.9593984038858161
3.6690112200901206	0.25082435279661286	0.0005690171336472094
3.565589315996581	0.5494282426299226	0.23424715013937114
4.000723366317211	1.1327580920983724	0.7879082272277702
5.902681290838674	2.4550606936712693	1.1358417962610006
3.809917217002691	0.8090720394521572	0.6996572193625582
3.35255187527855	0.7667487526052472	0.2566064946108382
4.433573689948769	0.6594071172427322	0.4287204767658393
3.747130443338821	0.7060999555702715	0.7551214920860678
3.7321031477167685	0.6010497435525111	0.10274282990415395
3.64864950509743	0.32042141143113345	3.057278185991663e-05
3.4144497742331614	0.5820548556324951	0.1021139324611553
4.373863716129466	0.8068385105320337	0.10542719533456846
3.6227449987039044	0.7847304232951984	1.2788666789116896
3.808549618347193	0.821010245280081	0.32561776451566904
3.644077834701258	0.6578521838350115	0.802658614909227
3.349081448645577	0.7134965551840491	0.25780679255566663
3.576510669459251	0.7152106226273591	0.8274441182388558
4.000800977888073	0.44573673366398636	0.8058622205382457
3.7301325291134586	0.32090263738564384	0.4832978556677736
4.654321986466498	1.1407778720324417	0.9576341403056353
3.0360001879852376	0.5707003761166818	0.2646482810174585
3.016872533529897	0.799680913390705	0.0736114463216162
3.9180285539064026	0.5452036154676223	0.1638232267575057
3.0401278856769274	0.48253099154533996	0.7834164870700517
3.6837042982412513	0.43636388480251576	1.1811373327227341
3.657476733487517	1.0030342193792232	1.2935644191195925
4.303134726225012	0.7360465498763604	0.12812634251524035
3.302997278884432	0.36005301559374137	0.16248954231507295
3.1053897623581226	0.5196203355402539	0.005497046506984127
3.380849656157904	0.730224285782531	0.7824464832048132
3.545043928936711	0.43621746115874216	0.3793439274500813
3.4833279534802077	0.6066934102331851	1.091809887752734
4.389832325393365	1.5493064679391393	0.37109898829909477
3.200885577953435	0.523817592061065	0.06972774844099527
3.441093652697023	1.0750592368725604	0.8859677005427702
3.0197525129449607	0.4695293899583628	0.31508133844733277
2.9122617628560485	0.4863931210953938	0.25363765221792156
3.185990491935277	0.6764097140282067	0.2090370739580485
4.698270293119428	1.066586827247372	0.5679193116447914
2.8965538393450205	0.5300586470391337	0.32891002934605207
3.622169382842739	0.6075818233044195	2.2643126719886535
3.200197637376057	0.6670513033115515	0.22164720744586308
3.4138660647770513	0.7618432831051504	0.11841077468553463
5.269649173652209	1.1626895495453657	1.3230146919513153
3.735066694929268	0.7358296810076415	0.5786961194359566
3.755551289445152	0.9123033420100198	0.17097054189234664
4.328088499836713	0.9040268301454784	0.10211854065243109
3.9321351234805526	0.4981806801030746	0.24618801205665264
3.5555632941312165	0.5312625245058362	0.5546595997729157
3.3610322544637126	0.30906815604062876	0.5343977301374395
3.2327599778516163	0.5609772077212665	1.7845614647620813
3.983242356339931	0.2864047297196514	0.22628218261103342
4.25587458319475	0.9317912533871965	0.100948843982404
4.131260367933158	0.6996473033364111	1.1364591411588505
4.653240351900009	1.1943583830587048	0.9254776598763016
3.4430097650449056	0.6323557900061129	0.6279035087693559
3.271915464545588	0.3702021895386216	0.3861999544572665
3.6939908111605595	0.4780465477132876	0.3771074508572565
3.578267057636455	0.6036678237253923	0.4770532563598775
3.6133567027738223	0.6911056709061549	0.3975788270119628
3.5475398140282457	0.6176231886821959	0.35994086482346693
4.618217967181025	0.30611684187126786	0.5704221559250072
3.8305163651915315	0.7011665830059571	0.12076597081594875
3.8031873682136546	1.0158660483820328	0.7869808485653041
3.6425142290661685	0.7911087681190189	0.0868051081606771
4.0028546034162815	0.7661676167637754	0.18494343398824675
4.7042049276834135	1.336302487134082	0.18365533936061018
3.475257786739792	0.48198741716545834	0.48625872364306844
4.1991721969749625	0.611669693059177	0.05582653840024543
3.002744787214408	0.28214760039461106	0.745659872164653
4.50238544676626	0.9160317363171342	0.8584936431146186
3.4117419483260534	0.594640736580893	0.15381574742814075
3.3158570813014268	0.9532911592851796	0.5913192111747299
3.6326244293721626	0.5151468758954094	0.08648036638712842
3.3879781104947604	0.7161195373625123	0.12538389607280487
3.9966812140008043	1.2684929367985225	1.2495501808408114
4.292060390353125	0.8162286185335061	0.6462061557869021
3.3016136410091685	0.41619913894031324	0.5111331894718742
3.2006724505609108	0.26207981151911763	0.3298625095180703
2.851567837857397	0.3962299732119585	0.23799428087420393
4.044637965450219	1.3676626979077349	0.0788003554340172
2.9374671689451555	0.5215761496554121	0.03379996920150452
2.922288456996798	0.32925952587350404	0.7859884352513884
3.003828651481541	0.41906070945280693	0.3846876083870576
3.4482757137726643	0.4568801143460175	1.2873463620532892
3.9377236738557935	0.5204876861491257	0.005722281918727035
3.3406303016884293	0.6895737696763378	0.06375213423338932
3.911950630313388	0.5891309421411484	0.5973950584566092
2.7999615202473542	0.35325503540443015	0.6333658664252029
4.726479537144354	1.1764377255109788	0.009905211549072201
3.5741606586364645	0.5694254920541875	0.16655861758136714
3.47928983035338	0.4522190113684972	0.4125961107250017
4.370773236704161	0.5177355410560988	0.9315027311024198
3.248774161182496	0.20041248687349822	0.26690370604840497
3.285158079440921	0.48671936609663335	0.9562479858230484
3.256199545916843	0.6483382896511964	0.20811028051462
3.156130836890585	0.4543883496621661	0.4000845274263658
3.3508227336900305	0.3529957210746195	0.0322977541769458
3.346097262751818	0.47064063583015303	0.32574954522948407
4.450666599346517	0.7947518758637685	1.1868672182762345
3.264776993111704	0.6490442239769728	0.22414235905459656
3.636340581841433	0.48366429876128814	0.7070994620308559
4.109649238509088	0.30344409558966934	0.518248284759881
2.744235118003637	0.2923245784727371	0.021135495513691094
3.79955720958994	0.7542326979868923	0.2826230391287812
3.0310768566604787	0.38320422745791616	0.11385356166509997
3.9020766925133734	1.126081286239148	0.3926402315176842
3.4093361882147195	0.5960145267791866	0.6970205622480288
3.965125996600497	0.6343382136895901	0.27171720238059816
3.392291860195162	0.6499423015364898	1.1542088026081283
3.317363786942373	0.4875538212378662	0.30474501865229453
3.3690097793756713	0.8175047919694931	1.4438787306414858
3.682514730987375	0.7532637526313766	0.8292998541107452
3.9927927155850194	0.7287990759479123	0.37848571734333836
3.6704350528852743	0.9259022602555258	0.17870837386795158
4.380933696406033	0.7512632889739669	0.719072901300188
3.959469717643085	0.4925749123350407	0.06514792596313868
4.745072351969188	1.0064279063064188	0.060274625498322604
4.471648373779744	1.5248193172500013	0.03967140923524873
3.6163234203745493	0.7009043607879182	0.41682243143256414
4.2534979073293755	0.7685228103210444	0.8535600774767764
4.718537865398763	1.405466977074005	0.5894613889968585
4.757755043723322	1.3392381899837993	0.95550280212545
2.885942549567375	0.36883792022544903	0.02275866452292208
3.426311721957909	0.7367063829612914	0.0368747489697856
4.336059110460136	0.7469120382331786	0.02194360850821686
3.3860687972781665	0.9876407090651	0.055876319255593554
3.2919530878355565	0.705239465212866	0.03073974351653974
2.9681327607169443	0.23881462543010934	0.0854541292811668
3.5757731575145852	0.9170013740424605	0.09164694338709656
4.574121587923758	1.0346765756305774	1.2569400582715233
4.2240540097968475	1.3644910049776295	1.5763330860406388
3.4126542336926047	0.6048638830415813	1.0049598172248513
4.7500562224930984	0.6717532101556885	0.7360832142895125
3.5708743721826908	0.5654600973229247	0.48748480443405096
3.7911321331397176	0.6949300668626327	0.03177894566639994
4.532417946537306	1.6778683436185668	0.46903163730010666
3.4706131059421073	0.6240483773533358	0.413571434064099
3.6748027598785225	0.4655700353407155	0.4675236600393222
4.742102638386641	0.732075087640039	1.407475866158944
5.135658280603026	1.2011216659236748	1.0249375228103208
4.533828054353564	0.9762194574154308	0.9995853872610878
3.1436556225553725	0.15653503924177858	0.4849022120354498
3.9484259146529306	0.4980626233820281	0.36100171377739754
3.7089906099907277	0.6973847635991672	0.19658634711712852
3.835292027941208	0.46327601558998843	0.9210324259999503
3.2621409079653945	0.8802762097869246	0.9870621255623186
3.7230112282389074	0.5491366661761983	0.26922642097373584
2.7880293125162723	0.6365140176117228	0.10210349480154557
3.1527966778526526	0.7311190584085558	0.2670379317577902
3.46768066869447	0.686463085454559	0.7645266769344589
3.6068631035168566	0.3756629714755291	1.0553155133258345
3.202067577593526	1.093439139160515	0.9614701622931441
3.96064656397082	0.6856828883203113	0.22885011677086564
3.6489214045657374	0.5840256769907134	0.0076509306806993305
2.902808810025008	0.446290136061547	0.2779794758054317
3.745387986103354	1.2008142164559772	0.4616377665956319
5.778120413315625	2.3317804011761902	0.18471958513978035
3.258704930595425	0.32056447217972295	0.6110617760007055
6.198394519887405	0.5579739231106327	2.154462419879829
4.075100112956978	1.0006784151894277	0.4831369118301386
3.792564181553547	0.9196747474437519	0.04976804185420369
3.387163743124825	0.9365127810752953	0.45192122742937124
2.9304697968631777	0.33968343118516287	0.8903368381924794
3.237191165102974	0.2526650885425529	0.7479480870210786
3.8285705536671397	0.5506686060807953	0.1296868765161419
3.6456073159175784	0.6235538483051429	1.0490203625014038
3.0595885385019885	0.5774092118066401	0.109243013952115
4.402898790050334	1.3949557358903257	1.1676136508897157
3.665239161691529	0.5915758221369654	0.36876159878605375
3.0986119877909255	0.3386063113192401	0.16659668238333092
4.51663398371145	1.4266540378316859	0.2546262974181739
4.334494689591691	1.5893511166923562	0.45092659976427546
4.054195111476069	0.6393298852489159	0.19292427779470311
4.523603892748492	1.271904180294896	0.43739886718634097
3.8118447411444936	1.0747582514051774	0.20214979631359653
3.9505956911884783	0.6667463211463577	0.3554151192986903
3.0619442104968013	0.8402238936115649	0.49128725060183626
3.5235975637474257	0.30296840515691925	0.25636708629833715
3.983070683853059	0.6154698406939644	0.6049697957512389
3.7724627962471713	0.6662887694362256	0.13768435269281065
3.287169508236728	0.48792848702399083	0.7008790828614593
3.1695068083711697	0.6300047872849452	0.9422786786818949
3.2537329184635677	0.49926653935045173	0.04962473865974948
3.8871519682750337	0.8471231884762552	0.3553843389102568
3.256869969617347	0.5827249455886134	0.6573155512087674
3.641679958818362	0.5378780314134722	0.44467733864291614
3.5558886003125414	0.7748569227821385	0.019779301776338354
3.5131766532034305	0.37859180919142477	0.30545542534263137
3.514515766017887	0.8209497373501292	0.3866848351529981
4.898801381629323	1.3132171989529948	1.0430741629714884
3.766861714157564	0.5037213210711404	0.20998057744577042
4.7120442829968345	1.5274064177195388	0.15014653964604763
4.006515825310404	0.9694261187772061	0.5792258119626988
3.5503860986508453	1.0895130761814182	0.0659431728720754
3.8036555868453377	0.5239521825677211	1.0276168262638903
3.448500695772145	0.5089838265652433	0.47670247899585005
4.218942767671921	1.129186878450336	0.23887723648379655
5.031634804359415	1.2456321942126727	0.07471081289015702
3.5768294546542894	0.8373949998380208	0.5760818653070848
3.3403767330415866	0.5181051115602611	0.41336810696569026
3.757293149010282	0.5345656317137044	1.4085467884461293
2.9258738696263973	0.30750125406435624	0.37151559463457295
3.5529852026475632	0.6850897071750376	0.23157705535510764
3.2806390955526106	0.9965629702601277	0.367455758643225
2.9119228523608855	0.43672804805661114	0.19539151796567733
3.8664908126190705	0.3108833129076746	0.9836103337469405
4.0425684259784225	0.5749605977100498	0.41696570396948773
4.889715301547489	1.9434978545175614	0.5841249972412534
3.1625188337633365	0.6123506666196892	0.4447457748877439
3.713991691979038	1.1994151572817247	0.6006290864769344
3.4995054481397663	0.520879163930281	0.12352408994312758
4.986947442616404	1.238271029538969	0.013729653656545993
3.994317069302011	0.7992116358776208	0.1730147847287048
4.298050733431834	1.1108710770672678	0.15182721051531278
3.407454515165839	0.5202904737077122	0.08269320143511194
3.6999243810691596	0.3702590436897837	1.322062776659707
3.578337196776979	0.6667401373469449	0.9347505574529252
3.744546599138956	0.7332196421413418	0.07736194909338956
3.3112400642222246	0.49489209564492986	0.12000937202657536
4.040579166100516	0.5645102433512958	0.3130526604157169
3.331477788091369	0.29540630446642324	0.3720670177141019
4.855746690028875	1.2059213079579147	1.1785963728988778
3.3382369637841	0.4603622960215277	0.7616307035231066
4.277910607001178	0.6601141834651282	0.8942620165550241
3.3613990889798955	0.40798018037697625	0.5636001100567984
3.669992504084954	0.6347658532233318	0.09119490695340238
3.647197192006778	0.5007839383711393	0.5679583930536052
4.047192984038475	0.3797354544342111	0.855601503129583
3.1525850763192986	0.6370718805026324	0.6280287000563336
3.6269666013076844	0.7932308562584756	0.1514729913809456
3.3218578093767754	0.612269414782436	0.3580313015302714
3.90470705315827	0.9398607996567698	0.3348315874311636
3.3627255569131873	0.2659822276968038	0.15992813923877836
3.9572588544793215	0.811095964516228	0.8486807823044694
3.64521636489009	0.7659750435903809	0.07824429544782929
3.944728929241318	0.9823480011242498	0.2868748830363339
3.8149459784741913	0.8286554900266667	0.34628531592448386
4.144122767011618	0.5334622482014364	0.01647099525154272
3.932485122983665	0.34892159973560366	0.6187944925255018
4.503860357722955	1.0813288763235565	0.9770674301534032
3.758673614447154	0.6765366783042215	0.26349139978378733
4.109974449762461	0.595178001680591	0.40948562464854843
3.576004307097465	0.28587589959643833	0.636590615193008
4.380432589990938	1.6591721645854534	0.6580523735886599
3.6318003855454446	0.7184258594053314	0.9880476383380387
3.6340854971479577	0.4360309904394888	0.8780086983863151
3.1874532005201694	0.13260766777299482	0.2682850085460746
3.4441587365966875	0.4422270749606477	0.13337227520889972
3.997570106102558	0.4715812231831419	0.39622716603722385
3.4277410448283416	0.4614815846761199	0.5956512204236155
5.409739228051015	2.6371185256835696	0.7099249866196834
4.298181950367123	1.1934356593184883	0.1737437136210688
3.8529814192776914	1.0635625814306704	1.105591216011277
3.8369817878515056	0.6008643094070931	0.3775247815207636
4.7533046265873455	1.768429428572456	0.32811541971186753
4.25938318621153	0.5356440315965852	0.1910672533154404
3.445316034519811	0.2773612310038398	0.07552383846279931
3.8467648792363347	0.5918157852400139	0.38547225332884916
4.232340382148863	1.1834110237779518	0.017245322791362927
3.439563326316506	0.9695559465475709	0.028081262107131355
3.286853738264193	0.4543934533359273	0.2367985541096962
3.003982958470297	0.37244653139094774	0.4013439462346613
4.604804034496657	0.8954469847640367	0.4485240103963659
4.0140447503948495	0.5134001472438592	0.02697123742582397
3.843651609779635	0.5179456255460455	0.49592633429155064
3.464578823088471	0.7596756395812114	0.8836664154532246
3.7560476614069205	0.38680849705606635	1.0643921612445808
3.3853156260941617	1.1617617055761693	0.0692795672214177
2.918483276102063	0.5809025651425768	0.23701505160626812
5.053103147198056	1.2655163342431819	1.4050168789260877
3.77699068881343	0.5798009861432931	0.20211613168624476
3.946490139146375	0.8504616313144733	0.12135912998424797
3.5192674239506094	0.6906357724679255	0.5586918315167646
3.814432669914283	0.5946274756792813	0.6158501315225411
3.6569659799056797	0.8458284294568876	1.0729097901614775
3.422550345277555	0.4137676619960231	0.9275269330705693
3.5893417845228526	0.6381014797636899	0.7993089298298752
4.275784886046209	1.1822439219083205	0.7437024889251829
3.3003150374057246	1.5007179116589473	0.5591384272689924
3.1045448378530356	0.6459956958041044	1.0905693132894214
3.958237915049955	0.6075786700556858	0.036359188040959944
3.668696032029158	0.5678450663315615	0.14183007962199823
3.8357966213071313	1.1339702088603667	0.4008048408805064
3.6720873123487587	0.7301092370635004	0.1494683031477393
3.794039899247164	0.8370778201443579	0.47940141627724814
3.146764045218113	0.45640787498047564	0.5246989538273144
3.429268565782115	0.773567549890203	0.7568936162292274
3.1783933070486885	0.44251605388391635	0.5672128398944652
3.060245655477295	0.7695972128790927	0.11485621519483402
4.162905668438311	0.5003024317648361	0.30657891152369765
3.9631752242561227	1.028063166400281	0.47070987767985606
3.7454887392704865	1.012291525186537	0.32508025806359997
3.660655515780007	0.4978201295333522	0.6930425613848772
5.111012740703824	0.5878129074267243	1.6493901370049313
5.044224670360631	1.198500422880076	0.5196959255319544
4.143912795467493	0.9045544176468056	2.034480985820777
4.160299739424122	0.4793335295960317	0.16703883199844127
3.5585878712354932	0.7980555182797648	0.9648079470635329
3.1543375693167466	0.5763427220881805	1.1441187983175232
3.746442999692705	0.7040664674825914	1.3236055830600446
3.256510979916233	0.773283248913569	0.43638044518851116
3.077445324238839	0.3957756718900256	0.5405808518168882
4.722332176123781	0.5087069180241833	0.10609536177263745
3.6130345323654067	1.2777717928059404	0.32043360685479205
2.971011496486169	0.4049544349376002	0.6798299441482951
3.7101634281282827	0.728413613532274	2.837423095540185
3.5347312965463358	0.4940273374268025	0.4714820799689792
3.298468747809813	0.5303310729411858	0.7029969311975628
3.2444350595172025	1.1359151353101968	0.22130223796695092
3.6862031260620243	1.3573377057537694	0.5415705417643694
3.9230785220130824	0.9637268541696742	1.2454139346983795
3.73008623182067	0.5864324521874712	1.6911480195358468
3.3071391537561805	0.6813405423475433	0.6325262943839703
3.784100388993788	0.5078604413743995	0.0630945559169338
3.311815450644122	0.668845520057229	0.34000110443914133
4.287644108123458	0.6851497988654528	0.09649374585812476
3.415378724027223	0.7085282082848957	0.12885297167354792
3.617277370897807	0.5709067097480609	0.05920191407046116
4.135013062832364	1.215740117088651	0.0383051794037923
4.094239669914937	0.9357373153087337	0.5714728307565606
3.008481850936879	0.37742953884846697	0.20083417279573101
4.75482111936292	0.5339962280325496	1.2817568779555746
3.699461322753441	1.0170717950561046	0.5818617609013823
3.7672946623735317	0.6450608667599718	0.27306649212410405
3.4450211034110487	0.6976177533542579	0.023416096190872482
3.417630301801535	0.9876016774566948	0.7480580130402703
4.338866284809468	1.1071290796214002	0.49956292596126495
4.456631884607663	0.9727978316072086	0.2190940620825102
3.732164573456577	0.359272745504317	0.11298721932171896
4.4309546415111445	1.0328710411665663	0.3119627874336628
3.4718092394849287	0.4947352500464709	0.7443771628891482
4.2576385185463606	1.0508502849001462	0.520975724584269
3.683992305541188	0.6122668250779182	0.17001393704581402
3.775162105653944	0.5977595967974159	0.5226688626992719
4.080293724381474	0.5260725648773809	0.5036338968350105
3.474923790881389	0.3104521510752025	0.053714792205699746
3.6357604703290898	0.836813277861707	0.6220731681897357
4.382266672977341	1.0748330732676283	0.29401996544841724
4.268071070589471	0.9062056514286849	0.2671406952099944
3.712016741355069	0.7273369906653117	1.3693903748206944
3.6885715141966893	0.4766305660318335	0.6835448134947147
4.064196445341347	0.8209692366112734	0.19041364249858472
3.932338553253385	0.7213798059132464	0.7021310579129598
3.7778153652033164	0.48808883823235416	1.1817789937976877
3.2206215467143577	0.567332896182159	0.42697424725023114
3.228184017477097	0.32752093907990876	0.4641243658673968
3.5786662376970537	0.7510084253681331	0.607657515738236
4.605623821435575	1.842100230944321	1.9114169156401408
3.4615920976354366	0.5306664001974777	0.32049049381870387
3.01481425828135	0.6363127958813133	0.5378567435161901
3.901800258019661	0.8872248496552325	0.4992643477121448
3.242017048753539	0.6536567103974841	0.0991664145882809
3.6928391317887947	1.7543407915059173	1.7053907330102263
5.156745648365213	2.409788470477217	1.5000957946910267
3.496105871820703	0.2985500613450486	0.9022250775190561
3.7303096376139453	0.578527309863372	0.43901598782145657
3.3566863020504543	0.4623490208735477	0.08582687338319284
3.02513176427935	0.5259231796192045	0.5838738445312033
4.036665250040572	0.6543919374495306	0.2093047141561838
5.35578343907191	0.8303215246091715	0.8814302263929639
3.170722225096594	0.5653187177657757	0.3931498009438186
2.952919889415823	0.573272997046685	0.19804387428357084
3.502160779012364	0.5517282157821806	0.653845690002852
3.128875897417818	0.39662663831141387	0.4606396404506824
3.6033831889386554	0.6185907967969885	1.2358232036996677
3.3345667568814856	0.39717468844691495	0.19319128182770373
3.7304831277164885	0.5934363369422482	0.2946969640239884
3.94128020103463	0.5101222945679544	1.1012607691064331
3.6132236623809306	0.5281319920995261	0.4637132050508536
4.468917568216374	0.8464499687734546	1.148977234837445
4.000230295480743	0.9778659210650489	0.20500247411619144
3.486332288227508	0.3563371490210465	0.46771567286566995
4.172138231872465	1.474940108440332	0.8313105302987933
4.248467054402033	0.8047596628518672	0.13236947653701303
3.741448981260992	1.0620467232877262	1.1999808244444998
3.63538166196306	0.6703114741247382	0.2070078092468166
3.1419530843438475	0.4427833545536206	0.3510801115380482
3.7320987408415074	0.3154873952455831	1.5186235217248467
4.353507151743388	0.8430406013006821	2.045561571056644
3.8924541379500073	1.2438661944784877	1.4668801034998245
4.374849591982001	1.5619872198286897	0.5799153692842165
5.056543595369062	0.7303667187800981	0.32858718960578903
4.898435145150263	1.815663935302801	2.0892029003773516
3.3007120148918547	0.6258316225117534	0.4501352840711288
4.0247124548842415	0.6421306973868081	0.5275651144449964
4.6863015357226585	1.3295785684443493	0.4004941503326426
3.5070914526956343	0.4393046983063301	0.00663635546193353
4.076628189060425	0.9542349550373164	1.310511358527264
3.9174109081084136	0.46492103722231787	1.0216980888465053
3.229887447652192	0.5604250736053331	0.9237103529499953
3.191193300855116	0.63757109082069	0.11189434667127607
3.3601091736383624	0.48150891697801534	0.6521782786679926
4.206221869227299	1.2531995470864834	0.4346725327779719
6.106415783283546	2.549051680181937	0.7342606192157219
3.371012474493418	1.109413703320042	0.35727551788066125
3.1445530715219663	0.6229513663405666	0.5060562390534358
4.201811834066161	1.012474195133317	0.6457743292299898
3.5218873995458075	0.4452793373322468	0.18298478175098465
3.7650806551383673	0.626389534912039	0.31788465702585916
3.7177213522948827	1.224854709955168	0.21650415515517218
3.5374304155628025	0.6638888066189509	0.7612237203120078
4.477445573548659	0.734164582526559	1.5265382719166611
4.327564519352299	0.3194287306770478	1.4683348150806537
3.4427380269981414	0.5549649730355983	0.2913209954425309
3.5822702697848	1.0610319592982462	0.49342604744587504
4.485620271348549	2.756376770148867	1.178296906039462
3.1125263335781583	0.73201257837998	1.3753920732855216
3.2857598351652078	0.6091274325594229	1.767170694947679
3.9660052407731436	0.6225934935460262	4.509444550108958
3.4816535922554244	0.464723323190149	0.01902133488133151
3.626471132652957	0.5028475639590897	1.070547001340287
3.9752243075583578	0.9831446705880884	0.7331422681271664
3.4103726291065364	0.3356393615584462	0.6415261986933631
3.4597501792350602	0.6235089786031422	0.49956628081237886
5.796406582032914	1.2901081153826257	1.1011556464056629
3.7733925220189595	0.6979406536323174	0.1533728448276268
5.57480306782828	0.7219469372560243	0.04515365165729124
3.8543349159488853	1.059401368045403	0.07597845045498797
3.432951067533691	0.7600732059737251	0.39602445853537793
3.826670175952938	0.43848885075003374	0.0628555463882512
3.237286063855432	0.417110978953946	0.13201829963359235
3.1809916259883346	0.38295873215514054	0.2959165106485957
3.587683539125612	0.41848611415992876	0.2298108084949535
3.539130310907761	0.4700521227790959	0.5314365847243896
3.319958687861521	0.5963578772261948	0.5698300619418448
3.891451551570875	0.8401676051832874	0.838908889624126
3.5785298863854917	0.5559278169636992	0.15135483885911616
5.308879642748252	2.4439147724613437	1.0271348313807847
3.821456021712538	0.8593843130718662	0.1732264759023493
3.9810939529110483	0.6749182015652797	0.32205842682370145
3.214914764863944	0.2376819084061249	0.5385216846003509
3.38217636889936	0.8181949308297936	0.39218958762421585
4.381648906989381	0.7802970267340759	1.0766017227692426
2.9772402138288836	0.4513913916318979	0.6290189969162748
3.1128344422535323	0.24220897020956467	0.046839956632304336
3.2270204011365826	0.49397998128487974	0.44661221101352
3.098746007193143	0.5031157348014735	0.31552725176692165
3.2722541427960197	0.6527790922310206	0.20936142653339296
3.3284229760003305	0.5616110173198158	0.6427197762867882
5.659348876035855	2.2058765104861817	2.1479309418127506
4.3132421335653115	1.0929054056313596	0.18199342585229722
4.315030046626534	0.914821972337133	0.06643915736132011
5.009526184518448	1.1644904062908261	1.1416845037654193
3.8218402787171604	0.9198136175604712	0.8859773697815766
5.053108444967684	0.9768596685626199	0.45204758231347747
3.5830717276473742	0.6614571087501824	0.44357937248164914
3.3395100894162164	0.9206656715862928	0.4883068521900482
3.676262782914731	0.5589427835377245	0.46048695145211394
4.2453320161386365	0.5374536708601998	0.09146141479064807
4.671237690395076	0.7745867874036917	0.031225800900854028
4.471973360604244	0.913445101437875	1.2021317698210325
3.6457734851226347	0.6646921020295096	0.5489897987867445
3.150551596334255	0.5057308092400181	1.1114022201208225
4.651936422515316	1.464520945451245	0.4326927176889279
3.557366282607689	0.6292577111724476	1.5405304073407666
3.551116438748193	0.5105360122413687	0.08530392593624292
3.818107255858388	0.8556482058600221	0.9254174331659297
3.676037404128455	0.8232410645968951	0.12860708527876352
4.388562399267805	0.8851487085434779	0.21737768487761963
6.079070087116537	2.1896502329247367	0.7172633387909918
3.447507830243779	1.4594540023525484	0.3191543599899922
5.905083507075287	2.000914919922974	0.3572806370587936
3.8435206469527246	0.7603236097499662	0.2801510959739302
3.9851651520681353	0.7726202150733652	0.1338148072830997
3.590694385582555	1.3249276532682719	0.7273041253808527
3.79397753680228	0.45844724845884965	0.47034545548918727
3.12252852384767	0.42493095625214394	0.2511266206209488
3.3976399825826755	0.49003889328864136	0.7347923569862522
4.554260250010656	1.1780809526294185	0.368823654315493
3.470861433681629	0.29297849509845775	0.53400284180034
3.5746216281022556	0.5193774907795391	0.5702466368354837
3.2867386433274213	0.5417281442716851	0.8527331709085799
3.5712439905418507	0.4764582387908347	1.4269940259834373
3.753453902716093	0.7434037194427896	0.7964439048621696
3.518917146925747	0.5016142951892768	0.13682960632088892
3.4355983517888604	0.543290995712508	0.08013493509545278
3.4374651010712216	0.3206701374653902	0.06514592235745664
3.9981441461837557	0.6502315861544838	0.25152519597177037
3.6826379863248224	0.4975950489801155	0.06159024802303947
3.436538837359016	1.0345267642237845	0.9073704287431139
3.5280114063848744	0.4177970447329882	0.21740417520327882
4.303303106140888	0.8971503230269735	1.196759433314151
3.914384595827061	0.36660408780160236	0.7026025674082224
3.4358726141228444	0.4500295033244245	0.32766550935726557
2.9173502917161036	0.5578028258351153	0.09277136617041104
3.0207654378543336	0.6478126404587367	0.16282478259101074
3.526010017893526	0.6169405216975351	0.23152884027168175
3.764408350157675	0.8977611631175154	0.71345999595788
3.35103974852085	1.0168959301909342	0.5243708057550623
3.8760565385988017	1.1443914297522186	0.6869652542467367
3.9778552979214687	0.948412334436531	0.8120584494772486
2.9166075857361267	0.2548822151557333	0.06953826580816314
4.421093591598979	0.606879181046379	0.7727570772346324
3.4946423084278346	0.6457916907237762	2.742841408326526
3.647858898852128	0.8753807630762008	2.8809844697045075
3.180938105007476	0.44916568855501215	0.6580517673007078
3.066085283038567	0.5973806490684064	0.49603773003215723
3.6365375536072833	0.6168333357087195	0.3889532004371514
3.2552635741036884	0.453415266578421	0.8337899766274517
4.180004514586402	1.6657979398271936	0.39682477640126634
3.176565812161567	0.5713393466296297	0.38993407874685726
4.7502025424680925	0.510559643834474	0.39657463174175156
3.066054694740253	0.7105733871281212	0.6664054142981266
2.9627945078096163	0.6699957086156558	0.503882218831557
2.8207861163345025	0.38971237097652933	0.03305409166491158
3.9088708081526304	0.6560427667821753	0.5742583854755863
4.3521658346489716	0.2557532664644946	0.7959459113304506
3.8497214115998233	1.3628979443186016	0.9019229581179186
3.746896851941652	0.5457115786043465	0.29395300538055213
4.705438518523002	3.0285136928249345	0.6003601713165132
3.5246222321761316	1.1025811930097507	1.6490635162848766
3.753039641935118	0.8995381462836872	0.8769090986287338
3.092967344495647	0.643514952346887	0.3746336288895029
2.997183596464933	0.7323634264550816	0.30467928807009637
3.169108969157622	0.7700195524358292	0.60608115038968
3.890255196432453	0.42667460140674107	1.0877331017633889
3.2861237042757354	0.6678658981087746	0.3058192374665982
3.4598082690058503	0.5564230830008385	0.9509729630262529
3.8939470756645393	0.6850517683336166	0.8355379118290847
3.2173091922290533	0.3672910651032377	0.028000912337878603
3.815182461841852	0.35262843833397217	0.14508962562171068
4.28343245438597	0.7679862838909872	0.046949009624173255
3.6192003745355095	0.7508313848330099	0.7313292429440985
3.4261213609494754	0.598839009204338	0.03847153558033911
4.158488546555368	0.8162149244569898	0.4669617839321868
3.6008135532722316	0.7820320355010473	0.5545091066570216
3.087898451880709	0.6116127368215927	0.702120835991927
4.491277220834655	0.86782856370252	0.07585723994783533
3.8644498707367565	0.3985389579254467	0.20176277559193245
3.827843784236358	0.5920417160723838	1.279399978721527
3.7205077644299225	0.41100231598566306	0.3564142648925115
3.867958698081214	0.6968587721358159	0.28722440582152586
4.154701430058944	0.5822975617147654	0.11084048288462389
2.9638329217302477	0.4558199186047551	0.18087595481702068
3.0909311862701623	0.8439790481349181	0.520334053681347
3.83138624969051	0.4771895350697378	0.10459919395895123
3.478967925009413	0.929891946757056	0.3913857995846963
3.1361302822611536	0.5644321360832374	0.625610430065997
3.5116352982391	0.5191161755158228	0.36999405130175567
3.547830702309236	0.5431483338076443	0.3726124314305903
3.706755719023212	0.408319960157712	0.6907640379809885
5.122665559685386	1.3439524941864618	0.6363971727499849
4.0767268092803635	0.5914625584218859	0.30789877406799715
4.138587291288205	0.8708173483010397	0.787780672569489
5.11397356554143	1.0235830946146538	0.8743578585733691
4.081415268123791	0.5836035042676146	0.46662463102311547
3.512680169835416	0.7984860650261849	0.5861955484222081
3.0994369932665746	0.7486513057238913	0.393587211073966
4.420491907206018	1.1535298006501828	0.5683443007064377
4.599745586563418	1.3624144992594454	0.10785667057523063
3.6270547625471194	0.36052486727200495	0.7136063331385669
4.340761279442578	0.39011894193767205	1.0792441760667582
3.8197847130991684	1.2860209484009326	1.4484504206708675
3.2851684208375715	0.5300565904304666	1.1653087345768496
3.2013112932173278	0.7248266884222696	0.18140511136175275
3.3320070300183815	0.6210695585861774	1.0658523926895744
3.4772077340309626	0.5650303651440152	0.39544686283753194
3.8439703745046145	1.5469366674272176	2.2449257549543
4.1672947461137655	1.1378036598359857	0.7179461213141827
3.866538109033144	1.0950016728728147	0.37640985629288626
3.371386077869228	0.7001738318673851	0.045084553414521666
3.408679150865629	0.6201202563125254	0.057892796184316975
3.9822433055377866	1.2160847980897809	0.3410269125289228
3.305892474047374	0.6857161026350784	0.4085768911490799
4.267694096903253	1.3367618187525458	0.9541887186208708
4.663138561442201	0.790635861572021	0.17629167277768265
3.973436417788303	0.8215886734417865	0.7478731552264213
3.4546211530671056	0.518415857814857	0.9132449805933698
3.88204709165555	0.45923851708254304	1.4119791149028453
3.4252197714911743	0.7788608186650614	0.11020352895875785
3.075231441329361	0.4259922730303405	1.8464717401868613
3.221421253108697	0.5888165994820025	0.07003142374825089
3.2774271190056252	0.37173957500081123	0.29995715627408237
3.3461987598958607	0.5570073445979795	0.3810345271085107
3.769689983787598	0.5549980805913004	0.06464863784997865
4.048008065414751	0.7544291390783922	0.10945475907691482
2.9840463533489685	0.2652577366650808	0.4292624626381465
2.9656882994523577	0.5549317938267049	0.671664375065377
4.608390823469117	1.2348792290271255	1.386451776385326
3.360804845286251	0.8574098335879202	0.5240251250493171
3.017561863760467	0.7317312856783907	0.7080933905851895
3.070167783583474	0.29364329639195996	0.3541189617789826
3.33808577220842	0.9033859851464543	0.8614095235190307
2.820073734652099	0.37272742062755104	0.2683411470801267
3.3610170379188737	1.6390539732814813	0.08315008620471898
3.1926244183045576	0.39358351745158293	0.08649695707332983
3.099612578038505	0.4222809279184876	0.7937235911160929
3.447921393409811	0.6339091361613136	0.8331668510711745
2.649685268094082	0.6785480123161325	0.3561240363669178
3.2501242739215948	0.5168536904462188	0.2618541240740162
3.8292525768572103	1.2755001741522531	1.0041229740697608
3.268325201543911	0.6295106916636923	0.9250091397549918
3.878454035089923	0.6277921944986862	0.21054497452646892
4.5206366943135015	0.907169890681917	0.028013696003238664
3.2768851177929004	0.44374411639731126	0.943653868750103
3.109336340060225	0.3832868553028763	0.459247563529106
3.599861970655568	0.7211432363944978	0.44510272607160606
3.725821888463348	0.6610787359517177	0.17367512069896185
3.9883484045598143	0.8799015763451143	0.0605605623659462
2.895589664359216	0.4295688486592646	0.20050611121275996
2.8330136943931783	0.31783437023435934	0.06938901291151467
3.5828107903715924	0.5812497426942729	0.03511237192213312
3.353868741455084	0.7209074210601738	0.29555824328298286
4.013123443321625	0.743853527629043	1.820280979191692
3.2799440926939543	0.8256530917173186	0.11377480840346954
3.8849396629329735	1.1338630899814093	1.6024541238757568
3.2142748512080237	0.563040057638996	0.24184968326295953
3.830500194998079	0.7831801750572722	0.47522207967576363
4.198622589904953	0.9103909374556582	0.812335538145204
3.3944291406165874	0.5317193754196661	0.17884832134861872
4.6917687110166355	0.6225388789467563	0.7593637313957254
3.605200414282672	1.182985232896823	0.4787545807417246
3.502350891547589	0.5079645773583901	0.7101577762770164
2.9629656604580603	0.7007746611065766	0.10358502070610931
3.768185496423048	0.8796973872692496	3.2158383866291826
3.774234635853103	0.5022614087129367	1.0366617063666896
3.440698860572671	0.7316968401709221	0.37467656800724336
4.584473395692445	1.0407738543932699	0.27758213588855607
3.7364547587668078	1.006677918082067	0.3389201095401735
3.4826408946151344	0.34050407606233324	0.20106183031434743
3.1588839344374504	0.4985997875218515	0.16121803043243998
3.285404497363105	0.4555638411629712	0.42970535402899723
4.45177125818518	0.9593558036253831	2.4960067635409793
3.6676855783868243	0.47211722935732126	0.11152007090621474
3.1316460893812095	0.8444162322399554	0.45535266199322355
3.4715912888580145	0.7301149836230508	0.6158000808834512
4.091920808026198	1.8243558523094365	0.9421252177811605
3.4338808291978706	0.24264030320387053	0.3484103188380291
3.6324860311504454	1.087125296326749	0.8620396230308467
4.016829226058301	0.9317423696805311	2.0442124035391567
3.0237147041193735	0.396813277623308	0.5838947644415375
3.0571959820667987	0.47501015146019876	0.5707557113284638
3.1866940566797344	0.3988324561482255	0.453521870689808
3.8079407818775888	0.5959769062928363	1.7892602270611113
3.8088820356036077	0.5579344140332396	0.010995194718847134
2.987377130775769	0.4965822620935314	0.2586582601826888
3.6381019569942947	0.6426958639997997	0.455970081862634
3.7933753285065666	0.5089298878933751	0.05165735431217733
3.4938092671098526	0.8305618276292235	0.42570249194183796
4.0268398112069645	1.277572820069552	0.0935849316278019
3.4451942256311128	0.5696559892268841	0.06304501127009376
5.220266675379554	1.1581642412995015	0.7216473842609797
4.996781349178103	1.3514249099027456	0.8795587731624771
4.358931120591424	0.5682692594324823	1.1301303058323473
3.985849539523483	0.6875797300468531	0.43757651307272705
4.200908746498906	0.7188564009958696	0.21850278170743564
3.9171091729734897	1.1653710434784945	0.2505150652974413
4.270682727814911	1.087419190790224	0.48321989409277827
3.714122333685644	0.8631689940285312	1.4254159099473591
3.1996258269989943	0.6302629059355771	0.9522764009288833
3.3366688067192096	0.6857706876589085	0.9444800889944305
3.6659892856413396	0.6977223423818302	1.1449514342032345
3.9861055715004223	1.3836372942301884	0.18998918304589318
4.261221069799384	0.5878601580757472	0.3172791404361942
4.501802994419675	1.1907449839392308	0.09012983384511396
3.273124734412094	0.5445459727228149	0.31702302966197116
3.572230935235578	0.8405726330240243	0.37148417447447335
4.291826066806144	0.34141067028479344	0.6159583706463676
4.2450290977967935	1.4930901840636912	0.20414078144049574
3.245920791510904	0.657302312781487	0.3624912497721655
3.609482409707331	1.209506846809776	0.7058450313848303
4.864138479806956	1.0887393892076225	0.9607701630699972
4.242226452908511	0.8782811410518181	1.2175626089453613
3.1587525300397576	0.5676741524354796	0.22535367646207183
3.7543033428863635	0.7562102665853382	1.452673068713635
3.700683203726554	0.5880356963966189	0.10291557454146716
3.4456633975288256	0.7968097852365652	0.1812151565824175
4.002863304881347	0.9425526832174036	0.6773770101810385
4.059724586909102	0.8923846612559448	0.22302820606133533
3.451870532914214	0.4509725716647367	0.24339587389452522
3.9286002604059527	0.7794777421341903	0.5194539825909884
3.6014597369912806	0.3201720180510965	1.441580952186275
3.408934355298299	0.76443691984498	0.34981274332226464
3.9705235035333266	1.0805948966846923	0.09297573532324988
3.716576664898244	0.7739258449627766	0.753804033609124
3.4853721246210085	0.711433641494174	0.21752697364720053
3.6544530211362654	1.1084757432792816	1.2832439209841457
3.5022319917700866	0.8597277649508008	0.7016214221358079
4.197214374516513	0.8996201353346152	1.3658757830216208
4.254985090582683	1.4875663867644149	0.7671985318164419
4.626150047402172	1.0493201811684612	0.0784095371100747
3.5869389318004017	0.860506953192571	0.25000630436365423
4.218122051698463	0.9544176008099812	0.07246983206574242
3.6706849919216555	0.7723352806294459	0.5957868331411224
3.957154254479984	0.7702908389986196	0.16242430979389388
3.2933540823427903	0.4551403377659847	0.6728628866101082
3.2597441519174466	0.7581754904443115	0.014570679386021967
3.883160531734814	0.8623475287004598	1.1717733880855454
4.153749045195007	0.7949545816592167	1.1095193208856104
3.4800887540244467	1.2796951857109702	0.15679092226323166
5.068760415016759	1.5267979076161464	0.03861491498214009
3.6458490537221206	0.4128837822465108	0.1763501047192797
4.008097853279421	1.358095236778252	0.879021654862939
3.786315325710489	0.501490687783836	0.2470909140869752
3.2112897946502454	0.6564155122559086	0.12150841881505525
3.9365974396740473	1.1935113977205345	0.6515170194857437
3.765207992067945	0.5973658092898353	0.48796931192281456
3.1286510246613997	0.5669706491841369	0.20276054206155147
3.9929955527557315	0.38498454388771775	1.0453386950019703
3.8526977567311	0.5085753017494008	0.6835959146342316
3.7123156965036874	0.882220849773794	0.07552824935249947
6.455629689622829	1.3676852556992998	1.1223135910451354
3.673153348774272	0.7941019100842869	1.064660685012802
3.4655160007134795	0.648586190555452	0.535982747980537
3.9583311415298326	1.2354664816952898	0.1787853910366406
4.084093007232843	0.6477842372418477	0.2673048081908439
4.031750465367447	0.51595506087261	1.045182169399483
4.5852597016314975	1.4764021184794909	2.085726550783884
3.3285680786810867	0.661741073136277	0.11228118879514182
3.339691807559863	0.7454432919306864	0.7025809064786852
3.6348479531019495	0.9156688249900137	0.35007269754575754
4.366919213799646	1.1298607812710737	0.6259396863165716
3.0375711557572562	0.5605721920436189	0.4362530342096691
4.00017609466675	0.5827731513957908	0.9322175777681818
3.7771532214890144	0.6333718564752046	0.673917820716118
5.237380234185258	1.7337347645678798	0.5583213555355868
3.8101972163404914	0.8070266028721605	0.2495946799066302
3.7720125281074313	0.3531841796468831	0.37207231117290995
3.812266452599276	0.739848969127333	0.009313457767532118
3.129532182619361	0.413166371076798	0.6457686490877477
4.992554931550004	0.571715739199561	0.5231031324964678
3.6564474137944636	0.692616033765019	0.6274982960774815
3.204669892026104	0.4868307757778374	0.013112613056097011
3.0979556462472044	0.3284324877016378	9.011963615224161e-05
3.543534483637049	0.4614955407658413	0.6638611326474124
3.282204350508775	0.5603222937924732	0.8944667095817387
3.237290000681852	0.4002799401931183	0.06266097705540297
5.268525608786146	1.4631092223021125	0.1857167864897612
3.432673396201583	0.9374798348390703	0.37596006304441043
3.5063492867231	0.3423544702037181	0.38780742831067355
3.8606578986477214	1.3424379834973212	0.7238274072037427
3.659720492169721	0.4343897352401691	1.9159826939769842
3.5251463890352546	0.8760493673620212	0.7677957906628003
3.8705937878301886	0.8603272564538395	0.8070819015544932
4.574323508840027	1.0237323342977476	0.04921822236527218
3.325691943141788	0.8035951645687986	0.29644259414278595
3.617731137728775	0.8085344286854372	0.3596729558474048
3.5393584185963425	0.6085115161371155	1.5967349677860234
3.5118407758257666	0.4108793217423856	1.3634372714380603
3.1787161353183064	1.033524956635159	0.5976184898986867
3.6995323443077526	0.5813215652479007	0.5636384163589324
4.01395172478853	0.8922383084217665	0.1996734982108156
3.544235700898348	0.9701623919522968	0.07358031663920772
3.1127622864359337	0.5260387903784225	0.9960682041422835
3.5695770635078317	0.6868962490977946	0.3851815448223468
5.119135528092137	1.2945541084744505	0.5436748415169812
4.793392663207306	0.8051785449181863	0.5338086546017631
3.2370106456617096	0.3805602672379381	0.03203627740491477
3.0258531616335445	0.5721355681115381	0.3526407782073654
3.34658612870438	0.4879500638548798	0.6900025981449657
4.747850140277346	0.8483640826591348	1.0289816474602804
3.3711394480428085	0.49786486548857384	0.35181776893093986
5.1063980722716895	1.9764345161495696	0.7172989142378479
3.1392491698739207	0.42169246057499343	0.42887313302469376
3.7050795204719775	0.6012714936174726	0.3654518291739812
3.9294210212329364	0.43397364315072995	0.7387582384755469
3.274528958786621	0.29730479797562315	0.3750541724210721
3.1018560072793653	0.44225596273088996	0.4893422451881311
3.9852339675945707	0.7873829720502055	0.8063849388451209
3.482935060209576	0.6817544175671827	0.03899102935373133
3.4545813580505937	0.4202043617623019	0.056656949627028164
4.381203316339084	0.6389458120257885	1.1804731164166875
4.35488508534206	0.9335780551349815	1.2598439498287946
3.742671873349151	0.6029083126463064	0.33665362413140043
4.115745375115655	0.5018762115394468	0.13663960582842982
3.194885992790364	0.3281361701375931	0.20308053753827737
3.1263485003273326	0.3278329913799043	0.39531116717444426
4.7579507991765055	1.1516699770041643	0.11717155184562067
3.8229324836963148	0.939593771226528	0.9087029636606062
3.1411588229502736	0.40187080546040366	0.31170553904160603
3.5797921034955476	0.4594597570939216	0.4747280136507319
3.2164691638229157	0.2856330143199943	0.5173377474406946
3.3251769524866233	0.5331493701752322	0.6596152623687619
3.544393890858371	0.5271690409495216	0.4156841805347393
3.748949777768531	0.49339215719472196	0.12199959328504706
3.431947640633337	0.6426355081987913	0.9811000957567944
3.70484453634636	0.7674273162534109	0.06131698216276282
3.607876277276124	1.1454532377954965	0.31904701088957066
4.380667348246488	1.0946517373527889	0.5329513408008504
3.6973835519776457	0.8168778910924968	0.5948169529802411
3.6365515585794483	0.687278874080385	1.0591979092829737
3.2675086446072075	0.5421707880697649	1.0268030356724636
3.41090616002389	0.6435146565548124	0.6995773309103108
3.6033522833116374	0.5258507029673197	0.15296412292563977
4.2262918598153245	0.9369430913937198	0.29458747066258223
3.6779966806411615	0.5320478523819104	0.30298978163897056
4.619055854092228	0.8955916469396477	0.5777680656139215
4.97068714237194	1.0644616555297348	0.3657187809207737
3.3813400246131597	0.37386656506346394	0.819070628702627
3.5117694036706735	0.563505514128777	0.07835445245942374
3.3857207276886294	0.5391186019605221	0.1915470817805225
4.845784361200319	0.839458565078018	0.06407047711183311
3.30721015893805	0.5615605262573978	0.14625807679648029
3.892917129690263	0.5447197037454308	0.586178135375961
3.8423943776923006	0.5086133035861267	0.2885495792013617
5.09452365563085	0.6758004141921317	0.20726186161671556
3.463261080702918	0.760551694977078	0.2399234220986649
3.5511022303166504	0.350580070179752	0.056765633327062415
3.7177094680461344	0.14364200790820125	0.6518224742888693
3.426522291745099	0.3915854646694322	0.3918972577256241
4.586612817047893	0.688058690428131	1.1931021753705489
3.2631121099668605	0.6709158898891009	0.7789675928399873
3.408269445331043	0.9484814237411556	1.2963652670963022
3.7164819271301033	0.8560271731936752	0.5157085453551016
3.6092893869139773	0.9506482494322022	0.6380663869320004
3.811461959964608	0.3913197540265392	1.0070578288265313
3.380006864251393	0.48436071229575384	0.5960494324283745
3.8429400041626884	0.5305677278924374	1.0110665376730965
2.9552684545455716	0.5524139286717731	0.5957192129355217
3.0412278242446256	0.3535895262288511	0.5366914573124413
3.311350268311489	0.3979910848198567	0.347330329713343
2.910612968347372	0.3786969607760673	0.3635637991278773
3.1346771479902866	0.29574815680293765	0.5479955715885915
3.4774623801184643	0.5498432491944061	0.8877444224735862
3.6300711936673733	0.6251281508444175	1.8156545151688444
3.2243447644093295	0.9013261286572454	1.0899778367902138
3.3326547125490116	0.6991866280994097	0.010481597501931228
3.6842682345736346	0.6541918429906521	0.11580344857176272
3.6948709196607745	0.6895192182378722	1.1417288520955253
3.709380607404911	0.7148920043096483	0.8885036718239532
4.888149776528922	2.393761681056702	0.42300738998295706
3.488351822091958	0.5687111135165535	0.09213683517390225
3.247495815010078	0.4196691977009961	0.5492069740396133
3.3987703683011983	0.3979673346720112	0.1485216919443364
3.2224946337967793	0.389293199173104	0.010243536527372754
3.3630880898759705	0.6065008477553105	0.4098936683752543
3.614281459346094	1.005577935356106	0.24883877006635569
4.150727567978112	0.9265173842049451	1.004915471804372
4.444683378628565	1.0402996882681492	0.3412247017985479
4.054644678783736	0.8709261218817643	0.5386048918898958
3.4613614118036753	0.9121466925805942	1.398288706126197
4.163290128758284	0.8055918740253927	1.238617092422118
4.376175871278747	1.3321723623385158	0.7093069856680365
3.8198917010772364	0.8299474238935922	0.22375076258185134
2.9672438232959495	0.461798006888787	0.14524657910926098
3.3974558765181846	0.535047292257835	0.931971652577564
3.5244319232433066	0.7109924824222412	0.2916660561479948
3.982985649396031	0.866059495173797	0.2328455117102033
3.921135316696267	0.7306668887721286	0.698296913275571
3.5640399162780674	0.8554393812264143	0.8001210268734744
4.793408699207147	1.0605255490316488	0.11231494229989208
3.4170434995504126	0.3056021018083027	0.4702398836952628
3.764605326360117	1.2217742467721542	0.2602891708779753
4.809147471557758	2.138348375777852	1.8669823536827224
4.1002952703180195	1.1619190325833688	0.04123965450856781
4.315061044080524	0.9257664000024348	0.5937226150627346
5.1489811865547805	1.6370620292815132	0.556572844182764
5.198465155344087	1.541705180654404	0.17547510015988624
3.7984213659829162	1.2213020887190378	0.9563144564114623
4.038037609948202	0.7987383393482667	1.6164355009330265
3.3043110703470253	0.4787972457850722	1.4161564574016656
3.0065912484224726	0.38066796290945926	0.023012027359333276
3.311153678492792	0.535053697344525	0.23960366037851544
3.7497740169163203	1.418928292637563	0.008247145943969914
3.0349098321975423	0.4912229739445384	0.3826143320298563
3.8810764294727376	0.5309485010820041	0.12797430409892735
3.5161049257599224	1.190451854588134	0.004450970477658189
3.876668789353909	0.5390775202879245	0.9352809883814109
3.5775513677202113	0.4839097380569445	0.05242249896540119
3.581327197009016	0.9699397677901014	1.0934022358991002
2.965572987671453	0.8130588565343368	0.7437412280815927
3.179798689697508	0.47692658840368574	0.5049534711648664
4.3212640899213675	1.5530819065956052	1.1590773844447844
3.1763965489731305	0.49250744725901585	0.6378283107591012
3.731513451787837	0.8061932926872695	0.5511660861942409
3.229856197300297	0.7530493031373615	0.08135129026309729
3.193261335503991	0.1648588680868246	0.45325826594296204
3.3769758211700487	0.6659457342107434	0.4125898431621059
3.0656330551736852	0.5161964340277634	0.1956756969522082
3.5000649848103182	0.9385479902259112	2.051516633434804
2.8715553552316697	0.6777776456513054	0.2444019381967386
5.2014959799793	1.2988922762247932	2.35283409412905
3.478152046090682	0.521126116557226	0.3001406573843335
3.480026844923032	0.2031411534311085	0.778873029677792
3.7502132911950863	1.6160850398203481	0.7644713632786697
2.7891956461031033	0.6544088022134762	0.301630977694038
3.3444097504514025	0.5804594114529953	0.30742289023903435
3.6210075718589763	0.6581058434824761	0.32813406192751426
3.657873853204147	0.5206935211710685	0.5216502348138995
3.319658924619584	0.2503222983510298	0.5495380327019592
3.3531705934633083	1.0321686183693108	0.301704944801675
3.432083382090166	0.34700628173537784	0.3598633851524916
3.651219790058605	0.6552019789709446	0.4011707128420088
3.559941189864047	0.6380796562077251	0.18177426240969485
3.4728876499087855	0.5903683284929248	0.8108826083521483
4.957383343988442	2.5101549127022236	1.5102239229997176
4.562726094440384	0.8046001697904064	0.3792121456948341
3.745071844469942	1.0671624086993297	0.24686260116741876
3.6725755914164897	0.7998093910613567	0.4127108966877071
3.280331133211721	0.4343534479946537	0.29122242799783793
3.6233764768579535	0.5480456791889585	0.49141817345223826
3.245699897487253	0.5087863625817626	0.3204142717559959
3.528121903777832	0.7228226598731352	0.49778110961213207
3.4149838089107534	0.6864304143039879	0.5312226063172201
3.5215794655000527	0.5236124222207315	0.43251972685349127
3.4882041688794785	0.5747866972977056	0.6000754519073356
3.959214204994905	0.6425037396934407	1.0001480352605443
3.4886042662107535	0.22266540437187565	0.4043608431546848
3.3941171550977445	0.6860051617306187	0.25342766524111304
3.313927961251419	0.697225078853178	1.0196374922023845
3.876636195334849	0.9023676653992239	0.7186537478168571
3.253093883136712	0.6950086708653821	1.539086505880194
3.0722564263457324	0.6661674878714268	0.0176807175519631
3.7565836105869024	0.7844887806992634	0.48263225713986113
3.2405712753874054	0.567647955222939	0.2777970371983818
3.595406979840404	0.3972586312923312	0.3021917170580457
3.1215038419826002	0.5032746190394011	0.22034322800431771
3.288860461485321	0.4570231353412826	0.2999538020032244
3.4995358921102016	0.41659247676773425	0.732017256836574
3.905956301443576	0.8337555917692401	0.6308966205755542
2.908173490912263	0.4427414946903394	1.4297504327285138
3.4189953741163563	0.8381533825739926	0.9636122725205117
3.714317059922977	0.931358218221974	0.9717169851887658
3.1124685059075015	0.7641496373526302	0.1409574550361674
4.208648183523358	0.7302626153986871	0.15251601611472176
3.0159946401959017	0.5347795301770077	0.14970827293516975
3.745087435021814	0.6400077082159242	0.508662631067826
2.9619438764315436	0.6430771909064494	0.45576001155838
2.9259495086514016	0.4151411469690687	0.06517844141300344
2.7380566725622195	0.43479817032049817	0.23913408393208058
3.082074450356665	0.498741024827553	0.4344957873150601
4.114437067620725	1.352759573007557	0.9392807130894829
3.5256633817686547	0.5610633712323108	0.8273844961211405
3.478843495795869	0.4407564889181801	0.5348447604679556
3.566645196652435	0.5529817106809123	0.36705839885863645
3.3581633154253567	0.5910251631007003	0.5709463282981967
3.6442357360342665	0.7638898899088956	0.05331590627193217
3.2244630998880046	0.6076555017800094	0.23576409092902773
4.047096215502478	1.7278746796516982	1.534475532715983
4.269239915936494	1.004932256757353	0.5631239043804157
3.7314836146870185	0.7400074921663765	1.0106574205618073
3.8378542171008605	0.5949600619283495	0.7055393022913589
4.11320146757256	0.3728710442442741	0.5780352420117598
4.763400104501628	1.786257756022921	1.5449854716486207
3.4031159839587732	0.7192295243346736	0.4340640423173334
3.1301911600512957	0.2733252505476862	0.24035142259715903
4.0454264558018735	1.3835889825356846	0.5331970974897376
3.8259792571149016	1.0673897385775037	0.6890278345369544
3.6283120325547946	1.1123704455860057	0.4345794738464861
3.6228069935532083	0.6859666339691666	0.5779484895867348
3.233449991708856	0.36880642290023613	1.6081705904681762
3.2033727298314836	0.4176527380705861	0.5337331179333836
3.7477474872266705	0.8839826589969286	0.9963311020487347
3.215297768052949	1.07588651964554	0.6942475016448285
3.2709637144460886	0.48105675506097234	0.31863233368646804
3.795606398671669	0.9374274899554599	0.22683673638901825
3.34825247297627	0.7827354738234321	0.6885998181124089
4.454975394482668	0.7822941864969772	0.8516301362655261
6.268178025709614	1.6515854462570794	0.2408549964748795
4.177343696166256	0.9459731867949313	1.598447004031308
3.111498245314934	0.2528281277265716	1.0021342339325685
4.017547944681966	1.1026359032196495	0.17859817490998453
4.71729363352047	1.409323671113197	0.678936157459
3.4230926232551857	0.49765063735048354	0.2532828553892156
3.338303088475827	0.6761224159405198	0.8375178843379792
4.387268715952365	1.4551649305419703	0.9440826015911958
3.7548837363679612	0.3203994126682348	1.1528205098184898
3.582616134871973	1.012393431279172	0.6001252646755125
3.4529592967183174	0.4773923952375734	0.1546534956679395
3.7193142709718368	0.6671749737636411	0.2087252651426068
3.5463347119791884	0.4668964906522042	0.41187528747925856
3.628240633661901	1.1414767835516981	0.6131566790256688
4.266878886988344	0.7139846125104485	0.7508681970934417
3.776746471554434	1.1108335338853466	0.8718792842526804
4.676256709603201	0.76974821663277	0.1729234897069254
3.9523445711789598	0.7143083370701342	0.33283667704437825
3.078634372710218	0.4296546179931946	0.04108912510234952
4.430484175568826	1.1186845805582064	0.5064469034785877
3.9314048634441816	0.7051983624989795	0.7691608691235298
4.993342727526473	1.4276347119558723	0.6840086885119994
3.035778900342445	0.39181443928653925	0.7243068840945415
3.020781760855098	0.22093570923743688	0.42082566109552844
3.867248338641811	0.6332262753816602	0.6937990661500852
3.640944601909383	0.6063071235968197	0.025762457993133148
4.055500301467926	0.6884893914775803	0.012984668976406433
3.4398672995199697	0.3897287268189852	0.6446849239672463
2.9117923943285393	0.2744934348389634	0.24084622111458476
3.0064633713954403	0.30197064504683335	0.01591553647943189
4.391973838228084	0.9054334391918505	0.9022092784567709
3.1378086256298587	0.29426355613430055	0.10524509407671512
3.4029773858003045	0.6594008768432783	0.155423895082615
3.7590215189542198	0.6611898276725579	0.1246571685732033
3.8134699550867044	0.5098393922296713	0.8303682621186033
3.0503467782260745	0.4051746759362176	0.22263832747986378
4.138557712949985	0.7347023935917103	0.3307126528629121
4.306896388024461	1.0137043742859198	0.3560291780609741
3.1909633446718897	0.7549716026882105	0.44911462446241246
3.013091977579709	0.7187568859523368	0.10386178226427178
3.0478811265578365	0.5632928534456696	0.5355037940103975
4.66497547182076	1.2983096615535252	1.3787049066777963
3.898368487651536	0.7497702493670101	0.058844544811418986
3.7484379417908036	0.9535052795073768	0.4663273318892182
3.706325907799395	0.5896434851874837	1.3040907429528015
3.7015850503796455	0.7631179382090192	0.05196815622624562
4.47029918029649	1.4762458907401492	0.3951568815821481
4.110899692678883	1.1774486511802589	1.2671825089298892
3.999153641412975	0.5974113501385441	0.505513471737481
3.760857427046448	0.9830304444370455	0.8622305396638554
3.7425106831391606	0.7892922134322446	0.3256034243994758
3.026297233632091	0.5809636217616672	0.24047064161066833
3.103667996205352	0.3986750098411245	0.2559160716307842
3.7260176274148407	0.4002767118298304	0.2829940601449749
3.904570721485484	0.4950086151566492	0.6981961705447028
3.7717434855164873	0.5278364891196505	0.8122228562395357
4.007899714783602	0.7115523268260396	0.7164739049688693
3.3509024121991544	0.7116563847977367	0.13797971254432917
3.7880788486730324	0.9928425906499981	1.023482419251821
3.00641825275533	0.42740042981263526	0.20413653763982098
2.744960653863117	0.5201022396072754	0.37491085247715006
3.3467240901388617	0.47994609763734464	0.025890997196672982
3.2725308603030725	0.9179853745742962	0.7496159313602386
2.9744104339997985	0.5020259629532069	0.2704703363355414
3.5732209312309506	0.341830560821169	0.04098814976006393
3.625071121170575	0.7705238179054501	0.3508903926729723
3.684309661206605	0.8392308193117249	0.561159433532455
5.109853774078854	1.4838530085478132	1.273463214805536
3.5884074364330134	0.7635522396165246	0.20770935981803285
3.749261793497496	0.46616497258618317	0.2953170227245939
3.7999616928008484	1.023689748236654	0.6343720498819214
3.5649812687199693	0.883009742091328	1.012120295516255
4.6287660608922465	1.024575658618207	0.29176978830079525
4.1637832347712935	0.6008284775797806	0.05358772220652447
3.650531046117223	0.4844405678015963	0.7065649123376401
4.097464987888227	0.33019358826033685	1.0395990031867914
3.442252454611896	0.8568483229979432	0.6001200654634591
3.4984961648122948	0.5967750987637246	0.016441821205879892
3.7761929072748512	0.780907809907289	0.14028742068387468
3.632681866877634	0.6275698995908248	1.342159928048819
3.7770769793277004	0.9513607627695371	0.5786559197401494
3.7329589901705895	0.5280432216504283	0.7161433985461554
4.853307371506137	0.4207308759805878	0.8966207315920254
4.595659798948657	0.5799702630219808	0.9685849662121089
3.5284079256772527	0.7712673971298477	0.5730179362195154
4.12174903403181	0.5523837586821571	0.5016324457877649
4.502927340621554	0.6021045866991738	0.19856379620296916
4.667686165676772	1.0093088068340206	0.4603025697829025
4.080049587466236	1.0091519713579462	0.9174432449440407
3.6880036038777964	0.4138749827834449	3.054445972128438
3.817921771217895	0.7815596493618467	1.6408446765829372
3.5592631598924527	0.4173506390905143	0.8752861551820024
4.288797924022905	0.40661876596494395	0.04708342830147827
4.593746669419439	0.6708961372948361	0.7247303696527798
3.78967135123099	0.4392147130413445	0.8687916768425596
3.729924101993545	0.551138523563269	0.8589577027107862
3.940852840288665	0.932785361044087	0.12179930402403527
4.169601157998383	0.8186889096321963	0.6493253597798652
4.106257702424382	0.5859343668406837	0.5928491588391618
4.202927937501061	0.7184940508636021	1.0022748317476078
3.6730006000628355	0.635672040106279	1.1134872198225867
4.862844245842994	0.8988669376551	0.06635766473140636
3.7212272499833254	0.7577015296477853	0.1191069416509658
3.7325292071467846	0.44850354486428523	0.17277033704805378
3.9232517450206803	0.6479257412704212	0.4776887656603894
4.439411008653977	0.8595745956812264	0.4362209262135469
4.5479582961260485	0.6638920787522785	0.6274444381530059
3.7374773969195427	0.6964148979039176	0.6526583986657964
3.978322001530866	0.4580287859589556	0.3051898786102145
4.489036842280881	1.1325332331803903	0.20288572833206986
3.77968803299317	0.6148063235273811	0.22189497604557196
3.8595488041655837	1.0183866185879058	1.118903822796337
3.8499410767432947	0.8220281520146469	0.7637066333497793
4.2767297447214325	1.2387258616210879	0.5654640252430283
6.610558412281641	2.9569103462633217	1.1209548739175692
6.949316270280292	3.0204296397085395	0.8066338185180926
7.421695489052183	3.1157193145911917	1.3925496663518673
7.499848675193386	3.143375249213994	1.550299209082147
6.800633918275183	3.0943449609691553	1.9819302069989986
7.570416414563513	3.859192946505131	1.1867322698310452
6.808082487634451	3.067025430812933	1.236944631137542
7.825338663632063	3.020622354947954	1.0217390274727678
7.783657272669493	3.3186998288318192	1.7203002169444654
7.145280338531737	3.9094264191974455	2.535871254041106
6.871384623434296	2.691459909289544	0.14312509690327602
7.455953192867447	2.843628538716316	1.4925928151922832
7.323631418489336	4.696692363019032	2.6008766962261065
6.825452774874391	3.1235602511764338	0.254774423585169
7.19187719551694	5.198162725317075	0.22013095797708848
5.604018245287424	3.3041290560960492	1.3384847722031354
5.951738554272417	2.7165419213002093	2.2355757576212265
4.969773766322657	0.9547794764344323	3.4702200284403517
6.130743542493561	1.3068231572779663	0.07888075639219572
6.048761982333163	0.7553576303295634	0.0492790039971267
5.989487144472912	1.2618229325038224	0.2558824727165486
5.09509364933717	1.1928394408270158	0.3595481765270162
5.746647173623477	0.3604845560666634	0.06105190614239853
5.876142286370321	0.8970563961306208	0.09191483608586104
6.62207554403203	0.7304268721285013	0.03419602476218109
6.733508735009459	0.8912073844933153	0.1312764267248503
3.9045393814471314	2.005126856258269	0.04554700861086636
4.01500149463678	1.1438185687649505	0.1895342321733857
3.890793593122776	0.9407541416026195	0.290956231520489
3.6786521473842027	0.6427349543800999	0.1957234964620327
3.1143402919874	0.25108030791800573	0.5193032882754329
3.2627368553480025	0.8289602918273835	0.2910678545755805
3.086354059091095	0.23264542993433102	0.9585942218668833
4.001215333859705	1.0211811727532298	0.07484650189450837
3.4383929244232116	0.8502690932031313	1.3459255555692278
3.204492593988858	1.0706256828657017	0.2054611574587244
3.7207361504917795	0.7058433340797399	0.8768442250263659
3.78390807616503	0.5638329997755465	1.0113514940603314
3.9807107444287397	0.7852193146233573	0.4423334053988661
3.5106432363409144	0.8653281848967455	0.8179690868731236
3.3024634523813883	0.4962868377559293	0.8940460992668962
3.398849094454513	0.44060189977312514	0.1445523330782319
3.2230405456727382	0.4723182398990162	0.39075732260433127
2.843948068778819	0.48224111202445963	0.4825852299589355
3.5807799030755136	0.5912099590760569	0.4226386131625053
3.242646188748164	0.49345187358100695	0.031379869020119244
3.0333683461078804	0.4441657272034232	0.1237185827667786
2.8033525088705797	0.38997904991156207	0.6203505218743666
3.1551369753632157	0.27735395582816746	0.29909737849590257
3.091254346621601	0.5296985584526359	2.573196041935489
3.690423388871105	0.6731193958370156	0.11519657138525496
2.9482483556540027	0.21273905669593973	0.7985485779562986
2.804914723173145	0.436312306544979	0.26893102311410355
2.8988088475494367	0.47314508681879985	0.09544110801611527
2.9294434083320007	0.26194238370022327	0.004751064296314889
2.871307453987176	0.24599137744620747	0.1319188343610298
3.073985974161296	0.39269381070964426	0.07997904723326799
3.2866642331344944	0.8219460699343479	1.260902280695227
3.5229882904187346	0.6202761783531405	0.12702880069841363
3.0521583599758646	0.3859646755049678	0.11977342366445343
3.9788908889802364	0.7896248120423346	1.2037278970560048
5.13106842602732	2.5094580441626793	0.08578125359993884
3.7980738567012873	0.8313665288982504	0.41750044763035943
4.0099699206976736	1.440511325095231	0.6115800408009268
4.245375096846728	1.165426583699745	0.10835945562808114
3.5689001959663056	0.6473804965011649	0.7826372559681644
3.2599848971775804	0.7135274609619975	0.7422466951732045
3.3106020959461127	0.43565189145362204	0.5872710583700149
3.4161996463707	0.5667640501129398	0.0449076165049751
3.560059335697297	0.6417792823640426	0.40558209941579304
4.083493642385905	1.302466578995158	0.30779466813155554
3.6923266223367897	0.5610491932778898	0.41998401855639744
3.890754133965916	1.229238825572001	0.009254711553061234
3.387791307097212	0.7941768738147337	0.5807463987226029
3.4326092638952703	0.5673272231163304	0.12254154308541265
2.9597305965617666	0.601082525018368	0.7523983391474369
4.672030514776327	2.0656917898524694	0.0006647329976368077
3.4110749582311253	0.7990073050497722	0.3512853989018765
3.3356888871617376	0.5694436417242483	0.42394385151869796
3.4671290194655535	0.6432518339503241	0.18425983887488862
4.243059604722226	1.0603643883899816	0.018968092893664634
3.5543303678073825	0.9105279520319878	0.21328263288092364
3.84242103180836	0.6518943553654775	0.20931273777313852
3.6126034423392457	0.395994036921657	0.8116526497718985
3.6148166918010936	0.5550247700205414	0.206430589751317
3.7683586928252377	0.6373189219038399	0.8457946518850148
3.5187638512085866	1.0034492008492095	1.525979421723274
4.347686829411135	1.0750283347716343	0.25565413746210486
4.223569353556776	1.1245109020994555	2.371378757815517
4.191763884378866	1.2184807013841916	1.6733722693728665
3.4466738359640274	0.7494389804319193	0.021781695434865966
4.029301144249424	0.9129941674140569	0.09838404673520096
3.3665350929922275	0.7611283188220238	0.09762916583333658
