# Supplementary material for: Uncertainty-aware machine learning to predict non-cancer human toxicity for the global chemicals market
Source: Nat Commun. 2026 Jan 7;17:647. doi: 10.1038/s41467-025-67374-4 (PMC12816579; doi:10.1038/s41467-025-67374-4)
Supplement: Supplementary file 4 — Source Data [file 41467_2025_67374_MOESM4_ESM.zip › Source Data/Figure S1-1b.csv]

ID	casrn	dtxsid	name	canonical order SMILES	InChIKey	InChI	count	POD	POD_GSD2	RfD_reg	HDM10_reg	HDM10_GSD2_reg	RfD_prob	HDM10_prob	HDM10_GSD2_prob	TEQ
1	100-00-5	DTXSID5020281	1-Chloro-4-nitrobenzene	O=[N+]([O-])c1ccc(Cl)cc1	CZGCEKJOLUNIFY-UHFFFAOYSA-N	InChI=1S/C6H4ClNO2/c7-5-1-3-6(4-2-5)8(9)10/h1-4H	23	0.079675203	7.972600454	0.00085	0.012579495	10.50176915	0.000869472	0.022829571	9.933542485
2	100-01-6	DTXSID8020961	4-Nitroaniline	Nc1ccc([N+](=O)[O-])cc1	TYMLOMAKGOJONV-UHFFFAOYSA-N	InChI=1S/C6H6N2O2/c7-5-1-3-6(4-2-5)8(9)10/h1-4H,7H2	19	0.586496926	7.972600454	0.004	0.134361339	8.549343552	0.006400265	0.168050695	9.933542485
4	10004-44-1	DTXSID3032622	Hymexazol	Cc1cc(=O)[nH]o1	KGVPNLBXJKTABS-UHFFFAOYSA-N	InChI=1S/C4H5NO2/c1-3-2-4(6)5-7-3/h2H,1H3,(H,5,6)	1	14.76893293	17.21957171				0.009654716	4.23178594	20.29176944
12	1001354-72-8	DTXSID80889259	4-Octanol, 3-amino-	CCCCC(O)C(N)CC	AHZILZSKKSPIKM-UHFFFAOYSA-N	InChI=1/C8H19NO/c1-3-5-6-8(10)7(9)4-2/h7-8,10H,3-6,9H2,1-2H3	3	15.565961	7.972600454				0.016986666	4.460160746	9.933542485
14	10016-20-3	DTXSID7030698	alpha-Cyclodextrin	OCC1OC2OC3C(CO)OC(OC4C(CO)OC(OC5C(CO)OC(OC6C(CO)OC(OC7C(CO)OC(OC1C(O)C2O)C(O)C7O)C(O)C6O)C(O)C5O)C(O)C4O)C(O)C3O	HFHDHCJBZVLPGP-RWMJIURBSA-N	InChI=1S/C36H60O30/c37-1-7-25-13(43)19(49)31(55-7)62-26-8(2-38)57-33(21(51)15(26)45)64-28-10(4-40)59-35(23(53)17(28)47)66-30-12(6-42)60-36(24(54)18(30)48)65-29-11(5-41)58-34(22(52)16(29)46)63-27-9(3-39)56-32(61-25)20(50)14(27)44/h7-54H,1-6H2/t7-,8-,9-,10-,11-,12-,13-,14-,15-,16-,17-,18-,19-,20-,21-,22-,23-,24-,25-,26-,27-,28-,29-,30-,31-,32-,33-,34-,35-,36-/m1/s1	4	2964.84892	7.972600454				10.78483519	849.5269112	9.933542485
15	100-18-5	DTXSID2026652	1,4-Diisopropylbenzene	CC(C)c1ccc(C(C)C)cc1	SPPWGCYEYAMHDT-UHFFFAOYSA-N	InChI=1S/C12H18/c1-9(2)11-5-7-12(8-6-11)10(3)4/h5-10H,1-4H3	4	11.03614482	7.972600454				0.040144711	3.162219146	9.933542485
18	100-21-0	DTXSID6026080	Terephthalic acid	O=C(O)c1ccc(C(=O)O)cc1	KKEYFWRCBNTPAC-UHFFFAOYSA-N	InChI=1S/C8H6O4/c9-7(10)5-1-2-6(4-3-5)8(11)12/h1-4H,(H,9,10)(H,11,12)	7	69.6011458	7.972600454	1	44.65720875	13.17955748	0.253178798	19.94302172	9.933542485
19	10022-31-8	DTXSID8049200	Barium nitrate	O=[N+]([O-])[O-].O=[N+]([O-])[O-].[Ba+2]	IWOUKMZUPDVPGQ-UHFFFAOYSA-N	InChI=1S/Ba.2NO3/c;2*2-1(3)4/q+2;2*-1	3	17.54075789	7.972600454				0.019141702	5.026005125	9.933542485
20	10024-93-8	DTXSID7044760	Neodymium(III) chloride	Cl[Nd](Cl)Cl	ATINCSYRHURBSP-UHFFFAOYSA-K	InChI=1S/3ClH.Nd/h3*1H;/q;;;+3/p-3	1	321.1347476	17.21957171				0.209931545	92.01568699	20.29176944
21	100-25-4	DTXSID0021836	1,4-Dinitrobenzene	O=[N+]([O-])c1ccc([N+](=O)[O-])cc1	FYFDQJRXFWGIBS-UHFFFAOYSA-N	InChI=1S/C6H4N2O4/c9-7(10)5-1-2-6(4-3-5)8(11)12/h1-4H	6	0.131711006	7.972600454	0.0001	0.083863303	12.45419475	0.000479108	0.037739543	9.933542485
22	10025-73-7	DTXSID20858722	Chromium chloride (CrCl3)	Cl[Cr](Cl)Cl	QSWDMMVNRMROPK-UHFFFAOYSA-K	InChI=1S/3ClH.Cr/h3*1H;/q;;;+3/p-3	10	4.350989688	7.972600454				0.047481043	1.246701916	9.933542485
25	10025-84-0	DTXSID90905297	Lanthanum chloride--water (1/3/7)	O.O.O.O.O.O.O.[Cl-].[Cl-].[Cl-].[La+3]	FDFPDGIMPRFRJP-UHFFFAOYSA-K	InChI=1S/3ClH.La.7H2O/h3*1H;;7*1H2/q;;;+3;;;;;;;/p-3	2	0.006116852	7.972600454				6.68E-06	0.00175268	9.933542485
27	10025-91-9	DTXSID4044161	Antimony trichloride	Cl[Sb](Cl)Cl	FAPDDOBMIUGHIN-UHFFFAOYSA-K	InChI=1S/3ClH.Sb/h3*1H;/q;;;+3/p-3	2	0.02015125	8.591810661				2.10E-05	0.005773997	10.6309277
28	10026-04-7	DTXSID0029711	Silane, tetrachloro-	Cl[Si](Cl)(Cl)Cl	FDNAPBUWERUEDA-UHFFFAOYSA-N	InChI=1S/Cl4Si/c1-5(2,3)4	1	1.911516355	17.21957171				0.001249593	0.547712423	20.29176944
30	1002-67-1	DTXSID80883636	Ethane, 1-ethoxy-2-(2-methoxyethoxy)-	CCOCCOCCOC	CNJRPYFBORAQAU-UHFFFAOYSA-N	InChI=1S/C7H16O3/c1-3-9-6-7-10-5-4-8-2/h3-7H2,1-2H3	1	47.78790887	17.21957171				0.031239813	13.69281056	20.29176944
32	10028-22-5	DTXSID5029712	Ferric sulfate	O=S(=O)([O-])[O-].O=S(=O)([O-])[O-].O=S(=O)([O-])[O-].[Fe+3].[Fe+3]	RUTXIHLAWFEWGM-UHFFFAOYSA-H	InChI=1S/2Fe.3H2O4S/c;;3*1-5(2,3)4/h;;3*(H2,1,2,3,4)/q2*+3;;;/p-6	3	8.926677278	7.972600454				0.009741415	2.557787186	9.933542485
33	1003050-32-5	NODTXSID_1003050-32-5	N-(2-Methylcyclohexyl)-2,3,4,5,6-pentafluoro-benzamide	CC1CCCCC1NC(=O)c1c(F)c(F)c(F)c(F)c1F	FJHJJVNLPPPLHC-UHFFFAOYSA-N	InChI=1/C14H14F5NO/c1-6-4-2-3-5-7(6)20-14(21)8-9(15)11(17)13(19)12(18)10(8)16/h6-7H,2-5H2,1H3,(H,20,21)	2	11.63492324	9.308554577				0.011507566	3.333788894	11.43752755
34	1003318-67-9	DTXSID30893604	Oxathiapiprolin	Cc1cc(C(F)(F)F)nn1CC(=O)N1CCC(c2nc(C3=NOC(c4c(F)cccc4F)C3)cs2)CC1	IAQLCKZJGNTRDO-UHFFFAOYSA-N	InChI=1/C24H22F5N5O2S/c1-13-9-20(24(27,28)29)31-34(13)11-21(35)33-7-5-14(6-8-33)23-30-18(12-37-23)17-10-19(36-32-17)22-15(25)3-2-4-16(22)26/h2-4,9,12,14,19H,5-8,10-11H2,1H3	1	17.72271952	17.21957171				0.01158566	5.078143128	20.29176944
36	100-36-7	DTXSID7057606	2-Aminoethyldiethylamine	CCN(CC)CCN	UDGSVBYJWHOHNN-UHFFFAOYSA-N	InChI=1S/C6H16N2/c1-3-8(4-2)6-5-7/h3-7H2,1-2H3	1	15.92930296	17.21957171				0.010413271	4.564270188	20.29176944
37	100-37-8	DTXSID5021837	N,N-Diethylethanolamine	CCN(CC)CCO	BFSVOASYOCHEOV-UHFFFAOYSA-N	InChI=1S/C6H15NO/c1-3-7(4-2)5-6-8/h8H,3-6H2,1-2H3	2	8.233818602	9.910958305				0.007819752	2.359260345	12.11488271
38	10038-98-9	DTXSID1044350	Germanium tetrachloride	Cl[Ge](Cl)(Cl)Cl	IEXRMSFAVATTJX-UHFFFAOYSA-N	InChI=1S/Cl4Ge/c1-5(2,3)4	4	2.803913298	7.972600454				0.010199421	0.803413552	9.933542485
39	10039-54-0	DTXSID2025424	Hydroxylamine sulfate (2:1)	O=S(=O)([O-])[O-].[NH3+]O.[NH3+]O	VGYYSIDKAKXZEE-UHFFFAOYSA-L	InChI=1S/2H4NO.H2O4S/c2*1-2;1-5(2,3)4/h2*2H,1H3;(H2,1,2,3,4)/q2*+1;/p-2	3	4.014184345	7.972600454				0.004380559	1.150196087	9.933542485
40	100402-60-6	DTXSID10143255	d-Glucose, ether with glycerol	O=CC(OC(C=O)C(O)C(O)C(O)CO)C(O)C(O)C(O)CO.OCC(O)CO	VDBLFKODSKYWQX-NWVPAHFOSA-N	InChI=1S/C12H22O11.C3H8O3/c13-1-5(17)9(19)11(21)7(3-15)23-8(4-16)12(22)10(20)6(18)2-14;4-1-3(6)2-5/h3-14,17-22H,1-2H2;3-6H,1-2H2/t5-,6-,7+,8+,9-,10-,11-,12-;/m1./s1	8	105.0703944	7.972600454				0.38220055	30.1061302	9.933542485
41	100-40-3	DTXSID3021437	4-Vinylcyclohexene	C=CC1CC=CCC1	BBDKZWKEPDTENS-UHFFFAOYSA-N	InChI=1/C8H12/c1-2-8-6-4-3-5-7-8/h2-4,8H,1,5-7H2	22	46.11457264	7.972600454				0.503234478	13.2133446	9.933542485
42	100-41-4	DTXSID3020596	Ethylbenzene	CCc1ccccc1	YNQLUTRBYVCPMQ-UHFFFAOYSA-N	InChI=1S/C8H10/c1-2-8-6-4-3-5-7-8/h3-7H,2H2,1H3	15	30.59098543	7.972600454	0.1	30.53672514	13.17955748	0.333830234	8.765325337	9.933542485
43	100418-33-5	DTXSID20143261	Hydroxyethyl-2-nitro-p-toluidine	Cc1ccc(NCCO)c([N+](=O)[O-])c1	SCZQUWZLEIYDBD-UHFFFAOYSA-N	InChI=1S/C9H12N2O3/c1-7-2-3-8(10-4-5-12)9(6-7)11(13)14/h2-3,6,10,12H,4-5H2,1H3	1	17.20364719	17.21957171				0.011246333	4.929411803	20.29176944
44	100-42-5	DTXSID2021284	Styrene	C=Cc1ccccc1	PPBRXRYQALVLMV-UHFFFAOYSA-N	InChI=1S/C8H8/c1-2-8-6-4-3-5-7-8/h2-7H,1H2	41	64.38069461	7.972600454	0.2	155.9363	12.76293666	0.702567179	18.44719043	9.933542485
45	10042-59-8	DTXSID9029302	2-Propyl-1-heptanol	CCCCCC(CO)CCC	YLQLIQIAXYRMDL-UHFFFAOYSA-N	InChI=1/C10H22O/c1-3-5-6-8-10(9-11)7-4-2/h10-11H,3-9H2,1-2H3	5	17.67009045	7.972600454				0.06427613	5.063063168	9.933542485
46	10042-76-9	DTXSID9064924	Strontium nitrate	O=[N+]([O-])[O-].O=[N+]([O-])[O-].[Sr+2]	DHEQXMRUPNDRPG-UHFFFAOYSA-N	InChI=1S/2NO3.Sr/c2*2-1(3)4;/q2*-1;+2	14	28.81051323	7.972600454				0.314400476	8.255161383	9.933542485
47	10043-01-3	DTXSID2040317	Aluminum sulfate	O=S(=O)([O-])[O-].O=S(=O)([O-])[O-].O=S(=O)([O-])[O-].[Al+3].[Al+3]	DIZPMCHEQGEION-UHFFFAOYSA-H	InChI=1S/2Al.3H2O4S/c;;3*1-5(2,3)4/h;;3*(H2,1,2,3,4)/q2*+3;;;/p-6	41	24.65784988	7.972600454				0.269083708	7.065286498	9.933542485
48	10043-35-3	DTXSID1020194	Boric acid (H3BO3)	OB(O)O	KGBXLFKZBHKPEV-UHFFFAOYSA-N	InChI=1S/BH3O3/c2-1(3)4/h2-4H	60	12.97757717	7.972600454				0.141620401	3.718503486	9.933542485
49	10043-52-4	DTXSID5020235	Calcium chloride	[Ca+2].[Cl-].[Cl-]	UXVMQQNJUSDDNG-UHFFFAOYSA-L	InChI=1S/Ca.2ClH/h;2*1H/q+2;;/p-2	1	191.1516355	17.21957171				0.124959253	54.77124225	20.29176944
50	100-43-6	DTXSID0051499	4-Vinylpyridine	C=Cc1ccncc1	KFDVPJUYSDEJTH-UHFFFAOYSA-N	InChI=1S/C7H7N/c1-2-7-3-5-8-6-4-7/h2-6H,1H2	3	3.597611519	7.972600454				0.003925965	1.030834246	9.933542485
51	10043-67-1	DTXSID9039234	Aluminum potassium sulfate	O=S(=O)([O-])[O-].O=S(=O)([O-])[O-].[Al+3].[K+]	GRLPQNLYRHEGIJ-UHFFFAOYSA-J	InChI=1S/Al.K.2H2O4S/c;;2*1-5(2,3)4/h;;2*(H2,1,2,3,4)/q+3;+1;;/p-4	9	25.72845901	7.972600454				0.093588981	7.372051292	9.933542485
52	100-44-7	DTXSID0020153	Benzyl chloride	ClCc1ccccc1	KCXMKQUNVWSEMD-UHFFFAOYSA-N	InChI=1S/C7H7Cl/c8-6-7-4-2-1-3-5-7/h1-5H,6H2	8	0.829159721	7.972600454	0.002	0.670906423	18.24823993	0.003016124	0.237581582	9.933542485
54	100-47-0	DTXSID7021491	Benzonitrile	N#Cc1ccccc1	JFDZBHWFFUWGJE-UHFFFAOYSA-N	InChI=1S/C7H5N/c8-6-7-4-2-1-3-5-7/h1-5H	7	8.027998896	7.972600454				0.02920238	2.300286217	9.933542485
56	10049-04-4	DTXSID5023958	Chlorine dioxide	[O][Cl+][O-]	OSVXSBDYLRYLIG-UHFFFAOYSA-N	InChI=1S/ClO2/c2-1-3	4	0.251551957	7.972600454				0.000915037	0.072077925	9.933542485
58	100-51-6	DTXSID5020152	Benzyl alcohol	OCc1ccccc1	WVDDGKGOMKODPV-UHFFFAOYSA-N	InChI=1S/C7H8O/c8-6-7-4-2-1-3-5-7/h1-5,8H,6H2	32	62.35919153	7.972600454	0.1	30.72425881	12.63749541	0.680507123	17.86796319	9.933542485
59	100-52-7	DTXSID8039241	Benzaldehyde	O=Cc1ccccc1	HUMNYLRZRPPJDN-UHFFFAOYSA-N	InChI=1S/C7H6O/c8-6-7-4-2-1-3-5-7/h1-6H	36	72.48598173	7.972600454	0.1	41.30053727	13.27441327	0.791017743	20.76962227	9.933542485
61	100545-48-0	NODTXSID_100545-48-0	Reaction products of 12-hydroxyoctadecanoic acid with ethane-1,2-diamine	CCCCCCC(O)CCCCCCCCCCC(=O)O.NCCN	NMZBNHRCJALZSW-UHFFFAOYNA-N	InChI=1/C18H36O3.C2H8N2/c1-2-3-4-11-14-17(19)15-12-9-7-5-6-8-10-13-16-18(20)21;3-1-2-4/h17,19H,2-16H2,1H3,(H,20,21);1-4H2	1	191.1516355	17.21957171				0.124959253	54.77124225	20.29176944
62	100-54-9	DTXSID1026665	3-Pyridinecarbonitrile	N#Cc1cccnc1	GZPHSAQLYPIAIN-UHFFFAOYSA-N	InChI=1S/C6H4N2/c7-4-6-2-1-3-8-5-6/h1-3,5H	5	1.097877846	7.972600454				0.003993604	0.314578179	9.933542485
63	100587-90-4	NODTXSID_100587-90-4	Lanthanum Acetate Hydrate	CC(=O)O.CC(=O)O.CC(=O)O.O.[La]	YCAAAHGTBMOVMF-UHFFFAOYSA-N	InChI=1S/3C2H4O2.La.H2O/c3*1-2(3)4;;/h3*1H3,(H,3,4);;1H2	2	0.006116852	7.972600454				6.68E-06	0.00175268	9.933542485
64	100-61-8	DTXSID9021841	N-Methylaniline	CNc1ccccc1	AFBPFSWMIHJQDM-UHFFFAOYSA-N	InChI=1S/C7H9N/c1-8-7-5-3-2-4-6-7/h2-6,8H,1H3	7	1.245995834	7.972600454	0.002	1.048291285	12.45419475	0.004532393	0.357018864	9.933542485
65	100-64-1	DTXSID4021842	Cyclohexanone oxime	ON=C1CCCCC1	VEZUQRBDRNJBJY-UHFFFAOYSA-N	InChI=1S/C6H11NO/c8-7-6-4-2-1-3-5-6/h8H,1-5H2	22	1.07467771	7.972600454				0.011727635	0.307930576	9.933542485
73	100-69-6	DTXSID1026667	2-Vinylpyridine	C=Cc1ccccn1	KGIGUEBEKRSTEW-UHFFFAOYSA-N	InChI=1S/C7H7N/c1-2-7-5-3-4-6-8-7/h2-6H,1H2	16	4.077919208	7.972600454				0.044501107	1.168458226	9.933542485
74	1007-28-9	DTXSID0037495	Deisopropylatrazine	CCNc1nc(N)nc(Cl)n1	IVENSCMCQBJAKW-UHFFFAOYSA-N	InChI=1S/C5H8ClN5/c1-2-8-5-10-3(6)9-4(7)11-5/h2H2,1H3,(H3,7,8,9,10,11)	4	5.14117269	7.972600454				0.018701358	1.473115384	9.933542485
76	100784-20-1	DTXSID9034650	Halosulfuron-methyl	COC(=O)c1c(Cl)nn(C)c1S(=O)(=O)NC(=O)Nc1nc(OC)cc(OC)n1	FMGZEUWROYGLAY-UHFFFAOYSA-N	InChI=1S/C13H15ClN6O7S/c1-20-10(8(9(14)18-20)11(21)27-4)28(23,24)19-13(22)17-12-15-6(25-2)5-7(16-12)26-3/h5H,1-4H3,(H2,15,16,17,19,22)	14	21.5996309	7.972600454	0.1	7.161831889	12.28335288	0.235710283	6.189005987	9.933542485
77	100-79-8	DTXSID9021845	Solketal	CC1(C)OCC(CO)O1	RNVYQYLELCKWAN-UHFFFAOYSA-N	InChI=1/C6H12O3/c1-6(2)8-4-5(3-7)9-6/h5,7H,3-4H2,1-2H3	2	191.1516355	8.333620639				0.202874853	54.77124225	10.34019903
78	10081-67-1	DTXSID0027721	4-(2-Phenylpropan-2-yl)-N-[4-(2-phenylpropan-2-yl)phenyl]aniline	CC(C)(c1ccccc1)c1ccc(Nc2ccc(C(C)(C)c3ccccc3)cc2)cc1	UJAWGGOCYUPCPS-UHFFFAOYSA-N	InChI=1S/C30H31N/c1-29(2,23-11-7-5-8-12-23)25-15-19-27(20-16-25)31-28-21-17-26(18-22-28)30(3,4)24-13-9-6-10-14-24/h5-22,31H,1-4H3	3	7.646065419	7.972600454				0.008343921	2.19084969	9.933542485
80	10094-45-8	DTXSID20884445	13-Docosenamide, N-octadecyl-, (13Z)-	CCCCCCCCC=CCCCCCCCCCCCC(=O)NCCCCCCCCCCCCCCCCCC	FUSNPOOETKRESL-ZPHPHTNESA-N	InChI=1S/C40H79NO/c1-3-5-7-9-11-13-15-17-19-21-22-23-24-26-28-30-32-34-36-38-40(42)41-39-37-35-33-31-29-27-25-20-18-16-14-12-10-8-6-4-2/h17,19H,3-16,18,20-39H2,1-2H3,(H,41,42)/b19-17-	2	427.4280509	8.278866994				0.455531333	122.4722209	10.27853411
81	100-97-0	DTXSID6020692	Methenamine	C1N2CN3CN1CN(C2)C3	VKYKSIONXSXAKP-UHFFFAOYSA-N	InChI=1S/C6H12N4/c1-7-2-9-4-8(1)5-10(3-7)6-9/h1-6H2	9	126.3173735	7.972600454				0.45948785	36.19408982	9.933542485
82	10099-58-8	DTXSID2051502	Lanthanum chloride	Cl[La](Cl)Cl	ICAKDTKJOYSXGC-UHFFFAOYSA-K	InChI=1S/3ClH.La/h3*1H;/q;;;+3/p-3	4	0.132433738	7.972600454				0.000481737	0.03794663	9.933542485
83	10099-59-9	DTXSID90890639	Nitric acid, lanthanum(3+) salt (3:1)	O=[N+]([O-])[O-].O=[N+]([O-])[O-].O=[N+]([O-])[O-].[La+3]	FYDKNKUEBJQCCN-UHFFFAOYSA-N	InChI=1S/La.3NO3/c;3*2-1(3)4/q+3;3*-1	2	191.1516355	9.083101385				0.192060996	54.77124225	11.18388754
84	10099-74-8	DTXSID2035069	Lead nitrate	O=[N+]([O-])[O-].O=[N+]([O-])[O-].[Pb+2]	RLJMLMKIBZAXJO-UHFFFAOYSA-N	InChI=1S/2NO3.Pb/c2*2-1(3)4;/q2*-1;+2	1	0.000286727	17.21957171				1.87E-07	8.22E-05	20.29176944
86	101012-97-9	NODTXSID_101012-97-9	Tridecanol, reaction products with ammonia and and hydrogen, secondary amine fraction	CCCCCCCCCCCCCNCCCCCCCCCCCCC	PZFYOFFTIYJCEW-UHFFFAOYSA-N	InChI=1S/C26H55N/c1-3-5-7-9-11-13-15-17-19-21-23-25-27-26-24-22-20-18-16-14-12-10-8-6-4-2/h27H,3-26H2,1-2H3	1	0.955758177	17.21957171				0.000624796	0.273856211	20.29176944
87	10101-50-5	DTXSID2051504	Sodium permanganate	O=[Mn](=O)(=O)[O-].[Na+]	WPWYHBSOACXYBB-UHFFFAOYSA-N	InChI=1S/Mn.Na.4O/q;+1;;;;-1	1	7.646065419	17.21957171				0.00499837	2.19084969	20.29176944
88	10101-66-3	DTXSID70889526	Ammonium manganese pyrophosphate	O=P([O-])([O-])OP(=O)([O-])[O-].[Mn+3].[NH4+]	UHHXUPJJDHEMGX-UHFFFAOYSA-K	InChI=1S/Mn.H3N.H4O7P2/c;;1-8(2,3)7-9(4,5)6/h;1H3;(H2,1,2,3)(H2,4,5,6)/q+3;;/p-3	15	92.06745465	7.972600454				1.004704474	26.3803595	9.933542485
89	101-02-0	DTXSID0026252	Triphenyl phosphite	c1ccc(OP(Oc2ccccc2)Oc2ccccc2)cc1	HVLLSGMXQDNUAL-UHFFFAOYSA-N	InChI=1S/C18H15O3P/c1-4-10-16(11-5-1)19-22(20-17-12-6-2-7-13-17)21-18-14-8-3-9-15-18/h1-15H	2	2.703292354	10.82141209				0.002423679	0.774582336	13.13759017
90	10102-18-8	DTXSID0032077	Sodium selenite	O=[Se]([O-])[O-].[Na+].[Na+]	BVTBRVFYZUCAKH-UHFFFAOYSA-L	InChI=1S/2Na.H2O3Se/c;;1-4(2)3/h;;(H2,1,2,3)/q2*+1;/p-2	13	0.173245181	7.972600454				0.001890573	0.049640453	9.933542485
91	10102-45-1	DTXSID1024334	Thallium nitrate	O=[N+]([O-])[O-].[Tl+]	FYWSTUCDSVYLPV-UHFFFAOYSA-N	InChI=1S/NO3.Tl/c2-1(3)4;/q-1;+1	2	0.013243374	7.972600454				1.45E-05	0.003794663	9.933542485
94	101-05-3	DTXSID9020089	Anilazine	Clc1nc(Cl)nc(Nc2ccccc2Cl)n1	IMHBYKMAHXWHRP-UHFFFAOYSA-N	InChI=1S/C9H5Cl3N4/c10-5-3-1-2-4-6(5)13-9-15-7(11)14-8(12)16-9/h1-4H,(H,13,14,15,16)	8	15.25794319	7.972600454				0.055501783	4.371903493	9.933542485
95	10108-64-2	DTXSID6020226	Cadmium chloride	[Cd+2].[Cl-].[Cl-]	YKYOUMDCQGMQQO-UHFFFAOYSA-L	InChI=1S/Cd.2ClH/h;2*1H/q+2;;/p-2	7	0.198405901	7.972600454				0.000721715	0.056849828	9.933542485
96	10108-73-3	DTXSID20881414	Cerium(III) nitrate	O=[N+]([O-])[O-].O=[N+]([O-])[O-].O=[N+]([O-])[O-].[Ce+3]	HSJPMRKMPBAUAU-UHFFFAOYSA-N	InChI=1S/Ce.3NO3/c;3*2-1(3)4/q+3;3*-1	1	21.0266799	17.21957171				0.013745518	6.024836648	20.29176944
97	10109-05-4	NODTXSID_10109-05-4	Triazole alanine	NC(Cc1nc[nH]n1)C(=O)O	CAPORZWUTKSILW-UHFFFAOYSA-N	InChI=1S/C5H8N4O2/c6-3(5(10)11)1-4-7-2-8-9-4/h2-3H,1,6H2,(H,10,11)(H,7,8,9)	2	25.64568306	7.972600454				0.027986363	7.348333254	9.933542485
98	101-10-0	DTXSID9034232	Cloprop	CC(Oc1cccc(Cl)c1)C(=O)O	YNTJKQDWYXUTLZ-UHFFFAOYSA-N	InChI=1/C9H9ClO3/c1-6(9(11)12)13-8-4-2-3-7(10)5-8/h2-6H,1H3,(H,11,12)	2	24.63618467	7.972600454				0.026884728	7.059078702	9.933542485
99	10112-91-1	DTXSID6044351	Mercury chloride (Hg2Cl2)	Cl[Hg][Hg]Cl	ZOMNIUBKTOKEHS-UHFFFAOYSA-L	InChI=1S/2ClH.2Hg/h2*1H;;/q;;2*+1/p-2	1	0.087929752	17.21957171				5.75E-05	0.025194771	20.29176944
100	101-14-4	DTXSID5020865	4,4'-Methylenebis(2-chloroaniline)	Nc1ccc(Cc2ccc(N)c(Cl)c2)cc1Cl	IBOFVQJTBBUKMU-UHFFFAOYSA-N	InChI=1S/C13H12Cl2N2/c14-10-6-8(1-3-12(10)16)5-9-2-4-13(17)11(15)7-9/h1-4,6-7H,5,16-17H2	7	2.486328443	7.972600454	0.0025	2.107576555	17.5880296	0.009044185	0.712415027	9.933542485
101	10117-38-1	DTXSID80889532	Potassium sulfite	O=S([O-])[O-].[K+].[K+]	BHZRJJOHZFYXTO-UHFFFAOYSA-L	InChI=1S/2K.H2O3S/c;;1-4(2)3/h;;(H2,1,2,3)/q2*+1;/p-2	8	22.51581439	7.972600454				0.081902773	6.451522748	9.933542485
102	10118-90-8	DTXSID1045033	Minocycline	CN(C)c1ccc(O)c2c1CC1CC3C(N(C)C)C(=O)C(C(N)=O)C(=O)C3(O)C(=O)C1C2=O	DYKFCLLONBREIL-KVUCHLLUSA-N	InChI=1S/C23H27N3O7/c1-25(2)12-5-6-13(27)15-10(12)7-9-8-11-17(26(3)4)19(29)16(22(24)32)21(31)23(11,33)20(30)14(9)18(15)28/h5-6,9,11,17,27,29-30,33H,7-8H2,1-4H3,(H2,24,32)/t9-,11-,17-,23-/m0/s1	2	3.310843446	14.0743698				0.002487924	0.948665744	16.78170145
103	101200-48-0	DTXSID8024101	Tribenuron-methyl	COC(=O)c1ccccc1S(=O)(=O)NC(=O)N(C)c1nc(C)nc(OC)n1	VLCQZHSMCYCDJL-UHFFFAOYSA-N	InChI=1S/C15H17N5O6S/c1-9-16-13(18-14(17-9)26-4)20(2)15(22)19-27(23,24)11-8-6-5-7-10(11)12(21)25-3/h5-8H,1-4H3,(H,19,22)	19	1.424165511	7.972600454	0.008	0.465469856	12.28335288	0.01554149	0.408070347	9.933542485
104	101-20-2	DTXSID4026214	Triclocarban	O=C(Nc1ccc(Cl)cc1)Nc1ccc(Cl)c(Cl)c1	ICUTUKXCWQYESQ-UHFFFAOYSA-N	InChI=1S/C13H9Cl3N2O/c14-8-1-3-9(4-2-8)17-13(19)18-10-5-6-11(15)12(16)7-10/h1-7H,(H2,17,18,19)	14	22.30317437	7.972600454				0.243387842	6.390594376	9.933542485
105	101205-02-1	DTXSID0057918	Cycloxydim	CCCC(=NOCC)C1C(=O)CC(C2CCCSC2)CC1=O	GGWHBJGBERXSLL-UHFFFAOYSA-N	InChI=1/C17H27NO3S/c1-3-6-14(18-21-4-2)17-15(19)9-13(10-16(17)20)12-7-5-8-22-11-12/h12-13,19H,3-11H2,1-2H3	4	3.663724525	7.972600454				0.013327042	1.049777801	9.933542485
106	101-21-3	DTXSID7020764	Chlorpropham	CC(C)OC(=O)Nc1cccc(Cl)c1	CWJSHJJYOPWUGX-UHFFFAOYSA-N	InChI=1S/C10H12ClNO2/c1-7(2)14-10(13)12-9-5-3-4-8(11)6-9/h3-7H,1-2H3,(H,12,13)	20	33.35831156	7.972600454	0.183333333	12.62794454	12.83819162	0.364029233	9.55825546	9.933542485
111	10124-37-5	DTXSID1039719	Calcium nitrate	O=[N+]([O-])[O-].O=[N+]([O-])[O-].[Ca+2]	ZCCIPPOKBCJFDN-UHFFFAOYSA-N	InChI=1S/Ca.2NO3/c;2*2-1(3)4/q+2;2*-1	1	191.1516355	17.21957171				0.124959253	54.77124225	20.29176944
112	10124-41-1	DTXSID2034415	Calcium thiosulfate	O=S(=O)([O-])[S-].[Ca+2]	FAYYUXPSKDFLEC-UHFFFAOYSA-L	InChI=1S/Ca.H2O3S2/c;1-5(2,3)4/h;(H2,1,2,3,4)/q+2;/p-2	7	27.18361219	7.972600454				0.098882198	7.789000627	9.933542485
113	10124-43-3	DTXSID1031042	Cobalt sulfate	O=S(=O)([O-])[O-].[Co+2]	KTVIXTQDYHMGHF-UHFFFAOYSA-L	InChI=1S/Co.H2O4S/c;1-5(2,3)4/h;(H2,1,2,3,4)/q+2;/p-2	4	2.784076385	7.972600454				0.010127263	0.797729623	9.933542485
114	10124-56-8	DTXSID1047522	Sodium hexametaphosphate	O=P1([O-])OP(=O)([O-])OP(=O)([O-])OP(=O)([O-])OP(=O)([O-])OP(=O)([O-])O1.[Na+].[Na+].[Na+].[Na+].[Na+].[Na+]	GCLGEJMYGQKIIW-UHFFFAOYSA-H	InChI=1S/6Na.H6O18P6/c;;;;;;1-19(2)13-20(3,4)15-22(7,8)17-24(11,12)18-23(9,10)16-21(5,6)14-19/h;;;;;;(H,1,2)(H,3,4)(H,5,6)(H,7,8)(H,9,10)(H,11,12)/q6*+1;/p-6	3	135.3767419	7.972600454				0.147732572	38.7898974	9.933542485
127	101357-30-6	NODTXSID_101357-30-6	tetrasodium oxo[(oxoalumanyl)oxy]alumane silanedione trisulfane-1,3-diide oxidandiide	O=[Al]O[Al]=O.O=[Si]=O.[Na+].[Na+].[Na+].[Na+].[O-2].[S-]S[S-]			2	23.41119852	8.862666276				0.023895167	6.708079805	10.93582344
128	101-37-1	DTXSID8037754	2,4,6-Tris(allyloxy)-1,3,5-triazine	C=CCOc1nc(OCC=C)nc(OCC=C)n1	BJELTSYBAHKXRW-UHFFFAOYSA-N	InChI=1S/C12H15N3O3/c1-4-7-16-10-13-11(17-8-5-2)15-12(14-10)18-9-6-3/h4-6H,1-3,7-9H2	5	6.814947505	7.972600454				0.024789825	1.952707021	9.933542485
2651	2244-16-8	DTXSID8020256	d-Carvone	C=C(C)C1C=CC(C)C(=O)C1	ULDHMXUKGWMISQ-VIFPVBQESA-N	InChI=1S/C10H14O/c1-7(2)9-5-4-8(3)10(11)6-9/h4,9H,1,5-6H2,2-3H3/t9-/m0/s1	2	7.328101161	8.379383104				0.00775069	2.099742453	10.39173498
130	10141-05-6	DTXSID9064970	Cobalt(II) nitrate	O=[N+]([O-])[O-].O=[N+]([O-])[O-].[Co+2]	UFMZWBIQTDUYBN-UHFFFAOYSA-N	InChI=1S/Co.2NO3/c;2*2-1(3)4/q+2;2*-1	4	2.784076385	7.972600454				0.010127263	0.797729623	9.933542485
131	101-41-7	DTXSID1044352	Methyl phenylacetate	COC(=O)Cc1ccccc1	CRZQGDNQQAALAY-UHFFFAOYSA-N	InChI=1S/C9H10O2/c1-11-9(10)7-8-5-3-2-4-6-8/h2-6H,7H2,1H3	1	191.1516355	17.21957171				0.124959253	54.77124225	20.29176944
132	101-42-8	DTXSID7037551	Fenuron	CN(C)C(=O)Nc1ccccc1	XXOYNJXVWVNOOJ-UHFFFAOYSA-N	InChI=1S/C9H12N2O/c1-11(2)9(12)10-8-6-4-3-5-7-8/h3-7H,1-2H3,(H,10,12)	1	3.823032709	17.21957171				0.002499185	1.095424845	20.29176944
133	101-43-9	DTXSID7051507	Cyclohexyl methacrylate	C=C(C)C(=O)OC1CCCCC1	OIWOHHBRDFKZNC-UHFFFAOYSA-N	InChI=1S/C10H16O2/c1-8(2)10(11)12-9-6-4-3-5-7-9/h9H,1,3-7H2,2H3	5	59.3512878	7.972600454				0.215894258	17.00609966	9.933542485
134	101463-69-8	DTXSID1041978	Flufenoxuron	O=C(NC(=O)c1c(F)cccc1F)Nc1ccc(Oc2ccc(C(F)(F)F)cc2Cl)cc1F	RYLHNOVXKPXDIP-UHFFFAOYSA-N	InChI=1S/C21H11ClF6N2O3/c22-12-8-10(21(26,27)28)4-7-17(12)33-11-5-6-16(15(25)9-11)29-20(32)30-19(31)18-13(23)2-1-3-14(18)24/h1-9H,(H2,29,30,31,32)	1	4.043239087	17.21957171				0.002643138	1.158521228	20.29176944
137	101-50-8	DTXSID6059231	Benzenesulfonic acid, 2-amino-5-[(4-sulfophenyl)azo]-	Nc1ccc(N=Nc2ccc(S(=O)(=O)O)cc2)cc1S(=O)(=O)O	DCYBHNIOTZBCFS-UHFFFAOYSA-N	InChI=1S/C12H11N3O6S2/c13-11-6-3-9(7-12(11)23(19,20)21)15-14-8-1-4-10(5-2-8)22(16,17)18/h1-7H,13H2,(H,16,17,18)(H,19,20,21)	1	1067.319845	17.21957171				0.69772613	305.8223051	20.29176944
138	101517-86-6	NODTXSID_101517-86-6	2-Isobutyl-4,6-dimethyldihydro-1,3,5-dithiazine and 4-isobutyl-2,6-dimethyldihydro-1,3,5-dithiazine (mixture)	CC(C)CC1NC(C)SC(C)S1	TWYULKMKVIUSSQ-UHFFFAOYNA-N	InChI=1/C9H19NS2/c1-6(2)5-9-10-7(3)11-8(4)12-9/h6-10H,5H2,1-4H3	2	2.121783154	9.291931695				0.002100974	0.607960789	11.41882891
139	101517-87-7	DTXSID10869362	4,6-Dimethyl-2-(2-methylpropyl)-1,3,5-dithiazinane	CC(C)CC1SC(C)NC(C)S1	FVPPILNIVWRBNY-UHFFFAOYSA-N	InChI=1/C9H19NS2/c1-6(2)5-9-11-7(3)10-8(4)12-9/h6-10H,5H2,1-4H3	2	2.121783154	10.27078299				0.001968728	0.607960789	12.5192202
140	101-54-2	DTXSID7025895	N-Phenyl-1,4-benzenediamine	Nc1ccc(Nc2ccccc2)cc1	ATGUVEKSASEFFO-UHFFFAOYSA-N	InChI=1S/C12H12N2/c13-10-6-8-12(9-7-10)14-11-4-2-1-3-5-11/h1-9,14H,13H2	3	22.49746292	7.972600454				0.024550805	6.446264447	9.933542485
141	101-61-1	DTXSID5020869	4,4'-Methylenebis(N,N-dimethylaniline)	CN(C)c1ccc(Cc2ccc(N(C)C)cc2)cc1	JNRLEMMIVRBKJE-UHFFFAOYSA-N	InChI=1S/C17H22N2/c1-18(2)16-9-5-14(6-10-16)13-15-7-11-17(12-8-15)19(3)4/h5-12H,13H2,1-4H3	8	6.969357353	7.972600454				0.025351501	1.996950531	9.933542485
143	10163-15-2	DTXSID70872554	Sodium monofluorophosphate	O=P([O-])([O-])F.[Na+].[Na+]	BFDWBSRJQZPEEB-UHFFFAOYSA-L	InChI=1S/FH2O3P.2Na/c1-5(2,3)4;;/h(H2,2,3,4);;/q;2*+1/p-2	6	6.302273392	7.972600454				0.022924939	1.805808995	9.933542485
145	1017183-70-8	DTXSID30893609	3-(4-Fluorophenyl)-2-methylpropanoyl chloride	CC(Cc1ccc(F)cc1)C(=O)Cl	HJOAOPVBPDCOFZ-UHFFFAOYSA-N	InChI=1/C10H10ClFO/c1-7(10(11)13)6-8-2-4-9(12)5-3-8/h2-5,7H,6H2,1H3	2	12.08949093	13.34897594				0.009417934	3.464037516	15.97037436
146	101-72-4	DTXSID1025485	N-Isopropyl-N'-phenyl-p-phenylenediamine	CC(C)Nc1ccc(Nc2ccccc2)cc1	OUBMGJOQLXMSNT-UHFFFAOYSA-N	InChI=1S/C15H18N2/c1-12(2)16-14-8-10-15(11-9-14)17-13-6-4-3-5-7-13/h3-12,16-17H,1-2H3	2	185.9197514	9.123060759				0.186279056	53.27213506	11.22884804
147	101-77-9	DTXSID6022422	4,4'-Diaminobiphenyl methane	Nc1ccc(Cc2ccc(N)cc2)cc1	YBRVSVVVWCFQMG-UHFFFAOYSA-N	InChI=1S/C13H14N2/c14-12-5-1-10(2-6-12)9-11-3-7-13(15)8-4-11/h1-8H,9,14-15H2	20	1.267917472	7.972600454				0.013836402	0.363300135	9.933542485
149	101-80-4	DTXSID0021094	4,4'-Oxydianiline	Nc1ccc(Oc2ccc(N)cc2)cc1	HLBLWEWZXPIGSM-UHFFFAOYSA-N	InChI=1S/C12H12N2O/c13-9-1-5-11(6-2-9)15-12-7-3-10(14)4-8-12/h1-8H,13-14H2	16	3.747992525	7.972600454				0.040900716	1.07392336	9.933542485
150	101831-37-2	DTXSID4046787	Diclazuril	N#CC(c1ccc(Cl)cc1)c1c(Cl)cc(-n2ncc(=O)[nH]c2=O)cc1Cl	ZSZFUDFOPOMEET-UHFFFAOYSA-N	InChI=1/C17H9Cl3N4O2/c18-10-3-1-9(2-4-10)12(7-21)16-13(19)5-11(6-14(16)20)24-17(26)23-15(25)8-22-24/h1-6,8,12H,(H,23,25,26)	1	0.763574895	17.21957171				0.000499163	0.218789368	20.29176944
151	101-83-7	DTXSID6025018	Dicyclohexylamine	C1CCC(NC2CCCCC2)CC1	XBPCUCUWBYBCDP-UHFFFAOYSA-N	InChI=1S/C12H23N/c1-3-7-11(8-4-1)13-12-9-5-2-6-10-12/h11-13H,1-10H2	6	2.604601865	7.972600454				0.009474413	0.746304259	9.933542485
152	101-84-8	DTXSID9021847	Diphenyl oxide	c1ccc(Oc2ccccc2)cc1	USIUVYZYUHIAEV-UHFFFAOYSA-N	InChI=1S/C12H10O/c1-3-7-11(8-4-1)13-12-9-5-2-6-10-12/h1-10H	5	31.65422355	7.972600454				0.115144344	9.069978094	9.933542485
153	101-90-6	DTXSID2020470	Diglycidyl resorcinol ether	c1cc(OCC2CO2)cc(OCC2CO2)c1	WPYCRFCQABTEKC-UHFFFAOYSA-N	InChI=1/C12H14O4/c1-2-9(13-5-11-7-15-11)4-10(3-1)14-6-12-8-16-12/h1-4,11-12H,5-8H2	1	0.796465148	17.21957171				0.000520664	0.228213509	20.29176944
155	10192-30-0	DTXSID1050462	Ammonium bisulfite	O=S([O-])O.[NH4+]	ZETCGWYACBNPIH-UHFFFAOYSA-N	InChI=1S/H3N.H2O3S/c;1-4(2)3/h1H3;(H2,1,2,3)	6	15.96872153	7.972600454				0.058087287	4.575564908	9.933542485
156	10193-99-4	DTXSID8064989	Acetic acid, mercapto-, 2,2-bis[[(mercaptoacetyl)oxy]methyl]-1,3-propanediyl ester	O=C(CS)OCC(COC(=O)CS)(COC(=O)CS)COC(=O)CS	RUDUCNPHDIMQCY-UHFFFAOYSA-N	InChI=1S/C13H20O8S4/c14-9(1-22)18-5-13(6-19-10(15)2-23,7-20-11(16)3-24)8-21-12(17)4-25/h22-25H,1-8H2	12	5.41314392	7.972600454				0.059072013	1.551044103	9.933542485
157	10196-04-0	DTXSID2064991	Ammonium sulfite	O=S([O-])[O-].[NH4+].[NH4+]	PQUCIEFHOVEZAU-UHFFFAOYSA-N	InChI=1S/2H3N.H2O3S/c;;1-4(2)3/h2*1H3;(H2,1,2,3)	7	28.28573549	7.972600454				0.102891245	8.104795269	9.933542485
158	101-96-2	DTXSID7024956	N,N'-Bis(1-methylpropyl)-1,4-benzenediamine	CCC(C)Nc1ccc(NC(C)CC)cc1	FSWDLYNGJBGFJH-UHFFFAOYSA-N	InChI=1/C14H24N2/c1-5-11(3)15-13-7-9-14(10-8-13)16-12(4)6-2/h7-12,15-16H,5-6H2,1-4H3	4	0.555417988	7.972600454				0.00202037	0.159145555	9.933542485
160	101990-44-7	DTXSID60893612	N-[(6-Chloro-3-pyridinyl)methyl]-1,2-ethanediamine	NCCNCc1ccc(Cl)nc1	HKSZSGAPTPXYTI-UHFFFAOYSA-N	InChI=1S/C8H12ClN3/c9-8-2-1-7(6-12-8)5-11-4-3-10/h1-2,6,11H,3-5,10H2	1	1.529213084	17.21957171				0.000999674	0.438169938	20.29176944
161	102-01-2	DTXSID0024397	Acetoacetanilide	CC(=O)CC(=O)Nc1ccccc1	DYRDKSSFIWVSNM-UHFFFAOYSA-N	InChI=1S/C10H11NO2/c1-8(12)7-10(13)11-9-5-3-2-4-6-9/h2-6H,7H2,1H3,(H,11,13)	5	2.496066409	7.972600454				0.009079608	0.715205275	9.933542485
162	102-06-7	DTXSID3025178	1,3-Diphenylguanidine	N=C(Nc1ccccc1)Nc1ccccc1	OWRCNXZUPFZXOS-UHFFFAOYSA-N	InChI=1S/C13H13N3/c14-13(15-11-7-3-1-4-8-11)16-12-9-5-2-6-10-12/h1-10H,(H3,14,15,16)	41	5.217054204	7.972600454				0.056932145	1.494857938	9.933542485
163	102-08-9	DTXSID4026139	Thiocarbanilide	S=C(Nc1ccccc1)Nc1ccccc1	FCSHMCFRCYZTRQ-UHFFFAOYSA-N	InChI=1S/C13H12N2S/c16-13(14-11-7-3-1-4-8-11)15-12-9-5-2-6-10-12/h1-10H,(H2,14,15,16)	2	6.044745465	12.55476102				0.004908385	1.732018758	15.08124382
164	102-09-0	DTXSID3020540	Diphenylcarbonate	O=C(Oc1ccccc1)Oc1ccccc1	ROORDVPLFPIABK-UHFFFAOYSA-N	InChI=1S/C13H10O3/c14-13(15-11-7-3-1-4-8-11)16-12-9-5-2-6-10-12/h1-10H	2	158.6558574	9.689521298				0.152904889	45.46013107	11.8659565
171	10213-10-2	DTXSID0032079	Sodium tungstate dihydrate	O.O.O=[W](=O)([O-])[O-].[Na+].[Na+]	WPZFLQRLSGVIAA-UHFFFAOYSA-N	InChI=1S/2Na.2H2O.4O.W/h;;2*1H2;;;;;/q2*+1;;;;;2*-1;	2	0.879297523	7.972600454				0.000959551	0.251947714	9.933542485
172	1021443-10-6	NODTXSID_1021443-10-6	Azaspiracids	C=C(CC12CC(C)CC(O1)C1OC3(CC1O2)NCC(C)CC3C)C1OC(O)(C(O)C2CC3OC4(CCC5(CC=CC(C=CC(O)CC(=O)O)O5)O4)C(C)CC3O2)CC(O)C1C	FPRLKUYZVWNGGA-JYWVRNBOSA-N	InChI=1S/C46H69NO14/c1-24-15-35-40-37(22-44(59-40)27(4)14-25(2)23-47-44)57-43(19-24,56-35)20-26(3)39-29(6)32(49)21-45(53,60-39)41(52)36-18-34-33(54-36)16-28(5)46(58-34)13-12-42(61-46)11-7-8-31(55-42)10-9-30(48)17-38(50)51/h7-10,24-25,27-37,39-41,47-49,52-53H,3,11-23H2,1-2,4-6H3,(H,50,51)/b10-9+/t24-,25+,27-,28+,29-,30?,31-,32-,33+,34+,35?,36-,37+,39+,40+,41+,42-,43-,44-,45+,46+/m0/s1	1	1.213041049	17.21957171				0.000792987	0.347576232	20.29176944
173	1021443-12-8	NODTXSID_1021443-12-8	Azaspiracids	C=C(CC12CC(C)CC(O1)C1OC3(CC1O2)NCC(C)CC3C)C1OC(O)(C(O)C2CC3OC4(CCC5(CC=CC(C=CC(O)CC(=O)O)O5)O4)C(C)CC3O2)C(C)C(O)C1C	KFQUKMVADHXVAF-WJQBTMPISA-N	InChI=1S/C47H71NO14/c1-24-16-35-41-37(22-45(60-41)27(4)15-25(2)23-48-45)58-44(20-24,57-35)21-26(3)40-29(6)39(52)30(7)47(54,61-40)42(53)36-19-34-33(55-36)17-28(5)46(59-34)14-13-43(62-46)12-8-9-32(56-43)11-10-31(49)18-38(50)51/h8-11,24-25,27-37,39-42,48-49,52-54H,3,12-23H2,1-2,4-7H3,(H,50,51)/b11-10+/t24-,25+,27-,28+,29-,30+,31?,32-,33+,34+,35?,36-,37+,39+,40+,41+,42+,43-,44-,45-,46+,47+/m0/s1	1	1.213041049	17.21957171				0.000792987	0.347576232	20.29176944
174	1021443-13-9	NODTXSID_1021443-13-9	Azaspiracids	C=C(CC12CC(C)CC(O1)C1OC3(CC1O2)NCC(C)CC3C)C1OC(O)(C(O)C2CC3OC4(CCC5(CC(C)=CC(C=CC(O)CC(=O)O)O5)O4)C(C)CC3O2)CC(O)C1C	PFBUPYAQJCUTTM-DFKIJDRYSA-N	InChI=1S/C47H71NO14/c1-24-13-32(9-8-31(49)16-39(51)52)56-43(18-24)10-11-47(62-43)29(6)15-34-35(59-47)17-37(55-34)42(53)46(54)21-33(50)30(7)40(61-46)27(4)20-44-19-25(2)14-36(57-44)41-38(58-44)22-45(60-41)28(5)12-26(3)23-48-45/h8-9,13,25-26,28-38,40-42,48-50,53-54H,4,10-12,14-23H2,1-3,5-7H3,(H,51,52)/b9-8+/t25-,26+,28-,29+,30-,31?,32+,33-,34+,35+,36?,37-,38+,40+,41+,42+,43+,44-,45-,46+,47+/m0/s1	1	1.213041049	17.21957171				0.000792987	0.347576232	20.29176944
175	1021443-14-0	NODTXSID_1021443-14-0	Azaspiracids	C=C(CC12CC(C)CC(O1)C1OC3(CC1O2)NCC(C)CC3C)C1OC(O)(C(O)C2CC3OC4(CCC5(CC(C)=CC(C=CC(O)CC(=O)O)O5)O4)C(C)CC3O2)C(C)C(O)C1C	MGXYNPVHPDXITL-QDIGWYGXSA-N	InChI=1/C48H73NO14/c1-24-14-33(10-9-32(50)17-39(51)52)57-44(19-24)11-12-47(63-44)29(6)16-34-35(60-47)18-37(56-34)43(54)48(55)31(8)40(53)30(7)41(62-48)27(4)21-45-20-25(2)15-36(58-45)42-38(59-45)22-46(61-42)28(5)13-26(3)23-49-46/h9-10,14,25-26,28-38,40-43,49-50,53-55H,4,11-13,15-23H2,1-3,5-8H3,(H,51,52)/b10-9+/t25-,26+,28-,29+,30-,31+,32?,33+,34+,35+,36?,37-,38+,40+,41+,42+,43+,44+,45-,46-,47+,48+/…	1	1.213041049	17.21957171				0.000792987	0.347576232	20.29176944
182	102-20-5	DTXSID0044494	2-Phenylethyl phenylacetate	O=C(Cc1ccccc1)OCCc1ccccc1	ZOZIRNMDEZKZHM-UHFFFAOYSA-N	InChI=1S/C16H16O2/c17-16(13-15-9-5-2-6-10-15)18-12-11-14-7-3-1-4-8-14/h1-10H,11-13H2	2	191.1516355	9.359183262				0.188399839	54.77124225	11.49447593
184	10222-01-2	DTXSID5032361	2,2-Dibromo-3-nitrilopropionamide	N#CC(Br)(Br)C(N)=O	UUIVKBHZENILKB-UHFFFAOYSA-N	InChI=1S/C3H2Br2N2O/c4-3(5,1-6)2(7)8/h(H2,7,8)	6	4.689233114	7.972600454				0.017057397	1.343619804	9.933542485
188	102-24-9	DTXSID6051514	Trimethoxycyclotriboroxane	COB1OB(OC)OB(OC)O1	ZFMOJHVRFMOIGF-UHFFFAOYSA-N	InChI=1S/C3H9B3O6/c1-7-4-10-5(8-2)12-6(9-3)11-4/h1-3H3	4	16.8784469	7.972600454				0.061396473	4.836231204	9.933542485
190	10233-13-3	DTXSID3041904	Isopropyl Laurate	CCCCCCCCCCCC(=O)OC(C)C	UJPPXNXOEVDSRW-UHFFFAOYSA-N	InChI=1S/C15H30O2/c1-4-5-6-7-8-9-10-11-12-13-15(16)17-14(2)3/h14H,4-13H2,1-3H3	2	448.2903218	9.23919332				0.445522202	128.4499489	11.3595023
191	102-36-3	DTXSID9033008	3,4-Dichlorophenyl isocyanate	O=C=Nc1ccc(Cl)c(Cl)c1	MFUVCHZWGSJKEQ-UHFFFAOYSA-N	InChI=1S/C7H3Cl2NO/c8-6-2-1-5(10-4-11)3-7(6)9/h1-3H	1	191.1516355	17.21957171				0.124959253	54.77124225	20.29176944
192	10236-47-2	DTXSID6022478	Naringin	CC1OC(OC2C(Oc3cc(O)c4c(c3)OC(c3ccc(O)cc3)CC4=O)OC(CO)C(O)C2O)C(O)C(O)C1O	DFPMSGMNTNDNHN-ZPHOTFPESA-N	InChI=1S/C27H32O14/c1-10-20(32)22(34)24(36)26(37-10)41-25-23(35)21(33)18(9-28)40-27(25)38-13-6-14(30)19-15(31)8-16(39-17(19)7-13)11-2-4-12(29)5-3-11/h2-7,10,16,18,20-30,32-36H,8-9H2,1H3/t10-,16-,18+,20-,21+,22+,23-,24+,25+,26-,27+/m0/s1	1	390.186642	17.21957171				0.255072008	111.8013301	20.29176944
193	1024-57-3	DTXSID1024126	Heptachlor epoxide B	ClC1=C(Cl)C2(Cl)C3C4OC4C(Cl)C3C1(Cl)C2(Cl)Cl	ZXFXBSWRVIQKOD-HWKPLSEASA-N	InChI=1/C10H5Cl7O/c11-3-1-2(4-5(3)18-4)9(15)7(13)6(12)8(1,14)10(9,16)17/h1-5H/t1-,2+,3+,4-,5+,8+,9?/s2	5	0.020389028	7.972600454	1.30E-05	0.002436505	17.14526436	7.42E-05	0.005842128	9.933542485
195	1025-15-6	DTXSID0026175	Triallyl isocyanurate	C=CCn1c(=O)n(CC=C)c(=O)n(CC=C)c1=O	KOMNUTZXSVSERR-UHFFFAOYSA-N	InChI=1S/C12H15N3O3/c1-4-7-13-10(16)14(8-5-2)12(18)15(9-6-3)11(13)17/h4-6H,1-3,7-9H2	7	2.88357959	7.972600454				0.010489213	0.82624057	9.933542485
196	102-54-5	DTXSID9025326	Ferrocene	[Fe+2].c1cccc1.c1cccc1	KTWOOEGAPBSYNW-UHFFFAOYSA-N	InChI=1S/2C5H5.Fe/c2*1-2-4-5-3-1;/h2*1-5H;/q2*-1;+2	4	1.198655397	7.972600454				0.004360189	0.343454268	9.933542485
197	10254-57-6	DTXSID5029718	Methylene dibutyldithiocarbamate	CCCCN(CCCC)C(=S)SCSC(=S)N(CCCC)CCCC	LMODBLQHQHXPEI-UHFFFAOYSA-N	InChI=1S/C19H38N2S4/c1-5-9-13-20(14-10-6-2)18(22)24-17-25-19(23)21(15-11-7-3)16-12-8-4/h5-17H2,1-4H3	1	20.00720451	17.21957171				0.013079069	5.732723356	20.29176944
198	102-56-7	DTXSID4059257	Benzenamine, 2,5-dimethoxy-	COc1ccc(OC)c(N)c1	NAZDVUBIEPVUKE-UHFFFAOYSA-N	InChI=1S/C8H11NO2/c1-10-6-3-4-8(11-2)7(9)5-6/h3-5H,9H2,1-2H3	2	1.305665021	11.88390676				0.001100011	0.374116052	14.32951827
199	10257-55-3	DTXSID10883104	Calcium sulfite	O=S([O-])[O-].[Ca+2]	GBAOBIBJACZTNA-UHFFFAOYSA-L	InChI=1S/Ca.H2O3S/c;1-4(2)3/h;(H2,1,2,3)/q+2;/p-2	6	19.28461047	7.972600454				0.070149054	5.525676352	9.933542485
200	102-60-3	DTXSID9026689	N,N,N?,N?-Tetrakis(2-hydroxypropyl)ethylenediamine	CC(O)CN(CCN(CC(C)O)CC(C)O)CC(C)O	NSOXQYCFHDMMGV-UHFFFAOYSA-N	InChI=1/C14H32N2O4/c1-11(17)7-15(8-12(2)18)5-6-16(9-13(3)19)10-14(4)20/h11-14,17-20H,5-10H2,1-4H3	3	135.9811945	7.972600454				0.148392192	38.96309297	9.933542485
201	10265-92-6	DTXSID6024177	Methamidophos	COP(N)(=O)SC	NNKVPIKMPCQWCG-UHFFFAOYSA-N	InChI=1/C2H8NO2PS/c1-5-6(3,4)7-2/h1-2H3,(H2,3,4)	16	0.045714481	7.972600454	0.000133333	0.009065125	15.58157449	0.000498868	0.013098705	9.933542485
202	102-69-2	DTXSID9021849	Tripropylamine	CCCN(CCC)CCC	YFTHZRPMJXBUME-UHFFFAOYSA-N	InChI=1S/C9H21N/c1-4-7-10(8-5-2)9-6-3/h4-9H2,1-3H3	1	38.23032709	17.21957171				0.024991851	10.95424845	20.29176944
204	102-71-6	DTXSID9021392	Triethanolamine	OCCN(CCO)CCO	GSEJCLTVZPLZKY-UHFFFAOYSA-N	InChI=1S/C6H15NO3/c8-4-1-7(2-5-9)3-6-10/h8-10H,1-6H2	4	58.52386834	7.972600454				0.212884465	16.76901672	9.933542485
205	102-76-1	DTXSID3026691	Triacetin	CC(=O)OCC(COC(C)=O)OC(C)=O	URAYPUMNDPQOKB-UHFFFAOYSA-N	InChI=1S/C9H14O6/c1-6(10)13-4-9(15-8(3)12)5-14-7(2)11/h9H,4-5H2,1-3H3	8	143.9925065	7.972600454	80	61.62669001	12.45419475	0.523782322	41.25859786	9.933542485
206	102-77-2	DTXSID0021096	N-Oxydiethylenebenzothiazole-2-sulfenamide	c1ccc2sc(SN3CCOCC3)nc2c1	MHKLKWCYGIBEQF-UHFFFAOYSA-N	InChI=1S/C11H12N2OS2/c1-2-4-10-9(3-1)12-11(15-10)16-13-5-7-14-8-6-13/h1-4H,5-8H2	4	33.00577141	7.972600454				0.120060689	9.457241092	9.933542485
207	10277-43-7	DTXSID6025488	Lanthanum nitrate hexahydrate	O.O.O.O.O.O.O=[N+]([O-])[O-].O=[N+]([O-])[O-].O=[N+]([O-])[O-].[La+3]	GJKFIJKSBFYMQK-UHFFFAOYSA-N	InChI=1S/La.3NO3.6H2O/c;3*2-1(3)4;;;;;;/h;;;;6*1H2/q+3;3*-1;;;;;;	2	0.006116852	7.972600454				6.68E-06	0.00175268	9.933542485
208	10279-59-1	DTXSID20872524	Sodium aluminum phosphate (3:2:8)	O=P([O-])(O)O.O=P([O-])(O)O.O=P([O-])(O)O.O=P([O-])(O)O.O=P([O-])(O)O.O=P([O-])(O)O.O=P([O-])(O)O.O=P([O-])([O-])O.[Al+3].[Al+3].[Na+].[Na+].[Na+]	FTUJNWMMNUTGTH-UHFFFAOYSA-E	InChI=1S/2Al.3Na.8H3O4P/c;;;;;8*1-5(2,3)4/h;;;;;8*(H3,1,2,3,4)/q2*+3;3*+1;;;;;;;;/p-9	2	161.117263	7.972600454				0.175822429	46.16540486	9.933542485
209	102-81-8	DTXSID2024953	2-(Dibutylamino)ethanol	CCCCN(CCO)CCCC	IWSZDQRGNFLMJS-UHFFFAOYSA-N	InChI=1S/C10H23NO/c1-3-5-7-11(9-10-12)8-6-4-2/h12H,3-10H2,1-2H3	9	26.49773214	7.972600454				0.096387263	7.592473392	9.933542485
210	102-82-9	DTXSID4026183	Tributylamine	CCCCN(CCCC)CCCC	IMFACGCPASFAPR-UHFFFAOYSA-N	InChI=1S/C12H27N/c1-4-7-10-13(11-8-5-2)12-9-6-3/h4-12H2,1-3H3	3	2.537408621	7.972600454				0.002768998	0.727051181	9.933542485
213	10294-26-5	DTXSID70172884	Silver sulfate	O=S(=O)([O-])[O-].[Ag+].[Ag+]	YPNVIBVEFVRZPJ-UHFFFAOYSA-L	InChI=1S/2Ag.H2O4S/c;;1-5(2,3)4/h;;(H2,1,2,3,4)/q2*+1;/p-2	10	0.590752504	7.972600454				0.006446705	0.169270059	9.933542485
214	10294-34-5	DTXSID2041676	Boron trichloride	ClB(Cl)Cl	FAQYAMRNWDIXMY-UHFFFAOYSA-N	InChI=1S/BCl3/c2-1(3)4	7	12.19409561	7.972600454				0.044356834	3.494010205	9.933542485
215	10294-54-9	DTXSID10883109	Cesium sulfate	O=S(=O)([O-])[O-].[Cs+].[Cs+]	FLJPGEWQYJVDPF-UHFFFAOYSA-L	InChI=1S/2Cs.H2O4S/c;;1-5(2,3)4/h;;(H2,1,2,3,4)/q2*+1;/p-2	3	3.240362526	7.972600454				0.00353611	0.928470638	9.933542485
216	10294-66-3	DTXSID70893108	Potassium thiosulfate	O=S([O-])([O-])=S.[K+].[K+]	FGRVOLIFQGXPCT-UHFFFAOYSA-L	InChI=1S/2K.H2O3S2/c;;1-5(2,3)4/h;;(H2,1,2,3,4)/q2*+1;/p-2	6	46.08001885	7.972600454				0.167619134	13.2034438	9.933542485
218	102985-93-3	DTXSID20893618	2,2-Dimethyl-3-oxopropyl dodecanoate	CCCCCCCCCCCC(=O)OCC(C)(C)C=O	YRDQAIWXWUHXPQ-UHFFFAOYSA-N	InChI=1S/C17H32O3/c1-4-5-6-7-8-9-10-11-12-13-16(19)20-15-17(2,3)14-18/h14H,4-13,15H2,1-3H3	2	66.21686892	9.644804663				0.064008212	18.97331488	11.81567993
219	103043-58-9	NODTXSID_103043-58-9	Bis(2-propylheptyl) adipate	CCCCCC(CCC)COC(=O)CCCCC(=O)OCC(CCC)CCCCC	PWMKKPMLPIPGBN-UHFFFAOYNA-N	InChI=1/C26H50O4/c1-5-9-11-17-23(15-7-3)21-29-25(27)19-13-14-20-26(28)30-22-24(16-8-4)18-12-10-6-2/h23-24H,5-22H2,1-4H3	2	43.16642421	9.497615608				0.042143818	12.36860293	11.65016903
220	103055-07-8	DTXSID5034357	Lufenuron	O=C(NC(=O)c1c(F)cccc1F)Nc1cc(Cl)c(OC(F)(F)C(F)C(F)(F)F)cc1Cl	PWPJGUXAGUPAHP-UHFFFAOYSA-N	InChI=1/C17H8Cl2F8N2O3/c18-6-5-11(32-17(26,27)14(22)16(23,24)25)7(19)4-10(6)28-15(31)29-13(30)12-8(20)2-1-3-9(12)21/h1-5,14H,(H2,28,29,30,31)	3	2.582878782	7.972600454				0.002818618	0.74007988	9.933542485
221	10305-76-7	DTXSID80872525	Sodium aluminum phosphate (tetrahydrate)	O.O.O.O.O=P([O-])(O)O.O=P([O-])(O)O.O=P([O-])(O)O.O=P([O-])(O)O.O=P([O-])(O)O.O=P([O-])(O)O.O=P([O-])([O-])O.O=P([O-])([O-])O.[Al+3].[Al+3].[Al+3].[Na+]	IQQWMJSNEUUJAY-UHFFFAOYSA-D	InChI=1S/3Al.Na.8H3O4P.4H2O/c;;;;8*1-5(2,3)4;;;;/h;;;;8*(H3,1,2,3,4);4*1H2/q3*+3;+1;;;;;;;;;;;;/p-10	2	161.117263	7.972600454				0.175822429	46.16540486	9.933542485
223	103-09-3	DTXSID8026694	2-Ethylhexyl acetate	CCCCC(CC)COC(C)=O	WOYWLLHHWAMFCB-UHFFFAOYSA-N	InChI=1/C10H20O2/c1-4-6-7-10(5-2)8-12-9(3)11/h10H,4-8H2,1-3H3	2	35.83587614	9.004636079				0.036207034	10.26815935	11.09559531
224	1031-07-8	DTXSID3037541	Endosulfan sulfate	O=S1(=O)OCC2C(CO1)C1(Cl)C(Cl)=C(Cl)C2(Cl)C1(Cl)Cl	AAPVQEMYVNZIOO-UHFFFAOYSA-N	InChI=1/C9H6Cl6O4S/c10-5-6(11)8(13)4-2-19-20(16,17)18-1-3(4)7(5,12)9(8,14)15/h3-4H,1-2H2	1	0.187289588	17.21957171	0.006	0.267009686	12.5480872	0.000122435	0.053664638	20.29176944
226	103-11-7	DTXSID9025297	2-Ethylhexyl acrylate	C=CC(=O)OCC(CC)CCCC	GOXQRTZXKQZDDN-UHFFFAOYSA-N	InChI=1/C11H20O2/c1-4-7-8-10(5-2)9-13-11(12)6-3/h6,10H,3-5,7-9H2,1-2H3	1	4.822161751	17.21957171				0.003152334	1.381708238	20.29176944
227	1031756-98-5	DTXSID10893627	Cyclaniliprole	CC(NC(=O)c1cc(Cl)cc(Br)c1NC(=O)c1cc(Br)nn1-c1ncccc1Cl)C1CC1	RAMUASXTSSXCMB-UHFFFAOYSA-N	InChI=1/C21H17Br2Cl2N5O2/c1-10(11-4-5-11)27-20(31)13-7-12(24)8-14(22)18(13)28-21(32)16-9-17(23)29-30(16)19-15(25)3-2-6-26-19/h2-3,6-11H,4-5H2,1H3,(H,27,31)(H,28,32)	1	0.373567127	17.21957171				0.000244208	0.107039291	20.29176944
228	103-23-1	DTXSID0020606	Bis(2-ethylhexyl)hexanedioate	CCCCC(CC)COC(=O)CCCCC(=O)OCC(CC)CCCC	SAOKZLXYCUGLFA-UHFFFAOYSA-N	InChI=1/C22H42O4/c1-5-9-13-19(7-3)17-25-21(23)15-11-12-16-22(24)26-18-20(8-4)14-10-6-2/h19-20H,5-18H2,1-4H3	28	104.8603527	7.972600454	0.6	35.6419037	12.45419475	1.144309527	30.04594632	9.933542485
229	103-24-2	DTXSID3026697	Bis(2-ethylhexyl) nonanedioate	CCCCC(CC)COC(=O)CCCCCCCC(=O)OCC(CC)CCCC	ZDWGXBPVPXVXMQ-UHFFFAOYSA-N	InChI=1/C25H48O4/c1-5-9-16-22(7-3)20-28-24(26)18-14-12-11-13-15-19-25(27)29-21-23(8-4)17-10-6-2/h22-23H,5-21H2,1-4H3	5	50.44101456	7.972600454				0.183482546	14.45301277	9.933542485
230	10325-94-7	DTXSID7044504	Cadmium dinitrate	O=[N+]([O-])O[Cd]O[N+](=O)[O-]	XIEPJMXMMWZAAV-UHFFFAOYSA-N	InChI=1S/Cd.2NO3/c;2*2-1(3)4/q+2;2*-1	6	0.176597344	7.972600454				0.000642385	0.050600958	9.933542485
231	103-26-4	DTXSID6042151	Methyl cinnamate	COC(=O)C=Cc1ccccc1	CCRCUPLGCSFEDV-UHFFFAOYSA-N	InChI=1S/C10H10O2/c1-12-10(11)8-7-9-5-3-2-4-6-9/h2-8H,1H3	7	22.61129452	7.972600454				0.082250088	6.47888095	9.933542485
233	103-33-3	DTXSID8020123	Azobenzene	c1ccc(N=Nc2ccccc2)cc1	DMLAVOWQYNRWNQ-UHFFFAOYSA-N	InChI=1S/C12H10N2/c1-3-7-11(8-4-1)13-14-12-9-5-2-6-10-12/h1-10H	4	3.576527015	7.972600454				0.013009855	1.024792841	9.933542485
234	1033366-59-4	DTXSID30893629	4-Amino-5,6-dimethylthieno(2,3-d)pyrimidin-2(1H)-one hydrochloride	Cc1sc2[nH]c(=O)nc(N)c2c1C.Cl	NHYFUIDCZUDTSL-UHFFFAOYSA-N	InChI=1S/C8H9N3OS.ClH/c1-3-4(2)13-7-5(3)6(9)10-8(12)11-7;/h1-2H3,(H3,9,10,11,12);1H	1	11.46909813	17.21957171				0.007497555	3.286274535	20.29176944
235	103-34-4	DTXSID8026698	4,4'-Dithiodimorpholine	C1CN(SSN2CCOCC2)CCO1	HLBZWYXLQJQBKU-UHFFFAOYSA-N	InChI=1S/C8H16N2O2S2/c1-5-11-6-2-9(1)13-14-10-3-7-12-8-4-10/h1-8H2	2	24.67757003	8.826396683				0.025253705	7.07093697	10.8950014
236	103361-09-7	DTXSID7032555	Flumioxazin	C#CCN1C(=O)COc2cc(F)c(N3C(=O)C4=C(CCCC4)C3=O)cc21	FOUWCSDKDDHKQP-UHFFFAOYSA-N	InChI=1S/C19H15FN2O4/c1-2-7-21-15-9-14(13(20)8-16(15)26-10-17(21)23)22-18(24)11-5-3-4-6-12(11)19(22)25/h1,8-9H,3-7,10H2	18	2.366391131	7.972600454	0.02	0.524145643	12.81687612	0.025823716	0.678049035	9.933542485
237	103-36-6	DTXSID9022520	Ethyl cinnamate	CCOC(=O)C=Cc1ccccc1	KBEBGUQPQBELIU-UHFFFAOYSA-N	InChI=1S/C11H12O2/c1-2-13-11(12)9-8-10-6-4-3-5-7-10/h3-9H,2H2,1H3	2	2.961308403	8.27364382				0.003157269	0.848512436	10.27265145
238	103-37-7	DTXSID7047510	Benzyl butyrate	CCCC(=O)OCc1ccccc1	VONGZNXBKCOUHB-UHFFFAOYSA-N	InChI=1S/C11H14O2/c1-2-6-11(12)13-9-10-7-4-3-5-8-10/h3-5,7-8H,2,6,9H2,1H3	4	5.437870124	7.972600454				0.019780614	1.558128975	9.933542485
240	10339-55-6	DTXSID9047415	Ethyl linalool	C=CC(C)(O)CCC=C(C)CC	KRLBLPBPZSSIGH-CSKARUKUSA-N	InChI=1/C11H20O/c1-5-10(3)8-7-9-11(4,12)6-2/h6,8,12H,2,5,7,9H2,1,3-4H3/b10-8+	2	29.24057758	9.637592567				0.02827896	8.378388991	11.80757082
241	10341-03-4	NODTXSID_10341-03-4	ditetradecyl fumarate	CCCCCCCCCCCCCCOC(=O)C=CC(=O)OCCCCCCCCCCCCCC	DYVHFPDDBMMBAX-BYYHNAKLSA-N	InChI=1S/C32H60O4/c1-3-5-7-9-11-13-15-17-19-21-23-25-29-35-31(33)27-28-32(34)36-30-26-24-22-20-18-16-14-12-10-8-6-4-2/h27-28H,3-26,29-30H2,1-2H3/b28-27+	3	123.0194925	7.972600454				0.134247476	35.24913825	9.933542485
242	103-41-3	DTXSID3041663	Benzyl cinnamate	O=C(C=Cc1ccccc1)OCc1ccccc1	NGHOLYJTSCBCGC-UHFFFAOYSA-N	InChI=1S/C16H14O2/c17-16(12-11-14-7-3-1-4-8-14)18-13-15-9-5-2-6-10-15/h1-12H,13H2	1	95.57581773	17.21957171				0.062479627	27.38562113	20.29176944
245	103-50-4	DTXSID5025819	Dibenzyl ether	c1ccc(COCc2ccccc2)cc1	MHDVGSVTJDSBDK-UHFFFAOYSA-N	InChI=1S/C14H14O/c1-3-7-13(8-4-1)11-15-12-14-9-5-2-6-10-14/h1-10H,11-12H2	3	80.73425368	7.972600454				0.088102866	23.13302398	9.933542485
251	10361-37-2	DTXSID7044508	Barium chloride	[Ba+2].[Cl-].[Cl-]	WDIHJSXYQDMJHN-UHFFFAOYSA-L	InChI=1S/Ba.2ClH/h;2*1H/q+2;;/p-2	16	30.0321304	7.972600454				0.327731617	8.605194956	9.933542485
252	10361-43-0	DTXSID1065053	Bismuth hydroxide (Bi(OH)3)	O[Bi](O)O	TZSXPYWRDWEXHG-UHFFFAOYSA-K	InChI=1S/Bi.3H2O/h;3*1H2/q+3;;;/p-3	2	191.1516355	9.056825776				0.192417938	54.77124225	11.15432216
253	10361-44-1	DTXSID30883121	Bismuth nitrate	O=[N+]([O-])[O-].O=[N+]([O-])[O-].O=[N+]([O-])[O-].[Bi+3]	PPNKDDZCLDMRHS-UHFFFAOYSA-N	InChI=1S/Bi.3NO3/c;3*2-1(3)4/q+3;3*-1	3	127.9632032	7.972600454				0.139642399	36.66567428	9.933542485
255	10361-79-2	DTXSID7044766	Praseodymium trichloride	[Cl-].[Cl-].[Cl-].[Pr+3]	LHBNLZDGIPPZLL-UHFFFAOYSA-K	InChI=1S/3ClH.Pr/h3*1H;/q;;;+3/p-3	1	321.1347476	17.21957171				0.209931545	92.01568699	20.29176944
256	10361-82-7	DTXSID4047757	Samarium chloride	Cl[Sm](Cl)Cl	BHXBZLPMVFUQBQ-UHFFFAOYSA-K	InChI=1S/3ClH.Sm/h3*1H;/q;;;+3/p-3	4	27.73747937	7.972600454				0.100896927	7.947701825	9.933542485
257	10361-83-8	DTXSID9047758	Samarium nitrate	O=[N+]([O-])[Sm]([N+](=O)[O-])[N+](=O)[O-]	AZFNLHBBIZWUPX-UHFFFAOYSA-N	InChI=1S/3NO2.Sm/c3*2-1-3;	1	0.0455738	17.21957171				2.98E-05	0.013058395	20.29176944
261	103-65-1	DTXSID3042219	Propylbenzene	CCCc1ccccc1	ODLMAHJVESYWTB-UHFFFAOYSA-N	InChI=1S/C9H12/c1-2-6-9-7-4-3-5-8-9/h3-5,7-8H,2,6H2,1H3	3	55.97139467	7.972600454	0.1	30.53672514	13.17955748	0.061079902	16.0376489	9.933542485
262	103-72-0	DTXSID0021129	Phenyl isothiocyanate	S=C=Nc1ccccc1	QKFJKGMPGYROCL-UHFFFAOYSA-N	InChI=1S/C7H5NS/c9-6-8-7-4-2-1-3-5-7/h1-5H	2	0.760869955	7.972600454	0.0002	0.356419037	8.549343552	0.000830315	0.218014314	9.933542485
263	103-73-1	DTXSID7059278	Benzene, ethoxy-	CCOc1ccccc1	DLRJIFUOBPOJNS-UHFFFAOYSA-N	InChI=1S/C8H10O/c1-2-9-8-6-4-3-5-7-8/h3-7H,2H2,1H3	8	66.71828737	7.972600454				0.242692209	19.11698778	9.933542485
266	103-76-4	DTXSID3021853	1-Piperazineethanol	OCCN1CCNCC1	WFCSWCVEJLETKA-UHFFFAOYSA-N	InChI=1S/C6H14N2O/c9-6-5-8-3-1-7-2-4-8/h7,9H,1-6H2	2	467.802379	8.36589568				0.495282638	134.0407963	10.37654623
267	10377-48-7	DTXSID3049201	Lithium sulfate	O=S(=O)([O-])[O-].[Li+].[Li+]	INHCSSUBVCNVSK-UHFFFAOYSA-L	InChI=1S/2Li.H2O4S/c;;1-5(2,3)4/h;;(H2,1,2,3,4)/q2*+1;/p-2	2	7.195270031	8.085963844				0.007782857	2.061681957	10.06125267
270	10377-66-9	DTXSID90890659	Nitric acid, manganese(2+) salt (2:1)	O=[N+]([O-])[O-].O=[N+]([O-])[O-].[Mn+2]	MIVBAHRSNUNMPP-UHFFFAOYSA-N	InChI=1S/Mn.2NO3/c;2*2-1(3)4/q+2;2*-1	11	77.3673578	7.972600454				0.844286733	22.16829736	9.933542485
271	10377-81-8	DTXSID3049673	2-Aminoethanol ester with boric acid (H3BO3) (1:1)	NCCOB(O)O	JCAYXDKNUSEQRT-UHFFFAOYSA-N	InChI=1S/C2H8BNO3/c4-1-2-7-3(5)6/h5-6H,1-2,4H2	4	85.48561018	7.972600454				0.310959594	24.49444418	9.933542485
272	10380-28-6	DTXSID7020346	Copper-8-hydroxyquinoline (1:2)	c1cnc2c(O[Cu]Oc3cccc4cccnc34)cccc2c1	YXLXNENXOJSQEI-UHFFFAOYSA-L	InChI=1S/2C9H7NO.Cu/c2*11-8-5-1-3-7-4-2-6-10-9(7)8;/h2*1-6,11H;/q;;+2/p-2	14	15.6860218	7.972600454				0.171176844	4.494562121	9.933542485
274	103-83-3	DTXSID8021854	N,N-Dimethylbenzylamine	CN(C)Cc1ccccc1	XXBDWLFCJWSEKW-UHFFFAOYSA-N	InChI=1S/C9H13N/c1-10(2)8-9-6-4-3-5-7-9/h3-7H,8H2,1-2H3	1	28.67274532	17.21957171				0.018743888	8.215686338	20.29176944
275	103-90-2	DTXSID2020006	Acetaminophen	CC(=O)Nc1ccc(O)cc1	RZVAJINKPMORJF-UHFFFAOYSA-N	InChI=1S/C8H9NO2/c1-6(10)9-7-2-4-8(11)5-3-7/h2-5,11H,1H3,(H,9,10)	18	29.68380541	7.972600454				0.323930451	8.505388371	9.933542485
277	104040-78-0	DTXSID3034610	Flazasulfuron	COc1cc(OC)nc(NC(=O)NS(=O)(=O)c2ncccc2C(F)(F)F)n1	HWATZEJQIXKWQS-UHFFFAOYSA-N	InChI=1S/C13H12F3N5O5S/c1-25-8-6-9(26-2)19-11(18-8)20-12(22)21-27(23,24)10-7(13(14,15)16)4-3-5-17-10/h3-6H,1-2H3,(H2,18,19,20,21,22)	5	0.774096581	7.972600454	0.013	0.408833601	13.17955748	0.002815828	0.221804178	9.933542485
279	104098-48-8	DTXSID5034270	Imazapic	Cc1cnc(C2=NC(=O)C(C)(C(C)C)N2)c(C(=O)O)c1	PVSGXWMWNRGTKE-UHFFFAOYSA-N	InChI=1/C14H17N3O3/c1-7(2)14(4)13(20)16-11(17-14)10-9(12(18)19)5-8(3)6-15-10/h5-7H,1-4H3,(H,18,19)(H,16,17,20)	10	142.4201823	7.972600454	0.5	32.70569896	17.14526436	1.554188664	40.80807515	9.933542485
280	10411-92-4	DTXSID70893643	4-tert-Butylcyclohexyl acetate, cis-	CC(=O)O[C@H]1CC[C@@H](C(C)(C)C)CC1	MBZRJSQZCBXRGK-PHIMTYICSA-N	InChI=1S/C12H22O2/c1-9(13)14-11-7-5-10(6-8-11)12(2,3)4/h10-11H,5-8H2,1-4H3/t10-,11+	3	102.5551364	7.972600454				0.111915339	29.38542591	9.933542485
281	104-12-1	DTXSID7040732	4-Chlorophenyl isocyanate	O=C=Nc1ccc(Cl)cc1	ADAKRBAJFHTIEW-UHFFFAOYSA-N	InChI=1S/C7H4ClNO/c8-6-1-3-7(4-2-6)9-5-10/h1-4H	3	39.16313971	7.972600454				0.042737558	11.22153	9.933542485
283	104-15-4	DTXSID0026701	4-Methylbenzenesulfonic acid	Cc1ccc(S(=O)(=O)O)cc1	JOXIMZWYDAKGHI-UHFFFAOYSA-N	InChI=1S/C7H8O3S/c1-6-2-4-7(5-3-6)11(8,9)10/h2-5H,1H3,(H,8,9,10)	3	154.0328907	7.972600454				0.168091466	44.13549876	9.933542485
285	104-20-1	DTXSID5047166	4-(4-Methoxyphenyl)-2-butanone	COc1ccc(CCC(C)=O)cc1	PCBSXBYCASFXTM-UHFFFAOYSA-N	InChI=1S/C11H14O2/c1-9(12)3-4-10-5-7-11(13-2)8-6-10/h5-8H,3-4H2,1-2H3	2	45.63682747	9.064095452				0.045915539	13.07645486	11.16250212
286	104206-82-8	DTXSID7032424	Mesotrione	CS(=O)(=O)c1ccc(C(=O)C2C(=O)CCCC2=O)c([N+](=O)[O-])c1	KPUREKXXPHOJQT-UHFFFAOYSA-N	InChI=1S/C14H13NO7S/c1-23(21,22)8-5-6-9(10(7-8)15(19)20)14(18)13-11(16)3-2-4-12(13)17/h5-7,13H,2-4H2,1H3	20	1.299929401	7.972600454	0.007	0.15039847	17.58138989	0.014185739	0.372472608	9.933542485
289	104-23-4	DTXSID4041731	C.I. Food Yellow 6	Nc1ccc(N=Nc2ccc(S(=O)(=O)O)cc2)cc1	PPVRMPPLECDING-UHFFFAOYSA-N	InChI=1S/C12H11N3O3S/c13-9-1-3-10(4-2-9)14-15-11-5-7-12(8-6-11)19(16,17)18/h1-8H,13H2,(H,16,17,18)	6	19.0878519	7.972600454				0.069433331	5.46929854	9.933542485
291	10431-98-8	DTXSID9065075	Oxazole, 2-ethyl-4,5-dihydro-	CCC1=NCCO1	NYEZZYQZRQDLEH-UHFFFAOYSA-N	InChI=1S/C5H9NO/c1-2-5-6-3-4-7-5/h2-4H2,1H3	1	61.16852335	17.21957171				0.039986961	17.52679752	20.29176944
292	104-38-1	DTXSID5026702	2,2'-[1,4-Phenylenebis(oxy)]diethanol	OCCOc1ccc(OCCO)cc1	WTPYFJNYAMXZJG-UHFFFAOYSA-N	InChI=1S/C10H14O4/c11-5-7-13-9-1-2-10(4-3-9)14-8-6-12/h1-4,11-12H,5-8H2	6	63.13591983	7.972600454				0.229661109	18.09052144	9.933542485
293	104-40-5	DTXSID5033836	4-Nonylphenol	CCCCCCCCCc1ccc(O)cc1	IGFHQQFPSIBGKE-UHFFFAOYSA-N	InChI=1S/C15H24O/c1-2-3-4-5-6-7-8-9-14-10-12-15(16)13-11-14/h10-13,16H,2-9H2,1H3	6	15.5544619	7.972600454				0.05658039	4.456865873	9.933542485
4509	5989-27-5	DTXSID1020778	D-Limonene	C=C(C)C1CC=C(C)CC1	XMGQYMWWDOXHJM-JTQLQIEISA-N	InChI=1S/C10H16/c1-8(2)10-6-4-9(3)5-7-10/h4,10H,1,5-7H2,2-3H3/t10-/m0/s1	89	43.42922962	7.972600454				0.473930136	12.44390533	9.933542485
296	104-51-8	DTXSID6022472	Butylbenzene	CCCCc1ccccc1	OCKPCBLVNKHBMX-UHFFFAOYSA-N	InChI=1S/C10H14/c1-2-3-7-10-8-5-4-6-9-10/h4-6,8-9H,2-3,7H2,1H3	5	71.96970211	7.972600454	0.05	49.75000922	11.97552323	0.261794579	20.62169115	9.933542485
297	10453-86-8	DTXSID7022253	Resmethrin	CC(C)=CC1C(C(=O)OCc2coc(Cc3ccccc3)c2)C1(C)C	VEMKTZHHVJILDY-UHFFFAOYSA-N	InChI=1/C22H26O3/c1-15(2)10-19-20(22(19,3)4)21(23)25-14-17-12-18(24-13-17)11-16-8-6-5-7-9-16/h5-10,12-13,19-20H,11,14H2,1-4H3	10	26.5427995	7.972600454	0.035	8.987225627	12.45419475	0.289653597	7.605386675	9.933542485
300	104-61-0	DTXSID0034229	gamma-Nonanolactone	CCCCCC1CCC(=O)O1	OALYTRUKMRCXNH-UHFFFAOYSA-N	InChI=1/C9H16O2/c1-2-3-4-5-8-6-7-9(10)11-8/h8H,2-7H2,1H3	6	14.83546509	7.972600454				0.053964991	4.250849597	9.933542485
301	104653-34-1	DTXSID4032374	Difethialone	O=c1c(C2CC(c3ccc(-c4ccc(Br)cc4)cc3)Cc3ccccc32)c(O)sc2ccccc12	JHELOZJAKXYVBE-UHFFFAOYSA-N	InChI=1/C31H23BrO2S/c32-24-15-13-20(14-16-24)19-9-11-21(12-10-19)23-17-22-5-1-2-6-25(22)27(18-23)29-30(33)26-7-3-4-8-28(26)35-31(29)34/h1-16,23,27,33H,17-18H2	4	0.00074242	7.972600454				2.70E-06	0.000212728	9.933542485
302	104-66-5	DTXSID5026706	1,2-Diphenoxyethane	c1ccc(OCCOc2ccccc2)cc1	XCSGHNKDXGYELG-UHFFFAOYSA-N	InChI=1S/C14H14O2/c1-3-7-13(8-4-1)15-11-12-16-14-9-5-2-6-10-14/h1-10H,11-12H2	2	191.1516355	8.599574755				0.198881549	54.77124225	10.63966893
303	104-67-6	DTXSID4034287	5-Heptyldihydro-2(3H)-furanone	CCCCCCCC1CCC(=O)O1	PHXATPHONSXBIL-UHFFFAOYSA-N	InChI=1/C11H20O2/c1-2-3-4-5-6-7-10-8-9-11(12)13-10/h10H,2-9H2,1H3	10	11.45772335	7.972600454				0.125034693	3.283015286	9.933542485
304	104-68-7	DTXSID0051528	Diethylene glycol monophenyl ether	OCCOCCOc1ccccc1	ZUAURMBNZUCEAF-UHFFFAOYSA-N	InChI=1S/C10H14O3/c11-6-7-12-8-9-13-10-4-2-1-3-5-10/h1-5,11H,6-9H2	7	56.05878631	7.972600454				0.203917565	16.06268949	9.933542485
305	104691-40-9	NODTXSID_104691-40-9	2-Isopropyl-4,6-dimethyldihydro-1,3,5-dithiazine and 4-isopropyl-2,6-dimethyldihydro-1,3,5-dithiazine (mixture)	CC1NC(C)SC(C(C)C)S1	ZNOHVVXGIQIPAU-UHFFFAOYNA-N	InChI=1/C8H17NS2/c1-5(2)8-10-6(3)9-7(4)11-8/h5-9H,1-4H3	2	2.121783154	10.91406667				0.001891642	0.607960789	13.24159882
306	104691-41-0	NODTXSID_104691-41-0	2-Isopropyl-4,6-dimethyldihydro-1,3,5-dithiazine and 4-isopropyl-2,6-dimethyldihydro-1,3,5-dithiazine (mixture)	CC1NC(C(C)C)SC(C)S1	NOOYZCFJVKLILW-UHFFFAOYNA-N	InChI=1/C8H17NS2/c1-5(2)8-9-6(3)10-7(4)11-8/h5-9H,1-4H3	2	2.121783154	8.91466529				0.00215757	0.607960789	10.99434604
307	1047-16-1	DTXSID5027354	Quinacridone	O=c1c2ccccc2[nH]c2cc3c(=O)c4ccccc4[nH]c3cc12	NRCMAYZCPIVABH-UHFFFAOYSA-N	InChI=1S/C20H12N2O2/c23-19-11-5-1-3-7-15(11)21-17-10-14-18(9-13(17)19)22-16-8-4-2-6-12(16)20(14)24/h1-10H,(H,21,23)(H,22,24)	8	233.7487347	7.972600454				0.850276573	66.97671481	9.933542485
309	104-75-6	DTXSID4025298	2-Ethylhexylamine	CCCCC(CC)CN	LTHNHFOGQMKPOV-UHFFFAOYSA-N	InChI=1/C8H19N/c1-3-5-6-8(4-2)7-9/h8H,3-7,9H2,1-2H3	1	19.11516355	17.21957171				0.012495925	5.477124225	20.29176944
310	104-76-7	DTXSID5020605	2-Ethyl-1-hexanol	CCCCC(CC)CO	YIWUKEYIRIRTPP-UHFFFAOYSA-N	InChI=1/C8H18O/c1-3-5-6-8(4-2)7-9/h8-9H,3-7H2,1-2H3	25	66.34599508	7.972600454				0.724013913	19.01031378	9.933542485
311	10476-85-4	DTXSID6040616	Strontium chloride	[Cl-].[Cl-].[Sr+2]	AHBGXTDRMVNFER-UHFFFAOYSA-L	InChI=1S/2ClH.Sr/h2*1H;/q;;+2/p-2	11	26.53832828	7.972600454				0.289604804	7.604105524	9.933542485
312	104-78-9	DTXSID7059303	1,3-Propanediamine, N,N-diethyl-	CCN(CC)CCCN	QOHMWDJIBGVPIF-UHFFFAOYSA-N	InChI=1S/C7H18N2/c1-3-9(4-2)7-5-6-8/h3-8H2,1-2H3	1	47.78790887	17.21957171				0.031239813	13.69281056	20.29176944
315	10482-56-1	DTXSID5052672	(L)-alpha-Terpineol	CC1=CCC(C(C)(C)O)CC1	WUOACPNHFRMFPN-SECBINFHSA-N	InChI=1S/C10H18O/c1-8-4-6-9(7-5-8)10(2,3)11/h4,9,11H,5-7H2,1-3H3/t9-/m1/s1	2	92.76271985	8.541647248				0.096928582	26.57957589	10.57444915
316	104-90-5	DTXSID7021861	5-Ethyl-2-methylpyridine	CCc1ccc(C)nc1	NTSLROIKFLNUIJ-UHFFFAOYSA-N	InChI=1S/C8H11N/c1-3-8-5-4-7(2)9-6-8/h4-6H,3H2,1-2H3	1	6.053135123	17.21957171				0.003957043	1.734422671	20.29176944
317	104-93-8	DTXSID9026710	1-Methoxy-4-methylbenzene	COc1ccc(C)cc1	CHLICZRVGGXEOD-UHFFFAOYSA-N	InChI=1S/C8H10O/c1-7-3-5-8(9-2)6-4-7/h3-6H,1-2H3	8	9.614418263	7.972600454				0.034973086	2.75484764	9.933542485
318	104-94-9	DTXSID7024532	4-Methoxyaniline	COc1ccc(N)cc1	BHAAPTBBJKJZER-UHFFFAOYSA-N	InChI=1S/C7H9NO/c1-9-7-4-2-6(8)3-5-7/h2-5H,8H2,1H3	1	69.10228293	17.21957171				0.045173402	19.80008107	20.29176944
319	105-01-1	DTXSID4051532	Isobutyl furan-2-propionate	CC(C)COC(=O)CCc1ccco1	SVDPTFHRRNUNRS-UHFFFAOYSA-N	InChI=1S/C11H16O3/c1-9(2)8-14-11(12)6-5-10-4-3-7-13-10/h3-4,7,9H,5-6,8H2,1-2H3	2	6.690307241	8.768832292				0.006875116	1.916993479	10.83020801
320	105-05-5	DTXSID4026711	1,4-Diethylbenzene	CCc1ccc(CC)cc1	DSNHSQKRULAAEI-UHFFFAOYSA-N	InChI=1S/C10H14/c1-3-9-5-7-10(4-2)8-6-9/h5-8H,3-4H2,1-2H3	3	25.59264065	7.972600454				0.02792848	7.333134856	9.933542485
322	10508-09-5	DTXSID9051533	Bis(2-methylbutan-2-yl) peroxide	CCC(C)(C)OOC(C)(C)CC	JJRDRFZYKKFYMO-UHFFFAOYSA-N	InChI=1S/C10H22O2/c1-7-9(3,4)11-12-10(5,6)8-2/h7-8H2,1-6H3	5	27.13079469	7.972600454				0.098690071	7.773866672	9.933542485
324	105112-76-3	DTXSID70668237	3,3'-[[3,4-Dihydro-1,1'-biphenyl]-4,4-diylbis(oxy)]dianiline	Nc1cccc(OC2(Oc3cccc(N)c3)C=CC(c3ccccc3)=CC2)c1	HIOSIQSHOMBNDE-UHFFFAOYSA-N	InChI=1S/C24H22N2O2/c25-20-8-4-10-22(16-20)27-24(28-23-11-5-9-21(26)17-23)14-12-19(13-15-24)18-6-2-1-3-7-18/h1-14,16-17H,15,25-26H2	1	7.646065419	17.21957171				0.00499837	2.19084969	20.29176944
325	105-13-5	DTXSID6044357	(4-Methoxyphenyl)methanol	COc1ccc(CO)cc1	MSHFRERJPWKJFX-UHFFFAOYSA-N	InChI=1S/C8H10O2/c1-10-8-4-2-7(6-9)3-5-8/h2-5,9H,6H2,1H3	5	1316.917945	7.972600454				4.790376638	377.3403855	9.933542485
326	105-16-8	DTXSID4026713	2-(Diethylamino)ethyl methacrylate	C=C(C)C(=O)OCCN(CC)CC	SJIXRGNQPBQWMK-UHFFFAOYSA-N	InChI=1S/C10H19NO2/c1-5-11(6-2)7-8-13-10(12)9(3)4/h3,5-8H2,1-2,4H3	3	24.08359692	8.129633496				0.025962438	6.900744105	10.11044501
328	1052075-57-6	DTXSID40893655	7,7,9,9,11,11,13,13,15,15-Decamethyl-3,8,10,12,14-pentaoxa-7,9,11,13,15-pentasilanonadecan-1-yl 2-methylprop-2-enoate	C=C(C)C(=O)OCCOCCC[Si](C)(C)O[Si](C)(C)O[Si](C)(C)O[Si](C)(C)O[Si](C)(C)CCCC	NEWDMEQZRLPOKM-UHFFFAOYSA-N	InChI=1S/C23H54O7Si5/c1-14-15-20-31(4,5)27-33(8,9)29-35(12,13)30-34(10,11)28-32(6,7)21-16-17-25-18-19-26-23(24)22(2)3/h2,14-21H2,1,3-13H3	1	7.646065419	17.21957171				0.00499837	2.19084969	20.29176944
330	10543-57-4	DTXSID5040752	Tetraacetylethylenediamine	CC(=O)N(CCN(C(C)=O)C(C)=O)C(C)=O	BGRWYDHXPHLNKA-UHFFFAOYSA-N	InChI=1S/C10H16N2O4/c1-7(13)11(8(2)14)5-6-12(9(3)15)10(4)16/h5-6H2,1-4H3	10	11.1642473	7.972600454				0.121832077	3.198924726	9.933542485
331	105-45-3	DTXSID9026716	Methyl acetoacetate	COC(=O)CC(C)=O	WRQNANDWMGAFTP-UHFFFAOYSA-N	InChI=1S/C5H8O3/c1-4(6)3-5(7)8-2/h3H2,1-2H3	4	120.8949093	7.972600454				0.439763275	34.64037516	9.933542485
333	105512-06-9	DTXSID6032354	Clodinafop-propargyl	C#CCOC(=O)C(C)Oc1ccc(Oc2ncc(Cl)cc2F)cc1	JBDHZKLJNAIJNC-LLVKDONJSA-N	InChI=1S/C17H13ClFNO4/c1-3-8-22-17(21)11(2)23-13-4-6-14(7-5-13)24-16-15(19)9-12(18)10-20-16/h1,4-7,9-11H,8H2,2H3/t11-/m1/s1	19	0.31249718	7.972600454				0.003410188	0.089540739	9.933542485
334	105-53-3	DTXSID7021863	Diethyl propanedioate	CCOC(=O)CC(=O)OCC	IYXGSMUGOJNHAZ-UHFFFAOYSA-N	InChI=1S/C7H12O4/c1-3-10-6(8)5-7(9)11-4-2/h3-5H2,1-2H3	2	15.60746568	9.011007468				0.015761976	4.472053203	11.10276497
335	105-54-4	DTXSID6040111	Ethyl butyrate	CCCC(=O)OCC	OBNCKNCVKJNDBV-UHFFFAOYSA-N	InChI=1S/C6H12O2/c1-3-5-6(7)8-4-2/h3-5H2,1-2H3	1	22.93819626	17.21957171				0.01499511	6.572549071	20.29176944
337	105-57-7	DTXSID6030607	Acetal	CCOC(C)OCC	DHKHKXVYLBGOIT-UHFFFAOYSA-N	InChI=1S/C6H14O2/c1-4-7-6(3)8-5-2/h6H,4-5H2,1-3H3	1	22.93819626	17.21957171				0.01499511	6.572549071	20.29176944
339	105-59-9	DTXSID8025591	N-Methyldiethanolamine	CN(CCO)CCO	CRVGTESFCCXCTH-UHFFFAOYSA-N	InChI=1S/C5H13NO2/c1-6(2-4-7)3-5-8/h7-8H,2-5H2,1H3	1	143.3637266	17.21957171				0.09371944	41.07843169	20.29176944
340	105-60-2	DTXSID4020240	Caprolactam	O=C1CCCCCN1	JBKVHLHDHHXQEQ-UHFFFAOYSA-N	InChI=1S/C6H11NO/c8-6-4-2-1-3-5-7-6/h1-5H2,(H,7,8)	52	42.66330498	7.972600454	0.5	10.48291285	12.45419475	0.46557183	12.22444269	9.933542485
341	10563-26-5	DTXSID2065127	1,3-Propanediamine, N,N''-1,2-ethanediylbis-	NCCCNCCNCCCN	RXFCIXRFAJRBSG-UHFFFAOYSA-N	InChI=1S/C8H22N4/c9-3-1-5-11-7-8-12-6-2-4-10/h11-12H,1-10H2	2	7.403271008	9.873932514				0.00704811	2.121281091	12.07326561
342	10563-29-8	DTXSID2033445	Dimethyldipropylenetriamine	CN(C)CCCNCCCN	OMKZWUPRGQMQJC-UHFFFAOYSA-N	InChI=1S/C8H21N3/c1-11(2)8-4-7-10-6-3-5-9/h10H,3-9H2,1-2H3	1	2.867274532	17.21957171				0.001874389	0.821568634	20.29176944
345	105-67-9	DTXSID2021864	2,4-Dimethylphenol	Cc1ccc(O)c(C)c1	KUFFULVDNCHOFZ-UHFFFAOYSA-N	InChI=1S/C8H10O/c1-6-3-4-8(9)7(2)5-6/h3-5,9H,1-2H3	17	23.90196017	7.972600454	0.02	12.0606982	13.18632564	0.260834911	6.848699188	9.933542485
346	105726-67-8	DTXSID5032440	N-Methylneodecanamide	CCCCCC(C)(CC)C(=O)NC	FDFPSNISSMYYDS-UHFFFAOYSA-N	InChI=1S/C11H23NO/c1-5-7-8-9-11(3,6-2)10(13)12-4/h5-9H2,1-4H3,(H,12,13)	6	1.238947104	7.972600454				0.004506753	0.35499917	9.933542485
347	105-74-8	DTXSID1059319	Peroxide, bis(1-oxododecyl)	CCCCCCCCCCCC(=O)OOC(=O)CCCCCCCCCCC	YIVJZNGAASQVEM-UHFFFAOYSA-N	InChI=1S/C24H46O4/c1-3-5-7-9-11-13-15-17-19-21-23(25)27-28-24(26)22-20-18-16-14-12-10-8-6-4-2/h3-22H2,1-2H3	7	123.8750689	7.972600454				0.450603804	35.49428909	9.933542485
350	105-83-9	DTXSID1044510	N-(3-Aminopropyl)-N-methylpropane-1,3-diamine	CN(CCCN)CCCN	KMBPCQSCMCEPMU-UHFFFAOYSA-N	InChI=1S/C7H19N3/c1-10(6-2-4-8)7-3-5-9/h2-9H2,1H3	1	9.238995714	17.21957171				0.006039697	2.647276709	20.29176944
354	105-87-3	DTXSID0020654	Geranyl acetate	CC(=O)OCC=C(C)CCC=C(C)C	HIGQPQRQIQDZMP-DHZHZOJOSA-N	InChI=1S/C12H20O2/c1-10(2)6-5-7-11(3)8-9-14-12(4)13/h6,8H,5,7,9H2,1-4H3/b11-8+	8	183.1831476	7.972600454				0.666340886	52.4880079	9.933542485
355	10588-01-9	DTXSID8021274	Sodium dichromate	O=[Cr](=O)([O-])O[Cr](=O)(=O)[O-].[Na+].[Na+]	KIEOKOFEPABQKJ-UHFFFAOYSA-N	InChI=1S/2Cr.2Na.7O/q;;2*+1;;;;;;2*-1	4	5.589525935	7.972600454				0.020332272	1.601583362	9.933542485
356	10591-84-1	DTXSID90147413	N,N'-Dimethyldiphenylthiuram disulphide	CN(C(=S)SSC(=S)N(C)c1ccccc1)c1ccccc1	RDQQCSOIXMZZQR-UHFFFAOYSA-N	InChI=1S/C16H16N2S4/c1-17(13-9-5-3-6-10-13)15(19)21-22-16(20)18(2)14-11-7-4-8-12-14/h3-12H,1-2H3	2	6.371721182	10.09021302				0.005981025	1.825708075	12.31633668
358	10595-06-9	DTXSID6044773	Ethylene glycol phenyl ether methacrylate	C=C(C)C(=O)OCCOc1ccccc1	CEXQWAAGPPNOQF-UHFFFAOYSA-N	InChI=1S/C12H14O3/c1-10(2)12(13)15-9-8-14-11-6-4-3-5-7-11/h3-7H,1,8-9H2,2H3	3	75.3494435	7.972600454				0.082226584	21.59009842	9.933542485
359	105-95-3	DTXSID1044774	1,4-Dioxacycloheptadecane-5,17-dione	O=C1CCCCCCCCCCCC(=O)OCCO1	XRHCAGNSDHCHFJ-UHFFFAOYSA-N	InChI=1S/C15H26O4/c16-14-10-8-6-4-2-1-3-5-7-9-11-15(17)19-13-12-18-14/h1-13H2	2	191.1516355	8.268422728				0.203881891	54.77124225	10.2667711
360	10595-49-0	DTXSID90884497	1-Propanaminium, N,N,N-trimethyl-3-[(1-oxododecyl)amino]-, methyl sulfate (1:1)	CCCCCCCCCCCC(=O)NCCC[N+](C)(C)C.COS(=O)(=O)[O-]	LTERAWRIKDPXBF-UHFFFAOYSA-N	InChI=1S/C18H38N2O.CH4O4S/c1-5-6-7-8-9-10-11-12-13-15-18(21)19-16-14-17-20(2,3)4;1-5-6(2,3)4/h5-17H2,1-4H3;1H3,(H,2,3,4)	3	39.90038573	7.972600454				0.043542092	11.43277528	9.933542485
361	10597-60-1	DTXSID70147451	3,4-Dihydroxyphenylethanol	OCCc1ccc(O)c(O)c1	JUUBCHWRXWPFFH-UHFFFAOYSA-N	InChI=1S/C8H10O3/c9-4-3-6-1-2-7(10)8(11)5-6/h1-2,5,9-11H,3-4H2	2	17.44967711	8.639277229				0.018102294	4.999907481	10.68436683
362	105-99-7	DTXSID2021866	Dibutyl adipate	CCCCOC(=O)CCCCC(=O)OCCCC	XTJFFFGAUHQWII-UHFFFAOYSA-N	InChI=1S/C14H26O4/c1-3-5-11-17-13(15)9-7-8-10-14(16)18-12-6-4-2/h3-12H2,1-2H3	3	123.0194925	8.092751471				0.13299562	35.24913825	10.06889884
363	10599-90-3	DTXSID8023842	Chloramine	NCl	QDHHCQZDFGDHMP-UHFFFAOYSA-N	InChI=1S/ClH2N/c1-2/h2H2	14	3.0896035	7.972600454	0.1	2.439389813	12.45419475	0.033715915	0.885273209	9.933542485
365	10605-21-7	DTXSID4024729	Carbendazim	COC(=O)Nc1nc2ccccc2[nH]1	TWFZGCMQGLPBSX-UHFFFAOYSA-N	InChI=1S/C9H9N3O2/c1-14-9(13)12-8-10-6-4-2-3-5-7(6)11-8/h2-5H,1H3,(H2,10,11,12,13)	32	13.64041136	7.972600454				0.148853711	3.908427325	9.933542485
366	106-14-9	DTXSID8026725	12-Hydroxyoctadecanoic acid	CCCCCCC(O)CCCCCCCCCCC(=O)O	ULQISTXYYBZJSJ-UHFFFAOYSA-N	InChI=1/C18H36O3/c1-2-3-4-11-14-17(19)15-12-9-7-5-6-8-10-13-16-18(20)21/h17,19H,2-16H2,1H3,(H,20,21)	2	1541.113754	8.090031932				1.666439923	441.5798723	10.06583533
367	106-15-0	DTXSID10861720	Octadecanamide, 12-hydroxy-N-(2-hydroxyethyl)-	CCCCCCC(O)CCCCCCCCCCC(=O)NCCO	OZSKVMIBRHDIET-UHFFFAOYSA-N	InChI=1/C20H41NO3/c1-2-3-4-11-14-19(23)15-12-9-7-5-6-8-10-13-16-20(24)21-17-18-22/h19,22-23H,2-18H2,1H3,(H,21,24)	1	382.3032709	17.21957171				0.249918507	109.5424845	20.29176944
368	1061517-62-1	DTXSID4047337	PharmaGSID_47337	CCOc1cccc(-n2cc(C(=O)N3CCN(c4cc(C(=O)[O-])c5ccccc5c4)CC3)nc2-c2ccc(C)cc2)c1.[Na+]	KQJNPHDTBVUCDU-UHFFFAOYSA-M	InChI=1S/C34H32N4O4.Na/c1-3-42-28-9-6-8-26(20-28)38-22-31(35-32(38)24-13-11-23(2)12-14-24)33(39)37-17-15-36(16-18-37)27-19-25-7-4-5-10-29(25)30(21-27)34(40)41;/h4-14,19-22H,3,15-18H2,1-2H3,(H,40,41);/q;+1/p-1	2	110.3614482	7.972600454				0.120434133	31.62219146	9.933542485
371	106-20-7	DTXSID7025053	Bis-2-ethylhexylamine	CCCCC(CC)CNCC(CC)CCCC	SAIKULLUBZKPDA-UHFFFAOYSA-N	InChI=1/C16H35N/c1-5-9-11-15(7-3)13-17-14-16(8-4)12-10-6-2/h15-17H,5-14H2,1-4H3	1	14.33637266	17.21957171				0.009371944	4.107843169	20.29176944
372	106-21-8	DTXSID5044360	3,7-Dimethyloctan-1-ol	CC(C)CCCC(C)CCO	PRNCMAKCNVRZFX-UHFFFAOYSA-N	InChI=1/C10H22O/c1-9(2)5-4-6-10(3)7-8-11/h9-11H,4-8H2,1-3H3	9	14.82061942	7.972600454				0.053910989	4.246595821	9.933542485
4413	584-79-2	DTXSID8035180	Allethrin	C=CCC1=C(C)C(OC(=O)C2C(C=C(C)C)C2(C)C)CC1=O	ZCVAOQKBXKSDMS-UHFFFAOYSA-N	InChI=1/C19H26O3/c1-7-8-13-12(4)16(10-15(13)20)22-18(21)17-14(9-11(2)3)19(17,5)6/h7,9,14,16-17H,1,8,10H2,2-6H3	13	6.63705815	7.972600454	0.008	8.102687831	11.80865809	0.072428222	1.90173586	9.933542485
4049	52225-20-4	DTXSID3021356	dl-alpha-Tocopheryl acetate	CC(=O)Oc1c(C)c(C)c2c(c1C)CCC(C)(CCCC(C)CCCC(C)CCCC(C)C)O2	ZAKOWWREFLAJOT-CEFNRUSXSA-N	InChI=1/C31H52O3/c1-21(2)13-10-14-22(3)15-11-16-23(4)17-12-19-31(9)20-18-28-26(7)29(33-27(8)32)24(5)25(6)30(28)34-31/h21-23H,10-20H2,1-9H3/t22-,23-,31-/s2	2	0.606183693	7.972600454				0.00066151	0.173691603	9.933542485
376	106246-33-7	DTXSID0073031	Benzenamine, 4,4'-methylenebis[3-chloro-2,6-diethyl-	CCc1cc(Cc2cc(CC)c(N)c(CC)c2Cl)c(Cl)c(CC)c1N	VIOMIGLBMQVNLY-UHFFFAOYSA-N	InChI=1S/C21H28Cl2N2/c1-5-12-9-14(18(22)16(7-3)20(12)24)11-15-10-13(6-2)21(25)17(8-4)19(15)23/h9-10H,5-8,11,24-25H2,1-4H3	2	2.293819626	11.62348349				0.001961321	0.657254907	14.03752475
1207	125-12-2	DTXSID7042061	Isobornyl acetate	CC(=O)OC1CC2CCC1(C)C2(C)C	KGEKLUUHTZCSIP-JBLDHEPKSA-N	InChI=1/C12H20O2/c1-8(13)14-10-7-9-5-6-12(10,4)11(9,2)3/h9-10H,5-7H2,1-4H3/t9-,10-,12+/s2	4	2.725573323	7.972600454				0.009914454	0.780966568	9.933542485
381	106-30-9	DTXSID1040112	Ethyl heptanoate	CCCCCCC(=O)OCC	TVQGDYNRXLTQAP-UHFFFAOYSA-N	InChI=1S/C9H18O2/c1-3-5-6-7-8-9(10)11-4-2/h3-8H2,1-2H3	1	22.93819626	17.21957171				0.01499511	6.572549071	20.29176944
382	106-32-1	DTXSID8051542	Ethyl octanoate	CCCCCCCC(=O)OCC	YYZUSRORWSJGET-UHFFFAOYSA-N	InChI=1S/C10H20O2/c1-3-5-6-7-8-9-10(11)12-4-2/h3-9H2,1-2H3	1	22.93819626	17.21957171				0.01499511	6.572549071	20.29176944
384	106-35-4	DTXSID2047438	3-Heptanone	CCCCC(=O)CC	NGAZZOYFWWSOGK-UHFFFAOYSA-N	InChI=1S/C7H14O/c1-3-5-6-7(8)4-2/h3-6H2,1-2H3	3	57.34549064	7.972600454				0.062579411	16.43137268	9.933542485
385	106359-91-5	DTXSID20890440	1,3,6-Naphthalenetrisulfonic acid, 7-[2-[2-[(aminocarbonyl)amino]-4-[[4-[[2-[2-(ethenylsulfonyl)ethoxy]ethyl]amino]-6-fluoro-1,3,5-triazin-2-yl]amino]phenyl]diazenyl]-, sodium salt (1:3)	C=CS(=O)(=O)CCOCCNc1nc(F)nc(Nc2ccc(N=Nc3cc4c(S(=O)(=O)[O-])cc(S(=O)(=O)[O-])cc4cc3S(=O)(=O)[O-])c(NC(N)=O)c2)n1.[Na+].[Na+].[Na+]	BTCMRMVIDXSNEW-UHFFFAOYSA-K	InChI=1S/C26H26FN9O13S4.3Na/c1-2-50(38,39)8-7-49-6-5-29-25-32-23(27)33-26(34-25)30-15-3-4-18(19(11-15)31-24(28)37)35-36-20-13-17-14(10-22(20)53(46,47)48)9-16(51(40,41)42)12-21(17)52(43,44)45;;;/h2-4,9-13H,1,5-8H2,(H3,28,31,37)(H,40,41,42)(H,43,44,45)(H,46,47,48)(H2,29,30,32,33,34);;;/q;3*+1/p-3	1	76.46065419	17.21957171				0.049983701	21.9084969	20.29176944
386	106-37-6	DTXSID4024012	1,4-Dibromobenzene	Brc1ccc(Br)cc1	SWJPEBQEEAHIGZ-UHFFFAOYSA-N	InChI=1S/C6H4Br2/c7-5-1-2-6(8)4-3-5/h1-4H	7	3.404836214	7.972600454	0.01	2.09658257	12.45419475	0.012385318	0.975597769	9.933542485
388	106-42-3	DTXSID2021868	p-Xylene	Cc1ccc(C)cc1	URLKBWYHVLBVBO-UHFFFAOYSA-N	InChI=1S/C8H10/c1-7-3-5-8(2)6-4-7/h3-6H,1-2H3	15	56.35026524	7.972600454	0.2	28.14662101	12.45419475	0.614933516	16.14620781	9.933542485
389	106-43-4	DTXSID8024814	4-Chlorotoluene	Cc1ccc(Cl)cc1	NPDACUSDTOMAMK-UHFFFAOYSA-N	InChI=1S/C7H7Cl/c1-6-2-4-7(8)5-3-6/h2-5H,1H3	7	8.14941782	7.972600454	0.02	20.9658257	12.45419475	0.029644049	2.335076739	9.933542485
390	106-44-5	DTXSID7021869	p-Cresol	Cc1ccc(O)cc1	IWDCLRJOBJJRNH-UHFFFAOYSA-N	InChI=1S/C7H8O/c1-6-2-4-7(8)5-3-6/h2-5,8H,1H3	26	26.31277255	7.972600454	0.15375	2.358295895	12.82387619	0.287143382	7.539476377	9.933542485
391	106461-41-0	DTXSID60403376	2-(Butan-2-yl)-4-{4-[4-(4-hydroxyphenyl)piperazin-1-yl]phenyl}-2,4-dihydro-3H-1,2,4-triazol-3-one	CCC(C)n1ncn(-c2ccc(N3CCN(c4ccc(O)cc4)CC3)cc2)c1=O	FFAQILVGBAELHN-UHFFFAOYSA-N	InChI=1S/C22H27N5O2/c1-3-17(2)27-22(29)26(16-23-27)20-6-4-18(5-7-20)24-12-14-25(15-13-24)19-8-10-21(28)11-9-19/h4-11,16-17,28H,3,12-15H2,1-2H3	1	1.146909813	17.21957171				0.000749756	0.328627454	20.29176944
392	106-46-7	DTXSID1020431	1,4-Dichlorobenzene	Clc1ccc(Cl)cc1	OCJBOOLMMGQPQU-UHFFFAOYSA-N	InChI=1S/C6H4Cl2/c7-5-1-2-6(8)4-3-5/h1-4H	49	30.19737582	7.972600454	0.07	5.847611251	8.411529125	0.329534891	8.652543215	9.933542485
393	106-47-8	DTXSID9020295	4-Chloroaniline	Nc1ccc(Cl)cc1	QSNSCYSYFYORTR-UHFFFAOYSA-N	InChI=1S/C6H6ClN/c7-5-1-3-6(8)4-2-5/h1-4H,8H2	34	0.564784844	7.972600454	0.004	1.310364107	18.24823993	0.006163327	0.161829468	9.933542485
394	106-48-9	DTXSID1021871	4-Chlorophenol	Oc1ccc(Cl)cc1	WXNZTHHGJRFXKQ-UHFFFAOYSA-N	InChI=1S/C6H5ClO/c7-5-1-3-6(8)4-2-5/h1-4,8H	5	7.995028424	7.972600454				0.029082448	2.29083909	9.933542485
395	106-49-0	DTXSID6021872	4-Methylaniline	Cc1ccc(N)cc1	RZXMPPFPUUCRFN-UHFFFAOYSA-N	InChI=1S/C7H9N/c1-6-2-4-7(8)5-3-6/h2-5H,8H2,1H3	2	3.604389805	9.289148372	0.004	2.795443427	17.3557012	0.003569728	1.032776448	11.41569799
396	106-50-3	DTXSID9021138	1,4-Benzenediamine	Nc1ccc(N)cc1	CBCKQZAAMUWICA-UHFFFAOYSA-N	InChI=1S/C6H8N2/c7-5-1-2-6(8)4-3-5/h1-4H,7-8H2	11	1.021648965	7.972600454	0.064	1.865958488	9.850960618	0.011148948	0.292736093	9.933542485
398	1065336-91-5	NODTXSID_1065336-91-5	unnamed [1065336-91-5]	CN1C(C)(C)CC(OC(=O)CCCCCCCCC(=O)OC2CC(C)(C)N(C)C(C)(C)C2)CC1(C)C.COC(=O)CCCCCCCCC(=O)OC1CC(C)(C)N(C)C(C)(C)C1	YHEPZZFDBQOSSN-UHFFFAOYSA-N	InChI=1S/C30H56N2O4.C21H39NO4/c1-27(2)19-23(20-28(3,4)31(27)9)35-25(33)17-15-13-11-12-14-16-18-26(34)36-24-21-29(5,6)32(10)30(7,8)22-24;1-20(2)15-17(16-21(3,4)22(20)5)26-19(24)14-12-10-8-7-9-11-13-18(23)25-6/h23-24H,11-22H2,1-10H3;17H,7-16H2,1-6H3	3	12.17405257	7.972600454				0.013285178	3.488267211	9.933542485
400	1066-30-4	DTXSID4020327	Chromium(III) acetate	CC(=O)[O-].CC(=O)[O-].CC(=O)[O-].[Cr+3]	WYYQVWLEPYFFLP-UHFFFAOYSA-K	InChI=1S/3C2H4O2.Cr/c3*1-2(3)4;/h3*1H3,(H,3,4);/q;;;+3/p-3	2	423.9947245	8.930174264				0.4306674	121.4884597	11.01179998
401	1066-33-7	DTXSID5035618	Ammonium hydrogen carbonate	O=C([O-])O.[NH4+]	ATRRKUHOCOJYRX-UHFFFAOYSA-N	InChI=1S/CH2O3.H3N/c2-1(3)4;/h(H2,2,3,4);1H3	3	261.7810992	7.972600454				0.285673849	75.00891095	9.933542485
402	1066-35-9	DTXSID0027355	Chlorodimethylsilane	C[SiH](C)Cl	YGHUUVGIRWMJGE-UHFFFAOYSA-N	InChI=1S/C2H7ClSi/c1-4(2)3/h4H,1-2H3	1	47.78790887	17.21957171				0.031239813	13.69281056	20.29176944
403	106-63-8	DTXSID1021873	Isobutyl acrylate	C=CC(=O)OCC(C)C	CFVWNXQPGQOHRJ-UHFFFAOYSA-N	InChI=1S/C7H12O2/c1-4-7(8)9-5-6(2)3/h4,6H,1,5H2,2-3H3	4	18.45776662	7.972600454				0.067141354	5.288758345	9.933542485
405	106700-29-2	DTXSID4057928	Pethoxamid	CCOCCN(C(=O)CCl)C(=C(C)C)c1ccccc1	CSWIKHNSBZVWNQ-UHFFFAOYSA-N	InChI=1S/C16H22ClNO2/c1-4-20-11-10-18(15(19)12-17)16(13(2)3)14-8-6-5-7-9-14/h5-9H,4,10-12H2,1-3H3	5	2.839013143	7.972600454				0.010327099	0.813470815	9.933542485
406	106705-37-7	DTXSID60598337	Strontium bis(7,7-dimethyloctanoate)	CC(C)(C)CCCCCC(=O)[O-].CC(C)(C)CCCCCC(=O)[O-].[Sr+2]	CSQXYUPPOWGAIS-UHFFFAOYSA-L	InChI=1S/2C10H20O2.Sr/c2*1-10(2,3)8-6-4-5-7-9(11)12;/h2*4-8H2,1-3H3,(H,11,12);/q;;+2/p-2	2	3.294247635	8.653118507				0.003413978	0.943910497	10.69994914
407	106-70-7	DTXSID0047616	Methyl hexanoate	CCCCCC(=O)OC	NUKZAGXMHTUAFE-UHFFFAOYSA-N	InChI=1S/C7H14O2/c1-3-4-5-6-7(8)9-2/h3-6H2,1-2H3	4	269.650863	7.972600454				0.980872954	77.2638576	9.933542485
409	106-72-9	DTXSID8044753	2,6-Dimethylhept-5-enal	CC(C)=CCCC(C)C=O	YGFGZTXGYTUXBA-UHFFFAOYSA-N	InChI=1/C9H16O/c1-8(2)5-4-6-9(3)7-10/h5,7,9H,4,6H2,1-3H3	3	6.610452654	7.972600454				0.007213788	1.894112508	9.933542485
410	1067-33-0	DTXSID3020419	Dibutyltin diacetate	CCCC[Sn](CCCC)(OC(C)=O)OC(C)=O	JJLKTTCRRLHVGL-UHFFFAOYSA-L	InChI=1S/2C4H9.2C2H4O2.Sn/c2*1-3-4-2;2*1-2(3)4;/h2*1,3-4H2,2H3;2*1H3,(H,3,4);/q;;;;+2/p-2	1	0.057345491	17.21957171				3.75E-05	0.016431373	20.29176944
411	1067-53-4	DTXSID5027356	Tris(2-methoxyethoxy)vinylsilane	C=C[Si](OCCOC)(OCCOC)OCCOC	WOXXJEVNDJOOLV-UHFFFAOYSA-N	InChI=1S/C11H24O6Si/c1-5-18(15-9-6-12-2,16-10-7-13-3)17-11-8-14-4/h5H,1,6-11H2,2-4H3	4	6.889519973	7.972600454				0.025061087	1.974074491	9.933542485
413	106-79-6	DTXSID1026740	Dimethyl decanedioate	COC(=O)CCCCCCCCC(=O)OC	ALOUNLDAKADEEB-UHFFFAOYSA-N	InChI=1S/C12H22O4/c1-15-11(13)9-7-5-3-4-6-8-10-12(14)16-2/h3-10H2,1-2H3	2	191.1516355	9.005156128				0.193124284	54.77124225	11.09618052
414	1068-27-5	DTXSID1044512	2,5-Bis(tert-butylperoxy)-2,5-dimethyl-3-hexyne	CC(C)(C)OOC(C)(C)C#CC(C)(C)OOC(C)(C)C	ODBCKCWTWALFKM-UHFFFAOYSA-N	InChI=1S/C16H30O4/c1-13(2,3)17-19-15(7,8)11-12-16(9,10)20-18-14(4,5)6/h1-10H3	1	28.67274532	17.21957171				0.018743888	8.215686338	20.29176944
415	1068967-96-3	DTXSID8047391	SAR102608	Cc1nc(-c2ccccn2)ncc1C(=O)Nn1cc(C)c2cc(F)ccc21	YNVKAENVJKEMOU-UHFFFAOYSA-N	InChI=1S/C20H16FN5O/c1-12-11-26(18-7-6-14(21)9-15(12)18)25-20(27)16-10-23-19(24-13(16)2)17-5-3-4-8-22-17/h3-11H,1-2H3,(H,25,27)	4	4.130998973	7.972600454				0.015026784	1.183667328	9.933542485
416	106-89-8	DTXSID1020566	Epichlorohydrin	ClCC1CO1	BRLQWZUYTZBJKN-UHFFFAOYSA-N	InChI=1/C3H5ClO/c4-1-3-2-5-3/h3H,1-2H2	5	0.191151635	7.972600454				0.000695327	0.054771242	9.933542485
417	106-91-2	DTXSID0025361	Glycidyl methacrylate	C=C(C)C(=O)OCC1CO1	VOZRXNHHFUQHIL-UHFFFAOYSA-N	InChI=1/C7H10O3/c1-5(2)7(8)10-4-6-3-9-6/h6H,1,3-4H2,2H3	3	1.804231185	7.972600454				0.001968903	0.516971686	9.933542485
418	106-93-4	DTXSID3020415	1,2-Dibromoethane	BrCCBr	PAAZPARNPHGIKF-UHFFFAOYSA-N	InChI=1S/C2H4Br2/c3-1-2-4/h1-2H2	11	7.227064167	7.972600454	0.009	2.83038647	18.24823993	0.07886678	2.070792025	9.933542485
419	106-94-5	DTXSID6021874	1-Bromopropane	CCCBr	CYNYIHKIEHGYOZ-UHFFFAOYSA-N	InChI=1S/C3H7Br/c1-2-3-4/h2-3H2,1H3	5	98.54157588	7.972600454				0.358451538	28.23540856	9.933542485
421	106-98-9	DTXSID1026746	1-Butene	C=CCC	VXNZUUAINFGPBY-UHFFFAOYSA-N	InChI=1S/C4H8/c1-3-4-2/h3H,1,4H2,2H3	2	191.1516355	8.01101496				0.207971612	54.77124225	9.976820214
422	106990-43-6	DTXSID9047122	1,5,8,12-Tetrakis[4,6-bis(N-butyl-N-1,2,2,6,6-pentamethyl-4-piperidylamino)-1,3,5-triazin-2-yl]-1,5,8,12-tetraazadodecane	CCCCN(c1nc(NCCCN(CCN(CCCNc2nc(N(CCCC)C3CC(C)(C)N(C)C(C)(C)C3)nc(N(CCCC)C3CC(C)(C)N(C)C(C)(C)C3)n2)c2nc(N(CCCC)C3CC(C)(C)N(C)C(C)(C)C3)nc(N(CCCC)C3CC(C)(C)N(C)C(C)(C)C3)n2)c2nc(N(CCCC)C3CC(C)(C)N(C)C(C)(C)C3)nc(N(CCCC)C3CC(C)(C)N(C)C(C)(C)C3)n2)nc(N(CCCC)C2CC(C)(C)N(C)C(C)(C)C2)n1)C1CC(C)(C)N(C)C(C)(C)C1	OWXXKGVQBCBSFJ-UHFFFAOYSA-N	InChI=1S/C132H250N32/c1-49-57-71-157(97-81-117(9,10)147(41)118(11,12)82-97)109-135-105(136-110(143-109)158(72-58-50-2)98-83-119(13,14)148(42)120(15,16)84-98)133-67-65-69-155(107-139-113(161(75-61-53-5)101-89-125(25,26)151(45)126(27,28)90-101)145-114(140-107)162(76-62-54-6)102-91-127(29,30)152(46)128(31,32)92-102)79-80-156(108-141-115(163(77-63-55-7)103-93-129(33,34)153(47)130(35,36)94-103)146-116…	7	7.272536887	7.972600454				0.026454337	2.083821458	9.933542485
423	1070-10-6	DTXSID10890515	1-Hexanol, 2-ethyl-, titanium(4+) salt (4:1)	CCCCC(CC)C[O-].CCCCC(CC)C[O-].CCCCC(CC)C[O-].CCCCC(CC)C[O-].[Ti+4]	KTXWGMUMDPYXNN-UHFFFAOYSA-N	InChI=1/4C8H17O.Ti/c4*1-3-5-6-8(4-2)7-9;/h4*8H,3-7H2,1-2H3;/q4*-1;+4	3	71.67512246	7.972600454				0.078216908	20.53728437	9.933542485
424	107-02-8	DTXSID5020023	Acrolein	C=CC=O	HGINCPLSRVDWNT-UHFFFAOYSA-N	InChI=1S/C3H4O/c1-2-3-4/h2-3H,1H2	27	0.154196449	7.972600454	0.0005	0.005241456	12.45419475	0.0016827	0.044182364	9.933542485
425	107-03-9	DTXSID5026750	1-Propanethiol	CCCS	SUVIGLJNEAMWEG-UHFFFAOYSA-N	InChI=1S/C3H8S/c1-2-3-4/h4H,2-3H2,1H3	1	9.557581773	17.21957171				0.006247963	2.738562113	20.29176944
427	107-06-2	DTXSID6020438	1,2-Dichloroethane	ClCCCl	WSLDOOZREJYCGB-UHFFFAOYSA-N	InChI=1S/C2H4Cl2/c3-1-2-4/h1-2H2	48	10.98893744	7.972600454	0.006	4.053392969	17.3557012	0.119918973	3.148692675	9.933542485
429	107-07-3	DTXSID1021877	2-Chloroethanol	OCCCl	SZIFAVKTNFCBPC-UHFFFAOYSA-N	InChI=1S/C2H5ClO/c3-1-2-4/h4H,1-2H2	13	18.76134694	7.972600454	0.042222222	12.29094787	12.93776991	0.204736943	5.375744108	9.933542485
433	107-13-1	DTXSID5020029	Acrylonitrile	C=CC#N	NLHHRLWOUZZQLW-UHFFFAOYSA-N	InChI=1S/C3H3N/c1-2-3-4/h2H,1H2	45	0.482715428	7.972600454	0.0205	0.571853593	12.9117319	0.005267728	0.138313876	9.933542485
434	107-15-3	DTXSID5021881	Ethylenediamine	NCCN	PIICEJLVQHRZGT-UHFFFAOYSA-N	InChI=1S/C2H8N2/c3-1-2-4/h1-4H2	13	8.229661121	7.972600454	0.09	1.886924313	12.45419475	0.089807819	2.358069089	9.933542485
435	1071-76-7	DTXSID10890535	Zirconium butoxide	CCCC[O-].CCCC[O-].CCCC[O-].CCCC[O-].[Zr+4]	BSDOQSMQCZQLDV-UHFFFAOYSA-N	InChI=1S/4C4H9O.Zr/c4*1-2-3-4-5;/h4*2-4H2,1H3;/q4*-1;+4	1	23.89395443	17.21957171				0.015619907	6.846405282	20.29176944
436	1071-83-6	DTXSID1024122	Glyphosate	O=C(O)CNCP(=O)(O)O	XDDAORKBJWWYJS-UHFFFAOYSA-N	InChI=1S/C3H8NO5P/c5-3(6)1-4-2-10(7,8)9/h4H,1-2H2,(H,5,6)(H2,7,8,9)	18	44.86061556	7.972600454	0.925	39.48151622	12.76122891	0.489550421	12.85404457	9.933542485
437	1071838-81-7	DTXSID70893123	Copper(2+)?, bis[N-?[amino(imino-??N)?methyl]?urea-??O]?-?, nitrate	N=C(N)NC(N)=O.N=C(N)NC(N)=O.O=[N+]([O-])[O-].O=[N+]([O-])[O-].[Cu+2]	NZVAZAXFDNOFQH-UHFFFAOYSA-N	InChI=1S/2C2H6N4O.Cu.2NO3/c2*3-1(4)6-2(5)7;;2*2-1(3)4/h2*(H6,3,4,5,6,7);;;/q;;+2;2*-1	2	7.646065419	12.06075534				0.006378371	2.19084969	14.52774909
438	107-18-6	DTXSID8020044	Allyl alcohol	C=CCO	XXROGKLTLUQVRX-UHFFFAOYSA-N	InChI=1S/C3H6O/c1-2-3-4/h2,4H,1,3H2	28	1.056981183	7.972600454	0.005	1.119446717	12.45419475	0.011534518	0.302859938	9.933542485
439	1071-93-8	DTXSID0044361	Hexanedihydrazide	NNC(=O)CCCCC(=O)NN	IBVAQQYNSHJXBV-UHFFFAOYSA-N	InChI=1S/C6H14N4O2/c7-9-5(11)3-1-2-4-6(12)10-8/h1-4,7-8H2,(H,9,11)(H,10,12)	1	19.11516355	17.21957171				0.012495925	5.477124225	20.29176944
440	107-19-7	DTXSID5021883	Propargyl alcohol	C#CCO	TVDSBUOJIPERQY-UHFFFAOYSA-N	InChI=1S/C3H4O/c1-2-3-4/h1,4H,3H2	10	1.21307748	7.972600454	0.002	1.310364107	12.81687612	0.01323795	0.34758667	9.933542485
441	107-21-1	DTXSID8020597	Ethylene glycol	OCCO	LYCAIKOWRPUZTN-UHFFFAOYSA-N	InChI=1S/C2H6O2/c3-1-2-4/h3-4H,1-2H2	25	96.95438725	7.972600454	2	58.70431197	13.03448494	1.058034101	27.78062672	9.933542485
442	1072-15-7	DTXSID7047487	Sulfuric acid, monononyl ester, sodium salt	CCCCCCCCCOS(=O)(=O)[O-].[Na+]	FTWCSAMTIKSPAT-UHFFFAOYSA-M	InChI=1S/C9H20O4S.Na/c1-2-3-4-5-6-7-8-9-13-14(10,11)12;/h2-9H2,1H3,(H,10,11,12);/q;+1/p-1	9	40.79126934	7.972600454				0.148380956	11.68804279	9.933542485
443	107-22-2	DTXSID5025364	Glyoxal	O=CC=O	LEQAOMBKQFMDFZ-UHFFFAOYSA-N	InChI=1S/C2H2O2/c3-1-2-4/h1-2H	7	12.57572213	7.972600454				0.045745026	3.603358777	9.933542485
444	107-25-5	DTXSID4026761	Methoxyethene	C=COC	XJRBAMWJDBPFIM-UHFFFAOYSA-N	InChI=1S/C3H6O/c1-3-4-2/h3H,1H2,2H3	1	191.1516355	17.21957171				0.124959253	54.77124225	20.29176944
445	1072-63-5	DTXSID0061458	1H-Imidazole, 1-ethenyl-	C=Cn1ccnc1	OSSNTDFYBPYIEC-UHFFFAOYSA-N	InChI=1S/C5H6N2/c1-2-7-4-3-6-5-7/h2-5H,1H2	4	3.66405058	7.972600454				0.013328228	1.049871226	9.933542485
448	1072-83-9	DTXSID0047084	2-Acetylpyrrole	CC(=O)c1ccc[nH]1	IGJQUJNPMOYEJY-UHFFFAOYSA-N	InChI=1S/C6H7NO/c1-5(8)6-3-2-4-7-6/h2-4,7H,1H3	7	4.389291477	7.972600454				0.01596634	1.257676641	9.933542485
449	1072957-71-1	DTXSID8057930	Benzovindiflupyr	Cn1cc(C(=O)Nc2cccc3c2C2CCC3C2=C(Cl)Cl)c(C(F)F)n1	CCCGEKHKTPTUHJ-UHFFFAOYSA-N	InChI=1/C18H15Cl2F2N3O/c1-25-7-11(15(24-25)17(21)22)18(26)23-12-4-2-3-8-9-5-6-10(13(8)12)14(9)16(19)20/h2-4,7,9-10,17H,5-6H2,1H3,(H,23,26)	15	0.993977148	7.972600454				0.010846974	0.284807206	9.933542485
450	107-29-9	DTXSID2020004	Acetaldehyde oxime	CC=NO	FZENGILVLUJGJX-UHFFFAOYSA-N	InChI=1S/C2H5NO/c1-2-3-4/h2,4H,1H3	1	2.548688473	17.21957171				0.001666123	0.73028323	20.29176944
451	1073-06-9	DTXSID9061461	1-Bromo-3-fluorobenzene	Fc1cccc(Br)c1	QDFKKJYEIFBEFC-UHFFFAOYSA-N	InChI=1S/C6H4BrF/c7-5-2-1-3-6(8)4-5/h1-4H	2	0.270329235	8.212258738	0.0003	0.209658257	12.45419475	0.000289572	0.077458234	10.20351325
453	107-35-7	DTXSID3021304	l-Taurine	NCCS(=O)(=O)O	XOAAWQZATWQOTB-UHFFFAOYSA-N	InChI=1S/C2H7NO3S/c3-1-2-7(4,5)6/h1-3H2,(H,4,5,6)	3	205.9118573	7.972600454				0.224705424	59.00053217	9.933542485
454	107-41-5	DTXSID5021885	2-Methyl-2,4-pentanediol	CC(O)CC(C)(C)O	SVTBMSDMJJWYQN-UHFFFAOYSA-N	InChI=1/C6H14O2/c1-5(7)4-6(2,3)8/h5,7-8H,4H2,1-3H3	10	41.46530249	7.972600454				0.452498389	11.8811755	9.933542485
455	107-43-7	DTXSID8022666	Betaine	C[N+](C)(C)CC(=O)[O-]	KWIUHFFTVRNATP-UHFFFAOYSA-N	InChI=1S/C5H11NO2/c1-6(2,3)4-5(7)8/h4H2,1-3H3	1	155.215128	17.21957171				0.101466914	44.47424871	20.29176944
457	107-46-0	DTXSID4026769	Hexamethyldisiloxane	C[Si](C)(C)O[Si](C)(C)C	UQEAIHBTYFGYIE-UHFFFAOYSA-N	InChI=1S/C6H18OSi2/c1-8(2,3)7-9(4,5)6/h1-6H3	5	48.24341132	7.972600454				0.175488618	13.82332703	9.933542485
459	107-51-7	DTXSID9040710	Octamethyltrisiloxane	C[Si](C)(C)O[Si](C)(C)O[Si](C)(C)C	CXQXSVUQTKDNFP-UHFFFAOYSA-N	InChI=1S/C8H24O2Si3/c1-11(2,3)9-13(7,8)10-12(4,5)6/h1-8H3	2	6.044745465	12.40141701				0.004949148	1.732018758	14.90947137
460	107534-96-3	DTXSID9032113	Tebuconazole	CC(C)(C)C(O)(CCc1ccc(Cl)cc1)Cn1cncn1	PXMNMQRDXWABCY-UHFFFAOYSA-N	InChI=1/C16H22ClN3O/c1-15(2,3)16(21,10-20-12-18-11-19-20)9-8-13-4-6-14(17)7-5-13/h4-7,11-12,21H,8-10H2,1-3H3	8	3.60317334	7.972600454	0.029	0.726426635	17.69017033	0.013106783	1.032427891	9.933542485
461	107551-67-7	DTXSID20420180	3-(3-tert-Butyl-4-hydroxyphenyl)propanoic acid	CC(C)(C)c1cc(CCC(=O)O)ccc1O	FZQRSWHPNZTNQQ-UHFFFAOYSA-N	InChI=1S/C13H18O3/c1-13(2,3)10-8-9(4-6-11(10)14)5-7-12(15)16/h4,6,8,14H,5,7H2,1-3H3,(H,15,16)	2	9.364479408	12.52424399				0.007616509	2.683231922	15.04706202
462	107-58-4	DTXSID1040114	tert-Butylacrylamide	C=CC(=O)NC(C)(C)C	XFHJDMUEHUHAJW-UHFFFAOYSA-N	InChI=1S/C7H13NO/c1-5-6(9)8-7(2,3)4/h5H,1H2,2-4H3,(H,8,9)	1	364.6886477	17.21957171				0.238403511	104.4953145	20.29176944
463	107-66-4	DTXSID3040728	Phosphoric acid, dibutyl ester	CCCCOP(=O)(O)OCCCC	JYFHYPJRHGVZDY-UHFFFAOYSA-N	InChI=1S/C8H19O4P/c1-3-5-7-11-13(9,10)12-8-6-4-2/h3-8H2,1-2H3,(H,9,10)	1	5.734549064	17.21957171				0.003748778	1.643137268	20.29176944
464	1076-97-7	DTXSID2038788	1,4-Cyclohexanedicarboxylic acid	O=C(O)C1CCC(C(=O)O)CC1	PXGZQGDTEZPERC-UHFFFAOYSA-N	InChI=1S/C8H12O4/c9-7(10)5-1-2-6(4-3-5)8(11)12/h5-6H,1-4H2,(H,9,10)(H,11,12)	7	48.96932244	7.972600454				0.178129168	14.03132448	9.933542485
466	1077-28-7	DTXSID7025508	(+-)-Lipoic acid	O=C(O)CCCCC1CCSS1	AGBQKNBQESQNJD-UHFFFAOYSA-N	InChI=1/C8H14O2S2/c9-8(10)4-2-1-3-7-5-6-11-12-7/h7H,1-6H2,(H,9,10)	4	5.162580186	7.972600454				0.018779229	1.479249337	9.933542485
467	107-75-5	DTXSID6042232	Hydroxycitronellal	CC(CC=O)CCCC(C)(C)O	WPFVBOQKRVRMJB-UHFFFAOYSA-N	InChI=1/C10H20O2/c1-9(6-8-11)5-4-7-10(2,3)12/h8-9,12H,4-7H2,1-3H3	1	47.78790887	17.21957171				0.031239813	13.69281056	20.29176944
469	107-86-8	DTXSID8029606	3-Methylbut-2-enal	CC(C)=CC=O	SEPQTYODOKLVSB-UHFFFAOYSA-N	InChI=1S/C5H8O/c1-5(2)3-4-6/h3-4H,1-2H3	1	14.71867593	17.21957171				0.009621863	4.217385654	20.29176944
471	107-88-0	DTXSID8026773	1,3-Butanediol	CC(O)CCO	PUPZLCDOIYMWBV-UHFFFAOYSA-N	InChI=1/C4H10O2/c1-4(6)2-3-5/h4-6H,2-3H2,1H3	16	997.0604504	7.972600454				10.88062116	285.6906735	9.933542485
473	1079221-49-0	NODTXSID_1079221-49-0	2-[(3-aminopyrazolo[1,5-a]pyridin-2-yl)oxy]ethanol hydrochloride	Cl.Nc1c(OCCO)nn2ccccc12	HFFCVKYVJNYQLA-UHFFFAOYSA-N	InChI=1S/C9H11N3O2.ClH/c10-8-7-3-1-2-4-12(7)11-9(8)14-6-5-13;/h1-4,13H,5-6,10H2;1H	2	5.734549064	7.98024953				0.006254189	1.643137268	9.942160056
474	107-92-6	DTXSID8021515	Butanoic acid	CCCC(=O)O	FERIUCNNQQJTOY-UHFFFAOYSA-N	InChI=1S/C4H8O2/c1-2-3-4(5)6/h2-3H2,1H3,(H,5,6)	3	51.1852813	7.972600454				0.05585696	14.66626971	9.933542485
475	107934-68-9	DTXSID60619152	4,4'-(9H-Fluorene-9,9-diyl)bis(2-chloroaniline)	Nc1ccc(C2(c3ccc(N)c(Cl)c3)c3ccccc3-c3ccccc32)cc1Cl	CIZUMWWHWPJAAK-UHFFFAOYSA-N	InChI=1S/C25H18Cl2N2/c26-21-13-15(9-11-23(21)28)25(16-10-12-24(29)22(27)14-16)19-7-3-1-5-17(19)18-6-2-4-8-20(18)25/h1-14H,28-29H2	1	76.46065419	17.21957171				0.049983701	21.9084969	20.29176944
476	107-95-9	DTXSID0030823	beta-Alanine	NCCC(=O)O	UCMIRNVEIXFBKS-UHFFFAOYSA-N	InChI=1S/C3H7NO2/c4-2-1-3(5)6/h1-2,4H2,(H,5,6)	1	76.46065419	17.21957171				0.049983701	21.9084969	20.29176944
477	107-96-0	DTXSID8026775	3-Mercaptopropanoic acid	O=C(O)CCS	DKIDEFUBRARXTE-UHFFFAOYSA-N	InChI=1S/C3H6O2S/c4-3(5)1-2-6/h6H,1-2H2,(H,4,5)	2	30.22372733	7.972600454				0.032982246	8.66009379	9.933542485
478	107-98-2	DTXSID8024284	1-Methoxy-2-propanol	COCC(C)O	ARXJGSRGQADJSQ-UHFFFAOYSA-N	InChI=1/C4H10O2/c1-4(5)3-6-2/h4-5H,3H2,1-2H3	12	207.3704423	7.972600454	0.7	297.8195541	13.17955748	2.262971339	59.41846485	9.933542485
479	108-01-0	DTXSID2020505	Dimethylaminoethanol	CN(C)CCO	UEEJHVSXFDXPFK-UHFFFAOYSA-N	InChI=1S/C4H11NO/c1-5(2)3-4-6/h6H,3-4H2,1-2H3	6	5.875335335	7.972600454				0.021371923	1.683477173	9.933542485
480	108-03-2	DTXSID1020980	1-Nitropropane	CCC[N+](=O)[O-]	JSZOAYXJRCEYSX-UHFFFAOYSA-N	InChI=1S/C3H7NO2/c1-2-3-4(5)6/h2-3H2,1H3	2	2.417898186	12.36060009				0.001984052	0.692807503	14.86374352
481	108-05-4	DTXSID3021431	Vinyl acetate	C=COC(C)=O	XTXRWKRVRITETP-UHFFFAOYSA-N	InChI=1S/C4H6O2/c1-3-6-4(2)5/h3H,1H2,2H3	25	71.90344896	7.972600454	1	20.9658257	12.45419475	0.784660737	20.60270744	9.933542485
482	108-10-1	DTXSID5021889	4-Methyl-2-pentanone	CC(=O)CC(C)C	NTIZESTWPVYFNL-UHFFFAOYSA-N	InChI=1S/C6H12O/c1-5(2)4-6(3)7/h5H,4H2,1-3H3	13	74.82079756	7.972600454	0.08	58.96638479	12.63553543	0.816496886	21.43862394	9.933542485
483	108-11-2	DTXSID2026781	4-Methyl-2-pentanol	CC(C)CC(C)O	WVYWICLMDOOCFB-UHFFFAOYSA-N	InChI=1/C6H14O/c1-5(2)4-6(3)7/h5-7H,4H2,1-3H3	1	19.11516355	17.21957171				0.012495925	5.477124225	20.29176944
484	108-16-7	DTXSID5031210	Dimepranol	CC(O)CN(C)C	NCXUNZWLEYGQAH-UHFFFAOYSA-N	InChI=1/C5H13NO/c1-5(7)4-6(2)3/h5,7H,4H2,1-3H3	2	135.1646177	8.88362473				0.137750936	38.72911681	10.95941171
485	108-18-9	DTXSID9025085	Diisopropylamine	CC(C)NC(C)C	UAOMVDZJSHZZME-UHFFFAOYSA-N	InChI=1S/C6H15N/c1-5(2)7-6(3)4/h5-7H,1-4H3	5	3.534018091	7.972600454				0.012855226	1.012612634	9.933542485
487	108-21-4	DTXSID2025478	Isopropyl acetate	CC(=O)OC(C)C	JMMWKPVZQRWMSS-UHFFFAOYSA-N	InChI=1S/C5H10O2/c1-4(2)7-5(3)6/h4H,1-3H3	1	229.3819626	17.21957171				0.149951104	65.72549071	20.29176944
490	108-29-2	DTXSID0047618	4-Pentanolide	CC1CCC(=O)O1	GAEKPEKOJKCEMS-UHFFFAOYSA-N	InChI=1/C5H8O2/c1-4-2-3-5(6)7-4/h4H,2-3H2,1H3	2	29.91996356	8.533240419				0.031283152	8.573055463	10.56498366
491	108-30-5	DTXSID7021287	Succinic anhydride	Oc1ccc(O)o1	RINCXYDBBGOEEQ-UHFFFAOYSA-N	InChI=1S/C4H4O3/c5-3-1-2-4(6)7-3/h1-2H2	6	17.5559222	7.972600454				0.063860835	5.030350202	9.933542485
492	108-31-6	DTXSID7024166	2,5-Furandione	O=C1C=CC(=O)O1	FPYJFEHAWHCUMM-UHFFFAOYSA-N	InChI=1S/C4H2O3/c5-3-1-2-4(6)7-3/h1-2H	31	11.38828441	7.972600454	0.1	2.33218066	15.35121734	0.124276927	3.263118742	9.933542485
494	108-36-1	DTXSID7051555	1,3-Dibromobenzene	Brc1cccc(Br)c1	JSRLURSZEMLAFO-UHFFFAOYSA-N	InChI=1S/C6H4Br2/c7-5-2-1-3-6(8)4-5/h1-4H	2	0.264867476	7.972600454	0.0004	0.251589908	12.45419475	0.000289042	0.07589326	9.933542485
495	108-38-3	DTXSID6026298	m-Xylene	Cc1cccc(C)c1	IVSZLXZYQVIEFR-UHFFFAOYSA-N	InChI=1S/C8H10/c1-7-4-3-5-8(2)6-7/h3-6H,1-2H3	20	50.12255198	7.972600454	0.2	28.14662101	12.45419475	0.546972352	14.36176274	9.933542485
496	108-39-4	DTXSID6024200	m-Cresol	Cc1cccc(O)c1	RLSSMJSEOOYNOY-UHFFFAOYSA-N	InChI=1S/C7H8O/c1-6-3-2-4-7(8)5-6/h2-5,8H,1H3	33	30.99371463	7.972600454	0.233333333	13.10364107	12.81687612	0.338225097	8.880720525	9.933542485
498	108-42-9	DTXSID0024761	3-Chloroaniline	Nc1cccc(Cl)c1	PNPCRKVUWYDDST-UHFFFAOYSA-N	InChI=1S/C6H6ClN/c7-5-2-1-3-6(8)4-5/h1-4H,8H2	36	2.850434987	7.972600454				0.031105941	0.816743549	9.933542485
500	108-45-2	DTXSID4021137	1,3-Benzenediamine	Nc1cccc(N)c1	WZCQRUWWHSTZEM-UHFFFAOYSA-N	InChI=1S/C6H8N2/c7-5-2-1-3-6(8)4-5/h1-4H,7-8H2	7	1.704301432	7.972600454	0.006	1.886924313	13.17955748	0.00619951	0.488338519	9.933542485
501	108-46-3	DTXSID2021238	Resorcinol	Oc1cccc(O)c1	GHMLBKRAJCXXBS-UHFFFAOYSA-N	InChI=1S/C6H6O2/c7-5-2-1-3-6(8)4-5/h1-4,7-8H	62	22.10449288	7.972600454				0.24121969	6.333665582	9.933542485
503	108-59-8	DTXSID4029145	Dimethyl malonate	COC(=O)CC(=O)OC	BEPAFCGSDWSTEL-UHFFFAOYSA-N	InChI=1S/C5H8O4/c1-8-4(6)3-5(7)9-2/h3H2,1-2H3	1	63.71721182	17.21957171				0.041653084	18.25708075	20.29176944
504	108-60-1	DTXSID4020167	bis(2-Chloro-1-methylethyl) ether	CC(CCl)OC(C)CCl	QCFYJCYNJLBDRT-UHFFFAOYSA-N	InChI=1/C6H12Cl2O/c1-5(3-7)9-6(2)4-8/h5-6H,3-4H2,1-2H3	12	5.276281748	7.972600454	0.04	6.280334483	12.63749541	0.057578478	1.511828581	9.933542485
505	108-62-3	DTXSID1034715	Metaldehyde acetaldehyde tetramer	CC1OC(C)OC(C)OC(C)O1	GKKDCARASOJPNG-UHFFFAOYSA-N	InChI=1S/C8H16O4/c1-5-9-6(2)11-8(4)12-7(3)10-5/h5-8H,1-4H3	17	7.027276133	7.972600454	0.01	7.161831889	12.28335288	0.076686553	2.01354617	9.933542485
508	108-64-5	DTXSID3047057	Ethyl isovalerate	CCOC(=O)CC(C)C	PPXUHEORWJQRHJ-UHFFFAOYSA-N	InChI=1S/C7H14O2/c1-4-9-7(8)5-6(2)3/h6H,4-5H2,1-3H3	1	2.312934789	17.21957171				0.001512007	0.662732031	20.29176944
509	108-65-6	DTXSID1026796	1-Methoxy-2-propyl acetate	COCC(C)OC(C)=O	LLHKCFNBLRBOGN-UHFFFAOYSA-N	InChI=1/C6H12O3/c1-5(4-8-3)9-6(2)7/h5H,4H2,1-3H3	2	71.7163048	10.46874919				0.065715624	20.54908447	12.74159348
510	108-67-8	DTXSID6026797	1,3,5-Trimethylbenzene	Cc1cc(C)cc(C)c1	AUHZEENZYGFFBQ-UHFFFAOYSA-N	InChI=1S/C9H12/c1-7-4-8(2)6-9(3)5-7/h4-6H,1-3H3	8	60.52722301	7.972600454				0.2201718	17.34304384	9.933542485
511	108-69-0	DTXSID8026309	3,5-Dimethylaniline	Cc1cc(C)cc(N)c1	MKARNSWMMBGSHX-UHFFFAOYSA-N	InChI=1S/C8H11N/c1-6-3-7(2)5-8(9)4-6/h3-5H,9H2,1-2H3	2	1.911516355	7.972600454				0.00208598	0.547712423	9.933542485
512	1087-21-4	DTXSID7051559	Diallyl isophthalate	C=CCOC(=O)c1cccc(C(=O)OCC=C)c1	OOORLLSLMPBSPT-UHFFFAOYSA-N	InChI=1S/C14H14O4/c1-3-8-17-13(15)11-6-5-7-12(10-11)14(16)18-9-4-2/h3-7,10H,1-2,8-9H2	1	6.371721182	17.21957171				0.004165308	1.825708075	20.29176944
514	108-77-0	DTXSID6026799	2,4,6-Trichloro-s-triazine	Clc1nc(Cl)nc(Cl)n1	MGNCLNQXLYJVJD-UHFFFAOYSA-N	InChI=1S/C3Cl3N3/c4-1-7-2(5)9-3(6)8-1	3	50.87791002	7.972600454				0.055521535	14.57819771	9.933542485
515	108-78-1	DTXSID6020802	Melamine	Nc1nc(N)nc(N)n1	JDSHMPZPIAZGSV-UHFFFAOYSA-N	InChI=1S/C3H6N6/c4-1-7-2(5)9-3(6)8-1/h(H6,4,5,6,7,8,9)	35	65.28640152	7.972600454				0.712450887	18.70670531	9.933542485
516	108-79-2	DTXSID5043762	4,6-Dimethylpyrimidin-2-ol	Cc1cc(C)[nH]c(=O)n1	WHEQVHAIRSPYDK-UHFFFAOYSA-N	InChI=1S/C6H8N2O/c1-4-3-5(2)8-6(9)7-4/h3H,1-2H3,(H,7,8,9)	4	49.78383956	7.972600454				0.181092028	14.26471048	9.933542485
517	108-80-5	DTXSID7024873	Cyanuric acid	O=c1[nH]c(=O)[nH]c(=O)[nH]1	ZFSLODLOARCGLH-UHFFFAOYSA-N	InChI=1S/C3H3N3O3/c7-1-4-2(8)6-3(9)5-1/h(H3,4,5,6,7,8,9)	22	95.1593345	7.972600454				1.03844523	27.26628496	9.933542485
518	108-82-7	DTXSID8026802	2,6-Dimethyl-4-heptanol	CC(C)CC(O)CC(C)C	HXQPUEQDBSPXTE-UHFFFAOYSA-N	InChI=1S/C9H20O/c1-7(2)5-9(10)6-8(3)4/h7-10H,5-6H2,1-4H3	2	9.557581773	10.07092394				0.008982746	2.738562113	12.2946611
519	108-83-8	DTXSID4025080	Diisobutyl ketone	CC(C)CC(=O)CC(C)C	PTTPXKJBFFKCEK-UHFFFAOYSA-N	InChI=1S/C9H18O/c1-7(2)5-9(10)6-8(3)4/h7-8H,5-6H2,1-4H3	3	265.0742831	7.972600454				0.289267602	75.95251666	9.933542485
520	108-86-1	DTXSID5024637	Bromobenzene	Brc1ccccc1	QARVLSVVCXYDNA-UHFFFAOYSA-N	InChI=1S/C6H5Br/c7-6-4-2-1-3-5-6/h1-5H	6	12.11233444	7.972600454	0.008	7.322804128	12.15456521	0.044059422	3.470582935	9.933542485
521	108-87-2	DTXSID0047749	Methylcyclohexane	CC1CCCCC1	UAEPNZWRGJTJPN-UHFFFAOYSA-N	InChI=1S/C7H14/c1-7-5-3-2-4-6-7/h7H,2-6H2,1H3	4	13.5968407	7.972600454				0.049459413	3.895942895	9.933542485
522	108-88-3	DTXSID7021360	Toluene	Cc1ccccc1	YXFVVABEGXRONW-UHFFFAOYSA-N	InChI=1S/C7H8/c1-7-5-3-2-4-6-7/h2-6H,1H3	18	121.1533182	7.972600454	0.08	49.89866518	8.549343552	1.322109765	34.71441781	9.933542485
523	108-89-4	DTXSID4021892	4-Methylpyridine	Cc1ccncc1	FKNQCJSGGFJEIZ-UHFFFAOYSA-N	InChI=1S/C6H7N/c1-6-2-4-7-5-3-6/h2-5H,1H3	2	0.348993542	9.097795762				0.000350291	0.09999815	11.20042126
524	108-90-7	DTXSID4020298	Chlorobenzene	Clc1ccccc1	MVPPADPHJFYWMZ-UHFFFAOYSA-N	InChI=1S/C6H5Cl/c7-6-4-2-1-3-5-6/h1-5H	39	4.61380406	7.972600454	0.02	16.66569206	13.00272854	0.050349058	1.322006894	9.933542485
525	108-91-8	DTXSID1023996	Cyclohexylamine	NC1CCCCC1	PAFZNILMFXTMIY-UHFFFAOYSA-N	InChI=1S/C6H13N/c7-6-4-2-1-3-5-6/h6H,1-5,7H2	11	16.46864277	7.972600454	0.2	5.66077294	13.17955748	0.179717351	4.718808817	9.933542485
526	108-93-0	DTXSID4021894	Cyclohexanol	OC1CCCCC1	HPXRVTGHNJAIIH-UHFFFAOYSA-N	InChI=1S/C6H12O/c7-6-4-2-1-3-5-6/h6-7H,1-5H2	11	21.32594892	7.972600454				0.232723674	6.110587083	9.933542485
527	108-94-1	DTXSID6020359	Cyclohexanone	O=C1CCCCC1	JHIVVAPYMSGYDF-UHFFFAOYSA-N	InChI=1S/C6H10O/c7-6-4-2-1-3-5-6/h1-5H2	38	167.2275481	7.972600454	5	96.86211475	12.45419475	1.824903994	47.91620288	9.933542485
528	108-95-2	DTXSID5021124	Phenol	Oc1ccccc1	ISWSIDIOOBJBQZ-UHFFFAOYSA-N	InChI=1S/C6H6O/c7-6-4-2-1-3-5-6/h1-5,7H	15	10.947909	7.972600454	0.3	19.4982179	8.549343552	0.119471242	3.136936677	9.933542485
529	108-98-5	DTXSID7026811	Benzenethiol	Sc1ccccc1	RMVRSNDYEFQCLF-UHFFFAOYSA-N	InChI=1S/C6H6S/c7-6-4-2-1-3-5-6/h1-5,7H	5	1.227150634	7.972600454	0.0004	0.210357118	15.01527447	0.004463842	0.351619093	9.933542485
530	108-99-6	DTXSID9021897	3-Methylpyridine	Cc1cccnc1	ITQTTZVARXURQS-UHFFFAOYSA-N	InChI=1S/C6H7N/c1-6-3-2-4-7-5-6/h2-5H,1H3	4	1.251327552	7.972600454				0.004551787	0.358546576	9.933542485
532	109-02-4	DTXSID9029146	4-Methylmorpholine	CN1CCOCC1	SJRJJKPEHAURKC-UHFFFAOYSA-N	InChI=1S/C5H11NO/c1-6-2-4-7-5-3-6/h2-5H2,1H3	1	38.23032709	17.21957171				0.024991851	10.95424845	20.29176944
533	109-06-8	DTXSID9021899	2-Methylpyridine	Cc1ccccn1	BSKHPKMHTQYZBB-UHFFFAOYSA-N	InChI=1S/C6H7N/c1-6-4-2-3-5-7-6/h2-5H,1H3	1	0.573454906	17.21957171				0.000374878	0.164313727	20.29176944
534	109-09-1	DTXSID8024810	2-Chloropyridine	Clc1ccccn1	OKDGRDCXVWSXDC-UHFFFAOYSA-N	InChI=1S/C5H4ClN/c6-5-3-1-2-4-7-5/h1-4H	2	0.241789819	11.27830319				0.000210929	0.06928075	13.65034526
535	109-13-7	DTXSID1059363	Propaneperoxoic acid, 2-methyl-, 1,1-dimethylethyl ester	CC(C)C(=O)OOC(C)(C)C	PFBLRDXPNUJYJM-UHFFFAOYSA-N	InChI=1S/C8H16O3/c1-6(2)7(9)10-11-8(3,4)5/h6H,1-5H3	5	31.16509922	7.972600454				0.113365122	8.929827858	9.933542485
536	109-16-0	DTXSID3029607	Triethylene glycol dimethacrylate	C=C(C)C(=O)OCCOCCOCCOC(=O)C(=C)C	HWSSEYVMGDIFMH-UHFFFAOYSA-N	InChI=1S/C14H22O6/c1-11(2)13(15)19-9-7-17-5-6-18-8-10-20-14(16)12(3)4/h1,3,5-10H2,2,4H3	1	191.1516355	17.21957171				0.124959253	54.77124225	20.29176944
537	109-21-7	DTXSID7041702	Butyl butyrate	CCCCOC(=O)CCC	XUPYJHCZDLZNFP-UHFFFAOYSA-N	InChI=1S/C8H16O2/c1-3-5-7-10-8(9)6-4-2/h3-7H2,1-2H3	1	22.93819626	17.21957171				0.01499511	6.572549071	20.29176944
538	109293-97-2	DTXSID8034538	Diflufenzopyr	CC(=NNC(=O)Nc1cc(F)cc(F)c1)c1ncccc1C(=O)O	IRJQWZWMQCVOLA-UHFFFAOYSA-N	InChI=1S/C15H12F2N4O3/c1-8(13-12(14(22)23)3-2-4-18-13)20-21-15(24)19-11-6-9(16)5-10(17)7-11/h2-7H,1H3,(H,22,23)(H2,19,21,24)	12	109.9835533	7.972600454				1.200217477	31.51391213	9.933542485
539	109293-98-3	DTXSID9032375	Diflufenzopyr-sodium	CC(=NNC(=O)Nc1cc(F)cc(F)c1)c1ncccc1C(=O)[O-].[Na+]	JUNDBKFAZXZKRA-UHFFFAOYSA-M	InChI=1S/C15H12F2N4O3.Na/c1-8(13-12(14(22)23)3-2-4-18-13)20-21-15(24)19-11-6-9(16)5-10(17)7-11;/h2-7H,1H3,(H,22,23)(H2,19,21,24);/q;+1/p-1	3	46.16890967	7.972600454	0.26	15.20378925	12.28335288	0.050382744	13.22891395	9.933542485
541	1093200-92-0	NODTXSID_1093200-92-0	3-[(4-Amino-2,2-dioxido-1H-2,1,3-benzothiadiazin-5-yl)oxy]-2,2-dimethyl-N-propylpropanamide	CCCNC(=O)C(C)(C)COc1cccc2c1C(=N)NS(=O)(=O)N2	BLUFUTBSOUBUDN-UHFFFAOYSA-N	InChI=1S/C15H22N4O4S/c1-4-8-17-14(20)15(2,3)9-23-11-7-5-6-10-12(11)13(16)19-24(21,22)18-10/h5-7,18H,4,8-9H2,1-3H3,(H2,16,19)(H,17,20)	2	3.823032709	9.262114655				0.003793376	1.095424845	11.38528753
543	1093653-57-6	DTXSID30889269	Butanal, 4-(heptyloxy)-3-methyl-	CCCCCCCOCC(C)CC=O	SUMGKDNQUWFTJW-UHFFFAOYSA-N	InChI=1/C12H24O2/c1-3-4-5-6-7-10-14-11-12(2)8-9-13/h9,12H,3-8,10-11H2,1-2H3	2	49.7405793	12.2802934				0.040994699	14.25231499	14.77376767
544	109-43-3	DTXSID1041847	Dibutyl decanedioate	CCCCOC(=O)CCCCCCCCC(=O)OCCCC	PYGXAGIECVVIOZ-UHFFFAOYSA-N	InChI=1S/C18H34O4/c1-3-5-15-21-17(19)13-11-9-7-8-10-12-14-18(20)22-16-6-4-2/h3-16H2,1-2H3	20	38.02941225	7.972600454				0.415003551	10.89667973	9.933542485
545	1094622-62-4	NODTXSID_1094622-62-4	Azaspiracids	C=C(CC12CC(C)CC(O1)C1OC3(CC1O2)NCC(C)CC3C)C1OC(O)(C(O)C2CC3OC4(CCC5(CC=CC(C=CCCC(=O)O)O5)O4)C(C)CC3O2)C(C(=O)O)CC1C	PJNXFLIXJMYNEJ-DIHLSFDUSA-N	InChI=1S/C47H69NO14/c1-25-17-35-40-37(23-45(60-40)29(5)16-26(2)24-48-45)58-44(21-25,57-35)22-28(4)39-27(3)18-32(42(52)53)47(54,61-39)41(51)36-20-34-33(55-36)19-30(6)46(59-34)15-14-43(62-46)13-9-11-31(56-43)10-7-8-12-38(49)50/h7,9-11,25-27,29-37,39-41,48,51,54H,4,8,12-24H2,1-3,5-6H3,(H,49,50)(H,52,53)/b10-7+/t25-,26+,27-,29-,30+,31+,32-,33-,34+,35+,36-,37+,39-,40+,41+,43-,44-,45-,46+,47+/m0/s1	1	1.213041049	17.21957171				0.000792987	0.347576232	20.29176944
546	1094622-63-5	NODTXSID_1094622-63-5	Azaspiracids	C=C(CC12CC(C)CC(O1)C1OC3(CC1O2)NCC(C)CC3C)C1OC(O)(C(O)C2CC3OC4(CCC5(CC(C)=CC(C=CCCC(=O)O)O5)O4)C(C)CC3O2)C(C(=O)O)CC1C	GDGNAKSMOSAOSA-MGGVZDIJSA-N	InChI=1S/C48H71NO14/c1-25-15-32(10-8-9-11-39(50)51)57-44(20-25)12-13-47(63-44)31(7)18-34-35(60-47)19-37(56-34)42(52)48(55)33(43(53)54)17-28(4)40(62-48)29(5)22-45-21-26(2)16-36(58-45)41-38(59-45)23-46(61-41)30(6)14-27(3)24-49-46/h8,10,15,26-28,30-38,40-42,49,52,55H,5,9,11-14,16-24H2,1-4,6-7H3,(H,50,51)(H,53,54)/b10-8+/t26-,27+,28-,30-,31+,32+,33-,34-,35+,36+,37-,38+,40-,41+,42+,44+,45-,46-,47+,48+…	1	1.213041049	17.21957171				0.000792987	0.347576232	20.29176944
547	1094622-64-6	NODTXSID_1094622-64-6	Azaspiracids	C=C(CC12CC(C)CC(O1)C1OC3(CC1O2)NCC(C)CC3C)C1OC(O)(C(O)C2CC3OC4(CCC5(CC=CC(C=CC(O)CC(=O)O)O5)O4)C(C)CC3O2)C(C(=O)O)CC1C	QTWUUUFTQNQYPX-JSPRPCOESA-N	InChI=1S/C47H69NO15/c1-24-15-35-40-37(22-45(61-40)28(5)14-25(2)23-48-45)59-44(20-24,58-35)21-27(4)39-26(3)16-32(42(53)54)47(55,62-39)41(52)36-19-34-33(56-36)17-29(6)46(60-34)13-12-43(63-46)11-7-8-31(57-43)10-9-30(49)18-38(50)51/h7-10,24-26,28-37,39-41,48-49,52,55H,4,11-23H2,1-3,5-6H3,(H,50,51)(H,53,54)/b10-9+/t24-,25+,26-,28-,29+,30?,31-,32-,33-,34+,35+,36-,37+,39-,40+,41+,43-,44-,45-,46+,47+/m0/…	1	1.213041049	17.21957171				0.000792987	0.347576232	20.29176944
548	1094622-65-7	NODTXSID_1094622-65-7	Azaspiracids	C=C(CC12CC(C)CC(O1)C1OC3(CC1O2)NCC(C)CC3C)C1OC(O)(C(O)C2CC3OC4(CCC5(CC(C)=CC(C=CC(O)CC(=O)O)O5)O4)C(C)CC3O2)C(C(=O)O)CC1C	RRHQVHMTEKURDJ-YSPSHNBFSA-N	InChI=1S/C48H71NO15/c1-24-13-32(9-8-31(50)17-39(51)52)58-44(19-24)10-11-47(64-44)30(7)16-34-35(61-47)18-37(57-34)42(53)48(56)33(43(54)55)15-27(4)40(63-48)28(5)21-45-20-25(2)14-36(59-45)41-38(60-45)22-46(62-41)29(6)12-26(3)23-49-46/h8-9,13,25-27,29-38,40-42,49-50,53,56H,5,10-12,14-23H2,1-4,6-7H3,(H,51,52)(H,54,55)/b9-8+/t25-,26+,27-,29-,30+,31?,32+,33-,34-,35+,36+,37-,38+,40-,41+,42+,44+,45-,46-,4…	1	1.213041049	17.21957171				0.000792987	0.347576232	20.29176944
550	109-52-4	DTXSID7021655	Pentanoic acid	CCCCC(=O)O	NQPDZGIKBAWPEJ-UHFFFAOYSA-N	InChI=1S/C5H10O2/c1-2-3-4-5(6)7/h2-4H2,1H3,(H,6,7)	2	6.769409885	7.972600454				0.007387254	1.939658993	9.933542485
551	109-53-5	DTXSID8029608	Vinyl isobutyl ether	C=COCC(C)C	OZCMOJQQLBXBKI-UHFFFAOYSA-N	InChI=1S/C6H12O/c1-4-7-5-6(2)3/h4,6H,1,5H2,2-3H3	1	28.67274532	17.21957171				0.018743888	8.215686338	20.29176944
552	109-55-7	DTXSID5025102	3-(Dimethylamino)propylamine	CN(C)CCCN	IUNMPGNGSSIWFP-UHFFFAOYSA-N	InChI=1S/C5H14N2/c1-7(2)5-3-4-6/h3-6H2,1-2H3	10	10.33082089	7.972600454				0.112737145	2.960120598	9.933542485
556	109-69-3	DTXSID8020206	1-Chlorobutane	CCCCCl	VFWCMGCRMGJXDK-UHFFFAOYSA-N	InChI=1S/C4H9Cl/c1-2-3-4-5/h2-4H2,1H3	39	39.53797748	7.972600454	0.04	12.13598757	13.06796322	0.43146607	11.32893338	9.933542485
558	109-73-9	DTXSID1021904	Butylamine	CCCCN	HQABUPZFAYXKJW-UHFFFAOYSA-N	InChI=1S/C4H11N/c1-2-3-4-5/h2-5H2,1H3	1	2.867274532	17.21957171				0.001874389	0.821568634	20.29176944
560	109-76-2	DTXSID1021906	1,3-Diaminopropane	NCCCN	XFNJVJPLKCPIBV-UHFFFAOYSA-N	InChI=1S/C3H10N2/c4-2-1-3-5/h1-5H2	12	12.04051638	7.972600454				0.131394538	3.450004695	9.933542485
561	109-77-3	DTXSID6021907	Propanedinitrile	N#CCC#N	CUONGYYJJVDODC-UHFFFAOYSA-N	InChI=1S/C3H2N2/c4-2-1-3-5/h1H2	5	0.113194546	7.972600454	0.0001	0.104829129	12.81687612	0.000411753	0.032433967	9.933542485
562	109-78-4	DTXSID1025433	3-Hydroxypropanenitrile	N#CCCO	WSGYTJNNHPZFKR-UHFFFAOYSA-N	InChI=1S/C3H5NO/c4-2-1-3-5/h5H,1,3H2	10	19.23303556	7.972600454	0.07	15.51471102	12.45419475	0.209884339	5.510898441	9.933542485
563	109-83-1	DTXSID5025603	N-Methylethanolamine	CNCCO	OPKOKAMJFNKNAS-UHFFFAOYSA-N	InChI=1S/C3H9NO/c1-4-2-3-5/h4-5H,2-3H2,1H3	1	9.557581773	17.21957171				0.006247963	2.738562113	20.29176944
564	109-86-4	DTXSID5024182	2-Methoxyethanol	COCCO	XNWFRZJHXBZDAG-UHFFFAOYSA-N	InChI=1S/C3H8O2/c1-5-3-2-4/h4H,2-3H2,1H3	26	7.507930654	7.972600454				0.081931792	2.151269528	9.933542485
568	109-92-2	DTXSID3029609	Ethene, ethoxy-	C=COCC	FJKIXWOMBXYWOQ-UHFFFAOYSA-N	InChI=1S/C4H8O/c1-3-5-4-2/h3H,1,4H2,2H3	1	163.4346483	17.21957171				0.106840162	46.82941213	20.29176944
569	109-94-4	DTXSID6040117	Ethyl formate	CCOC=O	WBJINCZRORDGAQ-UHFFFAOYSA-N	InChI=1S/C3H6O2/c1-2-5-3-4/h3H,2H2,1H3	1	191.1516355	17.21957171				0.124959253	54.77124225	20.29176944
570	109-97-7	DTXSID5021910	Pyrrole	c1cc[nH]c1	KAESVJOAVNADME-UHFFFAOYSA-N	InChI=1S/C4H5N/c1-2-4-5-3-1/h1-5H	1	0.573454906	17.21957171				0.000374878	0.164313727	20.29176944
571	109-99-9	DTXSID1021328	Tetrahydrofuran	C1CCOC1	WYURNTSHIVDZCO-UHFFFAOYSA-N	InChI=1S/C4H8O/c1-2-4-5-3-1/h1-4H2	3	417.783014	7.972600454	0.9	194.5628625	8.549343552	0.455914052	119.7086	9.933542485
572	110-00-9	DTXSID6020646	Furan	c1ccoc1	YLQBMQCUIZJEEH-UHFFFAOYSA-N	InChI=1S/C4H4O/c1-2-4-5-3-1/h1-4H	17	0.914566063	7.972600454	0.001	0.39793351	13.1572392	0.009980385	0.262053313	9.933542485
573	110-02-1	DTXSID8026145	Thiophene	c1ccsc1	YTPLMLYBLZKORZ-UHFFFAOYSA-N	InChI=1S/C4H4S/c1-2-4-5-3-1/h1-4H	4	9.557581773	7.972600454				0.03476634	2.738562113	9.933542485
574	110-05-4	DTXSID2024955	Di-tert-butyl peroxide	CC(C)(C)OOC(C)(C)C	LSXWFXONGKSEMY-UHFFFAOYSA-N	InChI=1S/C8H18O2/c1-7(2,3)9-10-8(4,5)6/h1-6H3	1	19.11516355	17.21957171				0.012495925	5.477124225	20.29176944
575	110057-45-9	DTXSID70888837	Acetonitrile, 2,2',2'',2'''-(1,3-propanediyldinitrilo)tetrakis-	N#CCN(CC#N)CCCN(CC#N)CC#N	KSCJDIGKTDTGDE-UHFFFAOYSA-N	InChI=1S/C11H14N6/c12-2-8-16(9-3-13)6-1-7-17(10-4-14)11-5-15/h1,6-11H2	3	24.77530744	7.972600454				0.027036549	7.09894196	9.933542485
6502	83657-24-3	DTXSID2040363	Diniconazole	CC(C)(C)C(O)C(=Cc1ccc(Cl)cc1Cl)n1cncn1	FBOUIAKEJMZPQG-AWNIVKPZSA-N	InChI=1/C15H17Cl2N3O/c1-15(2,3)14(21)13(20-9-18-8-19-20)6-10-4-5-11(16)7-12(10)17/h4-9,14,21H,1-3H3/b13-6+	4	1.059732484	7.972600454				0.003854847	0.303648276	9.933542485
580	110-19-0	DTXSID5026837	Isobutyl acetate	CC(=O)OCC(C)C	GJRQTCIYDGXPES-UHFFFAOYSA-N	InChI=1S/C6H12O2/c1-5(2)4-8-6(3)7/h5H,4H2,1-3H3	1	60.40391681	17.21957171				0.039487124	17.30771255	20.29176944
581	110235-47-7	DTXSID4042121	Mepanipyrim	CC#Cc1cc(C)nc(Nc2ccccc2)n1	CIFWZNRJIBNXRE-UHFFFAOYSA-N	InChI=1S/C14H13N3/c1-3-7-13-10-11(2)15-14(17-13)16-12-8-5-4-6-9-12/h4-6,8-10H,1-2H3,(H,15,16,17)	3	1.344739609	7.972600454	0.073	1.817475016	12.72620578	0.001467474	0.385312209	9.933542485
582	110-25-8	DTXSID5042243	Oleyl sarcosine	CCCCCCCCC=CCCCCCCCC(=O)N(C)CC(=O)O	DIOYAVUHUXAUPX-KHPPLWFESA-N	InChI=1S/C21H39NO3/c1-3-4-5-6-7-8-9-10-11-12-13-14-15-16-17-18-20(23)22(2)19-21(24)25/h10-11H,3-9,12-19H2,1-2H3,(H,24,25)/b11-10-	1	191.1516355	17.21957171				0.124959253	54.77124225	20.29176944
583	110-26-9	DTXSID8025595	N,N'-Methylenebisacrylamide	C=CC(=O)NCNC(=O)C=C	ZIUHHBKFKCYYJD-UHFFFAOYSA-N	InChI=1S/C7H10N2O2/c1-3-6(10)8-5-9-7(11)4-2/h3-4H,1-2,5H2,(H,8,10)(H,9,11)	1	0.191151635	17.21957171				0.000124959	0.054771242	20.29176944
584	110-27-0	DTXSID0026838	Isopropyl tetradecanoate	CCCCCCCCCCCCCC(=O)OC(C)C	AXISYYRBXTVTFY-UHFFFAOYSA-N	InChI=1S/C17H34O2/c1-4-5-6-7-8-9-10-11-12-13-14-15-17(18)19-16(2)3/h16H,4-15H2,1-3H3	3	248.6101821	7.972600454				0.271300823	71.23500921	9.933542485
585	110-30-5	DTXSID4026840	N,N'-Ethylene distearylamide	CCCCCCCCCCCCCCCCCC(=O)NCCNC(=O)CCCCCCCCCCCCCCCCC	RKISUIUJZGSLEV-UHFFFAOYSA-N	InChI=1S/C38H76N2O2/c1-3-5-7-9-11-13-15-17-19-21-23-25-27-29-31-33-37(41)39-35-36-40-38(42)34-32-30-28-26-24-22-20-18-16-14-12-10-8-6-4-2/h3-36H2,1-2H3,(H,39,41)(H,40,42)	1	191.1516355	17.21957171				0.124959253	54.77124225	20.29176944
586	110-31-6	DTXSID9059385	9-Octadecenamide, N,N'-1,2-ethanediylbis-, (9Z,9'Z)-	CCCCCCCCC=CCCCCCCCC(=O)NCCNC(=O)CCCCCCCC=CCCCCCCCC	OXDXXMDEEFOVHR-UHFFFAOYSA-N	InChI=1S/C38H72N2O2/c1-3-5-7-9-11-13-15-17-19-21-23-25-27-29-31-33-37(41)39-35-36-40-38(42)34-32-30-28-26-24-22-20-18-16-14-12-10-8-6-4-2/h17-20H,3-16,21-36H2,1-2H3,(H,39,41)(H,40,42)	1	477.8790887	17.21957171				0.312398133	136.9281056	20.29176944
587	110-33-8	DTXSID9026841	Dihexyl hexanedioate	CCCCCCOC(=O)CCCCC(=O)OCCCCCC	HHECSPXBQJHZAF-UHFFFAOYSA-N	InChI=1S/C18H34O4/c1-3-5-7-11-15-21-17(19)13-9-10-14-18(20)22-16-12-8-6-4-2/h3-16H2,1-2H3	1	191.1516355	17.21957171				0.124959253	54.77124225	20.29176944
588	1103-38-4	DTXSID0027359	1-Naphthalenesulfonic acid, 2-[(2-hydroxy-1-naphthalenyl)azo]-, barium salt (2:1)	O=S(=O)([O-])c1c(N=Nc2c(O)ccc3ccccc23)ccc2ccccc12.O=S(=O)([O-])c1c(N=Nc2c(O)ccc3ccccc23)ccc2ccccc12.[Ba+2]	LFZDEAVRTJKYAF-UHFFFAOYSA-L	InChI=1S/2C20H14N2O4S.Ba/c2*23-18-12-10-13-5-1-3-7-15(13)19(18)22-21-17-11-9-14-6-2-4-8-16(14)20(17)27(24,25)26;/h2*1-12,23H,(H,24,25,26);/q;;+2/p-2	1	191.1516355	17.21957171				0.124959253	54.77124225	20.29176944
589	110-39-4	DTXSID9059387	Butanoic acid, octyl ester	CCCCCCCCOC(=O)CCC	PWLNAUNEAKQYLH-UHFFFAOYSA-N	InChI=1S/C12H24O2/c1-3-5-6-7-8-9-11-14-12(13)10-4-2/h3-11H2,1-2H3	1	22.93819626	17.21957171				0.01499511	6.572549071	20.29176944
590	110-40-7	DTXSID0021915	Diethyl decanedioate	CCOC(=O)CCCCCCCCC(=O)OCC	ONKUXPIBXRRIDU-UHFFFAOYSA-N	InChI=1S/C14H26O4/c1-3-17-13(15)11-9-7-5-6-8-10-12-14(16)18-4-2/h3-12H2,1-2H3	3	379.292884	7.972600454				0.41391093	108.6799095	9.933542485
592	110-42-9	DTXSID4026842	Methyl decanoate	CCCCCCCCCC(=O)OC	YRHYCMZPEVDGFQ-UHFFFAOYSA-N	InChI=1S/C11H22O2/c1-3-4-5-6-7-8-9-10-11(12)13-2/h3-10H2,1-2H3	4	458.148747	7.972600454				1.666546547	131.2747126	9.933542485
593	110-43-0	DTXSID5021916	2-Heptanone	CCCCCC(C)=O	CATSNJVOTSVZJV-UHFFFAOYSA-N	InChI=1S/C7H14O/c1-3-4-5-6-7(2)8/h3-6H2,1-2H3	3	10.44815179	7.972600454				0.011401754	2.993739769	9.933542485
594	110-44-1	DTXSID3021277	2E,4E-Hexadienoic acid	CC=CC=CC(=O)O	WSWCOQWTEOXDQX-MQQKCMAXSA-N	InChI=1S/C6H8O2/c1-2-3-4-5-6(7)8/h2-5H,1H3,(H,7,8)/b3-2+,5-4+	6	641.0437516	7.972600454				2.331839294	183.680158	9.933542485
595	110488-70-5	DTXSID7034545	Dimethomorph	COc1ccc(C(=CC(=O)N2CCOCC2)c2ccc(Cl)cc2)cc1OC	QNBTYORWCCMPQP-UHFFFAOYSA-N	InChI=1S/C21H22ClNO4/c1-25-19-8-5-16(13-20(19)26-2)18(15-3-6-17(22)7-4-15)14-21(24)23-9-11-27-12-10-23/h3-8,13-14H,9-12H2,1-2H3	21	9.664263285	7.972600454	0.1	2.882801034	12.81687612	0.105463202	2.769129881	9.933542485
596	110-49-6	DTXSID2025553	2-Methoxyethyl acetate	COCCOC(C)=O	XLLIQLLCWZCATF-UHFFFAOYSA-N	InChI=1S/C5H10O3/c1-5(6)8-4-3-7-2/h3-4H2,1-2H3	3	0.965476375	7.972600454	0.008	0.595547556	8.549343552	0.001053595	0.276640795	9.933542485
597	110-54-3	DTXSID0021917	n-Hexane	CCCCCC	VLKZOEOYAKHREP-UHFFFAOYSA-N	InChI=1S/C6H14/c1-3-5-6-4-2/h3-6H2,1-2H3	5	71.87097492	7.972600454	0.06	54.27019976	18.02463946	0.261435453	20.59340256	9.933542485
598	110553-27-0	DTXSID6044199	2-Methyl-4,6-bis[(octylthio)methyl]phenol	CCCCCCCCSCc1cc(C)c(O)c(CSCCCCCCCC)c1	GAODDBNJCKQQDY-UHFFFAOYSA-N	InChI=1S/C25H44OS2/c1-4-6-8-10-12-14-16-27-20-23-18-22(3)25(26)24(19-23)21-28-17-15-13-11-9-7-5-2/h18-19,26H,4-17,20-21H2,1-3H3	9	18.96055318	7.972600454				0.068970274	5.43282326	9.933542485
599	11059-65-7	DTXSID9029720	Bis[O,O-bis(tetrapropylenephenyl) phosphorodithioato-?S,?S']zinc	CCCC(C)C(CCC)C(C)Cc1ccc(OP(=S)([S-])Oc2ccc(CC(C)C(CCC)C(C)CCC)cc2)cc1.CCCC(C)C(CCC)C(C)Cc1ccc(OP(=S)([S-])Oc2ccc(CC(C)C(CCC)C(C)CCC)cc2)cc1.[Zn+2]	JVQCNSRVEPWJNL-UHFFFAOYSA-L	InChI=1S/2C36H59O2PS2.Zn/c2*1-9-13-27(5)35(15-11-3)29(7)25-31-17-21-33(22-18-31)37-39(40,41)38-34-23-19-32(20-24-34)26-30(8)36(16-12-4)28(6)14-10-2;/h2*17-24,27-30,35-36H,9-16,25-26H2,1-8H3,(H,40,41);/q;;+2/p-2	2	27.03292354	8.359460418				0.028634835	7.745823362	10.36929913
600	110-60-1	DTXSID4041107	Putrescine	NCCCCN	KIDHWZJUCRJVML-UHFFFAOYSA-N	InChI=1S/C4H12N2/c5-3-1-2-4-6/h1-6H2	2	57.34549064	8.368752243				0.060701068	16.43137268	10.37976314
602	110615-47-9	DTXSID50105933	D-Glucopyranose, oligomeric, C10-16-alkyl glycosides	CCCCCCCCCCCCOC1OC(CO)C(O)C(O)C1O	PYIDGJJWBIBVIA-IHAUNJBESA-N	InChI=1S/C18H36O6/c1-2-3-4-5-6-7-8-9-10-11-12-23-18-17(22)16(21)15(20)14(13-19)24-18/h14-22H,2-13H2,1H3/t14-,15-,16+,17-,18?/m1/s1	4	78.0373284	7.972600454				0.283865974	22.36026602	9.933542485
603	110-62-3	DTXSID7021653	Pentanal	CCCCC=O	HGBOYTHUEUWSSQ-UHFFFAOYSA-N	InChI=1S/C5H10O/c1-2-3-4-5-6/h5H,2-4H2,1H3	3	69.46911463	7.972600454				0.075809558	19.90519044	9.933542485
604	110-63-4	DTXSID2024666	1,4-Butanediol	OCCCCO	WERYXYBDKMZEQL-UHFFFAOYSA-N	InChI=1S/C4H10O2/c5-3-1-2-4-6/h5-6H,1-4H2	2	69.67290628	7.972600454				0.07603195	19.96358346	9.933542485
605	110-64-5	DTXSID9026849	2-Butene-1,4-diol	OCC=CCO	ORTVZLZNOYNASJ-UHFFFAOYSA-N	InChI=1S/C4H8O2/c5-3-1-2-4-6/h1-2,5-6H,3-4H2	1	3.823032709	17.21957171				0.002499185	1.095424845	20.29176944
606	110-65-6	DTXSID4021921	2-Butyne-1,4-diol	OCC#CCO	DLDJFQGPPSQZKI-UHFFFAOYSA-N	InChI=1S/C4H6O2/c5-3-1-2-4-6/h5-6H,3-4H2	4	0.466772096	7.972600454				0.001697915	0.133745586	9.933542485
607	110-69-0	DTXSID2024664	Butanal oxime	CCCC=NO	KGGVGTQEGGOZRN-UHFFFAOYSA-N	InChI=1S/C4H9NO/c1-2-3-4-5-6/h4,6H,2-3H2,1H3	4	49.65564656	7.972600454				0.180625718	14.22797896	9.933542485
609	11071-15-1	DTXSID60858781	Antimony potassium tartrate anhydrous	O=C1O[Sb-]23OC(=O)C(O2)C2O[Sb-]4(OC(=O)C(O4)C1O3)OC2=O.[K+].[K+]	GUJUCWZGYWASLH-UHFFFAOYSA-J	InChI=1/2C4H4O6.2K.2Sb/c2*5-1(3(7)8)2(6)4(9)10;;;;/h2*1-2H,(H,7,8)(H,9,10);;;;/q2*-2;2*+1;2*+3/p-4	4	0.030887109	7.972600454	0.0009	0.052996948	17.3557012	0.000112354	0.008850174	9.933542485
611	1107-26-2	DTXSID20883251	Apocarotenal	CC(C=O)=CC=CC(C)=CC=CC=C(C)C=CC=C(C)C=CC1=C(C)CCCC1(C)C	DFMMVLFMMAQXHZ-DOKBYWHISA-N	InChI=1S/C30H40O/c1-24(13-8-9-14-25(2)16-11-18-27(4)23-31)15-10-17-26(3)20-21-29-28(5)19-12-22-30(29,6)7/h8-11,13-18,20-21,23H,12,19,22H2,1-7H3/b9-8+,15-10+,16-11+,21-20+,24-13+,25-14+,26-17+,27-18+	2	2.341119852	9.97751174				0.002213722	0.670807981	12.18968385
612	110-73-6	DTXSID9021922	2-(Ethylamino)ethanol	CCNCCO	MIJDSYMOBYNHOT-UHFFFAOYSA-N	InChI=1S/C4H11NO/c1-2-5-3-4-6/h5-6H,2-4H2,1H3	3	24.08359692	7.972600454				0.026281706	6.900744105	9.933542485
613	110-80-5	DTXSID7024087	2-Ethoxyethanol	CCOCCO	ZNQVEEAIQZEUHB-UHFFFAOYSA-N	InChI=1S/C4H10O2/c1-2-6-4-3-5/h5H,2-4H2,1H3	33	29.74058246	7.972600454	0.245	25.99762387	15.26762934	0.324550042	8.521656866	9.933542485
614	110-83-8	DTXSID9038717	Cyclohexene	C1=CCCCC1	HGCIXCUEYOPUTN-UHFFFAOYSA-N	InChI=1S/C6H10/c1-2-4-6-5-3-1/h1-2H,3-6H2	1	9.557581773	17.21957171	0.005	1.008456216	8.549343552	0.006247963	2.738562113	20.29176944
615	110-85-0	DTXSID1021164	Piperazine	C1CNCCN1	GLUUGHFHXGJENI-UHFFFAOYSA-N	InChI=1S/C4H10N2/c1-2-6-4-3-5-1/h5-6H,1-4H2	6	24.17301331	7.972600454				0.087930944	6.926364846	9.933542485
616	110-86-1	DTXSID9021924	Pyridine	c1ccncc1	JUJWROOIHBZHMG-UHFFFAOYSA-N	InChI=1S/C5H5N/c1-2-4-6-5-3-1/h1-5H	30	1.202866337	7.972600454	0.001	0.209658257	12.45419475	0.013126519	0.344660842	9.933542485
617	110-88-3	DTXSID4021925	1,3,5-Trioxane	C1OCOCO1	BGJSXRVXTHVRSN-UHFFFAOYSA-N	InChI=1S/C3H6O3/c1-4-2-6-3-5-1/h1-3H2	14	57.06121585	7.972600454				0.622691906	16.34991858	9.933542485
618	110-89-4	DTXSID6021165	Piperidine	C1CCNCC1	NQRYJNQNLNOLGT-UHFFFAOYSA-N	InChI=1S/C5H11N/c1-2-4-6-5-3-1/h6H,1-5H2	4	23.21981706	7.972600454				0.084463629	6.653242711	9.933542485
619	1109-11-1	NODTXSID_1109-11-1	Ethyl ester of beta-apo-8'-carotenoic acid	CCOC(=O)C(C)=CC=CC(C)=CC=CC=C(C)C=CC=C(C)C=CC1=C(C)CCCC1(C)C	GIRXTOSJOKKBHO-BQTUIHPCSA-N	InChI=1S/C32H44O2/c1-9-34-31(33)29(6)20-13-19-26(3)16-11-10-15-25(2)17-12-18-27(4)22-23-30-28(5)21-14-24-32(30,7)8/h10-13,15-20,22-23H,9,14,21,24H2,1-8H3/b11-10+,17-12+,19-13+,23-22+,25-15+,26-16+,27-18+,29-20+	1	0.702335956	17.21957171				0.00045913	0.201242394	20.29176944
620	110-91-8	DTXSID2025688	Morpholine	C1COCCN1	YNAVUWVOSKDBBP-UHFFFAOYSA-N	InChI=1S/C4H9NO/c1-3-6-4-2-5-1/h5H,1-4H2	3	26.29622666	7.972600454				0.028696282	7.534735432	9.933542485
621	110-93-0	DTXSID5021629	6-Methyl-5-hepten-2-one	CC(=O)CCC=C(C)C	UHEPJGULSIKKTP-UHFFFAOYSA-N	InChI=1S/C8H14O/c1-7(2)5-4-6-8(3)9/h5H,4,6H2,1-3H3	3	15.17171536	7.972600454				0.016556437	4.347196379	9.933542485
623	110-95-2	DTXSID9047469	N,N,N',N'-Tetramethyl-1,3-propanediamine	CN(C)CCCN(C)C	DMQSHEKGGUOYJS-UHFFFAOYSA-N	InChI=1S/C7H18N2/c1-8(2)6-5-7-9(3)4/h5-7H2,1-4H3	2	81.84624051	10.84857415				0.073259252	23.45164485	13.16808205
624	11096-82-5	DTXSID0020101	Aroclor 1260	Clc1ccc(-c2ccc(Cl)c(Cl)c2Cl)c(Cl)c1Cl	BTAGRXWGMYTPBY-UHFFFAOYSA-N	InChI=1S/C12H4Cl6/c13-7-3-1-5(9(15)11(7)17)6-2-4-8(14)12(18)10(6)16/h1-4H	3	0.75477602	7.972600454				0.000823664	0.216268201	9.933542485
625	110-97-4	DTXSID8020179	Diisopropanolamine	CC(O)CNCC(C)O	LVTYICIALWPMFW-UHFFFAOYSA-N	InChI=1/C6H15NO2/c1-5(8)3-7-4-6(2)9/h5-9H,3-4H2,1-2H3	6	33.69495603	7.972600454				0.122567644	9.654715194	9.933542485
626	11097-59-9	DTXSID9027730	Aluminate (Al(OH)63-), (OC-6-11)-, magnesium carbonate hydroxide (2:6:1:4)	O=C([O-])[O-].[Al+3].[Al+3].[Mg+2].[Mg+2].[Mg+2].[Mg+2].[Mg+2].[Mg+2].[OH-].[OH-].[OH-].[OH-].[OH-].[OH-].[OH-].[OH-].[OH-].[OH-].[OH-].[OH-].[OH-].[OH-].[OH-].[OH-]	GDVKFRBCXAPAQJ-UHFFFAOYSA-A	InChI=1S/CH2O3.2Al.6Mg.16H2O/c2-1(3)4;;;;;;;;;;;;;;;;;;;;;;;;/h(H2,2,3,4);;;;;;;;;16*1H2/q;2*+3;6*+2;;;;;;;;;;;;;;;;/p-18	6	191.1516355	7.972600454				0.695326791	54.77124225	9.933542485
627	11097-69-1	DTXSID5020100	Aroclor 1254	Clc1cccc(-c2ccc(Cl)c(Cl)c2Cl)c1Cl	AUGNBQPSMWGAJE-UHFFFAOYSA-N	InChI=1S/C12H5Cl5/c13-8-3-1-2-6(10(8)15)7-4-5-9(14)12(17)11(7)16/h1-5H	24	0.012671388	7.972600454	2.00E-05	0.000999031	17.62135665	0.000138279	0.00363077	9.933542485
629	111-01-3	DTXSID0046513	Squalane	CC(C)CCCC(C)CCCC(C)CCCCC(C)CCCC(C)CCCC(C)C	PRAKJMSDJKAYCZ-UHFFFAOYSA-N	InChI=1/C30H62/c1-25(2)15-11-19-29(7)23-13-21-27(5)17-9-10-18-28(6)22-14-24-30(8)20-12-16-26(3)4/h25-30H,9-24H2,1-8H3	2	2115.440589	8.340851212				2.243951064	606.1434352	10.348342
630	111-02-4	DTXSID0026044	(E)-Squalene	CC(C)=CCCC(C)=CCCC(C)=CCCC=C(C)CCC=C(C)CCC=C(C)C	YYGNTYWPHWGJRM-AAJYLUCBSA-N	InChI=1S/C30H50/c1-25(2)15-11-19-29(7)23-13-21-27(5)17-9-10-18-28(6)22-14-24-30(8)20-12-16-26(3)4/h15-18,23-24H,9-14,19-22H2,1-8H3/b27-17+,28-18+,29-23+,30-24+	1	126.1600794	17.21957171				0.082473107	36.14901989	20.29176944
631	11103-86-9	DTXSID2026313	Zinc potassium chromate	O=[Cr](=O)([O-])[O-].O=[Cr](=O)([O-])[O-].[K+].[OH-].[Zn+2].[Zn+2]	GQKCRUJOPUHISR-UHFFFAOYSA-M	InChI=1S/2Cr.K.H2O.8O.2Zn/h;;;1H2;;;;;;;;;;/q;;+1;;;;;;4*-1;2*+2/p-1	1	3.823032709	17.21957171				0.002499185	1.095424845	20.29176944
632	111-05-7	DTXSID90883304	9-Octadecenamide, N-(2-hydroxypropyl)-, (9Z)-	CCCCCCCCC=CCCCCCCCC(=O)NCC(C)O	UDZAXLGLNUMCRX-KHPPLWFESA-N	InChI=1/C21H41NO2/c1-3-4-5-6-7-8-9-10-11-12-13-14-15-16-17-18-21(24)22-19-20(2)23/h10-11,20,23H,3-9,12-19H2,1-2H3,(H,22,24)/b11-10-	4	50.83004793	7.972600454				0.184897681	14.56448365	9.933542485
635	111-11-5	DTXSID2026864	Methyl octanoate	CCCCCCCC(=O)OC	JGHZJRVDZXSNKQ-UHFFFAOYSA-N	InChI=1S/C9H18O2/c1-3-4-5-6-7-8-9(10)11-2/h3-8H2,1-2H3	7	140.9966968	7.972600454				0.512884865	40.40019965	9.933542485
637	111-13-7	DTXSID4021927	2-Octanone	CCCCCCC(C)=O	ZPVFWPFBNIEHGJ-UHFFFAOYSA-N	InChI=1S/C8H16O/c1-3-4-5-6-7-8(2)9/h3-7H2,1-2H3	1	382.3032709	17.21957171				0.249918507	109.5424845	20.29176944
638	111-14-8	DTXSID2021600	Heptanoic acid	CCCCCCC(=O)O	MNWFXJYAOYHMED-UHFFFAOYSA-N	InChI=1S/C7H14O2/c1-2-3-4-5-6-7(8)9/h2-6H2,1H3,(H,8,9)	9	90.01262833	7.972600454				0.327426924	25.79158405	9.933542485
639	111-15-9	DTXSID9021928	Ethylene glycol monoethyl ether acetate	CCOCCOC(C)=O	SVONRAPFKPVNKG-UHFFFAOYSA-N	InChI=1S/C6H12O3/c1-3-8-4-5-9-6(2)7/h3-5H2,1-2H3	6	73.59148931	7.972600454	0.1	62.45248816	8.697258903	0.267693938	21.08638662	9.933542485
640	111-17-1	DTXSID8044200	3,3'-Thiodipropionic acid	O=C(O)CCSCCC(=O)O	ODJQKYXPKWQWNK-UHFFFAOYSA-N	InChI=1S/C6H10O4S/c7-5(8)1-3-11-4-2-6(9)10/h1-4H2,(H,7,8)(H,9,10)	8	88.15792069	7.972600454				0.320680301	25.2601492	9.933542485
641	1111-78-0	DTXSID9027360	Ammonium carbamate	NC(=O)[O-].[NH4+]	BVCZEBOGSOYJJT-UHFFFAOYSA-N	InChI=1S/CH3NO2.H3N/c2-1(3)4;/h2H2,(H,3,4);1H3	3	231.6571453	7.972600454				0.252800483	66.37740554	9.933542485
642	111-18-2	DTXSID5033701	N,N,N',N`-Tetramethylhexanediamine	CN(C)CCCCCCN(C)C	TXXWBTOATXBWDR-UHFFFAOYSA-N	InChI=1S/C10H24N2/c1-11(2)9-7-5-6-8-10-12(3)4/h5-10H2,1-4H3	1	4.300911798	17.21957171				0.002811583	1.232352951	20.29176944
643	11120-22-2	DTXSID4027733	Silicic acid, lead salt	O=[Si]([O-])[O-].O=[Si]([O-])[O-].[Pb+4]	IKICYDISDQRTEV-UHFFFAOYSA-N	InChI=1S/2O3Si.Pb/c2*1-4(2)3;/q2*-2;+4	1	0.000286727	17.21957171				1.87E-07	8.22E-05	20.29176944
644	11120-25-5	DTXSID20891417	Ammonium tungstate(VI)	O=[W](=O)([O-])[O-].[NH4+].[NH4+]	IZYSFFFJIOTJEV-UHFFFAOYSA-P	InChI=1S/2H3N.4O.W/h2*1H3;;;;;/q;;;;2*-1;/p+2	4	14.57587489	7.972600454				0.053020715	4.176468449	9.933542485
645	111-20-6	DTXSID7026867	Decanedioic acid	O=C(O)CCCCCCCCC(=O)O	CXMXRPHRNRROMY-UHFFFAOYSA-N	InChI=1S/C10H18O4/c11-9(12)7-5-3-1-2-4-6-8-10(13)14/h1-8H2,(H,11,12)(H,13,14)	3	439.3742814	7.972600454				0.479475954	125.8952096	9.933542485
646	111-21-7	DTXSID3026223	Triethylene glycol diacetate	CC(=O)OCCOCCOCCOC(C)=O	OVOUKWFJRHALDD-UHFFFAOYSA-N	InChI=1S/C10H18O6/c1-9(11)15-7-5-13-3-4-14-6-8-16-10(2)12/h3-8H2,1-2H3	1	228.4262044	17.21957171				0.149326308	65.45163449	20.29176944
647	1112-39-6	DTXSID0042379	Dimethoxydimethylsilane	CO[Si](C)(C)OC	JJQZDUKDJDQPMQ-UHFFFAOYSA-N	InChI=1S/C4H12O2Si/c1-5-7(3,4)6-2/h1-4H3	1	47.78790887	17.21957171				0.031239813	13.69281056	20.29176944
648	111-26-2	DTXSID3021930	Hexylamine	CCCCCCN	BMVXCPBXGZKUPN-UHFFFAOYSA-N	InChI=1S/C6H15N/c1-2-3-4-5-6-7/h2-7H2,1H3	1	19.11516355	17.21957171				0.012495925	5.477124225	20.29176944
649	11126-42-4	DTXSID10872816	Aroclor 5460	Clc1cc(Cl)c(Cl)c(-c2cc(Cl)c(-c3cc(Cl)c(Cl)c(Cl)c3)c(Cl)c2Cl)c1	PPBRFJLRPRQPEC-UHFFFAOYSA-N	InChI=1S/C18H5Cl9/c19-7-3-8(15(24)13(23)4-7)9-5-10(20)14(18(27)16(9)25)6-1-11(21)17(26)12(22)2-6/h1-5H	2	0.377436153	7.972600454	0.0006	0.35851562	12.45419475	0.000411885	0.108147895	9.933542485
650	111-27-3	DTXSID8021931	1-Hexanol	CCCCCCO	ZSIAUFGUXNUGDI-UHFFFAOYSA-N	InChI=1S/C6H14O/c1-2-3-4-5-6-7/h7H,2-6H2,1H3	9	124.9377047	7.972600454				0.454469213	35.79876924	9.933542485
651	11128-29-3	DTXSID9050149	Boron potassium oxide (B5KO8)	[B].[B].[K+].[K+].[O-2]	YPXZEFMEMBTGMS-UHFFFAOYSA-N	InChI=1S/2B.2K.O/q;;2*+1;-2	54	9.369395479	7.972600454				0.102245398	2.684640538	9.933542485
652	11129-15-0	DTXSID50149579	Calcium zirconium oxide	[Ca+2].[O-2].[O-2].[O-2].[Zr+4]	OWDMWYGPNPPHFN-UHFFFAOYSA-N	InChI=1S/Ca.3O.Zr/q+2;3*-2;+4	1	602.1276517	17.21957171				0.393621648	172.5294131	20.29176944
653	111-29-5	DTXSID2041256	1,5-Pentanediol	OCCCCCO	ALQSHHUCVQOPAS-UHFFFAOYSA-N	InChI=1S/C5H12O2/c6-4-2-1-3-5-7/h6-7H,1-5H2	5	110.3097786	7.972600454				0.401259158	31.60738642	9.933542485
654	1113-02-6	DTXSID4037580	Omethoate	CNC(=O)CSP(=O)(OC)OC	PZXOQEXFMJCDPG-UHFFFAOYSA-N	InChI=1S/C5H12NO4PS/c1-6-5(7)4-12-11(8,9-2)10-3/h4H2,1-3H3,(H,6,7)	2	0.009507595	7.972600454				1.04E-05	0.002724239	9.933542485
655	111-30-8	DTXSID6025355	Glutaraldehyde	O=CCCCC=O	SXRSQZLOMIGNAQ-UHFFFAOYSA-N	InChI=1S/C5H8O2/c6-4-2-1-3-5-7/h4-5H,1-3H2	68	5.191055439	7.972600454	0.1	1.257949542	13.17955748	0.056648429	1.487408435	9.933542485
656	111-36-4	DTXSID6026872	Butyl isocyanate	CCCCN=C=O	HNHVTXYLRVGMHD-UHFFFAOYSA-N	InChI=1S/C5H9NO/c1-2-3-4-6-5-7/h2-4H2,1H3	1	10.51333995	17.21957171				0.006872759	3.012418324	20.29176944
660	11138-60-6	DTXSID9027734	Decanoic acid, ester with 2-ethyl-2-(hydroxymethyl)-1,3-propanediol octanoate	CCC(CO)(CO)CO.CCCCCCCC(=O)O.CCCCCCCCCC(=O)O			1	277.1698714	17.21957171				0.181190917	79.41830127	20.29176944
662	111-40-0	DTXSID2025050	Diethylenetriamine	NCCNCCN	RPNUMPOLZDHAAY-UHFFFAOYSA-N	InChI=1S/C4H13N3/c5-1-3-7-4-2-6/h7H,1-6H2	4	20.20658575	7.972600454				0.0735028	5.789852651	9.933542485
663	11140-04-8	DTXSID80149648	Mgk glyceride	CCCCCCCC(=O)O.OCC(O)CO	SQABAALQCGKFFO-UHFFFAOYSA-N	InChI=1S/C8H16O2.C3H8O3/c1-2-3-4-5-6-7-8(9)10;4-1-3(6)2-5/h2-7H2,1H3,(H,9,10);3-6H,1-2H2	2	1380.853358	8.925653199				1.40303874	395.659988	11.00671197
665	11141-17-6	DTXSID0037497	Azadirachtin	CC=C(C)C(=O)OC1CC(OC(C)=O)C2(C(=O)OC)COC3C2C12COC(O)(C(=O)OC)C2C(C)(C12OC1(C)C1CC2OC2OC=CC21O)C3O	FTNJWQUOZFUQQJ-NDAWSKJSSA-N	InChI=1S/C35H44O16/c1-8-15(2)24(38)49-18-12-19(48-16(3)36)32(26(39)43-6)13-46-21-22(32)31(18)14-47-34(42,27(40)44-7)25(31)29(4,23(21)37)35-20-11-17(30(35,5)51-35)33(41)9-10-45-28(33)50-20/h8-10,17-23,25,28,37,41-42H,11-14H2,1-7H3/b15-8+/t17-,18+,19-,20+,21-,22-,23-,25+,28+,29-,30+,31+,32+,33+,34+,35+/m1/s1	4	48.73141202	7.972600454				0.177263753	13.96315531	9.933542485
666	111-42-2	DTXSID3021932	Diethanolamine	OCCNCCO	ZBCBWPMODOFKDW-UHFFFAOYSA-N	InChI=1S/C4H11NO2/c6-3-1-5-2-4-7/h5-7H,1-4H2	22	3.981669813	7.972600454	0.002	1.436159061	8.549343552	0.043450767	1.140879602	9.933542485
667	111439-76-0	DTXSID3073056	Silane, dimethoxy(1-methylethyl)(2-methylpropyl)-	CO[Si](CC(C)C)(OC)C(C)C	XFAOZKNGVLIXLC-UHFFFAOYSA-N	InChI=1S/C9H22O2Si/c1-8(2)7-12(10-5,11-6)9(3)4/h8-9H,7H2,1-6H3	2	8.548561018	8.940710726				0.008676553	2.449444418	11.02365762
668	111-44-4	DTXSID9020168	Bis(2-chloroethyl) ether	ClCCOCCCl	ZNSMNVMLTJELDZ-UHFFFAOYSA-N	InChI=1S/C4H8Cl2O/c5-1-3-7-4-2-6/h1-4H2	3	4.283139233	7.972600454				0.004674061	1.227260525	9.933542485
669	111-46-6	DTXSID8020462	Diethylene glycol	OCCOCCO	MTHSVFCYNBDYFN-UHFFFAOYSA-N	InChI=1S/C4H10O3/c5-1-3-7-4-2-6/h5-6H,1-4H2	4	117.3869674	7.972600454				0.427002903	33.63523422	9.933542485
670	1114-71-2	DTXSID8021199	Pebulate	CCCCN(CC)C(=O)SCCC	SGEJQUSYQTVSIU-UHFFFAOYSA-N	InChI=1S/C10H21NOS/c1-4-7-8-11(6-3)10(12)13-9-5-2/h4-9H2,1-3H3	2	1.911516355	7.972600454	0.0285	0.619153456	16.61104142	0.00208598	0.547712423	9.933542485
671	111479-05-1	DTXSID8057934	Propaquizafop	CC(C)=NOCCOC(=O)C(C)Oc1ccc(Oc2cnc3cc(Cl)ccc3n2)cc1	FROBCXTULYFHEJ-OAHLLOKOSA-N	InChI=1S/C22H22ClN3O5/c1-14(2)26-29-11-10-28-22(27)15(3)30-17-5-7-18(8-6-17)31-21-13-24-20-12-16(23)4-9-19(20)25-21/h4-9,12-13,15H,10-11H2,1-3H3/t15-/m1/s1	2	0.560861772	7.972600454				0.000612052	0.160705379	9.933542485
672	111-48-8	DTXSID6026878	2,2'-Thiobisethanol	OCCSCCO	YODZTKMDCQEPHD-UHFFFAOYSA-N	InChI=1S/C4H10O2S/c5-1-3-7-4-2-6/h5-6H,1-4H2	13	94.2946111	7.972600454	0.07	45.07652526	8.549343552	1.029008763	27.01851321	9.933542485
674	111-49-9	DTXSID1026879	Hexamethyleneimine	C1CCCNCC1	ZSIQJIWKELUFRJ-UHFFFAOYSA-N	InChI=1S/C6H13N/c1-2-4-6-7-5-3-1/h7H,1-6H2	3	5.259739949	7.972600454				0.005739796	1.50708881	9.933542485
675	1115-20-4	DTXSID4027361	3-Hydroxy-2,2-dimethylpropyl 3-hydroxy-2,2-dimethylpropanoate	CC(C)(CO)COC(=O)C(C)(C)CO	SZCWBURCISJFEZ-UHFFFAOYSA-N	InChI=1S/C10H20O4/c1-9(2,5-11)7-14-8(13)10(3,4)6-12/h11-12H,5-7H2,1-4H3	7	73.47126391	7.972600454				0.26725661	21.05193808	9.933542485
677	1115-70-4	DTXSID9037246	Metformin hydrochloride	CN(C)C(N)=NC(=N)N.Cl	OETHQSJEHLVLGH-UHFFFAOYSA-N	InChI=1S/C4H11N5.ClH/c1-9(2)4(7)8-3(5)6;/h1-2H3,(H5,5,6,7,8);1H	6	12.71015157	7.972600454				0.046234022	3.641877241	9.933542485
678	111578-32-6	DTXSID3035004	Metobenzuron	CON(C)C(=O)Nc1ccc(Oc2ccc3c(c2)OC(C)(OC)CC3(C)C)cc1	BXKKQFGRMSOANI-UHFFFAOYSA-N	InChI=1/C22H28N2O5/c1-21(2)14-22(3,26-5)29-19-13-17(11-12-18(19)21)28-16-9-7-15(8-10-16)23-20(25)24(4)27-6/h7-13H,14H2,1-6H3,(H,23,25)	12	5.014507215	7.972600454				0.054721811	1.436821552	9.933542485
679	111-57-9	DTXSID9042178	N-(2-Hydroxyethyl)octadecanamide	CCCCCCCCCCCCCCCCCC(=O)NCCO	OTGQIQQTPXJQRG-UHFFFAOYSA-N	InChI=1S/C20H41NO2/c1-2-3-4-5-6-7-8-9-10-11-12-13-14-15-16-17-20(23)21-18-19-22/h22H,2-19H2,1H3,(H,21,23)	1	143.3637266	17.21957171				0.09371944	41.07843169	20.29176944
680	111-66-0	DTXSID6025804	1-Octene	C=CCCCCCC	KWKAKUADMBZCLK-UHFFFAOYSA-N	InChI=1S/C8H16/c1-3-5-7-8-6-4-2/h3H,1,4-8H2,2H3	24	58.73323251	7.972600454				0.640938122	16.82900645	9.933542485
681	111-67-1	DTXSID0059407	2-Octene	CC=CCCCCC	ILPBINAXDRFYPL-UHFFFAOYSA-N	InChI=1S/C8H16/c1-3-5-7-8-6-4-2/h3,5H,4,6-8H2,1-2H3	4	107.492464	7.972600454				0.391010989	30.80013295	9.933542485
682	111687-36-6	DTXSID8029573	Ferrate(1-), [[N,N'-1,3-propanediylbis[N-[(carboxy-.kappa.O)methyl]glycinato-.kappa.N,.kappa.O]](4-)]-, ammonium, (OC-6-21)-	O=C([O-])CN(CCCN(C(=O)[O-])C(=O)[O-])C(=O)[O-].[Fe+3].[NH4+]	ZSXFRUUGTUCHNM-UHFFFAOYNA-K	InChI=1/C8H12N2O8.Fe.H3N/c11-5(12)4-9(6(13)14)2-1-3-10(7(15)16)8(17)18;;/h1-4H2,(H,11,12)(H,13,14)(H,15,16)(H,17,18);;1H3/q;+3;/p-3	1	15.29213084	17.21957171				0.00999674	4.38169938	20.29176944
684	111-70-6	DTXSID8021937	1-Heptanol	CCCCCCCO	BBMCTIGTTCKYKF-UHFFFAOYSA-N	InChI=1S/C7H16O/c1-2-3-4-5-6-7-8/h8H,2-7H2,1H3	3	94.28409428	7.972600454				0.1028894	27.0154998	9.933542485
685	111-71-7	DTXSID0021597	Heptanal	CCCCCCC=O	FXHGMKSSBGDXIY-UHFFFAOYSA-N	InChI=1S/C7H14O/c1-2-3-4-5-6-7-8/h7H,2-6H2,1H3	4	27.74749365	7.972600454				0.100933354	7.950571246	9.933542485
686	111-76-2	DTXSID1024097	2-Butoxyethanol	CCCCOCCO	POAOYUHQDCAZBD-UHFFFAOYSA-N	InChI=1S/C6H14O2/c1-2-3-5-8-6-4-7/h7H,2-6H2,1H3	40	18.21652856	7.972600454				0.198791504	5.21963569	9.933542485
687	111-77-3	DTXSID3025049	Diethylene glycol monomethyl ether	COCCOCCO	SBASXUCJHJRPEV-UHFFFAOYSA-N	InChI=1S/C5H12O3/c1-7-4-5-8-3-2-6/h6H,2-5H2,1H3	8	94.73185083	7.972600454				0.34459341	27.1437968	9.933542485
688	111-78-4	DTXSID0026888	1,5-Cyclooctadiene	C1=CCCC=CCC1	VYXHVRARDIDEHS-QGTKBVGQSA-N	InChI=1S/C8H12/c1-2-4-6-8-7-5-3-1/h1-2,7-8H,3-6H2/b2-1-,8-7-	10	16.23624005	7.972600454				0.17718121	4.652217779	9.933542485
689	1117-86-8	DTXSID9036646	1,2-Octanediol	CCCCCCC(O)CO	AEIJTFQOBWATKX-UHFFFAOYSA-N	InChI=1/C8H18O2/c1-2-3-4-5-6-8(10)7-9/h8-10H,2-7H2,1H3	7	22.95354687	7.972600454				0.083495054	6.576947528	9.933542485
690	111-81-9	DTXSID5046566	Methyl 10-undecenoate	C=CCCCCCCCCC(=O)OC	KISVAASFGZJBCY-UHFFFAOYSA-N	InChI=1S/C12H22O2/c1-3-4-5-6-7-8-9-10-11-12(13)14-2/h3H,1,4-11H2,2H3	1	11.46909813	17.21957171				0.007497555	3.286274535	20.29176944
691	111-82-0	DTXSID5026889	Methyl dodecanoate	CCCCCCCCCCCC(=O)OC	UQDUPQYQJKYHQI-UHFFFAOYSA-N	InChI=1S/C13H26O2/c1-3-4-5-6-7-8-9-10-11-12-13(14)15-2/h3-12H2,1-2H3	2	191.1516355	9.953367952				0.18103503	54.77124225	12.16254878
692	111-84-2	DTXSID9025796	Nonane	CCCCCCCCC	BKIMMITUMNQMOS-UHFFFAOYSA-N	InChI=1S/C9H20/c1-3-5-7-9-8-6-4-2/h3-9H2,1-2H3	10	4.184283397	7.972600454	0.0003	1.043838641	12.06504422	0.045661828	1.198935071	9.933542485
693	1118-46-3	DTXSID0029210	Butyltin trichloride	CCCC[Sn](Cl)(Cl)Cl	YMLFYGFCXGNERH-UHFFFAOYSA-K	InChI=1S/C4H9.3ClH.Sn/c1-3-4-2;;;;/h1,3-4H2,2H3;3*1H;/q;;;;+3/p-3	3	63.47778858	7.972600454				0.069271404	18.1884781	9.933542485
695	111850-26-1	DTXSID001013983	3-Pyridinemethanesulfonic acid, 5-[2-[5-[[4-chloro-6-[(4-sulfophenyl)amino]-1,3,5-triazin-2-yl]amino]-2-sulfophenyl]diazenyl]-1-ethyl-1,6-dihydro-2-hydroxy-4-methyl-6-oxo-, potassium sodium salt (1:?:?)	CCn1c(O)c(CS(=O)(=O)O)c(C)c(N=Nc2cc(Nc3nc(Cl)nc(Nc4ccc(S(=O)(=O)O)cc4)n3)ccc2S(=O)(=O)O)c1=O.[K+].[Na+]	DROYBBCSBQJJKG-UHFFFAOYSA-N	InChI=1S/C24H23ClN8O11S3.K.Na/c1-3-33-20(34)16(11-45(36,37)38)12(2)19(21(33)35)32-31-17-10-14(6-9-18(17)47(42,43)44)27-24-29-22(25)28-23(30-24)26-13-4-7-15(8-5-13)46(39,40)41;;/h4-10,34H,3,11H2,1-2H3,(H,36,37,38)(H,39,40,41)(H,42,43,44)(H2,26,27,28,29,30);;/q;2*+1	2	76.46065419	11.74820246				0.064913592	21.9084969	14.17737541
696	111-86-4	DTXSID8021939	1-Octanamine	CCCCCCCCN	IOQPZZOEVPZRBK-UHFFFAOYSA-N	InChI=1S/C8H19N/c1-2-3-4-5-6-7-8-9/h2-9H2,1H3	2	19.11516355	9.382851259				0.018809336	5.477124225	11.521097
698	111-87-5	DTXSID7021940	1-Octanol	CCCCCCCCO	KBPLFHHGFOOTCA-UHFFFAOYSA-N	InChI=1S/C8H18O/c1-2-3-4-5-6-7-8-9/h9H,2-8H2,1H3	12	112.8999463	7.972600454				1.232043196	32.3495548	9.933542485
699	1118-84-9	DTXSID40149740	Allyl acetoacetate	C=CCOC(=O)CC(C)=O	AXLMPTNTPOWPLT-UHFFFAOYSA-N	InChI=1S/C7H10O3/c1-3-4-10-7(9)5-6(2)8/h3H,1,4-5H2,2H3	4	17.27250008	7.972600454				0.062829868	4.949140424	9.933542485
700	111-88-6	DTXSID4026894	1-Octanethiol	CCCCCCCCS	KZCOBXFFBQJQHH-UHFFFAOYSA-N	InChI=1S/C8H18S/c1-2-3-4-5-6-7-8-9/h9H,2-8H2,1H3	1	9.557581773	17.21957171				0.006247963	2.738562113	20.29176944
701	1118-92-9	DTXSID9027364	N,N-Dimethyloctanamide	CCCCCCCC(=O)N(C)C	VHRUBWHAOUIMDW-UHFFFAOYSA-N	InChI=1S/C10H21NO/c1-4-5-6-7-8-9-10(12)11(2)3/h4-9H2,1-3H3	1	35.46700953	17.21957171				0.02318542	10.16246692	20.29176944
702	111-90-0	DTXSID2021941	2-(2-Ethoxyethoxy)ethanol	CCOCCOCCO	XXJWXESWEXIICW-UHFFFAOYSA-N	InChI=1S/C6H14O3/c1-2-8-5-6-9-4-3-7/h7H,2-6H2,1H3	22	164.1672449	7.972600454	0.06	52.51939339	13.17955748	1.791507825	47.03932518	9.933542485
703	111-91-1	DTXSID4023917	Bis(2-chloroethoxy)methane	ClCCOCOCCCl	NLXGURFLBLRZRO-UHFFFAOYSA-N	InChI=1S/C5H10Cl2O2/c6-1-3-8-5-9-4-2-7/h1-5H2	13	5.064034143	7.972600454	0.003	3.144873856	13.17955748	0.055262283	1.451012648	9.933542485
705	1119-34-2	DTXSID20883650	L-(+)-Arginine monohydrochloride	Cl.N=C(N)NCCCC(N)C(=O)O	KWTQSFXGGICVPE-WCCKRBBISA-N	InChI=1S/C6H14N4O2.ClH/c7-4(5(11)12)2-1-3-10-6(8)9;/h4H,1-3,7H2,(H,11,12)(H4,8,9,10);1H/t4-;/m0./s1	2	710.8431227	8.964019475				0.720285932	203.6799778	11.04988852
707	1119-40-0	DTXSID3025122	Dimethyl glutarate	COC(=O)CCCC(=O)OC	XTDYIOOONNVFMA-UHFFFAOYSA-N	InChI=1S/C7H12O4/c1-10-6(8)4-3-5-7(9)11-2/h3-5H2,1-2H3	2	17.09712204	9.394510944				0.016810115	4.898888836	11.53421118
708	1119-60-4	DTXSID80149769	Hept-6-enoic acid	C=CCCCCC(=O)O	RWNJOXUVHRXHSD-UHFFFAOYSA-N	InChI=1S/C7H12O2/c1-2-3-4-5-6-7(8)9/h2H,1,3-6H2,(H,8,9)	1	1.997755607	17.21957171				0.001305969	0.57242281	20.29176944
710	1119831-25-2	NODTXSID_1119831-25-2	3-(1-((3,5-Dimethylisoxazol-4-yl)methyl)-1H-pyrazol-4-yl)-1-(3-hydroxybenzyl)imidazolidine-2,4-dione	Cc1noc(C)c1Cn1cc(-n2c(O)cn(Cc3cccc(O)c3)c2=O)cn1	LLJBKECMPVCSDS-UHFFFAOYSA-N	InChI=1S/C19H19N5O4/c1-12-17(13(2)28-21-12)10-23-9-15(7-20-23)24-18(26)11-22(19(24)27)8-14-4-3-5-16(25)6-14/h3-7,9,25H,8,10-11H2,1-2H3	2	10.46980627	9.500787754				0.010219573	2.999944489	11.65373637
711	1119-86-4	DTXSID601009388	1,2-Decanediol	CCCCCCCCC(O)CO	YSRSBDQINUMTIF-UHFFFAOYSA-N	InChI=1/C10H22O2/c1-2-3-4-5-6-7-8-10(12)9-11/h10-12H,2-9H2,1H3	1	19.11516355	17.21957171				0.012495925	5.477124225	20.29176944
712	111988-49-9	DTXSID7034961	Thiacloprid	N#CN=C1SCCN1Cc1ccc(Cl)nc1	HOKKPVIRMVDYPB-UVTDQMKNSA-N	InChI=1S/C10H9ClN4S/c11-9-2-1-8(5-13-9)6-15-3-4-16-10(15)14-7-12/h1-2,5H,3-4,6H2/b14-10-	17	1.902266293	7.972600454	0.004	0.377384863	13.17955748	0.020758861	0.545061975	9.933542485
713	111991-09-4	DTXSID6034764	Nicosulfuron	COc1cc(OC)nc(NC(=O)NS(=O)(=O)c2ncccc2C(=O)N(C)C)n1	RTCOGUMHFFWOJV-UHFFFAOYSA-N	InChI=1S/C15H18N6O6S/c1-21(2)13(22)9-6-5-7-16-12(9)28(24,25)20-15(23)19-14-17-10(26-3)8-11(18-14)27-4/h5-8H,1-4H3,(H2,17,18,19,20,23)	12	28.39308778	7.972600454	1.25	73.09514064	12.28335288	0.309845237	8.135555238	9.933542485
715	1120-21-4	DTXSID9021689	Undecane	CCCCCCCCCCC	RSJKGSCJYJTIGS-UHFFFAOYSA-N	InChI=1S/C11H24/c1-3-5-7-9-11-10-8-6-4-2/h3-11H2,1-2H3	7	240.5641327	7.972600454				0.875068037	68.9295509	9.933542485
716	1120-24-7	DTXSID1049566	Decyldimethylamine	CCCCCCCCCCN(C)C	YWWNNLPSZSEZNZ-UHFFFAOYSA-N	InChI=1S/C12H27N/c1-4-5-6-7-8-9-10-11-12-13(2)3/h4-12H2,1-3H3	8	9.677328772	7.972600454				0.035201927	2.772873574	9.933542485
717	112025-60-2	DTXSID3052850	Sanguinarine chloride mixt. with chelerythrine chloride	COc1ccc2c(c[n+](C)c3c4cc5c(cc4ccc23)OCO5)c1OC.C[n+]1cc2c3c(ccc2c2ccc4cc5c(cc4c21)OCO5)OCO3.[Cl-].[Cl-]	IGMMBJRQHHXEHN-UHFFFAOYSA-L	InChI=1S/C21H18NO4.C20H14NO4.2ClH/c1-22-10-16-13(6-7-17(23-2)21(16)24-3)14-5-4-12-8-18-19(26-11-25-18)9-15(12)20(14)22;1-21-8-15-12(4-5-16-20(15)25-10-22-16)13-3-2-11-6-17-18(24-9-23-17)7-14(11)19(13)21;;/h4-10H,11H2,1-3H3;2-8H,9-10H2,1H3;2*1H/q2*+1;;/p-2	2	1.347454975	10.06855879				0.001266607	0.386090251	12.29200329
718	112-02-7	DTXSID6026901	Hexadecyl trimethyl ammonium chloride	CCCCCCCCCCCCCCCC[N+](C)(C)C.[Cl-]	WOWHHFRSBJGXCM-UHFFFAOYSA-M	InChI=1S/C19H42N.ClH/c1-5-6-7-8-9-10-11-12-13-14-15-16-17-18-19-20(2,3)4;/h5-19H2,1-4H3;1H/q+1;/p-1	2	8.58726548	11.2748188				0.00749276	2.460534521	13.64643601
719	1120-36-1	DTXSID4027367	1-Tetradecene	C=CCCCCCCCCCCCC	HFDVRLIODXPAHB-UHFFFAOYSA-N	InChI=1S/C14H28/c1-3-5-7-9-11-13-14-12-10-8-6-4-2/h3H,1,4-14H2,2H3	39	70.30229673	7.972600454				0.767187844	20.14392456	9.933542485
720	112-03-8	DTXSID1026902	N,N,N-Trimethyloctadecan-1-aminium chloride	CCCCCCCCCCCCCCCCCC[N+](C)(C)C.[Cl-]	VBIIFPGSPJYLRR-UHFFFAOYSA-M	InChI=1S/C21H46N.ClH/c1-5-6-7-8-9-10-11-12-13-14-15-16-17-18-19-20-21-22(2,3)4;/h5-21H2,1-4H3;1H/q+1;/p-1	4	17.38466708	7.972600454				0.063237883	4.981279967	9.933542485
721	112-05-0	DTXSID3021641	Nonanoic acid	CCCCCCCCC(=O)O	FBUKVWPVBMHYJY-UHFFFAOYSA-N	InChI=1S/C9H18O2/c1-2-3-4-5-6-7-8-9(10)11/h2-8H2,1H3,(H,10,11)	6	27.80924821	7.972600454				0.10115799	7.968265963	9.933542485
722	112-07-2	DTXSID1026904	2-Butoxyethyl acetate	CCCCOCCOC(C)=O	NQBXSWAWVZHKBZ-UHFFFAOYSA-N	InChI=1S/C8H16O3/c1-3-4-5-10-6-7-11-8(2)9/h3-7H2,1-2H3	3	28.57561287	7.972600454				0.031183708	8.187854691	9.933542485
723	112-11-8	DTXSID9059412	9-Octadecenoic acid (9Z)-, 1-methylethyl ester	CCCCCCCCC=CCCCCCCCC(=O)OC(C)C	PZQSQRCNMZGWFT-UHFFFAOYSA-N	InChI=1S/C21H40O2/c1-4-5-6-7-8-9-10-11-12-13-14-15-16-17-18-19-21(22)23-20(2)3/h11-12,20H,4-10,13-19H2,1-3H3	3	124.3050911	7.972600454				0.135650412	35.61750461	9.933542485
724	112-12-9	DTXSID2021943	2-Undecanone	CCCCCCCCCC(C)=O	KYWIYKKSMDLRDC-UHFFFAOYSA-N	InChI=1S/C11H22O/c1-3-4-5-6-7-8-9-10-11(2)12/h3-10H2,1-2H3	1	11.70559926	17.21957171				0.00765216	3.354039903	20.29176944
725	112-14-1	DTXSID8044202	Octyl acetate	CCCCCCCCOC(C)=O	YLYBTZIQSIBWLI-UHFFFAOYSA-N	InChI=1S/C10H20O2/c1-3-4-5-6-7-8-9-12-10(2)11/h3-9H2,1-2H3	4	71.88454316	7.972600454				0.261484808	20.5972903	9.933542485
726	112143-82-5	DTXSID5034307	Triazamate	CCOC(=O)CSc1nc(C(C)(C)C)nn1C(=O)N(C)C	NKNFWVNSBIXGLL-UHFFFAOYSA-N	InChI=1S/C13H22N4O3S/c1-7-20-9(18)8-21-11-14-10(13(2,3)4)15-17(11)12(19)16(5)6/h7-8H2,1-6H3	24	0.133025288	7.972600454	0.0002	0.009590082	12.28335288	0.001451665	0.038116128	9.933542485
727	112-15-2	DTXSID6026905	2-(2-Ethoxyethoxy)ethyl acetate	CCOCCOCCOC(C)=O	FPZWZCWUIYYYBU-UHFFFAOYSA-N	InChI=1S/C8H16O4/c1-3-10-4-5-11-6-7-12-8(2)9/h3-7H2,1-2H3	10	76.62647207	7.972600454				0.83620167	21.95600919	9.933542485
728	112-18-5	DTXSID1026906	N,N-Dimethyldodecan-1-amine	CCCCCCCCCCCCN(C)C	YWFWDNVOPHGWMX-UHFFFAOYSA-N	InChI=1S/C14H31N/c1-4-5-6-7-8-9-10-11-12-13-14-15(2)3/h4-14H2,1-3H3	2	9.557581773	9.161721499				0.009550097	2.738562113	11.27234522
729	112226-61-6	DTXSID4032619	Halofenozide	CC(C)(C)N(NC(=O)c1ccc(Cl)cc1)C(=O)c1ccccc1	CNKHSLKYRMDDNQ-UHFFFAOYSA-N	InChI=1S/C18H19ClN2O2/c1-18(2,3)21(17(23)14-7-5-4-6-8-14)20-16(22)13-9-11-15(19)12-10-13/h4-12H,1-3H3,(H,20,22)	4	1.981302959	7.972600454				0.007207121	0.567708584	9.933542485
730	112-25-4	DTXSID1026908	2-Hexyloxyethanol	CCCCCCOCCO	UPGSWASWQBLSKZ-UHFFFAOYSA-N	InChI=1S/C8H18O2/c1-2-3-4-5-7-10-8-6-9/h9H,2-8H2,1H3	3	13.70275245	8.082463396				0.014825786	3.926290099	10.05730944
731	1122-62-9	DTXSID7024409	2-Acetylpyridine	CC(=O)c1ccccn1	AJKVQEKCUACUMD-UHFFFAOYSA-N	InChI=1S/C7H7NO/c1-6(9)7-4-2-3-5-8-7/h2-5H,1H3	6	3.199369496	7.972600454				0.011637919	0.916724784	9.933542485
732	112-27-6	DTXSID4021393	Triethylene glycol	OCCOCCOCCO	ZIBGPFATKBEMQZ-UHFFFAOYSA-N	InChI=1S/C6H14O4/c7-1-3-9-5-6-10-4-2-8/h7-8H,1-6H2	7	26.35355383	7.972600454				0.095862805	7.551161555	9.933542485
733	112281-77-3	DTXSID8034956	Tetraconazole	FC(F)C(F)(F)OCC(Cn1cncn1)c1ccc(Cl)cc1Cl	LQDARGUHUSPFNL-UHFFFAOYSA-N	InChI=1/C13H11Cl2F4N3O/c14-9-1-2-10(11(15)3-9)8(4-22-7-20-6-21-22)5-23-13(18,19)12(16)17/h1-3,6-8,12H,4-5H2	13	1.027721155	7.972600454	0.0073	0.533594527	12.64304071	0.011215212	0.294475976	9.933542485
734	112-30-1	DTXSID7021946	1-Decanol	CCCCCCCCCCO	MWKFXSUHUHTGQN-UHFFFAOYSA-N	InChI=1S/C10H22O/c1-2-3-4-5-6-7-8-9-10-11/h11H,2-10H2,1H3	1	237.6014829	17.21957171				0.155324352	68.08065412	20.29176944
735	112-31-2	DTXSID4021553	Decanal	CCCCCCCCCC=O	KSMVZQYAVGTKIV-UHFFFAOYSA-N	InChI=1S/C10H20O/c1-2-3-4-5-6-7-8-9-10-11/h10H,2-9H2,1H3	1	22.93819626	17.21957171				0.01499511	6.572549071	20.29176944
736	112-34-5	DTXSID8021519	2-(2-Butoxyethoxy)ethanol	CCCCOCCOCCO	OAYXUHPQHDHDDZ-UHFFFAOYSA-N	InChI=1S/C8H18O3/c1-2-3-5-10-7-8-11-6-4-9/h9H,2-8H2,1H3	16	74.81557075	7.972600454	0.03	16.98231882	8.549343552	0.816439848	21.43712629	9.933542485
737	112-35-6	DTXSID5026912	2-[2-(2-Methoxyethoxy)ethoxy]ethanol	COCCOCCOCCO	JLGLQAWTXXGVEM-UHFFFAOYSA-N	InChI=1S/C7H16O4/c1-9-4-5-11-7-6-10-3-2-8/h8H,2-7H2,1H3	10	142.4707054	7.972600454				1.554740007	40.82255169	9.933542485
738	112-36-7	DTXSID3025047	Diethylene glycol diethyl ether	CCOCCOCCOCC	RRQYJINTUHWNHW-UHFFFAOYSA-N	InChI=1S/C8H18O3/c1-3-9-5-7-11-8-6-10-4-2/h3-8H2,1-2H3	3	68.92209103	7.972600454				0.075212607	19.74845015	9.933542485
739	1123-85-9	DTXSID8037756	2-Phenylpropan-1-ol	CC(CO)c1ccccc1	RNDNSYIPLPAXAZ-UHFFFAOYSA-N	InChI=1/C9H12O/c1-8(7-10)9-5-3-2-4-6-9/h2-6,8,10H,7H2,1H3	2	17.65783171	9.546692547				0.017182184	5.059550634	11.70535851
740	112-38-9	DTXSID8035001	10-Undecenoic acid	C=CCCCCCCCCC(=O)O	FRPZMMHWLSIFAZ-UHFFFAOYSA-N	InChI=1S/C11H20O2/c1-2-3-4-5-6-7-8-9-10-11(12)13/h2H,1,3-10H2,(H,12,13)	7	46.46760014	7.972600454				0.169028987	13.31449861	9.933542485
741	112-39-0	DTXSID4029149	Methyl hexadecanoate	CCCCCCCCCCCCCCCC(=O)OC	FLIACVVOZYBSBS-UHFFFAOYSA-N	InChI=1S/C17H34O2/c1-3-4-5-6-7-8-9-10-11-12-13-14-15-16-17(18)19-2/h3-16H2,1-2H3	4	458.148747	7.972600454				1.666546547	131.2747126	9.933542485
742	112-40-3	DTXSID0026913	Dodecane	CCCCCCCCCCCC	SNRUBQQJIBEYMU-UHFFFAOYSA-N	InChI=1S/C12H26/c1-3-5-7-9-11-12-10-8-6-4-2/h3-12H2,1-2H3	4	191.1516355	7.972600454				0.695326791	54.77124225	9.933542485
743	112410-23-8	DTXSID4034948	Tebufenozide	CCc1ccc(C(=O)NN(C(=O)c2cc(C)cc(C)c2)C(C)(C)C)cc1	QYPNKSZPJQQLRK-UHFFFAOYSA-N	InChI=1S/C22H28N2O2/c1-7-17-8-10-18(11-9-17)20(25)23-24(22(4,5)6)21(26)19-13-15(2)12-16(3)14-19/h8-14H,7H2,1-6H3,(H,23,25)	16	2.82027372	7.972600454	0.018	1.278120745	12.59165674	0.0307768	0.808101352	9.933542485
744	1124-11-4	DTXSID6047070	Tetramethylpyrazine	Cc1nc(C)c(C)nc1C	FINHMKGKINIASC-UHFFFAOYSA-N	InChI=1S/C8H12N2/c1-5-6(2)10-8(4)7(3)9-5/h1-4H3	1	9.557581773	17.21957171				0.006247963	2.738562113	20.29176944
745	112-41-4	DTXSID5026914	1-Dodecene	C=CCCCCCCCCCC	CRSBERNSMYQZNG-UHFFFAOYSA-N	InChI=1S/C12H24/c1-3-5-7-9-11-12-10-8-6-4-2/h3H,1,4-12H2,2H3	24	58.73323251	7.972600454				0.640938122	16.82900645	9.933542485
746	112-42-5	DTXSID0026915	1-Undecanol	CCCCCCCCCCCO	KJIOQYGWTQBHNH-UHFFFAOYSA-N	InChI=1S/C11H24O/c1-2-3-4-5-6-7-8-9-10-11-12/h12H,2-11H2,1H3	4	204.562934	7.972600454				0.744111282	58.61402122	9.933542485
747	112-44-7	DTXSID4021688	Undecanal	CCCCCCCCCCC=O	KMPQYAYAQWNLME-UHFFFAOYSA-N	InChI=1S/C11H22O/c1-2-3-4-5-6-7-8-9-10-11-12/h11H,2-10H2,1H3	2	66.21686892	8.731519768				0.068231022	18.97331488	10.78820732
750	112-49-2	DTXSID8026224	Triethylene glycol dimethyl ether	COCCOCCOCCOC	YFNKIDBQEZZDLK-UHFFFAOYSA-N	InChI=1S/C8H18O4/c1-9-3-5-11-7-8-12-6-4-10-2/h3-8H2,1-2H3	2	30.22372733	9.403938742				0.029697149	8.66009379	11.5448149
751	112-50-5	DTXSID3024368	2-[2-(2-Ethoxyethoxy)ethoxy]ethanol	CCOCCOCCOCCO	WFSMVVDJSNMRAR-UHFFFAOYSA-N	InChI=1S/C8H18O4/c1-2-10-5-6-12-8-7-11-4-3-9/h9H,2-8H2,1H3	3	65.37293976	7.972600454				0.071339525	18.73150137	9.933542485
752	112-52-7	DTXSID0025492	1-Chlorododecane	CCCCCCCCCCCCCl	YAYNEUUHHLGGAH-UHFFFAOYSA-N	InChI=1S/C12H25Cl/c1-2-3-4-5-6-7-8-9-10-11-12-13/h2-12H2,1H3	5	15.34453624	7.972600454				0.055816771	4.396715255	9.933542485
753	112-53-8	DTXSID5026918	1-Dodecanol	CCCCCCCCCCCCO	LQZZUXJYWNFBMV-UHFFFAOYSA-N	InChI=1S/C12H26O/c1-2-3-4-5-6-7-8-9-10-11-12-13/h13H,2-12H2,1H3	4	329.4194229	7.972600454				1.198285066	94.38951945	9.933542485
754	112-54-9	DTXSID6021589	Dodecanal	CCCCCCCCCCCC=O	HFJRKMMYBMWEAD-UHFFFAOYSA-N	InChI=1S/C12H24O/c1-2-3-4-5-6-7-8-9-10-11-12-13/h12H,2-11H2,1H3	1	22.93819626	17.21957171				0.01499511	6.572549071	20.29176944
755	112-55-0	DTXSID6025220	1-Dodecanethiol	CCCCCCCCCCCCS	WNAHIZMDSQCWRP-UHFFFAOYSA-N	InChI=1S/C12H26S/c1-2-3-4-5-6-7-8-9-10-11-12-13/h13H,2-12H2,1H3	1	9.557581773	17.21957171				0.006247963	2.738562113	20.29176944
757	112-59-4	DTXSID4026921	2-[2-(Hexyloxy)ethoxy]ethanol	CCCCCCOCCOCCO	GZMAAYIALGURDQ-UHFFFAOYSA-N	InChI=1S/C10H22O3/c1-2-3-4-5-7-12-9-10-13-8-6-11/h11H,2-10H2,1H3	4	94.60537919	7.972600454				0.344133361	27.10755851	9.933542485
758	112-60-7	DTXSID9026922	Tetraethylene glycol	OCCOCCOCCOCCO	UWHCKJMYHZGTIT-UHFFFAOYSA-N	InChI=1S/C8H18O5/c9-1-3-11-5-7-13-8-6-12-4-2-10/h9-10H,1-8H2	3	616.8190488	7.972600454				0.673116098	176.7389825	9.933542485
759	112-61-8	DTXSID2047640	Methyl stearate	CCCCCCCCCCCCCCCCCC(=O)OC	HPEUJPJOZXNMSJ-UHFFFAOYSA-N	InChI=1S/C19H38O2/c1-3-4-5-6-7-8-9-10-11-12-13-14-15-16-17-18-19(20)21-2/h3-18H2,1-2H3	1	191.1516355	17.21957171				0.124959253	54.77124225	20.29176944
760	112-65-2	DTXSID8041907	Dodecylguanidine	CCCCCCCCCCCCN=C(N)N	HILAYQUKKYWPJW-UHFFFAOYSA-N	InChI=1S/C13H29N3/c1-2-3-4-5-6-7-8-9-10-11-12-16-13(14)15/h2-12H2,1H3,(H4,14,15,16)	2	15.35766563	9.144866574				0.01536379	4.400477257	11.25338201
762	112-69-6	DTXSID9026924	N,N-Dimethyl-1-hexadecanamine	CCCCCCCCCCCCCCCCN(C)C	NHLUVTZJQOJKCC-UHFFFAOYSA-N	InChI=1S/C18H39N/c1-4-5-6-7-8-9-10-11-12-13-14-15-16-17-18-19(2)3/h4-18H2,1-3H3	8	9.411129385	7.972600454				0.034233609	2.696598678	9.933542485
764	112-72-1	DTXSID9026926	1-Tetradecanol	CCCCCCCCCCCCCCO	HLZKNKRTKFSKGZ-UHFFFAOYSA-N	InChI=1S/C14H30O/c1-2-3-4-5-6-7-8-9-10-11-12-13-14-15/h15H,2-14H2,1H3	5	257.1988166	7.972600454				0.935577806	73.695936	9.933542485
765	112-73-2	DTXSID8025046	Diethylene glycol dibutyl ether	CCCCOCCOCCOCCCC	KZVBBTZJMSWGTK-UHFFFAOYSA-N	InChI=1S/C12H26O3/c1-3-5-7-13-9-11-15-12-10-14-8-6-4-2/h3-12H2,1-2H3	3	19.11516355	7.972600454				0.020859804	5.477124225	9.933542485
766	112-75-4	DTXSID4026927	N,N-Dimethyltetradecylamine	CCCCCCCCCCCCCCN(C)C	SFBHPFQSSDCYSL-UHFFFAOYSA-N	InChI=1S/C16H35N/c1-4-5-6-7-8-9-10-11-12-13-14-15-16-17(2)3/h4-16H2,1-3H3	8	9.738845212	7.972600454				0.035425697	2.790500061	9.933542485
767	112-80-1	DTXSID1025809	Oleic acid	CCCCCCCCC=CCCCCCCCC(=O)O	ZQPPMHVWECSIRJ-KTKRTIGZSA-N	InChI=1S/C18H34O2/c1-2-3-4-5-6-7-8-9-10-11-12-13-14-15-16-17-18(19)20/h9-10H,2-8,11-17H2,1H3,(H,19,20)/b10-9-	5	269.9281364	7.972600454				0.981881554	77.34330557	9.933542485
769	112-84-5	DTXSID4026929	Erucamide	CCCCCCCCC=CCCCCCCCCCCCC(N)=O	UAUDZVJPLUQNMU-KTKRTIGZSA-N	InChI=1S/C22H43NO/c1-2-3-4-5-6-7-8-9-10-11-12-13-14-15-16-17-18-19-20-21-22(23)24/h9-10H,2-8,11-21H2,1H3,(H2,23,24)/b10-9-	4	316.3321506	7.972600454				1.150679243	90.63958471	9.933542485
770	112-85-6	DTXSID3026930	Docosanoic acid	CCCCCCCCCCCCCCCCCCCCCC(=O)O	UKMSUNONTOPOIO-UHFFFAOYSA-N	InChI=1S/C22H44O2/c1-2-3-4-5-6-7-8-9-10-11-12-13-14-15-16-17-18-19-20-21-22(23)24/h2-21H2,1H3,(H,23,24)	8	390.8729976	7.972600454				1.421826533	111.9979936	9.933542485
771	112-88-9	DTXSID3026932	1-Octadecene	C=CCCCCCCCCCCCCCCCC	CCCMONHAUSKTEQ-UHFFFAOYSA-N	InChI=1S/C18H36/c1-3-5-7-9-11-13-15-17-18-16-14-12-10-8-6-4-2/h3H,1,4-18H2,2H3	42	62.01173883	7.972600454				0.676715477	17.76840654	9.933542485
772	112-91-4	DTXSID3026934	(Z)-9-Octadecenenitrile	CCCCCCCCC=CCCCCCCCC#N	UIAMCVSNZQYIQS-KTKRTIGZSA-N	InChI=1S/C18H33N/c1-2-3-4-5-6-7-8-9-10-11-12-13-14-15-16-17-18-19/h9-10H,2-8,11-17H2,1H3/b10-9-	1	9.557581773	17.21957171				0.006247963	2.738562113	20.29176944
773	112-92-5	DTXSID8026935	1-Octadecanol	CCCCCCCCCCCCCCCCCCO	GLDOVTGHNKAZLK-UHFFFAOYSA-N	InChI=1S/C18H38O/c1-2-3-4-5-6-7-8-9-10-11-12-13-14-15-16-17-18-19/h19H,2-18H2,1H3	5	118.6789111	7.972600454				0.431702434	34.00541865	9.933542485
774	1129-42-6	DTXSID00883658	Urea, N-(hexahydro-6-methyl-2-oxo-4-pyrimidinyl)-	CC1CC(NC(N)=O)NC(=O)N1	CZAUMIGWDFREBR-UHFFFAOYSA-N	InChI=1/C6H12N4O2/c1-3-2-4(9-5(7)11)10-6(12)8-3/h3-4H,2H2,1H3,(H3,7,9,11)(H2,8,10,12)	2	85.48561018	9.748995782				0.08206058	24.49444418	11.93282129
775	112-95-8	DTXSID1025227	Eicosane	CCCCCCCCCCCCCCCCCCCC	CBFCDTFDPHXCNY-UHFFFAOYSA-N	InChI=1S/C20H42/c1-3-5-7-9-11-13-15-17-19-20-18-16-14-12-10-8-6-4-2/h3-20H2,1-2H3	5	104.9958223	7.972600454				0.381929289	30.08476282	9.933542485
776	113036-88-7	DTXSID0034356	Flucycloxuron	O=C(NC(=O)c1c(F)cccc1F)Nc1ccc(CON=C(c2ccc(Cl)cc2)C2CC2)cc1	PCKNFPQPGUWFHO-UHFFFAOYSA-N	InChI=1S/C25H20ClF2N3O3/c26-18-10-8-17(9-11-18)23(16-6-7-16)31-34-14-15-4-12-19(13-5-15)29-25(33)30-24(32)22-20(27)2-1-3-21(22)28/h1-5,8-13,16H,6-7,14H2,(H2,29,30,32,33)	10	14.29625785	7.972600454				0.156010767	4.096348955	9.933542485
777	113136-77-9	DTXSID5032600	Cyclanilide	O=C(O)C1(C(=O)Nc2ccc(Cl)cc2Cl)CC1	GLWWLNJJJCTFMZ-UHFFFAOYSA-N	InChI=1S/C11H9Cl2NO3/c12-6-1-2-8(7(13)5-6)14-9(15)11(3-4-11)10(16)17/h1-2,5H,3-4H2,(H,14,15)(H,16,17)	18	3.248387743	7.972600454	0.007	0.174715214	17.80197056	0.03544868	0.930770127	9.933542485
778	113-15-5	DTXSID9043774	Ergotamine	CN1CC(C(=O)NC2(C)OC3(O)C4CCCN4C(=O)C(Cc4ccccc4)N3C2=O)C=C2c3cccc4[nH]cc(c34)CC21	XCGSFFUVFURLIX-VFGNJEKYSA-N	InChI=1S/C33H35N5O5/c1-32(35-29(39)21-15-23-22-10-6-11-24-28(22)20(17-34-24)16-25(23)36(2)18-21)31(41)38-26(14-19-8-4-3-5-9-19)30(40)37-13-7-12-27(37)33(38,42)43-32/h3-6,8-11,15,17,21,25-27,34,42H,7,12-14,16,18H2,1-2H3,(H,35,39)/t21-,25-,26+,27+,32-,33+/m1/s1	1	0.15451391	17.21957171				0.000101009	0.044273327	20.29176944
781	1134-23-2	DTXSID6032356	Cycloate	CCSC(=O)N(CC)C1CCCCC1	DFCAFRGABIXSDS-UHFFFAOYSA-N	InChI=1S/C11H21NOS/c1-3-12(11(13)14-4-2)10-8-6-5-7-9-10/h10H,3-9H2,1-2H3	12	0.988890799	7.972600454	0.005	0.157243693	13.17955748	0.010791468	0.283349799	9.933542485
782	113-48-4	DTXSID6032562	Octylbicycloheptenedicarboximide	CCCCC(CC)Cn1c(O)c2c(c1O)C1C=CC2C1	WLLGXSLBOPFWQV-UHFFFAOYSA-N	InChI=1/C17H25NO2/c1-3-5-6-11(4-2)10-18-16(19)14-12-7-8-13(9-12)15(14)17(18)20/h7-8,11-15H,3-6,9-10H2,1-2H3	12	23.31380637	7.972600454	0.061	5.221150126	17.3557012	0.254416565	6.680173746	9.933542485
783	1135-24-6	DTXSID5040673	Ferulic acid	COc1cc(C=CC(=O)O)ccc1O	KSEBMYQBYZTDHS-UHFFFAOYSA-N	InChI=1S/C10H10O4/c1-14-9-6-7(2-4-8(9)11)3-5-10(12)13/h2-6,11H,1H3,(H,12,13)	1	382.3032709	17.21957171				0.249918507	109.5424845	20.29176944
787	1139-30-6	DTXSID4051586	(-)Carophyllene oxide	C=C1CCC2OC2(C)CCC2C1CC2(C)C	NVEQFIOZRFFVFW-RGCMKSIDSA-N	InChI=1S/C15H24O/c1-10-5-6-13-15(4,16-13)8-7-12-11(10)9-14(12,2)3/h11-13H,1,5-9H2,2-4H3/t11-,12-,13-,15-/m1/s1	1	25.51820639	17.21957171				0.016681709	7.311806988	20.29176944
789	114-07-8	DTXSID4022991	Erythromycin	CCC1OC(=O)C(C)C(OC2CC(C)(OC)C(O)C(C)O2)C(C)C(OC2OC(C)CC(N(C)C)C2O)C(C)(O)CC(C)C(=O)C(C)C(O)C1(C)O	ULGZDMOVFRHVEP-RWJQBGPGSA-N	InChI=1S/C37H67NO13/c1-14-25-37(10,45)30(41)20(4)27(39)18(2)16-35(8,44)32(51-34-28(40)24(38(11)12)15-19(3)47-34)21(5)29(22(6)33(43)49-25)50-26-17-36(9,46-13)31(42)23(7)48-26/h18-26,28-32,34,40-42,44-45H,14-17H2,1-13H3/t18-,19-,20+,21+,22-,23+,24+,25-,26+,28-,29+,30-,31+,32-,34+,35-,36-,37-/m1/s1	3	4.551514608	7.972600454				0.004966931	1.304158914	9.933542485
792	114-26-1	DTXSID7021948	Propoxur	CNC(=O)Oc1ccccc1OC(C)C	ISRUGXGCCGIOQO-UHFFFAOYSA-N	InChI=1S/C11H15NO3/c1-8(2)14-9-6-4-5-7-10(9)15-11(13)12-3/h4-8H,1-3H3,(H,12,13)	34	2.269003724	7.972600454	0.004	0.128939828	17.57082225	0.024760956	0.650144334	9.933542485
793	114311-32-9	DTXSID3034664	Imazamox	COCc1cnc(C2=NC(=O)C(C)(C(C)C)N2)c(C(=O)O)c1	NUPJIGQFXCQJBK-UHFFFAOYSA-N	InChI=1/C15H19N3O4/c1-8(2)15(3)14(21)17-12(18-15)11-10(13(19)20)5-9(6-16-11)7-22-4/h5-6,8H,7H2,1-4H3,(H,19,20)(H,17,18,21)	8	334.7985066	7.972600454				1.217851841	95.93080417	9.933542485
794	114369-43-6	DTXSID8032548	Fenbuconazole	N#CC(CCc1ccc(Cl)cc1)(Cn1cncn1)c1ccccc1	RQDJADAKIFFEKQ-UHFFFAOYSA-N	InChI=1/C19H17ClN4/c20-18-8-6-16(7-9-18)10-11-19(12-21,13-24-15-22-14-23-24)17-4-2-1-3-5-17/h1-9,14-15H,10-11,13H2	17	1.139809335	7.972600454	0.03	0.786218464	12.81687612	0.012438397	0.326592933	9.933542485
797	1147459-12-8	NODTXSID_1147459-12-8	N-[3-(dimethylamino)propyl] C 12-C18 alkylamide	CCCCCCCCCCCC(=O)NCCCN(C)C	TWMFGCHRALXDAR-UHFFFAOYSA-N	InChI=1S/C17H36N2O/c1-4-5-6-7-8-9-10-11-12-14-17(20)18-15-13-16-19(2)3/h4-16H2,1-3H3,(H,18,20)	4	2.13463969	7.972600454				0.007764894	0.61164461	9.933542485
798	114959-46-5	DTXSID7029081	Benzoic acid, 2-hydroxy-, mono-C14-18-alkyl derivs., calcium salts (2:1)	CCCCCCCCCCCCCCCCc1cccc(C(=O)O)c1[O-].CCCCCCCCCCCCCCCCc1cccc(C(=O)O)c1[O-].[Ca+2]	IZIKEEKWQLODOV-UHFFFAOYSA-L	InChI=1S/2C23H38O3.Ca/c2*1-2-3-4-5-6-7-8-9-10-11-12-13-14-15-17-20-18-16-19-21(22(20)24)23(25)26;/h2*16,18-19,24H,2-15,17H2,1H3,(H,25,26);/q;;+2/p-2	4	19.68639291	7.972600454				0.071610564	5.640800261	9.933542485
799	115-09-3	DTXSID5020813	Methylmercuric(II) chloride	C[Hg]Cl	BABMCXWQNSQAOC-UHFFFAOYSA-M	InChI=1S/CH3.ClH.Hg/h1H3;1H;/q;;+1/p-1	2	0.130831033	7.972600454				0.000142772	0.037487402	9.933542485
801	115-18-4	DTXSID3047471	2-Methyl-3-buten-2-ol	C=CC(C)(C)O	HNVRRHSXBLFLIG-UHFFFAOYSA-N	InChI=1S/C5H10O/c1-4-5(2,3)6/h4,6H,1H2,2-3H3	4	18.61824091	7.972600454				0.06772509	5.334739515	9.933542485
802	115-19-5	DTXSID2021949	2-Methyl-3-butyn-2-ol	C#CC(C)(C)O	CEBKHWWANWSNTI-UHFFFAOYSA-N	InChI=1S/C5H8O/c1-4-5(2,3)6/h1,6H,2-3H3	5	20.14497295	7.972600454				0.073278679	5.772198553	9.933542485
803	115-21-9	DTXSID7026940	Ethyl silicon trichloride	CC[Si](Cl)(Cl)Cl	ZOYFEXPFPVDYIS-UHFFFAOYSA-N	InChI=1S/C2H5Cl3Si/c1-2-6(3,4)5/h2H2,1H3	1	9.557581773	17.21957171				0.006247963	2.738562113	20.29176944
804	115245-07-3	DTXSID80151024	1,1'-Biphenyl, 2,4,5-tribromo-	Brc1cc(Br)c(-c2ccccc2)cc1Br	BNBROTCWKGRRKT-UHFFFAOYSA-N	InChI=1S/C12H7Br3/c13-10-7-12(15)11(14)6-9(10)8-4-2-1-3-5-8/h1-7H	1	0.070233596	17.21957171				4.59E-05	0.020124239	20.29176944
805	115-27-5	DTXSID2026941	Chlorendic anhydride	Oc1oc(O)c2c1C1(Cl)C(Cl)=C(Cl)C2(Cl)C1(Cl)Cl	FLBJFXNAEMSXGL-UHFFFAOYSA-N	InChI=1/C9H2Cl6O3/c10-3-4(11)8(13)2-1(5(16)18-6(2)17)7(3,12)9(8,14)15/h1-2H	1	7.454913783	17.21957171				0.004873411	2.136078448	20.29176944
806	115-28-6	DTXSID2020268	Chlorendic acid	O=C(O)C1C(C(=O)O)C2(Cl)C(Cl)=C(Cl)C1(Cl)C2(Cl)Cl	DJKGDNKYTKCJKD-UHFFFAOYSA-N	InChI=1/C9H4Cl6O4/c10-3-4(11)8(13)2(6(18)19)1(5(16)17)7(3,12)9(8,14)15/h1-2H,(H,16,17)(H,18,19)	8	4.802423908	7.972600454				0.017469136	1.376052696	9.933542485
4149	5392-40-5	DTXSID6024836	3,7-Dimethyl-2,6-octadienal	CC(C)=CCCC(C)=CC=O	WTEVQBCEXWBHNA-UHFFFAOYSA-N	InChI=1S/C10H16O/c1-9(2)5-4-6-10(3)7-8-11/h5,7-8H,4,6H2,1-3H3	41	26.6031395	7.972600454				0.290312069	7.622676075	9.933542485
808	115-32-2	DTXSID4020450	Dicofol	OC(c1ccc(Cl)cc1)(c1ccc(Cl)cc1)C(Cl)(Cl)Cl	UOAMTSKGCBMZTC-UHFFFAOYSA-N	InChI=1S/C14H9Cl5O/c15-11-5-1-9(2-6-11)13(20,14(17,18)19)10-3-7-12(16)8-4-10/h1-8,20H	22	0.551160046	7.972600454	0.0012	0.070171335	12.28335288	0.006014644	0.157925514	9.933542485
811	1156-19-0	DTXSID3021358	Tolazamide	Cc1ccc(S(=O)(=O)NC(=O)NN2CCCCCC2)cc1	OUDSBRTVNLOZBN-UHFFFAOYSA-N	InChI=1S/C14H21N3O3S/c1-12-6-8-13(9-7-12)21(19,20)16-14(18)15-17-10-4-2-3-5-11-17/h6-9H,2-5,10-11H2,1H3,(H2,15,16,18)	8	115.1662452	7.972600454				0.418924879	32.99892413	9.933542485
814	115-77-5	DTXSID2026943	Pentaerythritol	OCC(CO)(CO)CO	WXZMFSXDPGVJKK-UHFFFAOYSA-N	InChI=1S/C5H12O4/c6-1-5(2-7,3-8)4-9/h6-9H,1-4H2	6	44.53806539	7.972600454				0.162010176	12.76162332	9.933542485
816	115-84-4	DTXSID8041400	2-Butyl-2-ethyl-1,3-propanediol	CCCCC(CC)(CO)CO	DSKYSDCYIODJPC-UHFFFAOYSA-N	InChI=1S/C9H20O2/c1-3-5-6-9(4-2,7-10)8-11/h10-11H,3-8H2,1-2H3	8	9.140561344	7.972600454				0.0332494	2.619072018	9.933542485
817	115-86-6	DTXSID1021952	Triphenyl phosphate	O=P(Oc1ccccc1)(Oc1ccccc1)Oc1ccccc1	XZZNDPSIHUTMOC-UHFFFAOYSA-N	InChI=1S/C18H15O4P/c19-23(20-16-10-4-1-5-11-16,21-17-12-6-2-7-13-17)22-18-14-8-3-9-15-18/h1-15H	23	61.72038619	7.972600454				0.673536033	17.68492441	9.933542485
819	115-95-7	DTXSID7026946	Linalyl acetate	C=CC(C)(CCC=C(C)C)OC(C)=O	UWKAYLJWKGQEPM-UHFFFAOYSA-N	InChI=1/C12H20O2/c1-6-12(5,14-11(4)13)9-7-8-10(2)3/h6,8H,1,7,9H2,2-5H3	6	16.5453836	7.972600454				0.060184934	4.740797593	9.933542485
820	115-96-8	DTXSID5021411	Tris(2-chloroethyl) phosphate	O=P(OCCCl)(OCCCl)OCCCl	HQUQLFOMPYWACS-UHFFFAOYSA-N	InChI=1S/C6H12Cl3O4P/c7-1-4-11-14(10,12-5-2-8)13-6-3-9/h1-6H2	28	7.12323555	7.972600454	0.1535	5.404179518	10.26243339	0.07773373	2.041041705	9.933542485
822	116020-44-1	DTXSID20921900	(trans,?trans)-4-?ethenyl-?4'-?propyl?-1,?1'-?Bicyclohexyl	C=C[C@H]1CC[C@H]([C@H]2CC[C@H](CCC)CC2)CC1	KHDBEDDPFRHGCN-GARHLSDISA-N	InChI=1S/C17H30/c1-3-5-15-8-12-17(13-9-15)16-10-6-14(4-2)7-11-16/h4,14-17H,2-3,5-13H2,1H3/t14-,15-,16-,17-	1	19.11516355	17.21957171				0.012495925	5.477124225	20.29176944
823	116-06-3	DTXSID0039223	Aldicarb	CNC(=O)ON=CC(C)(C)SC	QGLZXHRNAYXIBU-UHFFFAOYSA-N	InChI=1S/C7H14N2O2S/c1-7(2,12-4)5-9-11-6(10)8-3/h5H,1-4H3,(H,8,10)	10	0.017258219	7.972600454	0.000308333	0.010156778	20.28626259	0.000188334	0.004945048	9.933542485
825	116255-48-2	DTXSID9032531	Bromuconazole	Clc1ccc(C2(Cn3cncn3)CC(Br)CO2)c(Cl)c1	HJJVPARKXDDIQD-UHFFFAOYSA-N	InChI=1/C13H12BrCl2N3O/c14-9-4-13(20-5-9,6-19-8-17-7-18-19)11-2-1-10(15)3-12(11)16/h1-3,7-9H,4-6H2	14	2.703613207	7.972600454				0.029503719	0.774674271	9.933542485
826	1163-19-5	DTXSID9020376	1,1'-Oxybis[2,3,4,5,6-pentabromobenzene]	Brc1c(Br)c(Br)c(Oc2c(Br)c(Br)c(Br)c(Br)c2Br)c(Br)c1Br	WHHGLZMJPXIBIX-UHFFFAOYSA-N	InChI=1S/C12Br10O/c13-1-3(15)7(19)11(8(20)4(1)16)23-12-9(21)5(17)2(14)6(18)10(12)22	10	1.212318467	7.972600454				0.013229667	0.347369188	9.933542485
827	116355-83-0	DTXSID6020644	Fumonisin B1	CCCCC(C)C(OC(=O)CC(CC(=O)O)C(=O)O)C(CC(C)CC(O)CCCCC(O)CC(O)C(C)N)OC(=O)CC(CC(=O)O)C(=O)O	UVBUBMSSQKOIBE-DSLOAKGESA-N	InChI=1S/C34H59NO15/c1-5-6-9-20(3)32(50-31(44)17-23(34(47)48)15-29(41)42)27(49-30(43)16-22(33(45)46)14-28(39)40)13-19(2)12-24(36)10-7-8-11-25(37)18-26(38)21(4)35/h19-27,32,36-38H,5-18,35H2,1-4H3,(H,39,40)(H,41,42)(H,45,46)(H,47,48)/t19-,20+,21-,22+,23+,24+,25+,26-,27-,32+/m0/s1	5	0.132885396	7.972600454				0.000483379	0.038076045	9.933542485
828	116355-84-1	DTXSID80891857	Fumonisin B2	CCCCC(C)C(OC(=O)CC(CC(=O)O)C(=O)O)C(CC(C)CCCCCCC(O)CC(O)C(C)N)OC(=O)CC(CC(=O)O)C(=O)O	UXDPXZQHTDAXOZ-STOIETHLSA-N	InChI=1S/C34H59NO14/c1-5-6-12-21(3)32(49-31(43)18-24(34(46)47)16-29(40)41)27(48-30(42)17-23(33(44)45)15-28(38)39)14-20(2)11-9-7-8-10-13-25(36)19-26(37)22(4)35/h20-27,32,36-37H,5-19,35H2,1-4H3,(H,38,39)(H,40,41)(H,44,45)(H,46,47)/t20-,21+,22-,23+,24+,25+,26-,27-,32+/m0/s1	1	0.052660338	17.21957171				3.44E-05	0.015088922	20.29176944
830	116-53-0	DTXSID5021621	2-Methylbutanoic acid	CCC(C)C(=O)O	WLAMNBDJUVNPJU-UHFFFAOYSA-N	InChI=1/C5H10O2/c1-3-4(2)5(6)7/h4H,3H2,1-2H3,(H,6,7)	1	955.7581773	17.21957171				0.624796266	273.8562113	20.29176944
832	116714-46-6	DTXSID5034773	Novaluron	O=C(NC(=O)c1c(F)cccc1F)Nc1ccc(OC(F)(F)C(F)OC(F)(F)F)c(Cl)c1	NJPPVKZQTLUDBO-UHFFFAOYSA-N	InChI=1/C17H9ClF8N2O4/c18-8-6-7(4-5-11(8)31-16(22,23)14(21)32-17(24,25)26)27-15(30)28-13(29)12-9(19)2-1-3-10(12)20/h1-6,14H,(H2,27,28,29,30)	14	1.780522925	7.972600454	0.011	0.230624083	12.45419475	0.019430312	0.510178488	9.933542485
833	116-75-6	DTXSID3051593	C.I. Solvent Blue 104	Cc1cc(C)c(Nc2ccc(Nc3c(C)cc(C)cc3C)c3c2C(=O)c2ccccc2C3=O)c(C)c1	DMDRBXCDTZRMHZ-UHFFFAOYSA-N	InChI=1S/C32H30N2O2/c1-17-13-19(3)29(20(4)14-17)33-25-11-12-26(34-30-21(5)15-18(2)16-22(30)6)28-27(25)31(35)23-9-7-8-10-24(23)32(28)36/h7-16,33-34H,1-6H3	2	120.8949093	9.332306505				0.119375508	34.64037516	11.46424476
834	117-08-8	DTXSID7026102	Tetrachlorophthalic anhydride	O=C1OC(=O)c2c(Cl)c(Cl)c(Cl)c(Cl)c21	AUHHYELHRWCWEZ-UHFFFAOYSA-N	InChI=1S/C8Cl4O3/c9-3-1-2(8(14)15-7(1)13)4(10)6(12)5(3)11	18	31.98487515	7.972600454				0.349041334	9.164720674	9.933542485
835	117-21-5	DTXSID10151653	3-Chlorophthalic anhydride	O=C1OC(=O)c2c(Cl)cccc21	UERPUZBSSSAZJE-UHFFFAOYSA-N	InChI=1S/C8H3ClO3/c9-5-3-1-2-4-6(5)8(11)12-7(4)10/h1-3H	1	19.11516355	17.21957171				0.012495925	5.477124225	20.29176944
836	1172-63-0	DTXSID0042082	Jasmolin II	CCC=CCC1=C(C)C(OC(=O)C2C(C=C(C)C(=O)OC)C2(C)C)CC1=O	WKNSDDMJXANVMK-XIGJTORUSA-N	InChI=1S/C22H30O5/c1-7-8-9-10-15-14(3)18(12-17(15)23)27-21(25)19-16(22(19,4)5)11-13(2)20(24)26-6/h8-9,11,16,18-19H,7,10,12H2,1-6H3/b9-8-,13-11+/t16-,18+,19+/m1/s1	2	2.629290572	7.972600454				0.002869266	0.753378387	9.933542485
838	117337-19-6	DTXSID2032556	Fluthiacet-methyl	COC(=O)CSc1cc(N=c2sc(=O)n3n2CCCC3)c(F)cc1Cl	ZCNQYNHDVRPZIH-UHFFFAOYSA-N	InChI=1S/C15H15ClFN3O3S2/c1-23-13(21)8-24-12-7-11(10(17)6-9(12)16)18-14-19-4-2-3-5-20(19)15(22)25-14/h6-7H,2-5,8H2,1H3	14	0.564802241	7.972600454	0.001	0.026314251	13.36926906	0.006163517	0.161834453	9.933542485
840	117-39-5	DTXSID4021218	Quercetin	O=c1c(O)c(-c2ccc(O)c(O)c2)oc2cc(O)cc(O)c12	REFJWTPEDVJJIY-UHFFFAOYSA-N	InChI=1S/C15H10O7/c16-7-4-10(19)12-11(5-7)22-15(14(21)13(12)20)6-1-2-8(17)9(18)3-6/h1-5,16-19,21H	2	159.5565211	7.972600454				0.174119238	45.7182009	9.933542485
841	117428-22-5	DTXSID9047542	Picoxystrobin	COC=C(C(=O)OC)c1ccccc1COc1cccc(C(F)(F)F)n1	IBSNKSODLGJUMQ-SDNWHVSQSA-N	InChI=1S/C18H16F3NO4/c1-24-11-14(17(23)25-2)13-7-4-3-6-12(13)10-26-16-9-5-8-15(22-16)18(19,20)21/h3-9,11H,10H2,1-2H3/b14-11+	2	2.76529763	7.972600454				0.003017686	0.792348891	9.933542485
842	117428-95-2	NODTXSID_117428-95-2	unnamed [117428-95-2]	COC=C(C(=O)OC)c1ccccc1CCl	QHBMFLGCOYKWJH-UHFFFAOYSA-N	InChI=1S/C12H13ClO3/c1-15-8-11(12(14)16-2)10-6-4-3-5-9(10)7-13/h3-6,8H,7H2,1-2H3	3	9.227743745	7.972600454				0.01006996	2.644052649	9.933542485
845	1174627-68-9	DTXSID40889275	Pentanoic acid, 5-(dimethylamino)-2-methyl-5-oxo-, methyl ester	COC(=O)C(C)CCC(=O)N(C)C	WEFZXWJJPHGTTN-UHFFFAOYSA-N	InChI=1/C9H17NO3/c1-7(9(12)13-4)5-6-8(11)10(2)3/h7H,5-6H2,1-4H3	2	191.1516355	8.548592835				0.199633131	54.77124225	10.58226933
850	117704-25-3	DTXSID9048982	Doramectin	COC1CC(OC2C(C)OC(OC3C(C)=CCC4CC(CC5(C=CC(C)C(C6CCCCC6)O5)O4)OC(=O)C4C=C(C)C(O)C5OCC(=CC=CC3C)C45O)CC2OC)OC(C)C1O	QLFZZSKTJWDQOS-YDBLARSUSA-N	InChI=1S/C50H74O14/c1-27-13-12-16-34-26-57-47-42(51)30(4)21-37(50(34,47)54)48(53)60-36-22-35(63-49(25-36)20-19-29(3)45(64-49)33-14-10-9-11-15-33)18-17-28(2)44(27)61-41-24-39(56-8)46(32(6)59-41)62-40-23-38(55-7)43(52)31(5)58-40/h12-13,16-17,19-21,27,29,31-33,35-47,51-52,54H,9-11,14-15,18,22-26H2,1-8H3/b13-12+,28-17+,34-16+/t27-,29-,31-,32-,35+,36-,37-,38-,39-,40-,41-,42+,43-,44-,45-,46-,47+,49+,50…	2	0.142613922	8.516716836				0.000149295	0.040863588	10.546379
851	117718-60-2	DTXSID1032488	Thiazopyr	COC(=O)c1c(C(F)F)nc(C(F)(F)F)c(C2=NCCS2)c1CC(C)C	YIJZJEYQBAAWRJ-UHFFFAOYSA-N	InChI=1S/C16H17F5N2O2S/c1-7(2)6-8-9(15(24)25-3)11(13(17)18)23-12(16(19,20)21)10(8)14-22-4-5-26-14/h7,13H,4-6H2,1-3H3	14	4.222124156	7.972600454				0.046074773	1.209777695	9.933542485
852	117-79-3	DTXSID6020068	2-Aminoanthraquinone	Nc1ccc2c(c1)C(=O)c1ccccc1C2=O	XOGPDSATLSAZEK-UHFFFAOYSA-N	InChI=1S/C14H9NO2/c15-8-5-6-11-12(7-8)14(17)10-4-2-1-3-9(10)13(11)16/h1-7H,15H2	6	116.0933934	7.972600454				0.422297442	33.26458265	9.933542485
854	117-81-7	DTXSID5020607	Di(2-ethylhexyl) phthalate	CCCCC(CC)COC(=O)c1ccccc1C(=O)OCC(CC)CCCC	BJQHLKABXJIVAM-UHFFFAOYSA-N	InChI=1/C24H38O4/c1-5-9-13-19(7-3)17-27-23(25)21-15-11-12-16-22(21)24(26)28-18-20(8-4)14-10-6-2/h11-12,15-16,19-20H,5-10,13-14,17-18H2,1-4H3	78	11.68590198	7.972600454	0.04	1.271926759	14.90494798	0.127524738	3.348395982	9.933542485
855	117-84-0	DTXSID1021956	Di-n-octyl phthalate	CCCCCCCCOC(=O)c1ccccc1C(=O)OCCCCCCCC	MQIUGAXCHLFZKX-UHFFFAOYSA-N	InChI=1S/C24H38O4/c1-3-5-7-9-11-15-19-27-23(25)21-17-13-14-18-22(21)24(26)28-20-16-12-10-8-6-4-2/h13-14,17-18H,3-12,15-16,19-20H2,1-2H3	5	21.52512281	7.972600454	0.01	11.57313579	13.17955748	0.078299066	6.167656965	9.933542485
857	118134-30-8	DTXSID1034212	Spiroxamine	CCCN(CC)CC1COC2(CCC(C(C)(C)C)CC2)O1	PUYXTUJWRLOUCW-UHFFFAOYSA-N	InChI=1/C18H35NO2/c1-6-12-19(7-2)13-16-14-20-18(21-16)10-8-15(9-11-18)17(3,4)5/h15-16H,6-14H2,1-5H3	27	5.846705367	7.972600454	0.025	2.010116367	12.82288463	0.063803339	1.675273744	9.933542485
858	118289-55-7	DTXSID50442471	6-Chloro-5-(2-chloroethyl)-1,3-dihydro-2H-indol-2-one	Oc1cc2cc(CCCl)c(Cl)cc2[nH]1	ZTQQXEPZEYIVDK-UHFFFAOYSA-N	InChI=1S/C10H9Cl2NO/c11-2-1-6-3-7-4-10(14)13-9(7)5-8(6)12/h3,5H,1-2,4H2,(H,13,14)	2	9.067118198	8.645757112				0.009401749	2.598028137	10.69166182
859	118-45-6	DTXSID30151993	4-Chlorophthalic anhydride	O=C1OC(=O)c2cc(Cl)ccc21	BTTRMCQEPDPCPA-UHFFFAOYSA-N	InChI=1S/C8H3ClO3/c9-4-1-2-5-6(3-4)8(11)12-7(5)10/h1-3H	3	1.911516355	7.972600454				0.00208598	0.547712423	9.933542485
861	1184-78-7	DTXSID8049678	N,N-Dimethyl-methanamine-N-oxide	C[N+](C)(C)[O-]	UYPYRKYUKCHHIB-UHFFFAOYSA-N	InChI=1S/C3H9NO/c1-4(2,3)5/h1-3H3	2	17.09712204	9.437246187				0.016760967	4.898888836	11.58227574
862	118-52-5	DTXSID4024985	1,3-Dichloro-5,5-dimethylhydantoin	CC1(C)C(=O)N(Cl)C(=O)N1Cl	KEQGZUUPPQEDPF-UHFFFAOYSA-N	InChI=1S/C5H6Cl2N2O2/c1-5(2)3(10)8(6)4(11)9(5)7/h1-2H3	14	184.7154094	7.972600454	3	78.62184639	12.81687612	2.015743771	52.9270514	9.933542485
863	1185-53-1	DTXSID4044373	Tromethamine hydrochloride	Cl.NC(CO)(CO)CO	QKNYBSVHEMOAJP-UHFFFAOYSA-N	InChI=1S/C4H11NO3.ClH/c5-4(1-6,2-7)3-8;/h6-8H,1-3,5H2;1H	1	19.11516355	17.21957171				0.012495925	5.477124225	20.29176944
864	1185-55-3	DTXSID3027370	Trimethoxymethylsilane	CO[Si](C)(OC)OC	BFXIKLCIZHOAAZ-UHFFFAOYSA-N	InChI=1S/C4H12O3Si/c1-5-8(4,6-2)7-3/h1-4H3	4	27.03292354	7.972600454				0.098334058	7.745823362	9.933542485
865	1185-57-5	DTXSID9040477	Ferric ammonium citrate	O=C([O-])CC([O-])(CC(=O)[O-])C(=O)[O-].[Fe+3].[NH4+]	SLZXOPBGQVTBDI-UHFFFAOYSA-L	InChI=1S/C6H7O7.Fe.H3N/c7-3(8)1-6(13,5(11)12)2-4(9)10;;/h1-2H2,(H,7,8)(H,9,10)(H,11,12);;1H3/q-1;+3;/p-2	2	114.4317192	8.176382225				0.122915366	32.78845822	10.16310331
866	118-56-9	DTXSID1026241	3,3,5-Trimethylcyclohexyl salicylate	CC1CC(OC(=O)c2ccccc2O)CC(C)(C)C1	WSSJONWNBBTCMG-UHFFFAOYSA-N	InChI=1/C16H22O3/c1-11-8-12(10-16(2,3)9-11)19-15(18)13-6-4-5-7-14(13)17/h4-7,11-12,17H,8-10H2,1-3H3	4	56.04586516	7.972600454				0.203870563	16.05898715	9.933542485
867	118-58-1	DTXSID1024598	Benzyl salicylate	O=C(OCc1ccccc1)c1ccccc1O	ZCTQGTTXIYCGGC-UHFFFAOYSA-N	InChI=1S/C14H12O3/c15-13-9-5-4-8-12(13)14(16)17-10-11-6-2-1-3-7-11/h1-9,15H,10H2	1	68.81458877	17.21957171				0.044985331	19.71764721	20.29176944
868	118-60-5	DTXSID7040734	2-Ethylhexyl salicylate	CCCCC(CC)COC(=O)c1ccccc1O	FMRHJJZUHUTGKE-UHFFFAOYSA-N	InChI=1/C15H22O3/c1-3-5-8-12(4-2)11-18-15(17)13-9-6-7-10-14(13)16/h6-7,9-10,12,16H,3-5,8,11H2,1-2H3	7	49.71194481	7.972600454				0.180830506	14.24411026	9.933542485
869	118-69-4	DTXSID3040697	2,6-Dichlorotoluene	Cc1c(Cl)cccc1Cl	DMEDNTFWIHCBRK-UHFFFAOYSA-N	InChI=1S/C7H6Cl2/c1-5-6(8)3-2-4-7(5)9/h2-4H,1H3	1	19.11516355	17.21957171				0.012495925	5.477124225	20.29176944
870	118-71-8	DTXSID0025523	Maltol	Cc1occc(=O)c1O	XPCTZQVDEJYUGT-UHFFFAOYSA-N	InChI=1S/C6H6O3/c1-4-6(8)5(7)2-3-9-4/h2-3,8H,1H3	1	38.23032709	17.21957171				0.024991851	10.95424845	20.29176944
871	118-72-9	DTXSID8059477	Benzenethiol, 2,6-dimethyl-	Cc1cccc(C)c1S	QCLJODDRBGKIRW-UHFFFAOYSA-N	InChI=1S/C8H10S/c1-6-4-3-5-7(2)8(6)9/h3-5,9H,1-2H3	2	0.082195203	9.879841462				7.82E-05	0.023551634	12.07990742
872	118-74-1	DTXSID2020682	Hexachlorobenzene	Clc1c(Cl)c(Cl)c(Cl)c(Cl)c1Cl	CKAPSXZOOQJIBF-UHFFFAOYSA-N	InChI=1S/C6Cl6/c7-1-2(8)4(10)6(12)5(11)3(1)9	13	0.010372626	7.972600454	0.000425	0.013418128	15.7138987	0.000113193	0.002972099	9.933542485
875	118-79-6	DTXSID6021959	2,4,6-Tribromophenol	Oc1c(Br)cc(Br)cc1Br	BSWWXRFVMJHFBN-UHFFFAOYSA-N	InChI=1S/C6H3Br3O/c7-3-1-4(8)6(10)5(9)2-3/h1-2,10H	4	14.28915459	7.972600454	0.009	19.28855965	8.549343552	0.05197775	4.094313637	9.933542485
877	118-82-1	DTXSID7022411	4,4'-Methylenebis(2,6-di-t-butylphenol)	CC(C)(C)c1cc(Cc2cc(C(C)(C)C)c(O)c(C(C)(C)C)c2)cc(C(C)(C)C)c1O	MDWVSAYEQPLWMX-UHFFFAOYSA-N	InChI=1S/C29H44O2/c1-26(2,3)20-14-18(15-21(24(20)30)27(4,5)6)13-19-16-22(28(7,8)9)25(31)23(17-19)29(10,11)12/h14-17,30-31H,13H2,1-12H3	4	2.402091098	7.972600454				0.008737766	0.688278251	9.933542485
880	118-96-7	DTXSID7024372	2,4,6-Trinitrotoluene	Cc1c([N+](=O)[O-])cc([N+](=O)[O-])cc1[N+](=O)[O-]	SPSSULHKWOKEEL-UHFFFAOYSA-N	InChI=1S/C7H5N3O6/c1-4-6(9(13)14)2-5(8(11)12)3-7(4)10(15)16/h2-3H,1H3	27	0.484681931	7.972600454	0.0005	0.146190281	18.03079484	0.005289188	0.138877344	9.933542485
883	119068-77-8	NODTXSID_119068-77-8	Semduramicin sodium	COC1CCC(OC2CC(C3OC(C)(O)C(C)CC3C)OC2C2(C)CCC(C3(C)CCC4(CC(O)C(C)C(C(C)C5OC(O)(CC(=O)[O-])C(C)C(O)C5OC)O4)O3)O2)OC1C.[Na+]	JXRFTGPGWGUBQB-LHOUOPCDSA-M	InChI=1S/C45H76O16.Na/c1-22-18-23(2)43(9,50)58-36(22)30-19-31(55-34-13-12-29(52-10)27(6)54-34)40(56-30)42(8)15-14-32(57-42)41(7)16-17-44(61-41)20-28(46)24(3)37(59-44)25(4)38-39(53-11)35(49)26(5)45(51,60-38)21-33(47)48;/h22-32,34-40,46,49-51H,12-21H2,1-11H3,(H,47,48);/q;+1/p-1/t22-,23+,24+,25+,26-,27+,28-,29-,30+,31-,32+,34-,35-,36-,37-,38-,39+,40+,41-,42-,43-,44+,45+;/m0./s1	2	0.123507279	7.972600454				0.00013478	0.035388905	9.933542485
884	1190931-27-1	DTXSID00882626	Acetic acid, 2,2-difluoro-2-[[2,2,4,5-tetrafluoro-5-(trifluoromethoxy)-1,3-dioxolan-4-yl]oxy]-, ammonium salt (1:1)	O=C([O-])C(F)(F)OC1(F)OC(F)(F)OC1(F)OC(F)(F)F.[NH4+]	JVXDZDPWHUBMPI-UHFFFAOYSA-N	InChI=1/C6HF9O6.H3N/c7-2(8,1(16)17)18-3(9)4(10,19-5(11,12)13)21-6(14,15)20-3;/h(H,16,17);1H3	5	0.279357134	7.972600454				0.00101618	0.080045024	9.933542485
885	1191-16-8	DTXSID9047128	3,3-Dimethylallyl acetate	CC(=O)OCC=C(C)C	XXIKYCPRDXIMQM-UHFFFAOYSA-N	InChI=1S/C7H12O2/c1-6(2)4-5-9-7(3)8/h4H,5H2,1-3H3	12	12.93089398	7.972600454				0.141110961	3.705127214	9.933542485
886	1191-62-4	DTXSID8047474	1,8-Octanedithiol	SCCCCCCCCS	PGTWZHXOSWQKCY-UHFFFAOYSA-N	InChI=1S/C8H18S2/c9-7-5-3-1-2-4-6-8-10/h9-10H,1-8H2	2	0.134283174	9.078242459				0.000134968	0.038476554	11.17842034
887	119168-77-3	DTXSID0034223	Tebufenpyrad	CCc1nn(C)c(C(=O)NCc2ccc(C(C)(C)C)cc2)c1Cl	ZZYSLNWGKKDOML-UHFFFAOYSA-N	InChI=1S/C18H24ClN3O/c1-6-14-15(19)16(22(5)21-14)17(23)20-11-12-7-9-13(10-8-12)18(2,3)4/h7-10H,6,11H2,1-5H3,(H,20,23)	19	1.542264423	7.972600454				0.016830268	0.441909577	9.933542485
889	119-27-7	DTXSID9041366	2,4-Dinitroanisole	COc1ccc([N+](=O)[O-])cc1[N+](=O)[O-]	CVYZVNVPQRKDLW-UHFFFAOYSA-N	InChI=1S/C7H6N2O5/c1-14-7-3-2-5(8(10)11)4-6(7)9(12)13/h2-4H,1H3	2	0.890130753	7.972600454				0.000971373	0.255051792	9.933542485
890	119302-19-1	NODTXSID_119302-19-1	2,3-Epoxy-1H-cyclopenta[a]phenanthrene,androstan-17-ol	CC12CC3OC3CC1CCC1C2CCC2(C)C(O)C(N3CCCC3)CC12	OPYVYACKKDTREB-NXECLLCESA-N	InChI=1S/C23H37NO2/c1-22-8-7-16-15(6-5-14-11-19-20(26-19)13-23(14,16)2)17(22)12-18(21(22)25)24-9-3-4-10-24/h14-21,25H,3-13H2,1-2H3/t14-,15+,16-,17-,18-,19-,20+,21-,22-,23-/m0/s1	2	0.493551401	13.23159366				0.000386796	0.141418739	15.83901923
891	119313-12-1	DTXSID5044786	2-Benzyl-2-(dimethylamino)-1-[4-(morpholin-4-yl)phenyl]butan-1-one	CCC(Cc1ccccc1)(C(=O)c1ccc(N2CCOCC2)cc1)N(C)C	UHFFVFAKEGKNAQ-UHFFFAOYSA-N	InChI=1/C23H30N2O2/c1-4-23(24(2)3,18-19-8-6-5-7-9-19)22(26)20-10-12-21(13-11-20)25-14-16-27-17-15-25/h5-13H,4,14-18H2,1-3H3	1	9.557581773	17.21957171				0.006247963	2.738562113	20.29176944
893	119345-01-6	DTXSID30889406	Phosphorous trichloride, reaction products with 1,1'-biphenyl and 2,4-bis(1,1-dimethylethyl)phenol	CC(C)(C)c1ccc(O)c(C(C)(C)C)c1.ClP(Cl)Cl.c1ccc(-c2ccccc2)cc1	ZFUOUGCLKHYEIY-UHFFFAOYSA-N	InChI=1S/C14H22O.C12H10.Cl3P/c1-13(2,3)10-7-8-12(15)11(9-10)14(4,5)6;1-3-7-11(8-4-1)12-9-5-2-6-10-12;1-4(2)3/h7-9,15H,1-6H3;1-10H;	2	76.46065419	13.51155172				0.059076458	21.9084969	16.15227149
894	119-36-8	DTXSID5025659	Methyl salicylate	COC(=O)c1ccccc1O	OSWPMRLSEDHDFF-UHFFFAOYSA-N	InChI=1S/C8H8O3/c1-11-8(10)6-4-2-3-5-7(6)9/h2-5,9H,1H3	33	75.84363004	7.972600454				0.82765875	21.73169915	9.933542485
895	119446-68-3	DTXSID4032372	Difenoconazole	CC1COC(Cn2cncn2)(c2ccc(Oc3ccc(Cl)cc3)cc2Cl)O1	BQYJATMQXGBDHF-UHFFFAOYSA-N	InChI=1/C19H17Cl2N3O3/c1-13-9-25-19(27-13,10-24-12-22-11-23-24)17-7-6-16(8-18(17)21)26-15-4-2-14(20)3-5-15/h2-8,11-13H,9-10H2,1H3	18	1.352863486	7.972600454	0.01	0.201271927	12.45419475	0.014763393	0.387639967	9.933542485
897	1194-65-6	DTXSID5032365	Dichlobenil	N#Cc1c(Cl)cccc1Cl	YOYAIZYFCNQIRF-UHFFFAOYSA-N	InChI=1S/C7H3Cl2N/c8-6-2-1-3-7(9)5(6)4-10/h1-3H	34	1.923867645	7.972600454				0.02099459	0.551251474	9.933542485
898	119-47-1	DTXSID4020870	2,2'-Methylenebis(4-methyl-6-tert-butylphenol)	Cc1cc(Cc2cc(C)cc(C(C)(C)C)c2O)c(O)c(C(C)(C)C)c1	KGRVJHAUYBGFFP-UHFFFAOYSA-N	InChI=1S/C23H32O2/c1-14-9-16(20(24)18(11-14)22(3,4)5)13-17-10-15(2)12-19(21(17)25)23(6,7)8/h9-12,24-25H,13H2,1-8H3	19	5.852879117	7.972600454				0.063870711	1.677042727	9.933542485
899	119515-38-7	DTXSID0034227	Icaridin	CCC(C)OC(=O)N1CCCCC1CCO	QLHULAHOXSSASE-UHFFFAOYSA-N	InChI=1/C12H23NO3/c1-3-10(2)16-12(15)13-8-5-4-6-11(13)7-9-14/h10-11,14H,3-9H2,1-2H3	2	61.53905166	8.501977076				0.064492644	17.63296609	10.52978252
900	1195-32-0	DTXSID7047564	1-Methyl-4-(prop-1-en-2-yl)benzene	C=C(C)c1ccc(C)cc1	MMSLOZQEMPDGPI-UHFFFAOYSA-N	InChI=1S/C10H12/c1-8(2)10-6-4-9(3)5-7-10/h4-7H,1H2,2-3H3	1	0.119469772	17.21957171				7.81E-05	0.034232026	20.29176944
901	119-53-9	DTXSID1020144	Benzoin	O=C(c1ccccc1)C(O)c1ccccc1	ISAOCJYIOMOJEB-UHFFFAOYSA-N	InChI=1/C14H12O2/c15-13(11-7-3-1-4-8-11)14(16)12-9-5-2-6-10-12/h1-10,13,15H	1	5.791894555	17.21957171				0.003786265	1.65956864	20.29176944
903	119-61-9	DTXSID0021961	Benzophenone	O=C(c1ccccc1)c1ccccc1	RWCCWEUUXYIKHB-UHFFFAOYSA-N	InChI=1S/C13H10O/c14-13(11-7-3-1-4-8-11)12-9-5-2-6-10-12/h1-10H	14	7.655514084	7.972600454				0.083542325	2.193557044	9.933542485
904	119-64-2	DTXSID1026118	Tetralin	c1ccc2c(c1)CCCC2	CXWXQJXEFPUFDZ-UHFFFAOYSA-N	InChI=1S/C10H12/c1-2-6-10-8-4-3-7-9(10)5-1/h1-2,5-6H,3-4,7-8H2	8	49.5039283	7.972600454				0.180073833	14.18450668	9.933542485
905	119-65-3	DTXSID2047644	Isoquinoline	c1ccc2cnccc2c1	AWJUIBRHMBBTKR-UHFFFAOYSA-N	InChI=1S/C9H7N/c1-2-4-9-7-10-6-5-8(9)3-1/h1-7H	2	2.341119852	8.941312365				0.00237607	0.670807981	11.02433469
906	119-80-2	DTXSID1059498	Benzoic acid, 2,2'-dithiobis-	O=C(O)c1ccccc1SSc1ccccc1C(=O)O	LBEMXJWGHIEXRA-UHFFFAOYSA-N	InChI=1S/C14H10O4S2/c15-13(16)9-5-1-3-7-11(9)19-20-12-8-4-2-6-10(12)14(17)18/h1-8H,(H,15,16)(H,17,18)	2	18.1342364	9.819674078				0.017326219	5.196056274	12.01227527
907	119-84-6	DTXSID2020474	3,4-Dihydrocoumarin	O=C1CCc2ccccc2O1	VMUXSMXIQBNMGZ-UHFFFAOYSA-N	InChI=1S/C9H8O2/c10-9-6-5-7-3-1-2-4-8(7)11-9/h1-4H,5-6H2	3	45.51514608	7.972600454				0.049669312	13.04158914	9.933542485
908	119-90-4	DTXSID3025091	3,3'-Dimethoxybenzidine	COc1cc(-c2ccc(N)c(OC)c2)ccc1N	JRBJSXQPQWSCCF-UHFFFAOYSA-N	InChI=1S/C14H16N2O2/c1-17-13-7-9(3-5-11(13)15)10-4-6-12(16)14(8-10)18-2/h3-8H,15-16H2,1-2H3	1	0.676323513	17.21957171				0.000442125	0.193788972	20.29176944
909	12001-85-3	DTXSID4027735	Zinc naphthenate	O=C([O-])c1ccc2ccccc2c1.O=C([O-])c1ccc2ccccc2c1.[Zn+2]	DPQXAUXLLDWUMQ-UHFFFAOYSA-L	InChI=1S/2C11H8O2.Zn/c2*12-11(13)10-6-5-8-3-1-2-4-9(8)7-10;/h2*1-7H,(H,12,13);/q;;+2/p-2	1	6.02509955	17.21957171				0.003938716	1.726389556	20.29176944
910	12003-38-2	DTXSID30893144	Fluorphlogopite (Mg3K[AlF2O(SiO3)?3]?)	O=[Al+].O=[Si]([O-])[O-].O=[Si]([O-])[O-].O=[Si]([O-])[O-].[F-].[F-].[K+].[Mg+2].[Mg+2].[Mg+2]	CMJWUSJZXGIDNG-UHFFFAOYSA-L	InChI=1S/Al.2FH.K.3Mg.3O3Si.O/c;;;;;;;3*1-4(2)3;/h;2*1H;;;;;;;;/q+1;;;+1;3*+2;3*-2;/p-2	1	955.7581773	17.21957171				0.624796266	273.8562113	20.29176944
912	12004-14-7	DTXSID00893151	Aluminum calcium oxide sulfate (Al2Ca6O6(SO4)3)	O=S(=O)([O-])[O-].O=S(=O)([O-])[O-].O=S(=O)([O-])[O-].O=[Ca].O=[Ca].O=[Ca].O=[Ca].O=[Ca].O=[Ca].[Al+3].[Al+3]	UVVXCQIXXJDZID-UHFFFAOYSA-H	InChI=1S/2Al.6Ca.3H2O4S.6O/c;;;;;;;;3*1-5(2,3)4;;;;;;/h;;;;;;;;3*(H2,1,2,3,4);;;;;;/q2*+3;;;;;;;;;;;;;;;/p-6	8	93.65390144	7.972600454				0.340672297	26.83492878	9.933542485
913	12004-39-6	DTXSID801014347	Aluminum titanium oxide (Al2TiO5)	[Al+3].[Al+3].[O-2].[O-2].[O-2].[O-2].[O-2].[Ti+4]	RKGPIYNGRVRHOR-UHFFFAOYSA-N	InChI=1S/2Al.5O.Ti/q2*+3;5*-2;+4	2	120.8949093	9.960857715				0.114440537	34.64037516	12.17096658
914	120068-37-3	DTXSID4034609	Fipronil	N#Cc1nn(-c2c(Cl)cc(C(F)(F)F)cc2Cl)c(N)c1S(=O)C(F)(F)F	ZOCSXAVNDGMNBV-UHFFFAOYSA-N	InChI=1/C12H4Cl2F6N4OS/c13-5-1-4(11(15,16)17)2-6(14)8(5)24-10(22)9(7(3-21)23-24)26(25)12(18,19)20/h1-2H,22H2	33	0.093365026	7.972600454	0.0002	0.003983507	12.63553543	0.001018864	0.026752157	9.933542485
916	12007-89-5	DTXSID90894253	Ammonium boron oxide ((NH4)B5O8)	[NH4+].[O-]B([O-])[O-].[O-]B([O-])[O-].[O-]B([O-])[O-].[O-]B([O-])[O-].[O-]B([O-])[O-]			12	7.470737123	7.972600454				0.08152591	2.140612356	9.933542485
917	12007-92-0	DTXSID50894254	Boron sodium oxide (B5NaO8)	[Na+].[O-]B([O-])[O-].[O-]B([O-])[O-].[O-]B([O-])[O-].[O-]B([O-])[O-].[O-]B([O-])[O-]	PJEIEBXVQQSCGZ-UHFFFAOYSA-N	InChI=1S/5BO3.Na/c5*2-1(3)4;/q5*-3;+1	54	9.369395479	7.972600454				0.102245398	2.684640538	9.933542485
919	12008-41-2	DTXSID6034390	Disodium octaborate	O=BOB1OB(OB=O)OB2OB([O-])OB([O-])OB(O1)O2.[Na+].[Na+]	CGCGPGRQKOPVHP-UHFFFAOYSA-N	InChI=1S/B8O13.2Na/c9-1-13-5-18-6(14-2-10)20-8-17-4(12)15-3(11)16-7(19-5)21-8;;/q-2;2*+1	55	8.917258103	7.972600454				0.097311359	2.555088282	9.933542485
920	120116-88-3	DTXSID9034492	Cyazofamid	Cc1ccc(-c2c(Cl)nc(C#N)n2S(=O)(=O)N(C)C)cc1	YXKMMRDKEKCERS-UHFFFAOYSA-N	InChI=1S/C13H13ClN4O2S/c1-9-4-6-10(7-5-9)12-13(14)16-11(8-15)18(12)21(19,20)17(2)3/h4-7H,1-3H3	18	37.10622906	7.972600454	0.95	22.65707974	13.00338223	0.40492913	10.63215732	9.933542485
922	120-12-7	DTXSID0023878	Anthracene	c1ccc2cc3ccccc3cc2c1	MWPLVEDNUUSJAV-UHFFFAOYSA-N	InChI=1S/C14H10/c1-2-6-12-10-14-8-4-3-7-13(14)9-11(12)5-1/h1-10H	6	261.434521	7.972600454	0.3	214.8549567	12.63749541	0.950985463	74.90960487	9.933542485
923	12013-46-6	DTXSID10892175	Calcium tin oxide (CaSnO3)	O=[Sn]([O-])[O-].[Ca+2]	HNQGTZYKXIXXST-UHFFFAOYSA-N	InChI=1S/Ca.3O.Sn/q+2;;2*-1;	1	1911.516355	17.21957171				1.249592533	547.7124225	20.29176944
925	120162-55-2	DTXSID8041614	Azimsulfuron	COc1cc(OC)nc(NC(=O)NS(=O)(=O)c2c(-c3nnn(C)n3)cnn2C)n1	MAHPNPYYQAIOJN-UHFFFAOYSA-N	InChI=1S/C13H16N10O5S/c1-22-11(7(6-14-22)10-18-21-23(2)19-10)29(25,26)20-13(24)17-12-15-8(27-3)5-9(16-12)28-4/h5-6H,1-4H3,(H2,15,16,17,20,24)	1	15.55081761	17.21957171				0.010165848	4.455821666	20.29176944
926	12016-80-7	DTXSID2065171	Cobalt hydroxide oxide (Co(OH)O)	O=[Co]O	DLHSXQSAISCVNN-UHFFFAOYSA-M	InChI=1S/Co.H2O.O/h;1H2;/q+1;;/p-1	4	2.784076385	7.972600454				0.010127263	0.797729623	9.933542485
928	120-18-3	DTXSID5044788	Naphthalene-2-sulfonic acid	O=S(=O)(O)c1ccc2ccccc2c1	KVBGVZZKJNLNJU-UHFFFAOYSA-N	InChI=1S/C10H8O3S/c11-14(12,13)10-6-5-8-3-1-2-4-9(8)7-10/h1-7H,(H,11,12,13)	2	258.9381569	9.018035888				0.261371089	74.1943143	11.11067391
930	12021-95-3	DTXSID20893178	Hydrogen hexafluorozirconate(IV)	[F-].[F-].[F-].[F-].[F-].[F-].[H+].[H+].[Zr+4]	DXIGZHYPWYIZLM-UHFFFAOYSA-J	InChI=1S/6FH.Zr/h6*1H;/q;;;;;;+4/p-4	1	0.254868847	17.21957171				0.000166612	0.073028323	20.29176944
931	120-23-0	DTXSID2042195	2-Naphthoxyacetic acid	O=C(O)COc1ccc2ccccc2c1	RZCJYMOBWVJQGV-UHFFFAOYSA-N	InChI=1S/C12H10O3/c13-12(14)8-15-11-6-5-9-3-1-2-4-10(9)7-11/h1-7H,8H2,(H,13,14)	1	1.560746568	17.21957171				0.001020288	0.44720532	20.29176944
932	12023-27-7	DTXSID10152741	Diiron titanium pentaoxide	[Fe+3].[Fe+3].[O-2].[O-2].[O-2].[O-2].[O-2].[Ti+4]	GGDHARRZAAXEDF-UHFFFAOYSA-N	InChI=1S/2Fe.5O.Ti/q2*+3;5*-2;+4	1	79.71023199	17.21957171				0.052108009	22.83960802	20.29176944
933	12023-53-9	DTXSID501014198	Iron phosphide (Fe3P)	[Fe+2].[Fe+2].[Fe+2].[P-3]	LDXKNWGNNLHVOB-UHFFFAOYSA-N	InChI=1S/3Fe.P/q3*+2;-3	2	120.8949093	10.66088762				0.109462933	34.64037516	12.95736423
935	12027-06-4	DTXSID60894063	Ammonium iodide	[I-].[NH4+]	UKFWSNCTAHXBQN-UHFFFAOYSA-N	InChI=1S/HI.H3N/h1H;1H3	2	31.61812155	7.972600454				0.034503906	9.059633681	9.933542485
936	12027-67-7	DTXSID5036896	Ammonium molybdate	N.N.N.N.N.N.O.O.O.O.O.O.O.O.O.O.O.O.O.O.O.O.O.O.O.O.O.O.O.O.[Mo].[Mo].[Mo].[Mo].[Mo].[Mo].[Mo]			5	4.462722012	7.972600454				0.016233448	1.278716909	9.933542485
938	12031-95-7	NODTXSID_12031-95-7	Lithium titanium oxide	O=[Ti]([O-])[O-].[Li+].[Li+]	GLUCAHCCJMJHGV-UHFFFAOYSA-N	InChI=1S/2Li.3O.Ti/q2*+1;;2*-1;	1	76.46065419	17.21957171				0.049983701	21.9084969	20.29176944
939	120-32-1	DTXSID5020154	Clorophene	Oc1ccc(Cl)cc1Cc1ccccc1	NCKMMSIFQUPKCK-UHFFFAOYSA-N	InChI=1S/C13H11ClO/c14-12-6-7-13(15)11(9-12)8-10-4-2-1-3-5-10/h1-7,9,15H,8H2	14	22.91815714	7.972600454				0.250098964	6.566807203	9.933542485
941	12033-89-5	DTXSID20892247	Silicon nitride (Si3N4)	N12[Si]34N5[Si]16N3[Si]25N46	HQVNEWCFYHHQES-UHFFFAOYSA-N	InChI=1S/N4Si3/c1-5-2-6(1)3(5)7(1,2)4(5)6	1	191.1516355	17.21957171				0.124959253	54.77124225	20.29176944
942	12034-57-0	DTXSID101014241	Niobium oxide (NbO)	[Nb+2].[O-2]	JGCGXJDWQQCNFF-UHFFFAOYSA-N	InChI=1S/Nb.O/q+2;-2	1	382.3032709	17.21957171				0.249918507	109.5424845	20.29176944
943	12034-59-2	DTXSID90893180	Niobium oxide (NbO2)	O=[Nb]=O	HFLAMWCKUFHSAZ-UHFFFAOYSA-N	InChI=1S/Nb.2O	1	382.3032709	17.21957171				0.249918507	109.5424845	20.29176944
945	12036-21-4	DTXSID5065194	Vanadium oxide (VO2)	O=[V]=O	GRUMUEUJTSXQOI-UHFFFAOYSA-N	InChI=1S/2O.V	4	0.156849245	7.972600454				0.00057055	0.044942477	9.933542485
946	12036-22-5	DTXSID0065195	Tungsten oxide (WO2)	O=[W]=O	DZKDPOPGYFUOGI-UHFFFAOYSA-N	InChI=1S/2O.W	5	17.40622356	7.972600454				0.063316296	4.987456607	9.933542485
949	12036-76-9	DTXSID9029722	Lead oxide sulfate (Pb2O(SO4)?)	O=S(=O)([O-])[O-].[O-2].[Pb+2].[Pb+2]	LZGQWBREGFOMPG-UHFFFAOYSA-L	InChI=1S/H2O4S.O.2Pb/c1-5(2,3)4;;;/h(H2,1,2,3,4);;;/q;-2;2*+2/p-2	1	0.000286727	17.21957171				1.87E-07	8.22E-05	20.29176944
950	12037-29-5	DTXSID20894261	Praseodymium oxide (Pr6O11)	[O-2].[O-2].[O-2].[O-2].[O-2].[O-2].[O-2].[O-2].[O-2].[O-2].[O-2].[Pr+3].[Pr+3].[Pr+3].[Pr+3].[Pr+3].[Pr+3]	HPZIIFVSYNLWNX-UHFFFAOYSA-N	InChI=1S/11O.6Pr/q11*-2;6*+3	1	191.1516355	17.21957171				0.124959253	54.77124225	20.29176944
951	12037-47-7	DTXSID60872568	Silicon phosphate (Si3(PO4)?4)	O=P([O-])([O-])[O-].O=P([O-])([O-])[O-].O=P([O-])([O-])[O-].O=P([O-])([O-])[O-].[Si+4].[Si+4].[Si+4]	XLUBVTJUEUUZMR-UHFFFAOYSA-B	InChI=1S/4H3O4P.3Si/c4*1-5(2,3)4;;;/h4*(H3,1,2,3,4);;;/q;;;;3*+4/p-12	1	764.6065419	17.21957171				0.499837013	219.084969	20.29176944
952	120-40-1	DTXSID5025491	N,N-Bis(2-hydroxyethyl)dodecanamide	CCCCCCCCCCCC(=O)N(CCO)CCO	AOMUHOFOVNGZAN-UHFFFAOYSA-N	InChI=1S/C16H33NO3/c1-2-3-4-5-6-7-8-9-10-11-16(20)17(12-14-18)13-15-19/h18-19H,2-15H2,1H3	1	143.3637266	17.21957171				0.09371944	41.07843169	20.29176944
953	12040-43-6	DTXSID70890672	Silicic acid, aluminum magnesium sodium salt	O=[Si]([O-])[O-].O=[Si]([O-])[O-].O=[Si]([O-])[O-].[Al+3].[Mg+2].[Na+]	RILYHWBPLWVCBV-UHFFFAOYSA-N	InChI=1S/Al.Mg.Na.3O3Si/c;;;3*1-4(2)3/q+3;+2;+1;3*-2	1	1519.655502	17.21957171				0.993426063	435.4313759	20.29176944
954	12040-58-3	DTXSID1091555	Calcium borate	[Ca+2].[Ca+2].[Ca+2].[O-]B([O-])[O-].[O-]B([O-])[O-]	VLCLHFYFMCKBRP-UHFFFAOYSA-N	InChI=1S/2BO3.3Ca/c2*2-1(3)4;;;/q2*-3;3*+2	41	7.920102627	7.972600454				0.086429701	2.26937038	9.933542485
956	120-46-7	DTXSID3041247	1,3-Diphenyl-1,3-propanedione	O=C(CC(=O)c1ccccc1)c1ccccc1	NZZIMKJIVMHWJC-UHFFFAOYSA-N	InChI=1S/C15H12O2/c16-14(12-7-3-1-4-8-12)11-15(17)13-9-5-2-6-10-13/h1-10H,11H2	3	20.15294167	7.972600454				0.0219923	5.774481855	9.933542485
957	12047-27-7	DTXSID20892161	Barium titanium trioxide	O=[Ti]([O-])[O-].[Ba+2]	WNKMTAQXMLAYHX-UHFFFAOYSA-N	InChI=1S/Ba.3O.Ti/q+2;;2*-1;	2	16.02313691	8.967819757				0.016231587	4.591156707	11.05416517
958	120-47-8	DTXSID9022528	Ethylparaben	CCOC(=O)c1ccc(O)cc1	NUVBSKCKDOMJSU-UHFFFAOYSA-N	InChI=1S/C9H10O3/c1-2-12-9(11)7-3-5-8(10)6-4-7/h3-6,10H,2H2,1H3	4	190.4614329	7.972600454				0.692816133	54.57347648	9.933542485
960	120-51-4	DTXSID8029153	Benzyl benzoate	O=C(OCc1ccccc1)c1ccccc1	SESFRYSPDFLNCH-UHFFFAOYSA-N	InChI=1S/C14H12O2/c15-14(13-9-5-2-6-10-13)16-11-12-7-3-1-4-8-12/h1-10H,11H2	1	59.71577092	17.21957171				0.039037271	17.11053608	20.29176944
962	12054-48-7	DTXSID90274011	Nickel hydroxide (Ni(OH)2)	[Ni+2].[OH-].[OH-]	BFDHFSHZJLFAMC-UHFFFAOYSA-L	InChI=1S/Ni.2H2O/h;2*1H2/q+2;;/p-2	2	3.185860591	11.25718099				0.00278269	0.912854038	13.62664732
964	120-55-8	DTXSID0026967	Diethylene glycol dibenzoate	O=C(OCCOCCOC(=O)c1ccccc1)c1ccccc1	NXQMCAOPTPLPRL-UHFFFAOYSA-N	InChI=1S/C18H18O5/c19-17(15-7-3-1-4-8-15)22-13-11-21-12-14-23-18(20)16-9-5-2-6-10-16/h1-10H,11-14H2	4	141.4680385	7.972600454				0.514599401	40.53525457	9.933542485
965	120-56-9	DTXSID7029611	Triethylene glycol dibenzoate	O=C(OCCOCCOCCOC(=O)c1ccccc1)c1ccccc1	AHSGHEXYEABOKT-UHFFFAOYSA-N	InChI=1S/C20H22O6/c21-19(17-7-3-1-4-8-17)25-15-13-23-11-12-24-14-16-26-20(22)18-9-5-2-6-10-18/h1-10H,11-16H2	5	136.6424762	7.972600454				0.497046098	39.15257197	9.933542485
966	120-57-0	DTXSID7025924	Piperonal	O=Cc1ccc2c(c1)OCO2	SATCULPHIDQDRE-UHFFFAOYSA-N	InChI=1S/C8H6O3/c9-4-6-1-2-7-8(3-6)11-5-10-7/h1-4H,5H2	10	36.10392554	7.972600454				0.393991293	10.34496434	9.933542485
967	12060-00-3	DTXSID1093963	Lead titanium oxide (PbTiO3)	O=[Ti]([O-])[O-].[Pb+2]	NKZSPGSOXYXWQA-UHFFFAOYSA-N	InChI=1S/3O.Pb.Ti/q;2*-1;+2;	1	0.000286727	17.21957171				1.87E-07	8.22E-05	20.29176944
968	12060-59-2	DTXSID70893688	Strontium titanium oxide	O=[Ti]([O-])[O-].[Sr+2]	VEALVRVVWBQVSL-UHFFFAOYSA-N	InChI=1S/3O.Sr.Ti/q;2*-1;+2;	4	120.8949093	7.972600454				0.439763275	34.64037516	9.933542485
969	12061-16-4	DTXSID60893839	Erbium sesquioxide	[Er+3].[Er+3].[O-2].[O-2].[O-2]	ZXGIFJXRQHZCGJ-UHFFFAOYSA-N	InChI=1S/2Er.3O/q2*+3;3*-2	1	191.1516355	17.21957171				0.124959253	54.77124225	20.29176944
970	120-61-6	DTXSID0020498	Dimethyl terephthalate	COC(=O)c1ccc(C(=O)OC)cc1	WOZVHXUHUFLZGK-UHFFFAOYSA-N	InChI=1S/C10H10O4/c1-13-9(11)7-3-5-8(6-4-7)10(12)14-2/h3-6H,1-2H3	16	59.09860212	7.972600454	0.1	13.10364107	18.24823993	0.644925291	16.93369688	9.933542485
971	12062-81-6	DTXSID20152939	Iron manganese trioxide	[Fe+3].[Mn+2].[O-2].[O-2].[O-2]	VGXKKUHITYCBBY-UHFFFAOYSA-N	InChI=1S/Fe.Mn.3O/q+3;+2;3*-2	1	2.867274532	17.21957171				0.001874389	0.821568634	20.29176944
973	12065-90-6	DTXSID4029723	Pentalead tetraoxide sulfate	O=S(=O)([O-])[O-].[O-2].[O-2].[O-2].[O-2].[Pb+2].[Pb+2].[Pb+2].[Pb+2].[Pb+2]	CGYVTNGIAGITCC-UHFFFAOYSA-L	InChI=1S/H2O4S.4O.5Pb/c1-5(2,3)4;;;;;;;;;/h(H2,1,2,3,4);;;;;;;;;/q;4*-2;5*+2/p-2	1	0.000286727	17.21957171				1.87E-07	8.22E-05	20.29176944
974	12067-23-1	NODTXSID_12067-23-1	Ditin trisulphide	S=[Sn]			1	191.1516355	17.21957171				0.124959253	54.77124225	20.29176944
975	12068-53-0	DTXSID00893212	Aluminum zinc oxide (Al2ZnO4)	[Al+3].[Al+3].[O-2].[O-2].[O-2].[O-2].[Zn+2]	DSRXRJYQGIXPCQ-UHFFFAOYSA-N	InChI=1S/2Al.4O.Zn/q2*+3;4*-2;+2	3	85.39697717	7.972600454				0.093191156	24.4690479	9.933542485
977	12070-10-9	DTXSID80893139	Vanadium carbide (VC)	C.[V]	GORXZVFEOLUTMI-UHFFFAOYSA-N	InChI=1S/CH4.V/h1H4;	5	0.649623234	7.972600454				0.002363048	0.186138462	9.933542485
978	12070-12-1	DTXSID4029305	Tungsten carbide	[C-]#[W+]	UONOETXJSWQNOL-UHFFFAOYSA-N	InChI=1S/C.W/q-1;+1	3	14.65659482	7.972600454				0.015994302	4.199597369	9.933542485
979	120-71-8	DTXSID1020350	2-Methoxy-5-methylaniline	COc1ccc(C)cc1N	WXWCDTXEKCVRRO-UHFFFAOYSA-N	InChI=1S/C8H11NO/c1-6-3-4-8(10-2)7(9)5-6/h3-5H,9H2,1-2H3	4	22.41135443	7.972600454				0.081522793	6.421591526	9.933542485
980	12071-83-9	DTXSID1052741	Propineb	CC(CNC(=S)[S-])NC(=S)[S-].[Zn+2]	KKMLIVYBGSAJPM-UHFFFAOYSA-L	InChI=1/C5H10N2S4.Zn/c1-3(7-5(10)11)2-6-4(8)9;/h3H,2H2,1H3,(H2,6,8,9)(H2,7,10,11);/q;+2/p-2	4	0.563971258	7.972600454				0.002051483	0.161596349	9.933542485
981	120-72-9	DTXSID0020737	Indole	c1ccc2[nH]ccc2c1	SIKJAQJRHWYJAI-UHFFFAOYSA-N	InChI=1S/C8H7N/c1-2-4-8-7(3-1)5-6-9-8/h1-6,9H	1	7.964651478	17.21957171				0.005206636	2.282135094	20.29176944
982	120-78-5	DTXSID1020146	2,2'-Dithiobisbenzothiazole	c1ccc2sc(SSc3nc4ccccc4s3)nc2c1	AFZSMODLJJCVPP-UHFFFAOYSA-N	InChI=1S/C14H8N2S4/c1-3-7-11-9(5-1)15-13(17-11)19-20-14-16-10-6-2-4-8-12(10)18-14/h1-8H	12	20.59288885	7.972600454				0.22472401	5.900541217	9.933542485
983	120-80-9	DTXSID3020257	Catechol	Oc1ccccc1O	YCIMNLLNPGFGHC-UHFFFAOYSA-N	InChI=1S/C6H6O2/c7-5-3-1-2-4-6(5)8/h1-4,7-8H	5	50.56499955	7.972600454				0.18393355	14.48853855	9.933542485
984	120-82-1	DTXSID0021965	1,2,4-Trichlorobenzene	Clc1ccc(Cl)c(Cl)c1	PBKONEOXTCPAFI-UHFFFAOYSA-N	InChI=1S/C6H3Cl3/c7-4-1-2-5(8)6(9)3-4/h1-3H	28	7.172422312	7.972600454	0.018181818	3.825086003	12.67444742	0.07827049	2.055135333	9.933542485
985	120-83-2	DTXSID1020439	2,4-Dichlorophenol	Oc1ccc(Cl)cc1Cl	HFZWRUODUSTPEG-UHFFFAOYSA-N	InChI=1S/C6H4Cl2O/c7-4-1-2-6(9)5(8)3-4/h1-3,9H	20	0.981370194	7.972600454	0.003	0.077033363	12.45419475	0.010709398	0.281194898	9.933542485
987	120923-37-7	DTXSID7057945	Amidosulfuron	COc1cc(OC)nc(NC(=O)NS(=O)(=O)N(C)S(C)(=O)=O)n1	CTTHWASMBLQOFR-UHFFFAOYSA-N	InChI=1S/C9H15N5O7S2/c1-14(22(4,16)17)23(18,19)13-9(15)12-8-10-6(20-2)5-7(11-8)21-3/h5H,1-4H3,(H2,10,11,12,13,15)	2	88.52158467	7.972600454				0.096600946	25.36435091	9.933542485
988	120928-09-8	DTXSID4040476	Fenazaquin	CC(C)(C)c1ccc(CCOc2ncnc3ccccc23)cc1	DMYHGDXADUDKCQ-UHFFFAOYSA-N	InChI=1S/C20H22N2O/c1-20(2,3)16-10-8-15(9-11-16)12-13-23-19-17-6-4-5-7-18(17)21-14-22-19/h4-11,14H,12-13H2,1-3H3	33	4.55928046	7.972600454				0.049754058	1.306384086	9.933542485
989	120-93-4	DTXSID0020602	Ethylene urea	O=C1NCCN1	YAMHXTCMCPHKLN-UHFFFAOYSA-N	InChI=1S/C3H6N2O/c6-3-4-1-2-5-3/h1-2H2,(H2,4,5,6)	4	6.185354376	7.972600454				0.022499638	1.772307844	9.933542485
990	120-95-6	DTXSID9026974	2,4-Di-tert-pentylphenol	CCC(C)(C)c1ccc(O)c(C(C)(C)CC)c1	WMVJWKURWRGJCI-UHFFFAOYSA-N	InChI=1S/C16H26O/c1-7-15(3,4)12-9-10-14(17)13(11-12)16(5,6)8-2/h9-11,17H,7-8H2,1-6H3	1	1.170559926	17.21957171				0.000765216	0.33540399	20.29176944
991	120983-64-4	DTXSID3044338	2-(1-Chlorocyclopropyl)-1-(2-chlorophenyl)-3-(1H-1,2,4-triazol-1-yl)-2-propanol	OC(Cc1ccccc1Cl)(Cn1cncn1)C1(Cl)CC1	HHUQPWODPBDTLI-UHFFFAOYSA-N	InChI=1/C14H15Cl2N3O/c15-12-4-2-1-3-11(12)7-14(20,13(16)5-6-13)8-19-10-17-9-18-19/h1-4,9-10,20H,5-8H2	1	0.343364245	17.21957171				0.000224463	0.09838517	20.29176944
992	121-03-9	DTXSID4026975	2-Methyl-5-nitrobenzenesulfonic acid	Cc1ccc([N+](=O)[O-])cc1S(=O)(=O)O	ZDTXQHVBLWYPHS-UHFFFAOYSA-N	InChI=1S/C7H7NO5S/c1-5-2-3-6(8(9)10)4-7(5)14(11,12)13/h2-4H,1H3,(H,11,12,13)	3	31.85955575	7.972600454				0.034767376	9.128812536	9.933542485
994	121-14-2	DTXSID0020529	2,4-Dinitrotoluene	Cc1ccc([N+](=O)[O-])cc1[N+](=O)[O-]	RMBFBMJGBANMMK-UHFFFAOYSA-N	InChI=1S/C7H6N2O4/c1-5-2-3-6(8(10)11)4-7(5)9(12)13/h2-4H,1H3	15	0.292802996	7.972600454	0.002	0.150571017	12.70281184	0.003195271	0.083897707	9.933542485
995	121158-58-5	DTXSID9029853	Phenol, dodecyl-, branched	CCC(C)C(C)C(C)CCc1ccc(O)cc1			7	9.05281396	7.972600454				0.032930213	2.593929501	9.933542485
996	121-17-5	DTXSID2024799	1-Chloro-2-nitro-4-(trifluoromethyl)benzene	O=[N+]([O-])c1cc(C(F)(F)F)ccc1Cl	TZGFQIXRVUHDLE-UHFFFAOYSA-N	InChI=1S/C7H3ClF3NO2/c8-5-2-1-4(7(9,10)11)3-6(5)12(13)14/h1-3H	3	0.088358094	7.972600454				9.64E-05	0.025317506	9.933542485
998	121-20-0	DTXSID9041788	Cinerin II	CC=CCC1=C(C)C(OC(=O)C2C(C=C(C)C(=O)OC)C2(C)C)CC1=O	SHCRDCOTRILILT-WOBDGSLYSA-N	InChI=1S/C21H28O5/c1-7-8-9-14-13(3)17(11-16(14)22)26-20(24)18-15(21(18,4)5)10-12(2)19(23)25-6/h7-8,10,15,17-18H,9,11H2,1-6H3/b8-7-,12-10+/t15-,17+,18+/m1/s1	2	2.629290572	7.972600454				0.002869266	0.753378387	9.933542485
999	121-21-1	DTXSID4034499	Pyrethrin I	C=CC=CCC1=C(C)C(OC(=O)C2C(C=C(C)C)C2(C)C)CC1=O	ROVGZAWFACYCSP-VUMXUWRFSA-N	InChI=1S/C21H28O3/c1-7-8-9-10-15-14(4)18(12-17(15)22)24-20(23)19-16(11-13(2)3)21(19,5)6/h7-9,11,16,18-19H,1,10,12H2,2-6H3/b9-8-/t16-,18+,19+/m1/s1	2	2.629290572	7.972600454				0.002869266	0.753378387	9.933542485
1000	12122-67-7	DTXSID5021465	Zineb	S=C([S-])NCCNC(=S)[S-].[Zn+2]	AMHNZOICSMBGDH-UHFFFAOYSA-L	InChI=1S/C4H8N2S4.Zn/c7-3(8)5-1-2-6-4(9)10;/h1-2H2,(H2,5,7,8)(H2,6,9,10);/q;+2/p-2	4	3.185860591	7.972600454	0.05	2.620728213	18.24823993	0.01158878	0.912854038	9.933542485
1001	12124-97-9	DTXSID8035681	Ammonium bromide	[Br-].[NH4+]	SWLVFNYSXGMGBS-UHFFFAOYSA-N	InChI=1S/BrH.H3N/h1H;1H3	19	21.63850974	7.972600454				0.236134556	6.200146057	9.933542485
1002	12125-01-8	DTXSID6050463	Ammonium fluoride	[F-].[NH4+]	LDDQLRUQCUTJBB-UHFFFAOYSA-N	InChI=1S/FH.H3N/h1H;1H3	1	324.1358283	17.21957171				0.211893406	92.87559549	20.29176944
1003	12125-02-9	DTXSID0020078	Ammonium chloride	[Cl-].[NH4+]	NLXLAEXVIDQMFP-UHFFFAOYSA-N	InChI=1S/ClH.H3N/h1H;1H3	14	276.9730679	7.972600454				3.022523883	79.36191058	9.933542485
1004	121-29-9	DTXSID2042353	Pyrethrin II	C=CC=CCC1=C(C)C(OC(=O)C2C(C=C(C)C(=O)OC)C2(C)C)CC1=O	VJFUPGQZSXIULQ-XIGJTORUSA-N	InChI=1S/C22H28O5/c1-7-8-9-10-15-14(3)18(12-17(15)23)27-21(25)19-16(22(19,4)5)11-13(2)20(24)26-6/h7-9,11,16,18-19H,1,10,12H2,2-6H3/b9-8-,13-11+/t16-,18+,19+/m1/s1	2	2.629290572	7.972600454				0.002869266	0.753378387	9.933542485
1005	121-30-2	DTXSID1059521	1,3-Benzenedisulfonamide, 4-amino-6-chloro-	Nc1cc(Cl)c(S(N)(=O)=O)cc1S(N)(=O)=O	IHJCXVZDYSXXFT-UHFFFAOYSA-N	InChI=1S/C6H8ClN3O4S2/c7-3-1-4(8)6(16(10,13)14)2-5(3)15(9,11)12/h1-2H,8H2,(H2,9,11,12)(H2,10,13,14)	1	17.20364719	17.21957171				0.011246333	4.929411803	20.29176944
1006	121-32-4	DTXSID5021968	3-Ethoxy-4-hydroxybenzaldehyde	CCOc1cc(C=O)ccc1O	CBOQJANXLMLOSS-UHFFFAOYSA-N	InChI=1S/C9H10O3/c1-2-12-9-5-7(6-10)3-4-8(9)11/h3-6,11H,2H2,1H3	18	100.4818734	7.972600454				1.096528498	28.79136774	9.933542485
1007	121-33-5	DTXSID0021969	4-Hydroxy-3-methoxybenzaldehyde	COc1cc(C=O)ccc1O	MWOOGOJBHIARFG-UHFFFAOYSA-N	InChI=1S/C8H8O3/c1-11-8-4-6(5-9)2-3-7(8)10/h2-5,10H,1H3	14	61.73658095	7.972600454				0.673712761	17.68956474	9.933542485
1011	12141-20-7	DTXSID4029725	Lead oxide phosphonate	O=[PH]([O-])[O-].[O-2].[O-2].[Pb+2].[Pb+2].[Pb+2]	FHHDPUFNKXTLGO-UHFFFAOYSA-L	InChI=1S/H3O3P.2O.3Pb/c1-4(2)3;;;;;/h4H,(H2,1,2,3);;;;;/q;2*-2;3*+2/p-2	1	0.000286727	17.21957171				1.87E-07	8.22E-05	20.29176944
1013	121-43-7	DTXSID0037738	Trimethyl borate	COB(OC)OC	WRECIMRULFAWHA-UHFFFAOYSA-N	InChI=1S/C3H9BO3/c1-5-4(6-2)7-3/h1-3H3	14	6.061368338	7.972600454				0.066145892	1.736781759	9.933542485
1015	121-44-8	DTXSID3024366	Triethylamine	CCN(CC)CC	ZMANZCXQSJIPKH-UHFFFAOYSA-N	InChI=1S/C6H15N/c1-4-7(5-2)6-3/h4-6H2,1-3H3	1	0.019115164	17.21957171				1.25E-05	0.005477124	20.29176944
1016	121451-02-3	DTXSID0034774	Noviflumuron	O=C(NC(=O)c1c(F)cccc1F)Nc1cc(Cl)c(OC(F)(F)C(F)C(F)(F)F)c(Cl)c1F	YTYGAJLZOJPJGH-UHFFFAOYSA-N	InChI=1/C17H7Cl2F9N2O3/c18-5-4-8(29-15(32)30-13(31)9-6(20)2-1-3-7(9)21)11(22)10(19)12(5)33-17(27,28)14(23)16(24,25)26/h1-4,14H,(H2,29,30,31,32)	8	0.765275851	7.972600454				0.002783742	0.219276748	9.933542485
1017	121-47-1	DTXSID6024462	3-Aminobenzenesulfonic acid	Nc1cccc(S(=O)(=O)O)c1	ZAJAQTYSTDTMCU-UHFFFAOYSA-N	InChI=1S/C6H7NO3S/c7-5-2-1-3-6(4-5)11(8,9)10/h1-4H,7H2,(H,8,9,10)	2	36.26847279	8.985320296				0.036694505	10.39211255	11.07385911
1020	121552-61-2	DTXSID1032359	Cyprodinil	Cc1cc(C2CC2)nc(Nc2ccccc2)n1	HAORKNGNJCEJBX-UHFFFAOYSA-N	InChI=1S/C14H15N3/c1-10-9-13(11-7-8-11)17-14(15-10)16-12-5-3-2-4-6-12/h2-6,9,11H,7-8H2,1H3,(H,15,16,17)	22	5.169668285	7.972600454	0.027	0.849115941	13.17955748	0.056415037	1.481280311	9.933542485
1021	121-57-3	DTXSID6024464	4-Aminobenzenesulfonic acid	Nc1ccc(S(=O)(=O)O)cc1	HVBSAKJJOYLTQU-UHFFFAOYSA-N	InChI=1S/C6H7NO3S/c7-5-1-3-6(4-2-5)11(8,9)10/h1-4H,7H2,(H,8,9,10)	4	314.5381784	7.972600454				1.144153549	90.12555254	9.933542485
1024	1215841-86-3	NODTXSID_1215841-86-3	trans-N1,N1,N4,N4-Tetrakis(2-hydroxyethyl)1,4-cyclohexanedicarboxamide	O=C(C1CCC(C(=O)N(CCO)CCO)CC1)N(CCO)CCO	RRAOOBQCQCDRKP-HDJSIYSDSA-N	InChI=1/C16H30N2O6/c19-9-5-17(6-10-20)15(23)13-1-2-14(4-3-13)16(24)18(7-11-21)8-12-22/h13-14,19-22H,1-12H2/t13-,14-	2	57.34549064	8.46911223				0.060245355	16.43137268	10.4927768
1028	12160-44-0	DTXSID40923880	Iron(3+) potassium oxide (1/1/2)	[Fe+3].[K+].[O-2].[O-2]	UMPKMCDVBZFQOK-UHFFFAOYSA-N	InChI=1S/Fe.K.2O/q+3;+1;2*-2	1	38.23032709	17.21957171				0.024991851	10.95424845	20.29176944
1029	121-60-8	DTXSID8026981	4-(Acetylamino)benzenesulfonyl chloride	CC(=O)Nc1ccc(S(=O)(=O)Cl)cc1	GRDXCFKBQWDAJH-UHFFFAOYSA-N	InChI=1S/C8H8ClNO3S/c1-6(11)10-7-2-4-8(5-3-7)14(9,12)13/h2-5H,1H3,(H,10,11)	2	35.54742075	8.514478981				0.037218876	10.18550738	10.54385926
1031	12167-74-7	DTXSID50872537	Calcium hydroxide phosphate (Ca5(OH)?(PO4)?3)	O=P([O-])([O-])[O-].O=P([O-])([O-])[O-].O=P([O-])([O-])[O-].[Ca+2].[Ca+2].[Ca+2].[Ca+2].[Ca+2].[OH-]	XYJRXVWERLGGKC-UHFFFAOYSA-D	InChI=1S/5Ca.3H3O4P.H2O/c;;;;;3*1-5(2,3)4;/h;;;;;3*(H3,1,2,3,4);1H2/q5*+2;;;;/p-10	23	129.3789169	7.972600454				1.411873253	37.0713229	9.933542485
1032	121-69-7	DTXSID2020507	N,N-Dimethylaniline	CN(C)c1ccccc1	JLTDJTHDQAWBAV-UHFFFAOYSA-N	InChI=1S/C8H11N/c1-9(2)8-6-4-3-5-7-8/h3-7H,1-2H3	25	3.206414922	7.972600454	0.002	1.957780247	18.48142936	0.034990643	0.918743531	9.933542485
1034	121-75-5	DTXSID4020791	Malathion	CCOC(=O)CC(SP(=S)(OC)OC)C(=O)OCC	JXSJBGJIGXNWCI-UHFFFAOYSA-N	InChI=1/C10H19O6PS2/c1-5-15-9(11)7-8(10(12)16-6-2)19-17(18,13-3)14-4/h8H,5-7H2,1-4H3	33	4.196195483	7.972600454	0.037	0.701865958	11.09105119	0.045791821	1.202348276	9.933542485
1035	121776-33-8	DTXSID4041999	Furilazole	CC1(C)OC(c2ccco2)CN1C(=O)C(Cl)Cl	MCNOFYBITGAAGM-UHFFFAOYSA-N	InChI=1/C11H13Cl2NO3/c1-11(2)14(10(15)9(12)13)6-8(17-11)7-4-3-5-16-7/h3-5,8-9H,6H2,1-2H3	3	0.501206269	7.972600454				0.000546951	0.143612111	9.933542485
1036	121-79-9	DTXSID5021201	Propyl gallate	CCCOC(=O)c1cc(O)c(O)c(O)c1	ZTHYODDOHIVTJV-UHFFFAOYSA-N	InChI=1S/C10H12O5/c1-2-3-15-10(14)6-4-7(11)9(13)8(12)5-6/h4-5,11-13H,2-3H2,1H3	18	99.53107291	7.972600454				1.086152698	28.51893206	9.933542485
1037	121-82-4	DTXSID9024142	Cyclonite	O=[N+]([O-])N1CN([N+](=O)[O-])CN([N+](=O)[O-])C1	XTFIVUDBNACUBN-UHFFFAOYSA-N	InChI=1S/C3H6N6O6/c10-7(11)4-1-5(8(12)13)3-6(2-4)9(14)15/h1-3H2	15	0.920397415	7.972600454	0.004	0.472080379	11.97552323	0.01004402	0.263724188	9.933542485
1040	12190-79-3	DTXSID40893216	Cobalt lithium oxide (CoLiO2)	[Co+3].[Li+].[O-2].[O-2]	LSZLYXRYFZOJRA-UHFFFAOYSA-N	InChI=1S/Co.Li.2O/q+3;+1;2*-2	4	2.784076385	7.972600454				0.010127263	0.797729623	9.933542485
1041	121-91-5	DTXSID3021485	1,3-Benzenedicarboxylic acid	O=C(O)c1cccc(C(=O)O)c1	QQVIHTHCMHWDBS-UHFFFAOYSA-N	InChI=1S/C8H6O4/c9-7(10)5-2-1-3-6(4-5)8(11)12/h1-4H,(H,9,10)(H,11,12)	2	49.35514005	8.820514502				0.050528887	14.14187394	10.88838074
1047	122008-85-9	DTXSID1034503	Cyhalofop-butyl	CCCCOC(=O)C(C)Oc1ccc(Oc2ccc(C#N)cc2F)cc1	TYIYMOAHACZAMQ-CQSZACIVSA-N	InChI=1S/C20H20FNO4/c1-3-4-11-24-20(23)14(2)25-16-6-8-17(9-7-16)26-19-10-5-15(13-22)12-18(19)21/h5-10,12,14H,3-4,11H2,1-2H3/t14-/m1/s1	22	1.448366713	7.972600454	0.01	0.263142506	13.36926906	0.015805591	0.415004789	9.933542485
1048	122-00-9	DTXSID9044374	p-Methylacetophenone	CC(=O)c1ccc(C)cc1	GNKZMNRKLCTJAY-UHFFFAOYSA-N	InChI=1S/C9H10O/c1-7-3-5-9(6-4-7)8(2)10/h3-6H,1-2H3	2	76.80744513	9.886454747				0.073062475	22.00786394	12.08734086
1049	12202-17-4	DTXSID9029726	Tetralead trioxide sulfate	O=S(=O)([O-])[O-].[O-2].[O-2].[O-2].[Pb+2].[Pb+2].[Pb+2].[Pb+2]	OCWMFVJKFWXKNZ-UHFFFAOYSA-L	InChI=1S/H2O4S.3O.4Pb/c1-5(2,3)4;;;;;;;/h(H2,1,2,3,4);;;;;;;/q;3*-2;4*+2/p-2	1	0.000286727	17.21957171				1.87E-07	8.22E-05	20.29176944
1050	1220616-44-3	NODTXSID_1220616-44-3	Steviol glycosides	C=C1CC23CCC4C(C)(C(=O)OC5OC(CO)C(O)C(OC6OC(CO)C(O)C(O)C6O)C5OC5OC(CO)C(O)C(O)C5O)CCCC4(C)C2CCC1(OC1OC(CO)C(O)C(OC2OC(CO)C(O)C(O)C2O)C1OC1OC(CO)C(O)C(O)C1O)C3	GSGVXNMGMKBGQU-SWXNTNRLSA-N	InChI=1S/C56H90O33/c1-19-11-55-9-5-26-53(2,7-4-8-54(26,3)52(77)88-50-44(86-48-40(75)36(71)30(65)22(14-59)80-48)42(32(67)24(16-61)82-50)84-46-38(73)34(69)28(63)20(12-57)78-46)27(55)6-10-56(19,18-55)89-51-45(87-49-41(76)37(72)31(66)23(15-60)81-49)43(33(68)25(17-62)83-51)85-47-39(74)35(70)29(64)21(13-58)79-47/h20-51,57-76H,1,4-18H2,2-3H3/t20?,21?,22?,23?,24?,25?,26-,27+,28?,29?,30?,31?,32?,33?,34?,3…	1	181.6709005	17.21957171				0.118761527	52.05469929	20.29176944
375	106-24-1	DTXSID8026727	Geraniol	CC(C)=CCCC(C)=CCO	GLZPCOQZEFWAFX-JXMROGBWSA-N	InChI=1S/C10H18O/c1-9(2)5-4-6-10(3)7-8-11/h5,7,11H,4,6,8H2,1-3H3/b10-7+	7	73.63038703	7.972600454				0.267835431	21.0975321	9.933542485
1052	12207-63-5	NODTXSID_12207-63-5	Ammonium trivanadium octaoxide	[NH4+].[O-2].[O-2].[O-2].[O-2].[O-2].[O-2].[O-2].[O-2].[V].[V].[V]	POMVSUFROMBINU-UHFFFAOYSA-O	InChI=1S/H3N.8O.3V/h1H3;;;;;;;;;;;/q;8*-2;;;/p+1	4	0.156849245	7.972600454				0.00057055	0.044942477	9.933542485
1054	122-14-5	DTXSID4032613	Fenitrothion	COP(=S)(OC)Oc1ccc([N+](=O)[O-])c(C)c1	ZNOLGFHPUIJIMJ-UHFFFAOYSA-N	InChI=1S/C9H12NO5PS/c1-7-6-8(4-5-9(7)10(11)12)15-16(17,13-2)14-3/h4-6H,1-3H3	22	0.428156184	7.972600454	0.0013	0.091368926	12.64304071	0.00467234	0.122680855	9.933542485
1058	122-19-0	DTXSID2025139	N,N-Dimethyl-N-benzyl-N-octadecylammonium chloride	CCCCCCCCCCCCCCCCCC[N+](C)(C)Cc1ccccc1.[Cl-]	SFVFIFLLYFPGHH-UHFFFAOYSA-M	InChI=1S/C27H50N.ClH/c1-4-5-6-7-8-9-10-11-12-13-14-15-16-17-18-22-25-28(2,3)26-27-23-20-19-21-24-27;/h19-21,23-24H,4-18,22,25-26H2,1-3H3;1H/q+1;/p-1	2	25.23521968	8.893197962				0.025700402	7.230721972	10.97018596
1059	122-20-3	DTXSID5021415	Triisopropanolamine	CC(O)CN(CC(C)O)CC(C)O	SLINHMUFWFWBMU-UHFFFAOYSA-N	InChI=1/C9H21NO3/c1-7(11)4-10(5-8(2)12)6-9(3)13/h7-9,11-13H,4-6H2,1-3H3	4	69.53477199	7.972600454				0.252937359	19.92400344	9.933542485
1060	1222-05-5	DTXSID8027373	Cyclopenta[g]-2-benzopyran, 1,3,4,6,7,8-hexahydro-4,6,6,7,8,8-hexamethyl-	CC1COCc2cc3c(cc21)C(C)(C)C(C)C3(C)C	ONKNPOPIGWHAQC-UHFFFAOYSA-N	InChI=1/C18H26O/c1-11-9-19-10-13-7-15-16(8-14(11)13)18(5,6)12(2)17(15,3)4/h7-8,11-12H,9-10H2,1-6H3	1	22.30102414	17.21957171				0.01457858	6.389978263	20.29176944
1062	12225-06-8	DTXSID5065277	C.I. Pigment Red 176	COc1ccc(C(=O)Nc2ccccc2)cc1N=Nc1c(O)c(C(=O)Nc2ccc3[nH]c(=O)[nH]c3c2)cc2ccccc12	LOGJDHWBDGLMNO-UHFFFAOYSA-N	InChI=1S/C32H24N6O5/c1-43-27-14-11-19(30(40)33-20-8-3-2-4-9-20)16-26(27)37-38-28-22-10-6-5-7-18(22)15-23(29(28)39)31(41)34-21-12-13-24-25(17-21)36-32(42)35-24/h2-17,39H,1H3,(H,33,40)(H,34,41)(H2,35,36,42)	7	120.6902822	7.972600454				0.439018931	34.58174274	9.933542485
1063	12225-08-0	DTXSID0065278	C.I. Pigment Violet 32	CNS(=O)(=O)c1cc(OC)c(N=Nc2c(O)c(C(=O)Nc3ccc4[nH]c(=O)[nH]c4c3)cc3ccccc23)cc1OC	UYYYMGPWQPIMAL-UHFFFAOYSA-N	InChI=1S/C27H24N6O7S/c1-28-41(37,38)23-13-21(39-2)20(12-22(23)40-3)32-33-24-16-7-5-4-6-14(16)10-17(25(24)34)26(35)29-15-8-9-18-19(11-15)31-27(36)30-18/h4-13,28,34H,1-3H3,(H,29,35)(H2,30,31,36)	5	166.4071639	7.972600454				0.605317129	47.6811358	9.933542485
1064	12225-18-2	DTXSID9041736	C.I. Pigment Yellow 97	COc1cc(NC(=O)C(=NNc2cc(OC)c(S(=O)(=O)Nc3ccccc3)cc2OC)C(C)=O)c(OC)cc1Cl	WNWZKKBGFYKSGA-UHFFFAOYSA-N	InChI=1/C26H27ClN4O8S/c1-15(32)25(26(33)28-18-12-20(36-2)17(27)11-21(18)37-3)30-29-19-13-23(39-5)24(14-22(19)38-4)40(34,35)31-16-9-7-6-8-10-16/h6-14,25,31H,1-5H3,(H,28,33)	2	955.7581773	8.710155331				0.986366517	273.8562113	10.76415768
1065	12225-21-7	DTXSID2025921	C.I. Pigment Yellow 100	O=C(O)c1[nH]n(-c2ccc(S(=O)(=O)O)cc2)c(=O)c1N=Nc1ccc(S(=O)(=O)[O-])cc1.O=C(O)c1[nH]n(-c2ccc(S(=O)(=O)O)cc2)c(=O)c1N=Nc1ccc(S(=O)(=O)[O-])cc1.O=C(O)c1[nH]n(-c2ccc(S(=O)(=O)O)cc2)c(=O)c1N=Nc1ccc(S(=O)(=O)[O-])cc1.[Al+3]	WNVDZDLVUGYYKK-HBGYKRQNSA-K	InChI=1/3C16H12N4O9S2.Al/c3*21-15-13(18-17-9-1-5-11(6-2-9)30(24,25)26)14(16(22)23)19-20(15)10-3-7-12(8-4-10)31(27,28)29;/h3*1-8,13H,(H,22,23)(H,24,25,26)(H,27,28,29);/q;;;+3/p-3/b3*18-17+;	6	385.6363996	7.972600454				1.402778059	110.4975357	9.933542485
1066	12227-62-2	DTXSID5093971	C.I. Pigment Red 193	O=S(=O)(O)c1ccc2c(N=Nc3ccc(S(=O)(=O)O)c4ccccc34)c(O)c(S(=O)(=O)O)cc2c1.[Al+3]			3	152.6861885	7.972600454				0.166621851	43.74962421	9.933542485
1067	122-32-7	DTXSID3026988	Glyceryl trioleate	CCCCCCCCC=CCCCCCCCC(=O)OCC(COC(=O)CCCCCCCC=CCCCCCCCC)OC(=O)CCCCCCCC=CCCCCCCCC	PHYFQTYBJUILEZ-IUPFWZBJSA-N	InChI=1S/C57H104O6/c1-4-7-10-13-16-19-22-25-28-31-34-37-40-43-46-49-55(58)61-52-54(63-57(60)51-48-45-42-39-36-33-30-27-24-21-18-15-12-9-6-3)53-62-56(59)50-47-44-41-38-35-32-29-26-23-20-17-14-11-8-5-2/h25-30,54H,4-24,31-53H2,1-3H3/b28-25-,29-26-,30-27-	3	736.4637647	7.972600454				0.803680782	211.021136	9.933542485
1068	122-34-9	DTXSID4021268	Simazine	CCNc1nc(Cl)nc(NCC)n1	ODCWYMIRDDJXKW-UHFFFAOYSA-N	InChI=1S/C7H12ClN5/c1-3-9-6-11-5(8)12-7(13-6)10-4-2/h3-4H2,1-2H3,(H2,9,10,11,12,13)	27	0.28885861	7.972600454	0.009333333	0.226748254	12.45419475	0.003152227	0.08276751	9.933542485
1069	12236-62-3	DTXSID9041732	C.I. Pigment Orange 36	CC(=O)C(=NNc1ccc(Cl)cc1[N+](=O)[O-])C(=O)Nc1ccc2[nH]c(=O)[nH]c2c1	DLQMNSDNQWLFSS-UHFFFAOYSA-N	InChI=1/C17H13ClN6O5/c1-8(25)15(23-22-12-4-2-9(18)6-14(12)24(28)29)16(26)19-10-3-5-11-13(7-10)21-17(27)20-11/h2-7,15H,1H3,(H,19,26)(H2,20,21,27)	1	38.23032709	17.21957171				0.024991851	10.95424845	20.29176944
1070	12236-64-5	DTXSID4065288	2-Naphthalenecarboxamide, N-[4-(acetylamino)phenyl]-4-[[5-(aminocarbonyl)-2-chlorophenyl]azo]-3-hydroxy-	CC(=O)Nc1ccc(NC(=O)c2cc3ccccc3c(N=Nc3cc(C(N)=O)ccc3Cl)c2O)cc1	UHZVOVCIPHZPEI-UHFFFAOYSA-N	InChI=1S/C26H20ClN5O4/c1-14(33)29-17-7-9-18(10-8-17)30-26(36)20-12-15-4-2-3-5-19(15)23(24(20)34)32-31-22-13-16(25(28)35)6-11-21(22)27/h2-13,34H,1H3,(H2,28,35)(H,29,33)(H,30,36)	1	38.23032709	17.21957171				0.024991851	10.95424845	20.29176944
1071	12237-62-6	DTXSID0093974	C.I. Pigment Violet 27	O=C1c2ccccc2C(=O)c2c(Nc3ccccc3)ccc(O)c21	ZNQIAQXHADXXQI-UHFFFAOYSA-N	InChI=1S/C20H13NO3/c22-16-11-10-15(21-12-6-2-1-3-7-12)17-18(16)20(24)14-9-5-4-8-13(14)19(17)23/h1-11,21-22H	11	1.940014237	7.972600454				0.021170793	0.555878005	9.933542485
1072	12237-63-7	DTXSID5093975	C.I. Pigment Red 169	CCOC(=O)c1ccccc1-c1c2ccc(=[N+](CC)CC)cc-2oc2cc(N(CC)CC)ccc12.CCOC(=O)c1ccccc1-c1c2ccc(=[N+](CC)CC)cc-2oc2cc(N(CC)CC)ccc12.[C-]#N.[C-]#N.[C-]#N.[C-]#N.[C-]#N.[C-]#N.[Cu+2].[Fe+2]	YTQPEJDAMFFAES-UHFFFAOYSA-N	InChI=1S/2C30H35N2O3.6CN.Cu.Fe/c2*1-6-31(7-2)21-15-17-25-27(19-21)35-28-20-22(32(8-3)9-4)16-18-26(28)29(25)23-13-11-12-14-24(23)30(33)34-10-5;6*1-2;;/h2*11-20H,6-10H2,1-5H3;;;;;;;;/q2*+1;6*-1;2*+2	7	6.014810193	7.972600454				0.021879272	1.723441316	9.933542485
1073	12238-31-2	DTXSID201014749	2-[(3-Carboxy-2-hydroxynaphthalen-1-yl)diazenyl]-5-chloro-4-methylbenzenesulfonate;manganese	Cc1cc(/N=N/c2c([O-])c(C(=O)[O-])cc3ccccc23)c(S(=O)(=O)[O-])cc1Cl.[H+].[Mn+2]	LGWHUHPHCCFFFE-ANVLNOONSA-L	InChI=1S/C18H13ClN2O6S.Mn/c1-9-6-14(15(8-13(9)19)28(25,26)27)20-21-16-11-5-3-2-4-10(11)7-12(17(16)22)18(23)24;/h2-8,22H,1H3,(H,23,24)(H,25,26,27);/q;+2/p-2/b21-20+;	3	47.14204714	7.972600454				0.0514447	13.5077499	9.933542485
1075	122-39-4	DTXSID4021975	Diphenylamine	c1ccc(Nc2ccccc2)cc1	DMBHHRLKUKUOEG-UHFFFAOYSA-N	InChI=1S/C12H11N/c1-3-7-11(8-4-1)13-12-9-5-2-6-10-12/h1-10,13H	32	4.411536802	7.972600454	0.04375	2.886885082	12.28335288	0.048141776	1.26405066	9.933542485
1076	12239-87-1	DTXSID3051622	Copper monochlorophthalocyanine	C1=CC2c3nc4nc(nc5[n-]c(nc6[nH]c(nc(n3)C2C=C1)c1ccccc61)c1ccccc51)-c1ccccc1-4.[Cl-].[Cu+2]	UODKSNQRYKJFKC-UHFFFAOYSA-M	InChI=1/C32H19N8.ClH.Cu/c1-2-10-18-17(9-1)25-33-26(18)38-28-21-13-5-6-14-22(21)30(35-28)40-32-24-16-8-7-15-23(24)31(36-32)39-29-20-12-4-3-11-19(20)27(34-29)37-25;;/h1-18H,(H-,33,34,35,36,37,38,39,40);1H;/q-1;;+2/p-1	10	280.9124196	7.972600454				3.065512844	80.49066464	9.933542485
1077	122-40-7	DTXSID8029157	2-(Phenylmethylene)-heptanal	CCCCCC(C=O)=Cc1ccccc1	HMKKIXGYKWDQSV-UHFFFAOYSA-N	InChI=1S/C14H18O/c1-2-3-5-10-14(12-15)11-13-8-6-4-7-9-13/h4,6-9,11-12H,2-3,5,10H2,1H3	4	15.25499282	7.972600454				0.055491051	4.371058114	9.933542485
1078	122-42-9	DTXSID7020766	Propham	CC(C)OC(=O)Nc1ccccc1	VXPLXMJHHKHSOA-UHFFFAOYSA-N	InChI=1S/C10H13NO2/c1-8(2)13-10(12)11-9-6-4-3-5-7-9/h3-8H,1-2H3,(H,11,12)	5	19.11516355	7.972600454	0.02	10.48291285	12.45419475	0.069532679	5.477124225	9.933542485
1079	122453-73-0	DTXSID9032533	Chlorfenapyr	CCOCn1c(-c2ccc(Cl)cc2)c(C#N)c(Br)c1C(F)(F)F	CWFOCCVIPCEQCK-UHFFFAOYSA-N	InChI=1S/C15H11BrClF3N2O/c1-2-23-8-22-13(9-3-5-10(17)6-4-9)11(7-21)12(16)14(22)15(18,19)20/h3-6H,2,8H2,1H3	12	2.245985827	7.972600454	0.003	0.63596338	12.69598233	0.024509769	0.643548948	9.933542485
1080	122454-29-9	DTXSID6041503	Tralopyril	N#Cc1c(-c2ccc(Cl)cc2)[nH]c(C(F)(F)F)c1Br	XNFIRYXKTXAHAC-UHFFFAOYSA-N	InChI=1S/C12H5BrClF3N2/c13-9-8(5-18)10(19-11(9)12(15,16)17)6-1-3-7(14)4-2-6/h1-4,19H	2	0.401418434	10.55058257				0.000365954	0.115019609	12.83349885
1083	122-51-0	DTXSID8041957	Ethyl orthoformate	CCOC(OCC)OCC	GKASDNZWUGIAMG-UHFFFAOYSA-N	InChI=1S/C7H16O3/c1-4-8-7(9-5-2)10-6-3/h7H,4-6H2,1-3H3	1	58.11009718	17.21957171				0.037987613	16.65045765	20.29176944
1084	12251-53-5	NODTXSID_12251-53-5	Sodium Tetrahydroxoaluminate	[Al+3].[Na+].[OH-].[OH-].[OH-].[OH-]	SVEIXENKLWYGIZ-UHFFFAOYSA-J	InChI=1S/Al.Na.4H2O/h;;4*1H2/q+3;+1;;;;/p-4	11	2.857433026	7.972600454				0.031182308	0.818748718	9.933542485
1085	122-52-1	DTXSID2026991	Triethyl phosphite	CCOP(OCC)OCC	BDZBKCUKTQZUTL-UHFFFAOYSA-N	InChI=1S/C6H15O3P/c1-4-7-10(8-5-2)9-6-3/h4-6H2,1-3H3	3	21.12625938	7.972600454				0.023054452	6.053369451	9.933542485
1087	122-57-6	DTXSID4025662	Methyl styryl ketone	CC(=O)C=Cc1ccccc1	BWHOZHOGCMHOBV-UHFFFAOYSA-N	InChI=1S/C10H10O/c1-9(11)7-8-10-5-3-2-4-6-10/h2-8H,1H3	2	35.11184441	9.262204603				0.034839251	10.0607004	11.38538871
1091	122-62-3	DTXSID7025055	Bis(2-ethylhexyl) decanedioate	CCCCC(CC)COC(=O)CCCCCCCCC(=O)OCC(CC)CCCC	VJHINFRRDQUWOJ-UHFFFAOYSA-N	InChI=1/C26H50O4/c1-5-9-17-23(7-3)21-29-25(27)19-15-13-11-12-14-16-20-26(28)30-22-24(8-4)18-10-6-2/h23-24H,5-22H2,1-4H3	5	146.7356249	7.972600454				0.533760597	42.04459166	9.933542485
1093	122628-50-6	DTXSID10924223	Disodium 2-carboxy-4,5-dioxo-4,5-dihydro-1H-pyrrolo[2,3-f]quinoline-7,9-dicarboxylate	O=C([O-])c1cc(C(=O)[O-])c2c(n1)C(=O)C(=O)c1cc(C(=O)O)[nH]c1-2.[Na+].[Na+]	UFVBOGYDCJNLPM-UHFFFAOYSA-L	InChI=1S/C14H6N2O8.2Na/c17-10-4-2-6(14(23)24)15-8(4)7-3(12(19)20)1-5(13(21)22)16-9(7)11(10)18;;/h1-2,15H,(H,19,20)(H,21,22)(H,23,24);;/q;2*+1/p-2	1	15.60746568	17.21957171				0.01020288	4.472053203	20.29176944
1094	122-63-4	DTXSID4044791	Benzyl propanoate	CCC(=O)OCc1ccccc1	VHOMAPWVLKRQAZ-UHFFFAOYSA-N	InChI=1S/C10H12O2/c1-2-10(11)12-8-9-6-4-3-5-7-9/h3-7H,2,8H2,1H3	3	113.275341	7.972600454				0.123613977	32.45711776	9.933542485
1095	122-66-7	DTXSID7020710	1,2-Diphenylhydrazine	c1ccc(NNc2ccccc2)cc1	YBQZXXMEJHZYMB-UHFFFAOYSA-N	InChI=1S/C12H12N2/c1-3-7-11(8-4-1)13-14-12-9-5-2-6-10-12/h1-10,13-14H	5	1.356927159	7.972600454				0.004935913	0.388804344	9.933542485
1102	1228180-58-2	NODTXSID_1228180-58-2	Disodium {sulfonylbis[4,1-phenylenediazene-2,1-diyl(1-ethyl-6-hydroxy-4-methyl-2-oxo-1,2-dihydropyridine-5,3-diyl)]}dimethanesulfonate	CCn1c(O)c(CS(=O)(=O)[O-])c(C)c(N=Nc2ccc(S(=O)(=O)c3ccc(N=Nc4c(C)c(CS(=O)(=O)[O-])c(O)n(CC)c4=O)cc3)cc2)c1=O.[Na+].[Na+]	CMXLXDYHEIIMLD-UHFFFAOYSA-L	InChI=1S/C30H32N6O12S3.2Na/c1-5-35-27(37)23(15-49(41,42)43)17(3)25(29(35)39)33-31-19-7-11-21(12-8-19)51(47,48)22-13-9-20(10-14-22)32-34-26-18(4)24(16-50(44,45)46)28(38)36(6-2)30(26)40;;/h7-14,39-40H,5-6,15-16H2,1-4H3,(H,41,42,43)(H,44,45,46);;/q;2*+1/p-2	1	76.46065419	17.21957171				0.049983701	21.9084969	20.29176944
1106	1228284-64-7	DTXSID60894826	Pydiflumetofen	CON(C(=O)c1cn(C)nc1C(F)F)C(C)Cc1c(Cl)cc(Cl)cc1Cl	DGOAXBPOVUPPEB-UHFFFAOYSA-N	InChI=1/C16H16Cl3F2N3O2/c1-8(4-10-12(18)5-9(17)6-13(10)19)24(26-3)16(25)11-7-23(2)22-14(11)15(20)21/h5-8,15H,4H2,1-3H3	2	3.070273762	7.972600454				0.003350498	0.879734602	9.933542485
1107	122836-35-5	DTXSID6032645	Sulfentrazone	Cc1nn(-c2cc(NS(C)(=O)=O)c(Cl)cc2Cl)c(=O)n1C(F)F	OORLZFUTLGXMEF-UHFFFAOYSA-N	InChI=1S/C11H10Cl2F2N4O3S/c1-5-16-19(11(20)18(5)10(14)15)9-4-8(17-23(2,21)22)6(12)3-7(9)13/h3-4,10,17H,1-2H3	12	15.71173074	7.972600454	0.1	2.09658257	12.45419475	0.171457398	4.501928579	9.933542485
1109	122-84-9	DTXSID9059545	2-Propanone, 1-(4-methoxyphenyl)-	COc1ccc(CC(C)=O)cc1	WFWKNGZODAOLEO-UHFFFAOYSA-N	InChI=1S/C10H12O2/c1-8(11)7-9-3-5-10(12-2)6-4-9/h3-6H,7H2,1-2H3	1	191.1516355	17.21957171				0.124959253	54.77124225	20.29176944
1111	12286-65-6	DTXSID70890677	Benzenesulfonic acid, 3-nitro-4-[2-[2-oxo-1-[(phenylamino)carbonyl]propyl]diazenyl]-, calcium salt (2:1)	CC(=O)C(/N=N/c1ccc(S(=O)(=O)[O-])cc1[N+](=O)[O-])C(=O)Nc1ccccc1.CC(=O)C(/N=N/c1ccc(S(=O)(=O)[O-])cc1[N+](=O)[O-])C(=O)Nc1ccccc1.CC(=O)C(=NNc1ccc(S(=O)(=O)[O-])cc1[N+](=O)[O-])C(=O)Nc1ccccc1.CC(=O)C(N=Nc1ccc(S(=O)(=O)[O-])cc1[N+](=O)[O-])C(=O)Nc1ccccc1.[Ca+2]	NUDAAUOTGJRJQC-CKOIWFHQSA-J	InChI=1/4C16H14N4O7S.Ca/c4*1-10(21)15(16(22)17-11-5-3-2-4-6-11)19-18-13-8-7-12(28(25,26)27)9-14(13)20(23)24;/h4*2-9,15H,1H3,(H,17,22)(H,25,26,27);/q;;;;+2/p-4/b2*19-18+;;;	1	210.266799	17.21957171				0.137455179	60.24836648	20.29176944
1112	12286-66-7	DTXSID3065299	Benzenesulfonic acid, 4-[[1-[[(2-methylphenyl)amino]carbonyl]-2-oxopropyl]azo]-3-nitro-, calcium salt (2:1)	CC(=O)C(=NNc1ccc(S(=O)(=O)[O-])cc1[N+](=O)[O-])C(=O)Nc1ccccc1C.CC(=O)C(=NNc1ccc(S(=O)(=O)[O-])cc1[N+](=O)[O-])C(=O)Nc1ccccc1C.[Ca+2]	HHIWXOJCMNFRBW-UHFFFAOYSA-L	InChI=1/2C17H16N4O7S.Ca/c2*1-10-5-3-4-6-13(10)18-17(23)16(11(2)22)20-19-14-8-7-12(29(26,27)28)9-15(14)21(24)25;/h2*3-9,16H,1-2H3,(H,18,23)(H,26,27,28);/q;;+2/p-2	1	84.10671961	17.21957171				0.054982071	24.09934659	20.29176944
1113	122-88-3	DTXSID9034282	4-Chlorophenoxyacetic acid	O=C(O)COc1ccc(Cl)cc1	SODPIMGUZLOIPE-UHFFFAOYSA-N	InChI=1S/C8H7ClO3/c9-6-1-3-7(4-2-6)12-5-8(10)11/h1-4H,5H2,(H,10,11)	5	9.874461634	7.972600454				0.035919011	2.829358634	9.933542485
1115	122931-48-0	DTXSID1032642	Rimsulfuron	CCS(=O)(=O)c1cccnc1S(=O)(=O)NC(=O)Nc1nc(OC)cc(OC)n1	MEFOUWRMVYJCQC-UHFFFAOYSA-N	InChI=1S/C14H17N5O7S2/c1-4-27(21,22)9-6-5-7-15-12(9)28(23,24)19-14(20)18-13-16-10(25-2)8-11(17-13)26-3/h5-8H,4H2,1-3H3,(H2,16,17,18,19,20)	14	10.30999583	7.972600454	0.118	3.029978926	12.45419475	0.112509887	2.954153533	9.933542485
1116	1229457-94-6	DTXSID50893742	4-(4-Iodo-1H-pyrazol-1-yl)piperidine	Ic1cnn(C2CCNCC2)c1	GYYVRUODGBPRHC-UHFFFAOYSA-N	InChI=1S/C8H12IN3/c9-7-5-11-12(6-7)8-1-3-10-4-2-8/h5-6,8,10H,1-4H2	1	5.734549064	17.21957171				0.003748778	1.643137268	20.29176944
1120	122-99-6	DTXSID9021976	2-Phenoxyethanol	OCCOc1ccccc1	QCDWFXQBSFUVSP-UHFFFAOYSA-N	InChI=1S/C8H10O2/c9-6-7-10-8-4-2-1-3-5-8/h1-5,9H,6-7H2	12	123.2833677	7.972600454				1.345354355	35.32474719	9.933542485
1121	123-03-5	DTXSID6041761	Cetylpyridinium chloride	CCCCCCCCCCCCCCCC[n+]1ccccc1.[Cl-]	YMKDRGPMQRFJGP-UHFFFAOYSA-M	InChI=1S/C21H38N.ClH/c1-2-3-4-5-6-7-8-9-10-11-12-13-14-16-19-22-20-17-15-18-21-22;/h15,17-18,20-21H,2-14,16,19H2,1H3;1H/q+1;/p-1	1	9.557581773	17.21957171				0.006247963	2.738562113	20.29176944
1123	123-07-9	DTXSID4021977	4-Ethylphenol	CCc1ccc(O)cc1	HXDOZKJGKXYMEW-UHFFFAOYSA-N	InChI=1S/C8H10O/c1-2-7-3-5-8(9)6-4-7/h3-6,9H,2H2,1H3	1	0.038039175	17.21957171				2.49E-05	0.010899477	20.29176944
1124	123-11-5	DTXSID2026997	4-Methoxybenzaldehyde	COc1ccc(C=O)cc1	ZRSNZINYAWTAHE-UHFFFAOYSA-N	InChI=1S/C8H8O2/c1-10-8-4-2-7(6-9)3-5-8/h2-6H,1H3	11	11.0822642	7.972600454				0.12093742	3.175433867	9.933542485
1125	123122-55-4	DTXSID6047286	Candoxatril	COCCOCC(CC1(C(=O)NC2CCC(C(=O)O)CC2)CCCC1)C(=O)Oc1ccc2c(c1)CCC2	ZTWZVMIYIIVABD-OEMFJLHTSA-N	InChI=1S/C29H41NO7/c1-35-15-16-36-19-23(27(33)37-25-12-9-20-5-4-6-22(20)17-25)18-29(13-2-3-14-29)28(34)30-24-10-7-21(8-11-24)26(31)32/h9,12,17,21,23-24H,2-8,10-11,13-16,18-19H2,1H3,(H,30,34)(H,31,32)/t21-,23-,24+/m0/s1	6	42.04509095	7.972600454				0.152941815	12.047304	9.933542485
1126	123-17-1	DTXSID8029159	2,6,8-Trimethyl-4-nonanol	CC(C)CC(C)CC(O)CC(C)C	LFEHSRSSAGQWNI-UHFFFAOYSA-N	InChI=1/C12H26O/c1-9(2)6-11(5)8-12(13)7-10(3)4/h9-13H,6-8H2,1-5H3	1	19.11516355	17.21957171				0.012495925	5.477124225	20.29176944
1127	123-18-2	DTXSID7026998	2,6,8-Trimethyl-4-nonanone	CC(C)CC(=O)CC(C)CC(C)C	GFWVDQCGGDBTBS-UHFFFAOYSA-N	InChI=1/C12H24O/c1-9(2)6-11(5)8-12(13)7-10(3)4/h9-11H,6-8H2,1-5H3	1	2.925574311	17.21957171				0.0019125	0.838273442	20.29176944
1128	123-19-3	DTXSID6047650	4-Heptanone	CCCC(=O)CCC	HCFAJYNVAYBARA-UHFFFAOYSA-N	InChI=1S/C7H14O/c1-3-5-7(8)6-4-2/h3-6H2,1-2H3	2	63.71721182	9.912017131				0.060508758	18.25708075	12.11607281
1130	123-26-2	DTXSID6036205	N,N'-Ethylenebis(12-hydroxyoctadecanamide)	CCCCCCC(O)CCCCCCCCCCC(=O)NCCNC(=O)CCCCCCCCCCC(O)CCCCCC	YLWQQYRYYZPZLJ-UHFFFAOYSA-N	InChI=1/C38H76N2O4/c1-3-5-7-21-27-35(41)29-23-17-13-9-11-15-19-25-31-37(43)39-33-34-40-38(44)32-26-20-16-12-10-14-18-24-30-36(42)28-22-8-6-4-2/h35-36,41-42H,3-34H2,1-2H3,(H,39,43)(H,40,44)	2	191.1516355	7.972600454				0.208598037	54.77124225	9.933542485
1131	123-28-4	DTXSID2026999	Propanoic acid, 3,3'-thiobis-, didodecyl ester	CCCCCCCCCCCCOC(=O)CCSCCC(=O)OCCCCCCCCCCCC	GHKOFFNLGXMVNJ-UHFFFAOYSA-N	InChI=1S/C30H58O4S/c1-3-5-7-9-11-13-15-17-19-21-25-33-29(31)23-27-35-28-24-30(32)34-26-22-20-18-16-14-12-10-8-6-4-2/h3-28H2,1-2H3	12	95.99287255	7.972600454				1.04754138	27.50512107	9.933542485
1132	123-29-5	DTXSID1047651	Ethyl nonanoate	CCCCCCCCC(=O)OCC	BYEVBITUADOIGY-UHFFFAOYSA-N	InChI=1S/C11H22O2/c1-3-5-6-7-8-9-10-11(12)13-4-2/h3-10H2,1-2H3	1	22.93819626	17.21957171				0.01499511	6.572549071	20.29176944
1133	123-30-8	DTXSID3024499	4-Aminophenol	Nc1ccc(O)cc1	PLIKAWJENQZMHA-UHFFFAOYSA-N	InChI=1S/C6H7NO/c7-5-1-3-6(8)4-2-5/h1-4,8H,7H2	29	13.44616403	7.972600454	0.02	15.72436928	13.17955748	0.146733949	3.852769064	9.933542485
1134	123312-89-0	DTXSID2032637	Pymetrozine	CC1=NNC(=O)N(N=Cc2cccnc2)C1	QHMTXANCGGJZRX-WUXMJOGZSA-N	InChI=1S/C10H11N5O/c1-8-7-15(10(16)14-13-8)12-6-9-3-2-4-11-5-9/h2-6H,7H2,1H3,(H,14,16)/b12-6+	17	1.659789427	7.972600454	0.0038	0.118561744	13.17955748	0.018112783	0.475584363	9.933542485
1135	123-31-9	DTXSID7020716	Hydroquinone	Oc1ccc(O)cc1	QIGBRXMKCJKVMJ-UHFFFAOYSA-N	InChI=1S/C6H6O2/c7-5-1-2-6(8)4-3-5/h1-4,7-8H	73	9.630529321	7.972600454	0.04	4.526993937	12.26961526	0.105095073	2.759463989	9.933542485
1136	123-33-1	DTXSID9020792	Maleic hydrazide	O=c1ccc(=O)[nH][nH]1	BGRDGMRNKXEXQD-UHFFFAOYSA-N	InChI=1S/C4H4N2O2/c7-3-1-2-4(8)6-5-3/h1-2H,(H,5,7)(H,6,8)	13	37.89212737	7.972600454	0.3125	20.48847855	13.59415043	0.413505403	10.85734309	9.933542485
1137	123343-16-8	DTXSID8032673	Pyrithiobac-sodium	COc1cc(OC)nc(Sc2cccc(Cl)c2C(=O)[O-])n1.[Na+]	CNILNQMBAHKMFS-UHFFFAOYSA-M	InChI=1S/C13H11ClN2O4S.Na/c1-19-9-6-10(20-2)16-13(15-9)21-8-5-3-4-7(14)11(8)12(17)18;/h3-6H,1-2H3,(H,17,18);/q;+1/p-1	12	6.068712756	7.972600454				0.066226039	1.738886176	9.933542485
1138	123-35-3	DTXSID6025692	Myrcene	C=CC(=C)CCC=C(C)C	UAHWPYUMFXYFJY-UHFFFAOYSA-N	InChI=1S/C10H16/c1-5-10(4)8-6-7-9(2)3/h5,7H,1,4,6,8H2,2-3H3	24	45.07832842	7.972600454				0.491926256	12.91642648	9.933542485
1140	123-38-6	DTXSID2021658	Propanal	CCC=O	NBBJYMSMWIIQGU-UHFFFAOYSA-N	InChI=1S/C3H6O/c1-2-3-4/h3H,2H2,1H3	1	22.93819626	17.21957171				0.01499511	6.572549071	20.29176944
1142	123-39-7	DTXSID0025608	N-Methylformamide	CNC=O	ATHHXGZTWNVVOU-UHFFFAOYSA-N	InChI=1S/C2H5NO/c1-3-2-4/h2H,1H3,(H,3,4)	2	14.84269166	12.6001576				0.012023121	4.252920245	15.1320896
1143	123-41-1	DTXSID9047467	Choline hydroxide	C[N+](C)(C)CCO.[OH-]	KIZQNNOULOCVDM-UHFFFAOYSA-M	InChI=1S/C5H14NO.H2O/c1-6(2,3)4-5-7;/h7H,4-5H2,1-3H3;1H2/q+1;/p-1	3	64.25956826	7.972600454				0.070124536	18.41248374	9.933542485
1144	123-42-2	DTXSID6024917	Diacetone alcohol	CC(=O)CC(C)(C)O	SWXVUIWOUIDPGS-UHFFFAOYSA-N	InChI=1S/C6H12O2/c1-5(7)4-6(2,3)8/h8H,4H2,1-3H3	5	27.93571339	7.972600454				0.101618016	8.004502404	9.933542485
1146	123-51-3	DTXSID3025469	Isopentyl alcohol	CC(C)CCO	PHTQWCKDNZKARW-UHFFFAOYSA-N	InChI=1S/C5H12O/c1-5(2)3-4-6/h5-6H,3-4H2,1-2H3	13	219.6759659	7.972600454				2.397257821	62.94440283	9.933542485
1148	123-54-6	DTXSID4021979	2,4-Pentanedione	CC(=O)CC(C)=O	YRKCREAYFQTBPV-UHFFFAOYSA-N	InChI=1S/C5H8O2/c1-4(6)3-5(2)7/h3H2,1-2H3	7	26.58280411	7.972600454				0.096696718	7.616849316	9.933542485
1150	123560-48-5	DTXSID00924535	3~4~-Ethoxy-3~2~,3~3~-difluoro-1~4~-propyl-1~1~,1~2~,1~3~,1~4~,1~5~,1~6~,2~1~,2~2~,2~3~,2~4~,2~5~,2~6~-dodecahydro-1~1~,2~1~:2~4~,3~1~-terphenyl	CCCC1CCC(C2CCC(c3ccc(OCC)c(F)c3F)CC2)CC1	CFJCNWQXOICKIF-UHFFFAOYSA-N	InChI=1S/C23H34F2O/c1-3-5-16-6-8-17(9-7-16)18-10-12-19(13-11-18)20-14-15-21(26-4-2)23(25)22(20)24/h14-19H,3-13H2,1-2H3	1	5.734549064	17.21957171				0.003748778	1.643137268	20.29176944
1152	123-62-6	DTXSID1027007	Propanoic anhydride	CCC(=O)OC(=O)CC	WYVAMUWZEOHJOQ-UHFFFAOYSA-N	InChI=1S/C6H10O3/c1-3-5(7)9-6(8)4-2/h3-4H2,1-2H3	4	575.7610584	7.972600454				2.094369154	164.9745153	9.933542485
1154	123-68-2	DTXSID1047653	Allyl hexanoate	C=CCOC(=O)CCCCC	RCSBILYQLVXLJG-UHFFFAOYSA-N	InChI=1S/C9H16O2/c1-3-5-6-7-9(10)11-8-4-2/h4H,2-3,5-8H2,1H3	8	44.6214144	7.972600454				0.162313363	12.78550556	9.933542485
1155	123-72-8	DTXSID8021513	Butyraldehyde	CCCC=O	ZTQSAGDEMFDKMZ-UHFFFAOYSA-N	InChI=1S/C4H8O/c1-2-3-4-5/h4H,2-3H2,1H3	9	22.37167204	7.972600454				0.081378445	6.410221215	9.933542485
1157	123-75-1	DTXSID3059559	Pyrrolidine	C1CCNC1	RWRDLPDLKQPQOW-UHFFFAOYSA-N	InChI=1S/C4H9N/c1-2-4-5-3-1/h5H,1-4H2	1	191.1516355	17.21957171				0.124959253	54.77124225	20.29176944
1158	123-76-2	DTXSID8021648	4-Oxopentanoic acid	CC(=O)CCC(=O)O	JOOXCMJARBKPKM-UHFFFAOYSA-N	InChI=1S/C5H8O3/c1-4(6)2-3-5(7)8/h2-3H2,1H3,(H,7,8)	1	191.1516355	17.21957171				0.124959253	54.77124225	20.29176944
1159	123-77-3	DTXSID0024553	Azodicarbonamide	NC(=O)N=NC(N)=O	XOZUGNYVDXMRKW-UHFFFAOYSA-N	InChI=1S/C2H4N4O2/c3-1(7)5-6-2(4)8/h(H2,3,7)(H2,4,8)	2	39.87356221	7.972600454	1	37.87473657	12.45419475	0.043512821	11.42508946	9.933542485
1160	123-81-9	DTXSID0044527	Ethane-1,2-diyl bis(sulfanylacetate)	O=C(CS)OCCOC(=O)CS	PSYGHMBJXWRQFD-UHFFFAOYSA-N	InChI=1S/C6H10O4S2/c7-5(3-11)9-1-2-10-6(8)4-12/h11-12H,1-4H2	12	5.41314392	7.972600454				0.059072013	1.551044103	9.933542485
1161	1238449-42-7	DTXSID00893676	Bis(2-propylheptyl) carbonate	CCCCCC(CCC)COC(=O)OCC(CCC)CCCCC	ZXQZAGPPJDDWSM-UHFFFAOYSA-N	InChI=1/C21H42O3/c1-5-9-11-15-19(13-7-3)17-23-21(22)24-18-20(14-8-4)16-12-10-6-2/h19-20H,5-18H2,1-4H3	4	83.96939273	7.972600454				0.305444252	24.05999792	9.933542485
1162	123-86-4	DTXSID3021982	Butyl acetate	CCCCOC(C)=O	DKPFZGUDAPQIHT-UHFFFAOYSA-N	InChI=1S/C6H12O2/c1-3-4-5-8-6(2)7/h3-5H2,1-2H3	1	22.93819626	17.21957171				0.01499511	6.572549071	20.29176944
1163	12389-75-2	DTXSID0065305	Ferrate(2-), [rel-[N(R)]-N-[2-[bis[(carboxy-.kappa.O)methyl]amino-.kappa.N]ethyl]-N-[2-[(S)-[(carboxy-.kappa.O)methyl](carboxymethyl)amino-.kappa.N]ethyl]glycinato(5-)-.kappa.N,.kappa.O]-, sodium hydrogen (1:1:1), (PB-7-13-12564)-	O=C([O-])CN(CCN(CC(=O)[O-])CC(=O)[O-])CCN(CC(=O)[O-])CC(=O)O.[Fe+3].[Na+]	UEHRTZASQAWUOJ-UHFFFAOYSA-J	InChI=1S/C14H23N3O10.Fe.Na/c18-10(19)5-15(1-3-16(6-11(20)21)7-12(22)23)2-4-17(8-13(24)25)9-14(26)27;;/h1-9H2,(H,18,19)(H,20,21)(H,22,23)(H,24,25)(H,26,27);;/q;+3;+1/p-4	2	95.57581773	8.596858072				0.099460718	27.38562113	10.63661035
1164	123-91-1	DTXSID4020533	1,4-Dioxane	C1COCCO1	RYHBNJHYFVUHQT-UHFFFAOYSA-N	InChI=1S/C4H8O2/c1-2-6-4-3-5-1/h1-4H2	15	12.7319104	7.972600454	0.053333333	3.019078901	13.17955748	0.138939513	3.648111863	9.933542485
1165	123-92-2	DTXSID9025453	3-Methylbutyl acetate	CC(=O)OCCC(C)C	MLFHJEHSLIIPHL-UHFFFAOYSA-N	InChI=1S/C7H14O2/c1-6(2)4-5-9-7(3)8/h6H,4-5H2,1-3H3	4	61.99281238	7.972600454				0.225502979	17.76298349	9.933542485
1166	12392-64-2	DTXSID20904273	Acid Blue 193	O=S(=O)([O-])c1cc([O-])c(N=Nc2c([O-])ccc3ccccc23)c2ccccc12.O=S(=O)([O-])c1cc([O-])c(N=Nc2c([O-])ccc3ccccc23)c2ccccc12.[Cr+3].[H+].[Na+].[Na+]	LCZPIYCNOWJWPQ-UHFFFAOYSA-I	InChI=1S/2C20H14N2O5S.Cr.2Na/c2*23-16-10-9-12-5-1-2-6-13(12)19(16)21-22-20-15-8-4-3-7-14(15)18(11-17(20)24)28(25,26)27;;;/h2*1-11,23-24H,(H,25,26,27);;;/q;;+3;2*+1/p-5	1	191.1516355	17.21957171				0.124959253	54.77124225	20.29176944
1168	123968-25-2	DTXSID7051630	1-[2-{1-[2-Hydroxy-3,5-bis(2-methylbutan-2-yl)phenyl]ethyl}-4,6-bis(2-methylbutan-2-yl)phenyl]but-3-en-2-one	C=CC(=O)Cc1c(C(C)c2cc(C(C)(C)CC)cc(C(C)(C)CC)c2O)cc(C(C)(C)CC)cc1C(C)(C)CC	QIZNSFHJVVQHDX-UHFFFAOYSA-N	InChI=1/C38H58O2/c1-15-28(39)24-31-29(20-26(35(7,8)16-2)22-32(31)37(11,12)18-4)25(6)30-21-27(36(9,10)17-3)23-33(34(30)40)38(13,14)19-5/h15,20-23,25,40H,1,16-19,24H2,2-14H3	4	266.5725897	7.972600454				0.969675529	76.38183085	9.933542485
1169	123-99-9	DTXSID8021640	Nonanedioic acid	O=C(O)CCCCCCCC(=O)O	BDJRBEYXGGNYIS-UHFFFAOYSA-N	InChI=1S/C9H16O4/c10-8(11)6-4-2-1-3-5-7-9(12)13/h1-7H2,(H,10,11)(H,12,13)	5	74.29545173	7.972600454				0.270254648	21.28809505	9.933542485
1171	124-04-9	DTXSID7021605	Hexanedioic acid	O=C(O)CCCCC(=O)O	WNLRTRBMVRJNCN-UHFFFAOYSA-N	InChI=1S/C6H10O4/c7-5(8)3-1-2-4-6(9)10/h1-4H2,(H,7,8)(H,9,10)	6	146.1470596	7.972600454	2	120.6856013	12.45419475	0.531619652	41.87594832	9.933542485
1172	124-07-2	DTXSID3021645	Octanoic acid	CCCCCCCC(=O)O	WWZKQHOCKIZLMA-UHFFFAOYSA-N	InChI=1S/C8H16O2/c1-2-3-4-5-6-7-8(9)10/h2-7H2,1H3,(H,9,10)	3	96.99204939	7.972600454				0.10584451	27.79141816	9.933542485
1173	124-09-4	DTXSID5024922	1,6-Hexanediamine	NCCCCCCN	NAQMVNRVTILPCV-UHFFFAOYSA-N	InChI=1S/C6H16N2/c7-5-3-1-2-4-6-8/h1-8H2	9	64.98265863	7.972600454				0.236378744	18.61967296	9.933542485
1175	124-10-7	DTXSID5027019	Methyl tetradecanoate	CCCCCCCCCCCCCC(=O)OC	ZAZKJZBWRNNLDS-UHFFFAOYSA-N	InChI=1S/C15H30O2/c1-3-4-5-6-7-8-9-10-11-12-13-14-15(16)17-2/h3-14H2,1-2H3	1	191.1516355	17.21957171				0.124959253	54.77124225	20.29176944
1176	12411-64-2	DTXSID40872768	Tetraammonium octamolybdate	O=[Mo+2]=O.O=[Mo+2]=O.O=[Mo+2]=O.O=[Mo+2]=O.O=[Mo+2]=O.O=[Mo+2]=O.O=[Mo+4].O=[Mo+4].[NH4+].[NH4+].[NH4+].[NH4+].[O-2].[O-2].[O-2].[O-2].[O-2].[O-2].[O-2].[O-2].[O-2].[O-2].[O-2].[O-2]	UZWYXNLRGMRHEW-UHFFFAOYSA-R	InChI=1S/8Mo.4H3N.26O/h;;;;;;;;4*1H3;;;;;;;;;;;;;;;;;;;;;;;;;;/q6*+2;2*+4;;;;;;;;;;;;;;;;;;;12*-2/p+4	2	3.249577803	8.955005236				0.003294864	0.931111118	11.03974428
1177	124-13-0	DTXSID3021643	Octanal	CCCCCCCC=O	NUJGJRNETVAIRJ-UHFFFAOYSA-N	InChI=1S/C8H16O/c1-2-3-4-5-6-7-8-9/h8H,2-7H2,1H3	2	12.73706905	8.003165278				0.013866346	3.649589986	9.967976908
1178	124172-53-8	DTXSID9073094	Formamide, N,N'-1,6-hexanediylbis[N-(2,2,6,6-tetramethyl-4-piperidinyl)-	CC1(C)CC(N(C=O)CCCCCCN(C=O)C2CC(C)(C)NC(C)(C)C2)CC(C)(C)N1	UONLDZHKYCFZRW-UHFFFAOYSA-N	InChI=1S/C26H50N4O2/c1-23(2)15-21(16-24(3,4)27-23)29(19-31)13-11-9-10-12-14-30(20-32)22-17-25(5,6)28-26(7,8)18-22/h19-22,27-28H,9-18H2,1-8H3	2	41.87922506	12.12000709				0.034821225	11.99977795	14.59415461
1179	124-17-4	DTXSID9027021	2-(2-Butoxyethoxy)ethyl acetate	CCCCOCCOCCOC(C)=O	VXQBJTKSVGFQOL-UHFFFAOYSA-N	InChI=1S/C10H20O4/c1-3-4-5-12-6-7-13-8-9-14-10(2)11/h3-9H2,1-2H3	2	47.78790887	9.3789753				0.047035869	13.69281056	11.51673749
1180	124-18-5	DTXSID6024913	Decane	CCCCCCCCCC	DIOQZVSQGTUSAI-UHFFFAOYSA-N	InChI=1S/C10H22/c1-3-5-7-9-10-8-6-4-2/h3-10H2,1-2H3	8	233.7487347	7.972600454				0.850276573	66.97671481	9.933542485
1181	1241-94-7	DTXSID1025300	2-Ethylhexyl diphenyl phosphate	CCCCC(CC)COP(=O)(Oc1ccccc1)Oc1ccccc1	CGSLYBDCEGBZCG-UHFFFAOYSA-N	InChI=1/C20H27O4P/c1-3-5-12-18(4-2)17-22-25(21,23-19-13-8-6-9-14-19)24-20-15-10-7-11-16-20/h6-11,13-16,18H,3-5,12,17H2,1-2H3	10	8.071267095	7.972600454				0.088079313	2.312683981	9.933542485
1182	124-19-6	DTXSID9021639	Nonanal	CCCCCCCCC=O	GYHFUZHODSMOHU-UHFFFAOYSA-N	InChI=1S/C9H18O/c1-2-3-4-5-6-7-8-9-10/h9H,2-8H2,1H3	2	6.769409885	7.972600454				0.007387254	1.939658993	9.933542485
1183	124-22-1	DTXSID3021984	1-Dodecanamine	CCCCCCCCCCCCN	JRBPAEWTRLWTQC-UHFFFAOYSA-N	InChI=1S/C12H27N/c1-2-3-4-5-6-7-8-9-10-11-12-13/h2-13H2,1H3	2	1.089731986	8.013584172				0.001185383	0.312244122	9.979714624
1185	12427-38-2	DTXSID9020794	Maneb	S=C([S-])NCCNC(=S)[S-].[Mn+2]	YKSNLCVSTHTHJA-UHFFFAOYSA-L	InChI=1S/C4H8N2S4.Mn/c7-3(8)5-1-2-6-4(9)10;/h1-2H2,(H2,5,7,8)(H2,6,9,10);/q;+2/p-2	18	5.696559535	7.972600454	0.041	1.500711735	19.47803831	0.062164843	1.632252016	9.933542485
1187	124-30-1	DTXSID1025801	1-Octadecanamine	CCCCCCCCCCCCCCCCCCN	REYJJPSVUYRZGE-UHFFFAOYSA-N	InChI=1S/C18H39N/c1-2-3-4-5-6-7-8-9-10-11-12-13-14-15-16-17-18-19/h2-19H2,1H3	4	1.498444215	7.972600454				0.005450691	0.429353643	9.933542485
1188	124-40-3	DTXSID5024057	Dimethylamine	CNC	ROSDSFDQCJNGOL-UHFFFAOYSA-N	InChI=1S/C2H7N/c1-3-2/h3H,1-2H3	1	8.984126867	17.21957171				0.005873085	2.574248386	20.29176944
1189	124-41-4	DTXSID8027030	Methanol, sodium salt	C[O-].[Na+]	WQDUMFSSJAZKTM-UHFFFAOYSA-N	InChI=1S/CH3O.Na/c1-2;/h1H3;/q-1;+1	1	315.3044642	17.21957171				0.206120185	90.34511869	20.29176944
1190	124-43-6	DTXSID9024726	Carbamide peroxide	NC(N)=O.OO	AQLJVWUFPCUVLO-UHFFFAOYSA-N	InChI=1S/CH4N2O.H2O2/c2-1(3)4;1-2/h(H4,2,3,4);1-2H	2	3.333999683	8.890994645				0.003395996	0.955300769	10.96770623
1192	124-48-1	DTXSID1020300	Chlorodibromomethane	ClC(Br)Br	GATVIKZLVQHOMN-UHFFFAOYSA-N	InChI=1S/CHBr2Cl/c2-1(3)4/h1H	10	12.34502299	7.972600454	0.02	6.730030051	13.17955748	0.134717527	3.53725587	9.933542485
1193	124495-18-7	DTXSID2034881	Quinoxyfen	Fc1ccc(Oc2ccnc3cc(Cl)cc(Cl)c23)cc1	WRPIRSINYZBGPK-UHFFFAOYSA-N	InChI=1S/C15H8Cl2FNO/c16-9-7-12(17)15-13(8-9)19-6-5-14(15)20-11-3-1-10(18)2-4-11/h1-8H	17	16.0305462	7.972600454				0.174936535	4.593279715	9.933542485
1195	124-58-3	DTXSID4020903	Methylarsonic acid	C[As](=O)(O)O	QYPPRTNMGCREIM-UHFFFAOYSA-N	InChI=1S/CH5AsO3/c1-2(3,4)5/h1H3,(H2,3,4,5)	4	1.076504914	7.972600454	0.01	0.331197365	12.15456521	0.003915858	0.30845413	9.933542485
1196	124605-82-9	DTXSID30897440	Direct Blue 301	Cc1cc(N=Nc2ccc(N=Nc3c(S(=O)(=O)[O-])cc4cc(S(=O)(=O)[O-])cc(N)c4c3O)cc2)ccc1N=Nc1c(S(=O)(=O)[O-])cc2cc(S(=O)(=O)[O-])cc(N)c2c1O.[Li+].[Li+].[Li+].[Li+].[Na].[Na].[Na].[Na].[Na].[Na].[Na].[Na].[Na].[Na].[Na].[Na].[Na].[Na].[Na].[Na]	SQXJDHBBDVPKHN-UHFFFAOYSA-J	InChI=1S/C33H26N8O14S4.4Li.16Na/c1-15-8-20(6-7-25(15)39-41-31-27(59(53,54)55)12-17-10-22(57(47,48)49)14-24(35)29(17)33(31)43)38-36-18-2-4-19(5-3-18)37-40-30-26(58(50,51)52)11-16-9-21(56(44,45)46)13-23(34)28(16)32(30)42;;;;;;;;;;;;;;;;;;;;/h2-14,42-43H,34-35H2,1H3,(H,44,45,46)(H,47,48,49)(H,50,51,52)(H,53,54,55);;;;;;;;;;;;;;;;;;;;/q;4*+1;;;;;;;;;;;;;;;;/p-4	1	7.646065419	17.21957171				0.00499837	2.19084969	20.29176944
1197	124-63-0	DTXSID1021615	Methanesulfonyl chloride	CS(=O)(=O)Cl	QARBMVPHQWIHKH-UHFFFAOYSA-N	InChI=1S/CH3ClO2S/c1-5(2,3)4/h1H3	1	3.185860591	17.21957171				0.002082654	0.912854038	20.29176944
1198	124-64-1	DTXSID5021330	Tetrakis(hydroxymethyl)phosphonium chloride	OC[P+](CO)(CO)CO.[Cl-]	AKXUUJCMWZFYMV-UHFFFAOYSA-M	InChI=1S/C4H12O4P.ClH/c5-1-9(2-6,3-7)4-8;/h5-8H,1-4H2;1H/q+1;/p-1	37	1.834298858	7.972600454				0.020017152	0.525587065	9.933542485
1199	124-68-5	DTXSID8027032	2-Amino-2-methylpropan-1-ol	CC(C)(N)CO	CBTVGIZVANVGBH-UHFFFAOYSA-N	InChI=1S/C4H11NO/c1-4(2,5)3-6/h6H,3,5H2,1-2H3	8	7.773218023	7.972600454				0.028275598	2.227283101	9.933542485
4021	51566-62-2	DTXSID7052155	3,7-Dimethyloct-6-enenitrile	CC(C)=CCCC(C)CC#N	MTDAKBBUYMYKAR-UHFFFAOYSA-N	InChI=1/C10H17N/c1-9(2)5-4-6-10(3)7-8-11/h5,10H,4,6-7H2,1-3H3	5	22.82965102	7.972600454				0.083044374	6.541447285	9.933542485
1203	1249-84-9	DTXSID8058297	Azocosterol HCl	CN(C)CCCN(C)C1CCC2C3CC=C4CC(O)CCC4(C)C3CCC21C.Cl.Cl	BZFBDUQOBQHBSZ-DLCQERRASA-N	InChI=1S/C25H44N2O.2ClH/c1-24-13-11-19(28)17-18(24)7-8-20-21-9-10-23(25(21,2)14-12-22(20)24)27(5)16-6-15-26(3)4;;/h7,19-23,28H,6,8-17H2,1-5H3;2*1H/t19-,20-,21-,22-,23-,24-,25-;;/m0../s1	5	9.654395227	7.972600454				0.035118505	2.766302357	9.933542485
1206	125116-23-6	DTXSID4034497	Metconazole	CC1(C)CCC(Cc2ccc(Cl)cc2)C1(O)Cn1cncn1	XWPZUHJBOLQNMN-UHFFFAOYSA-N	InChI=1/C17H22ClN3O/c1-16(2)8-7-14(9-13-3-5-15(18)6-4-13)17(16,22)10-21-12-19-11-20-21/h3-6,11-12,14,22H,7-10H2,1-2H3	2	1.643904065	7.972600454	0.04	1.104144863	12.45419475	0.001793943	0.471032683	9.933542485
374	106-23-0	DTXSID3041790	Citronellal	CC(C)=CCCC(C)CC=O	NEHNMFOYXAPHSD-UHFFFAOYSA-N	InChI=1/C10H18O/c1-9(2)5-4-6-10(3)7-8-11/h5,8,10H,4,6-7H2,1-3H3	13	26.21861803	7.972600454				0.286115902	7.512498003	9.933542485
1208	125225-28-7	DTXSID7034674	Ipconazole	CC(C)C1CCC(Cc2ccc(Cl)cc2)C1(O)Cn1cncn1	QTYCMDBMOLSEAM-UHFFFAOYSA-N	InChI=1/C18H24ClN3O/c1-13(2)17-8-5-15(9-14-3-6-16(19)7-4-14)18(17,23)10-22-12-20-11-21-22/h3-4,6-7,11-13,15,17,23H,5,8-10H2,1-2H3	3	1.725547305	7.972600454				0.001883038	0.494426162	9.933542485
1211	125-33-7	DTXSID7023510	Primidone	CCC1(c2ccccc2)C(=O)NCNC1=O	DQMZLTXERSFNPB-UHFFFAOYSA-N	InChI=1S/C12H14N2O2/c1-2-12(9-6-4-3-5-7-9)10(15)13-8-14-11(12)16/h3-7H,2,8H2,1H3,(H,13,15)(H,14,16)	10	11.84411006	7.972600454				0.129251215	3.39372781	9.933542485
1212	125401-92-5	DTXSID7034383	Bispyribac-sodium	COc1cc(OC)nc(Oc2cccc(Oc3nc(OC)cc(OC)n3)c2C(=O)[O-])n1.[Na+]	FUHMZYWBSHTEDZ-UHFFFAOYSA-M	InChI=1S/C19H18N4O8.Na/c1-26-12-8-13(27-2)21-18(20-12)30-10-6-5-7-11(16(10)17(24)25)31-19-22-14(28-3)9-15(23-19)29-4;/h5-9H,1-4H3,(H,24,25);/q;+1/p-1	18	12.18228653	7.972600454	0.1	8.771416876	13.00272854	0.132941633	3.490626514	9.933542485
1213	12542-30-2	DTXSID001014967	Dihydrodicyclopentadienyl acrylate	C=CC(=O)OC1C=CC2C3CCC(C3)C12			1	191.1516355	17.21957171				0.124959253	54.77124225	20.29176944
1216	125643-61-0	DTXSID7044211	Benzenepropanoic acid, 3,5-bis(1,1-dimethylethyl)-4-hydroxy-, C7-9-branched alkyl esters	CCCCCCCCOC(=O)CCc1cc(C(C)(C)C)c(O)c(C(C)(C)C)c1	CFXCGWWYIDZIMU-UHFFFAOYSA-N	InChI=1S/C25H42O3/c1-8-9-10-11-12-13-16-28-22(26)15-14-19-17-20(24(2,3)4)23(27)21(18-19)25(5,6)7/h17-18,27H,8-16H2,1-7H3	8	2.486465243	7.972600454				0.009044683	0.712454224	9.933542485
1217	12578-12-0	DTXSID4029727	Lead, bis(octadecanoato)dioxotri-	CCCCCCCCCCCCCCCCCC[Pb]O[Pb]O[Pb]CCCCCCCCCCCCCCCCCC	VDBIDHFJMXOQTB-UHFFFAOYSA-N	InChI=1S/2C18H37.2O.3Pb/c2*1-3-5-7-9-11-13-15-17-18-16-14-12-10-8-6-4-2;;;;;/h2*1,3-18H2,2H3;;;;;	1	0.000286727	17.21957171				1.87E-07	8.22E-05	20.29176944
1219	125904-11-2	DTXSID6029094	Benzene, ethenyl-?, ar-?bromo derivs.	C=Cc1ccccc1Br	SSZOCHFYWWVSAI-UHFFFAOYSA-N	InChI=1S/C8H7Br/c1-2-7-5-3-4-6-8(7)9/h2-6H,1H2	6	23.90664005	7.972600454				0.086961994	6.850040128	9.933542485
1222	125971-57-5	DTXSID90635269	(2Z)-2-Benzylidene-4-methyl-3-oxo-N-phenylpentanamide	CC(C)C(=O)C(=Cc1ccccc1)C(=O)Nc1ccccc1	SMUFHBOCNIUNPT-LGMDPLHJSA-N	InChI=1S/C19H19NO2/c1-14(2)18(21)17(13-15-9-5-3-6-10-15)19(22)20-16-11-7-4-8-12-16/h3-14H,1-2H3,(H,20,22)/b17-13-	2	11.46909813	12.95831901				0.009116256	3.286274535	15.5331408
1224	1260-17-9	DTXSID9022817	Carminic acid	Cc1c(C(=O)O)c(O)cc2c(O)c3c(c(O)c12)C(=O)C(C1OC(CO)C(O)C(O)C1O)C(=O)C3=O	DGQLVPJVXFOQEV-JNVSTXMASA-N	InChI=1S/C22H20O13/c1-4-8-5(2-6(24)9(4)22(33)34)13(25)10-11(15(8)27)16(28)12(18(30)17(10)29)21-20(32)19(31)14(26)7(3-23)35-21/h2,7,14,19-21,23-24,26,28-32H,3H2,1H3,(H,33,34)/t7-,14-,19+,20-,21+/m1/s1	4	317.2713296	7.972600454				1.154095569	90.90869042	9.933542485
1227	126-07-8	DTXSID8020674	Griseofulvin	COC1=CC(=O)CC(C)C12Oc1c(Cl)c(OC)cc(OC)c1C2=O	DDUHZTYCFQRHIY-RBHXEPJQSA-N	InChI=1S/C17H17ClO6/c1-8-5-9(19)6-12(23-4)17(8)16(20)13-10(21-2)7-11(22-3)14(18)15(13)24-17/h6-8H,5H2,1-4H3/t8-,17+/m1/s1	1	52.0248856	17.21957171				0.034009601	14.90684401	20.29176944
1229	12612-50-9	NODTXSID_12612-50-9	molybdenum disulfide	S=[Mo]=S	CWQXQMHSOZUFJS-UHFFFAOYSA-N	InChI=1S/Mo.2S	1	3.249577803	17.21957171				0.002124307	0.931111118	20.29176944
1230	126-13-6	DTXSID3027035	Sucrose acetate isobutanoate	CC(=O)OCC1OC(OC2(COC(=O)C(C)C)OC(COC(C)=O)C(OC(=O)C(C)C)C2OC(=O)C(C)C)C(OC(=O)C(C)C)C(OC(=O)C(C)C)C1OC(=O)C(C)C	ZNEBZIJCDDCNRC-SWTLDUCYSA-N	InChI=1S/C40H62O19/c1-18(2)33(43)51-17-40(32(57-38(48)23(11)12)29(54-35(45)20(5)6)27(58-40)16-50-25(14)42)59-39-31(56-37(47)22(9)10)30(55-36(46)21(7)8)28(53-34(44)19(3)4)26(52-39)15-49-24(13)41/h18-23,26-32,39H,15-17H2,1-14H3/t26-,27-,28-,29-,30+,31-,32+,39-,40+/m1/s1	6	677.5332554	7.972600454				2.464572291	194.1356033	9.933542485
1231	12626-81-2	DTXSID00893914	Lead zirconate titanate	[O-2].[O-2].[O-2].[O-2].[O-2].[Pb+2].[Ti+4].[Zr+4]	HFGPZNIAWCZYJU-UHFFFAOYSA-N	InChI=1S/5O.Pb.Ti.Zr/q5*-2;+2;2*+4	1	0.000286727	17.21957171				1.87E-07	8.22E-05	20.29176944
1232	12627-14-4	DTXSID9093989	Silicic acid, lithium salt	O=[Si]([O-])[O-].[Li+].[Li+]	PAZHGORSDKKUPI-UHFFFAOYSA-N	InChI=1S/2Li.O3Si/c;;1-4(2)3/q2*+1;-2	6	80.71625475	7.972600454				0.293610747	23.12786669	9.933542485
1234	126-30-7	DTXSID8027036	2,2-Dimethylpropane-1,3-diol	CC(C)(CO)CO	SLCVBVWXLSEKPL-UHFFFAOYSA-N	InChI=1S/C5H12O2/c1-5(2,3-6)4-7/h6-7H,3-4H2,1-2H3	9	90.54044007	7.972600454				0.329346874	25.9428195	9.933542485
1236	1263184-87-7	NODTXSID_1263184-87-7	bis((1S,2R,6R,7S,8R)-11-(dichloromethylidene)-6-hydroxytricyclo[6.2.1.0^{2,7}]undecan-3-one)	O=C1CCC(O)C2C3CCC(C3=C(Cl)Cl)C12	JBEVXPMICLRQGS-UHFFFAOYNA-N	InChI=1/C12H14Cl2O2/c13-12(14)9-5-1-2-6(9)11-8(16)4-3-7(15)10(5)11/h5-7,10-11,15H,1-4H2	1	19.11516355	17.21957171				0.012495925	5.477124225	20.29176944
1237	126-33-0	DTXSID3027037	Sulfolane	O=S1(=O)CCCC1	HXJUTPCZVOIRIF-UHFFFAOYSA-N	InChI=1S/C4H8O2S/c5-7(6)3-1-2-4-7/h1-4H2	11	8.394603674	7.972600454	0.001	0.608008945	12.45419475	0.091607788	2.405330566	9.933542485
1238	1263-89-4	DTXSID5047829	Paromomycin sulfate	NCC1OC(OC2C(CO)OC(OC3C(O)C(N)CC(N)C3OC3OC(CO)C(O)C(O)C3N)C2O)C(N)C(O)C1O.O=S(=O)(O)O	LJRDOKAZOAKLDU-UDXJMMFXSA-N	InChI=1S/C23H45N5O14.H2O4S/c24-2-7-13(32)15(34)10(27)21(37-7)41-19-9(4-30)39-23(17(19)36)42-20-12(31)5(25)1-6(26)18(20)40-22-11(28)16(35)14(33)8(3-29)38-22;1-5(2,3)4/h5-23,29-36H,1-4,24-28H2;(H2,1,2,3,4)/t5-,6+,7+,8-,9-,10-,11-,12+,13-,14-,15-,16-,17-,18-,19-,20-,21-,22-,23+;/m1./s1	1	3.617634972	17.21957171				0.002364913	1.036571625	20.29176944
1239	12645-31-7	DTXSID3027740	2-Ethylhexyl phosphate (mixed isomers)	CCCCC(CC)COP(=O)([O-])[O-]	LJKDOMVGKKPJBH-UHFFFAOYSA-L	InChI=1S/C8H19O4P/c1-3-5-6-8(4-2)7-12-13(9,10)11/h8H,3-7H2,1-2H3,(H2,9,10,11)/p-2	3	15.17171536	8.295738044				0.01614852	4.347196379	10.29753511
1241	126535-15-7	DTXSID2032502	Triflusulfuron-methyl	COC(=O)c1cccc(C)c1S(=O)(=O)NC(=O)Nc1nc(OCC(F)(F)F)nc(N(C)C)n1	IMEVJVISCHQJRM-UHFFFAOYSA-N	InChI=1S/C17H19F3N6O6S/c1-9-6-5-7-10(12(27)31-4)11(9)33(29,30)25-15(28)22-13-21-14(26(2)3)24-16(23-13)32-8-17(18,19)20/h5-7H,8H2,1-4H3,(H2,21,22,23,24,25,28)	20	3.57453369	7.972600454	0.024	0.596827172	12.69598233	0.039007812	1.024221688	9.933542485
1242	12656-85-8	DTXSID9051321	C.I. Pigment Red 104	O=S(=O)([O-])[O-].O=[Cr](=O)([O-])[O-].O=[Mo](=O)([O-])[O-].[Pb+2].[Pb+2].[Pb+2]	AUNAPVYQLLNFOI-UHFFFAOYSA-L	InChI=1S/Cr.Mo.H2O4S.8O.3Pb/c;;1-5(2,3)4;;;;;;;;;;;/h;;(H2,1,2,3,4);;;;;;;;;;;/q;;;;;;;4*-1;3*+2/p-2	1	0.000286727	17.21957171				1.87E-07	8.22E-05	20.29176944
1243	126-57-8	DTXSID8027038	Nonanoic acid, 2-ethyl-2-[[(1-oxononyl)oxy]methyl]-1,3-propanediyl ester	CCCCCCCCC(=O)OCC(CC)(COC(=O)CCCCCCCC)COC(=O)CCCCCCCC	KDMAJIXYCNOVJB-UHFFFAOYSA-N	InChI=1S/C33H62O6/c1-5-9-12-15-18-21-24-30(34)37-27-33(8-4,28-38-31(35)25-22-19-16-13-10-6-2)29-39-32(36)26-23-20-17-14-11-7-3/h5-29H2,1-4H3	2	120.8949093	9.548057197				0.117627501	34.64037516	11.70689308
1244	126-58-9	DTXSID3027039	Dipentaerythritol	OCC(CO)(CO)COCC(CO)(CO)CO	TXBCBTDQIULDIA-UHFFFAOYSA-N	InChI=1S/C10H22O7/c11-1-9(2-12,3-13)7-17-8-10(4-14,5-15)6-16/h11-16H,1-8H2	3	184.5548749	7.972600454				0.201399191	52.88105298	9.933542485
1245	126637-70-5	NODTXSID_126637-70-5	dilithium disodium (5,5-diamino-(<c4>?<c2>?<c3>?<c2>?<c4>?<c2>?<c3>?<c2>?<c4>?<c2>?<c3>?<c2>?<c4>?<c2>?<c3>?<c2>?<c4>?<c2>?<c3>?<c2>?<c4>?<c2>?<c3>?<c2>?<c4>?<c2>?<c3>?<c2>?<c4>?<c2>?<c3>?<c2>?<c4>?<c2>?<c3>?<c2>?<c4>?<c2>?<c3>?<c2>?<c4>?<c2>?<c3>?<c2>?<c	Nc1cc(S(=O)(=O)[O-])cc2cc(S(=O)(=O)[O-])c(/N=N/c3ccc(-c4ccc(/N=N/c5c(S(=O)(=O)[O-])cc6cc(S(=O)(=O)[O-])cc(N)c6c5[O-])c([O-])c4)cc3[O-])c([O-])c12.[Cu+2].[Cu+2].[Li+].[Li+].[Na+].[Na+]	YAMSAXMOXDCXFL-ZBJMQJRBSA-F	InChI=1S/C32H24N6O16S4.2Cu.2Li.2Na/c33-19-11-17(55(43,44)45)5-15-9-25(57(49,50)51)29(31(41)27(15)19)37-35-21-3-1-13(7-23(21)39)14-2-4-22(24(40)8-14)36-38-30-26(58(52,53)54)10-16-6-18(56(46,47)48)12-20(34)28(16)32(30)42;;;;;;/h1-12,39-42H,33-34H2,(H,43,44,45)(H,46,47,48)(H,49,50,51)(H,52,53,54);;;;;;/q;2*+2;4*+1/p-8/b37-35+,38-36+;;;;;;	3	11.02753456	8.815539029				0.01129385	3.159752024	10.88278058
1246	126-71-6	DTXSID8040698	Triisobutyl phosphate	CC(C)COP(=O)(OCC(C)C)OCC(C)C	HRKAMJBPFPHCSD-UHFFFAOYSA-N	InChI=1S/C12H27O4P/c1-10(2)7-14-17(13,15-8-11(3)4)16-9-12(5)6/h10-12H,7-9H2,1-6H3	8	63.89152281	7.972600454				0.232409665	18.30702659	9.933542485
1247	12672-27-4	DTXSID80890623	Aluminum cobalt oxide	[Al+3].[Al+3].[Co+2].[Co+2].[O-2].[O-2].[O-2].[O-2].[O-2]			3	195.8156985	7.972600454				0.213687789	56.10765001	9.933542485
1248	126-73-8	DTXSID3021986	Tributyl phosphate	CCCCOP(=O)(OCCCC)OCCCC	STCOOQWBFONSKY-UHFFFAOYSA-N	InChI=1S/C12H27O4P/c1-4-7-10-14-17(13,15-11-8-5-2)16-12-9-6-3/h4-12H2,1-3H3	26	16.83842952	7.972600454	0.015	1.491524871	14.66561221	0.183752723	4.824764906	9.933542485
1249	12674-11-2	DTXSID9023883	Aroclor 1016	Clc1cccc(-c2cc(Cl)cc(Cl)c2)c1	RIBGNAJQTOXRDK-UHFFFAOYSA-N	InChI=1S/C12H7Cl3/c13-10-3-1-2-8(4-10)9-5-11(14)7-12(15)6-9/h1-7H	3	0.004409044	7.972600454	7.00E-05	0.003166943	12.30996117	4.81E-06	0.001263336	9.933542485
1251	126833-17-8	DTXSID3032549	Fenhexamid	CC1(C(=O)Nc2ccc(O)c(Cl)c2Cl)CCCCC1	VDLGAVXLJYLFDH-UHFFFAOYSA-N	InChI=1S/C14H17Cl2NO2/c1-14(7-3-2-4-8-14)13(19)17-9-5-6-10(18)12(16)11(9)15/h5-6,18H,2-4,7-8H2,1H3,(H,17,19)	23	58.06242611	7.972600454	0.17	11.59776231	12.52314477	0.633617813	16.63679831	9.933542485
1253	126851-40-9	NODTXSID_126851-40-9	Monosodium aqua-[(5-((E)-(5-((Z)-(3,5-dinitro-2-oxidophenyl)diazenyl)-2-hydroxy-4-oxidophenyl)diazenyl)naphthalene-2-sulfonate)ferrate(-)]	O.O=[N+]([O-])c1cc(N=Nc2cc(N=Nc3cccc4cc(S(=O)(=O)[O-])ccc34)c([O-])cc2O)c([O-])c([N+](=O)[O-])c1.[Fe+2].[Na+]	UPEQNQFQOKPGFK-UHFFFAOYSA-K	InChI=1S/C22H14N6O10S.Fe.Na.H2O/c29-20-10-21(30)17(25-26-18-7-12(27(32)33)8-19(22(18)31)28(34)35)9-16(20)24-23-15-3-1-2-11-6-13(39(36,37)38)4-5-14(11)15;;;/h1-10,29-31H,(H,36,37,38);;;1H2/q;+2;+1;/p-3	2	356.828029	14.1782084				0.266793826	102.2429882	16.89778359
1254	126-86-3	DTXSID7027041	2,4,7,9-Tetramethyl-5-decyne-4,7-diol	CC(C)CC(C)(O)C#CC(C)(O)CC(C)C	LXOFYPKXCSULTL-UHFFFAOYSA-N	InChI=1/C14H26O2/c1-11(2)9-13(5,15)7-8-14(6,16)10-12(3)4/h11-12,15-16H,9-10H2,1-6H3	2	52.34903133	8.059207501				0.0567418	14.99972244	10.03111149
1255	126-92-1	DTXSID1026033	Sodium ethasulfate	CCCCC(CC)COS(=O)(=O)[O-].[Na+]	DGSDBJMBHCQYGN-UHFFFAOYSA-M	InChI=1/C8H18O4S.Na/c1-3-5-6-8(4-2)7-12-13(9,10)11;/h8H,3-7H2,1-2H3,(H,9,10,11);/q;+1/p-1	9	40.79126934	7.972600454				0.148380956	11.68804279	9.933542485
1256	126-96-5	DTXSID3034909	Sodium diacetate	CC(=O)O.CC(=O)[O-].[Na+]	BHZOKUMUHVTPBX-UHFFFAOYSA-M	InChI=1S/2C2H4O2.Na/c2*1-2(3)4;/h2*1H3,(H,3,4);/q;;+1/p-1	5	1.066244417	7.972600454				0.003878535	0.30551416	9.933542485
1257	126-97-6	DTXSID7059569	Acetic acid, mercapto-, compd. with 2-aminoethanol (1:1)	NCCO.O=C(O)CS	XTJCJAPNPGGFED-UHFFFAOYSA-N	InChI=1S/C2H7NO.C2H4O2S/c3-1-2-4;3-2(4)1-5/h4H,1-3H2;5H,1H2,(H,3,4)	3	2.694205357	7.972600454				0.002940105	0.771978612	9.933542485
1258	126-98-7	DTXSID1024176	Methacrylonitrile	C=C(C)C#N	GYCMBHHDWRMZGG-UHFFFAOYSA-N	InChI=1S/C4H5N/c1-4(2)3-5/h1H2,2H3	11	0.84309494	7.972600454				0.009200442	0.241574481	9.933542485
1260	127-00-4	DTXSID5020285	1-Chloro-2-propanol	CC(O)CCl	YYTSGNJTASLUOY-UHFFFAOYSA-N	InChI=1/C3H7ClO/c1-3(5)2-4/h3,5H,2H2,1H3	6	9.008510909	7.972600454				0.032769058	2.581235218	9.933542485
1261	127-06-0	DTXSID6020010	Acetoxime	CC(C)=NO	PXAJQJMDEXJWFB-UHFFFAOYSA-N	InChI=1S/C3H7NO/c1-3(2)4-5/h5H,1-2H3	14	5.320832833	7.972600454				0.05806465	1.524593935	9.933542485
1262	127-08-2	DTXSID7027043	Potassium acetate	CC(=O)[O-].[K+]	SCVFZCLFOSHCOH-UHFFFAOYSA-M	InChI=1S/C2H4O2.K/c1-2(3)4;/h1H3,(H,3,4);/q;+1/p-1	4	0.588760473	7.972600454				0.002141655	0.168699276	9.933542485
1263	127087-87-0	DTXSID0049733	Poly(oxy-1,2-ethanediyl),alpha-(4-nonylphenyl)-omega-hydroxy-,branched	CCCCCCCCCc1ccc(OCCO)cc1	KUXGUCNZFCVULO-UHFFFAOYSA-N	InChI=1S/C17H28O2/c1-2-3-4-5-6-7-8-9-16-10-12-17(13-11-16)19-15-14-18/h10-13,18H,2-9,14-15H2,1H3	1	9.557581773	17.21957171				0.006247963	2.738562113	20.29176944
1264	127-09-3	DTXSID2027044	Sodium acetate	CC(=O)[O-].[Na+]	VMHLLURERBWHNL-UHFFFAOYSA-M	InChI=1S/C2H4O2.Na/c1-2(3)4;/h1H3,(H,3,4);/q;+1/p-1	4	0.588760473	7.972600454				0.002141655	0.168699276	9.933542485
1265	1271-19-8	DTXSID3021354	Titanocene dichloride	Cl[Ti]Cl.c1cccc1.c1cccc1			1	5.9257007	17.21957171				0.003873737	1.69790851	20.29176944
1266	127-18-4	DTXSID2021319	Tetrachloroethylene	ClC(Cl)=C(Cl)Cl	CYTYCFOTNPOANT-UHFFFAOYSA-N	InChI=1S/C2Cl4/c3-1(4)2(5)6	18	17.89115564	7.972600454				0.195240807	5.126405628	9.933542485
1267	127-19-5	DTXSID5020499	N,N-Dimethylacetamide	CC(=O)N(C)C	FXHOOIRPVKKKFG-UHFFFAOYSA-N	InChI=1S/C4H9NO/c1-4(6)5(2)3/h1-3H3	11	72.25450811	7.972600454				0.788491741	20.70329745	9.933542485
1268	127277-53-6	DTXSID9034496	Prohexadione-calcium	CCC(=O)[C-]1C(=O)CC(C(=O)[O-])CC1=O.CCC(=O)[C-]1C(=O)CC(C(=O)[O-])CC1=O.[Ca+2].[Ca+2]	SDROFNOOBSCFKF-UHFFFAOYSA-L	InChI=1S/2C10H11O5.2Ca/c2*1-2-6(11)9-7(12)3-5(10(14)15)4-8(9)13;;/h2*5H,2-4H2,1H3,(H,14,15);;/q2*-1;2*+2/p-2	19	77.61830092	7.972600454	0.2	14.61902813	12.64304071	0.8470252	22.24020084	9.933542485
1270	127-39-9	DTXSID7029164	Sodium 1,4-diisobutyl sulfosuccinate	CC(C)COC(=O)CC(C(=O)OCC(C)C)S(=O)(=O)[O-].[Na+]	NTWXWSVUSTYPJH-UHFFFAOYSA-M	InChI=1/C12H22O7S.Na/c1-8(2)6-18-11(13)5-10(20(15,16)17)12(14)19-7-9(3)4;/h8-10H,5-7H2,1-4H3,(H,15,16,17);/q;+1/p-1	3	143.3637266	7.972600454				0.156448528	41.07843169	9.933542485
1271	127-40-2	DTXSID8046749	Lutein	CC(C=CC=C(C)C=CC1=C(C)CC(O)CC1(C)C)=CC=CC=C(C)C=CC=C(C)C=CC1C(C)=CC(O)CC1(C)C	KBPHJBAIARWVSC-RGZFRNHPSA-N	InChI=1S/C40H56O2/c1-29(17-13-19-31(3)21-23-37-33(5)25-35(41)27-39(37,7)8)15-11-12-16-30(2)18-14-20-32(4)22-24-38-34(6)26-36(42)28-40(38,9)10/h11-25,35-37,41-42H,26-28H2,1-10H3/b12-11+,17-13+,18-14+,23-21+,24-22+,29-15+,30-16+,31-19+,32-20+/t35-,36+,37-/m0/s1	1	38.23032709	17.21957171				0.024991851	10.95424845	20.29176944
1274	127-51-5	DTXSID7027047	alpha-Isomethylionone	CC(=O)C(C)=CC1=C(C)CCCC1(C)C	JRJBVWJSTHECJK-UHFFFAOYSA-N	InChI=1/C14H22O/c1-10-7-6-8-14(4,5)13(10)9-11(2)12(3)15/h7,9,13H,6,8H2,1-5H3	5	1.709407906	7.972600454				0.006218085	0.489801692	9.933542485
1276	127-52-6	DTXSID6041763	Chloramine B	O=S(=O)([N-]Cl)c1ccccc1.[Na+]	KDNCILYKSYKEFJ-UHFFFAOYSA-N	InChI=1S/C6H5ClNO2S.Na/c7-8-11(9,10)6-4-2-1-3-5-6;/h1-5H;/q-1;+1	5	4.391511384	7.972600454				0.015974415	1.258312718	9.933542485
1278	127-63-9	DTXSID6041892	Diphenylsulfone	O=S(=O)(c1ccccc1)c1ccccc1	KZTYYGOKRVBIMI-UHFFFAOYSA-N	InChI=1S/C12H10O2S/c13-15(14,11-7-3-1-4-8-11)12-9-5-2-6-10-12/h1-10H	12	4.43891195	7.972600454	0.0008	1.677266056	12.45419475	0.048440513	1.271894541	9.933542485
1279	127-65-1	DTXSID6040321	Chloramine-T	Cc1ccc(S(=O)(=O)[N-]Cl)cc1.[Na+]	VDQQXEISLMTGAB-UHFFFAOYSA-N	InChI=1S/C7H7ClNO2S.Na/c1-6-2-4-7(5-3-6)12(10,11)9-8;/h2-5H,1H3;/q-1;+1	6	66.52485699	7.972600454				0.241988593	19.06156361	9.933542485
1280	12767-90-7	DTXSID0058300	Zinc borate (ZnO 3 2B2O3)	[B+3].[B+3].[B+3].[B+3].[B+3].[B+3].[O-2].[O-2].[O-2].[O-2].[O-2].[O-2].[O-2].[O-2].[O-2].[O-][Zn+].[O-][Zn+]	OSHGZAHTGPVONH-UHFFFAOYSA-N	InChI=1S/6B.11O.2Zn/q6*+3;9*-2;2*-1;2*+1	6	39.60428665	7.972600454				0.144063227	11.34793314	9.933542485
1281	127-68-4	DTXSID2027048	Sodium 3-nitrobenzenesulfonate	O=[N+]([O-])c1cccc(S(=O)(=O)[O-])c1.[Na+]	LJRGBERXYNQPJI-UHFFFAOYSA-M	InChI=1S/C6H5NO5S.Na/c8-7(9)5-2-1-3-6(4-5)13(10,11)12;/h1-4H,(H,10,11,12);/q;+1/p-1	7	121.5009696	7.972600454				0.44196786	34.8140314	9.933542485
1282	12769-96-9	DTXSID80893199	C.I. Pigment Violet 15	S1SSS1.S1SSS1.[Al+3].[Al+3].[Al+3].[Al+3].[Al+3].[Al+3].[Na+].[Na+].[Na+].[Na+].[Na+].[Na+].[O-][Si]([O-])([O-])[O-].[O-][Si]([O-])([O-])[O-].[O-][Si]([O-])([O-])[O-].[O-][Si]([O-])([O-])[O-].[O-][Si]([O-])([O-])[O-].[O-][Si]([O-])([O-])[O-]	HNMCSUXJLGGQFO-UHFFFAOYSA-N	InChI=1S/6Al.6Na.6O4Si.2S4/c;;;;;;;;;;;;6*1-5(2,3)4;2*1-2-4-3-1/q6*+3;6*+1;6*-4;;	3	17.36727866	7.972600454				0.018952389	4.97629761	9.933542485
1283	12777-87-6	DTXSID40925980	Sulfuric acid--methane (1/1)	C.O=S(=O)(O)O	LRPCLTPZMUIPFK-UHFFFAOYSA-N	InChI=1S/CH4.H2O4S/c;1-5(2,3)4/h1H4;(H2,1,2,3,4)	4	368.8863279	7.972600454				1.341848559	105.6980882	9.933542485
1284	12788-93-1	DTXSID30926007	Phosphoric acid--butan-1-ol (1/1)	CCCCO.O=P(O)(O)O	FJTUUPVRIANHEX-UHFFFAOYSA-N	InChI=1S/C4H10O.H3O4P/c1-2-3-4-5;1-5(2,3)4/h5H,2-4H2,1H3;(H3,1,2,3,4)	7	85.56149718	7.972600454				0.311235638	24.5161883	9.933542485
1286	127-95-7	DTXSID6059572	Ethanedioic acid, potassium salt (1:1)	O=C([O-])C(=O)O.[K+]	JMTCDHVHZSGGJA-UHFFFAOYSA-M	InChI=1S/C2H2O4.K/c3-1(4)2(5)6;/h(H,3,4)(H,5,6);/q;+1/p-1	1	9.557581773	17.21957171				0.006247963	2.738562113	20.29176944
1287	127-96-8	DTXSID30889421	Ethanedioic acid, potassium salt (2:1)	O=C(O)C(=O)O.O=C([O-])C(=O)O.[K+]	GANDVAJEIJXBQJ-UHFFFAOYSA-M	InChI=1S/2C2H2O4.K/c2*3-1(4)2(5)6;/h2*(H,3,4)(H,5,6);/q;;+1/p-1	1	9.557581773	17.21957171				0.006247963	2.738562113	20.29176944
1288	128-03-0	DTXSID7034834	Potassium dimethyldithiocarbamate	CN(C)C(=S)[S-].[K+]	TVPFLPJBESCUKI-UHFFFAOYSA-M	InChI=1S/C3H7NS2.K/c1-4(2)3(5)6;/h1-2H3,(H,5,6);/q;+1/p-1	7	2.131796685	7.972600454				0.007754552	0.610829996	9.933542485
1289	128-04-1	DTXSID6027050	Sodium dimethyldithiocarbamate	CN(C)C(=S)[S-].[Na+]	VMSRVIHUFHQIAL-UHFFFAOYSA-M	InChI=1S/C3H7NS2.Na/c1-4(2)3(5)6;/h1-2H3,(H,5,6);/q;+1/p-1	8	4.322547827	7.972600454				0.015723555	1.238552386	9.933542485
1291	128119-70-0	DTXSID4051322	1-Propanol, 2-methyl-3-[(1,7,7-trimethylbicyclo[2.2.1]hept-2-yl)oxy]-	CC(CO)COC1CC2CCC1(C)C2(C)C	YCOHHRPARVZBHK-UHFFFAOYSA-N	InChI=1/C14H26O2/c1-10(8-15)9-16-12-7-11-5-6-14(12,4)13(11,2)3/h10-12,15H,5-9H2,1-4H3	1	26.76122897	17.21957171				0.017494295	7.667973916	20.29176944
1293	128-37-0	DTXSID2020216	Butylated hydroxytoluene	Cc1cc(C(C)(C)C)c(O)c(C(C)(C)C)c1	NLZUEZXRPGMBCV-UHFFFAOYSA-N	InChI=1S/C15H24O/c1-10-8-11(14(2,3)4)13(16)12(9-10)15(5,6)7/h8-9,16H,1-7H3	46	11.96538606	7.972600454	0.3	5.241456426	12.45419475	0.130574664	3.428477382	9.933542485
1294	128-39-2	DTXSID6027052	2,6-Di-tert-butylphenol	CC(C)(C)c1cccc(C(C)(C)C)c1O	DKCPKDPYUFEZCP-UHFFFAOYSA-N	InChI=1S/C14H22O/c1-13(2,3)10-8-7-9-11(12(10)15)14(4,5)6/h7-9,15H,1-6H3	5	6.203524736	7.972600454				0.022565734	1.777514251	9.933542485
1295	128446-35-5	DTXSID20894281	.beta.-Cyclodextrin, 2-hydroxypropyl ethers	CC(O)COCC1OC2OC3C(COCC(C)O)OC(OC4C(COCC(C)O)OC(OC5C(COCC(C)O)OC(OC6C(COCC(C)O)OC(OC7C(COCC(C)O)OC(OC8C(COCC(C)O)OC(OC1C(O)C2O)C(O)C8O)C(O)C7O)C(O)C6O)C(O)C5O)C(O)C4O)C(O)C3O	ODLHGICHYURWBS-UHFFFAOYSA-N	InChI=1S/C63H112O42/c1-22(64)8-85-15-29-50-36(71)43(78)57(92-29)100-51-30(16-86-9-23(2)65)94-59(45(80)38(51)73)102-53-32(18-88-11-25(4)67)96-61(47(82)40(53)75)104-55-34(20-90-13-27(6)69)98-63(49(84)42(55)77)105-56-35(21-91-14-28(7)70)97-62(48(83)41(56)76)103-54-33(19-89-12-26(5)68)95-60(46(81)39(54)74)101-52-31(17-87-10-24(3)66)93-58(99-50)44(79)37(52)72/h22-84H,8-21H2,1-7H3	1	31.85860591	17.21957171				0.020826542	9.128540376	20.29176944
1296	128-44-9	DTXSID5021253	Sodium saccharin	O=C1[N-]S(=O)(=O)c2ccccc21.[Na+]	WINXNKPZLFISPD-UHFFFAOYSA-M	InChI=1S/C7H5NO3S.Na/c9-7-5-3-1-2-4-6(5)12(10,11)8-7;/h1-4H,(H,8,9);/q;+1/p-1	5	107.884147	7.972600454				0.392435762	30.91236302	9.933542485
1297	128-49-4	DTXSID2044212	Docusate calcium	CCCCC(CC)COC(=O)CC(C(=O)OCC(CC)CCCC)S(=O)(=O)[O-].CCCCC(CC)COC(=O)CC(C(=O)OCC(CC)CCCC)S(=O)(=O)[O-].[Ca+2]	DWKPZOZZBLWFJX-UHFFFAOYSA-L	InChI=1/2C20H38O7S.Ca/c2*1-5-9-11-16(7-3)14-26-19(21)13-18(28(23,24)25)20(22)27-15-17(8-4)12-10-6-2;/h2*16-18H,5-15H2,1-4H3,(H,23,24,25);/q;;+2/p-2	1	143.3637266	17.21957171				0.09371944	41.07843169	20.29176944
1299	128639-02-1	DTXSID4032532	Carfentrazone-ethyl	CCOC(=O)C(Cl)Cc1cc(-n2nc(C)n(C(F)F)c2=O)c(F)cc1Cl	MLKCGVHIFJBRCD-UHFFFAOYSA-N	InChI=1/C15H14Cl2F3N3O3/c1-3-26-13(24)10(17)4-8-5-12(11(18)6-9(8)16)23-15(25)22(14(19)20)7(2)21-23/h5-6,10,14H,3-4H2,1-2H3	16	4.106991093	7.972600454	0.03	0.786218464	12.81687612	0.04481836	1.176788279	9.933542485
1300	128-69-8	DTXSID1059577	Perylo[3,4-cd:9,10-c'd']dipyran-1,3,8,10-tetrone	O=C1OC(=O)c2ccc3c4ccc5c6c(ccc(c7ccc1c2c73)c64)C(=O)OC5=O	CLYVDMAATCIVBF-UHFFFAOYSA-N	InChI=1S/C24H8O6/c25-21-13-5-1-9-10-2-6-15-20-16(24(28)30-23(15)27)8-4-12(18(10)20)11-3-7-14(22(26)29-21)19(13)17(9)11/h1-8H	3	138.45412	7.972600454				0.151090822	39.67166763	9.933542485
1301	128-80-3	DTXSID9044376	D & C Green No. 6	Cc1ccc(Nc2ccc(Nc3ccc(C)cc3)c3c2C(=O)c2ccccc2C3=O)cc1	TVRGPOFMYCMNRB-UHFFFAOYSA-N	InChI=1S/C28H22N2O2/c1-17-7-11-19(12-8-17)29-23-15-16-24(30-20-13-9-18(2)10-14-20)26-25(23)27(31)21-5-3-4-6-22(21)28(26)32/h3-16,29-30H,1-2H3	2	56.1074824	8.961341905				0.056863675	16.07664252	11.04687531
1303	129-00-0	DTXSID3024289	Pyrene	c1cc2ccc3cccc4ccc(c1)c2c34	BBEAQIROQSPTKN-UHFFFAOYSA-N	InChI=1S/C16H10/c1-3-11-7-9-13-5-2-6-14-10-8-12(4-1)15(11)16(13)14/h1-10H	9	12.08618807	7.972600454	0.03	18.09104731	13.18632564	0.043964313	3.463091138	9.933542485
1305	129009-88-7	NODTXSID_129009-88-7	Disodium 7-(4,6-dichloro-1,3,5-triazin-2-ylamino)-4-hydroxy-3-(4-(2-(sulfonatooxy)ethylsulfonyl)phenylazo)-naphthalene-2-sulfonate	O=S(=O)([O-])OCCS(=O)(=O)c1ccc(N=Nc2c(S(=O)(=O)[O-])cc3cc(Nc4nc(Cl)nc(Cl)n4)ccc3c2O)cc1.[Na+].[Na+]	QPRQPQPFGRDKCN-UHFFFAOYSA-L	InChI=1S/C21H16Cl2N6O10S3.2Na/c22-19-25-20(23)27-21(26-19)24-13-3-6-15-11(9-13)10-16(41(33,34)35)17(18(15)30)29-28-12-1-4-14(5-2-12)40(31,32)8-7-39-42(36,37)38;;/h1-6,9-10,30H,7-8H2,(H,33,34,35)(H,36,37,38)(H,24,25,26,27);;/q;2*+1/p-2	2	76.46065419	12.64432443				0.061790016	21.9084969	15.1815552
1306	129-17-9	DTXSID3026065	Sulfan blue	CCN(CC)c1ccc(C(=C2C=CC(=[N+](CC)CC)C=C2)c2ccc(S(=O)(=O)[O-])cc2S(=O)(=O)[O-])cc1.[Na+]	SJEYSFABYSGQBG-UHFFFAOYSA-M	InChI=1S/C27H32N2O6S2.Na/c1-5-28(6-2)22-13-9-20(10-14-22)27(21-11-15-23(16-12-21)29(7-3)8-4)25-18-17-24(36(30,31)32)19-26(25)37(33,34)35;/h9-19H,5-8H2,1-4H3,(H-,30,31,32,33,34,35);/q;+1/p-1	1	143.3637266	17.21957171				0.09371944	41.07843169	20.29176944
1307	129423-54-7	DTXSID4051293	C.I. Pigment 191	Cc1cc(S(=O)(=O)[O-])c(N=Nc2c(C)[nH]n(-c3cccc(S(=O)(=O)[O-])c3)c2=O)cc1Cl.[Ca+2]	IAOFMMGWUKSXJG-UHFFFAOYNA-L	InChI=1/C17H15ClN4O7S2.Ca/c1-9-6-15(31(27,28)29)14(8-13(9)18)19-20-16-10(2)21-22(17(16)23)11-4-3-5-12(7-11)30(24,25)26;/h3-8,16H,1-2H3,(H,24,25,26)(H,27,28,29);/q;+2/p-2	2	76.46065419	12.37686124				0.062685797	21.9084969	14.88196144
1308	129630-19-9	DTXSID8034871	Pyraflufen-ethyl	CCOC(=O)COc1cc(-c2nn(C)c(OC(F)F)c2Cl)c(F)cc1Cl	APTZNLHMIGJTEW-UHFFFAOYSA-N	InChI=1S/C15H13Cl2F3N2O4/c1-3-24-11(23)6-25-10-4-7(9(18)5-8(10)16)13-12(17)14(22(2)21-13)26-15(19)20/h4-5,15H,3,6H2,1-2H3	15	13.25281345	7.972600454	0.2	4.297099134	12.63749541	0.144623972	3.797367751	9.933542485
1310	129-73-7	DTXSID7031531	Leucomalachite green	CN(C)c1ccc(C(c2ccccc2)c2ccc(N(C)C)cc2)cc1	WZKXBGJNNCGHIC-UHFFFAOYSA-N	InChI=1S/C23H26N2/c1-24(2)21-14-10-19(11-15-21)23(18-8-6-5-7-9-18)20-12-16-22(17-13-20)25(3)4/h5-17,23H,1-4H3	2	3.520535148	7.972600454				0.003841854	1.008749326	9.933542485
1311	129738-34-7	DTXSID501010227	trans-4-pentyl-trans-4'-vinylbicyclohexyl	C=C[C@H]1CC[C@H]([C@H]2CC[C@H](CCCCC)CC2)CC1	ALEUVXQGVOQDBD-VVPTUSLJSA-N	InChI=1/C19H34/c1-3-5-6-7-17-10-14-19(15-11-17)18-12-8-16(4-2)9-13-18/h4,16-19H,2-3,5-15H2,1H3/t16-,17-,18-,19-	1	1.529213084	17.21957171				0.000999674	0.438169938	20.29176944
1312	129757-67-1	DTXSID00892189	Decanedioic acid, bis(2,2,6,6-tetramethyl-4-piperidinyl) ester, reaction products with tert-Bu hydroperoxide and octane	CCCCCCCCON1C(C)(C)CC(OC(=O)CCCCCCCCC(=O)OC2CC(C)(C)N(OCCCCCCCC)C(C)(C)C2)CC1(C)C	OSIVCXJNIBEGCL-UHFFFAOYSA-N	InChI=1S/C44H84N2O6/c1-11-13-15-17-23-27-31-49-45-41(3,4)33-37(34-42(45,5)6)51-39(47)29-25-21-19-20-22-26-30-40(48)52-38-35-43(7,8)46(44(9,10)36-38)50-32-28-24-18-16-14-12-2/h37-38H,11-36H2,1-10H3	7	10.22134436	7.972600454				0.03718082	2.928751965	9.933542485
1314	129909-90-6	DTXSID3034329	Amicarbazone	CC(C)c1nn(C(=O)NC(C)(C)C)c(=O)n1N	ORFPWVRKFLOQHK-UHFFFAOYSA-N	InChI=1S/C10H19N5O2/c1-6(2)7-13-15(9(17)14(7)11)8(16)12-10(3,4)5/h6H,11H2,1-5H3,(H,12,16)	19	5.326412941	7.972600454	0.023	1.057371722	12.34030017	0.058125544	1.52619282	9.933542485
1315	129981-36-8	DTXSID6057877	Sampatrilat	CS(=O)(=O)NC(CCCCN)C(=O)NCC(CC1(C(=O)NC(Cc2ccc(O)cc2)C(=O)O)CCCC1)C(=O)O	LPUDGHQMOAHMMF-JBACZVJFSA-N	InChI=1S/C26H40N4O9S/c1-40(38,39)30-20(6-2-5-13-27)22(32)28-16-18(23(33)34)15-26(11-3-4-12-26)25(37)29-21(24(35)36)14-17-7-9-19(31)10-8-17/h7-10,18,20-21,30-31H,2-6,11-16,27H2,1H3,(H,28,32)(H,29,37)(H,33,34)(H,35,36)/t18-,20-,21-/m0/s1	4	31.40498836	7.972600454				0.114237734	8.998564001	9.933542485
1319	13001-46-2	DTXSID00156293	Potassium isobutylxanthate	CC(C)COC(=S)[S-].[K+]	CRAXZMAICBMTCW-UHFFFAOYSA-M	InChI=1S/C5H10OS2.K/c1-4(2)3-6-5(7)8;/h4H,3H2,1-2H3,(H,7,8);/q;+1/p-1	2	1.911516355	8.888230881				0.001947448	0.547712423	10.96459574
1322	1300-71-6	DTXSID8027375	Dimethylphenol	Cc1cccc(O)c1C	QWBBPBRQALCEIZ-UHFFFAOYSA-N	InChI=1S/C8H10O/c1-6-4-3-5-8(9)7(6)2/h3-5,9H,1-2H3	4	12.578485	7.972600454				0.045755076	3.604150429	9.933542485
1323	1300-72-7	DTXSID3026302	Sodium xylenesulfonate	Cc1ccc(S(=O)(=O)[O-])cc1C.[Na+]	QUCDWLYKDRVKMI-UHFFFAOYSA-M	InChI=1S/C8H10O3S.Na/c1-6-3-4-8(5-7(6)2)12(9,10)11;/h3-5H,1-2H3,(H,9,10,11);/q;+1/p-1	2	195.5447621	8.955574854				0.198261837	56.03001778	11.04038531
1324	13007-32-4	DTXSID10926585	Hexopyranosyl-(1->4)-2-deoxy-2-[(1-hydroxyethylidene)amino]hexopyranosyl-(1->3)hexopyranosyl-(1->4)hexose	CC(=O)NC1C(OC2C(O)C(CO)OC(OC(C(=O)C(O)CO)C(O)CO)C2O)OC(CO)C(OC2OC(CO)C(O)C(O)C2O)C1O	RBMYDHMFFAVMMM-PLQWBNBWSA-N	InChI=1S/C26H45NO21/c1-7(33)27-13-17(39)22(47-25-19(41)18(40)15(37)10(4-30)43-25)12(6-32)45-24(13)48-23-16(38)11(5-31)44-26(20(23)42)46-21(9(35)3-29)14(36)8(34)2-28/h2,8-26,29-32,34-42H,3-6H2,1H3,(H,27,33)/t8-,9+,10+,11+,12+,13+,14+,15-,16-,17+,18-,19+,20+,21+,22+,23-,24-,25-,26-/m0/s1	1	477.8790887	17.21957171				0.312398133	136.9281056	20.29176944
1326	130-14-3	DTXSID3042394	Sodium 1-naphthalenesulfonate	O=S(=O)([O-])c1cccc2ccccc12.[Na+]	HIEHAIZHJZLEPQ-UHFFFAOYSA-M	InChI=1S/C10H8O3S.Na/c11-14(12,13)10-7-3-5-8-4-1-2-6-9(8)10;/h1-7H,(H,11,12,13);/q;+1/p-1	1	38.21954276	17.21957171				0.024984801	10.95115838	20.29176944
1330	1302-42-7	DTXSID3051206	Sodium aluminate	O=[Al-]=O.[Na+]	IYJYQHRNMMNLRH-UHFFFAOYSA-N	InChI=1S/Al.Na.2O/q-1;+1;;	11	6.113421121	7.972600454				0.066713928	1.751696596	9.933542485
1331	130-26-7	DTXSID7022837	Clioquinol	Oc1c(I)cc(Cl)c2cccnc12	QCDFBFJGMNKBDO-UHFFFAOYSA-N	InChI=1S/C9H5ClINO/c10-6-4-7(11)9(13)8-5(6)2-1-3-12-8/h1-4,13H	5	53.10091126	7.972600454				0.193158097	15.21516082	9.933542485
1332	1302-67-6	DTXSID10892251	Spinelle (Mg(AlO2)2)	O=[Al-]=O.O=[Al-]=O.[Mg+2]	DTCHAFPTQLGIKY-UHFFFAOYSA-N	InChI=1S/2Al.Mg.4O/q2*-1;+2;;;;	1	3.823032709	17.21957171				0.002499185	1.095424845	20.29176944
1334	1303-00-0	DTXSID2023779	Gallium arsenide	[Ga]#[As]	JBRZTFJDHDCESZ-UHFFFAOYSA-N	InChI=1S/As.Ga	4	32.05258203	7.972600454				0.1165934	9.184120925	9.933542485
1335	1303-28-2	DTXSID1034343	Arsenic(V) pentoxide	O=[As](=O)O[As](=O)=O	COHDHYZHOPQOFD-UHFFFAOYSA-N	InChI=1S/As2O5/c3-1(4)7-2(5)6	3	0.009352227	7.972600454				1.02E-05	0.002679721	9.933542485
1336	1303-86-2	DTXSID7034387	Boric oxide	[B+3].[B+3].[O-2].[O-2].[O-2]	PODRREOVGPHRIK-UHFFFAOYSA-N	InChI=1S/2B.3O/q2*+3;3*-2	56	8.459038456	7.972600454				0.092310945	2.423793254	9.933542485
1337	1303-96-4	DTXSID2034384	Borax (B4Na2O7.10H2O)	O.O.O.O.O.O.O.O.O.O.[Na+].[Na+].[O-]B1OB2OB([O-])OB(O1)O2	CDMADVZSLOHIFP-UHFFFAOYSA-N	InChI=1S/B4O7.2Na.10H2O/c5-1-7-3-9-2(6)10-4(8-1)11-3;;;;;;;;;;;;/h;;;10*1H2/q-2;2*+1;;;;;;;;;;	4	30.49844554	7.972600454				0.110940125	8.738809611	9.933542485
1338	13040-19-2	DTXSID30891887	Zinc ricinoleate	CCCCCCC(O)C/C=C\CCCCCCCC(=O)[O-].CCCCCCC(O)C/C=C\CCCCCCCC(=O)[O-].[Zn+2]	GAWWVVGZMLGEIW-GNNYBVKZSA-L	InChI=1S/2C18H34O3.Zn/c2*1-2-3-4-11-14-17(19)15-12-9-7-5-6-8-10-13-16-18(20)21;/h2*9,12,17,19H,2-8,10-11,13-16H2,1H3,(H,20,21);/q;;+2/p-2/b2*12-9-;/t2*17-;/m11./s1	1	6.02509955	17.21957171				0.003938716	1.726389556	20.29176944
1339	1304-76-3	DTXSID8046537	Bismuth oxide	O=[Bi]O[Bi]=O	WMWLMWRWZQELOS-UHFFFAOYSA-N	InChI=1S/2Bi.3O	3	191.1516355	7.972600454				0.208598037	54.77124225	9.933542485
1342	1304-85-4	DTXSID40893872	Bismuth hydroxide nitrate oxide (Bi5(OH)?9(NO3)?4O)	O=[N+]([O-])[O-].O=[N+]([O-])[O-].O=[N+]([O-])[O-].O=[N+]([O-])[O-].[Bi+3].[Bi+3].[Bi+3].[Bi+3].[Bi+3].[O-2].[OH-].[OH-].[OH-].[OH-].[OH-].[OH-].[OH-].[OH-].[OH-]	QGWDKKHSDXWPET-UHFFFAOYSA-E	InChI=1S/5Bi.4NO3.9H2O.O/c;;;;;4*2-1(3)4;;;;;;;;;;/h;;;;;;;;;9*1H2;/q5*+3;4*-1;;;;;;;;;;-2/p-9	3	70.42086461	7.972600454				0.076848174	20.17789817	9.933542485
1344	130561-48-7	NODTXSID_130561-48-7	Sintofen (aka cintofen)	COCCOc1cccc2c1c(=O)c(C(=O)O)nn2-c1ccc(Cl)cc1	QLMNCUHSDAGQGT-UHFFFAOYSA-N	InChI=1S/C18H15ClN2O5/c1-25-9-10-26-14-4-2-3-13-15(14)17(22)16(18(23)24)20-21(13)12-7-5-11(19)6-8-12/h2-8H,9-10H2,1H3,(H,23,24)	3	7.113916374	7.972600454				0.007763203	2.038371454	9.933542485
1345	1305-62-0	DTXSID7034410	Calcium hydroxide	O[Ca]O	AXCZMVOFGPJBDE-UHFFFAOYSA-L	InChI=1S/Ca.2H2O/h;2*1H2/q+2;;/p-2	2	135.1646177	9.218687409				0.13452202	38.72911681	11.33643364
1346	1305-78-8	DTXSID5029631	Calcium oxide	[Ca+2].[O-2]	BRPQOXSCLDDYGP-UHFFFAOYSA-N	InChI=1S/Ca.O/q+2;-2	11	1.271978836	7.972600454				0.013880723	0.36446385	9.933542485
1347	1306-19-0	DTXSID0024715	Cadmium oxide	O=[Cd]	CXKCTMHTOKXKQT-UHFFFAOYSA-N	InChI=1S/Cd.O	6	0.140165405	7.972600454				0.000509861	0.040162007	9.933542485
1349	1306-38-3	DTXSID4040214	Ceric oxide	[Ce+4].[O-2].[O-2]	OFJATJUUUCAKMK-UHFFFAOYSA-N	InChI=1S/Ce.2O/q+4;2*-2	2	120.8949093	9.816227873				0.115534473	34.64037516	12.00840134
1350	13071-79-9	DTXSID2022254	Terbufos	CCOP(=S)(OCC)SCSC(C)(C)C	XLNZEKHULJKQBA-UHFFFAOYSA-N	InChI=1S/C9H21O2PS3/c1-6-10-12(13,11-7-2)15-8-14-9(3,4)5/h6-8H2,1-5H3	6	0.004222528	7.972600454	4.17E-05	0.002546023	13.90399004	1.54E-05	0.001209893	9.933542485
1351	130755-46-3	DTXSID50456811	4,4'-Disulfanediylbis{5-amino-1-[2,6-dichloro-4-(trifluoromethyl)phenyl]-1H-pyrazole-3-carbonitrile}	N#Cc1nn(-c2c(Cl)cc(C(F)(F)F)cc2Cl)c(N)c1SSc1c(C#N)nn(-c2c(Cl)cc(C(F)(F)F)cc2Cl)c1N	KYWRZLCFDFEWBI-UHFFFAOYSA-N	InChI=1S/C22H8Cl4F6N8S2/c23-9-1-7(21(27,28)29)2-10(24)15(9)39-19(35)17(13(5-33)37-39)41-42-18-14(6-34)38-40(20(18)36)16-11(25)3-8(4-12(16)26)22(30,31)32/h1-4H,35-36H2	2	0.160885644	8.757731929				0.000165463	0.046099039	10.81771313
1353	1307-96-6	DTXSID6051649	Cobalt(II) oxide	[Co+2].[O-2]	IUYLTEAJCNAMJK-UHFFFAOYSA-N	InChI=1S/Co.O/q+2;-2	4	2.784076385	7.972600454				0.010127263	0.797729623	9.933542485
1354	1308-06-1	DTXSID80892420	Cobalt oxide (Co3O4)	[Co+2].[Co+3].[Co+3].[O-2].[O-2].[O-2].[O-2]	UBEWDCMIDFGDOO-UHFFFAOYSA-N	InChI=1S/3Co.4O/q+2;2*+3;4*-2	5	2.248094286	7.972600454				0.008177593	0.644153091	9.933542485
1356	1308-38-9	DTXSID4043721	Chromium(III) oxide	O=[Cr]O[Cr]=O	QDOXWKRWXJOMAK-UHFFFAOYSA-N	InChI=1S/2Cr.3O	3	356.664614	7.972600454				0.389217378	102.1961645	9.933542485
1357	130-89-2	DTXSID7044213	Quinine hydrochloride	C=CC1CN2CCC1CC2C(O)c1ccnc2ccc(OC)cc12.Cl	LBSFSRMTJJPTCW-DSXUQNDKSA-N	InChI=1S/C20H24N2O2.ClH/c1-3-13-12-22-9-7-14(13)10-19(22)20(23)16-6-8-21-18-5-4-15(24-2)11-17(16)18;/h3-6,8,11,13-14,19-20,23H,1,7,9-10,12H2,2H3;1H/t13-,14-,19-,20+;/m0./s1	4	17.09712204	7.972600454				0.062191919	4.898888836	9.933542485
1358	13092-66-5	DTXSID00872542	Magnesium monophosphate	O=P([O-])(O)O.O=P([O-])(O)O.[Mg+2]	QQFLQYOOQVLGTQ-UHFFFAOYSA-L	InChI=1S/Mg.2H3O4P/c;2*1-5(2,3)4/h;2*(H3,1,2,3,4)/q+2;;/p-2	22	196.3608223	7.972600454				2.142826664	56.26384593	9.933542485
1359	1309-37-1	DTXSID0029632	Iron(III) oxide	O=[Fe]O[Fe]=O	JEIPFZHSYJVQDO-UHFFFAOYSA-N	InChI=1S/2Fe.3O	7	77.3607863	7.972600454				0.281405007	22.16641441	9.933542485
1360	1309389-73-8	NODTXSID_1309389-73-8	(2E)-3-(1,3-benzodioxol-5-yl)-N,N-diphenylacrylamide	O=C(C=Cc1ccc2c(c1)OCO2)N(c1ccccc1)c1ccccc1	KVLXSHZWAOZSIU-WYMLVPIESA-N	InChI=1S/C22H17NO3/c24-22(14-12-17-11-13-20-21(15-17)26-16-25-20)23(18-7-3-1-4-8-18)19-9-5-2-6-10-19/h1-15H,16H2/b14-12+	1	95.57581773	17.21957171				0.062479627	27.38562113	20.29176944
1361	1309-42-8	DTXSID4049662	Magnesium hydroxide	[Mg+2].[OH-].[OH-]	VTHJTEIRLNZDEV-UHFFFAOYSA-L	InChI=1S/Mg.2H2O/h;2*1H2/q+2;;/p-2	1	191.1516355	17.21957171				0.124959253	54.77124225	20.29176944
1362	1309-64-4	DTXSID4023880	Antimony trioxide	O=[Sb]O[Sb]=O	ADCOVFLJGNWWNZ-UHFFFAOYSA-N	InChI=1S/3O.2Sb	7	68.30166688	7.972600454				0.248451857	19.57067819	9.933542485
1365	1310-58-3	DTXSID5029633	Potassium hydroxide	[K+].[OH-]	KWYUFKZDYYNOTN-UHFFFAOYSA-M	InChI=1S/K.H2O/h;1H2/q+1;/p-1	1	955.7581773	17.21957171				0.624796266	273.8562113	20.29176944
1366	1310-65-2	DTXSID70893845	Lithium hydroxide	[Li+].[OH-]	WMFOQBRAJBCJND-UHFFFAOYSA-M	InChI=1S/Li.H2O/h;1H2/q+1;/p-1	3	0.413682249	7.972600454				0.000451439	0.118533596	9.933542485
1368	1310-73-2	DTXSID0029634	Sodium hydroxide	[Na+].[OH-]	HEMHJVSKTPXQMS-UHFFFAOYSA-M	InChI=1S/Na.H2O/h;1H2/q+1;/p-1	4	321.0012825	7.972600454				1.167663521	91.97744485	9.933542485
1369	1310-82-3	DTXSID1061655	Rubidium hydroxide (Rb(OH))	O[Rb]	CPRMKOQKXYSDML-UHFFFAOYSA-M	InChI=1S/H2O.Rb/h1H2;/q;+1/p-1	1	0.337701223	17.21957171				0.000220761	0.096762528	20.29176944
1370	131-11-3	DTXSID3022455	Dimethyl phthalate	COC(=O)c1ccccc1C(=O)OC	NIQCNGHVCWTJSM-UHFFFAOYSA-N	InChI=1S/C10H10O4/c1-13-9(11)7-5-3-4-6-8(7)10(12)14-2/h3-6H,1-2H3	11	107.7585693	7.972600454				1.175936894	30.87638088	9.933542485
1372	131-17-9	DTXSID7020392	Diallyl phthalate	C=CCOC(=O)c1ccccc1C(=O)OCC=C	QUDWYFHPNIMBFC-UHFFFAOYSA-N	InChI=1S/C14H14O4/c1-3-9-17-13(15)11-7-5-6-8-12(11)14(16)18-10-4-2/h3-8H,1-2,9-10H2	28	11.34314086	7.972600454				0.123784289	3.250183629	9.933542485
1374	13121-70-5	DTXSID1032357	Cyhexatin	O[Sn](C1CCCCC1)(C1CCCCC1)C1CCCCC1	WCMMILVIRZAPLE-UHFFFAOYSA-M	InChI=1S/3C6H11.H2O.Sn/c3*1-2-4-6-5-3-1;;/h3*1H,2-6H2;1H2;/q;;;;+1/p-1	8	0.339557805	7.972600454				0.001235164	0.0972945	9.933542485
1375	13122-18-4	DTXSID40864365	Hexaneperoxoic acid, 3,5,5-trimethyl-, 1,1-dimethylethyl ester	CC(CC(=O)OOC(C)(C)C)CC(C)(C)C	VSJBBIJIXZVVLQ-UHFFFAOYSA-N	InChI=1/C13H26O3/c1-10(9-12(2,3)4)8-11(14)15-16-13(5,6)7/h10H,8-9H2,1-7H3	7	5.865019248	7.972600454				0.021334398	1.680521275	9.933542485
1376	1312-76-1	DTXSID5029635	Potassium silicate	O=[Si]([O-])O.[K+]	WMWBFVSTSRDWRL-UHFFFAOYSA-N	InChI=1S/K.HO3Si/c;1-4(2)3/h;1H/q+1;-1	3	32.34319614	7.972600454				0.035295158	9.267391445	9.933542485
1377	1312-81-8	DTXSID7051478	Lanthanum(III) oxide	O=[La]O[La]=O	KTUFCUMIWABKDW-UHFFFAOYSA-N	InChI=1S/2La.3O	2	403.1208972	8.41503636				0.425225323	115.5074204	10.43188449
1378	131298-44-7	DTXSID3029100	Benzoic acid, C9-11-branched alkyl esters	CCCC(CC)CCCCOC(=O)c1ccccc1			1	28.67274532	17.21957171				0.018743888	8.215686338	20.29176944
1379	1313-13-9	DTXSID6042109	Manganese dioxide	[Mn+4].[O-2].[O-2]	GOPYZMJAIPBUGX-UHFFFAOYSA-N	InChI=1S/Mn.2O/q+4;2*-2	1	16.1238696	17.21957171				0.010540463	4.620019943	20.29176944
1380	1313-27-5	DTXSID7020899	Molybdenum trioxide	O=[Mo](=O)=O	JKQOBWVOAYFWKG-UHFFFAOYSA-N	InChI=1S/Mo.3O	3	5.297016227	7.972600454				0.005780475	1.517769693	9.933542485
1381	131341-86-1	DTXSID2032398	Fludioxonil	N#Cc1c[nH]cc1-c1cccc2c1OC(F)(F)O2	MUJOIMFVNIBMKC-UHFFFAOYSA-N	InChI=1S/C12H6F2N2O2/c13-12(14)17-10-3-1-2-8(11(10)18-12)9-6-16-5-7(9)4-15/h1-3,5-6,16H	23	12.19902351	7.972600454	0.03	1.929711713	12.28335288	0.133124279	3.49542221	9.933542485
1382	1313-82-2	DTXSID0029636	Disodium sulfide	[Na+].[Na+].[S-2]	GRVFOGOEDUUMBP-UHFFFAOYSA-N	InChI=1S/2Na.S/q2*+1;-2	1	533.6599224	17.21957171				0.348863065	152.9111525	20.29176944
1384	1313-96-8	DTXSID20893850	Niobium oxide (Nb2O5)	[Nb+5].[Nb+5].[O-2].[O-2].[O-2].[O-2].[O-2]	URLJKFSTXLNXLG-UHFFFAOYSA-N	InChI=1S/2Nb.5O/q2*+5;5*-2	1	156.0746568	17.21957171				0.102028803	44.72053203	20.29176944
1385	1313-97-9	DTXSID2051479	Neodymium(III) oxide	O=[Nd]O[Nd]=O	HBPPDPSYLUIKHU-UHFFFAOYSA-N	InChI=1S/2Nd.3O	1	23.89395443	17.21957171				0.015619907	6.846405282	20.29176944
1387	1314-11-0	DTXSID00893853	Strontium oxide (SrO)	O=[Sr]	UFQXGXDIJMBKTC-UHFFFAOYSA-N	InChI=1S/O.Sr	2	3.294247635	8.377184982				0.003484794	0.943910497	10.3892596
1388	1314-13-2	DTXSID7035016	Zinc oxide	[O-2].[Zn+2]	RNWHGQJWIACOKP-UHFFFAOYSA-N	InChI=1S/O.Zn/q-2;+2	3	32.57969382	7.972600454				0.035553241	9.335155821	9.933542485
1389	1314-23-4	DTXSID1042520	Zirconium oxide	[O-2].[O-2].[Zr+2]	XLIGKFBFNWDVNS-UHFFFAOYSA-N	InChI=1S/2O.Zr/q2*-2;+2	2	339.2604978	9.96497706				0.321061498	97.2093117	12.1755963
1390	1314-34-7	DTXSID90892259	Vanadium trioxide	O=[V]O[V]=O	KFAFTZQGYMGWLU-UHFFFAOYSA-N	InChI=1S/3O.2V	4	0.156849245	7.972600454				0.00057055	0.044942477	9.933542485
1391	1314-35-8	DTXSID7032262	Tungsten trioxide	O=[W](=O)=O	ZNOKGRXACCSDPY-UHFFFAOYSA-N	InChI=1S/3O.W	4	20.88291336	7.972600454				0.075962987	5.983642796	9.933542485
1394	1314-41-6	DTXSID5029637	Lead tetraoxide	O1[Pb]O[Pb]12O[Pb]O2	XMFOQHDPRMAJNU-UHFFFAOYSA-N	InChI=1S/4O.3Pb	1	0.000286727	17.21957171				1.87E-07	8.22E-05	20.29176944
1395	1314-60-9	DTXSID6050467	Antimony pentoxide	O=[Sb](=O)O[Sb](=O)=O	LJCFOYOSGPHIOO-UHFFFAOYSA-N	InChI=1S/5O.2Sb	3	0.478378864	7.972600454				0.00052204	0.137071308	9.933542485
1397	1314-62-1	DTXSID2023806	Vanadium oxide (V2O5)	O=[V](=O)O[V](=O)=O	GNTDGMZSJNCJKK-UHFFFAOYSA-N	InChI=1S/5O.2V	3	0.340249911	7.972600454	0.009	0.186595849	12.45419475	0.000371305	0.097492811	9.933542485
1398	1314-84-7	DTXSID1024386	Zinc phosphide	[Zn]=P[Zn]P=[Zn]	NQDYSWQRWWTVJU-UHFFFAOYSA-N	InChI=1S/2P.3Zn	6	0.228228569	7.972600454	0.0003	0.729610735	12.45419475	0.000830197	0.065395006	9.933542485
1399	1314-87-0	DTXSID0025498	Lead(II) sulfide	[Pb+2].[S-2]	FILXVLQXZYXBSJ-UHFFFAOYSA-N	InChI=1S/Pb.S/q+2;-2	1	191.1516355	17.21957171				0.124959253	54.77124225	20.29176944
1400	1314-95-0	DTXSID401014321	Tin sulfide (SnS)	[S-2].[Sn+2]	DZXKSFDSPBRJPS-UHFFFAOYSA-N	InChI=1S/S.Sn/q-2;+2	3	191.1516355	7.972600454				0.208598037	54.77124225	9.933542485
1401	1314-98-3	DTXSID7042518	Zinc sulfide	[S-2].[Zn+2]	DRDVZXDWVBGGMH-UHFFFAOYSA-N	InChI=1S/S.Zn/q-2;+2	1	6.02509955	17.21957171				0.003938716	1.726389556	20.29176944
1402	13150-00-0	DTXSID3052852	Sodium lauryltrioxyethylene sulfate	CCCCCCCCCCCCOCCOCCOCCOS(=O)(=O)[O-].[Na+]	SXHLENDCVBIJFO-UHFFFAOYSA-M	InChI=1S/C18H38O7S.Na/c1-2-3-4-5-6-7-8-9-10-11-12-22-13-14-23-15-16-24-17-18-25-26(19,20)21;/h2-18H2,1H3,(H,19,20,21);/q;+1/p-1	4	55.1807241	7.972600454				0.200723555	15.81109573	9.933542485
1403	1315-01-1	DTXSID101014322	Stannic sulfide	[S-2].[S-2].[Sn+4]	TUTLDIXHQPSHHQ-UHFFFAOYSA-N	InChI=1S/2S.Sn/q2*-2;+4	3	85.66278465	7.972600454				0.093481223	24.5452105	9.933542485
1404	131-56-6	DTXSID8022406	2,4-Dihydroxybenzophenone	O=C(c1ccccc1)c1ccc(O)cc1O	ZXDDPOHVAMWLBH-UHFFFAOYSA-N	InChI=1S/C13H10O3/c14-10-6-7-11(12(15)8-10)13(16)9-4-2-1-3-5-9/h1-8,14-15H	1	45.11178597	17.21957171				0.029490384	12.92601317	20.29176944
1405	131-57-7	DTXSID3022405	2-Hydroxy-4-methoxybenzophenone	COc1ccc(C(=O)c2ccccc2)c(O)c1	DXGLGDHPHMLXJC-UHFFFAOYSA-N	InChI=1S/C14H12O3/c1-17-11-7-8-12(13(15)9-11)14(16)10-5-3-2-4-6-10/h2-9,15H,1H3	16	272.040809	7.972600454				2.968699623	77.94865587	9.933542485
1407	13170-23-5	DTXSID3065372	Acetic acid, dianhydride with silicic acid (H4SiO4) bis(1,1-dimethylethyl) ester	CC(=O)O[Si](OC(C)=O)(OC(C)(C)C)OC(C)(C)C	OPARTXXEFXPWJL-UHFFFAOYSA-N	InChI=1S/C12H24O6Si/c1-9(13)15-19(16-10(2)14,17-11(3,4)5)18-12(6,7)8/h1-8H3	4	0.6162174	7.972600454				0.002241532	0.17656659	9.933542485
1409	13171-21-6	DTXSID7021156	Phosphamidon	CCN(CC)C(=O)C(Cl)=C(C)OP(=O)(OC)OC	RGCLLPNLLBQHPF-UHFFFAOYSA-N	InChI=1S/C10H19ClNO5P/c1-6-12(7-2)10(13)9(11)8(3)17-18(14,15-4)16-5/h6-7H2,1-5H3	1	0.429969856	17.21957171				0.000281079	0.123200532	20.29176944
1410	1317-34-6	DTXSID90893847	Manganese sesquioxide	[Mn+3].[Mn+3].[O-2].[O-2].[O-2]	TYTHZVVGVFAQHF-UHFFFAOYSA-N	InChI=1S/2Mn.3O/q2*+3;3*-2	7	76.87811393	7.972600454				0.279649254	22.02811287	9.933542485
1412	1317-36-8	DTXSID0029638	Lead monoxide	[O-2].[Pb+2]	HTUMBQDCCIXGCV-UHFFFAOYSA-N	InChI=1S/O.Pb/q-2;+2	1	0.000286727	17.21957171				1.87E-07	8.22E-05	20.29176944
1413	1317-37-9	DTXSID5061665	Ferrous sulfide	S=[Fe]	MBMLMWLHJBBADN-UHFFFAOYSA-N	InChI=1S/Fe.S	1	47.78790887	17.21957171				0.031239813	13.69281056	20.29176944
1417	1317-42-6	DTXSID80892187	Cobalt monosulfide	S=[Co]	VRRFSFYSLSPWQY-UHFFFAOYSA-N	InChI=1S/Co.S	4	2.784076385	7.972600454				0.010127263	0.797729623	9.933542485
1418	1317-80-2	DTXSID6052827	Rutile titanium dioxide	O=[Ti]=O	GWEVSGVZZGPLCZ-UHFFFAOYSA-N	InChI=1S/2O.Ti	1	4587.639251	17.21957171				2.999022078	1314.509814	20.29176944
1419	131807-57-3	DTXSID8034588	Famoxadone	CC1(c2ccc(Oc3ccccc3)cc2)OC(=O)N(Nc2ccccc2)C1=O	PCCSBWNGDMYFCW-UHFFFAOYSA-N	InChI=1/C22H18N2O4/c1-22(16-12-14-19(15-13-16)27-18-10-6-3-7-11-18)20(25)24(21(26)28-22)23-17-8-4-2-5-9-17/h2-15,23H,1H3	19	1.969213192	7.972600454	0.0014	0.409332788	18.03079484	0.021489432	0.564244468	9.933542485
1420	1318-23-6	DTXSID4051661	Boehmite	[Al+3].[O-2].[OH-]	VXAUWWUXCIMFIM-UHFFFAOYSA-M	InChI=1S/Al.H2O.O/h;1H2;/q+3;;-2/p-1	5	70.81785607	7.972600454				0.257604663	20.2916493	9.933542485
1421	131860-33-8	DTXSID0032520	Azoxystrobin	COC=C(C(=O)OC)c1ccccc1Oc1cc(Oc2ccccc2C#N)ncn1	WFDXOXNFNRHQEC-GHRIWEEISA-N	InChI=1S/C22H17N3O5/c1-27-13-17(22(26)28-2)16-8-4-6-10-19(16)30-21-11-20(24-14-25-21)29-18-9-5-3-7-15(18)12-23/h3-11,13-14H,1-2H3/b17-13+	18	12.52017489	7.972600454	0.18	4.402823398	12.69598233	0.136628907	3.587442661	9.933542485
1423	131-89-5	DTXSID4024064	Dinex	O=[N+]([O-])c1cc(C2CCCCC2)c(O)c([N+](=O)[O-])c1	QJYHUJAGJUHXJN-UHFFFAOYSA-N	InChI=1S/C12H14N2O5/c15-12-10(8-4-2-1-3-5-8)6-9(13(16)17)7-11(12)14(18)19/h6-8,15H,1-5H2	1	0.254868847	17.21957171	0.002	0.859598854	18.01330535	0.000166612	0.073028323	20.29176944
1424	131929-60-7	DTXSID8037598	Spinosyn A	CCC1CCCC(OC2CCC(N(C)C)C(C)O2)C(C)C(=O)C2=CC3C(C=CC4CC(OC5OC(C)C(OC)C(OC)C5OC)CC43)C2CC(=O)O1	SRJQTHAZUNRMPR-UYQKXTDMSA-N	InChI=1S/C41H65NO10/c1-10-26-12-11-13-34(52-36-17-16-33(42(5)6)23(3)48-36)22(2)37(44)32-20-30-28(31(32)21-35(43)50-26)15-14-25-18-27(19-29(25)30)51-41-40(47-9)39(46-8)38(45-7)24(4)49-41/h14-15,20,22-31,33-34,36,38-41H,10-13,16-19,21H2,1-9H3/t22-,23-,24+,25-,26+,27-,28-,29-,30-,31+,33+,34+,36+,38+,39-,40-,41+/m1/s1	4	2.163214294	7.972600454	0.0249	2.184082802	13.00272854	0.007868836	0.619832176	9.933542485
1425	13194-48-4	DTXSID4032611	Ethoprop	CCCSP(=O)(OCC)SCCC	VJYFKVYYMZPMAB-UHFFFAOYSA-N	InChI=1S/C8H19O2PS2/c1-4-7-12-11(9,10-6-3)13-8-5-2/h4-8H2,1-3H3	23	0.031118143	7.972600454	0.0001	0.005847611	12.28335288	0.000339583	0.008916373	9.933542485
1426	1319-46-6	DTXSID9029641	Lead, bis[carbonato(2-)]dihydroxytri-	O=C([O-])[O-].O=C([O-])[O-].[OH-].[OH-].[Pb+2].[Pb+2].[Pb+2]	RYZCLUQMCYZBJQ-UHFFFAOYSA-H	InChI=1S/2CH2O3.2H2O.3Pb/c2*2-1(3)4;;;;;/h2*(H2,2,3,4);2*1H2;;;/q;;;;3*+2/p-6	2	0.005234903	8.048000431				5.68E-06	0.001499972	10.01848641
373	106-22-9	DTXSID3026726	Citronellol	CC(C)=CCCC(C)CCO	QMVPMAAFGQKVCJ-UHFFFAOYSA-N	InChI=1/C10H20O/c1-9(2)5-4-6-10(3)7-8-11/h5,10-11H,4,6-8H2,1-3H3	6	40.20667304	7.972600454				0.146254448	11.52053669	9.933542485
1430	1320-51-0	DTXSID4051663	(Hydroxyethyl)urea	NC(=O)NCCO	CLAHOZSYMRNIPY-UHFFFAOYSA-N	InChI=1S/C3H8N2O2/c4-3(7)5-1-2-6/h6H,1-2H2,(H3,4,5,7)	1	191.1516355	17.21957171				0.124959253	54.77124225	20.29176944
1432	1321-74-0	DTXSID2025216	Divinylbenzene	C=Cc1ccccc1C=C	MYRTYDVEIRVNKP-UHFFFAOYSA-N	InChI=1S/C10H10/c1-3-9-7-5-6-8-10(9)4-2/h3-8H,1-2H2	1	191.1516355	17.21957171				0.124959253	54.77124225	20.29176944
1433	13223-03-5	DTXSID7065380	Ethanaminium, N-ethyl-N,N-dimethyl-2-[(2-methyl-1-oxo-2-propenyl)oxy]-, ethyl sulfate	C=C(C)C(=O)OCC[N+](C)(C)CC.CCOS(=O)(=O)[O-]	QUUVXPUXYIWGHA-UHFFFAOYSA-M	InChI=1S/C10H20NO2.C2H6O4S/c1-6-11(4,5)7-8-13-10(12)9(2)3;1-2-6-7(3,4)5/h2,6-8H2,1,3-5H3;2H2,1H3,(H,3,4,5)/q+1;/p-1	2	122.861325	9.469419944				0.120181335	35.20381805	11.61845999
1434	132-27-4	DTXSID2021153	Sodium 2-phenylphenate	[Na+].[O-]c1ccccc1-c1ccccc1	KSQXVLVXUFHGJQ-UHFFFAOYSA-M	InChI=1S/C12H10O.Na/c13-12-9-5-4-8-11(12)10-6-2-1-3-7-10;/h1-9,13H;/q;+1/p-1	4	41.51547655	7.972600454				0.151015308	11.89555202	9.933542485
1435	1323-42-8	DTXSID9051666	Octadecanoic acid, hydroxy-?, monoester with 1,?2,?3-?propanetriol	CCCCCCCCCCCCCCCCC(O)C(=O)OC(CO)CO	YIDBZTKQBSDQDX-UHFFFAOYSA-N	InChI=1S/C21H42O5/c1-2-3-4-5-6-7-8-9-10-11-12-13-14-15-16-20(24)21(25)26-19(17-22)18-23/h19-20,22-24H,2-18H2,1H3	1	1094.343113	17.21957171				0.715391725	313.5653619	20.29176944
1436	13241-33-3	DTXSID60927668	5-Hydroxy-2-(3-hydroxy-4-methoxyphenyl)-4-oxo-3,4-dihydro-2H-1-benzopyran-7-yl 2-O-(6-deoxyhexopyranosyl)hexopyranoside	COc1ccc(C2CC(=O)c3c(O)cc(OC4OC(CO)C(O)C(O)C4OC4OC(C)C(O)C(O)C4O)cc3O2)cc1O	ARGKVCXINMKCAZ-UZRWAPQLSA-N	InChI=1S/C28H34O15/c1-10-21(33)23(35)25(37)27(39-10)43-26-24(36)22(34)19(9-29)42-28(26)40-12-6-14(31)20-15(32)8-17(41-18(20)7-12)11-3-4-16(38-2)13(30)5-11/h3-7,10,17,19,21-31,33-37H,8-9H2,1-2H3/t10-,17-,19+,21-,22+,23+,24-,25+,26+,27-,28+/m0/s1	3	250.4795018	7.972600454				0.273340756	71.77063089	9.933542485
1439	1325-54-8	DTXSID601009776	C.I. Direct Orange 39	Nc1ccc(-c2ccccc2N=NS(=O)(=O)[O-])cc1.[Na+]	XVTRLDPIGZWMIM-UHFFFAOYSA-M	InChI=1S/C12H11N3O3S.Na/c13-10-7-5-9(6-8-10)11-3-1-2-4-12(11)14-15-19(16,17)18;/h1-8H,13H2,(H,16,17,18);/q;+1/p-1	1	5.734549064	17.21957171				0.003748778	1.643137268	20.29176944
1443	132-64-9	DTXSID2021993	Dibenzofuran	c1ccc2c(c1)oc1ccccc12	TXCDCPKCNAJMEE-UHFFFAOYSA-N	InChI=1S/C12H8O/c1-3-7-11-9(5-1)10-6-2-4-8-12(10)13-11/h1-8H	4	1.190999439	7.972600454	0.001	0.859598854	17.3557012	0.00433234	0.341260584	9.933542485
1444	132-65-0	DTXSID0047741	Dibenzothiophene	c1ccc2c(c1)sc1ccccc12	IYYZUPMFVPLQIF-UHFFFAOYSA-N	InChI=1S/C12H8S/c1-3-7-11-9(5-1)10-6-2-4-8-12(10)13-11/h1-8H	1	1.18514014	17.21957171	0.01	0.649940597	12.45419475	0.000774747	0.339581702	20.29176944
1446	1327-36-2	DTXSID6052796	Aluminatesilicate	O=[Si]([O-])[O-].O=[Si]([O-])[O-].O=[Si]([O-])[O-].[Al+3].[Al+3]	PGZIKUPSQINGKT-UHFFFAOYSA-N	InChI=1S/2Al.3O3Si/c;;3*1-4(2)3/q2*+3;3*-2	1	1519.655502	17.21957171				0.993426063	435.4313759	20.29176944
1447	1327-41-9	DTXSID8050449	Aluminum chloride, basic	[Al+3].[Cl-].[Cl-].[Cl-]			10	13.39911311	7.972600454				0.146220496	3.839287424	9.933542485
1448	1327-43-1	DTXSID5049659	Magnesium aluminum silicate	O=[Si]([O-])[O-].[Al+3].[Mg+2]	SDCXNKZQOXODOE-UHFFFAOYSA-N	InChI=1S/Al.Mg.O3Si/c;;1-4(2)3/q+3;+2;-2	5	1679.19645	7.972600454				6.108188801	481.1451147	9.933542485
1449	1327-53-3	DTXSID0020103	Arsenic oxide (As2O3)	[As+3].[As+3].[O-2].[O-2].[O-2]	QTLQKAJBUDWPIB-UHFFFAOYSA-N	InChI=1S/2As.3O/q2*+3;3*-2	1	601.9365001	17.21957171				0.393496689	172.4746419	20.29176944
1450	13276-08-9	DTXSID6065393	Octadecanamide, N-octadecyl-	CCCCCCCCCCCCCCCCCCNC(=O)CCCCCCCCCCCCCCCCC	DJWFNQUDPJTSAD-UHFFFAOYSA-N	InChI=1S/C36H73NO/c1-3-5-7-9-11-13-15-17-19-21-23-25-27-29-31-33-35-37-36(38)34-32-30-28-26-24-22-20-18-16-14-12-10-8-6-4-2/h3-35H2,1-2H3,(H,37,38)	1	191.1516355	17.21957171				0.124959253	54.77124225	20.29176944
1451	13283-01-7	DTXSID40893933	Tungsten(VI) chloride	Cl[W](Cl)(Cl)(Cl)(Cl)Cl	KPGXUAIFQMJJFB-UHFFFAOYSA-H	InChI=1S/6ClH.W/h6*1H;/q;;;;;;+6/p-6	2	10.68570127	10.01801361				0.010077573	3.061805522	12.23520172
1452	1328-53-6	DTXSID8025911	C.I. Phthalocyanine green	Clc1cc(Cl)c2c(c1Cl)C1=NC2N=C2c3c(Cl)c(Cl)c(Cl)c(Cl)c3C3N=C4N=C(N=c5c6c(Cl)c(Cl)c(Cl)c(Cl)c6c(n5[Cu]N23)=N1)c1c(Cl)c(Cl)c(Cl)c(Cl)c14	BWWFBQOKGNVMQO-UHFFFAOYSA-N	InChI=1/C32H3Cl15N8.Cu/c33-2-1-3(34)12(35)5-4(2)25-48-26(5)50-28-8-9(16(39)22(45)21(44)15(8)38)30(52-28)54-32-11-10(17(40)23(46)24(47)18(11)41)31(55-32)53-29-7-6(27(49-25)51-29)13(36)19(42)20(43)14(7)37;/h1,25,29H;/q-2;+2	8	516.8072118	7.972600454				1.879920615	148.0822957	9.933542485
1453	13292-46-1	DTXSID6021244	Rifampicin	COC1C=COC2(C)Oc3c(C)c(O)c4c(O)c(c(C=NN5CCN(C)CC5)c(O)c4c3C2=O)NC(=O)C(C)=CC=CC(C)C(O)C(C)C(O)C(C)C(OC(C)=O)C1C	JQXXHWHPUNPDRT-WLSIYKJHSA-N	InChI=1S/C43H58N4O12/c1-21-12-11-13-22(2)42(55)45-33-28(20-44-47-17-15-46(9)16-18-47)37(52)30-31(38(33)53)36(51)26(6)40-32(30)41(54)43(8,59-40)57-19-14-29(56-10)23(3)39(58-27(7)48)25(5)35(50)24(4)34(21)49/h11-14,19-21,23-25,29,34-35,39,49-53H,15-18H2,1-10H3,(H,45,55)/b12-11+,19-14+,22-13-,44-20+/t21-,23+,24+,25+,29-,34-,35+,39+,43-/m0/s1	4	9.431202564	7.972600454				0.034306627	2.702350305	9.933542485
1455	132-98-9	DTXSID7021102	Penicillin VK	CC1(C)SC2C(NC(=O)COc3ccccc3)C(=O)N2C1C(=O)[O-].[K+]	HCTVWSOKIJULET-LQDWTQKMSA-M	InChI=1S/C16H18N2O5S.K/c1-16(2)12(15(21)22)18-13(20)11(14(18)24-16)17-10(19)8-23-9-6-4-3-5-7-9;/h3-7,11-12,14H,8H2,1-2H3,(H,17,19)(H,21,22);/q;+1/p-1/t11-,12+,14-;/m1./s1	8	202.7183282	7.972600454				0.737401405	58.08548086	9.933542485
1459	1330-43-4	DTXSID2034388	Sodium tetraborate (Na2B4O7)	[Na+].[Na+].[O-]B1OB2OB([O-])OB(O1)O2	UQGFMSUEHSUPRD-UHFFFAOYSA-N	InChI=1S/B4O7.2Na/c5-1-7-3-9-2(6)10-4(8-1)11-3;;/q-2;2*+1	43	9.928939484	7.972600454				0.108351534	2.844968334	9.933542485
1461	133-06-2	DTXSID9020243	Captan	Oc1c2c(c(O)n1SC(Cl)(Cl)Cl)CC=CC2	LDVVMCZRFWMZSG-OLQVQODUSA-N	InChI=1S/C9H8Cl3NO2S/c10-9(11,12)16-13-7(14)5-3-1-2-4-6(5)8(13)15/h1-2,5-6H,3-4H2/t5-,6+	19	12.3582293	7.972600454	0.13	3.013391696	12.45419475	0.134861644	3.541039914	9.933542485
1462	133-07-3	DTXSID0021385	Folpet	O=C1c2ccccc2C(=O)N1SC(Cl)(Cl)Cl	HKIOYBQGHSTUDB-UHFFFAOYSA-N	InChI=1S/C9H4Cl3NO2S/c10-9(11,12)16-13-7(14)5-3-1-2-4-6(5)8(13)15/h1-4H	19	12.11007024	7.972600454	0.096666667	4.668741126	12.34030017	0.132153558	3.469934167	9.933542485
1463	1330-78-5	DTXSID4021391	Tris(methylphenyl) phosphate	Cc1ccc(OP(=O)(Oc2ccc(C)cc2)Oc2ccc(C)cc2)cc1			18	7.100567088	7.972600454	0.02	0.769854157	11.97552323	0.077486356	2.034546444	9.933542485
1464	13308-51-5	DTXSID10872553	Boron phosphate (B(PO4))	O=P12OB(O1)O2	RKVCQBPDVHFKCU-UHFFFAOYSA-N	InChI=1S/BO4P/c2-6-3-1(4-6)5-6	2	102.1561914	8.001028308				0.111232018	29.27111503	9.965569425
1466	13311-84-7	DTXSID7032004	Flutamide	CC(C)C(=O)Nc1ccc([N+](=O)[O-])c(C(F)(F)F)c1	MKXKFYHWDHIYRV-UHFFFAOYSA-N	InChI=1S/C11H11F3N2O3/c1-6(2)10(17)15-7-3-4-9(16(18)19)8(5-7)11(12,13)14/h3-6H,1-2H3,(H,15,17)	17	1.107002837	7.972600454				0.012080389	0.31719279	9.933542485
1467	133-14-2	DTXSID4044539	Bis(2,4-dichlorophenyl)peroxyanhydride	O=C(OOC(=O)c1ccc(Cl)cc1Cl)c1ccc(Cl)cc1Cl	WRXCBRHBHGNNQA-UHFFFAOYSA-N	InChI=1S/C14H6Cl4O4/c15-7-1-3-9(11(17)5-7)13(19)21-22-14(20)10-4-2-8(16)6-12(10)18/h1-6H	2	52.34903133	8.627370565				0.054354477	14.99972244	10.67096227
1468	1332-07-6	DTXSID6091554	Zinc borate	[O-]B([O-])[O-].[O-]B([O-])[O-].[Zn+2].[Zn+2].[Zn+2]	BIKXLKXABVUSMH-UHFFFAOYSA-N	InChI=1S/2BO3.3Zn/c2*2-1(3)4;;;/q2*-3;3*+2	2	37.01635504	9.197246538				0.036895542	10.60640546	11.31231254
1470	1332-77-0	DTXSID2052782	Boron potassium oxide (B4K2O7)	[K+].[K+].[O-]B1OB2OB([O-])OB(O1)O2	FZQSLXQPHPOTHG-UHFFFAOYSA-N	InChI=1S/B4O7.2K/c5-1-7-3-9-2(6)10-4(8-1)11-3;;/q-2;2*+1	53	9.071255079	7.972600454				0.098991882	2.59921349	9.933542485
1471	1332-81-6	DTXSID9061677	Antimony oxide (Sb2O4)	O=[Sb]O[Sb](=O)=O	AHBGXHAWSHTPOM-UHFFFAOYSA-N	InChI=1S/4O.2Sb	2	0.02289095	7.972600454				2.50E-05	0.006559011	9.933542485
1475	13335-71-2	DTXSID50158085	Acetic acid, (2,6-dimethylphenoxy)- (9CI)	Cc1cccc(C)c1OCC(=O)O	MLBCURLNKYKBEQ-UHFFFAOYSA-N	InChI=1S/C10H12O3/c1-7-4-3-5-8(2)10(7)13-6-9(11)12/h3-5H,6H2,1-2H3,(H,11,12)	1	19.11516355	17.21957171				0.012495925	5.477124225	20.29176944
1479	1334-78-7	DTXSID7051470	Tolualdehyde	Cc1ccccc1C=O			4	31.63321506	7.972600454				0.115067924	9.063958471	9.933542485
1485	1335-46-2	DTXSID0029214	Methylionone	CCC(=O)C=CC1=C(C)CCCC1(C)C	VPKMGDRERYMTJX-CMDGGOBGSA-N	InChI=1S/C14H22O/c1-5-12(15)8-9-13-11(2)7-6-10-14(13,3)4/h7-9,13H,5-6,10H2,1-4H3/b9-8+	1	31.85860591	17.21957171				0.020826542	9.128540376	20.29176944
1486	13355-96-9	DTXSID4044797	Butyl(chloro)stannanediol	CCCC[Sn](O)(O)Cl	FQYHHEJETOLDHR-UHFFFAOYSA-K	InChI=1S/C4H9.ClH.2H2O.Sn/c1-3-4-2;;;;/h1,3-4H2,2H3;1H;2*1H2;/q;;;;+3/p-3	2	23.1352219	10.69500707				0.020903505	6.62900341	12.99567447
1487	13356-08-6	DTXSID7032391	Fenbutatin oxide	CC(C)(C[Sn](CC(C)(C)c1ccccc1)(CC(C)(C)c1ccccc1)O[Sn](CC(C)(C)c1ccccc1)(CC(C)(C)c1ccccc1)CC(C)(C)c1ccccc1)c1ccccc1	HOXINJBQVZWYGZ-UHFFFAOYSA-N	InChI=1S/6C10H13.O.2Sn/c6*1-10(2,3)9-7-5-4-6-8-9;;;/h6*4-8H,1H2,2-3H3;;;	7	2.362804292	7.972600454				0.008594858	0.677021287	9.933542485
1488	13360-63-9	DTXSID6025276	N-Ethyl-N-butylamine	CCCCNCC	QHCCDDQKNUYGNC-UHFFFAOYSA-N	InChI=1S/C6H15N/c1-3-5-6-7-4-2/h7H,3-6H2,1-2H3	2	1.146909813	9.333778764				0.00113238	0.328627454	11.4659008
1489	13360-64-0	DTXSID6065422	Pyrazine, 2-ethyl-5-methyl-	CCc1cnc(C)cn1	OXCKCFJIKRGXMM-UHFFFAOYSA-N	InChI=1S/C7H10N2/c1-3-7-5-8-6(2)4-9-7/h4-5H,3H2,1-2H3	1	3.249577803	17.21957171				0.002124307	0.931111118	20.29176944
1492	133-66-4	DTXSID90889422	4,4'-Bis(2,4-dianilino-1,3,5-triazin-6-ylamino)-2,2'-stilbene disulfonic acid disodium salt	O=S(=O)([O-])c1cc(Nc2nc(Nc3ccccc3)nc(Nc3ccccc3)n2)ccc1C=Cc1ccc(Nc2nc(Nc3ccccc3)nc(Nc3ccccc3)n2)cc1S(=O)(=O)[O-].[Na+].[Na+]	HOSFCSQXJQXSIQ-UHFFFAOYSA-L	InChI=1S/C44H36N12O6S2.2Na/c57-63(58,59)37-27-35(49-43-53-39(45-31-13-5-1-6-14-31)51-40(54-43)46-32-15-7-2-8-16-32)25-23-29(37)21-22-30-24-26-36(28-38(30)64(60,61)62)50-44-55-41(47-33-17-9-3-10-18-33)52-42(56-44)48-34-19-11-4-12-20-34;;/h1-28H,(H,57,58,59)(H,60,61,62)(H3,45,46,49,51,53,54)(H3,47,48,50,52,55,56);;/q;2*+1/p-2	1	157.7000993	17.21957171				0.103091384	45.18627486	20.29176944
1493	13366-73-9	DTXSID4020454	Photodieldrin	ClC1C2(Cl)C3C4C5OC5C5C4C1(Cl)C(Cl)(C53)C2(Cl)Cl	LOVDWMTZZYUFMA-CAYUILPGSA-N	InChI=1S/C12H8Cl6O/c13-8-9(14)3-1-4-5(2(3)7-6(1)19-7)11(9,16)12(17,18)10(4,8)15/h1-8H/t1-,2+,3+,4-,5-,6-,7+,8-,9+,10+,11-/m0/s1	2	2.014915155	7.972600454				0.002198816	0.577339586	9.933542485
1496	1338-23-4	DTXSID1024671	2-Butanone peroxide	CCC(C)(OO)OOC(C)(CC)OO	WFUGQJXVXHBTEM-UHFFFAOYSA-N	InChI=1/C8H18O6/c1-5-7(3,11-9)13-14-8(4,6-2)12-10/h9-10H,5-6H2,1-4H3	5	10.975263	7.972600454				0.039923249	3.144774499	9.933542485
1497	1338-24-5	DTXSID1027394	Naphthenic acids	O=C(O)C1CC=CCC1	VUSWCWPCANWBFG-UHFFFAOYSA-N	InChI=1S/C7H10O2/c8-7(9)6-4-2-1-3-5-6/h1-2,6H,3-5H2,(H,8,9)	7	42.00919607	7.972600454				0.152811245	12.03701893	9.933542485
1498	1338-39-2	DTXSID6027395	Sorbitan monododecanoate	CCCCCCCCCCCC(=O)OCC(O)C1OCC(O)C1O	LWZFANDGMFTDAV-UHFFFAOYSA-N	InChI=1S/C18H34O6/c1-2-3-4-5-6-7-8-9-10-11-16(21)23-13-15(20)18-17(22)14(19)12-24-18/h14-15,17-20,22H,2-13H2,1H3	9	390.2618094	7.972600454				1.419603295	111.822868	9.933542485
1499	1338-41-6	DTXSID1027396	Anhydrosorbitol stearate	CCCCCCCCCCCCCCCCCC(=O)OCC(O)C1OCC(O)C1O	HVUMOYIDDBPOLL-UHFFFAOYSA-N	InChI=1S/C24H46O6/c1-2-3-4-5-6-7-8-9-10-11-12-13-14-15-16-17-22(27)29-19-21(26)24-23(28)20(25)18-30-24/h20-21,23-26,28H,2-19H2,1H3	8	372.7102876	7.972600454				1.355758467	106.7937787	9.933542485
1500	133855-98-8	DTXSID1040372	Epoxiconazole	Fc1ccc(C2(Cn3cncn3)OC2c2ccccc2Cl)cc1	ZMYFCFLJBGAQRS-RXQGYGPJNA-N	InChI=1/C17H13ClFN3O/c18-15-4-2-1-3-14(15)16-17(23-16,9-22-11-20-10-21-22)12-5-7-13(19)8-6-12/h1-8,10-11,16H,9H2/t16-,17-/s2	3	0.345148026	7.972600454				0.00037665	0.098896282	9.933542485
1501	133-90-4	DTXSID2020262	Chloramben	Nc1cc(Cl)cc(C(=O)O)c1Cl	HSSBORCLYSCBJR-UHFFFAOYSA-N	InChI=1S/C7H5Cl2NO2/c8-3-1-4(7(11)12)6(9)5(10)2-3/h1-2H,10H2,(H,11,12)	7	28.40502387	7.972600454	0.015	1.315712531	18.48142936	0.103325164	8.13897532	9.933542485
1502	13402-02-3	DTXSID0065434	Hexadecyl acrylate	C=CC(=O)OCCCCCCCCCCCCCCCC	PZDUWXKXFAIFOR-UHFFFAOYSA-N	InChI=1S/C19H36O2/c1-3-5-6-7-8-9-10-11-12-13-14-15-16-17-18-21-19(20)4-2/h4H,2-3,5-18H2,1H3	2	18.45776662	8.265282097				0.019691723	5.288758345	10.26323389
1504	134098-61-6	DTXSID7032557	Fenpyroximate	Cc1nn(C)c(Oc2ccccc2)c1C=NOCc1ccc(C(=O)OC(C)(C)C)cc1	YYJNOYZRYGDPNH-MFKUBSTISA-N	InChI=1S/C24H27N3O4/c1-17-21(22(27(5)26-17)30-20-9-7-6-8-10-20)15-25-29-16-18-11-13-19(14-12-18)23(28)31-24(2,3)4/h6-15H,16H2,1-5H3/b25-15+	20	0.822491021	7.972600454	0.01	0.203368509	12.45419475	0.008975597	0.23567078	9.933542485
1505	13410-01-0	DTXSID5032076	Sodium selenate	O=[Se](=O)([O-])[O-].[Na+].[Na+]	MHQOTKLEMKRJIR-UHFFFAOYSA-L	InChI=1S/2Na.H2O4Se/c;;1-5(2,3)4/h;;(H2,1,2,3,4)/q2*+1;/p-2	2	0.081087331	8.294836896				8.63E-05	0.023234192	10.2965202
1506	134-11-2	DTXSID3059638	Benzoic acid, 2-ethoxy-	CCOc1ccccc1C(=O)O	XDZMPRGFOOFSBL-UHFFFAOYSA-N	InChI=1S/C9H10O3/c1-2-12-8-6-4-3-5-7(8)9(10)11/h3-6H,2H2,1H3,(H,10,11)	2	42.43447912	7.972600454				0.046307472	12.15887654	9.933542485
1509	13419-67-5	DTXSID50928508	2-Sulfanylpropanoic acid--ammonia (1/1)	CC(S)C(=O)O.N	VHFSMDHANDABQK-UHFFFAOYSA-N	InChI=1/C3H6O2S.H3N/c1-2(6)3(4)5;/h2,6H,1H3,(H,4,5);1H3	3	2.694205357	7.972600454				0.002940105	0.771978612	9.933542485
1510	134-20-3	DTXSID6025567	Methyl 2-aminobenzoate	COC(=O)c1ccccc1N	VAMXMNNIEUEQDV-UHFFFAOYSA-N	InChI=1S/C8H9NO2/c1-11-8(10)6-4-2-3-5-7(6)9/h2-5H,9H2,1H3	2	40.5493853	7.972600454				0.044250326	11.61873504	9.933542485
1511	134-29-2	DTXSID8020092	2-Methoxyaniline hydrochloride	COc1ccccc1N.Cl	XCZCWGVXRBJCCD-UHFFFAOYSA-N	InChI=1S/C7H9NO.ClH/c1-9-7-5-3-2-4-6(7)8;/h2-5H,8H2,1H3;1H	8	32.13446459	7.972600454				0.116891253	9.207582976	9.933542485
1513	1343-88-0	DTXSID6047658	Magnesium silicate	O=[Si]([O-])[O-].[Mg+2]			4	681.5294025	7.972600454				2.479108542	195.2806311	9.933542485
1514	1344-00-9	DTXSID7026021	Sodium aluminosilicate	O=[Si]([O-])[O-].O=[Si]([O-])[O-].[Al+3].[Na+]	URGAHOPLAPQHLN-UHFFFAOYSA-N	InChI=1S/Al.Na.2O3Si/c;;2*1-4(2)3/q+3;+1;2*-2	6	774.5795451	7.972600454				2.817584626	221.9425631	9.933542485
1515	1344-01-0	DTXSID20890546	Aluminum calcium sodium silicate	[Al+3].[Ca+2].[Na+].[O-][Si]([O-])([O-])[O-]	IDZYHGDLWGVHQM-UHFFFAOYSA-N	InChI=1S/Al.Ca.Na.O4Si/c;;;1-5(2,3)4/q+3;+2;+1;-4	2	1896.256325	8.745021234				1.952014764	543.3399213	10.80340541
1516	1344-09-8	DTXSID9029647	Sodium silicate	O=[Si]([O-])[O-].[Na+].[Na+]	NTHWMYGWWRZVTN-UHFFFAOYSA-N	InChI=1S/2Na.O3Si/c;;1-4(2)3/q2*+1;-2	9	81.47430228	7.972600454				0.296368195	23.34507229	9.933542485
1517	1344-28-1	DTXSID2041593	Alumina	[Al+3].[Al+3].[O-2].[O-2].[O-2]	PNEYBMLMFCGWSK-UHFFFAOYSA-N	InChI=1S/2Al.3O/q2*+3;3*-2	6	106.4774176	7.972600454				0.38731869	30.5092887	9.933542485
1518	13446-49-6	DTXSID901014445	Molybdate (MoO42-), dipotassium, (T-4)-	[K+].[K+].[Mo+6].[O-2].[O-2].[O-2].[O-2]	BOKRNBGJBYOEIE-UHFFFAOYSA-N	InChI=1S/2K.Mo.4O/q2*+1;+6;4*-2	1	3.249577803	17.21957171				0.002124307	0.931111118	20.29176944
1519	1344-81-6	DTXSID7034414	Calcium polysulfide	[Ca+2].[S-]SSS[S-]	JNVCSEDACVAATK-UHFFFAOYSA-L	InChI=1S/Ca.H2S5/c;1-3-5-4-2/h;1-2H/q+2;/p-2	2	25.90875012	9.03036951				0.026129306	7.423710636	11.12455253
1520	1344-95-2	DTXSID4029648	Calcium silicate	[Ca+2].[Ca+2].[O-][Si]([O-])([O-])[O-]	JHLNERQLKQQLRZ-UHFFFAOYSA-N	InChI=1S/2Ca.O4Si/c;;1-5(2,3)4/q2*+2;-4	4	675.8230884	7.972600454				2.458351445	193.6455841	9.933542485
1521	1345-04-6	DTXSID6030732	Antimony(III) sulfide	S=[Sb]S[Sb]=S	IHBMMJGTJFPEQY-UHFFFAOYSA-N	InChI=1S/3S.2Sb	1	32.14774501	17.21957171				0.021015558	9.211388254	20.29176944
1523	13450-99-2	DTXSID60884606	Phosphoric acid, strontium salt (1:1)	O=P([O-])([O-])O.[Sr+2]	HKSVWJWYDJQNEV-UHFFFAOYSA-L	InChI=1S/H3O4P.Sr/c1-5(2,3)4;/h(H3,1,2,3,4);/q;+2/p-2	1	95.57581773	17.21957171				0.062479627	27.38562113	20.29176944
1524	1345-25-1	DTXSID1041976	Iron(II) oxide	[Fe+2].[O-2]	VBMVTYDPPZVILR-UHFFFAOYSA-N	InChI=1S/Fe.O/q+2;-2	8	72.84009763	7.972600454				0.264960701	20.87108815	9.933542485
1525	134605-64-4	DTXSID9034365	Butafenacil	C=CCOC(=O)C(C)(C)OC(=O)c1cc(-n2c(=O)cc(C(F)(F)F)n(C)c2=O)ccc1Cl	JEDYYFXHPAIBGR-UHFFFAOYSA-N	InChI=1S/C20H18ClF3N2O6/c1-5-8-31-17(29)19(2,3)32-16(28)12-9-11(6-7-13(12)21)26-15(27)10-14(20(22,23)24)25(4)18(26)30/h5-7,9-10H,1,8H2,2-4H3	28	1.565578709	7.972600454	0.012	0.263142506	13.00338223	0.01708469	0.448589888	9.933542485
1526	134620-00-1	DTXSID5074896	Palladium(2+), tetraammine-, (SP-4-1)-, carbonate (1:2)	N.N.N.N.O=C([O-])O.O=C([O-])O.[Pd+2]	QYYPTZGPXKUKRM-UHFFFAOYSA-L	InChI=1S/2CH2O3.4H3N.Pd/c2*2-1(3)4;;;;;/h2*(H2,2,3,4);4*1H3;/q;;;;;;+2/p-2	2	3.823032709	7.972600454				0.004171961	1.095424845	9.933542485
1527	134-62-3	DTXSID2021995	DEET	CCN(CC)C(=O)c1cccc(C)c1	MMOXZBCLCQITDF-UHFFFAOYSA-N	InChI=1S/C12H17NO/c1-4-13(5-2)12(14)11-8-6-7-10(3)9-11/h6-9H,4-5H2,1-3H3	12	34.20496812	7.972600454				0.373268541	9.800850464	9.933542485
1528	13463-41-7	DTXSID7026314	Zinc pyrithione	C1=CC2=[S][Zn+2]3([O-]N2C=C1)[O-]N1C=CC=CC1=[S]3	PICXIOQBANWBIZ-UHFFFAOYSA-N	InChI=1S/2C5H4NOS.Zn/c2*7-6-4-2-1-3-5(6)8;/h2*1-4H;/q2*-1;+2	21	0.273590504	7.972600454	0.0016	0.21662331	12.34290033	0.002985611	0.078392695	9.933542485
1529	13463-67-7	DTXSID3021352	Titanium dioxide	[O-2].[O-2].[Ti+2]	LEMYXEJBSHBMSA-UHFFFAOYSA-N	InChI=1S/2O.Ti/q2*-2;+2	9	457.7539065	7.972600454				1.665110288	131.1615778	9.933542485
1530	13464-38-5	DTXSID9039367	Trisodium arsenate	O=[As]([O-])([O-])[O-].[Na+].[Na+].[Na+]	CDBAKLRDFBGJOX-UHFFFAOYSA-K	InChI=1S/AsH3O4.3Na/c2-1(3,4)5;;;/h(H3,2,3,4,5);;;/q;3*+1/p-3	2	0.0038788	9.812827745				3.71E-06	0.001111404	12.0045792
1531	13464-58-9	DTXSID7074828	Arsenous acid	O[As](O)O	GCPXMJHSNVMWNM-UHFFFAOYSA-N	InChI=1S/AsH3O3/c2-1(3)4/h2-4H	3	0.009352227	7.972600454				1.02E-05	0.002679721	9.933542485
1532	13464-97-6	DTXSID0065484	Hydrazine, mononitrate	NN.O=[N+]([O-])O	AFEBXVJYLNMAJB-UHFFFAOYSA-N	InChI=1S/H4N2.HNO3/c1-2;2-1(3)4/h1-2H2;(H,2,3,4)	1	364.7173205	17.21957171				0.238422255	104.5035302	20.29176944
1533	13465-08-2	DTXSID30884613	Hydroxylammonium nitrate	NO.O=[N+]([O-])O	NILJXUMQIIUAFY-UHFFFAOYSA-N	InChI=1S/HNO3.H3NO/c2-1(3)4;1-2/h(H,2,3,4);2H,1H2	6	0.439698134	7.972600454				0.001599431	0.125988004	9.933542485
1538	134701-20-5	DTXSID2051685	2-(Hexadecan-2-yl)-4,6-dimethylphenol	CCCCCCCCCCCCCCC(C)c1cc(C)cc(C)c1O	TVWGHFVGFWIHFN-UHFFFAOYSA-N	InChI=1/C24H42O/c1-5-6-7-8-9-10-11-12-13-14-15-16-17-21(3)23-19-20(2)18-22(4)24(23)25/h18-19,21,25H,5-17H2,1-4H3	6	3.149316806	7.972600454				0.011455849	0.902383039	9.933542485
1539	13472-08-7	DTXSID8027747	2,2'-Azobis(2-methylbutanenitrile)	CCC(C)(C#N)N=NC(C)(C#N)CC	AVTLBBWTUPQRAY-UHFFFAOYSA-N	InChI=1/C10H16N4/c1-5-9(3,7-11)13-14-10(4,6-2)8-12/h5-6H2,1-4H3	3	0.653729398	7.972600454				0.000713395	0.187315014	9.933542485
1540	13472-45-2	DTXSID4021420	Sodium tungsten oxide (Na2WO4)	O=[W](=O)([O-])[O-].[Na+].[Na+]	XMVONEAAOPAGAO-UHFFFAOYSA-N	InChI=1S/2Na.4O.W/q2*+1;;;2*-1;	14	10.65480138	7.972600454				0.116272647	3.052951684	9.933542485
1541	13473-90-0	DTXSID7040318	Aluminum nitrate	O=[N+]([O-])[O-].O=[N+]([O-])[O-].O=[N+]([O-])[O-].[Al+3]	JLDSOYXADOWAKB-UHFFFAOYSA-N	InChI=1S/Al.3NO3/c;3*2-1(3)4/q+3;3*-1	8	66.83988924	7.972600454				0.243134544	19.15183073	9.933542485
1542	13475-82-6	DTXSID0042034	2,2,4,6,6-Pentamethylheptane	CC(CC(C)(C)C)CC(C)(C)C	VKPSKYDESGTTFR-UHFFFAOYSA-N	InChI=1S/C12H26/c1-10(8-11(2,3)4)9-12(5,6)7/h10H,8-9H2,1-7H3	2	191.1516355	8.036121905				0.207564499	54.77124225	10.00510476
1545	13477-62-8	DTXSID50864412	2H-Pyran, tetrahydro-4-methyl-2-(2-methylpropyl)-	CC(C)CC1CC(C)CCO1	LETLQGKRPMMKKC-UHFFFAOYSA-N	InChI=1/C10H20O/c1-8(2)6-10-7-9(3)4-5-11-10/h8-10H,4-7H2,1-3H3	1	191.1516355	17.21957171				0.124959253	54.77124225	20.29176944
1547	134-84-9	DTXSID9037741	4-Methylbenzophenone	Cc1ccc(C(=O)c2ccccc2)cc1	WXPWZZHELZEVPO-UHFFFAOYSA-N	InChI=1S/C14H12O/c1-11-7-9-13(10-8-11)14(15)12-5-3-2-4-6-12/h2-10H,1H3	1	3.823032709	17.21957171				0.002499185	1.095424845	20.29176944
1548	13494-80-9	DTXSID9032119	Tellurium	[Te]	PORWMNRCUJJQNO-UHFFFAOYSA-N	InChI=1S/Te	2	8.724838554	9.369547135				0.008593105	2.49995374	11.50613302
1549	13499-05-3	DTXSID0065513	Hafnium chloride (HfCl4), (T-4)-	[Cl-].[Cl-].[Cl-].[Cl-].[Hf+4]	PDPJQWYGJJBYLF-UHFFFAOYSA-J	InChI=1S/4ClH.Hf/h4*1H;/q;;;;+4/p-4	1	15.92930296	17.21957171				0.010413271	4.564270188	20.29176944
1551	13515-40-7	DTXSID6051691	C.I. Pigment Yellow 73	COc1ccccc1NC(=O)C(=NNc1ccc(Cl)cc1[N+](=O)[O-])C(C)=O	QPHCXDDGQQLPIM-UHFFFAOYSA-N	InChI=1/C17H15ClN4O5/c1-10(23)16(17(24)19-13-5-3-4-6-15(13)27-2)21-20-12-8-7-11(18)9-14(12)22(25)26/h3-9,16H,1-2H3,(H,19,24)	4	160.738725	7.972600454				0.584697806	46.05694127	9.933542485
1552	135158-54-2	DTXSID1032519	Acibenzolar-S-methyl	CSC(=O)c1cccc2nnsc12	UELITFHSCLAHKR-UHFFFAOYSA-N	InChI=1S/C8H6N2OS2/c1-12-8(11)5-3-2-4-6-7(5)13-10-9-6/h2-4H,1H3	20	21.72052029	7.972600454	0.166	8.598912344	12.73145518	0.237029513	6.223644783	9.933542485
1553	13516-27-3	DTXSID7042015	Guanidine, N,N'''-(iminodi-8,1-octanediyl)bis-	N=C(N)NCCCCCCCCNCCCCCCCCN=C(N)N	RONFGUROBZGJKP-UHFFFAOYSA-N	InChI=1S/C18H41N7/c19-17(20)24-15-11-7-3-1-5-9-13-23-14-10-6-2-4-8-12-16-25-18(21)22/h23H,1-16H2,(H4,19,20,24)(H4,21,22,25)	1	2.085025825	17.21957171				0.001363019	0.597428603	20.29176944
1555	13530-50-2	DTXSID2094005	Aluminum phosphate (Al(H2PO4)3)	O=P([O-])(O)O.O=P([O-])(O)O.O=P([O-])(O)O.[Al+3]	RGPUVZXXZFNFBF-UHFFFAOYSA-K	InChI=1S/Al.3H3O4P/c;3*1-5(2,3)4/h;3*(H3,1,2,3,4)/q+3;;;/p-3	5	219.464289	7.972600454				0.798315952	62.88375042	9.933542485
1556	135-37-5	DTXSID8042008	Ethanoldiglycine disodium salt	O=C([O-])CN(CCO)CC(=O)[O-].[Na+].[Na+]	ZTVCAEHRNBOTLI-UHFFFAOYSA-L	InChI=1S/C6H11NO5.2Na/c8-2-1-7(3-5(9)10)4-6(11)12;;/h8H,1-4H2,(H,9,10)(H,11,12);;/q;2*+1/p-2	4	12.2396767	7.972600454				0.044522638	3.507070688	9.933542485
1557	135410-20-7	DTXSID0034300	Acetamiprid	CC(=NC#N)N(C)Cc1ccc(Cl)nc1	WCXDHFDTOYPNIE-RIYZIHGNSA-N	InChI=1S/C10H11ClN4/c1-8(14-7-12)15(2)6-9-3-4-10(11)13-5-9/h3-5H,6H2,1-2H3/b14-8+	25	7.936690469	7.972600454	0.07	1.860717031	12.81687612	0.086610719	2.274123343	9.933542485
1558	13548-38-4	DTXSID8065531	Chromium(III) nitrate	O=[N+]([O-])[O-].O=[N+]([O-])[O-].O=[N+]([O-])[O-].[Cr+3]	PHFQLYPOURZARY-UHFFFAOYSA-N	InChI=1S/Cr.3NO3/c;3*2-1(3)4/q+3;3*-1	1	6.116852335	17.21957171				0.003998696	1.752679752	20.29176944
1559	13552-44-8	DTXSID9020871	4,4'-Methylenedianiline dihydrochloride	Cl.Cl.Nc1ccc(Cc2ccc(N)cc2)cc1	MXNNTNFLRICRPT-UHFFFAOYSA-N	InChI=1S/C13H14N2.2ClH/c14-12-5-1-10(2-6-12)9-11-3-7-13(15)8-4-11;;/h1-8H,9,14-15H2;2*1H	12	2.861797372	7.972600454				0.031229935	0.819999247	9.933542485
1560	13557-75-0	DTXSID90891888	Sodium 2-(1-carboxylatoethoxy)-1-methyl-2-oxoethyl laurate	CCCCCCCCCCCC(=O)OC(C)C(=O)OC(C)C(=O)[O-].[Na+]	NTYZDAJPNNBYED-UHFFFAOYSA-M	InChI=1/C18H32O6.Na/c1-4-5-6-7-8-9-10-11-12-13-16(19)23-15(3)18(22)24-14(2)17(20)21;/h14-15H,4-13H2,1-3H3,(H,20,21);/q;+1/p-1	2	924.4448826	7.972600454				1.008818928	264.8839205	9.933542485
1561	135-57-9	DTXSID7041629	2,2'-Dibenzoylaminodiphenyl disulfide	O=C(Nc1ccccc1SSc1ccccc1NC(=O)c1ccccc1)c1ccccc1	ZHMIOPLMFZVSHY-UHFFFAOYSA-N	InChI=1S/C26H20N2O2S2/c29-25(19-11-3-1-4-12-19)27-21-15-7-9-17-23(21)31-32-24-18-10-8-16-22(24)28-26(30)20-13-5-2-6-14-20/h1-18H,(H,27,29)(H,28,30)	3	82.3647429	7.972600454				0.08988217	23.60021287	9.933542485
1562	135590-91-9	DTXSID6037564	Mefenpyr-diethyl	CCOC(=O)C1=NN(c2ccc(Cl)cc2Cl)C(C)(C(=O)OCC)C1	OPGCOAPTHCZZIW-UHFFFAOYSA-N	InChI=1/C16H18Cl2N2O4/c1-4-23-14(21)12-9-16(3,15(22)24-5-2)20(19-12)13-7-6-10(17)8-11(13)18/h6-8H,4-5,9H2,1-3H3	4	41.44567404	7.972600454				0.150761397	11.8755513	9.933542485
1563	13560-89-9	DTXSID7027750	Bis(hexachlorocyclopentadieno)cyclooctane	ClC1=C(Cl)C2(Cl)C3CCC4C(CCC3C1(Cl)C2(Cl)Cl)C1(Cl)C(Cl)=C(Cl)C4(Cl)C1(Cl)Cl	UGQQAJOWXNCOPY-UHFFFAOYSA-N	InChI=1/C18H12Cl12/c19-9-10(20)15(25)7-3-4-8-6(2-1-5(7)13(9,23)17(15,27)28)14(24)11(21)12(22)16(8,26)18(14,29)30/h5-8H,1-4H2	2	135.1646177	8.309547848				0.14371617	38.72911681	10.31308811
1565	135861-56-2	DTXSID4051297	1,3:2,4-Bis(3,4-dimethylbenzylidene)-D-sorbitol	Cc1ccc(C2OC3COC(c4ccc(C)c(C)c4)OC3C(C(O)CO)O2)cc1C	YWEWWNPYDDHZDI-JJKKTNRVSA-N	InChI=1S/C24H30O6/c1-13-5-7-17(9-15(13)3)23-27-12-20-22(30-23)21(19(26)11-25)29-24(28-20)18-8-6-14(2)16(4)10-18/h5-10,19-26H,11-12H2,1-4H3/t19-,20+,21-,22-,23?,24?/m1/s1	24	67.33118459	7.972600454				0.73476499	19.29260303	9.933542485
1566	13586-84-0	DTXSID4029729	Octadecanoic acid, cobalt salt	CCCCCCCCCCCCCCCCCC(=O)O.CCCCCCCCCCCCCCCCCC(=O)O.[Co]	POAOKGZOMGBWOC-UHFFFAOYSA-N	InChI=1S/2C18H36O2.Co/c2*1-2-3-4-5-6-7-8-9-10-11-12-13-14-15-16-17-18(19)20;/h2*2-17H2,1H3,(H,19,20);	4	2.784076385	7.972600454				0.010127263	0.797729623	9.933542485
1567	13593-03-8	DTXSID7024291	Quinalphos	CCOP(=S)(OCC)Oc1cnc2ccccc2n1	JYQUHIFYBATCCY-UHFFFAOYSA-N	InChI=1S/C12H15N2O3PS/c1-3-15-18(19,16-4-2)17-12-9-13-10-7-5-6-8-11(10)14-12/h5-9H,3-4H2,1-2H3	3	0.037821309	7.972600454	0.0005	0.035809159	12.28335288	4.13E-05	0.010837051	9.933542485
1568	13595-25-0	DTXSID7065548	Phenol, 4,4'-[1,3-phenylenebis(1-methylethylidene)]bis-	CC(C)(c1ccc(O)cc1)c1cccc(C(C)(C)c2ccc(O)cc2)c1	PVFQHGDIOXNKIC-UHFFFAOYSA-N	InChI=1S/C24H26O2/c1-23(2,17-8-12-21(25)13-9-17)19-6-5-7-20(16-19)24(3,4)18-10-14-22(26)15-11-18/h5-16,25-26H,1-4H3	2	7.646065419	11.82555076				0.006462972	2.19084969	14.26409662
1569	13597-46-1	DTXSID10894194	Zinc selenite	O=[Se]([O-])[O-].[Zn+2]	PEUPCBAALXHYHP-UHFFFAOYSA-L	InChI=1S/H2O3Se.Zn/c1-4(2)3;/h(H2,1,2,3);/q;+2/p-2	4	0.050620284	7.972600454				0.000184135	0.014504379	9.933542485
1570	13598-36-2	DTXSID2049715	Phosphonic acid	O=[PH](O)O	ABLZXFCXXLZCGV-UHFFFAOYSA-N	InChI=1S/H3O3P/c1-4(2)3/h4H,(H2,1,2,3)	2	113.1148101	7.972600454				0.123438794	32.41112036	9.933542485
1571	13598-37-3	DTXSID60892261	Zinc dihydrogen phosphate	O=P([O-])(O)O.O=P([O-])(O)O.[Zn+2]	MFXMOUUKFMDYLM-UHFFFAOYSA-L	InChI=1S/2H3O4P.Zn/c2*1-5(2,3)4;/h2*(H3,1,2,3,4);/q;;+2/p-2	3	57.79609449	7.972600454				0.063071142	16.56048553	9.933542485
1573	13598-65-7	DTXSID10893940	Ammonium rhenium oxide (NH4ReO4)	O=[Re-](=O)(=O)=O.[NH4+]	NLESJKWOAILDGM-UHFFFAOYSA-O	InChI=1S/H3N.4O.Re/h1H3;;;;;/q;;;;;-1/p+1	1	21.0266799	17.21957171				0.013745518	6.024836648	20.29176944
1574	135-98-8	DTXSID2022333	sec-Butylbenzene	CCC(C)c1ccccc1	ZJMWRROPUADPEA-UHFFFAOYSA-N	InChI=1/C10H14/c1-3-9(2)10-7-5-4-6-8-10/h4-9H,3H2,1-2H3	2	29.73621589	7.972600454	0.1	23.06240827	12.45419475	0.032450239	8.520405699	9.933542485
1575	1359963-68-0	NODTXSID_1359963-68-0	4-Amino-5-(3-(isopropylamino)-2, 2-dimethyl-3-oxopropoxy)-2-methylquinoline-3-carboxylic acid	Cc1nc2cccc(OCC(C)(C)C(=O)NC(C)C)c2c(N)c1C(=O)O	RHXLOOCFQPJWBW-UHFFFAOYSA-N	InChI=1S/C19H25N3O4/c1-10(2)21-18(25)19(4,5)9-26-13-8-6-7-12-15(13)16(20)14(17(23)24)11(3)22-12/h6-8,10H,9H2,1-5H3,(H2,20,22)(H,21,25)(H,23,24)	5	48.01511995	7.972600454				0.174658193	13.75791403	9.933542485
1576	13601-19-9	DTXSID3051337	Sodium ferrocyanide	N#C[Fe-4](C#N)(C#N)(C#N)(C#N)C#N.[Na+].[Na+].[Na+].[Na+]	OBOWFEZVRNRJBU-UHFFFAOYSA-N	InChI=1S/6CN.Fe.4Na/c6*1-2;;;;;/q;;;;;;-4;4*+1	1	1.37345698	17.21957171				0.000897853	0.393540682	20.29176944
1577	1361000-03-4	NODTXSID_1361000-03-4	1-hexyl-1H-pyrazole-4,5-diamine sulfate (2:1)	CCCCCCn1ncc(N)c1N.CCCCCCn1ncc(N)c1N.O=S(=O)(O)O	YXIPRERMSJCCGC-UHFFFAOYSA-N	InChI=1S/2C9H18N4.H2O4S/c2*1-2-3-4-5-6-13-9(11)8(10)7-12-13;1-5(2,3)4/h2*7H,2-6,10-11H2,1H3;(H2,1,2,3,4)	2	1.208949093	8.410956642				0.001275631	0.346403752	10.42729036
1578	136210-32-7	DTXSID00869856	Aspartic acid, N,N'-(methylenebis(2-methyl-4,1-cyclohexanediyl))bis-, 1,1',4,4'-tetraethyl ester	CCOC(=O)CC(NC1CCC(CC2CCC(NC(CC(=O)OCC)C(=O)OCC)C(C)C2)CC1C)C(=O)OCC	YHVVJCQIMRGPPE-UHFFFAOYSA-N	InChI=1/C31H54N2O8/c1-7-38-28(34)18-26(30(36)40-9-3)32-24-13-11-22(15-20(24)5)17-23-12-14-25(21(6)16-23)33-27(31(37)41-10-4)19-29(35)39-8-2/h20-27,32-33H,7-19H2,1-6H3	1	76.46065419	17.21957171				0.049983701	21.9084969	20.29176944
1579	136-23-2	DTXSID0021462	Zinc dibutyldithiocarbamate	CCCCN(CCCC)C(=S)[S-].CCCCN(CCCC)C(=S)[S-].[Zn+2]	BOXSVZNGTQTENJ-UHFFFAOYSA-L	InChI=1S/2C9H19NS2.Zn/c2*1-3-5-7-10(9(11)12)8-6-4-2;/h2*3-8H2,1-2H3,(H,11,12);/q;;+2/p-2	9	14.24633489	7.972600454				0.051821991	4.082044382	9.933542485
1580	136-30-1	DTXSID6044800	Sodium dibutylcarbamodithioate	CCCCN(CCCC)C(=S)[S-].[Na+]	HUMLQUKVJARKRN-UHFFFAOYSA-M	InChI=1S/C9H19NS2.Na/c1-3-5-7-10(9(11)12)8-6-4-2;/h3-8H2,1-2H3,(H,11,12);/q;+1/p-1	1	1.911516355	17.21957171				0.001249593	0.547712423	20.29176944
1581	136379-59-4	DTXSID20891856	Fumonisin B3	CCCCC(C)C(OC(=O)CC(CC(=O)O)C(=O)O)C(CC(C)CC(O)CCCCCCC(O)C(C)N)OC(=O)CC(CC(=O)O)C(=O)O	CPCRJSQNWHCGOP-KUHXKYQKSA-N	InChI=1S/C34H59NO14/c1-5-6-11-21(3)32(49-31(43)19-24(34(46)47)17-29(40)41)27(48-30(42)18-23(33(44)45)16-28(38)39)15-20(2)14-25(36)12-9-7-8-10-13-26(37)22(4)35/h20-27,32,36-37H,5-19,35H2,1-4H3,(H,38,39)(H,40,41)(H,44,45)(H,46,47)/t20-,21+,22-,23?,24?,25+,26+,27-,32+/m0/s1	1	0.052660338	17.21957171				3.44E-05	0.015088922	20.29176944
1582	136379-60-7	DTXSID40893271	Fumonisin B4	CCCCC(C)C(OC(=O)CC(CC(=O)O)C(=O)O)C(CC(C)CCCCCCCCC(O)C(C)N)OC(=O)CC(CC(=O)O)C(=O)O	WYYKRDVIBOEORL-YCPRMCKCSA-N	InChI=1S/C34H59NO13/c1-5-6-14-22(3)32(48-31(42)20-25(34(45)46)18-29(39)40)27(47-30(41)19-24(33(43)44)17-28(37)38)16-21(2)13-11-9-7-8-10-12-15-26(36)23(4)35/h21-27,32,36H,5-20,35H2,1-4H3,(H,37,38)(H,39,40)(H,43,44)(H,45,46)/t21-,22+,23-,24?,25?,26+,27-,32+/m1/s1	1	0.052660338	17.21957171				3.44E-05	0.015088922	20.29176944
1583	136426-54-5	DTXSID5057965	Fluquinconazole	O=c1c2cc(F)ccc2nc(-n2cncn2)n1-c1ccc(Cl)cc1Cl	IJJVMEJXYNJXOJ-UHFFFAOYSA-N	InChI=1S/C16H8Cl2FN5O/c17-9-1-4-14(12(18)5-9)24-15(25)11-6-10(19)2-3-13(11)22-16(24)23-8-20-7-21-23/h1-8H	3	0.203259977	7.972600454				0.000221812	0.058240681	9.933542485
1584	136-45-8	DTXSID8032544	Dipropyl 2,5-pyridinedicarboxylate	CCCOC(=O)c1ccc(C(=O)OCCC)nc1	IITCWRFYJWUUPC-UHFFFAOYSA-N	InChI=1S/C13H17NO4/c1-3-7-17-12(15)10-5-6-11(14-9-10)13(16)18-8-4-2/h5-6,9H,3-4,7-8H2,1-2H3	10	74.31218428	7.972600454				0.810946542	21.29288948	9.933542485
1585	136465-81-1	DTXSID60929440	3-[(tert-Butylimino)(hydroxy)methyl]decahydroisoquinolin-2-ium	CC(C)(C)NC(=O)C1CC2CCCCC2C[NH2+]1	UPZBXVBPICTBDP-SRVKXCTJSA-O	InChI=1S/C14H26N2O/c1-14(2,3)16-13(17)12-8-10-6-4-5-7-11(10)9-15-12/h10-12,15H,4-9H2,1-3H3,(H,16,17)/p+1/t10-,11-,12-/m0/s1	1	11.46909813	17.21957171				0.007497555	3.286274535	20.29176944
1586	1364731-90-7	NODTXSID_1364731-90-7	2,6-dimethylphenyl 4-hydroxybenzenesulfonate	Cc1cccc(C)c1OS(=O)(=O)c1ccc(O)cc1	AGNCPLAEUFOQPN-UHFFFAOYSA-N	InChI=1S/C14H14O4S/c1-10-4-3-5-11(2)14(10)18-19(16,17)13-8-6-12(15)7-9-13/h3-9,15H,1-2H3	1	76.46065419	17.21957171				0.049983701	21.9084969	20.29176944
1587	136-51-6	DTXSID5027063	Calcium 2-ethylhexanoate	CCCCC(CC)C(=O)[O-].CCCCC(CC)C(=O)[O-].[Ca+2]	LTPCXXMGKDQPAO-UHFFFAOYSA-L	InChI=1/2C8H16O2.Ca/c2*1-3-5-6-7(4-2)8(9)10;/h2*7H,3-6H2,1-2H3,(H,9,10);/q;;+2/p-2	8	32.10219497	7.972600454				0.11677387	9.198336669	9.933542485
1588	136-52-7	DTXSID0027064	Hexanoic acid, 2-ethyl-, cobalt(2+) salt	CCCCC(CC)C(=O)[O-].CCCCC(CC)C(=O)[O-].[Co+2]	QAEKNCDIHIGLFI-UHFFFAOYSA-L	InChI=1/2C8H16O2.Co/c2*1-3-5-6-7(4-2)8(9)10;/h2*7H,3-6H2,1-2H3,(H,9,10);/q;;+2/p-2	4	2.784076385	7.972600454				0.010127263	0.797729623	9.933542485
1589	13653-62-8	DTXSID4065571	Peroxide, (1-methylpropylidene)bis[(1,1-dimethylpropyl)	CCC(C)(C)OOC(C)(CC)OOC(C)(C)CC	IVOIHMSMNONJSR-UHFFFAOYSA-N	InChI=1S/C14H30O4/c1-9-12(4,5)15-17-14(8,11-3)18-16-13(6,7)10-2/h9-11H2,1-8H3	1	191.1516355	17.21957171				0.124959253	54.77124225	20.29176944
1590	136-53-8	DTXSID5027065	Hexanoic acid, 2-ethyl-, zinc salt	CCCCC(CC)C(=O)[O-].CCCCC(CC)C(=O)[O-].[Zn+2]	IFNXAMCERSVZCV-UHFFFAOYSA-L	InChI=1/2C8H16O2.Zn/c2*1-3-5-6-7(4-2)8(9)10;/h2*7H,3-6H2,1-2H3,(H,9,10);/q;;+2/p-2	5	40.52121242	7.972600454				0.147398606	11.61066258	9.933542485
1591	13654-09-6	DTXSID9065572	1,1'-Biphenyl, 2,2',3,3',4,4',5,5',6,6'-decabromo-	Brc1c(Br)c(Br)c(-c2c(Br)c(Br)c(Br)c(Br)c2Br)c(Br)c1Br	AQPHBYQUCKHJLT-UHFFFAOYSA-N	InChI=1S/C12Br10/c13-3-1(4(14)8(18)11(21)7(3)17)2-5(15)9(19)12(22)10(20)6(2)16	1	0.070233596	17.21957171				4.59E-05	0.020124239	20.29176944
1593	13674-84-5	DTXSID5026259	Tris(2-chloroisopropyl)phosphate	CC(CCl)OP(=O)(OC(C)CCl)OC(C)CCl	KVMPUXDNESXNOH-UHFFFAOYSA-N	InChI=1/C9H18Cl3O4P/c1-7(4-10)14-17(13,15-8(2)5-11)16-9(3)6-12/h7-9H,4-6H2,1-3H3	4	19.76311392	7.972600454	0.01	41.93140953	12.15456521	0.071889642	5.662783357	9.933542485
1594	13674-87-8	DTXSID9026261	Tris(1,3-dichloro-2-propyl) phosphate	O=P(OC(CCl)CCl)(OC(CCl)CCl)OC(CCl)CCl	ASLWPAWFJZFCKF-UHFFFAOYSA-N	InChI=1S/C9H15Cl6O4P/c10-1-7(2-11)17-20(16,18-8(3-12)4-13)19-9(5-14)6-15/h7-9H,1-6H2	9	2.365646986	7.972600454	0.02	0.704489182	11.97552323	0.008605198	0.677835813	9.933542485
1595	13676-54-5	DTXSID8044381	Bismaleimide	O=C1C=CC(=O)N1c1ccc(Cc2ccc(N3C(=O)C=CC3=O)cc2)cc1	XQUPVDVFXZDTLT-UHFFFAOYSA-N	InChI=1S/C21H14N2O4/c24-18-9-10-19(25)22(18)16-5-1-14(2-6-16)13-15-3-7-17(8-4-15)23-20(26)11-12-21(23)27/h1-12H,13H2	3	191.1516355	7.972600454				0.208598037	54.77124225	9.933542485
1596	13676-91-0	DTXSID9065576	9,10-Anthracenedione, 1,8-bis(phenylthio)-	O=C1c2cccc(Sc3ccccc3)c2C(=O)c2c(Sc3ccccc3)cccc21	CNRPDCKHCGUKDK-UHFFFAOYSA-N	InChI=1S/C26H16O2S2/c27-25-19-13-7-15-21(29-17-9-3-1-4-10-17)23(19)26(28)24-20(25)14-8-16-22(24)30-18-11-5-2-6-12-18/h1-16H	2	16.55421723	9.565114662				0.016088226	4.743328719	11.7260742
1597	136-77-6	DTXSID1020699	4-Hexylresorcinol	CCCCCCc1ccc(O)cc1O	WFJIVOKAWHGMBH-UHFFFAOYSA-N	InChI=1S/C12H18O2/c1-2-3-4-5-6-10-7-8-11(13)9-12(10)14/h7-9,13-14H,2-6H2,1H3	11	9.656542561	7.972600454				0.105378948	2.766917639	9.933542485
1598	13678-67-6	DTXSID3065580	Furan, 2,2'-[thiobis(methylene)]bis-	c1coc(CSCc2ccco2)c1	UYLKDZXJEKFFHJ-UHFFFAOYSA-N	InChI=1S/C10H10O2S/c1-3-9(11-5-1)7-13-8-10-4-2-6-12-10/h1-6H,7-8H2	1	1.911516355	17.21957171				0.001249593	0.547712423	20.29176944
1599	13678-68-7	DTXSID5047661	S-Furfuryl thioacetate	CC(=O)SCc1ccco1	LQOUTUIIYXYBQW-UHFFFAOYSA-N	InChI=1S/C7H8O2S/c1-6(8)10-5-7-3-2-4-9-7/h2-4H,5H2,1H3	2	0.156926063	8.655460998				0.000162602	0.044964488	10.70258626
1600	13679-70-4	DTXSID0047169	5-Methyl-2-thiophenecarboxaldehyde	Cc1ccc(C=O)s1	VAUMDUIUEPIGHM-UHFFFAOYSA-N	InChI=1S/C6H6OS/c1-5-2-3-6(4-7)8-5/h2-4H,1H3	2	1.911516355	8.83310674				0.001955196	0.547712423	10.90255382
1601	13679-86-2	DTXSID20864429	Furan, 2-ethenyltetrahydro-2-methyl-5-(1-methylethenyl)-	C=CC1(C)CCC(C(=C)C)O1	XIGFNCYVSHOLIF-UHFFFAOYSA-N	InChI=1/C10H16O/c1-5-10(4)7-6-9(11-10)8(2)3/h5,9H,1-2,6-7H2,3-4H3	1	8.115882154	17.21957171				0.005305498	2.325467666	20.29176944
1602	13680-35-8	DTXSID4048191	4,4'-Methylenebis(2,6-diethylaniline)	CCc1cc(Cc2cc(CC)c(N)c(CC)c2)cc(CC)c1N	NWIVYGKSHSJHEF-UHFFFAOYSA-N	InChI=1S/C21H30N2/c1-5-16-10-14(11-17(6-2)20(16)22)9-15-12-18(7-3)21(23)19(8-4)13-15/h10-13H,5-9,22-23H2,1-4H3	1	1.911516355	17.21957171				0.001249593	0.547712423	20.29176944
1603	13684-56-5	DTXSID0034518	Desmedipham	CCOC(=O)Nc1cccc(OC(=O)Nc2ccccc2)c1	WZJZMXBKUWKXTQ-UHFFFAOYSA-N	InChI=1S/C16H16N2O4/c1-2-21-15(19)18-13-9-6-10-14(11-13)22-16(20)17-12-7-4-3-5-8-12/h3-11H,2H2,1H3,(H,17,20)(H,18,19)	22	2.442053368	7.972600454	0.04	0.838633028	12.45419475	0.026649395	0.699728759	9.933542485
1604	13684-63-4	DTXSID1024255	Phenmedipham	COC(=O)Nc1cccc(OC(=O)Nc2cccc(C)c2)c1	IDOWTHOLJBTAFI-UHFFFAOYSA-N	InChI=1S/C16H16N2O4/c1-11-5-3-6-12(9-11)18-16(20)22-14-8-4-7-13(10-14)17-15(19)21-2/h3-10H,1-2H3,(H,17,19)(H,18,20)	14	11.3075107	7.972600454	0.242	5.812507727	12.5992673	0.123395467	3.239974412	9.933542485
1605	136920-07-5	NODTXSID_136920-07-5	Reaction mass of 2,2,2,2-(ethylenedinitrilotetrakis-N,N-di(C12-C18)alkylacetamide and {[2-(Carboxymethyl-di(C12-C18)alkylcarbamoylmethyl-amino)-ethyl]-di(C12-C18)alkylcarbamoylmethyl-amino}-acetic acid	Nc1ncnc2c1ncn2C1OC(COP(=O)(O)O)C(O)C1O	UDMBCSSLTHHNCD-KQYNXXCUSA-N	InChI=1S/C10H14N5O7P/c11-8-5-9(13-2-12-8)15(3-14-5)10-7(17)6(16)4(22-10)1-21-23(18,19)20/h2-4,6-7,10,16-17H,1H2,(H2,11,12,13)(H2,18,19,20)/t4-,6-,7-,10-/m1/s1	3	19.11516355	7.972600454				0.020859804	5.477124225	9.933542485
1606	1369492-55-6	NODTXSID_1369492-55-6	(5E)-9-(Dichloromethylene)-2,3,4,6,7,8-hexahydro-1,4-methanonaphthalen-5(1H)-one oxime	ON=C1CCCC2=C1C1CCC2C1=C(Cl)Cl	WNDDXVWNZUYONK-OQLLNIDSNA-N	InChI=1/C12H13Cl2NO/c13-12(14)11-7-4-5-8(11)10-6(7)2-1-3-9(10)15-16/h7-8,16H,1-5H2/b15-9+	1	9.557581773	17.21957171				0.006247963	2.738562113	20.29176944
1607	13701-59-2	DTXSID1034347	Barium metaborate	O=B[O-].O=B[O-].[Ba+2]	QBLDFAIABQKINO-UHFFFAOYSA-N	InChI=1S/2BO2.Ba/c2*2-1-3;/q2*-1;+2	4	22.00520413	7.972600454				0.080045394	6.305216084	9.933542485
1608	13701-70-7	DTXSID90890715	Sulfuric acid, vanadium(3+) salt (3:2)	O=S(=O)([O-])[O-].O=S(=O)([O-])[O-].O=S(=O)([O-])[O-].[V+3].[V+3]	LZBNYDQIYWOAPC-UHFFFAOYSA-H	InChI=1S/3H2O4S.2V/c3*1-5(2,3)4;;/h3*(H2,1,2,3,4);;/q;;;2*+3/p-6	4	0.156849245	7.972600454				0.00057055	0.044942477	9.933542485
1611	137-06-4	DTXSID8047135	2-Methylbenzenethiol	Cc1ccccc1S	LXUNZSDDXMPKLP-UHFFFAOYSA-N	InChI=1S/C7H8S/c1-6-4-2-3-5-7(6)8/h2-5,8H,1H3	1	0.097487334	17.21957171				6.37E-05	0.027933334	20.29176944
1612	13708-12-8	DTXSID4047090	5-Methylquinoxaline	Cc1cccc2nccnc12	CQLOYHZZZCWHSG-UHFFFAOYSA-N	InChI=1S/C9H8N2/c1-7-3-2-4-8-9(7)11-6-5-10-8/h2-6H,1H3	1	3.268692967	17.21957171				0.002136803	0.936588243	20.29176944
1613	13708-85-5	DTXSID20889617	Disodium phosphite	O=[PH]([O-])[O-].[Na+].[Na+]	YPPQYORGOMWNMX-UHFFFAOYSA-L	InChI=1S/2Na.H3O3P/c;;1-4(2)3/h;;4H,(H2,1,2,3)/q2*+1;/p-2	1	76.46065419	17.21957171				0.049983701	21.9084969	20.29176944
1614	13709-38-1	DTXSID2065591	Lanthanum fluoride (LaF3)	F[La](F)F	BYMUNNMMXKDFEZ-UHFFFAOYSA-K	InChI=1S/3FH.La/h3*1H;/q;;;+3/p-3	1	191.1516355	17.21957171				0.124959253	54.77124225	20.29176944
1615	137-09-7	DTXSID9020401	2,4-Diaminophenol dihydrochloride	Cl.Cl.Nc1ccc(O)c(N)c1	KQEIJFWAXDQUPR-UHFFFAOYSA-N	InChI=1S/C6H8N2O.2ClH/c7-4-1-2-6(9)5(8)3-4;;/h1-3,9H,7-8H2;2*1H	12	3.999405549	7.972600454				0.043644311	1.145961475	9.933542485
1616	137-16-6	DTXSID0027066	Sodium [dodecanoyl(methyl)amino]acetate	CCCCCCCCCCCC(=O)N(C)CC(=O)[O-].[Na+]	KSAVQLQVUXSOCR-UHFFFAOYSA-M	InChI=1S/C15H29NO3.Na/c1-3-4-5-6-7-8-9-10-11-12-14(17)16(2)13-15(18)19;/h3-13H2,1-2H3,(H,18,19);/q;+1/p-1	10	15.16717836	7.972600454				0.165514861	4.345896379	9.933542485
1617	137-17-7	DTXSID9021398	2,4,5-Trimethylaniline	Cc1cc(C)c(N)cc1C	BMIPMKQAAJKBKP-UHFFFAOYSA-N	InChI=1S/C9H13N/c1-6-4-8(3)9(10)5-7(6)2/h4-5H,10H2,1-3H3	4	0.675727761	7.972600454				0.002458005	0.19361827	9.933542485
1618	13718-26-8	DTXSID3044336	Sodium vanadate	O=[V](=O)[O-].[Na+]	CMZUMMUJMWNLFH-UHFFFAOYSA-N	InChI=1S/Na.3O.V/q+1;;;-1;	4	0.156849245	7.972600454				0.00057055	0.044942477	9.933542485
1619	13718-59-7	DTXSID70929734	Barium selenite	O=[Se]([O-])[O-].[Ba+2]	VQKDPABSEYUERS-UHFFFAOYSA-L	InChI=1S/Ba.H2O3Se/c;1-4(2)3/h;(H2,1,2,3)/q+2;/p-2	2	0.081087331	8.744665695				8.35E-05	0.023234192	10.80300519
1620	137-26-8	DTXSID5021332	Thiram	CN(C)C(=S)SSC(=S)N(C)C	KUAZQDVKQLNFPE-UHFFFAOYSA-N	InChI=1S/C6H12N2S4/c1-7(2)5(9)11-12-6(10)8(3)4/h1-4H3	38	1.715029133	7.972600454	0.008333333	1.176680223	12.93776991	0.018715598	0.491412359	9.933542485
1622	137-30-4	DTXSID0021464	Ziram	CN(C)C(=S)[S-].CN(C)C(=S)[S-].[Zn+2]	DUBNHZYBDBBJHD-UHFFFAOYSA-L	InChI=1S/2C3H7NS2.Zn/c2*1-4(2)3(5)6;/h2*1-2H3,(H,5,6);/q;;+2/p-2	32	2.281938146	7.972600454	0.016	1.145893102	12.28335288	0.024902105	0.653850472	9.933542485
1623	137-32-6	DTXSID5027069	2-Methyl-1-butanol	CCC(C)CO	QPRQEDXDYOZYLA-UHFFFAOYSA-N	InChI=1/C5H12O/c1-3-5(2)4-6/h5-6H,3-4H2,1-2H3	4	125.78485	7.972600454				0.45755076	36.04150429	9.933542485
1624	13732-62-2	DTXSID9065601	Morpholine, 4-methylbenzenesulfonate	C1COCC[NH2+]1.Cc1ccc(S(=O)(=O)[O-])cc1	LYWVNPSVLAFTFX-UHFFFAOYSA-N	InChI=1S/C7H8O3S.C4H9NO/c1-6-2-4-7(5-3-6)11(8,9)10;1-3-6-4-2-5-1/h2-5H,1H3,(H,8,9,10);5H,1-4H2	4	103.8763764	7.972600454				0.37785723	29.76400469	9.933542485
1626	137-42-8	DTXSID2029167	Metam-sodium	CNC(=S)[S-].[Na+]	AFCCDDWKHLHPDF-UHFFFAOYSA-M	InChI=1S/C2H5NS2.Na/c1-3-2(4)5;/h1H3,(H2,3,4,5);/q;+1/p-1	8	0.379864349	7.972600454				0.001381782	0.108843653	9.933542485
1628	1374760-95-8	NODTXSID_1374760-95-8	unnamed [1374760-95-8]	Cc1ccc(OCC(=O)N(Cc2cccs2)c2cc[nH]n2)cc1	QGDQESUNCJQMSA-UHFFFAOYSA-N	InChI=1S/C17H17N3O2S/c1-13-4-6-14(7-5-13)22-12-17(21)20(16-8-9-18-19-16)11-15-3-2-10-23-15/h2-10H,11-12H2,1H3,(H,18,19)	3	19.11516355	7.972600454				0.020859804	5.477124225	9.933542485
1630	13752-51-7	DTXSID5021095	N-Oxydiethylenethiocarbamyl-N'-oxydiethylenesulfenamide	S=C(SN1CCOCC1)N1CCOCC1	HOEFWOBLOGZQIQ-UHFFFAOYSA-N	InChI=1S/C9H16N2O2S2/c14-9(10-1-5-12-6-2-10)15-11-3-7-13-8-4-11/h1-8H2	1	9.557581773	17.21957171				0.006247963	2.738562113	20.29176944
1634	137641-05-5	DTXSID8044339	Picolinafen	O=C(Nc1ccc(F)cc1)c1cccc(Oc2cccc(C(F)(F)F)c2)n1	CWKFPEBMTGKLKX-UHFFFAOYSA-N	InChI=1S/C19H12F4N2O2/c20-13-7-9-14(10-8-13)24-18(26)16-5-2-6-17(25-16)27-15-4-1-3-12(11-15)19(21,22)23/h1-11H,(H,24,26)	3	1.847085563	7.972600454				0.002015669	0.529250878	9.933542485
1635	137658-79-8	DTXSID50888638	Phenol, 2-[4,6-bis(2,4-dimethylphenyl)-1,3,5-triazin-2-yl]-5-[3-[(2-ethylhexyl)oxy]-2-hydroxypropoxy]-	CCCCC(CC)COCC(O)COc1ccc(-c2nc(-c3ccc(C)cc3C)nc(-c3ccc(C)cc3C)n2)c(O)c1	WYLMGXULBMHUDT-UHFFFAOYSA-N	InChI=1/C36H45N3O4/c1-7-9-10-27(8-2)20-42-21-28(40)22-43-29-13-16-32(33(41)19-29)36-38-34(30-14-11-23(3)17-25(30)5)37-35(39-36)31-15-12-24(4)18-26(31)6/h11-19,27-28,40-41H,7-10,20-22H2,1-6H3	1	76.46065419	17.21957171				0.049983701	21.9084969	20.29176944
1636	13769-43-2	DTXSID50893969	Potassium metavanadate (KVO3)	O=[V](=O)[O-].[K+]	BQFYGYJPBUKISI-UHFFFAOYSA-N	InChI=1S/K.3O.V/q+1;;;-1;	4	0.156849245	7.972600454				0.00057055	0.044942477	9.933542485
1637	13769-81-8	DTXSID90893968	Iron molybdate(VI) (Fe2(MoO4)3)	O=[Mo](=O)([O-])[O-].O=[Mo](=O)([O-])[O-].O=[Mo](=O)([O-])[O-].[Fe+3].[Fe+3]	CAPLVVFQZZGBPH-UHFFFAOYSA-N	InChI=1S/2Fe.3Mo.12O/q2*+3;;;;;;;;;;6*-1	5	4.462722012	7.972600454				0.016233448	1.278716909	9.933542485
1638	13770-89-3	DTXSID2065622	Sulfamic acid, nickel(2+) salt (2:1)	NS(=O)(=O)[O-].NS(=O)(=O)[O-].[Ni+2]	KERTUBUCQCSNJU-UHFFFAOYSA-L	InChI=1S/2H3NO3S.Ni/c2*1-5(2,3)4;/h2*(H3,1,2,3,4);/q;;+2/p-2	1	4.778790887	17.21957171				0.003123981	1.369281056	20.29176944
1640	13774-25-9	DTXSID40889619	Sulfurous acid, magnesium salt (2:1)	O=S([O-])O.O=S([O-])O.O=S([O-])O.O=S([O-])O.[Mg+2]	GYBXNBFGRFDXEE-UHFFFAOYSA-J	InChI=1S/Mg.4H2O3S/c;4*1-4(2)3/h;4*(H2,1,2,3)/q+2;;;;/p-4	4	26.73488235	7.972600454				0.097249913	7.660424743	9.933542485
1642	13776-88-0	DTXSID00872502	Aluminum metaphosphate	O=P(=O)[O-].O=P(=O)[O-].O=P(=O)[O-].[Al+3]	DHAHRLDIUIPTCJ-UHFFFAOYSA-K	InChI=1S/Al.3HO3P/c;3*1-4(2)3/h;3*(H,1,2,3)/q+3;;;/p-3	2	161.117263	7.972600454				0.175822429	46.16540486	9.933542485
1644	13780-06-8	DTXSID6065634	Calcium nitrite	O=N[O-].O=N[O-].[Ca+2]	AONJRPXZCVADKF-UHFFFAOYSA-L	InChI=1S/Ca.2HNO2/c;2*2-1-3/h;2*(H,2,3)/q+2;;/p-2	8	30.33812865	7.972600454				0.110356961	8.692873539	9.933542485
1645	13780-39-7	DTXSID1065635	Titanium, dichlorooxo-	O=[Ti](Cl)Cl	GDMLMFXKYOPMFU-UHFFFAOYSA-L	InChI=1S/2ClH.O.Ti/h2*1H;;/q;;;+2/p-2	1	4587.639251	17.21957171				2.999022078	1314.509814	20.29176944
1646	137863-20-8	DTXSID70160342	Valsartan benzyl ester	CCCCC(=O)N(Cc1ccc(-c2ccccc2-c2nn[nH]n2)cc1)C(C(=O)OCc1ccccc1)C(C)C	VXKKFWDUSKMRNO-LJAQVGFWSA-N	InChI=1S/C31H35N5O3/c1-4-5-15-28(37)36(29(22(2)3)31(38)39-21-24-11-7-6-8-12-24)20-23-16-18-25(19-17-23)26-13-9-10-14-27(26)30-32-34-35-33-30/h6-14,16-19,22,29H,4-5,15,20-21H2,1-3H3,(H,32,33,34,35)/t29-/m0/s1	1	9.557581773	17.21957171				0.006247963	2.738562113	20.29176944
1649	138113-08-3	DTXSID90460472	7-Methoxy-1-naphthylacetonitrile	COc1ccc2cccc(CC#N)c2c1	PYJMGUQHJINLLD-UHFFFAOYSA-N	InChI=1S/C13H11NO/c1-15-12-6-5-10-3-2-4-11(7-8-14)13(10)9-12/h2-6,9H,7H2,1H3	1	3.823032709	17.21957171				0.002499185	1.095424845	20.29176944
1651	13814-96-5	DTXSID9065651	Lead fluoroborate	F[B-](F)(F)F.F[B-](F)(F)F.[Pb+2]	UQGXAENNKXXYNF-UHFFFAOYSA-N	InChI=1S/2BF4.Pb/c2*2-1(3,4)5;/q2*-1;+2	2	0.033108434	8.85151562				3.38E-05	0.009486657	10.92327338
1652	13814-97-6	DTXSID20884647	Borate(1-), tetrafluoro-, tin(2+) (2:1)	F[B-](F)(F)F.F[B-](F)(F)F.[Sn+2]	JPZSNSDMGTYJIW-UHFFFAOYSA-N	InChI=1S/2BF4.Sn/c2*2-1(3,4)5;/q2*-1;+2	3	13.35890676	9.426076007				0.013106263	3.827766981	11.56971283
1653	13815-17-3	DTXSID50893424	Tetraamine palladium(II) dichloride	N.N.N.N.[Cl-].[Cl-].[Pd+2]	AQBOUNVXZQRXNP-UHFFFAOYSA-L	InChI=1S/2ClH.4H3N.Pd/h2*1H;4*1H3;/q;;;;;;+2/p-2	2	3.823032709	8.218547423				0.0040932	1.095424845	10.21059643
4026	51630-58-1	DTXSID3020621	Fenvalerate	CC(C)C(C(=O)OC(C#N)c1cccc(Oc2ccccc2)c1)c1ccc(Cl)cc1	NYPJDWWKZLNGGM-UHFFFAOYSA-N	InChI=1/C25H22ClNO3/c1-17(2)24(18-11-13-20(26)14-12-18)25(28)30-23(16-27)19-7-6-10-22(15-19)29-21-8-4-3-5-9-21/h3-15,17,23-24H,1-2H3	33	3.651901277	7.972600454	0.0134	0.668285694	13.17955748	0.039852102	1.046390051	9.933542485
1657	13822-56-5	DTXSID0038833	3-(Trimethoxysilyl)propan-1-amine	CO[Si](CCCN)(OC)OC	SJECZPVISLOESU-UHFFFAOYSA-N	InChI=1S/C6H17NO3Si/c1-8-11(9-2,10-3)6-4-5-7/h4-7H2,1-3H3	2	27.03292354	9.21802594				0.026905645	7.745823362	11.3356895
1658	13824-85-6	DTXSID10884651	Sulfuric acid, zirconium(2+) salt (1:1)	O=S(=O)([O-])[O-].[Zr+2]	GUYNKEPUWSILOX-UHFFFAOYSA-L	InChI=1S/H2O4S.Zr/c1-5(2,3)4;/h(H2,1,2,3,4);/q;+2/p-2	3	157.7773599	7.972600454				0.172177693	45.20841259	9.933542485
1659	138-24-9	DTXSID6051699	N,N,N-Trimethylanilinium chloride	C[N+](C)(C)c1ccccc1.[Cl-]	MQAYPFVXSPHGJM-UHFFFAOYSA-M	InChI=1S/C9H14N.ClH/c1-10(2,3)9-7-5-4-6-8-9;/h4-8H,1-3H3;1H/q+1;/p-1	1	191.1516355	17.21957171				0.124959253	54.77124225	20.29176944
1660	13825-74-6	DTXSID20893951	Titanium oxide sulfate (TiO(SO4))	O=[Ti]1OS(=O)(=O)O1	KADRTWZQWGIUGO-UHFFFAOYSA-L	InChI=1S/H2O4S.O.Ti/c1-5(2,3)4;;/h(H2,1,2,3,4);;/q;;+2/p-2	1	4587.639251	17.21957171				2.999022078	1314.509814	20.29176944
1661	138261-41-3	DTXSID5032442	Imidacloprid	O=[N+]([O-])NC1=NCCN1Cc1ccc(Cl)nc1	YWTYJOPNNQFBPC-UHFFFAOYSA-N	InChI=1S/C9H10ClN5O2/c10-8-2-1-7(5-12-8)6-14-4-3-11-9(14)13-15(16)17/h1-2,5H,3-4,6H2,(H,11,13)	32	1.984856123	7.972600454	0.057	1.792578098	13.17955748	0.021660139	0.568726683	9.933542485
1665	138401-24-8	DTXSID20431716	4'-[(2-Butyl-4-oxo-1,3-diazaspiro[4.4]non-1-en-3-yl)methyl][1,1'-biphenyl]-2-carbonitrile	CCCCC1=NC2(CCCC2)C(=O)N1Cc1ccc(-c2ccccc2C#N)cc1	KWEQEHOPDHARIA-UHFFFAOYSA-N	InChI=1S/C25H27N3O/c1-2-3-10-23-27-25(15-6-7-16-25)24(29)28(23)18-19-11-13-20(14-12-19)22-9-5-4-8-21(22)17-26/h4-5,8-9,11-14H,2-3,6-7,10,15-16,18H2,1H3	2	4.414457928	16.59018535				0.002961662	1.264887658	19.59031757
1668	13845-36-8	DTXSID2047482	Potassium tripolyphosphate	O=P([O-])([O-])OP(=O)([O-])OP(=O)([O-])[O-].[K+].[K+].[K+].[K+].[K+]	ATGAWOHQWWULNK-UHFFFAOYSA-I	InChI=1S/5K.H5O10P3/c;;;;;1-11(2,3)9-13(7,8)10-12(4,5)6/h;;;;;(H,7,8)(H2,1,2,3)(H2,4,5,6)/q5*+1;/p-5	8	34.44701347	7.972600454				0.125303303	9.870204434	9.933542485
1669	13846-31-6	DTXSID10930122	Diprop-2-en-1-yl cyclohexane-1,2-dicarboxylate	C=CCOC(=O)C1CCCCC1C(=O)OCC=C	HEBKPAWCVUSXMB-UHFFFAOYSA-N	InChI=1/C14H20O4/c1-3-9-17-13(15)11-7-5-6-8-12(11)14(16)18-10-4-2/h3-4,11-12H,1-2,5-10H2	1	19.11516355	17.21957171				0.012495925	5.477124225	20.29176944
1670	138577-01-2	DTXSID50891102	Aluminum cesium fluoride	[Al+3].[Cs+].[F-].[F-].[F-].[F-]	UYFXWCIZFDKSTJ-UHFFFAOYSA-J	InChI=1S/Al.Cs.4FH/h;;4*1H/q+3;+1;;;;/p-4	1	28.67274532	17.21957171				0.018743888	8.215686338	20.29176944
1671	138624-11-0	DTXSID00160734	Alendronic acid monohydrate	NCCCC(O)(P(=O)(O)O)P(=O)(O)O.O	AQAZLLYAEFBJMU-UHFFFAOYSA-N	InChI=1S/C4H13NO7P2.H2O/c5-3-1-2-4(6,13(7,8)9)14(10,11)12;/h6H,1-3,5H2,(H2,7,8,9)(H2,10,11,12);1H2	2	0.106298141	7.972600454				0.000116	0.03045792	9.933542485
1672	13863-31-5	DTXSID2027757	Disodium 4,4'-bis-(2-sulfostyryl)biphenyl	CN(CCO)c1nc(Nc2ccccc2)nc(Nc2ccc(C=Cc3ccc(Nc4nc(Nc5ccccc5)nc(N(C)CCO)n4)cc3S(=O)(=O)[O-])c(S(=O)(=O)[O-])c2)n1.[Na+].[Na+]	VVYVUOFMPAXVCH-UHFFFAOYSA-L	InChI=1S/C38H40N12O8S2.2Na/c1-49(19-21-51)37-45-33(39-27-9-5-3-6-10-27)43-35(47-37)41-29-17-15-25(31(23-29)59(53,54)55)13-14-26-16-18-30(24-32(26)60(56,57)58)42-36-44-34(40-28-11-7-4-8-12-28)46-38(48-36)50(2)20-22-52;;/h3-18,23-24,51-52H,19-22H2,1-2H3,(H,53,54,55)(H,56,57,58)(H2,39,41,43,45,47)(H2,40,42,44,46,48);;/q;2*+1/p-2	3	71.39326753	7.972600454				0.077909328	20.45652365	9.933542485
1673	13870-28-5	DTXSID50891889	Disodium disilicate	O=[Si]([O-])O[Si](=O)[O-].[Na+].[Na+]	OQEVSCYDUYRAAM-UHFFFAOYSA-N	InChI=1S/2Na.O5Si2/c;;1-6(2)5-7(3)4/q2*+1;-2	10	53.3477265	7.972600454				0.582167713	15.28588152	9.933542485
1677	1390661-72-9	DTXSID00894941	Florpyrauxifen benzyl	COc1c(Cl)ccc(-c2nc(C(=O)OCc3ccccc3)c(Cl)c(N)c2F)c1F	WNZCDFOXYNRBRB-UHFFFAOYSA-N	InChI=1S/C20H14Cl2F2N2O3/c1-28-19-12(21)8-7-11(14(19)23)17-15(24)16(25)13(22)18(26-17)20(27)29-9-10-5-3-2-4-6-10/h2-8H,9H2,1H3,(H2,25,26)	1	23.41119852	17.21957171				0.01530432	6.708079805	20.29176944
1678	139-08-2	DTXSID6036384	Tetradecyldimethylbenzylammonium chloride	CCCCCCCCCCCCCC[N+](C)(C)Cc1ccccc1.[Cl-]	OCBHHZMJRVXXQK-UHFFFAOYSA-M	InChI=1S/C23H42N.ClH/c1-4-5-6-7-8-9-10-11-12-13-14-18-21-24(2,3)22-23-19-16-15-17-20-23;/h15-17,19-20H,4-14,18,21-22H2,1-3H3;1H/q+1;/p-1	2	6.560707313	8.699839811				0.006775921	1.879858829	10.75254543
1679	13909-63-2	DTXSID60877497	4-Methyl-N-(phenylcarbamoyl)benzenesulfonamide	Cc1ccc(S(=O)(=O)NC(=O)Nc2ccccc2)cc1	BBQLCKFJEDETJU-UHFFFAOYSA-N	InChI=1S/C14H14N2O3S/c1-11-7-9-13(10-8-11)20(18,19)16-14(17)15-12-5-3-2-4-6-12/h2-10H,1H3,(H2,15,16,17)	2	2.293819626	11.78006303				0.00194389	0.657254907	14.21309784
1680	139-13-9	DTXSID6020939	Nitrilotriacetic acid	O=C(O)CN(CC(=O)O)CC(=O)O	MGFYIUFZLHCRTH-UHFFFAOYSA-N	InChI=1S/C6H9NO6/c8-4(9)1-7(2-5(10)11)3-6(12)13/h1-3H2,(H,8,9)(H,10,11)(H,12,13)	7	12.59130013	7.972600454				0.045801692	3.607822387	9.933542485
1681	139149-55-6	DTXSID1047318	SB202235	NC(=O)N(O)C1COc2cc(OCc3ccccc3)ccc21	FYAQEFBDKOWIIL-CQSZACIVSA-N	InChI=1S/C16H16N2O4/c17-16(19)18(20)14-10-22-15-8-12(6-7-13(14)15)21-9-11-4-2-1-3-5-11/h1-8,14,20H,9-10H2,(H2,17,19)/t14-/m1/s1	2	44.14457928	12.8537847				0.035281112	12.64887658	15.4161072
1683	13925-07-0	DTXSID7065679	Pyrazine, 2-ethyl-3,5-dimethyl-	CCc1ncc(C)nc1C	JZBCTZLGKSYRSF-UHFFFAOYSA-N	InChI=1S/C8H12N2/c1-4-8-7(3)10-6(2)5-9-8/h5H,4H2,1-3H3	1	2.351165116	17.21957171				0.001536999	0.67368628	20.29176944
1684	13927-71-4	DTXSID90893246	Bis(N,N-dibutyldithiocarbamato)copper	CCCCN(CCCC)C(=S)[S-].CCCCN(CCCC)C(=S)[S-].[Cu+2]	HSCSVHCMPBGXEM-UHFFFAOYSA-N	InChI=1S/2C9H19NS2.Cu/c2*1-3-5-7-10(9(11)12)8-6-4-2;/h2*3-8H2,1-2H3,(H,11,12);/q;;+2/p-2	1	8.984126867	17.21957171				0.005873085	2.574248386	20.29176944
1686	139290-65-6	DTXSID6047363	Volinanserin	COc1cccc(C(O)C2CCN(CCc3ccc(F)cc3)CC2)c1OC	HXTGXYRHXAGCFP-OAQYLSRUSA-N	InChI=1S/C22H28FNO3/c1-26-20-5-3-4-19(22(20)27-2)21(25)17-11-14-24(15-12-17)13-10-16-6-8-18(23)9-7-16/h3-9,17,21,25H,10-15H2,1-2H3/t21-/m1/s1	4	4.682239704	7.972600454				0.017031958	1.341615961	9.933542485
1687	139-33-3	DTXSID9027073	Ethylenediaminetetraacetic acid, disodium salt	O=C([O-])CN(CCN(CC(=O)[O-])CC(=O)O)CC(=O)O.[Na+].[Na+]	ZGTMUACCHSMWAC-UHFFFAOYSA-L	InChI=1S/C10H16N2O8.2Na/c13-7(14)3-11(4-8(15)16)1-2-12(5-9(17)18)6-10(19)20;;/h1-6H2,(H,13,14)(H,15,16)(H,17,18)(H,19,20);;/q;2*+1/p-2	5	106.1245085	7.972600454				0.38603496	30.40816863	9.933542485
1688	139340-56-0	DTXSID0047246	Darbufelone mesylate	CC(C)(C)c1cc(C=C2SC(=N)NC2=O)cc(C(C)(C)C)c1O.CS(=O)(=O)O	BAZGFSKJAVQJJI-CHHCPSLASA-N	InChI=1S/C18H24N2O2S.CH4O3S/c1-17(2,3)11-7-10(8-12(14(11)21)18(4,5)6)9-13-15(22)20-16(19)23-13;1-5(2,3)4/h7-9,21H,1-6H3,(H2,19,20,22);1H3,(H,2,3,4)/b13-9-;	30	7.555987667	7.972600454				0.082456223	2.165039446	9.933542485
1693	139-40-2	DTXSID3021196	Propazine	CC(C)Nc1nc(Cl)nc(NC(C)C)n1	WJNRPILHGGKWCK-UHFFFAOYSA-N	InChI=1S/C9H16ClN5/c1-5(2)11-8-13-7(10)14-9(15-8)12-6(3)4/h5-6H,1-4H3,(H2,11,12,13,14,15)	17	4.728931395	7.972600454	0.019	0.712838074	12.45419475	0.051605408	1.354994669	9.933542485
1694	139-42-4	DTXSID501014574	Cerium oxalate	O=C([O-])C(=O)[O-].O=C([O-])C(=O)[O-].O=C([O-])C(=O)[O-].[Ce+3].[Ce+3]	ZMZNLKYXLARXFY-UHFFFAOYSA-H	InChI=1S/3C2H2O4.2Ce/c3*3-1(4)2(5)6;;/h3*(H,3,4)(H,5,6);;/q;;;2*+3/p-6	1	28.67274532	17.21957171				0.018743888	8.215686338	20.29176944
1697	139528-85-1	DTXSID9047544	Metosulam	COc1cc(OC)n2nc(S(=O)(=O)Nc3c(Cl)ccc(C)c3Cl)nc2n1	VGHPMIFEKOFHHQ-UHFFFAOYSA-N	InChI=1S/C14H13Cl2N5O4S/c1-7-4-5-8(15)12(11(7)16)20-26(22,23)14-18-13-17-9(24-2)6-10(25-3)21(13)19-14/h4-6,20H,1-3H3	4	16.91772671	7.972600454				0.061539356	4.847486162	9.933542485
1699	13963-57-0	DTXSID8051704	Aluminum trisacetoacetate	CC(=O)[CH-]C(C)=[O+][Al]([O+]=C(C)[CH-]C(C)=O)[O+]=C(C)[CH-]C(C)=O	QWKOJPUROFIHOB-UHFFFAOYSA-N	InChI=1S/3C5H7O2.Al/c3*1-4(6)3-5(2)7;/h3*3H,1-2H3;/q3*-1;+3	1	83.72441634	17.21957171				0.054732153	23.98980411	20.29176944
1703	13977-65-6	DTXSID20884521	Monopotassium phosphite	O=[PH]([O-])O.[K+]	TVZAODNOSCFHKT-UHFFFAOYSA-M	InChI=1S/K.H3O3P/c;1-4(2)3/h;4H,(H2,1,2,3)/q+1;/p-1	1	191.1516355	17.21957171				0.124959253	54.77124225	20.29176944
1704	1397-94-0	DTXSID9032325	Antimycin A	CCCCCCC1C(=O)OC(C)C(NC(=O)c2cccc(NC=O)c2O)C(=O)OC(C)C1OC(=O)CC(C)C	UIFFUZWRFRDZJC-UHFFFAOYSA-N	InChI=1S/C28H40N2O9/c1-6-7-8-9-11-20-25(39-22(32)14-16(2)3)18(5)38-28(36)23(17(4)37-27(20)35)30-26(34)19-12-10-13-21(24(19)33)29-15-31/h10,12-13,15-18,20,23,25,33H,6-9,11,14H2,1-5H3,(H,29,31)(H,30,34)	2	0.031858606	10.41008276				2.93E-05	0.00912854	12.67570025
1705	139-85-5	DTXSID4074512	Benzaldehyde, 3,4-dihydroxy-	O=Cc1ccc(O)c(O)c1	IBGBGRVKPALMCQ-UHFFFAOYSA-N	InChI=1S/C7H6O3/c8-4-5-1-2-6(9)7(10)3-5/h1-4,9-10H	1	286.7274532	17.21957171				0.18743888	82.15686338	20.29176944
1706	1398-61-4	DTXSID6037641	Chitin	CC(=O)NC1C(O)OC(CO)C(O)C1O	OVRNDRQMDRJTHS-WTZNIHQSSA-N	InChI=1S/C8H15NO6/c1-3(11)9-5-7(13)6(12)4(2-10)15-8(5)14/h4-8,10,12-14H,2H2,1H3,(H,9,11)/t4?,5?,6?,7?,8-/m1/s1	1	1261.600794	17.21957171				0.824731072	361.4901989	20.29176944
1708	139933-46-3	DTXSID50893702	Dinophysistoxin 2	C=C1C(O)C2OC3(CCC(C=CC(C)C4CC(C)=CC5(OC(CC(C)(O)C(=O)O)CCC5O)O4)O3)CCC2OC1C(O)CC(C)C1CCCC2(OCCCC2C)O1	BRFKTXCAUCYQBT-KIXJXINUSA-N	InChI=1S/C44H68O13/c1-25-21-35(56-44(23-25)36(46)14-13-31(54-44)24-41(6,50)40(48)49)26(2)11-12-30-15-18-42(53-30)19-16-34-39(57-42)37(47)29(5)38(52-34)32(45)22-27(3)33-10-7-17-43(55-33)28(4)9-8-20-51-43/h11-12,23,26-28,30-39,45-47,50H,5,7-10,13-22,24H2,1-4,6H3,(H,48,49)/b12-11+/t26-,27+,28-,30+,31+,32+,33+,34-,35+,36-,37-,38+,39-,41-,42-,43-,44-/m1/s1	1	0.000510754	17.21957171				3.34E-07	0.000146348	20.29176944
1710	140-01-2	DTXSID9027077	Diethylenetriaminepentaacetic acid pentasodium salt	O=C([O-])CN(CCN(CC(=O)[O-])CC(=O)[O-])CCN(CC(=O)[O-])CC(=O)[O-].[Na+].[Na+].[Na+].[Na+].[Na+]	LQPLDXQVILYOOL-UHFFFAOYSA-I	InChI=1S/C14H23N3O10.5Na/c18-10(19)5-15(1-3-16(6-11(20)21)7-12(22)23)2-4-17(8-13(24)25)9-14(26)27;;;;;/h1-9H2,(H,18,19)(H,20,21)(H,22,23)(H,24,25)(H,26,27);;;;;/q;5*+1/p-5	4	14.26330578	7.972600454				0.051883724	4.0869071	9.933542485
1711	140-11-4	DTXSID0020151	Benzyl acetate	CC(=O)OCc1ccccc1	QUKGYYKBILRGFE-UHFFFAOYSA-N	InChI=1S/C9H10O2/c1-8(10)11-7-9-5-3-2-4-6-9/h2-6H,7H2,1H3	36	75.85390883	7.972600454				0.827770919	21.73464436	9.933542485
1712	1401-55-4	DTXSID2026076	Tannic acid	O=C(OCC1OC(OC(=O)c2cc(O)c(O)c(OC(=O)c3cc(O)c(O)c(O)c3)c2)C(OC(=O)c2cc(O)c(O)c(OC(=O)c3cc(O)c(O)c(O)c3)c2)C(OC(=O)c2cc(O)c(O)c(OC(=O)c3cc(O)c(O)c(O)c3)c2)C1OC(=O)c1cc(O)c(O)c(OC(=O)c2cc(O)c(O)c(O)c2)c1)c1cc(O)c(O)c(OC(=O)c2cc(O)c(O)c(O)c2)c1	LRBQNJMCXXYXIU-UHFFFAOYSA-N	InChI=1S/C76H52O46/c77-32-1-22(2-33(78)53(32)92)67(103)113-47-16-27(11-42(87)58(47)97)66(102)112-21-52-63(119-72(108)28-12-43(88)59(98)48(17-28)114-68(104)23-3-34(79)54(93)35(80)4-23)64(120-73(109)29-13-44(89)60(99)49(18-29)115-69(105)24-5-36(81)55(94)37(82)6-24)65(121-74(110)30-14-45(90)61(100)50(19-30)116-70(106)25-7-38(83)56(95)39(84)8-25)76(118-52)122-75(111)31-15-46(91)62(101)51(20-31)117-71…	2	43.73927028	7.972600454				0.047731352	12.5327422	9.933542485
1713	14024-18-1	DTXSID3051707	Iron(III) acetylacetonate	CC(=O)[CH-]C(C)=O.CC(=O)[CH-]C(C)=O.CC(=O)[CH-]C(C)=O.[Fe+3]	KAMWVXQBCBPBND-UHFFFAOYSA-N	InChI=1S/3C5H7O2.Fe/c3*1-4(6)3-5(2)7;/h3*3H,1-2H3;/q3*-1;+3	5	29.61347507	7.972600454				0.107720986	8.485236408	9.933542485
1715	14024-48-7	DTXSID50893247	Cobalt(II) bis(acetylacetonate)	CC1=O[Co+2]2(O=C(C)[CH-]1)O=C(C)[CH-]C(C)=O2	BKFAZDGHFACXKY-UHFFFAOYSA-N	InChI=1S/2C5H7O2.Co/c2*1-4(6)3-5(2)7;/h2*3H,1-2H3;/q2*-1;+2	2	1.81342364	10.81104017				0.001626882	0.519605627	13.12594645
1716	14025-15-1	DTXSID10893248	Copper sodium ethylenediaminetetraacetate (1:2:1)	O=C([O-])CN(CCN(CC(=O)[O-])CC(=O)[O-])CC(=O)[O-].[Cu+2].[Na+].[Na+]	KCFCAUKZKOSSBI-UHFFFAOYSA-J	InChI=1S/C10H16N2O8.Cu.2Na/c13-7(14)3-11(4-8(15)16)1-2-12(5-9(17)18)6-10(19)20;;;/h1-6H2,(H,13,14)(H,15,16)(H,17,18)(H,19,20);;;/q;+2;2*+1/p-4	3	9.557581773	7.972600454				0.010429902	2.738562113	9.933542485
1717	14025-21-9	DTXSID0065696	Zincate(2-), [[N,N'-1,2-ethanediylbis[N-[(carboxy-.kappa.O)methyl]glycinato-.kappa.N,.kappa.O]](4-)]-, sodium (1:2), (OC-6-21)-	O=C([O-])CN(CCN(CC(=O)[O-])CC(=O)[O-])CC(=O)[O-].[Na+].[Na+].[Zn+2]	UBLOJEHIINPTTG-UHFFFAOYSA-J	InChI=1S/C10H16N2O8.2Na.Zn/c13-7(14)3-11(4-8(15)16)1-2-12(5-9(17)18)6-10(19)20;;;/h1-6H2,(H,13,14)(H,15,16)(H,17,18)(H,19,20);;;/q;2*+1;+2/p-4	6	45.6131255	7.972600454				0.165920779	13.06966347	9.933542485
1718	140-26-1	DTXSID2059693	Phenethyl isovalerate	CC(C)CC(=O)OCCc1ccccc1	JIMGVOCOYZFDKB-UHFFFAOYSA-N	InChI=1S/C13H18O2/c1-11(2)10-13(14)15-9-8-12-6-4-3-5-7-12/h3-7,11H,8-10H2,1-2H3	1	0.29867443	17.21957171				0.000195249	0.085580066	20.29176944
1722	1405-41-0	DTXSID0037235	Gentamicin sulfate	CNC(C)C1CCC(N)C(OC2C(N)CC(N)C(OC3OCC(C)(O)C(NC)C3O)C2O)O1.CNC1C(O)C(OC2C(N)CC(N)C(OC3OC(C(C)N)CCC3N)C2O)OCC1(C)O.CNC1C(O)C(OC2C(N)CC(N)C(OC3OC(CN)CCC3N)C2O)OCC1(C)O.O=S(=O)(O)O			2	10.64010286	7.972600454	0.1	7.161831889	12.28335288	0.011611225	3.048740075	9.933542485
1723	140-56-7	DTXSID6040371	Fenaminosulf	CN(C)c1ccc(N=NS(=O)(=O)[O-])cc1.[Na+]	IWDQPCIQCXRBQP-UHFFFAOYSA-M	InChI=1S/C8H11N3O3S.Na/c1-11(2)8-5-3-7(4-6-8)9-10-15(12,13)14;/h3-6H,1-2H3,(H,12,13,14);/q;+1/p-1	2	372.3648182	7.972600454				0.40635054	106.6947903	9.933542485
1724	140-57-8	DTXSID3020097	Aramite	CC(COc1ccc(C(C)(C)C)cc1)OS(=O)OCCCl	YKFRAOGHWKADFJ-UHFFFAOYSA-N	InChI=1/C15H23ClO4S/c1-12(20-21(17)19-10-9-16)11-18-14-7-5-13(6-8-14)15(2,3)4/h5-8,12H,9-11H2,1-4H3	2	1.911516355	7.972600454	0.05	1.048291285	12.45419475	0.00208598	0.547712423	9.933542485
1725	14059-33-7	DTXSID20893971	Bismuth vanadate(V) (BiVO4)	O=[V]([O-])([O-])[O-].[Bi+3]	YNOWMDYNXXVJMC-UHFFFAOYSA-N	InChI=1S/Bi.4O.V/q+3;;3*-1;	2	24.17898186	10.81899095				0.021681245	6.928075032	13.13487216
1726	14059-92-8	DTXSID5075072	Phenol, 4-ethyl-2,6-dimethoxy-	CCc1cc(OC)c(O)c(OC)c1	PJWDIHUFLXQRFF-UHFFFAOYSA-N	InChI=1S/C10H14O3/c1-4-7-5-8(12-2)10(11)9(6-7)13-3/h5-6,11H,4H2,1-3H3	1	10.45700201	17.21957171				0.00683593	2.996275646	20.29176944
1727	1406-66-2	DTXSID8021357	Tocopherols	Cc1c(O)cc2c(c1C)OC(C)(CCCC(C)CCCC(C)CCCC(C)C)CC2	QUEDXNHFTDJVIY-UHFFFAOYSA-N	InChI=1S/C28H48O2/c1-20(2)11-8-12-21(3)13-9-14-22(4)15-10-17-28(7)18-16-25-19-26(29)23(5)24(6)27(25)30-28/h19-22,29H,8-18H2,1-7H3	3	157.2362981	7.972600454				0.171587248	45.05338054	9.933542485
1728	140-66-9	DTXSID9022360	4-(1,1,3,3-Tetramethylbutyl)phenol	CC(C)(C)CC(C)(C)c1ccc(O)cc1	ISAVYTVYFVQUDY-UHFFFAOYSA-N	InChI=1S/C14H22O/c1-13(2,3)10-14(4,5)11-6-8-12(15)9-7-11/h6-9,15H,10H2,1-5H3	3	2.694205357	9.278556689				0.002670257	0.771978612	11.40378344
1729	140-67-0	DTXSID0020575	Estragole	C=CCc1ccc(OC)cc1	ZFMSMUAANRJZFM-UHFFFAOYSA-N	InChI=1S/C10H12O/c1-3-4-9-5-7-10(11-2)8-6-9/h3,5-8H,1,4H2,2H3	6	16.33548087	7.972600454				0.059421398	4.680653543	9.933542485
1731	14075-53-7	DTXSID6037015	Potassium tetrafluoroborate	F[B-](F)(F)F.[K+]	AKEBROIVCDHVSD-UHFFFAOYSA-N	InChI=1S/BF4.K/c2-1(3,4)5;/q-1;+1	5	10.59966163	7.972600454				0.038556974	3.03715233	9.933542485
1732	140-88-5	DTXSID4020583	Ethyl acrylate	C=CC(=O)OCC	JIGUQPWFLRLWPJ-UHFFFAOYSA-N	InChI=1S/C5H8O2/c1-3-5(6)7-4-2/h3H,1,4H2,2H3	22	5.338730714	7.972600454	0.005	0.581022005	11.97552323	0.058259964	1.529722268	9.933542485
1733	140-89-6	DTXSID6042315	Potassium ethyl xanthate	CCOC(=S)[S-].[K+]	JCBJVAJGLKENNC-UHFFFAOYSA-M	InChI=1S/C3H6OS2.K/c1-2-4-3(5)6;/h2H2,1H3,(H,5,6);/q;+1/p-1	3	15.45565101	7.972600454				0.016866288	4.428553297	9.933542485
1734	140-90-9	DTXSID1044801	Sodium O-ethyl carbonodithioate	CCOC(=S)[S-].[Na+]	RZFBEFUNINJXRQ-UHFFFAOYSA-M	InChI=1S/C3H6OS2.Na/c1-2-4-3(5)6;/h2H2,1H3,(H,5,6);/q;+1/p-1	6	14.91389076	7.972600454				0.05425027	4.273321134	9.933542485
1735	140921-24-0	DTXSID10869908	Bis{2-[2-(3-heptanyl)-1,3-oxazolidin-3-yl]ethyl} 1,6-hexanediylbiscarbamate	CCCCC(CC)C1OCCN1CCOC(=O)NCCCCCCNC(=O)OCCN1CCOC1C(CC)CCCC	GLHIIWCTJKBGGM-UHFFFAOYSA-N	InChI=1/C32H62N4O6/c1-5-9-15-27(7-3)29-35(19-23-39-29)21-25-41-31(37)33-17-13-11-12-14-18-34-32(38)42-26-22-36-20-24-40-30(36)28(8-4)16-10-6-2/h27-30H,5-26H2,1-4H3,(H,33,37)(H,34,38)	1	15.29213084	17.21957171				0.00999674	4.38169938	20.29176944
1736	140923-17-7	DTXSID0047662	Iprovalicarb	Cc1ccc(C(C)NC(=O)C(NC(=O)OC(C)C)C(C)C)cc1	NWUWYYSKZYIQAE-WMCAAGNKSA-N	InChI=1S/C18H28N2O3/c1-11(2)16(20-18(22)23-12(3)4)17(21)19-14(6)15-9-7-13(5)8-10-15/h7-12,14,16H,1-6H3,(H,19,21)(H,20,22)/t14?,16-/m0/s1	4	4.408204089	7.972600454	0.0262	1.787419839	12.52314477	0.016035136	1.263095727	9.933542485
1737	140-93-2	DTXSID8027084	Proxan-sodium	CC(C)OC(=S)[S-].[Na+]	IRZFQKXEKAODTJ-UHFFFAOYSA-M	InChI=1S/C4H8OS2.Na/c1-3(2)5-4(6)7;/h3H,1-2H3,(H,6,7);/q;+1/p-1	2	1.911516355	8.82707903				0.001956047	0.547712423	10.89576941
1741	141-10-6	DTXSID7029168	Pseudoionone	CC(=O)C=CC=C(C)CCC=C(C)C	JXJIQCXXJGRKRJ-UHFFFAOYSA-N	InChI=1S/C13H20O/c1-11(2)7-5-8-12(3)9-6-10-13(4)14/h6-7,9-10H,5,8H2,1-4H3	2	6.044745465	11.94906557				0.005074054	1.732018758	14.40256055
1742	141112-29-0	DTXSID5034723	Isoxaflutole	CS(=O)(=O)c1cc(C(F)(F)F)ccc1C(=O)c1cnoc1C1CC1	OYIKARCXOQLFHF-UHFFFAOYSA-N	InChI=1S/C15H12F3NO4S/c1-24(21,22)12-6-9(15(16,17)18)4-5-10(12)13(20)11-7-19-23-14(11)8-2-3-8/h4-8H,2-3H2,1H3	11	1.566967525	7.972600454	0.02	0.628974771	13.17955748	0.017099846	0.44898783	9.933542485
1744	141-17-3	DTXSID3027085	Bis[2-(2-butoxyethoxy)ethyl] adipate	CCCCOCCOCCOC(=O)CCCCC(=O)OCCOCCOCCCC	SCABKEBYDRTODC-UHFFFAOYSA-N	InChI=1S/C22H42O8/c1-3-5-11-25-13-15-27-17-19-29-21(23)9-7-8-10-22(24)30-20-18-28-16-14-26-12-6-4-2/h3-20H2,1-2H3	2	81.72710473	9.567901588				0.079411569	23.41750852	11.72920806
1745	141-18-4	DTXSID2051712	Bis(2-butoxyethyl) adipate	CCCCOCCOC(=O)CCCCC(=O)OCCOCCCC	IHTSDBYPAZEUOP-UHFFFAOYSA-N	InChI=1S/C18H34O6/c1-3-5-11-21-13-15-23-17(19)9-7-8-10-18(20)24-16-14-22-12-6-4-2/h3-16H2,1-2H3	3	70.42086461	7.972600454				0.076848174	20.17789817	9.933542485
1746	141-23-1	DTXSID8027086	Methyl 12-hydroxyoctadecanoate	CCCCCCC(O)CCCCCCCCCCC(=O)OC	RVWOWEQKPMPWMQ-UHFFFAOYSA-N	InChI=1/C19H38O3/c1-3-4-5-12-15-18(20)16-13-10-8-6-7-9-11-14-17-19(21)22-2/h18,20H,3-17H2,1-2H3	2	270.3292354	7.972600454				0.295002173	77.45823362	9.933542485
1747	14124-67-5	DTXSID9074517	Selenite	O=[Se]([O-])[O-]	MCAHWIHFGHIESP-UHFFFAOYSA-L	InChI=1S/H2O3Se/c1-4(2)3/h(H2,1,2,3)/p-2	1	1.985945697	17.21957171				0.001298248	0.569038882	20.29176944
1748	141-32-2	DTXSID6024676	Butyl acrylate	C=CC(=O)OCCCC	CQEYYJKEWSMYFG-UHFFFAOYSA-N	InChI=1S/C7H12O2/c1-3-5-6-9-7(8)4-2/h4H,2-3,5-6H2,1H3	9	14.8235962	7.972600454				0.053921817	4.247448769	9.933542485
1750	141517-21-7	DTXSID4032580	Trifloxystrobin	CON=C(C(=O)OC)c1ccccc1CON=C(C)c1cccc(C(F)(F)F)c1	ONCZDRURRATYFI-TVJDWZFNSA-N	InChI=1S/C20H19F3N2O4/c1-13(14-8-6-9-16(11-14)20(21,22)23)24-29-12-15-7-4-5-10-17(15)18(25-28-3)19(26)27-2/h4-11H,12H2,1-3H3/b24-13+,25-18+	18	6.715826437	7.972600454	0.038	0.975755925	12.45419475	0.073287796	1.924305569	9.933542485
1751	141-52-6	DTXSID3027089	Ethanol, sodium salt	CC[O-].[Na+]	QDRKDTQENPPHOJ-UHFFFAOYSA-N	InChI=1S/C2H5O.Na/c1-2-3;/h2H2,1H3;/q-1;+1	3	1203.38483	7.972600454				1.313217713	344.8094069	9.933542485
1753	141-53-7	DTXSID2027090	Sodium formate	O=C[O-].[Na+]	HLBBKKJFGFRGMU-UHFFFAOYSA-M	InChI=1S/CH2O2.Na/c2-1-3;/h1H,(H,2,3);/q;+1/p-1	4	267.5844206	7.972600454				0.973356132	76.67175376	9.933542485
1756	141-62-8	DTXSID2044551	Decamethyltetrasiloxane	C[Si](C)(C)O[Si](C)(C)O[Si](C)(C)O[Si](C)(C)C	YFCGDEUVHLPRCZ-UHFFFAOYSA-N	InChI=1S/C10H30O3Si4/c1-14(2,3)11-16(7,8)13-17(9,10)12-15(4,5)6/h1-10H3	5	19.17495805	7.972600454				0.069750186	5.49425732	9.933542485
1757	141-63-9	DTXSID1044803	Dodecamethylpentasiloxane	C[Si](C)(C)O[Si](C)(C)O[Si](C)(C)O[Si](C)(C)O[Si](C)(C)C	FBZANXDWQAVSTQ-UHFFFAOYSA-N	InChI=1S/C12H36O4Si5/c1-17(2,3)13-19(7,8)15-21(11,12)16-20(9,10)14-18(4,5)6/h1-12H3	2	191.1516355	8.852923211				0.195240224	54.77124225	10.92485763
1758	141645-16-1	DTXSID50467068	(2-Butyl-5-nitro-1-benzofuran-3-yl)(4-hydroxyphenyl)methanone	CCCCc1oc2ccc([N+](=O)[O-])cc2c1C(=O)c1ccc(O)cc1	ZJZKLBXEGZKOBW-UHFFFAOYSA-N	InChI=1S/C19H17NO5/c1-2-3-4-17-18(19(22)12-5-8-14(21)9-6-12)15-11-13(20(23)24)7-10-16(15)25-17/h5-11,21H,2-4H2,1H3	1	76.46065419	17.21957171				0.049983701	21.9084969	20.29176944
1759	141-66-2	DTXSID9023914	Dicrotophos	COP(=O)(OC)OC(C)=CC(=O)N(C)C	VEENJGZXVHKXNB-VOTSOKGWSA-N	InChI=1S/C8H16NO5P/c1-7(6-8(10)9(2)3)14-15(11,12-4)13-5/h6H,1-5H3/b7-6+	14	0.013457148	7.972600454	0.0002	0.00838633	10.50176915	0.000146854	0.003855916	9.933542485
1761	141773-73-1	DTXSID7051341	1-Propanol, 2-[1-(3,3-dimethylcyclohexyl)ethoxy]-2-methyl-, 1-propanoate	CCC(=O)OCC(C)(C)OC(C)C1CCCC(C)(C)C1	LSTSBZKIQFOPHA-UHFFFAOYSA-N	InChI=1/C17H32O3/c1-7-15(18)19-12-17(5,6)20-13(2)14-9-8-10-16(3,4)11-14/h13-14H,7-12H2,1-6H3	1	76.46065419	17.21957171				0.049983701	21.9084969	20.29176944
1762	141776-32-1	DTXSID4034940	Sulfosulfuron	CCS(=O)(=O)c1nc2ccccn2c1S(=O)(=O)NC(=O)Nc1nc(OC)cc(OC)n1	RBSXHDIPCIWOMG-UHFFFAOYSA-N	InChI=1S/C16H18N6O7S2/c1-4-30(24,25)13-14(22-8-6-5-7-10(22)17-13)31(26,27)21-16(23)20-15-18-11(28-2)9-12(19-15)29-3/h5-9H,4H2,1-3H3,(H2,18,19,20,21,23)	23	46.52508414	7.972600454	0.24	7.547697253	13.17955748	0.507714266	13.33096967	9.933542485
1763	1417782-03-6	DTXSID40894945	Mefentrifluconazole	CC(O)(Cn1cncn1)c1ccc(Oc2ccc(Cl)cc2)cc1C(F)(F)F	JERZEQUMJNCPRJ-UHFFFAOYSA-N	InChI=1/C18H15ClF3N3O2/c1-17(26,9-25-11-23-10-24-25)15-7-6-14(8-16(15)18(20,21)22)27-13-4-2-12(19)3-5-13/h2-8,10-11,26H,9H2,1H3	2	0.328394902	7.972600454				0.000358367	0.09409596	9.933542485
1764	141-78-6	DTXSID1022001	Ethyl acetate	CCOC(C)=O	XEKOWRVHYACXOJ-UHFFFAOYSA-N	InChI=1S/C4H8O2/c1-3-6-4(2)5/h3H2,1-2H3	13	271.1245758	7.972600454	0.9	141.5193235	12.45419475	2.958701046	77.68612488	9.933542485
1765	141-82-2	DTXSID7021659	Propanedioic acid	O=C(O)CC(=O)O	OFOBLEOULBTSOW-UHFFFAOYSA-N	InChI=1S/C3H4O4/c4-2(5)1-3(6)7/h1H2,(H,4,5)(H,6,7)	3	12.79632032	7.972600454				0.01396424	3.666567428	9.933542485
1770	1419401-88-9	NODTXSID_1419401-88-9	2-ethoxyethyl (2Z)-2-cyano-2-[3-(3-methoxypropylamino)cyclohex-2-en-1-ylidene]acetate	CCOCCOC(=O)C(C#N)C1=CC(=NCCCOC)CCC1	NPNDSRGIZUPLNP-PEZBUJJGSA-N	InChI=1S/C17H26N2O4/c1-3-22-10-11-23-17(20)16(13-18)14-6-4-7-15(12-14)19-8-5-9-21-2/h12,19H,3-11H2,1-2H3/b16-14-	2	57.34549064	9.1007803				0.057546505	16.43137268	11.20377934
1771	141-97-9	DTXSID2027092	Ethyl acetoacetate	CCOC(=O)CC(C)=O	XYIBRDXRRQCHLP-UHFFFAOYSA-N	InChI=1S/C6H10O3/c1-3-9-6(8)4-5(2)7/h3-4H2,1-2H3	7	95.34255014	7.972600454				0.346814869	27.31878227	9.933542485
1772	141-98-0	DTXSID7027093	Carbamothioic acid, ethyl-, O-(1-methylethyl) ester	CCNC(=S)OC(C)C	KIACEOHPIRTHMI-UHFFFAOYSA-N	InChI=1S/C6H13NOS/c1-4-7-6(9)8-5(2)3/h5H,4H2,1-3H3,(H,7,9)	5	11.71577972	7.972600454				0.042616928	3.35695694	9.933542485
1773	1420-04-8	DTXSID3020338	Clonitralid	NCCO.O=C(Nc1ccc([N+](=O)[O-])cc1Cl)c1cc(Cl)ccc1O	XYCDHXSQODHSLG-UHFFFAOYSA-N	InChI=1S/C13H8Cl2N2O4.C2H7NO/c14-7-1-4-12(18)9(5-7)13(19)16-11-3-2-8(17(20)21)6-10(11)15;3-1-2-4/h1-6,18H,(H,16,19);4H,1-3H2	2	40.38466643	7.972600454				0.044070573	11.57153766	9.933542485
1774	142-16-5	DTXSID2027094	Bis(2-ethylhexyl) maleate	CCCCC(CC)COC(=O)C=CC(=O)OCC(CC)CCCC	ROPXFXOUUANXRR-YPKPFQOOSA-N	InChI=1/C20H36O4/c1-5-9-11-17(7-3)15-23-19(21)13-14-20(22)24-16-18(8-4)12-10-6-2/h13-14,17-18H,5-12,15-16H2,1-4H3/b14-13-	3	18.45548749	7.972600454				0.020139919	5.288105298	9.933542485
1776	142-18-7	DTXSID5041275	1-Monolaurin	CCCCCCCCCCCC(=O)OCC(O)CO	ARIWANIATODDMH-UHFFFAOYSA-N	InChI=1/C15H30O4/c1-2-3-4-5-6-7-8-9-10-11-15(18)19-13-14(17)12-16/h14,16-17H,2-13H2,1H3	6	754.9490374	7.972600454				2.746177348	216.3177758	9.933542485
1777	142-19-8	DTXSID3044754	Prop-2-en-1-yl heptanoate	C=CCOC(=O)CCCCCC	SJWKGDGUQTWDRV-UHFFFAOYSA-N	InChI=1S/C10H18O2/c1-3-5-6-7-8-10(11)12-9-4-2/h4H,2-3,5-9H2,1H3	4	9.573217795	7.972600454				0.034823217	2.743042348	9.933542485
1778	142-22-3	DTXSID7027095	Diallyl diglycol carbonate	C=CCOC(=O)OCCOCCOC(=O)OCC=C	JHQVCQDWGSXTFE-UHFFFAOYSA-N	InChI=1S/C12H18O7/c1-3-5-16-11(13)18-9-7-15-8-10-19-12(14)17-6-4-2/h3-4H,1-2,5-10H2	1	4.778790887	17.21957171				0.003123981	1.369281056	20.29176944
1780	142-28-9	DTXSID6022004	1,3-Dichloropropane	ClCCCCl	YHRUOJUYPBUZOS-UHFFFAOYSA-N	InChI=1S/C3H6Cl2/c4-2-1-3-5/h1-3H2	16	30.71215308	7.972600454	0.02	15.72436928	13.17955748	0.3351525	8.800043861	9.933542485
1781	142-31-4	DTXSID9036226	Sodium octyl sulfate	CCCCCCCCOS(=O)(=O)[O-].[Na+]	WFRKJMRGXGWHBM-UHFFFAOYSA-M	InChI=1S/C8H18O4S.Na/c1-2-3-4-5-6-7-8-12-13(9,10)11;/h2-8H2,1H3,(H,9,10,11);/q;+1/p-1	9	40.79126934	7.972600454				0.148380956	11.68804279	9.933542485
1785	142459-58-3	DTXSID2032552	Flufenacet	CC(C)N(C(=O)COc1nnc(C(F)(F)F)s1)c1ccc(F)cc1	IANUJLZYFUDJIH-UHFFFAOYSA-N	InChI=1S/C14H13F4N3O2S/c1-8(2)21(10-5-3-9(15)4-6-10)11(22)7-23-13-20-19-12(24-13)14(16,17)18/h3-6,8H,7H2,1-2H3	22	0.831013783	7.972600454	0.0017	0.118806346	17.3557012	0.009068604	0.238112832	9.933542485
1786	14246-53-8	DTXSID9065736	Glycine, N-(1-oxooctyl)-	CCCCCCCC(=O)NCC(=O)O	SAVLIIGUQOSOEP-UHFFFAOYSA-N	InChI=1S/C10H19NO3/c1-2-3-4-5-6-7-9(12)11-8-10(13)14/h2-8H2,1H3,(H,11,12)(H,13,14)	2	38.23032709	8.537588313				0.039959242	10.95424845	10.56987909
1787	142469-14-5	DTXSID9057975	Tritosulfuron	COc1nc(NC(=O)NS(=O)(=O)c2ccccc2C(F)(F)F)nc(C(F)(F)F)n1	KVEQCVKVIFQSGC-UHFFFAOYSA-N	InChI=1S/C13H9F6N5O4S/c1-28-11-21-8(13(17,18)19)20-9(23-11)22-10(25)24-29(26,27)7-5-3-2-4-6(7)12(14,15)16/h2-5H,1H3,(H2,20,21,22,23,24,25)	2	6.44954784	7.972600454				0.007038198	1.848007977	9.933542485
1788	142-47-2	DTXSID9020906	Sodium L-glutamate	NC(CCC(=O)O)C(=O)[O-].[Na+]	LPUQAYUQRXPFSQ-DFWYDOINSA-M	InChI=1S/C5H9NO4.Na/c6-3(5(9)10)1-2-4(7)8;/h3H,1-2,6H2,(H,7,8)(H,9,10);/q;+1/p-1/t3-;/m0./s1	8	606.1766867	7.972600454				2.205008025	173.689595	9.933542485
1789	142-59-6	DTXSID5020603	Nabam-sodium	S=C([S-])NCCNC(=S)[S-].[Na+].[Na+]	UQJQVUOTMVCFHX-UHFFFAOYSA-L	InChI=1S/C4H8N2S4.2Na/c7-3(8)5-1-2-6-4(9)10;;/h1-2H2,(H2,5,7,8)(H2,6,9,10);;/q;2*+1/p-2	2	0.882891586	9.253241129				0.000876583	0.252977532	11.37530539
1791	142-62-1	DTXSID7021607	Hexanoic acid	CCCCCC(=O)O	FUZZWVXGSFPDMH-UHFFFAOYSA-N	InChI=1S/C6H12O2/c1-2-3-4-5-6(7)8/h2-5H2,1H3,(H,7,8)	9	266.0430849	7.972600454				0.967749421	76.23011029	9.933542485
1793	142-72-3	DTXSID7027097	Magnesium acetate	CC(=O)[O-].CC(=O)[O-].[Mg+2]	UEGPKNKPLBYCNK-UHFFFAOYSA-L	InChI=1S/2C2H4O2.Mg/c2*1-2(3)4;/h2*1H3,(H,3,4);/q;;+2/p-2	4	0.588760473	7.972600454				0.002141655	0.168699276	9.933542485
1794	14277-97-5	DTXSID20274180	L-Domoic acid	CC(=CC=CC(C)C(=O)O)C1CNC(C(=O)O)C1CC(=O)O	VZFRNCSOCOPNDB-AOKDLOFSSA-N	InChI=1S/C15H21NO6/c1-8(4-3-5-9(2)14(19)20)11-7-16-13(15(21)22)10(11)6-12(17)18/h3-5,9-11,13,16H,6-7H2,1-2H3,(H,17,18)(H,19,20)(H,21,22)/b5-3+,8-4-/t9-,10+,11-,13+/m1/s1	1	0.469157622	17.21957171				0.000306697	0.134429118	20.29176944
1796	14280-50-3	DTXSID10872437	Lead(2+) ion	[Pb+2]	RVPVRDXYQKGNMQ-UHFFFAOYSA-N	InChI=1S/Pb/q+2	3	0.001722582	7.972600454				1.88E-06	0.000493576	9.933542485
1797	142-82-5	DTXSID6024127	Heptane	CCCCCCC	IMNFDUFMRHMDMM-UHFFFAOYSA-N	InChI=1S/C7H16/c1-3-5-7-6-4-2/h3-7H2,1-2H3	2	37.12613576	7.972600454	0.0003	1.136624298	11.97552323	0.040514637	10.63786125	9.933542485
1799	142-83-6	DTXSID2025391	(2E,4E)-2,4-Hexadienal	CC=CC=CC=O	BATOPAZDIZEVQF-MQQKCMAXSA-N	InChI=1S/C6H8O/c1-2-3-4-5-6-7/h2-6H,1H3/b3-2+,5-4+	1	2.341119852	17.21957171				0.001530432	0.670807981	20.29176944
1801	1428450-95-6	NODTXSID_1428450-95-6	N-[4-(2,4-dihydroxyphenyl)-1,3-thiazol-2-yl]-2-methylpropanamide	CC(C)C(=O)Nc1nc(-c2ccc(O)cc2O)cs1	WIDNAJNXDPHROL-UHFFFAOYSA-N	InChI=1S/C13H14N2O3S/c1-7(2)12(18)15-13-14-10(6-19-13)9-4-3-8(16)5-11(9)17/h3-7,16-17H,1-2H3,(H,14,15,18)	1	9.557581773	17.21957171				0.006247963	2.738562113	20.29176944
1802	142-84-7	DTXSID2025185	Dipropylamine	CCCNCCC	WEHWNAOGRSTTBQ-UHFFFAOYSA-N	InChI=1S/C6H15N/c1-3-5-7-6-4-2/h7H,3-6H2,1-2H3	3	21.58566911	8.351700051				0.022878197	6.185005477	10.36055969
1803	142-87-0	DTXSID4036229	Sodium decyl sulfate	CCCCCCCCCCOS(=O)(=O)[O-].[Na+]	XZTJQQLJJCXOLP-UHFFFAOYSA-M	InChI=1S/C10H22O4S.Na/c1-2-3-4-5-6-7-8-9-10-14-15(11,12)13;/h2-10H2,1H3,(H,11,12,13);/q;+1/p-1	9	40.79126934	7.972600454				0.148380956	11.68804279	9.933542485
1805	142-90-5	DTXSID4027103	Dodecyl 2-methylacrylate	C=C(C)C(=O)OCCCCCCCCCCCC	GMSCBRSQMRDRCD-UHFFFAOYSA-N	InChI=1S/C16H30O2/c1-4-5-6-7-8-9-10-11-12-13-14-18-16(17)15(2)3/h2,4-14H2,1,3H3	4	66.21686892	7.972600454				0.240868266	18.97331488	9.933542485
1806	142-91-6	DTXSID9027104	Hexadecanoic acid, 1-methylethyl ester	CCCCCCCCCCCCCCCC(=O)OC(C)C	XUGNVMKQXJXZCD-UHFFFAOYSA-N	InChI=1S/C19H38O2/c1-4-5-6-7-8-9-10-11-12-13-14-15-16-17-19(20)21-18(2)3/h18H,4-17H2,1-3H3	2	448.2903218	9.703194537				0.431645846	128.4499489	11.88132924
1807	1429-50-1	DTXSID3061689	Ethylenediamine tetrakis(methylene phosphonic acid)	O=P(O)(O)CN(CCN(CP(=O)(O)O)CP(=O)(O)O)CP(=O)(O)O	NFDRPXJGHKJRLJ-UHFFFAOYSA-N	InChI=1S/C6H20N2O12P4/c9-21(10,11)3-7(4-22(12,13)14)1-2-8(5-23(15,16)17)6-24(18,19)20/h1-6H2,(H2,9,10,11)(H2,12,13,14)(H2,15,16,17)(H2,18,19,20)	2	10.46980627	7.972600454				0.011425385	2.999944489	9.933542485
1808	142-96-1	DTXSID1022007	Butyl ether	CCCCOCCCC	DURPTKYDGMDSBL-UHFFFAOYSA-N	InChI=1S/C8H18O/c1-3-5-7-9-8-6-4-2/h3-8H2,1-2H3	1	38.23032709	17.21957171				0.024991851	10.95424845	20.29176944
1809	142994-06-7	DTXSID30869925	2-Methylsulfonyl-4-trifluoromethylbenzoic acid	CS(=O)(=O)c1cc(C(F)(F)F)ccc1C(=O)O	OGYBDKOCZVSHQI-UHFFFAOYSA-N	InChI=1S/C9H7F3O4S/c1-17(15,16)7-4-5(9(10,11)12)2-3-6(7)8(13)14/h2-4H,1H3,(H,13,14)	1	146.9956077	17.21957171				0.096093666	42.11908529	20.29176944
1810	14302-13-7	DTXSID3025912	C.I. Pigment green 36	Clc1c(Cl)c(Br)c2c(c1Cl)C1=Nc3c4c(Cl)c(Br)c(Cl)c(Br)c4c4n3[Cu]n3c(c5c(Cl)c(Br)c(Cl)c(Br)c5c3=NC3=NC(=N4)c4c(Cl)c(Cl)c(Br)c(Cl)c43)=NC2=N1	JRJLLXQDXANQEC-UHFFFAOYSA-N	InChI=1S/C32Br6Cl10N8.Cu/c33-9-1-4(15(39)12(36)20(9)44)28-49-25(1)53-31-7-8(18(42)23(47)14(38)17(7)41)32(56-31)54-26-2-5(16(40)13(37)21(45)10(2)34)29(50-26)55-30-6-3(27(51-28)52-30)11(35)22(46)24(48)19(6)43;/q-2;+2	20	409.8736021	7.972600454				4.472827487	117.4422929	9.933542485
1812	143-07-7	DTXSID5021590	Dodecanoic acid	CCCCCCCCCCCC(=O)O	POULHZVOKOAJMA-UHFFFAOYSA-N	InChI=1S/C12H24O2/c1-2-3-4-5-6-7-8-9-10-11-12(13)14/h2-11H2,1H3,(H,13,14)	1	191.1516355	17.21957171				0.124959253	54.77124225	20.29176944
1813	143-08-8	DTXSID6022008	1-Nonanol	CCCCCCCCCO	ZWRUINPWMLAQRD-UHFFFAOYSA-N	InChI=1S/C9H20O/c1-2-3-4-5-6-7-8-9-10/h10H,2-9H2,1H3	2	73.82512747	8.024630023				0.080235859	21.15333165	9.992158523
1814	1431329-07-5	NODTXSID_1431329-07-5	(2R,3S,4S)-2,3,4-tris(benzyloxy)-4-((R)-4-(benzyloxymethyl)-2,2-dimethyl-1,3-dioxotan-4-yl)-1-(4-methylpiperazin-1-yl)butan-1-one	CN1CCN(C(=O)C(OCc2ccccc2)C(OCc2ccccc2)C(OCc2ccccc2)C2(COCc3ccccc3)COC(C)(C)O2)CC1	LYRPWVSAVZDOSZ-ATYYCYAHSA-N	InChI=1S/C43H52N2O7/c1-42(2)51-33-43(52-42,32-47-28-34-16-8-4-9-17-34)40(50-31-37-22-14-7-15-23-37)38(48-29-35-18-10-5-11-19-35)39(49-30-36-20-12-6-13-21-36)41(46)45-26-24-44(3)25-27-45/h4-23,38-40H,24-33H2,1-3H3/t38-,39-,40+,43-/m1/s1	2	2.867274532	8.173178826				0.003080605	0.821568634	10.15949505
1815	143-13-5	DTXSID4047123	Nonyl acetate	CCCCCCCCCOC(C)=O	GJQIMXVRFNLMTB-UHFFFAOYSA-N	InChI=1S/C11H22O2/c1-3-4-5-6-7-8-9-10-13-11(2)12/h3-10H2,1-2H3	1	22.93819626	17.21957171				0.01499511	6.572549071	20.29176944
1816	14320-04-8	DTXSID90931773	Zinc phthalocyanine-6,30-diide	[Zn+2].c1ccc2c(c1)-c1nc-2nc2[n-]c(nc3nc([n-]c4nc(n1)-c1ccccc1-4)-c1ccccc1-3)c1ccccc21	PODBBOVVOGJETB-UHFFFAOYSA-N	InChI=1S/C32H16N8.Zn/c1-2-10-18-17(9-1)25-33-26(18)38-28-21-13-5-6-14-22(21)30(35-28)40-32-24-16-8-7-15-23(24)31(36-32)39-29-20-12-4-3-11-19(20)27(34-29)37-25;/h1-16H;/q-2;+2	1	7.646065419	17.21957171				0.00499837	2.19084969	20.29176944
1817	143-22-6	DTXSID7021520	2-[2-(2-Butoxyethoxy)ethoxy]ethanol	CCCCOCCOCCOCCO	COBPKKZHLDDMTB-UHFFFAOYSA-N	InChI=1S/C10H22O4/c1-2-3-5-12-7-9-14-10-8-13-6-4-11/h11H,2-10H2,1H3	7	67.86639786	7.972600454				0.246868537	19.44595927	9.933542485
1819	143-23-7	DTXSID4027109	N-(6-Aminohexyl)hexane-1,6-diamine	NCCCCCCNCCCCCCN	MRNZSTMRDWRNNR-UHFFFAOYSA-N	InChI=1S/C12H29N3/c13-9-5-1-3-7-11-15-12-8-4-2-6-10-14/h15H,1-14H2	1	3.823032709	17.21957171				0.002499185	1.095424845	20.29176944
1820	14324-55-1	DTXSID5021463	Zinc diethyldithiocarbamate	CCN(CC)C(=S)[S-].CCN(CC)C(=S)[S-].[Zn+2]	RKQOSDAEEGPRER-UHFFFAOYSA-L	InChI=1S/2C5H11NS2.Zn/c2*1-3-6(4-2)5(7)8;/h2*3-4H2,1-2H3,(H,7,8);/q;;+2/p-2	3	4.376279992	7.972600454				0.004775703	1.253948422	9.933542485
1821	143-24-8	DTXSID7044396	2,5,8,11,14-Pentaoxapentadecane	COCCOCCOCCOCCOC	ZUHZGEOKBKGPSW-UHFFFAOYSA-N	InChI=1S/C10H22O5/c1-11-3-5-13-7-9-15-10-8-14-6-4-12-2/h3-10H2,1-2H3	3	22.18118242	7.972600454				0.024205658	6.355639661	9.933542485
1822	1432505-97-9	NODTXSID_1432505-97-9	methyl 2-{[(4-hydroxyphenyl)sulfonyl]oxy}benzoate	COC(=O)c1ccccc1OS(=O)(=O)c1ccc(C)cc1	BHUYDZDOMFVDRA-UHFFFAOYSA-N	InChI=1S/C15H14O5S/c1-11-7-9-12(10-8-11)21(17,18)20-14-6-4-3-5-13(14)15(16)19-2/h3-10H,1-2H3	1	76.46065419	17.21957171				0.049983701	21.9084969	20.29176944
1823	143-28-2	DTXSID0022010	cis-Oleyl alcohol	CCCCCCCCC=CCCCCCCCCO	ALSTYHKOOCGGFT-KTKRTIGZSA-N	InChI=1S/C18H36O/c1-2-3-4-5-6-7-8-9-10-11-12-13-14-15-16-17-18-19/h9-10,19H,2-8,11-18H2,1H3/b10-9-	3	205.5267687	7.972600454				0.224285188	58.89019161	9.933542485
1824	143-29-3	DTXSID3027112	Bis(butoxyethoxyethoxy)methane	CCCCOCCOCCOCOCCOCCOCCCC	DKWHHTWSTXZKDW-UHFFFAOYSA-N	InChI=1S/C17H36O6/c1-3-5-7-18-9-11-20-13-15-22-17-23-16-14-21-12-10-19-8-6-4-2/h3-17H2,1-2H3	3	26.50742831	7.972600454				0.02892676	7.595251666	9.933542485
1825	143-33-9	DTXSID4024309	Sodium cyanide	[C-]#N.[Na+]	MNWBNISUBARLIT-UHFFFAOYSA-N	InChI=1S/CN.Na/c1-2;/q-1;+1	7	4.439105129	7.972600454	0.0006	0.398350688	8.549343552	0.01614754	1.271949894	9.933542485
1826	143390-89-0	DTXSID2032558	Kresoxim-methyl	CON=C(C(=O)OC)c1ccccc1COc1ccccc1C	ZOTBXTZVPHCKPN-HTXNQAPBSA-N	InChI=1S/C18H19NO4/c1-13-8-4-7-11-16(13)23-12-14-9-5-6-10-15(14)17(19-22-3)18(20)21-2/h4-11H,12H2,1-3H3/b19-17+	8	26.99871084	7.972600454	0.36	9.434621567	12.81687612	0.098209607	7.736020297	9.933542485
1827	143-50-0	DTXSID1020770	Kepone	O=C1C2(Cl)C3(Cl)C4(Cl)C(Cl)(Cl)C5(Cl)C3(Cl)C1(Cl)C5(Cl)C24Cl	LHHGDZSESBACKH-UHFFFAOYSA-N	InChI=1/C10Cl10O/c11-2-1(21)3(12)6(15)4(2,13)8(17)5(2,14)7(3,16)9(6,18)10(8,19)20	35	0.307142538	7.972600454	0.000433333	0.018419461	12.53642515	0.003351754	0.088006458	9.933542485
1829	143807-66-3	DTXSID4057976	Chromafenozide	Cc1cc(C)cc(C(=O)N(NC(=O)c2ccc3c(c2C)CCCO3)C(C)(C)C)c1	HPNSNYBUADCFDR-UHFFFAOYSA-N	InChI=1S/C24H30N2O3/c1-15-12-16(2)14-18(13-15)23(28)26(24(4,5)6)25-22(27)20-9-10-21-19(17(20)3)8-7-11-29-21/h9-10,12-14H,7-8,11H2,1-6H3,(H,25,27)	2	28.19125322	8.027913047				0.030631442	8.077722985	9.995857044
1830	1438-94-4	DTXSID5047663	1-Furfurylpyrrole	c1coc(Cn2cccc2)c1	BTBFUBUCCJKJOZ-UHFFFAOYSA-N	InChI=1S/C9H9NO/c1-2-6-10(5-1)8-9-4-3-7-11-9/h1-7H,8H2	1	4.778790887	17.21957171				0.003123981	1.369281056	20.29176944
1831	143925-92-2	DTXSID50106602	Amines, bis(hydrogenated tallow alkyl), oxidized	CCCCCCCCCCCCCCCCCCN(O)CCCCCCCCCCCCCCCCCC	ITUWQZXQRZLLCR-UHFFFAOYSA-N	InChI=1S/C36H75NO/c1-3-5-7-9-11-13-15-17-19-21-23-25-27-29-31-33-35-37(38)36-34-32-30-28-26-24-22-20-18-16-14-12-10-8-6-4-2/h38H,3-36H2,1-2H3	2	31.88944232	9.26008244				0.031646531	9.137376024	11.38300143
1832	14400-67-0	DTXSID40864502	3(2H)-Furanone, 2,5-dimethyl-	Cc1cc(O)c(C)o1	ASOSVCXGWPDUGN-UHFFFAOYSA-N	InChI=1/C6H8O2/c1-4-3-6(7)5(2)8-4/h3,5H,1-2H3	1	2.867274532	17.21957171				0.001874389	0.821568634	20.29176944
1833	144020-22-4	DTXSID10106608	Acetic acid, anhydride, reaction products with 1,5,10-trimethyl-1,5,9-cyclododecatriene	CC(=O)C1=C(C)CCC=C(C)CCC=C(C)CC1			4	28.67274532	7.972600454				0.104299019	8.215686338	9.933542485
1834	14402-88-1	DTXSID60893253	Sodium [(ethylenedinitrilo)tetraacetato]magnesate	O=C([O-])CN(CCN(CC(=O)[O-])CC(=O)[O-])CC(=O)[O-].[Mg+2].[Na+].[Na+]	AWNVVAMWLMUZOZ-UHFFFAOYSA-J	InChI=1S/C10H16N2O8.Mg.2Na/c13-7(14)3-11(4-8(15)16)1-2-12(5-9(17)18)6-10(19)20;;;/h1-6H2,(H,13,14)(H,15,16)(H,17,18)(H,19,20);;;/q;+2;2*+1/p-4	8	64.06489556	7.972600454				0.23304032	18.3567036	9.933542485
1838	144-19-4	DTXSID8027113	2,2,4-Trimethyl-1,3-pentanediol	CC(C)C(O)C(C)(C)CO	JCTXKRPTIMZBJT-UHFFFAOYSA-N	InChI=1/C8H18O2/c1-6(2)7(10)8(3,4)5-9/h6-7,9-10H,5H2,1-4H3	2	41.08648666	8.817054126				0.042074118	11.77263228	10.8844859
1839	144-29-6	DTXSID40883334	Piperazine, 2-hydroxy-1,2,3-propanetricarboxylate (3:2)	C1CNCCN1.C1CNCCN1.C1CNCCN1.O=C(O)CC(O)(CC(=O)O)C(=O)O.O=C(O)CC(O)(CC(=O)O)C(=O)O	JDDHUROHDHPVIO-UHFFFAOYSA-N	InChI=1S/2C6H8O7.3C4H10N2/c2*7-3(8)1-6(13,5(11)12)2-4(9)10;3*1-2-6-4-3-5-1/h2*13H,1-2H2,(H,7,8)(H,9,10)(H,11,12);3*5-6H,1-4H2	3	20.64594978	7.972600454				0.022530305	5.915744921	9.933542485
1840	14433-76-2	DTXSID1027764	N,N-Dimethyldecanamide	CCCCCCCCCC(=O)N(C)C	HNXNKTMIVROLTK-UHFFFAOYSA-N	InChI=1S/C12H25NO/c1-4-5-6-7-8-9-10-11-12(14)13(2)3/h4-11H2,1-3H3	1	35.46700953	17.21957171				0.02318542	10.16246692	20.29176944
1841	14436-32-9	DTXSID30162685	9-Decenoic acid	C=CCCCCCCCC(=O)O	KHAVLLBUVKBTBG-UHFFFAOYSA-N	InChI=1S/C10H18O2/c1-2-3-4-5-6-7-8-9-10(11)12/h2H,1,3-9H2,(H,11,12)	1	1.997755607	17.21957171				0.001305969	0.57242281	20.29176944
1843	144429-84-5	DTXSID80273997	2-Ethylhexyl 3-(3,5-di-tert-butyl-4-hydroxyphenyl)propionate	CCCCC(CC)COC(=O)CCc1cc(C(C)(C)C)c(O)c(C(C)(C)C)c1	YSLFJMFSTOJEDL-UHFFFAOYSA-N	InChI=1/C25H42O3/c1-9-11-12-18(10-2)17-28-22(26)14-13-19-15-20(24(3,4)5)23(27)21(16-19)25(6,7)8/h15-16,18,27H,9-14,17H2,1-8H3	2	19.86225862	7.972600454				0.021675086	5.691191583	9.933542485
1845	144550-36-7	DTXSID2034673	Iodosulfuron-methyl-sodium	COC(=O)c1ccc(I)cc1S(=O)(=O)[N-]C(=O)Nc1nc(C)nc(OC)n1.[Na+]	JUJFQMPKBJPSFZ-UHFFFAOYSA-M	InChI=1S/C14H14IN5O6S.Na/c1-7-16-12(19-14(17-7)26-3)18-13(22)20-27(23,24)10-6-8(15)4-5-9(10)11(21)25-2;/h4-6H,1-3H3,(H2,16,17,18,19,20,22);/q;+1/p-1	17	7.659541541	7.972600454	0.073	6.359277235	13.00272854	0.083586276	2.194711043	9.933542485
1846	144-55-8	DTXSID9021269	Sodium bicarbonate	O=C([O-])O.[Na+]	UIIMBOGNXHQVGW-UHFFFAOYSA-M	InChI=1S/CH2O3.Na/c2-1(3)4;/h(H2,2,3,4);/q;+1/p-1	1	7.964651478	17.21957171				0.005206636	2.282135094	20.29176944
1847	1445-75-6	DTXSID5024051	Diisopropyl methylphosphonate	CC(C)OP(C)(=O)OC(C)C	WOAFDHWYKSOANX-UHFFFAOYSA-N	InChI=1S/C7H17O3P/c1-6(2)9-11(5,8)10-7(3)4/h6-7H,1-5H3	6	68.11414981	7.972600454	0.34	32.83212991	12.36877382	0.247769751	19.51694837	9.933542485
1848	1445870-18-7	NODTXSID_1445870-18-7	Reaction mass of (3R)- and (3S)-Isomers of 3,5,5-Trimethyl-hexanoic acid 2-[2,2,6,6-tetra-methyl-4-(3,5,5-trimethyl-hexanoyloxy)-piperidin-1-yl]-ethyl ester	CC(CC(=O)OCCN1C(C)(C)CC(OC(=O)CC(C)CC(C)(C)C)CC1(C)C)CC(C)(C)C	HAFKWVXPFIPBEJ-UHFFFAOYNA-N	InChI=1/C29H55NO4/c1-21(17-26(3,4)5)15-24(31)33-14-13-30-28(9,10)19-23(20-29(30,11)12)34-25(32)16-22(2)18-27(6,7)8/h21-23H,13-20H2,1-12H3	1	11.46909813	17.21957171				0.007497555	3.286274535	20.29176944
1849	144-62-7	DTXSID0025816	Oxalic acid	O=C(O)C(=O)O	MUBZPKHOEPUJKR-UHFFFAOYSA-N	InChI=1S/C2H2O4/c3-1(4)2(5)6/h(H,3,4)(H,5,6)	5	814.2761001	7.972600454				2.961983486	233.3169341	9.933542485
1850	144651-06-9	DTXSID4034364	Oxasulfuron	Cc1cc(C)nc(NC(=O)NS(=O)(=O)c2ccccc2C(=O)OC2COC2)n1	IOXAXYHXMLCCJJ-UHFFFAOYSA-N	InChI=1S/C17H18N4O6S/c1-10-7-11(2)19-16(18-10)20-17(23)21-28(24,25)14-6-4-3-5-13(14)15(22)27-12-8-26-9-12/h3-7,12H,8-9H2,1-2H3,(H2,18,19,20,21,23)	11	2.948163384	7.972600454				0.032172421	0.844745955	9.933542485
1852	144702-27-2	DTXSID20162790	2-Descarboxy-2-cyano telmisartan	CCCc1nc2c(C)cc(-c3nc4ccccc4n3C)cc2n1Cc1ccc(-c2ccccc2C#N)cc1	XIEVZYAEXURSHX-UHFFFAOYSA-N	InChI=1S/C33H29N5/c1-4-9-31-36-32-22(2)18-26(33-35-28-12-7-8-13-29(28)37(33)3)19-30(32)38(31)21-23-14-16-24(17-15-23)27-11-6-5-10-25(27)20-34/h5-8,10-19H,4,9,21H2,1-3H3	2	3.823032709	12.96872794				0.003037102	1.095424845	15.54479351
1853	144740-54-5	DTXSID9058311	Flupyrsulfuron-methyl-sodium	COC(=O)c1ccc(C(F)(F)F)nc1S(=O)(=O)[N-]C(=O)Nc1nc(OC)cc(OC)n1.[Na+]	JKPSVOHVUGMYGH-UHFFFAOYSA-M	InChI=1S/C15H14F3N5O7S.Na/c1-28-9-6-10(29-2)21-13(20-9)22-14(25)23-31(26,27)11-7(12(24)30-3)4-5-8(19-11)15(16,17)18;/h4-6H,1-3H3,(H2,20,21,22,23,25);/q;+1/p-1	2	2.698076771	7.972600454				0.00294433	0.7730879	9.933542485
1854	14484-64-1	DTXSID8020624	Ferbam	CN(C)C(=S)[S-].CN(C)C(=S)[S-].CN(C)C(=S)[S-].[Fe+3]	WHDGWKAJBYRJJL-UHFFFAOYSA-K	InChI=1S/3C3H7NS2.Fe/c3*1-4(2)3(5)6;/h3*1-2H3,(H,5,6);/q;;;+3/p-3	7	3.818063658	7.972600454	0.015	0.353798309	12.63553543	0.013888461	1.094001048	9.933542485
1855	14484-69-6	DTXSID30893982	Aluminum potassium fluoride (AlKF4)	[Al+3].[F-].[F-].[F-].[F-].[K+]	SKFYTVYMYJCRET-UHFFFAOYSA-J	InChI=1S/Al.4FH.K/h;4*1H;/q+3;;;;;+1/p-4	1	19.11516355	17.21957171				0.012495925	5.477124225	20.29176944
1856	145026-81-9	DTXSID8037704	Propoxycarbazone	CCCOc1nn(C(=O)NS(=O)(=O)c2ccccc2C(=O)OC)c(=O)n1C	JTHMVYBOQLDDIY-UHFFFAOYSA-N	InChI=1S/C15H18N4O7S/c1-4-9-26-14-16-19(15(22)18(14)2)13(21)17-27(23,24)11-8-6-5-7-10(11)12(20)25-3/h5-8H,4,9H2,1-3H3,(H,17,21)	1	13.42242048	17.21957171				0.008774477	3.845965755	20.29176944
1858	14516-71-3	DTXSID9065780	Nickel, (1-butanamine)[[2,2'-(thio-.kappa.S)bis[4-(1,1,3,3-tetramethylbutyl)phenolato-.kappa.O]](2-)]-	CC(C)(C)CC(C)(C)c1ccc([O-])c(Sc2cc(C(C)(C)CC(C)(C)C)ccc2[O-])c1.CCCCN.[Ni+2]	DPLLDVMBMPQDCO-UHFFFAOYSA-L	InChI=1S/C28H42O2S.C4H11N.Ni/c1-25(2,3)17-27(7,8)19-11-13-21(29)23(15-19)31-24-16-20(12-14-22(24)30)28(9,10)18-26(4,5)6;1-2-3-4-5;/h11-16,29-30H,17-18H2,1-10H3;2-5H2,1H3;/q;;+2/p-2	2	6.194020918	8.562252404				0.006462307	1.774791094	10.59764872
1859	1453-58-3	DTXSID3073260	3-Methylpyrazole	Cc1cc[nH]n1	XKVUYEYANWFIJX-UHFFFAOYSA-N	InChI=1S/C4H6N2/c1-4-2-3-5-6-4/h2-3H,1H3,(H,5,6)	14	0.746272842	7.972600454				0.008143851	0.21383176	9.933542485
1860	1455-42-1	DTXSID1075434	2,4,8,10-Tetraoxaspiro[5.5]undecane-3,9-diethanol, .beta.,.beta.,.beta.',.beta.'-tetramethyl-	CC(C)(CO)C1OCC2(CO1)COC(C(C)(C)CO)OC2	BPZIYBJCZRUDEG-UHFFFAOYSA-N	InChI=1S/C15H28O6/c1-13(2,5-16)11-18-7-15(8-19-11)9-20-12(21-10-15)14(3,4)6-17/h11-12,16-17H,5-10H2,1-4H3	3	130.7458795	7.972600454				0.142679051	37.46300273	9.933542485
1861	145650-60-8	DTXSID6051728	Bis(2,4-di-tert-butyl-6-methylphenyl)ethyl phosphite	CCOP(Oc1c(C)cc(C(C)(C)C)cc1C(C)(C)C)Oc1c(C)cc(C(C)(C)C)cc1C(C)(C)C	ZEFSGHVBJCEKAZ-UHFFFAOYSA-N	InChI=1S/C32H51O3P/c1-16-33-36(34-27-21(2)17-23(29(4,5)6)19-25(27)31(10,11)12)35-28-22(3)18-24(30(7,8)9)20-26(28)32(13,14)15/h17-20H,16H2,1-15H3	7	38.05449492	7.972600454				0.138425757	10.90386674	9.933542485
1862	145701-21-9	DTXSID4034528	Diclosulam	CCOc1nc(F)cc2nc(S(=O)(=O)Nc3c(Cl)cccc3Cl)nn12	QNXAVFXEJCPCJO-UHFFFAOYSA-N	InChI=1S/C13H10Cl2FN5O3S/c1-2-24-13-17-9(16)6-10-18-12(19-21(10)13)25(22,23)20-11-7(14)4-3-5-8(11)15/h3-6,20H,2H2,1H3	12	13.98871122	7.972600454				0.152654603	4.008226709	9.933542485
1863	145701-23-1	DTXSID7044340	Florasulam	COc1ncc(F)c2nc(S(=O)(=O)Nc3c(F)cccc3F)nn12	QZXATCCPQKOEIH-UHFFFAOYSA-N	InChI=1S/C12H8F3N5O3S/c1-23-12-16-5-8(15)10-17-11(18-20(10)12)24(21,22)19-9-6(13)3-2-4-7(9)14/h2-5,19H,1H3	16	3.968317919	7.972600454	0.05	3.248672917	12.44321414	0.043305061	1.137053845	9.933542485
1865	145-73-3	DTXSID7024081	Endothal	O=C(O)C1C2CCC(O2)C1C(=O)O	GXEKYRXVRROBEV-UHFFFAOYSA-N	InChI=1/C8H10O5/c9-7(10)5-3-1-2-4(13-3)6(5)8(11)12/h3-6H,1-2H2,(H,9,10)(H,11,12)	4	0.542001424	7.972600454	0.007	0.209658257	18.24823993	0.001971566	0.155301268	9.933542485
1866	145742-28-5	DTXSID9047251	CP-122721	COc1ccc(OC(F)(F)F)cc1CNC1CCCNC1c1ccccc1	ZIWFCOIGUNPHPM-HKUYNNGSSA-N	InChI=1S/C20H23F3N2O2/c1-26-18-10-9-16(27-20(21,22)23)12-15(18)13-25-17-8-5-11-24-19(17)14-6-3-2-4-7-14/h2-4,6-7,9-10,12,17,19,24-25H,5,8,11,13H2,1H3/t17-,19-/m0/s1	20	12.19796145	7.972600454				0.133112689	3.495117893	9.933542485
1867	145783-14-8	DTXSID50624098	4,6-Dichloro-5-nitro-2-(propylsulfanyl)pyrimidine	CCCSc1nc(Cl)c([N+](=O)[O-])c(Cl)n1	DDEDQHVHVPJFAC-UHFFFAOYSA-N	InChI=1S/C7H7Cl2N3O2S/c1-2-3-15-7-10-5(8)4(12(13)14)6(9)11-7/h2-3H2,1H3	4	11.10490651	7.972600454				0.040394836	3.181921637	9.933542485
1870	1461-25-2	DTXSID4022153	Tetrabutyltin	CCCC[Sn](CCCC)(CCCC)CCCC	AFCAKJKUYFLYFK-UHFFFAOYSA-N	InChI=1S/4C4H9.Sn/c4*1-3-4-2;/h4*1,3-4H2,2H3;	3	2.789816333	7.972600454				0.003044443	0.799374308	9.933542485
1871	14639-25-9	DTXSID1024831	Chromium picolinate	O=C([O-])c1ccccn1.O=C([O-])c1ccccn1.O=C([O-])c1ccccn1.[Cr+3]	CBDQOLKNTOMMTL-UHFFFAOYSA-K	InChI=1S/3C6H5NO2.Cr/c3*8-6(9)5-3-1-2-4-7-5;/h3*1-4H,(H,8,9);/q;;;+3/p-3	1	917.5278503	17.21957171				0.599804416	262.9019628	20.29176944
1872	14639-97-5	DTXSID90892315	Ammonium tetrachlorozincate	[Cl-].[Cl-].[Cl-].[Cl-].[NH4+].[NH4+].[Zn+2]	QOQUXKCHSZSKOT-UHFFFAOYSA-L	InChI=1S/4ClH.2H3N.Zn/h4*1H;2*1H3;/q;;;;;;+2/p-2	2	28.06720543	9.030920164				0.02830503	8.042179207	11.12517216
1873	14643-87-9	DTXSID1027768	Zinc diacrylate	C=CC(=O)[O-].C=CC(=O)[O-].[Zn+2]	XKMZOFXGLBYJLS-UHFFFAOYSA-L	InChI=1S/2C3H4O2.Zn/c2*1-2-3(4)5;/h2*2H,1H2,(H,4,5);/q;;+2/p-2	3	30.34343072	7.972600454				0.033112874	8.694392757	9.933542485
1874	1464-42-2	DTXSID7040609	Selenomethionine	C[Se]CCC(N)C(=O)O	RJFAYQIBOAGBLC-UHFFFAOYSA-N	InChI=1/C5H11NO2Se/c1-9-3-2-4(6)5(7)8/h4H,2-3,6H2,1H3,(H,7,8)	1	1.985945697	17.21957171				0.001298248	0.569038882	20.29176944
1875	14667-55-1	DTXSID1047075	2,3,5-Trimethylpyrazine	Cc1cnc(C)c(C)n1	IAEGWXHKWJGQAZ-UHFFFAOYSA-N	InChI=1S/C7H10N2/c1-5-4-8-6(2)7(3)9-5/h4H,1-3H3	1	3.440729438	17.21957171				0.002249267	0.985882361	20.29176944
1876	14691-80-6	DTXSID70872534	Trisodium hydrogen diphosphate	O=P([O-])([O-])OP(=O)([O-])O.[Na+].[Na+].[Na+]	MLIKYFGFHUYZAL-UHFFFAOYSA-K	InChI=1S/3Na.H4O7P2/c;;;1-8(2,3)7-9(4,5)6/h;;;(H2,1,2,3)(H2,4,5,6)/q3*+1;/p-3	4	80.36936252	7.972600454				0.292348903	23.02847064	9.933542485
1877	1469426-64-9	NODTXSID_1469426-64-9	(S)-1-(3-(((4-amino-2,2-dioxido-1H-benzo[c][1,2,6]thiadiazin-5-yl)oxy)methyl)piperidin-1- yl)-3-methylbutan-1-one	CC(C)CC(=O)N1CCCC(COc2cccc3c2C(=N)NS(=O)(=O)N3)C1	WATMWKUPIIWAGO-ZDUSSCGKSA-N	InChI=1S/C18H26N4O4S/c1-12(2)9-16(23)22-8-4-5-13(10-22)11-26-15-7-3-6-14-17(15)18(19)21-27(24,25)20-14/h3,6-7,12-13,20H,4-5,8-11H2,1-2H3,(H2,19,21)/t13-/m0/s1	4	33.0417867	7.972600454				0.120191697	9.467560658	9.933542485
1882	147116-67-4	NODTXSID_147116-67-4	unnamed [147116-67-4]	COc1ccc(C(C)(C)C)cc1CNC1C2CCN(CC2)C1C(c1ccccc1)c1ccccc1	OMPCVMLFFSQFIX-CONSDPRKSA-N	InChI=1S/C32H40N2O/c1-32(2,3)27-15-16-28(35-4)26(21-27)22-33-30-25-17-19-34(20-18-25)31(30)29(23-11-7-5-8-12-23)24-13-9-6-10-14-24/h5-16,21,25,29-31,33H,17-20,22H2,1-4H3/t30-,31-/m0/s1	1	0.955758177	17.21957171				0.000624796	0.273856211	20.29176944
1883	147126-62-3	DTXSID90933035	5-Methyl-2-(propan-2-yl)cyclohexyl 5-hydroxy-1,3-oxathiolane-2-carboxylate	CC1CCC(C(C)C)C(OC(=O)C2OC(O)CS2)C1	KXKDZLRTIFHOHW-CYRBOEJBSA-N	InChI=1S/C14H24O4S/c1-8(2)10-5-4-9(3)6-11(10)17-13(16)14-18-12(15)7-19-14/h8-12,14-15H,4-7H2,1-3H3/t9-,10+,11-,12-,14-/m1/s1	1	9.557581773	17.21957171				0.006247963	2.738562113	20.29176944
1887	147-14-8	DTXSID8027117	Copper phthalocyanine	c1ccc2c(c1)C1=NC3=c4ccccc4=C4N=C5c6ccccc6C6=N5[Cu+2]5(N1=C2N=C1c2ccccc2C(=N6)[N-]15)[N-]34	XCJYREBRNVKWGJ-UHFFFAOYSA-N	InChI=1S/C32H16N8.Cu/c1-2-10-18-17(9-1)25-33-26(18)38-28-21-13-5-6-14-22(21)30(35-28)40-32-24-16-8-7-15-23(24)31(36-32)39-29-20-12-4-3-11-19(20)27(34-29)37-25;/h1-16H;/q-2;+2	16	107.8777355	7.972600454				1.17723732	30.91052594	9.933542485
1889	147-24-0	DTXSID4020537	Diphenhydramine hydrochloride	CN(C)CCOC(c1ccccc1)c1ccccc1.Cl	PCHPORCSPXIHLZ-UHFFFAOYSA-N	InChI=1S/C17H21NO.ClH/c1-18(2)13-14-19-17(15-9-5-3-6-10-15)16-11-7-4-8-12-16;/h3-12,17H,13-14H2,1-2H3;1H	8	3.043845574	7.972600454				0.011072191	0.872162056	9.933542485
1891	1472634-24-4	NODTXSID_1472634-24-4	unnamed [1472634-24-4]	CCC(COCC(F)(F)C(F)(F)F)OC(=O)CC(C(=O)OC(CC)COCC(F)(F)C(F)(F)F)C(C(=O)OC(CC)COCC(F)(F)C(F)(F)F)S(=O)(=O)O.[NaH]	AMSAVXMXECIAFS-UHFFFAOYNA-N	InChI=1/C27H35F15O12S.Na/c1-4-14(8-49-11-22(28,29)25(34,35)36)52-18(43)7-17(20(44)53-15(5-2)9-50-12-23(30,31)26(37,38)39)19(55(46,47)48)21(45)54-16(6-3)10-51-13-24(32,33)27(40,41)42;/h14-17,19H,4-13H2,1-3H3,(H,46,47,48);	2	60.44745465	8.899877739				0.061532219	17.32018758	10.97770368
1893	147315-50-2	DTXSID4051299	2-(4,6-Diphenyl-s-triazin-2-yl)-5-hexyloxyphenol	CCCCCCOc1ccc(-c2nc(-c3ccccc3)nc(-c3ccccc3)n2)c(O)c1	LEVFXWNQQSSNAC-UHFFFAOYSA-N	InChI=1S/C27H27N3O2/c1-2-3-4-11-18-32-22-16-17-23(24(31)19-22)27-29-25(20-12-7-5-8-13-20)28-26(30-27)21-14-9-6-10-15-21/h5-10,12-17,19,31H,2-4,11,18H2,1H3	4	84.85754834	7.972600454				0.308674977	24.31448376	9.933542485
1895	14765-30-1	DTXSID4041818	2-sec-Butylcyclohexanone	CCC(C)C1CCCCC1=O	RQXTZKGDMNIWJF-UHFFFAOYSA-N	InChI=1/C10H18O/c1-3-8(2)9-6-4-5-7-10(9)11/h8-9H,3-7H2,1-2H3	1	70.72610512	17.21957171				0.046234924	20.26535963	20.29176944
1896	1477-55-0	DTXSID9029649	1,3-Benzenedimethanamine	NCc1cccc(CN)c1	FDLQZKYLHJJBHD-UHFFFAOYSA-N	InChI=1S/C8H12N2/c9-5-7-2-1-3-8(4-7)6-10/h1-4H,5-6,9-10H2	2	18.1342364	9.081876721				0.018222081	5.196056274	11.18250956
1897	14782-75-3	DTXSID9044586	Aluminum (2Z)-4-ethoxy-4-oxobut-2-en-2-olate propan-2-olate (1:1:2)	CC(C)[O-].CC(C)[O-].CCOC(=O)[CH-]C(C)=O.[Al+3]	AHPLRRISNPYWTH-UHFFFAOYSA-N	InChI=1S/C6H9O3.2C3H7O.Al/c1-3-9-6(8)4-5(2)7;2*1-3(2)4;/h4H,3H2,1-2H3;2*3H,1-2H3;/q3*-1;+3	2	42.74280509	9.036669454				0.043087416	12.24722209	11.13164156
1898	147-85-3	DTXSID5044021	L-Proline	O=C(O)C1CCCN1	ONIBWKKTOPOVIA-BYPYZUCNSA-N	InChI=1S/C5H9NO2/c7-5(8)4-2-1-3-6-4/h4,6H,1-3H2,(H,7,8)/t4-/m0/s1	12	222.0284931	7.972600454				2.422930244	63.6184794	9.933542485
1899	1478-61-1	DTXSID7037717	Bisphenol AF	Oc1ccc(C(c2ccc(O)cc2)(C(F)(F)F)C(F)(F)F)cc1	ZFVMWEVVKGLCIJ-UHFFFAOYSA-N	InChI=1S/C15H10F6O2/c16-14(17,18)13(15(19,20)21,9-1-5-11(22)6-2-9)10-3-7-12(23)8-4-10/h1-8,22-23H	1	11.46909813	17.21957171				0.007497555	3.286274535	20.29176944
1901	14797-55-8	DTXSID5024217	Nitrate	O=[N+]([O-])[O-]	NHNBFGGVMKEFGY-UHFFFAOYSA-N	InChI=1S/NO3/c2-1(3)4/q-1	5	14.03281944	7.972600454	1.6	1.375358166	12.26961526	0.051045314	4.020865168	9.933542485
1902	14797-65-0	DTXSID5024219	Nitrite	O=N[O-]	IOVCWXUNBOPUCH-UHFFFAOYSA-M	InChI=1S/HNO2/c2-1-3/h(H,2,3)/p-1	3	0.265426543	7.972600454	0.1	0.859598854	12.26961526	0.000289652	0.076053451	9.933542485
1903	14797-73-0	DTXSID6024252	Perchlorate	[O-][Cl+3]([O-])([O-])[O-]	VLTRZXGMWDSKGL-UHFFFAOYSA-M	InChI=1S/ClHO4/c2-1(3,4)5/h(H,2,3,4,5)/p-1	2	0.005390073	7.972600454	0.0007	0.007369525	12.26961526	5.88E-06	0.001544434	9.933542485
1905	14806-72-5	DTXSID4029309	Ethanol, 2,2',2''-nitrilotris-, acetate (salt)	CC(=O)[O-].OCC[NH+](CCO)CCO	UPCXAARSWVHVLY-UHFFFAOYSA-N	InChI=1S/C6H15NO3.C2H4O2/c8-4-1-7(2-5-9)3-6-10;1-2(3)4/h8-10H,1-6H2;1H3,(H,3,4)	2	33.10843446	9.474857263				0.032374232	9.486657438	11.62457492
1906	14807-96-6	DTXSID5032109	Talc	O.O=[Mg].O=[Mg].O=[Mg].O=[Si]=O.O=[Si]=O.O=[Si]=O.O=[Si]=O	FPAFDBFIGPHWGO-UHFFFAOYSA-N	InChI=1S/3Mg.4O2Si.H2O.3O/c;;;4*1-3-2;;;;/h;;;;;;;1H2;;;	1	38.23032709	17.21957171				0.024991851	10.95424845	20.29176944
1907	14814-09-6	DTXSID7044479	3-(Triethoxysilyl)propane-1-thiol	CCO[Si](CCCS)(OCC)OCC	DCQBZYNUSLHVJC-UHFFFAOYSA-N	InChI=1S/C9H22O3SSi/c1-4-10-14(11-5-2,12-6-3)9-7-8-13/h13H,4-9H2,1-3H3	1	191.1516355	17.21957171				0.124959253	54.77124225	20.29176944
1908	148-18-5	DTXSID3022956	Sodium diethyldithiocarbamate	CCN(CC)C(=S)[S-].[Na+]	IOEJYZSZYUROLN-UHFFFAOYSA-M	InChI=1S/C5H11NS2.Na/c1-3-6(4-2)5(7)8;/h3-4H2,1-2H3,(H,7,8);/q;+1/p-1	7	18.1089977	7.972600454	0.03	5.736482866	16.01937863	0.065872684	5.188824557	9.933542485
1909	1482217-03-7	NODTXSID_1482217-03-7	Bis[2-[4-(4,6-diphenyl-1,3,5-triazin-2-yl)-3-hydroxyphenoxy]ethyl] dodecanedioate	O=C(CCCCCCCCCCC(=O)OCCOc1ccc(-c2nc(-c3ccccc3)nc(-c3ccccc3)n2)c(O)c1)OCCOc1ccc(-c2nc(-c3ccccc3)nc(-c3ccccc3)n2)c(O)c1	ZHHPLZHAFGMOKL-UHFFFAOYSA-N	InChI=1S/C58H56N6O8/c65-49-39-45(31-33-47(49)57-61-53(41-21-11-7-12-22-41)59-54(62-57)42-23-13-8-14-24-42)69-35-37-71-51(67)29-19-5-3-1-2-4-6-20-30-52(68)72-38-36-70-46-32-34-48(50(66)40-46)58-63-55(43-25-15-9-16-26-43)60-56(64-58)44-27-17-10-18-28-44/h7-18,21-28,31-34,39-40,65-66H,1-6,19-20,29-30,35-38H2	1	76.46065419	17.21957171				0.049983701	21.9084969	20.29176944
1910	148-24-3	DTXSID5020730	8-Hydroxyquinoline	Oc1cccc2cccnc12	MCJGNVYPOGVAJF-UHFFFAOYSA-N	InChI=1S/C9H7NO/c11-8-5-1-3-7-4-2-6-10-9(7)8/h1-6,11H	10	46.07656712	7.972600454				0.502819735	13.20245476	9.933542485
1911	148477-71-8	DTXSID6034928	Spirodiclofen	CCC(C)(C)C(=O)OC1=C(c2ccc(Cl)cc2Cl)C(=O)OC12CCCCC2	DTDSAWVUFPGDMX-UHFFFAOYSA-N	InChI=1S/C21H24Cl2O4/c1-4-20(2,3)19(25)26-17-16(14-9-8-13(22)12-15(14)23)18(24)27-21(17)10-6-5-7-11-21/h8-9,12H,4-7,10-11H2,1-3H3	31	7.427661119	7.972600454	0.0065	0.556352063	17.801039	0.081055834	2.128269662	9.933542485
1912	14852-17-6	DTXSID8065824	1,2-Ethanediamine, phosphate	NCCN.O=P(O)(O)O	ZSFDBVJMDCMTBM-UHFFFAOYSA-N	InChI=1S/C2H8N2.H3O4P/c3-1-2-4;1-5(2,3)4/h1-4H2;(H3,1,2,3,4)	1	61.57242676	17.21957171				0.040251	17.64252916	20.29176944
1913	148528-05-6	DTXSID00446722	1,8-Octanediamine, 2-methyl-	CC(CN)CCCCCCN	GAGWMWLBYJPFDD-UHFFFAOYSA-N	InChI=1S/C9H22N2/c1-9(8-11)6-4-2-3-5-7-10/h9H,2-8,10-11H2,1H3	1	2.293819626	17.21957171				0.001499511	0.657254907	20.29176944
1914	14858-73-2	DTXSID60864544	Bis(2-ethylhexyl) carbonate	CCCCC(CC)COC(=O)OCC(CC)CCCC	PXTQQOLKZBLYDY-UHFFFAOYSA-N	InChI=1/C17H34O3/c1-5-9-11-15(7-3)13-19-17(18)20-14-16(8-4)12-10-6-2/h15-16H,5-14H2,1-4H3	2	241.7898186	8.574625646				0.252031689	69.28075032	10.61157962
1915	148-79-8	DTXSID0021337	Thiabendazole	c1ccc2[nH]c(-c3cscn3)nc2c1	WJCNZQLZVWNLKY-UHFFFAOYSA-N	InChI=1S/C10H7N3S/c1-2-4-8-7(3-1)12-10(13-8)9-5-14-6-11-9/h1-6H,(H,12,13)	15	8.000665223	7.972600454	0.1	2.795443427	12.93776991	0.087308856	2.292454219	9.933542485
1916	14882-18-9	DTXSID6024622	Bismuth subsalicylate	O=C1O[Bi](O)Oc2ccccc21	ZREIPSZUJIFJNP-UHFFFAOYSA-K	InChI=1S/C7H6O3.Bi.H2O/c8-6-4-2-1-3-5(6)7(9)10;;/h1-4,8H,(H,9,10);;1H2/q;+3;/p-3	4	116.7494847	7.972600454				0.424684018	33.45257441	9.933542485
1917	14887-42-4	DTXSID30872535	Potassium phosphate (KH5(PO4)2)	O=P(O)(O)O.O=P([O-])(O)O.[K+]	SDRZXZKXVBHREH-UHFFFAOYSA-M	InChI=1S/K.2H3O4P/c;2*1-5(2,3)4/h;2*(H3,1,2,3,4)/q+1;;/p-1	3	269.6777111	7.972600454				0.294291185	77.27155046	9.933542485
4320	564-37-4	DTXSID10891860	Ergocorninine	CC(C)C1C(=O)N2CCCC2C2(O)OC(NC(=O)C3C=C4c5cccc6[nH]cc(c56)CC4N(C)C3)(C(C)C)C(=O)N12	UJYGDMFEEDNVBF-KMKPOGODSA-N	InChI=1S/C31H39N5O5/c1-16(2)26-28(38)35-11-7-10-24(35)31(40)36(26)29(39)30(41-31,17(3)4)33-27(37)19-12-21-20-8-6-9-22-25(20)18(14-32-22)13-23(21)34(5)15-19/h6,8-9,12,14,16-17,19,23-24,26,32,40H,7,10-11,13,15H2,1-5H3,(H,33,37)/t19-,23+,24-,26-,30+,31-/m0/s1	1	0.15451391	17.21957171				0.000101009	0.044273327	20.29176944
1921	149-30-4	DTXSID1020807	2-Mercaptobenzothiazole	S=c1[nH]c2ccccc2s1	YXIWHUQXZSMYRE-UHFFFAOYSA-N	InChI=1S/C7H5NS2/c9-7-8-5-3-1-2-4-6(5)10-7/h1-4H,(H,8,9)	36	16.46870759	7.972600454	0.004	0.746383395	8.549343552	0.179718058	4.71882739	9.933542485
1922	1493-13-6	DTXSID2044397	Trifluoromethanesulfonic acid	O=S(=O)(O)C(F)(F)F	ITMCEJHCFYSIIV-UHFFFAOYSA-N	InChI=1S/CHF3O3S/c2-1(3,4)8(5,6)7/h(H,5,6,7)	2	15.29213084	12.79844468				0.012257403	4.38169938	15.35414389
1923	149-32-6	DTXSID6043919	Erythritol	OCC(O)C(O)CO	UNXHWFMMPAWVPI-ZXZARUISSA-N	InChI=1S/C4H10O4/c5-1-3(7)4(8)2-6/h3-8H,1-2H2/t3-,4+	1	1359.88286	17.21957171				0.888979821	389.6512492	20.29176944
1924	14940-41-1	DTXSID20872569	Ferrous phosphate	O=P([O-])([O-])[O-].O=P([O-])([O-])[O-].[Fe+2].[Fe+2].[Fe+2]	SDEKDNPYZOERBP-UHFFFAOYSA-H	InChI=1S/3Fe.2H3O4P/c;;;2*1-5(2,3)4/h;;;2*(H3,1,2,3,4)/q3*+2;;/p-6	2	51.29136611	7.972600454				0.055972727	14.69666651	9.933542485
1925	149-44-0	DTXSID7027120	Sodium hydroxymethanesulfinate	O=S([O-])CO.[Na+]	XWGJFPHUCFXLBL-UHFFFAOYSA-M	InChI=1S/CH4O3S.Na/c2-1-5(3)4;/h2H,1H2,(H,3,4);/q;+1/p-1	6	50.98335779	7.972600454				0.185455356	14.60841197	9.933542485
1926	149-57-5	DTXSID9025293	2-Ethylhexanoic acid	CCCCC(CC)C(=O)O	OBETXYAYXDNJHR-UHFFFAOYSA-N	InChI=1/C8H16O2/c1-3-5-6-7(4-2)8(9)10/h7H,3-6H2,1-2H3,(H,9,10)	18	53.35007305	7.972600454				0.58219332	15.28655388	9.933542485
1929	149-73-5	DTXSID7027122	Trimethoxymethane	COC(OC)OC	PYOKUURKVVELLB-UHFFFAOYSA-N	InChI=1S/C4H10O3/c1-5-4(6-2)7-3/h4H,1-3H3	1	165.5373163	17.21957171				0.108214713	47.43189579	20.29176944
1930	149-74-6	DTXSID6029173	Dichloromethylphenylsilane	C[Si](Cl)(Cl)c1ccccc1	GNEPOXWQWFSSOU-UHFFFAOYSA-N	InChI=1S/C7H8Cl2Si/c1-10(8,9)7-5-3-2-4-6-7/h2-6H,1H3	1	6.371721182	17.21957171				0.004165308	1.825708075	20.29176944
1931	149877-41-8	DTXSID5032525	Bifenazate	COc1ccc(-c2ccccc2)cc1NNC(=O)OC(C)C	VHLKTXFWDRXILV-UHFFFAOYSA-N	InChI=1S/C17H20N2O3/c1-12(2)22-17(20)19-18-15-11-14(9-10-16(15)21-3)13-7-5-4-6-8-13/h4-12,18H,1-3H3,(H,19,20)	15	1.350293859	7.972600454	0.01	0.760189463	12.71497828	0.014735351	0.386903685	9.933542485
1932	149-91-7	DTXSID0020650	Gallic acid	O=C(O)c1cc(O)c(O)c(O)c1	LNTHITQWFMADLM-UHFFFAOYSA-N	InChI=1S/C7H6O5/c8-4-1-3(7(11)12)2-5(9)6(4)10/h1-2,8-10H,(H,11,12)	8	44.95614367	7.972600454				0.163530963	12.88141652	9.933542485
1933	149961-52-4	DTXSID3057981	Dimoxystrobin	CNC(=O)C(=NOC)c1ccccc1COc1cc(C)ccc1C	WXUZAHCNPWONDH-DYTRJAOYSA-N	InChI=1S/C19H22N2O3/c1-13-9-10-14(2)17(11-13)24-12-15-7-5-6-8-16(15)18(21-23-4)19(22)20-3/h5-11H,12H2,1-4H3,(H,20,22)/b21-18+	1	0.702137835	17.21957171				0.000459	0.201185626	20.29176944
1934	149979-41-9	DTXSID7034252	Tepraloxydim	CCC(=NOCC=CCl)C1C(=O)CC(C2CCOCC2)CC1=O	IOYNQIMAUDJVEI-ZFNPBRLTSA-N	InChI=1/C17H24ClNO4/c1-2-14(19-23-7-3-6-18)17-15(20)10-13(11-16(17)21)12-4-8-22-9-5-12/h3,6,12-13,20H,2,4-5,7-11H2,1H3/b6-3+,19-14?	18	6.827078305	7.972600454	0.05	1.572436928	13.17955748	0.074501855	1.956182895	9.933542485
1935	150114-71-9	DTXSID2034330	Aminopyralid	Nc1cc(Cl)nc(C(=O)O)c1Cl	NIXXQNOQHKNPEJ-UHFFFAOYSA-N	InChI=1S/C6H4Cl2N2O2/c7-3-1-2(9)4(8)5(10-3)6(11)12/h1H,(H2,9,10)(H,11,12)	9	18.33257962	7.972600454	0.5	13.97721714	12.93776991	0.066685978	5.252888145	9.933542485
1938	150-50-5	DTXSID6024173	Merphos	CCCCSP(SCCCC)SCCCC	KLAPGAOQRZTCBI-UHFFFAOYSA-N	InChI=1S/C12H27PS3/c1-4-7-10-14-13(15-11-8-5-2)16-12-9-6-3/h4-12H2,1-3H3	2	0.042308812	7.972600454	3.00E-05	0.027954434	12.93776991	4.62E-05	0.012122869	9.933542485
1939	1506-02-1	NODTXSID_1506-02-1	6-Acetyl-1,1,2,4,4,7-hexamethyltetraline	CC(=O)c1cc2c(cc1C)C(C)(C)C(C)CC2(C)C	DNRJTBAOUJJKDY-UHFFFAOYSA-N	InChI=1S/C18H26O/c1-11-8-16-15(9-14(11)13(3)19)17(4,5)10-12(2)18(16,6)7/h8-9,12H,10H2,1-7H3	5	1.483189097	7.972600454				0.005395199	0.424982549	9.933542485
1940	150-68-5	DTXSID0020311	Monuron	CN(C)C(=O)Nc1ccc(Cl)cc1	BMLIZLVNXIYGCK-UHFFFAOYSA-N	InChI=1S/C9H11ClN2O/c1-12(2)9(13)11-8-5-3-7(10)4-6-8/h3-6H,1-2H3,(H,11,13)	8	19.9473788	7.972600454				0.072559917	5.715581319	9.933542485
1941	150-76-5	DTXSID4020828	4-Methoxyphenol	COc1ccc(O)cc1	NWVVVBRKAWDGAB-UHFFFAOYSA-N	InChI=1S/C7H8O2/c1-9-7-4-2-6(8)3-5-7/h2-5,8H,1H3	8	19.15838758	7.972600454				0.069689909	5.489509335	9.933542485
1942	150-78-7	DTXSID0022014	Hydroquinone dimethyl ether	COc1ccc(OC)cc1	OHBQPCCCRFSCAX-UHFFFAOYSA-N	InChI=1S/C8H10O2/c1-9-7-3-5-8(10-2)6-4-7/h3-6H,1-2H3	1	191.1516355	17.21957171				0.124959253	54.77124225	20.29176944
1943	150-84-5	DTXSID5051739	Citronellyl acetate	CC(=O)OCCC(C)CCC=C(C)C	JOZKFWLRHCDGJA-UHFFFAOYSA-N	InChI=1/C12H22O2/c1-10(2)6-5-7-11(3)8-9-14-12(4)13/h6,11H,5,7-9H2,1-4H3	8	202.7183282	7.972600454				0.737401405	58.08548086	9.933542485
1944	150-90-3	DTXSID5059741	Disodium succinate	O=C([O-])CCC(=O)[O-].[Na+].[Na+]	ZDQYSKICYIVCPN-UHFFFAOYSA-L	InChI=1S/C4H6O4.2Na/c5-3(6)1-2-4(7)8;;/h1-2H2,(H,5,6)(H,7,8);;/q;2*+1/p-2	2	675.8230884	8.814665028				0.692188032	193.6455841	10.88179684
1945	15096-41-0	NODTXSID_15096-41-0	dichromium(3+) ion 2-methylprop-2-enoate tetrachloride hydroxide	C=C(C)C(=O)[O-].[Cl-].[Cl-].[Cl-].[Cl-].[Cr+3].[Cr+3].[OH-]	MYVBAGGYKYOFEO-UHFFFAOYSA-H	InChI=1S/C4H6O2.4ClH.2Cr.H2O/c1-3(2)4(5)6;;;;;;;/h1H2,2H3,(H,5,6);4*1H;;;1H2/q;;;;;2*+3;/p-6	1	38.23032709	17.21957171				0.024991851	10.95424845	20.29176944
1946	15096-52-3	DTXSID0034487	Cryolite	F[Al-3](F)(F)(F)(F)F.[Na+].[Na+].[Na+]	REHXRBDMVPYGJX-UHFFFAOYSA-H	InChI=1S/Al.6FH.3Na/h;6*1H;;;/q+3;;;;;;;3*+1/p-6	6	40.5522713	7.972600454				0.147511585	11.61956198	9.933542485
1949	151-10-0	DTXSID2047060	1,3-Dimethoxybenzene	COc1cccc(OC)c1	DPZNOMCNRMUKPS-UHFFFAOYSA-N	InChI=1S/C8H10O2/c1-9-7-4-3-5-8(6-7)10-2/h3-6H,1-2H3	4	4.230881178	7.972600454				0.015390112	1.21228687	9.933542485
1950	151-21-3	DTXSID1026031	Sodium dodecyl sulfate	CCCCCCCCCCCCOS(=O)(=O)[O-].[Na+]	DBMJMQXJHONAFJ-UHFFFAOYSA-M	InChI=1S/C12H26O4S.Na/c1-2-3-4-5-6-7-8-9-10-11-12-16-17(13,14)15;/h2-12H2,1H3,(H,13,14,15);/q;+1/p-1	13	79.28075983	7.972600454				0.865167115	22.7165501	9.933542485
1951	15123-80-5	DTXSID10893980	Aluminum molybdate(VI) (Al2(MoO4)3)	[Al+3].[Al+3].[Mo+6].[Mo+6].[Mo+6].[O-2].[O-2].[O-2].[O-2].[O-2].[O-2].[O-2].[O-2].[O-2].[O-2].[O-2].[O-2]	KLYHWKFUOIWBHC-UHFFFAOYSA-N	InChI=1S/2Al.3Mo.12O/q2*+3;3*+6;12*-2	4	145.1878828	7.972600454				0.528130583	41.60111255	9.933542485
1952	151257-01-1	DTXSID10436477	2-Butyl-1,3-diazaspiro[4.4]non-1-en-4-one--hydrogen chloride (1/1)	CCCCC1=NC(=O)C2(CCCC2)N1.Cl	WWRHZLCKSVQRBG-UHFFFAOYSA-N	InChI=1S/C11H18N2O.ClH/c1-2-3-6-9-12-10(14)11(13-9)7-4-5-8-11;/h2-8H2,1H3,(H,12,13,14);1H	1	11.94697722	17.21957171				0.007809953	3.423202641	20.29176944
1953	15136-87-5	DTXSID40872526	Aluminium sodium dihydrogen phosphate hydrogen phosphate	O=P([O-])(O)O.O=P([O-])(O)O.O=P([O-])(O)O.O=P([O-])(O)O.O=P([O-])(O)O.O=P([O-])(O)O.O=P([O-])([O-])O.O=P([O-])([O-])O.[Al+3].[Al+3].[Al+3].[Na+]	RKJVUVFYQMVXGD-UHFFFAOYSA-D	InChI=1S/3Al.Na.8H3O4P/c;;;;8*1-5(2,3)4/h;;;;8*(H3,1,2,3,4)/q3*+3;+1;;;;;;;;/p-10	2	161.117263	7.972600454				0.175822429	46.16540486	9.933542485
1954	151-50-8	DTXSID0024268	Potassium cyanide	[C-]#N.[K+]	NNFCIKHAZHQZJG-UHFFFAOYSA-N	InChI=1S/CN.K/c1-2;/q-1;+1	14	2.836899678	7.972600454	0.0006	0.398350688	8.549343552	0.030958234	0.812865237	9.933542485
1956	15165-67-0	DTXSID0034851	Dichlorprop-P	CC(Oc1ccc(Cl)cc1Cl)C(=O)O	MZHCENGPTKEIGP-RXMQYKEDSA-N	InChI=1S/C9H8Cl2O3/c1-5(9(12)13)14-8-3-2-6(10)4-7(8)11/h2-5H,1H3,(H,12,13)/t5-/m1/s1	8	2.859354551	7.972600454	0.036	0.754769725	12.45419475	0.010401092	0.819299298	9.933542485
4301	561-94-4	DTXSID50893989	Ergosine	CC(C)CC1C(=O)N2CCCC2C2(O)OC(C)(NC(=O)C3C=C4c5cccc6[nH]cc(c56)CC4N(C)C3)C(=O)N12	NESVMZOPWPCFAU-ZPRCMDFASA-N	InChI=1S/C30H37N5O5/c1-16(2)11-23-27(37)34-10-6-9-24(34)30(39)35(23)28(38)29(3,40-30)32-26(36)18-12-20-19-7-5-8-21-25(19)17(14-31-21)13-22(20)33(4)15-18/h5,7-8,12,14,16,18,22-24,31,39H,6,9-11,13,15H2,1-4H3,(H,32,36)/t18-,22-,23+,24+,29-,30+/m1/s1	1	0.15451391	17.21957171				0.000101009	0.044273327	20.29176944
1960	152019-73-3	DTXSID6037568	Metolachlor OA	CCc1cccc(C)c1N(C(=O)C(=O)O)C(C)COC	LNOOSYCKMKZOJB-UHFFFAOYSA-N	InChI=1/C15H21NO4/c1-5-12-8-6-7-10(2)13(12)16(11(3)9-20-4)14(17)15(18)19/h6-8,11H,5,9H2,1-4H3,(H,18,19)	2	110.3614482	10.08413196				0.103635159	31.62219146	12.30950331
1962	15214-89-8	DTXSID5027770	2-Acrylamido-2-methyl-1-propanesulfonic acid	C=CC(=O)NC(C)(C)CS(=O)(=O)O	XHZPRMZZQOIPDS-UHFFFAOYSA-N	InChI=1S/C7H13NO4S/c1-4-6(9)8-7(2,3)5-13(10,11)12/h4H,1,5H2,2-3H3,(H,8,9)(H,10,11,12)	3	65.37293976	7.972600454				0.071339525	18.73150137	9.933542485
1963	152-16-9	DTXSID0042373	Schradan	CN(C)P(=O)(OP(=O)(N(C)C)N(C)C)N(C)C	SZKKRCSOSQAJDE-UHFFFAOYSA-N	InChI=1S/C8H24N4O3P2/c1-9(2)16(13,10(3)4)15-17(14,11(5)6)12(7)8/h1-8H3	2	0.031277175	7.972600454	0.002	0.017191977	12.26961526	3.41E-05	0.008961941	9.933542485
1965	15229-79-5	DTXSID90345018	4,8-Cyclododecadien-1-one	O=C1CCC=CCCC=CCCC1	AZSAUMXEXMBZBS-UHFFFAOYSA-N	InChI=1S/C12H18O/c13-12-10-8-6-4-2-1-3-5-7-9-11-12/h2,4-5,7H,1,3,6,8-11H2	1	143.3637266	17.21957171				0.09371944	41.07843169	20.29176944
1966	15245-12-2	DTXSID00892169	Calcium ammonium nitrate	O=[N+]([O-])[O-].O=[N+]([O-])[O-].O=[N+]([O-])[O-].[Ca+2].[NH4+]			2	234.1119852	8.408239672				0.247075254	67.08079805	10.42423079
1967	15245-44-0	DTXSID10890757	Lead 2,4,6-trinitro-m-phenylene dioxide	O=[N+]([O-])c1cc([N+](=O)[O-])c([O-])c([N+](=O)[O-])c1[O-].[Pb+2]	WETZJIOEDGMBMA-UHFFFAOYSA-L	InChI=1S/C6H3N3O8.Pb/c10-5-2(7(12)13)1-3(8(14)15)6(11)4(5)9(16)17;/h1,10-11H;/q;+2/p-2	1	0.000286727	17.21957171				1.87E-07	8.22E-05	20.29176944
1969	152-97-6	DTXSID00861835	Fluocortolone	CC1CC2C3CC(F)C4=CC(=O)C=CC4(C)C3C(O)CC2(C)C1C(=O)CO	GAKMQHDJQHZUTJ-ULHLPKEOSA-N	InChI=1S/C22H29FO4/c1-11-6-14-13-8-16(23)15-7-12(25)4-5-21(15,2)20(13)17(26)9-22(14,3)19(11)18(27)10-24/h4-5,7,11,13-14,16-17,19-20,24,26H,6,8-10H2,1-3H3/t11-,13+,14+,16+,17+,19-,20-,21+,22+/m1/s1	5	0.029399818	7.972600454				0.000106944	0.008424017	9.933542485
1970	15299-99-7	DTXSID5024211	Napropamide	CCN(CC)C(=O)C(C)Oc1cccc2ccccc12	WXZVAROIGSFCFJ-UHFFFAOYSA-N	InChI=1/C17H21NO2/c1-4-18(5-2)17(19)13(3)20-16-12-8-10-14-9-6-7-11-15(14)16/h6-13H,4-5H2,1-3H3	16	10.33154173	7.972600454	0.113333333	4.193165141	12.69598233	0.112745011	2.960327143	9.933542485
1971	1530-32-1	DTXSID90883687	Phosphonium, ethyltriphenyl-, bromide (1:1)	CC[P+](c1ccccc1)(c1ccccc1)c1ccccc1.[Br-]	JHYNXXDQQHTCHJ-UHFFFAOYSA-M	InChI=1S/C20H20P.BrH/c1-2-21(18-12-6-3-7-13-18,19-14-8-4-9-15-19)20-16-10-5-11-17-20;/h3-17H,2H2,1H3;1H/q+1;/p-1	1	5.734549064	17.21957171				0.003748778	1.643137268	20.29176944
1972	153233-91-1	DTXSID8034586	Etoxazole	CCOc1cc(C(C)(C)C)ccc1C1COC(c2c(F)cccc2F)=N1	IXSZQYVWNJNRAL-UHFFFAOYSA-N	InChI=1/C21H23F2NO2/c1-5-25-18-11-13(21(2,3)4)9-10-14(18)17-12-26-20(24-17)19-15(22)7-6-8-16(19)23/h6-11,17H,5,12H2,1-4H3	15	6.186660505	7.972600454	0.046	3.151862464	12.52314477	0.067513168	1.772682093	9.933542485
1973	1533-45-5	DTXSID4051744	4,4'-Bis(2-benzoxazolyl)stilbene	C(=Cc1ccc(-c2nc3ccccc3o2)cc1)c1ccc(-c2nc3ccccc3o2)cc1	ORACIQIJMCYPHQ-UHFFFAOYSA-N	InChI=1S/C28H18N2O2/c1-3-7-25-23(5-1)29-27(31-25)21-15-11-19(12-16-21)9-10-20-13-17-22(18-14-20)28-30-24-6-2-4-8-26(24)32-28/h1-18H	1	38.21954276	17.21957171				0.024984801	10.95115838	20.29176944
1976	153719-23-4	DTXSID2034962	Thiamethoxam	CN1COCN(Cc2cnc(Cl)s2)C1=N[N+](=O)[O-]	NWWZPOKUUAIXIW-UHFFFAOYSA-N	InChI=1S/C8H10ClN5O3S/c1-12-4-17-5-13(8(12)11-14(15)16)3-6-2-10-7(9)18-6/h2H,3-5H2,1H3	33	4.591423443	7.972600454	0.012	0.377384863	13.17955748	0.050104825	1.31559411	9.933542485
1977	153719-38-1	DTXSID30447146	N-(3-Methyl-3,6-dihydro-2H-1,3,5-oxadiazin-4-yl)nitramide	CN1COCN=C1N[N+](=O)[O-]	GAYLOVDFGKQKCJ-UHFFFAOYSA-N	InChI=1S/C4H8N4O3/c1-7-3-11-2-5-4(7)6-8(9)10/h2-3H2,1H3,(H,5,6)	2	1.627971645	14.36906755				0.001206119	0.46646752	17.11110981
1978	15375-84-5	DTXSID6042107	Manganate(2-), [[N,N'-1,2-ethanediylbis[N-[(carboxy-.kappa.O)methyl]glycinato-.kappa.N,.kappa.O]](4-)]-, disodium, (OC-6-21)-	O=C([O-])CN(CCN(CC(=O)[O-])CC(=O)[O-])CC(=O)[O-].[Mn+2].[Na+].[Na+]	ZQHKAIDDHTYINE-UHFFFAOYSA-J	InChI=1S/C10H16N2O8.Mn.2Na/c13-7(14)3-11(4-8(15)16)1-2-12(5-9(17)18)6-10(19)20;;;/h1-6H2,(H,13,14)(H,15,16)(H,17,18)(H,19,20);;;/q;+2;2*+1/p-4	12	68.51953446	7.972600454				0.747733095	19.63310443	9.933542485
1979	15396-00-6	DTXSID2065882	Silane, (3-isocyanatopropyl)trimethoxy-	CO[Si](CCCN=C=O)(OC)OC	FMGBDYLOANULLW-UHFFFAOYSA-N	InChI=1S/C7H15NO4Si/c1-10-13(11-2,12-3)6-4-5-8-7-9/h4-6H2,1-3H3	1	38.23032709	17.21957171				0.024991851	10.95424845	20.29176944
1980	154212-59-6	DTXSID60165568	5-Hydroxymethylthiazole 4-nitrophenylcarbonate hydrochloride	Cl.O=C(OCc1cncs1)Oc1ccc([N+](=O)[O-])cc1	MWQKEJVVWBQIOO-UHFFFAOYSA-N	InChI=1S/C11H8N2O5S.ClH/c14-11(17-6-10-5-12-7-19-10)18-9-3-1-8(2-4-9)13(15)16;/h1-5,7H,6H2;1H	2	1.146909813	10.97047025				0.001019032	0.328627454	13.30490792
1981	154279-60-4	DTXSID80870021	Cyclohexanamine, 4,4'-methylenebis[N-(1-methylpropyl)-	CCC(C)NC1CCC(CC2CCC(NC(C)CC)CC2)CC1	PICLBAFTFYTURY-UHFFFAOYSA-N	InChI=1/C21H42N2/c1-5-16(3)22-20-11-7-18(8-12-20)15-19-9-13-21(14-10-19)23-17(4)6-2/h16-23H,5-15H2,1-4H3	2	0.418792251	12.56400667				0.000339894	0.11999778	15.09159952
1982	15432-85-6	DTXSID60872780	Sodium antimonate	O=[Sb-](=O)=O.[Na+]	PTFQBEZVSZWZSG-UHFFFAOYSA-N	InChI=1S/Na.3O.Sb/q+1;;;;-1	2	74.03271008	9.564600333				0.071951236	21.21281091	11.72549584
1985	154702-15-5	NODTXSID_154702-15-5	Bis(2-ethylhexyl) 4,4 -{6-[4-tert-butylcarbamoyl)anilino]-1,3,5-triazine-2,4-diyldiimino}dibenzoate	CCCCC(CC)COC(=O)c1ccc(Nc2nc(Nc3ccc(C(=O)NC(C)(C)C)cc3)nc(Nc3ccc(C(=O)OCC(CC)CCCC)cc3)n2)cc1	OSCJHTSDLYVCQC-UHFFFAOYSA-N	InChI=1/C44H59N7O5/c1-8-12-14-30(10-3)28-55-39(53)33-18-24-36(25-19-33)46-42-48-41(45-35-22-16-32(17-23-35)38(52)51-44(5,6)7)49-43(50-42)47-37-26-20-34(21-27-37)40(54)56-29-31(11-4)15-13-9-2/h16-27,30-31H,8-15,28-29H2,1-7H3,(H,51,52)(H3,45,46,47,48,49,50)	4	170.9982531	7.972600454				0.622017522	48.99663411	9.933542485
1989	155041-85-3	DTXSID80608922	1~4~-Ethenyl-3~4~-methyl-1~1~,1~2~,1~3~,1~4~,1~5~,1~6~,2~1~,2~2~,2~3~,2~4~,2~5~,2~6~-dodecahydro-1~1~,2~1~:2~4~,3~1~-terphenyl	C=C[C@H]1CC[C@H]([C@H]2CC[C@H](c3ccc(C)cc3)CC2)CC1	BCUMFFLWJNKNOU-YSXIEMCBSA-N	InChI=1S/C21H30/c1-3-17-6-10-19(11-7-17)21-14-12-20(13-15-21)18-8-4-16(2)5-9-18/h3-5,8-9,17,19-21H,1,6-7,10-15H2,2H3/t17-,19-,20-,21-	1	3.058426168	17.21957171				0.001999348	0.876339876	20.29176944
1990	155-04-4	DTXSID6020808	2-Mercaptobenzothiazole, zinc	[S-]c1nc2ccccc2s1.[S-]c1nc2ccccc2s1.[Zn+2]	PGNWIWKMXVDXHP-UHFFFAOYSA-L	InChI=1S/2C7H5NS2.Zn/c2*9-7-8-5-3-1-2-4-6(5)10-7;/h2*1-4H,(H,8,9);/q;;+2/p-2	5	6.320210988	7.972600454				0.022990188	1.810948707	9.933542485
1992	15520-10-2	DTXSID5027772	2-Methylpentanediamine	CC(CN)CCCN	JZUHIOJYCPIVLQ-UHFFFAOYSA-N	InChI=1/C6H16N2/c1-6(5-8)3-2-4-7/h6H,2-5,7-8H2,1H3	2	45.7910659	12.06034441				0.03819992	13.12064926	14.52728852
1993	15520-11-3	DTXSID8065907	Peroxydicarbonic acid, C,C'-bis[4-(1,1-dimethylethyl)cyclohexyl] ester	CC(C)(C)C1CCC(OC(=O)OOC(=O)OC2CCC(C(C)(C)C)CC2)CC1	NOBYOEQUFMGXBP-UHFFFAOYSA-N	InChI=1S/C22H38O6/c1-21(2,3)15-7-11-17(12-8-15)25-19(23)27-28-20(24)26-18-13-9-16(10-14-18)22(4,5)6/h15-18H,7-14H2,1-6H3	5	37.64638356	7.972600454				0.136941225	10.78692939	9.933542485
1994	1553-41-9	NODTXSID_1553-41-9	DHA and EPA-rich algal oil	CCC=CCC=CCC=CCC=CCC=CCCCC(=O)O	JAZBEHYOTPTENJ-UHFFFAOYSA-N	InChI=1S/C20H30O2/c1-2-3-4-5-6-7-8-9-10-11-12-13-14-15-16-17-18-19-20(21)22/h3-4,6-7,9-10,12-13,15-16H,2,5,8,11,14,17-19H2,1H3,(H,21,22)	1	601.9365001	17.21957171				0.393496689	172.4746419	20.29176944
1995	15535-79-2	DTXSID7065910	1,3,2-Oxathiastannolan-5-one, 2,2-dioctyl-	CCCCCCCC[Sn]1(CCCCCCCC)OC(=O)CS1	KEUUHXDTZRYITO-UHFFFAOYSA-L	InChI=1S/2C8H17.C2H4O2S.Sn/c2*1-3-5-7-8-6-4-2;3-2(4)1-5;/h2*1,3-8H2,2H3;5H,1H2,(H,3,4);/q;;;+2/p-2	1	0.955758177	17.21957171				0.000624796	0.273856211	20.29176944
1996	15541-45-4	DTXSID8023923	Bromate	[O-][Br+2]([O-])[O-]	SXDBWCPKPHAZSM-UHFFFAOYSA-M	InChI=1S/BrHO3/c2-1(3)4/h(H,2,3,4)/p-1	3	0.420533598	7.972600454	0.004	0.345936124	13.17955748	0.000458916	0.120496733	9.933542485
2000	155569-91-8	DTXSID0034566	Emamectin benzoate	CCC(C)C1OC2(C=CC1C)CC1CC(CC=C(C)C(OC3CC(OC)C(OC4CC(OC)C(NC)C(C)O4)C(C)O3)C(C)C=CC=C3COC4C(O)C(C)=CC(C(=O)O1)C34O)O2.O=C(O)c1ccccc1	GCKZANITAMOIAR-UHFFFAOYSA-N	InChI=1S/C49H75NO13.C7H6O2/c1-12-26(2)44-29(5)18-19-48(63-44)24-35-21-34(62-48)17-16-28(4)43(27(3)14-13-15-33-25-56-46-42(51)30(6)20-36(47(52)59-35)49(33,46)53)60-40-23-38(55-11)45(32(8)58-40)61-39-22-37(54-10)41(50-9)31(7)57-39;8-7(9)6-4-2-1-3-5-6/h13-16,18-20,26-27,29,31-32,34-46,50-51,53H,12,17,21-25H2,1-11H3;1-5H,(H,8,9)	11	0.414113277	7.972600454	7.50E-05	0.014472838	12.93020487	0.004519094	0.118657099	9.933542485
2001	155661-07-7	NODTXSID_155661-07-7	rac-[(2R,4R)-2-(2,4-DICHLOROPHENYL)-2-(1H-1,2,4-TRIAZOL-1-YLMETHYL)-1,3-DIOXOLAN-4-YL]METHYL METHANESULFONATE MONOHYDROCHLORIDE	CS(=O)(=O)OCC1COC(Cn2cncn2)(c2ccc(Cl)cc2Cl)O1.Cl	VOEZOGZQSVLIRN-HYHLQHTJNA-N	InChI=1/C14H15Cl2N3O5S.ClH/c1-25(20,21)23-6-11-5-22-14(24-11,7-19-9-17-8-18-19)12-3-2-10(15)4-13(12)16;/h2-4,8-9,11H,5-7H2,1H3;1H/t11-,14+;/s2	1	1.529213084	17.21957171				0.000999674	0.438169938	20.29176944
2002	15571-58-1	DTXSID8029735	Dioctyltinbis(2-ethylhexyl mercaptoacetate)	CCCCCCCC[Sn](CCCCCCCC)(SCC(=O)OCC(CC)CCCC)SCC(=O)OCC(CC)CCCC	VXGIVDFKZKMKQO-UHFFFAOYSA-L	InChI=1/2C10H20O2S.2C8H17.Sn/c2*1-3-5-6-9(4-2)7-12-10(11)8-13;2*1-3-5-7-8-6-4-2;/h2*9,13H,3-8H2,1-2H3;2*1,3-8H2,2H3;/q;;;;+2/p-2	1	0.121648156	17.21957171				7.95E-05	0.034856205	20.29176944
2004	15602-15-0	DTXSID00890761	Hexanoic acid, 2-ethyl-, magnesium salt (2:1)	CCCCC(CC)C(=O)[O-].CCCCC(CC)C(=O)[O-].[Mg+2]	CGSNFLLWLBPMLH-UHFFFAOYSA-L	InChI=1/2C8H16O2.Mg/c2*1-3-5-6-7(4-2)8(9)10;/h2*7H,3-6H2,1-2H3,(H,9,10);/q;;+2/p-2	6	17.61560431	7.972600454				0.064077933	5.047451092	9.933542485
2005	156052-68-5	DTXSID9032581	Zoxamide	CCC(C)(NC(=O)c1cc(Cl)c(C)c(Cl)c1)C(=O)CCl	SOUGWDPPRBKJEX-UHFFFAOYSA-N	InChI=1/C14H16Cl3NO2/c1-4-14(3,12(19)7-15)18-13(20)9-5-10(16)8(2)11(17)6-9/h5-6H,4,7H2,1-3H3,(H,18,20)	14	141.5378367	7.972600454	0.48	34.37679307	12.28335288	1.544559891	40.55525406	9.933542485
2006	1560-69-6	DTXSID0029216	Propanoic acid, cobalt(2+) salt	CCC(=O)[O-].CCC(=O)[O-].[Co+2]	TZWGXFOSKIHUPW-UHFFFAOYSA-L	InChI=1S/2C3H6O2.Co/c2*1-2-3(4)5;/h2*2H2,1H3,(H,4,5);/q;;+2/p-2	4	2.784076385	7.972600454				0.010127263	0.797729623	9.933542485
2007	156-10-5	DTXSID1021031	4-Nitrosodiphenylamine	O=Nc1ccc(Nc2ccccc2)cc1	OIJHFHYPXWSVPF-UHFFFAOYSA-N	InChI=1S/C12H10N2O/c15-14-12-8-6-11(7-9-12)13-10-4-2-1-3-5-10/h1-9,13H	4	40.14934922	7.972600454				0.146045929	11.50411152	9.933542485
2009	156145-64-1	NODTXSID_156145-64-1	(4E,9E)-7-ethenyl-2,4,10,12-tetramethyl-7-{[(E)-(4-methylpentan-2-ylidene)amino]oxy}-6,8-dioxa-5,9-diaza-7-silatrideca-4,9-diene; (4Z,9E)-7-ethenyl-2,4,10,12-tetramethyl-7-{[(E)-(4-methylpentan-2-ylidene)amino]oxy}-6,8-dioxa-5,9-diaza-7-silatrideca-4,9-di	C=C[Si](ON=C(C)CC(C)C)(ON=C(C)CC(C)C)ON=C(C)CC(C)C	NEWZDLBDOIOSJW-UHFFFAOYSA-N	InChI=1S/C20H39N3O3Si/c1-11-27(24-21-18(8)12-15(2)3,25-22-19(9)13-16(4)5)26-23-20(10)14-17(6)7/h11,15-17H,1,12-14H2,2-10H3	1	2.867274532	17.21957171				0.001874389	0.821568634	20.29176944
2011	1562-00-1	DTXSID7027413	Sodium 2-hydroxyethanesulfonate	O=S(=O)([O-])CCO.[Na+]	LADXKQRVAFSPTR-UHFFFAOYSA-M	InChI=1S/C2H6O4S.Na/c3-1-2-7(4,5)6;/h3H,1-2H2,(H,4,5,6);/q;+1/p-1	4	38.23032709	7.972600454				0.139065358	10.95424845	9.933542485
2012	15625-89-5	DTXSID0027773	Trimethylolpropane triacrylate	C=CC(=O)OCC(CC)(COC(=O)C=C)COC(=O)C=C	DAKWPKUUDNSNPN-UHFFFAOYSA-N	InChI=1S/C15H20O6/c1-5-12(16)19-9-15(8-4,10-20-13(17)6-2)11-21-14(18)7-3/h5-7H,1-3,8-11H2,4H3	3	63.98160162	7.972600454				0.0698212	18.33283714	9.933542485
2013	15627-09-5	DTXSID0048054	Copper(2+) bis(1-cyclohexyl-2-oxohydrazin-1-olate)	O=NN([O-])C1CCCCC1.O=NN([O-])C1CCCCC1.[Cu+2]	BXTSRHKBFMGKFB-UHFFFAOYSA-N	InChI=1S/2C6H11N2O2.Cu/c2*9-7-8(10)6-4-2-1-3-5-6;/h2*6H,1-5H2;/q2*-1;+2	8	6.926676754	7.972600454				0.025196248	1.984721133	9.933542485
2016	1563-66-2	DTXSID9020249	Carbofuran	CNC(=O)Oc1cccc2c1OC(C)(C)C2	DUEPRVBVGDRKAG-UHFFFAOYSA-N	InChI=1S/C12H15NO3/c1-12(2)7-8-5-4-6-9(10(8)16-12)15-11(14)13-3/h4-6H,7H2,1-3H3,(H,13,14)	31	0.103579902	7.972600454	0.003765	0.293952999	11.70953838	0.001130336	0.029679055	9.933542485
2017	156-38-7	DTXSID5059745	Benzeneacetic acid, 4-hydroxy-	O=C(O)Cc1ccc(O)cc1	XQXPVVBIMDBYFF-UHFFFAOYSA-N	InChI=1S/C8H8O3/c9-7-3-1-6(2-4-7)5-8(10)11/h1-4,9H,5H2,(H,10,11)	2	191.1516355	8.276440887				0.20375743	54.77124225	10.27580168
2019	156558-98-4	NODTXSID_156558-98-4	3-(heptanoyloxy)-2-[(heptanoyloxy)methyl]-2-[(pentanoyloxy)methyl]propyl octanoate	CCCCCCCC(=O)OCC(COC(=O)CCCC)(COC(=O)CCCCCC)COC(=O)CCCCCC			1	57.34549064	17.21957171				0.037487776	16.43137268	20.29176944
3204	302-79-4	DTXSID7021239	all-trans-Retinoic acid	CC(C=CC1=C(C)CCCC1(C)C)=CC=CC(C)=CC(=O)O	SHGAZHPCJJPHSC-YCNIQYBTSA-N	InChI=1S/C20H28O2/c1-15(8-6-9-16(2)14-19(21)22)11-12-18-17(3)10-7-13-20(18,4)5/h6,8-9,11-12,14H,7,10,13H2,1-5H3,(H,21,22)/b9-6+,12-11+,15-8+,16-14+	6	1.96253491	7.972600454				0.007138851	0.56233092	9.933542485
2023	156-62-7	DTXSID6020353	Calcium cyanamide	N#C[N-2].[Ca+2]	MYFXBBAEXORJNB-UHFFFAOYSA-N	InChI=1S/CN2.Ca/c2-1-3;/q-2;+2	5	8.149098686	7.972600454				0.029642889	2.334985297	9.933542485
2024	15667-10-4	DTXSID6065921	Peroxide, cyclohexylidenebis[(1,1-dimethylpropyl)	CCC(C)(C)OOC1(OOC(C)(C)CC)CCCCC1	IMYCVFRTNVMHAD-UHFFFAOYSA-N	InChI=1S/C16H32O4/c1-7-14(3,4)17-19-16(12-10-9-11-13-16)20-18-15(5,6)8-2/h7-13H2,1-6H3	1	191.1516355	17.21957171				0.124959253	54.77124225	20.29176944
2026	15687-27-1	DTXSID5020732	Ibuprofen	CC(C)Cc1ccc(C(C)C(=O)O)cc1	HEFNNWSXXWATRW-UHFFFAOYSA-N	InChI=1/C13H18O2/c1-9(2)8-11-4-6-12(7-5-11)10(3)13(14)15/h4-7,9-10H,8H2,1-3H3,(H,14,15)	2	40.42364926	8.219276739				0.0432779	11.58270752	10.21141788
2028	1569-02-4	DTXSID1041267	1-Ethoxy-2-propanol	CCOCC(C)O	JOLQKTGDSGKSKJ-UHFFFAOYSA-N	InChI=1/C5H12O2/c1-3-7-4-5(2)6/h5-6H,3-4H2,1-2H3	2	212.2615332	7.972600454	0.7	142.5676148	12.45419475	0.231634635	60.81992357	9.933542485
2029	15707-23-0	DTXSID4047464	3-Ethyl-2-methylpyrazine	CCc1nccnc1C	LNIMMWYNSBZESE-UHFFFAOYSA-N	InChI=1S/C7H10N2/c1-3-7-6(2)8-4-5-9-7/h4-5H,3H2,1-2H3	1	0.997811537	17.21957171				0.000652287	0.285905885	20.29176944
2030	15707-24-1	DTXSID6047101	2,3-Diethylpyrazine	CCc1nccnc1CC	GZXXANJCCWGCSV-UHFFFAOYSA-N	InChI=1S/C8H12N2/c1-3-7-8(4-2)10-6-5-9-7/h5-6H,3-4H2,1-2H3	1	0.334515362	17.21957171				0.000218679	0.095849674	20.29176944
2031	15708-41-5	DTXSID5027774	Ethylenediaminetetraacetic acid ferric sodium salt	O=C([O-])CN(CCN(CC(=O)[O-])CC(=O)[O-])CC(=O)[O-].[Fe+3].[Na+]	MKWYFZFMAMBPQK-UHFFFAOYSA-J	InChI=1S/C10H16N2O8.Fe.Na/c13-7(14)3-11(4-8(15)16)1-2-12(5-9(17)18)6-10(19)20;;/h1-6H2,(H,13,14)(H,15,16)(H,17,18)(H,19,20);;/q;+3;+1/p-4	4	4.523473304	7.972600454				0.016454435	1.296124156	9.933542485
2032	1571-08-0	DTXSID4025610	Methyl 4-formylbenzoate	COC(=O)c1ccc(C=O)cc1	FEIOASZZURHTHB-UHFFFAOYSA-N	InChI=1S/C9H8O3/c1-12-9(11)8-4-2-7(6-10)3-5-8/h2-6H,1H3	17	2.169815998	7.972600454				0.02367855	0.621723782	9.933542485
2034	15721-78-5	DTXSID3029310	4,4'-bis(1,1,3,3-Tetramethylbutyl)diphenylamine	CC(C)(C)CC(C)(C)c1ccc(Nc2ccc(C(C)(C)CC(C)(C)C)cc2)cc1	GQBHYWDCHSZDQU-UHFFFAOYSA-N	InChI=1S/C28H43N/c1-25(2,3)19-27(7,8)21-11-15-23(16-12-21)29-24-17-13-22(14-18-24)28(9,10)20-26(4,5)6/h11-18,29H,19-20H2,1-10H3	6	60.38394417	7.972600454				0.219650614	17.30198973	9.933542485
2036	157248-25-4	NODTXSID_157248-25-4	unnamed [157248-25-4]	CCCc1ccc(-c2ccc(-c3ccc(CC)cc3)c(F)c2F)cc1	ALSCPZRLSDLPES-UHFFFAOYSA-N	InChI=1S/C23H22F2/c1-3-5-17-8-12-19(13-9-17)21-15-14-20(22(24)23(21)25)18-10-6-16(4-2)7-11-18/h6-15H,3-5H2,1-2H3	1	5.734549064	17.21957171				0.003748778	1.643137268	20.29176944
2041	1576-35-8	DTXSID8051756	Toluene-4-sulphonohydrazide	Cc1ccc(S(=O)(=O)NN)cc1	ICGLPKIVTVWCFT-UHFFFAOYSA-N	InChI=1S/C7H10N2O2S/c1-6-2-4-7(5-3-6)12(10,11)9-8/h2-5,9H,8H2,1H3	2	1.046980627	8.198285005				0.001122711	0.299994449	10.18777396
2042	15763-76-5	DTXSID6047523	Sodium 4-isopropylbenzenesulfonate	CC(C)c1ccc(S(=O)(=O)[O-])cc1.[Na+]	QEKATQBVVAZOAY-UHFFFAOYSA-M	InChI=1S/C9H12O3S.Na/c1-7(2)8-3-5-9(6-4-8)13(10,11)12;/h3-7H,1-2H3,(H,10,11,12);/q;+1/p-1	5	179.5441876	7.972600454				0.653103927	51.44532595	9.933542485
2043	15764-16-6	DTXSID60166297	2,4-Dimethyl benzaldehyde	Cc1ccc(C=O)c(C)c1	GISVICWQYMUPJF-UHFFFAOYSA-N	InChI=1S/C9H10O/c1-7-3-4-9(6-10)8(2)5-7/h3-6H,1-2H3	1	0.334515362	17.21957171				0.000218679	0.095849674	20.29176944
2046	1577-22-6	DTXSID30166305	5-Hexenoic acid	C=CCCCC(=O)O	XUDOZULIAWNMIU-UHFFFAOYSA-N	InChI=1S/C6H10O2/c1-2-3-4-5-6(7)8/h2H,1,3-5H2,(H,7,8)	1	1.997755607	17.21957171				0.001305969	0.57242281	20.29176944
2047	15782-05-5	DTXSID90884851	2-Naphthalenecarboxylic acid, 4-[2-(5-chloro-4-methyl-2-sulfophenyl)diazenyl]-3-hydroxy-, strontium salt (1:1)	Cc1cc(S(=O)(=O)[O-])c(N=Nc2c(O)c(C(=O)[O-])cc3ccccc23)cc1Cl.[Sr+2]	JBMOZNVEFFSGCK-UHFFFAOYSA-L	InChI=1S/C18H13ClN2O6S.Sr/c1-9-6-15(28(25,26)27)14(8-13(9)19)20-21-16-11-5-3-2-4-10(11)7-12(17(16)22)18(23)24;/h2-8,22H,1H3,(H,23,24)(H,25,26,27);/q;+2/p-2	5	16.50540805	7.972600454				0.06003952	4.729343282	9.933542485
2048	157859-20-6	DTXSID10166323	Tri-isopropyl silyl acrylate	C=CC(=O)O[Si](C(C)C)(C(C)C)C(C)C	PQSIXYSSKXAOFE-UHFFFAOYSA-N	InChI=1S/C12H24O2Si/c1-8-12(13)14-15(9(2)3,10(4)5)11(6)7/h8-11H,1H2,2-7H3	3	14.64813013	7.972600454				0.015985064	4.197171956	9.933542485
2050	15790-07-5	DTXSID6044222	FD&C Yellow No. 6 aluminum lake	O=S(=O)([O-])c1ccc(N=Nc2c([O-])ccc3cc(S(=O)(=O)[O-])ccc23)cc1.[Al+3]	FFVVMXXUKCHQFS-UHFFFAOYSA-K	InChI=1S/C16H12N2O7S2.Al/c19-15-8-1-10-9-13(27(23,24)25)6-7-14(10)16(15)18-17-11-2-4-12(5-3-11)26(20,21)22;/h1-9,19H,(H,20,21,22)(H,23,24,25);/q;+3/p-3	2	78.0373284	10.08944294				0.07325595	22.36026602	12.31547133
2051	15793-73-4	DTXSID60864640	3H-Pyrazol-3-one, 4,4'-[(3,3'-dichloro[1,1'-biphenyl]-4,4'-diyl)bis(2,1-diazenediyl)]bis[2,4-dihydro-5-methyl-2-(4-methylphenyl)-	Cc1ccc(-n2[nH]c(C)c(N=Nc3ccc(-c4ccc(N=Nc5c(C)[nH]n(-c6ccc(C)cc6)c5=O)c(Cl)c4)cc3Cl)c2=O)cc1	UIBAAMBCJDNDSQ-UHFFFAOYSA-N	InChI=1/C34H28Cl2N8O2/c1-19-5-11-25(12-6-19)43-33(45)31(21(3)41-43)39-37-29-15-9-23(17-27(29)35)24-10-16-30(28(36)18-24)38-40-32-22(4)42-44(34(32)46)26-13-7-20(2)8-14-26/h5-18,31-32H,1-4H3	3	120.4179846	7.972600454				0.131408529	34.50372052	9.933542485
2052	158062-67-0	DTXSID8034611	Flonicamid	N#CCNC(=O)c1cnccc1C(F)(F)F	RLQJEEJISHYWON-UHFFFAOYSA-N	InChI=1S/C9H6F3N3O/c10-9(11,12)7-1-3-14-5-6(7)8(16)15-4-2-13/h1,3,5H,4H2,(H,15,16)	10	3.169189042	7.972600454	0.04	0.90502481	12.69598233	0.034584408	0.90807709	9.933542485
2054	1582-09-8	DTXSID4021395	Trifluralin	CCCN(CCC)c1c([N+](=O)[O-])cc(C(F)(F)F)cc1[N+](=O)[O-]	ZSDSQXJSNMTJDA-UHFFFAOYSA-N	InChI=1S/C13H16F3N3O4/c1-3-5-17(6-4-2)12-10(18(20)21)7-9(13(14,15)16)8-11(12)19(22)23/h7-8H,3-6H2,1-2H3	26	2.99932844	7.972600454	0.0174	1.157827028	12.42722801	0.03273077	0.85940643	9.933542485
2056	15827-60-8	DTXSID0027775	Phosphonic acid, [[(phosphonomethyl)imino]bis[2,1-ethanediylnitrilobis(methylene)]]tetrakis-	O=P(O)(O)CN(CCN(CP(=O)(O)O)CP(=O)(O)O)CCN(CP(=O)(O)O)CP(=O)(O)O	DUYCTCQXNHFCSJ-UHFFFAOYSA-N	InChI=1S/C9H28N3O15P5/c13-28(14,15)5-10(1-3-11(6-29(16,17)18)7-30(19,20)21)2-4-12(8-31(22,23)24)9-32(25,26)27/h1-9H2,(H2,13,14,15)(H2,16,17,18)(H2,19,20,21)(H2,22,23,24)(H2,25,26,27)	2	22.56666294	8.850683216				0.023053069	6.466092534	10.92233651
2058	15834-04-5	DTXSID20893259	Pentaerythritol tetrapentanoate	CCCCC(=O)OCC(COC(=O)CCCC)(COC(=O)CCCC)COC(=O)CCCC	ZQYCVIGMGPFQQS-UHFFFAOYSA-N	InChI=1S/C25H44O8/c1-5-9-13-21(26)30-17-25(18-31-22(27)14-10-6-2,19-32-23(28)15-11-7-3)20-33-24(29)16-12-8-4/h5-20H2,1-4H3	2	230.1770497	8.124986625				0.248223007	65.95330938	10.10521057
2061	15872-89-6	DTXSID10166505	Diheptyl succinate	CCCCCCCOC(=O)CCC(=O)OCCCCCCC	PBZAGXRVDLNBCJ-UHFFFAOYSA-N	InChI=1S/C18H34O4/c1-3-5-7-9-11-15-21-17(19)13-14-18(20)22-16-12-10-8-6-4-2/h3-16H2,1-2H3	3	158.8683488	7.972600454				0.173368256	45.52101685	9.933542485
2062	15875-13-5	DTXSID9041231	R 141 (catalyst)	CN(C)CCCN1CN(CCCN(C)C)CN(CCCN(C)C)C1	FZQMJOOSLXFQSU-UHFFFAOYSA-N	InChI=1S/C18H42N6/c1-19(2)10-7-13-22-16-23(14-8-11-20(3)4)18-24(17-22)15-9-12-21(5)6/h7-18H2,1-6H3	1	9.557581773	17.21957171				0.006247963	2.738562113	20.29176944
2064	15876-40-1	NODTXSID_15876-40-1	unnamed [15876-40-1]	CCN(CC)c1ccc(C(=C2C=CC(=[N+](CC)CC)C=C2)c2ccc(S(=O)(=O)[O-])cc2S(=O)(=O)[O-])cc1.CCN(CC)c1ccc(C(=C2C=CC(=[N+](CC)CC)C=C2)c2ccc(S(=O)(=O)[O-])cc2S(=O)(=O)[O-])cc1.CCN(CC)c1ccc(C(=C2C=CC(=[N+](CC)CC)C=C2)c2ccc(S(=O)(=O)[O-])cc2S(=O)(=O)[O-])cc1.[Al+3]	BAMCRALEKLKFRD-UHFFFAOYSA-K	InChI=1S/3C27H32N2O6S2.Al/c3*1-5-28(6-2)22-13-9-20(10-14-22)27(21-11-15-23(16-12-21)29(7-3)8-4)25-18-17-24(36(30,31)32)19-26(25)37(33,34)35;/h3*9-19H,5-8H2,1-4H3,(H-,30,31,32,33,34,35);/q;;;+3/p-3	1	143.3637266	17.21957171				0.09371944	41.07843169	20.29176944
[truncated: 3,905 more rows]
