# Supplementary material for: Uncertainty-aware machine learning to predict non-cancer human toxicity for the global chemicals market
Source: Nat Commun. 2026 Jan 7;17:647. doi: 10.1038/s41467-025-67374-4 (PMC12816579; doi:10.1038/s41467-025-67374-4)
Supplement: Supplementary file 4 — Source Data [file 41467_2025_67374_MOESM4_ESM.zip › Source Data/Figure S1-2.csv]

Seed	Model	fold	MAE	MdAE	RMSE	R2	Algorithm	Features
0	KNN_cddd	0	0.4787891522251766	0.32436017085114655	0.6635370677779561	0.3845140074983815	KNN	CDDD embedding
0	KNN_cddd	1	0.4932703868256507	0.3263071600066829	0.7157621644352974	0.2955957584853671	KNN	CDDD embedding
0	KNN_cddd	2	0.45381093771206577	0.3309302510309178	0.6313461744336536	0.39705565384874475	KNN	CDDD embedding
0	KNN_cddd	3	0.4788134731738965	0.3868923072354993	0.6504664426321054	0.41739997541858165	KNN	CDDD embedding
0	KNN_cddd	4	0.47634185826266223	0.3600151392309414	0.6460314041630644	0.3677213831284353	KNN	CDDD embedding
0	KNN_cddd	5	0.5281052714995693	0.3629506291352662	0.8890748658847906	0.2851018537380341	KNN	CDDD embedding
0	KNN_cddd	6	0.45158618079677065	0.336351003300698	0.6136603666075385	0.41589619955477963	KNN	CDDD embedding
0	KNN_cddd	7	0.4417385970849697	0.3484879150211544	0.6221112301395264	0.4264830649590067	KNN	CDDD embedding
0	KNN_cddd	8	0.43645318651239084	0.3277814289214511	0.599394565151626	0.48346047763512245	KNN	CDDD embedding
0	KNN_cddd	9	0.4307578695953391	0.30434421900585873	0.5880344355508045	0.3935394889071986	KNN	CDDD embedding
0	KNN_maccs	0	0.4550465009046334	0.2928178482966026	0.6377966677261228	0.43134051587813194	KNN	MACCS fingerprint
0	KNN_maccs	1	0.4722351743408313	0.30181707608404507	0.6729508004909648	0.3773397878976328	KNN	MACCS fingerprint
0	KNN_maccs	2	0.4490121685935746	0.3306153776991274	0.6353249485914907	0.3894321385012458	KNN	MACCS fingerprint
0	KNN_maccs	3	0.49168349438555986	0.38345563254220894	0.6890965660526776	0.34614586083662713	KNN	MACCS fingerprint
0	KNN_maccs	4	0.5050329797202014	0.37420443669603376	0.7185825593666035	0.21773377565309637	KNN	MACCS fingerprint
0	KNN_maccs	5	0.5133916107223567	0.3419383797353355	0.9047502586689817	0.2596707013939078	KNN	MACCS fingerprint
0	KNN_maccs	6	0.4562164306349217	0.36324312291028704	0.5937617401316496	0.4531624848573168	KNN	MACCS fingerprint
0	KNN_maccs	7	0.45221121351740906	0.3345779624890466	0.6190069299798886	0.4321924193539556	KNN	MACCS fingerprint
0	KNN_maccs	8	0.46326230585253353	0.28622321791853	0.6511221281509683	0.39045908177789923	KNN	MACCS fingerprint
0	KNN_maccs	9	0.42123229855180266	0.30477712471157625	0.5758922629012896	0.41832620789291053	KNN	MACCS fingerprint
0	KNN_morgan-512	0	0.4705938230841222	0.3111942794202758	0.6553348424122677	0.39963645590297514	KNN	MORGAN fingerprint
0	KNN_morgan-512	1	0.48470255043801147	0.35479034692982614	0.6855657350362876	0.3537765798672883	KNN	MORGAN fingerprint
0	KNN_morgan-512	2	0.44008602401200203	0.3217779847683866	0.6152609453094083	0.42738750912029044	KNN	MORGAN fingerprint
0	KNN_morgan-512	3	0.49063530021294116	0.36674718557975305	0.6900649549041584	0.34430684436717507	KNN	MORGAN fingerprint
0	KNN_morgan-512	4	0.4987736361221933	0.4015856764238923	0.6586605356673388	0.3427591922627523	KNN	MORGAN fingerprint
0	KNN_morgan-512	5	0.5198415503612818	0.3596596122737914	0.9275509577861559	0.22188630066397208	KNN	MORGAN fingerprint
0	KNN_morgan-512	6	0.43838222163100127	0.3200146544792126	0.5859725135706706	0.4674156857736045	KNN	MORGAN fingerprint
0	KNN_morgan-512	7	0.42756777323807676	0.3065947088555281	0.5948664310306552	0.4756164154550503	KNN	MORGAN fingerprint
0	KNN_morgan-512	8	0.45217374461680804	0.2992322842504649	0.6256878919455552	0.4371489811087623	KNN	MORGAN fingerprint
0	KNN_morgan-512	9	0.45512982804520624	0.3091180055137861	0.6352546795926626	0.29222901482440267	KNN	MORGAN fingerprint
0	KNN_rdkit	0	0.47497389052427674	0.33730470817814195	0.6661662363935457	0.3796267977052593	KNN	RDKIT descriptors
0	KNN_rdkit	1	0.4507377509711806	0.33245550779410826	0.6593561055035688	0.40224316438821095	KNN	RDKIT descriptors
0	KNN_rdkit	2	0.42743428280014156	0.336593684671443	0.5924037372111483	0.46914281491903775	KNN	RDKIT descriptors
0	KNN_rdkit	3	0.4872930524192272	0.37754174664627627	0.6896738300571315	0.3450499199398276	KNN	RDKIT descriptors
0	KNN_rdkit	4	0.4961204591417658	0.37431427997311073	0.6779924993018084	0.3036124259775136	KNN	RDKIT descriptors
0	KNN_rdkit	5	0.4840642076027594	0.31710723528794915	0.8699521050717622	0.31552405229329217	KNN	RDKIT descriptors
0	KNN_rdkit	6	0.41564292583052254	0.284329383301164	0.6005536371557423	0.4405806494846589	KNN	RDKIT descriptors
0	KNN_rdkit	7	0.43888515040500825	0.32506819607916215	0.6195129628252373	0.4312636842580012	KNN	RDKIT descriptors
0	KNN_rdkit	8	0.41451074755399364	0.26753254097706947	0.5934370472747197	0.49367745543104247	KNN	RDKIT descriptors
0	KNN_rdkit	9	0.43539804132322124	0.2510531308883883	0.6248430844730032	0.31523911562084006	KNN	RDKIT descriptors
0	MLR_cddd	0	0.5324910840254384	0.404711567941066	0.7112424478950459	0.2928311357386917	MLR	CDDD embedding
0	MLR_cddd	1	0.5295821352529839	0.4298737650356277	0.7374926731926803	0.25217512466671754	MLR	CDDD embedding
0	MLR_cddd	2	0.4823058958890384	0.3655419593926901	0.6621956342585279	0.33669274573659613	MLR	CDDD embedding
0	MLR_cddd	3	0.4895262630857478	0.37823141998604815	0.6918617055005268	0.3408878884673122	MLR	CDDD embedding
0	MLR_cddd	4	0.54007862088643	0.43551460548951715	0.7010338884723497	0.25547504359895123	MLR	CDDD embedding
0	MLR_cddd	5	0.5497994176075366	0.41998850845080193	0.9000952587644113	0.2672691900012909	MLR	CDDD embedding
0	MLR_cddd	6	0.4540764267373231	0.3674794630115703	0.5839519872644807	0.47108222408162626	MLR	CDDD embedding
0	MLR_cddd	7	0.5015897769871113	0.3616765223165088	0.6723211675444928	0.33017132735307253	MLR	CDDD embedding
0	MLR_cddd	8	0.47960272858276914	0.3877498185700068	0.6210269617144629	0.44550342777597973	MLR	CDDD embedding
0	MLR_cddd	9	0.45059472072436924	0.321437821337748	0.6170288696190207	0.33225910075310927	MLR	CDDD embedding
0	MLR_maccs	0	0.49167469045773005	0.36237002958818354	0.6765540915797422	0.36012838558047877	MLR	MACCS fingerprint
0	MLR_maccs	1	0.49526725296066465	0.40115239198523533	0.6845321964884696	0.3557235656350941	MLR	MACCS fingerprint
0	MLR_maccs	2	0.4682749898474508	0.34018265855334695	0.6449407904210824	0.37080999987907015	MLR	MACCS fingerprint
0	MLR_maccs	3	0.5043416303930712	0.38088228831135074	0.7129938897222684	0.3000092163969891	MLR	MACCS fingerprint
0	MLR_maccs	4	0.5395804663314429	0.4325359986492674	0.7369439047261486	0.17724582078989148	MLR	MACCS fingerprint
0	MLR_maccs	5	0.5397521576532675	0.3954887333158872	0.9140281082167835	0.2444092931257632	MLR	MACCS fingerprint
0	MLR_maccs	6	0.44810653413206386	0.37905992929356125	0.5783635159130827	0.4811573606348798	MLR	MACCS fingerprint
0	MLR_maccs	7	0.4930754188231166	0.380534872484227	0.648011755000328	0.37773420042417416	MLR	MACCS fingerprint
0	MLR_maccs	8	0.4790080702278087	0.39097993916993934	0.6177843725215185	0.4512787345240399	MLR	MACCS fingerprint
0	MLR_maccs	9	0.4590047576064594	0.3313124833006982	0.6209675941189191	0.3237070155775519	MLR	MACCS fingerprint
0	MLR_morgan-512	0	0.5309136430310365	0.4424632582238812	0.6897590415302824	0.3349066599327657	MLR	MORGAN fingerprint
0	MLR_morgan-512	1	0.5173175573995592	0.42369863242712746	0.7293012136577955	0.268695308228878	MLR	MORGAN fingerprint
0	MLR_morgan-512	2	0.5042475131624661	0.4021612019908576	0.6629143907779066	0.3352520381035158	MLR	MORGAN fingerprint
0	MLR_morgan-512	3	0.508069570714995	0.40557782017498534	0.7096078510885466	0.30664200186584956	MLR	MORGAN fingerprint
0	MLR_morgan-512	4	0.5450154197769568	0.4533299659045482	0.7095935754999799	0.23718261134365237	MLR	MORGAN fingerprint
0	MLR_morgan-512	5	0.5620995022937675	0.45090079802771865	0.9234532201807656	0.22874622063885797	MLR	MORGAN fingerprint
0	MLR_morgan-512	6	0.4992174392528148	0.4266074894232674	0.6259651075785609	0.3922371741988888	MLR	MORGAN fingerprint
0	MLR_morgan-512	7	0.5076111772658438	0.394884434817687	0.6745000784336587	0.3258226259135657	MLR	MORGAN fingerprint
0	MLR_morgan-512	8	0.4977186129662588	0.3821838997730649	0.6530674008463325	0.3868115494055483	MLR	MORGAN fingerprint
0	MLR_morgan-512	9	0.5097168984823285	0.4257730765485186	0.6572149689359428	0.24244895431365543	MLR	MORGAN fingerprint
0	MLR_rdkit	0	0.5152951407611367	0.38965519344559274	0.7038885908826622	0.30737901315343286	MLR	RDKIT descriptors
0	MLR_rdkit	1	0.49195550804584565	0.3756383675766164	0.7054400470868906	0.31576590968749074	MLR	RDKIT descriptors
0	MLR_rdkit	2	0.4979307860430864	0.41619141213982913	0.6656371179693279	0.329780308267981	MLR	RDKIT descriptors
0	MLR_rdkit	3	0.5509192047241944	0.40315661628353827	0.9090931096406308	-0.13798735964646403	MLR	RDKIT descriptors
0	MLR_rdkit	4	0.5467540058797629	0.4431196323740445	0.7173195419267906	0.22048126117844724	MLR	RDKIT descriptors
0	MLR_rdkit	5	0.5607645084576465	0.42064940309091536	0.9256285814188998	0.22510828496832147	MLR	RDKIT descriptors
0	MLR_rdkit	6	0.49108079349749056	0.43146192976898234	0.6182100968641265	0.40720290143947235	MLR	RDKIT descriptors
0	MLR_rdkit	7	0.4929950443918368	0.3800739906405268	0.6657823044528581	0.34313721058388935	MLR	RDKIT descriptors
0	MLR_rdkit	8	0.47505934892031976	0.40273348474278947	0.6157158911423709	0.4549470680701907	MLR	RDKIT descriptors
0	MLR_rdkit	9	0.4608156501425472	0.35583511432974424	0.6277688199781688	0.3088115191163865	MLR	RDKIT descriptors
0	NN_cddd	0	0.4851514785236426	0.3363827506310564	0.6650593563105351	0.3816866687184517	NN	CDDD embedding
0	NN_cddd	1	0.5146967324626207	0.4414989582110589	0.7232425477528666	0.2807954572026592	NN	CDDD embedding
0	NN_cddd	2	0.4528224551232615	0.35220478282345713	0.6120758967582842	0.43330070068200777	NN	CDDD embedding
0	NN_cddd	3	0.4673784846240618	0.3446620017358937	0.6526113014893181	0.4135514908288517	NN	CDDD embedding
0	NN_cddd	4	0.4690652109169186	0.36028891447355793	0.631922584626527	0.3950367558601191	NN	CDDD embedding
0	NN_cddd	5	0.487391770620251	0.322276953284244	0.8274953828343649	0.380703445864114	NN	CDDD embedding
0	NN_cddd	6	0.45609404117640906	0.3674654745623116	0.5890154594301027	0.4618699199345603	NN	CDDD embedding
0	NN_cddd	7	0.43150061947615986	0.3132035374730915	0.5846365703806614	0.4934968855379107	NN	CDDD embedding
0	NN_cddd	8	0.44449769613664136	0.3683260664525889	0.5898628648435841	0.4997580983847457	NN	CDDD embedding
0	NN_cddd	9	0.39619188416042483	0.280230160395214	0.5486413626206195	0.4720727229447974	NN	CDDD embedding
0	NN_maccs	0	0.4775314777976821	0.33608645403854576	0.6685844861916285	0.3751145896156617	NN	MACCS fingerprint
0	NN_maccs	1	0.48506147036964004	0.3764381454026837	0.6731422178712106	0.37698551255476764	NN	MACCS fingerprint
0	NN_maccs	2	0.46070663624337493	0.357169098889478	0.6310883772738329	0.3975479530387881	NN	MACCS fingerprint
0	NN_maccs	3	0.4843692580167033	0.3873545877703404	0.6769553098938005	0.36898351646998073	NN	MACCS fingerprint
0	NN_maccs	4	0.528937260306864	0.4547268848625472	0.7178765151892231	0.2192702537293142	NN	MACCS fingerprint
0	NN_maccs	5	0.5321897647049983	0.36718782988129384	0.9207852394783803	0.23319629495348337	NN	MACCS fingerprint
0	NN_maccs	6	0.48276820042766216	0.37869257807026147	0.6234548514586772	0.397101922280796	NN	MACCS fingerprint
0	NN_maccs	7	0.4736744811202919	0.37090152549864275	0.6162209634651977	0.43729198452757767	NN	MACCS fingerprint
0	NN_maccs	8	0.4723632616938188	0.31533067507649415	0.6603129040341341	0.37312994571145963	NN	MACCS fingerprint
0	NN_maccs	9	0.46229445865857677	0.3389822724179754	0.6179958692937388	0.3301645109060677	NN	MACCS fingerprint
0	NN_morgan-512	0	0.49115751792766416	0.3676164151844967	0.6642506949353458	0.3831893981197101	NN	MORGAN fingerprint
0	NN_morgan-512	1	0.503655092344166	0.37387280631961395	0.67638593711446	0.37096671558039906	NN	MORGAN fingerprint
0	NN_morgan-512	2	0.4592469119050935	0.3487414430047313	0.6322521814465413	0.39532391367488506	NN	MORGAN fingerprint
0	NN_morgan-512	3	0.4986844062494534	0.39023490027431285	0.6929848933955914	0.3387461088117941	NN	MORGAN fingerprint
0	NN_morgan-512	4	0.5147370836368605	0.43307212112345295	0.657526381242687	0.34502066312065016	NN	MORGAN fingerprint
0	NN_morgan-512	5	0.5392874088654327	0.3452976913672374	0.9296303363788271	0.2183936481917852	NN	MORGAN fingerprint
0	NN_morgan-512	6	0.4843224326776922	0.3549746185130078	0.6482430538186852	0.34820710017110623	NN	MORGAN fingerprint
0	NN_morgan-512	7	0.4608791460750969	0.3564793497756762	0.6166878441436685	0.4364389884765888	NN	MORGAN fingerprint
0	NN_morgan-512	8	0.47363815269216164	0.34926985030920665	0.6481065057226751	0.3960920915311693	NN	MORGAN fingerprint
0	NN_morgan-512	9	0.4803437914301707	0.3576948071327313	0.6470983937474913	0.26559157122091304	NN	MORGAN fingerprint
0	NN_rdkit	0	0.4860612420266721	0.38982513463637836	0.6555534183910697	0.3992359066730108	NN	RDKIT descriptors
0	NN_rdkit	1	0.45138853034854176	0.33564446040080353	0.65213472784797	0.4152649279162134	NN	RDKIT descriptors
0	NN_rdkit	2	0.4534742094362237	0.3271487252544385	0.6349017666237927	0.39024525077502836	NN	RDKIT descriptors
0	NN_rdkit	3	0.4490547974994563	0.29543414044962324	0.6509911678917302	0.41645964019515325	NN	RDKIT descriptors
0	NN_rdkit	4	0.5047168481603561	0.38016397313163486	0.6818078074148092	0.2957527256891609	NN	RDKIT descriptors
0	NN_rdkit	5	0.47673342793576007	0.3034414330772568	0.8805599308150593	0.29872986535266166	NN	RDKIT descriptors
0	NN_rdkit	6	0.48327125079426836	0.3811025724591999	0.619674824615719	0.40439054045418	NN	RDKIT descriptors
0	NN_rdkit	7	0.4844916306151152	0.3389383961697918	0.6636040192104239	0.34742838453559255	NN	RDKIT descriptors
0	NN_rdkit	8	0.4567056189632626	0.31082040224254603	0.6197179033346241	0.4478386029059611	NN	RDKIT descriptors
0	NN_rdkit	9	0.4480347069734498	0.3193511691457318	0.626505113601767	0.31159146014135386	NN	RDKIT descriptors
0	RF_cddd	0	0.49312618823910526	0.39236328429371725	0.6609592359685567	0.38928702606834165	RF	CDDD embedding
0	RF_cddd	1	0.4977948174255954	0.37803087913125144	0.6939380345384022	0.3378965200271824	RF	CDDD embedding
0	RF_cddd	2	0.460610133281289	0.36604204196634194	0.6286793900809954	0.4021385282155081	RF	CDDD embedding
0	RF_cddd	3	0.4823381622541923	0.36429850840741107	0.6906690633848739	0.343158305587284	RF	CDDD embedding
0	RF_cddd	4	0.5217319373170708	0.4430410098719828	0.6657903765586287	0.3284532344577261	RF	CDDD embedding
0	RF_cddd	5	0.5424607811337341	0.3908009412579765	0.8993964449809071	0.2684064998927149	RF	CDDD embedding
0	RF_cddd	6	0.4699055741621569	0.3982713832555078	0.5939984473778595	0.4527263967945758	RF	CDDD embedding
0	RF_cddd	7	0.47361182026748283	0.36267507445384073	0.6434698652736637	0.38642650588613914	RF	CDDD embedding
0	RF_cddd	8	0.4707466565429152	0.3650719279614649	0.6127973576787697	0.4601019945626682	RF	CDDD embedding
0	RF_cddd	9	0.4470051438801275	0.3404952941019208	0.5903585639310089	0.3887361052429016	RF	CDDD embedding
0	RF_maccs	0	0.4642032295263549	0.3377552747284296	0.6321033611873715	0.4414475072689653	RF	MACCS fingerprint
0	RF_maccs	1	0.46911044007488245	0.36458327240622745	0.6479040183113723	0.4228272294953205	RF	MACCS fingerprint
0	RF_maccs	2	0.4283852239731385	0.3217097237118518	0.595500678982564	0.4635779239814213	RF	MACCS fingerprint
0	RF_maccs	3	0.46063188204649874	0.3272696237525936	0.668059045353379	0.38545965042163155	RF	MACCS fingerprint
0	RF_maccs	4	0.5058851698485728	0.3957487643760593	0.6853394757764221	0.2884380267968406	RF	MACCS fingerprint
0	RF_maccs	5	0.5016609679303432	0.35742069608832105	0.8917730986997572	0.28075601337669764	RF	MACCS fingerprint
0	RF_maccs	6	0.4224964072727192	0.33207532431146225	0.5609620725297699	0.5119089102847257	RF	MACCS fingerprint
0	RF_maccs	7	0.43689177698041254	0.3252936582735595	0.5893978547648946	0.48521336186606334	RF	MACCS fingerprint
0	RF_maccs	8	0.4445847318946065	0.3439928173873996	0.6096497645217132	0.4656340513559799	RF	MACCS fingerprint
0	RF_maccs	9	0.41767087000159875	0.32340826412431767	0.5626155761227816	0.444837002425598	RF	MACCS fingerprint
0	RF_morgan-512	0	0.4949671209360945	0.38449643254434496	0.6552988126626585	0.3997024690374612	RF	MORGAN fingerprint
0	RF_morgan-512	1	0.4781076006062826	0.3885168086735977	0.6704066365054551	0.3820389580605906	RF	MORGAN fingerprint
0	RF_morgan-512	2	0.4733874147056411	0.36129850695203625	0.6186693995243114	0.4210255594404334	RF	MORGAN fingerprint
0	RF_morgan-512	3	0.49307909290610824	0.3658316502938119	0.6914163590351319	0.3417361469392103	RF	MORGAN fingerprint
0	RF_morgan-512	4	0.5102671530401737	0.42508545605966197	0.6677632670488838	0.324467441784964	RF	MORGAN fingerprint
0	RF_morgan-512	5	0.5339540624377741	0.4156149849029649	0.9100152273056226	0.25102930744243346	RF	MORGAN fingerprint
0	RF_morgan-512	6	0.4355319384453433	0.3603936674122059	0.5578067881128691	0.5173842713583579	RF	MORGAN fingerprint
0	RF_morgan-512	7	0.47169297310297964	0.3904838193113358	0.6413980108752311	0.39037133202299346	RF	MORGAN fingerprint
0	RF_morgan-512	8	0.4530939975027444	0.33801832355897554	0.6052263681526638	0.4733602489744996	RF	MORGAN fingerprint
0	RF_morgan-512	9	0.45920621988168225	0.3363405065240519	0.6142044758298215	0.33835815682085757	RF	MORGAN fingerprint
0	RF_rdkit	0	0.43001633286570534	0.3221346054843617	0.5849623907922811	0.5216523062767426	RF	RDKIT descriptors
0	RF_rdkit	1	0.45368865239375666	0.3588199007080468	0.6232466413316718	0.4659223787635466	RF	RDKIT descriptors
0	RF_rdkit	2	0.41835522124800195	0.3200953387598564	0.5720979470576231	0.504911430843351	RF	RDKIT descriptors
0	RF_rdkit	3	0.44763277580827227	0.32514813182330204	0.6458413718157117	0.4256555486040636	RF	RDKIT descriptors
0	RF_rdkit	4	0.4797431365760691	0.36469573067348215	0.6409695866769578	0.37759068874493795	RF	RDKIT descriptors
0	RF_rdkit	5	0.4696090858559469	0.3230119357263095	0.8361369767805629	0.36770118963879306	RF	RDKIT descriptors
0	RF_rdkit	6	0.4180970891695296	0.3215053174964233	0.5524807979123707	0.5265563913722555	RF	RDKIT descriptors
0	RF_rdkit	7	0.44492416769220605	0.33992371072521754	0.6071743129333526	0.4536927748934566	RF	RDKIT descriptors
0	RF_rdkit	8	0.4340139374302525	0.31311943763253414	0.5865504498062443	0.505360608299841	RF	RDKIT descriptors
0	RF_rdkit	9	0.3870707136811456	0.29088847722353117	0.5329205045835144	0.5018938890525213	RF	RDKIT descriptors
0	SVM_cddd	0	0.4304256987796029	0.32895499926581406	0.5969175446006127	0.5019000676978044	SVM	CDDD embedding
0	SVM_cddd	1	0.4572952783655063	0.3390781532878455	0.6304476352448829	0.4535096125973833	SVM	CDDD embedding
0	SVM_cddd	2	0.40594067304841314	0.33615103311811967	0.5306551612695822	0.574041875801234	SVM	CDDD embedding
0	SVM_cddd	3	0.42922735990756206	0.3072395950704627	0.613177946599802	0.48228141038202255	SVM	CDDD embedding
0	SVM_cddd	4	0.4480323491646648	0.35739615089224674	0.5992792479921262	0.45592381971423046	SVM	CDDD embedding
0	SVM_cddd	5	0.4667846752248844	0.31214037772861003	0.8271210306451088	0.38126364858066686	SVM	CDDD embedding
0	SVM_cddd	6	0.4209044930286805	0.32396547887211824	0.5554972659813611	0.5213724058950331	SVM	CDDD embedding
0	SVM_cddd	7	0.43396969018787085	0.30654563823380876	0.6076020756240904	0.45292274176634717	SVM	CDDD embedding
0	SVM_cddd	8	0.41262364154976866	0.33650175747699596	0.552013105708996	0.561896490168869	SVM	CDDD embedding
0	SVM_cddd	9	0.3884113340167969	0.28275594228048906	0.5255472786599109	0.5155816431432704	SVM	CDDD embedding
0	SVM_maccs	0	0.44465527673136435	0.27652521467523705	0.6479588874976274	0.41307488036022544	SVM	MACCS fingerprint
0	SVM_maccs	1	0.45061993417485435	0.3431055562530647	0.637413917309524	0.44136573518920097	SVM	MACCS fingerprint
0	SVM_maccs	2	0.41821916669875997	0.31551824318662436	0.5864186404465307	0.479815204455734	SVM	MACCS fingerprint
0	SVM_maccs	3	0.4495643682301465	0.32236927606336874	0.6536564913989216	0.41167153288725045	SVM	MACCS fingerprint
0	SVM_maccs	4	0.4842870185947437	0.3249217448282098	0.6848810328092003	0.2893896762731636	SVM	MACCS fingerprint
0	SVM_maccs	5	0.47761964284584213	0.32908228762434244	0.8762373982118075	0.30559782042090766	SVM	MACCS fingerprint
0	SVM_maccs	6	0.4094406415605098	0.29850093271697964	0.5472213129019488	0.5355276249028612	SVM	MACCS fingerprint
0	SVM_maccs	7	0.42091172227651347	0.3124530331037385	0.5747078725760113	0.5105543683089662	SVM	MACCS fingerprint
0	SVM_maccs	8	0.4133837399872112	0.26547303021855795	0.5857871962058263	0.5066470778994885	SVM	MACCS fingerprint
0	SVM_maccs	9	0.41631467232100733	0.28802404655705827	0.5767798659954346	0.41653179819085906	SVM	MACCS fingerprint
0	SVM_morgan-512	0	0.4688669039012978	0.33935013805607017	0.6482745347843835	0.41250291059700794	SVM	MORGAN fingerprint
0	SVM_morgan-512	1	0.4596512126003023	0.3444653449954149	0.6475071991369997	0.4235340103710725	SVM	MORGAN fingerprint
0	SVM_morgan-512	2	0.45217012933052847	0.3678938406534984	0.6155555404706617	0.42683902881899716	SVM	MORGAN fingerprint
0	SVM_morgan-512	3	0.486083983805782	0.3567006875279002	0.6815986943647865	0.360297267816047	SVM	MORGAN fingerprint
0	SVM_morgan-512	4	0.5046685998711673	0.42757468991233827	0.6615855815266378	0.33690874844679175	SVM	MORGAN fingerprint
0	SVM_morgan-512	5	0.5042167395590715	0.36998464268232767	0.893147677831455	0.2785370190279244	SVM	MORGAN fingerprint
0	SVM_morgan-512	6	0.4526955879623541	0.35534204563736704	0.5858011241531	0.4677271883246503	SVM	MORGAN fingerprint
0	SVM_morgan-512	7	0.4531086334181087	0.34513238685983616	0.6223613146231147	0.42602187246462275	SVM	MORGAN fingerprint
0	SVM_morgan-512	8	0.4308112247477756	0.3238582621538808	0.592091834780202	0.49597033363696785	SVM	MORGAN fingerprint
0	SVM_morgan-512	9	0.4420959003565372	0.3304935216388598	0.5896138856179874	0.39027722923865293	SVM	MORGAN fingerprint
0	SVM_rdkit	0	0.4338276514874172	0.3052049988472707	0.6120688411298207	0.47629304990331156	SVM	RDKIT descriptors
0	SVM_rdkit	1	0.45650736539839665	0.3712801828853338	0.6373774237821842	0.44142969975185786	SVM	RDKIT descriptors
0	SVM_rdkit	2	0.41333579437818785	0.29837232892606713	0.5725152343677822	0.5041889338544878	SVM	RDKIT descriptors
0	SVM_rdkit	3	0.45303552173533057	0.3008238492408073	0.6543069882306439	0.41049998104972374	SVM	RDKIT descriptors
0	SVM_rdkit	4	0.45882856262015764	0.3541709392565171	0.6378256159971856	0.38368157823946336	SVM	RDKIT descriptors
0	SVM_rdkit	5	0.46890676996391256	0.2971622527118094	0.8659112736462745	0.3218679150532846	SVM	RDKIT descriptors
0	SVM_rdkit	6	0.4169490369016744	0.32807948353700245	0.5586602614355356	0.5159062873244769	SVM	RDKIT descriptors
0	SVM_rdkit	7	0.4480576204076841	0.33213191345192694	0.6069642521471674	0.4540707153685667	SVM	RDKIT descriptors
0	SVM_rdkit	8	0.40005570109186506	0.27829318326618324	0.5651625964707775	0.5407757871039534	SVM	RDKIT descriptors
0	SVM_rdkit	9	0.41220722991730036	0.2858323549072237	0.5568179019795066	0.4562198023469779	SVM	RDKIT descriptors
0	XGB_cddd	0	0.47268273725061655	0.35356713724263256	0.6489419475279993	0.41129260581851024	XGB	CDDD embedding
0	XGB_cddd	1	0.4792493565936258	0.37502038035978646	0.6664931350634556	0.3892326002847891	XGB	CDDD embedding
0	XGB_cddd	2	0.43496107915081067	0.3331977790465761	0.5996347362073592	0.45610422295671116	XGB	CDDD embedding
0	XGB_cddd	3	0.4495304481236246	0.3096904374021152	0.6322780656094774	0.4495258395237277	XGB	CDDD embedding
0	XGB_cddd	4	0.4972502187268037	0.42008769182473715	0.6490820194751628	0.3617359375655782	XGB	CDDD embedding
0	XGB_cddd	5	0.5141916662679237	0.35736085178125854	0.8690270003165559	0.316979018083717	XGB	CDDD embedding
0	XGB_cddd	6	0.4529860268721452	0.3658672553481841	0.5920103141142652	0.45638375308708246	XGB	CDDD embedding
0	XGB_cddd	7	0.45246089469539574	0.3199878161272034	0.6225134881119487	0.4257411515059275	XGB	CDDD embedding
0	XGB_cddd	8	0.4323237328844737	0.33615713620663223	0.5781953044752981	0.5193520703738965	XGB	CDDD embedding
0	XGB_cddd	9	0.4185528874812197	0.3049523856213363	0.5587419201490059	0.4524553739369328	XGB	CDDD embedding
0	XGB_maccs	0	0.44510622812322864	0.2948232078832713	0.620686872930932	0.46144146126513463	XGB	MACCS fingerprint
0	XGB_maccs	1	0.45975853938970634	0.3559154156160713	0.6321570091560529	0.450542124805132	XGB	MACCS fingerprint
0	XGB_maccs	2	0.41805628211519846	0.3056825776565959	0.592134691812451	0.46962489239929417	XGB	MACCS fingerprint
0	XGB_maccs	3	0.4609524668208934	0.35351553150196713	0.6631189713635552	0.3945146888243719	XGB	MACCS fingerprint
0	XGB_maccs	4	0.4819118607881807	0.3454874293993966	0.6800482111851547	0.2993830502335042	XGB	MACCS fingerprint
0	XGB_maccs	5	0.47341028710298855	0.33791019553634394	0.8539832713567926	0.3404218930797739	XGB	MACCS fingerprint
0	XGB_maccs	6	0.4059144117861676	0.2758049351885501	0.5509930666673492	0.5291027549705045	XGB	MACCS fingerprint
0	XGB_maccs	7	0.42206526255696586	0.30147020718640327	0.5829529684304932	0.49640988080827864	XGB	MACCS fingerprint
0	XGB_maccs	8	0.4267450529369586	0.2819414787002934	0.6060886345913614	0.47185857195744574	XGB	MACCS fingerprint
0	XGB_maccs	9	0.393167628833897	0.2582249691457319	0.5550229116005766	0.45972007396273573	XGB	MACCS fingerprint
0	XGB_morgan-512	0	0.4683896943074758	0.37272873967702624	0.6329992735484792	0.4398630552804911	XGB	MORGAN fingerprint
0	XGB_morgan-512	1	0.46132431987786626	0.35027827661965283	0.640026987902595	0.4367761181595432	XGB	MORGAN fingerprint
0	XGB_morgan-512	2	0.4487310802964834	0.35086616561734574	0.5923752949893241	0.4691937882482361	XGB	MORGAN fingerprint
0	XGB_morgan-512	3	0.486046575862107	0.36771430987971154	0.6886599457341811	0.3469741788773095	XGB	MORGAN fingerprint
0	XGB_morgan-512	4	0.5061193307866985	0.4358913387760226	0.6522374310756407	0.3555152101193766	XGB	MORGAN fingerprint
0	XGB_morgan-512	5	0.5158426486180107	0.36258714054021746	0.9011171942013966	0.26560441362257814	XGB	MORGAN fingerprint
0	XGB_morgan-512	6	0.4367339951113738	0.3514190781521396	0.5602142635941941	0.5132093746449669	XGB	MORGAN fingerprint
0	XGB_morgan-512	7	0.4332880300754238	0.3270785408149579	0.5980856579432962	0.46992546563941584	XGB	MORGAN fingerprint
0	XGB_morgan-512	8	0.44231146707517516	0.3261539473405195	0.5902405778992049	0.4991172430132176	XGB	MORGAN fingerprint
0	XGB_morgan-512	9	0.43811553870988507	0.31569149361676097	0.5876886610895977	0.3942524978420351	XGB	MORGAN fingerprint
0	XGB_rdkit	0	0.416818128536633	0.29889977766424325	0.5841701025976176	0.5229472017443277	XGB	RDKIT descriptors
0	XGB_rdkit	1	0.4444239581617206	0.3734755976348014	0.6208170585137296	0.4700782187058745	XGB	RDKIT descriptors
0	XGB_rdkit	2	0.3943616675814767	0.3042749639396609	0.5411641769298843	0.5570035959062916	XGB	RDKIT descriptors
0	XGB_rdkit	3	0.43253291612481387	0.2974438346779944	0.6320624652319435	0.44990118767677845	XGB	RDKIT descriptors
0	XGB_rdkit	4	0.4558797311262403	0.3412540425299382	0.6213351522426698	0.4151384323266647	XGB	RDKIT descriptors
0	XGB_rdkit	5	0.44927008723200185	0.2850269720460239	0.8078588392073873	0.4097466407055992	XGB	RDKIT descriptors
0	XGB_rdkit	6	0.4028740173630946	0.30949216918962996	0.5392488930677748	0.5489627546156761	XGB	RDKIT descriptors
0	XGB_rdkit	7	0.43634249232354533	0.33344510419514206	0.6003461952256456	0.46591093125578587	XGB	RDKIT descriptors
0	XGB_rdkit	8	0.41804694388323	0.30540128677284084	0.5763076293435021	0.5224853579048396	XGB	RDKIT descriptors
0	XGB_rdkit	9	0.3915187896656332	0.2753380878283256	0.5401405441332491	0.488305717659985	XGB	RDKIT descriptors
0	consensus_consensus	0	0.4122359905059614	0.2907499720866109	0.575376778961885	0.5372009526450586	consensus	consensus
0	consensus_consensus	1	0.4385610831473018	0.33514997734404295	0.609806738927541	0.48870808428079326	consensus	consensus
0	consensus_consensus	2	0.3904881300022842	0.3226820617052295	0.5198808202276202	0.5911634530910392	consensus	consensus
0	consensus_consensus	3	0.41916034781152306	0.30045313105832383	0.609526737256253	0.48842863405841286	consensus	consensus
0	consensus_consensus	4	0.43681504390862713	0.36602610599898266	0.5933336613286195	0.4666660746414878	consensus	consensus
0	consensus_consensus	5	0.44922022759213437	0.28637557424357296	0.8084588550127408	0.40886952492859674	consensus	consensus
0	consensus_consensus	6	0.39878911263548594	0.2831784858710238	0.5318898189203741	0.5611892721707119	consensus	consensus
0	consensus_consensus	7	0.4252878181118879	0.3187957958708241	0.588586645057132	0.48662942585722946	consensus	consensus
0	consensus_consensus	8	0.405338937563817	0.31064385964976315	0.5480996414920656	0.5680862887795468	consensus	consensus
0	consensus_consensus	9	0.3733335934868473	0.2364544562604629	0.5165017672679575	0.5321133727836193	consensus	consensus
1	KNN_cddd	0	0.5030952282977698	0.38137225708993094	0.7233109641601939	0.32200300958224115	KNN	CDDD embedding
1	KNN_cddd	1	0.43047298413108304	0.31532068774680244	0.5780178876942456	0.4614741932468225	KNN	CDDD embedding
1	KNN_cddd	2	0.46249632441067984	0.34280857838056744	0.6250958458980873	0.3858804446140571	KNN	CDDD embedding
1	KNN_cddd	3	0.47937994968349457	0.3295917357818541	0.6468011434256005	0.37435275959767156	KNN	CDDD embedding
1	KNN_cddd	4	0.4621448938456425	0.3069626515513184	0.6874356837492582	0.3098185341617956	KNN	CDDD embedding
1	KNN_cddd	5	0.47827053817715687	0.3379492527744543	0.6635649543812903	0.42607500948933763	KNN	CDDD embedding
1	KNN_cddd	6	0.45131705480802925	0.3186582969008347	0.6057991876049473	0.46613869109487205	KNN	CDDD embedding
1	KNN_cddd	7	0.45870195269789366	0.35915362721614486	0.6055752087027009	0.4463552631101485	KNN	CDDD embedding
1	KNN_cddd	8	0.41977953226065023	0.3516325019342226	0.55471604508757	0.5251043826928394	KNN	CDDD embedding
1	KNN_cddd	9	0.49845590287083935	0.3336614208432014	0.8482509801214192	0.3063856011514108	KNN	CDDD embedding
1	KNN_maccs	0	0.501819511754359	0.3556365400399566	0.7156942252141554	0.33620695845911563	KNN	MACCS fingerprint
1	KNN_maccs	1	0.46949713722804565	0.33612313666133975	0.6373427704511567	0.3452581659940629	KNN	MACCS fingerprint
1	KNN_maccs	2	0.4519888770588082	0.323077487026731	0.6297642634723266	0.37667330538988497	KNN	MACCS fingerprint
1	KNN_maccs	3	0.5137577950035123	0.3751675608961902	0.6944201760145507	0.27883832884987236	KNN	MACCS fingerprint
1	KNN_maccs	4	0.45365296249583464	0.29648862091127204	0.7116969141402523	0.26024260691176815	KNN	MACCS fingerprint
1	KNN_maccs	5	0.421798065016715	0.2703149263237907	0.6210127850001735	0.4973226278408994	KNN	MACCS fingerprint
1	KNN_maccs	6	0.4705889249084451	0.35266072129108816	0.6401244660642627	0.40392634580781717	KNN	MACCS fingerprint
1	KNN_maccs	7	0.46504894417888576	0.37197723022133555	0.60208317842242	0.4527220029436029	KNN	MACCS fingerprint
1	KNN_maccs	8	0.42289025597390917	0.30629017693056637	0.56992696519801	0.49870298740757446	KNN	MACCS fingerprint
1	KNN_maccs	9	0.526306919452017	0.35695269064625235	0.8955351611384417	0.22690183207281678	KNN	MACCS fingerprint
1	KNN_morgan-512	0	0.5116610920764771	0.391273559302697	0.7252791796372929	0.3183081678692866	KNN	MORGAN fingerprint
1	KNN_morgan-512	1	0.45800145305316103	0.3512949516157724	0.6166235834496114	0.3871358404783267	KNN	MORGAN fingerprint
1	KNN_morgan-512	2	0.4475459623755396	0.3275425977190829	0.6284095532949294	0.379352145159646	KNN	MORGAN fingerprint
1	KNN_morgan-512	3	0.5149601807614498	0.35517382855249124	0.706632534488161	0.2532499958539486	KNN	MORGAN fingerprint
1	KNN_morgan-512	4	0.49076323269406646	0.3421711293273637	0.7480126557633161	0.18282129584612072	KNN	MORGAN fingerprint
1	KNN_morgan-512	5	0.4408123926784199	0.3004575571131358	0.6227419088135959	0.4945194601540024	KNN	MORGAN fingerprint
1	KNN_morgan-512	6	0.4503871586568798	0.3442846228906624	0.6315506442884354	0.4197870219182168	KNN	MORGAN fingerprint
1	KNN_morgan-512	7	0.4746746497872053	0.3715931466681939	0.6151735986748142	0.42866559437334806	KNN	MORGAN fingerprint
1	KNN_morgan-512	8	0.40076843365948267	0.2953433855991632	0.5348211066866025	0.5585578662532165	KNN	MORGAN fingerprint
1	KNN_morgan-512	9	0.5134848168779792	0.34441058521257073	0.8845904713860766	0.24568303775335554	KNN	MORGAN fingerprint
1	KNN_rdkit	0	0.4707184699937647	0.31822571189360116	0.7187495042875308	0.3305274327305824	KNN	RDKIT descriptors
1	KNN_rdkit	1	0.43308844124758794	0.30945472221658443	0.5937479381824334	0.4317647230458087	KNN	RDKIT descriptors
1	KNN_rdkit	2	0.4580566637327545	0.30251230926761985	0.6497295642992108	0.33652439579507754	KNN	RDKIT descriptors
1	KNN_rdkit	3	0.4881590222122886	0.35952176725717244	0.65388650673555	0.36057041462444306	KNN	RDKIT descriptors
1	KNN_rdkit	4	0.45306386861640574	0.28971337252188323	0.7105503878748168	0.2626241490793303	KNN	RDKIT descriptors
1	KNN_rdkit	5	0.4265370333367694	0.2911590760422933	0.6126562727052822	0.5107599268782982	KNN	RDKIT descriptors
1	KNN_rdkit	6	0.44890213927053013	0.32238929486193935	0.6195985539233108	0.4415402665415701	KNN	RDKIT descriptors
1	KNN_rdkit	7	0.45048471228413234	0.33179987184456206	0.6042991461356901	0.44868607508627834	KNN	RDKIT descriptors
1	KNN_rdkit	8	0.4336005134566069	0.33705452570964534	0.5796616468518465	0.48143185107684083	KNN	RDKIT descriptors
1	KNN_rdkit	9	0.5170079030590142	0.3507976743789878	0.8857317313844681	0.24373540857901765	KNN	RDKIT descriptors
1	MLR_cddd	0	0.5004504928781474	0.35438919816909387	0.7279635916340909	0.31325265742612396	MLR	CDDD embedding
1	MLR_cddd	1	0.4847599042716184	0.3780357390319744	0.633531103173937	0.3530661946455844	MLR	CDDD embedding
1	MLR_cddd	2	0.49024707175686816	0.3993647731347909	0.6478497567697585	0.3403579976086287	MLR	CDDD embedding
1	MLR_cddd	3	0.5162258417782345	0.39675503471707496	0.6695245463818325	0.3296201018138164	MLR	CDDD embedding
1	MLR_cddd	4	0.5047920933725163	0.39362429184038183	0.7152099112716914	0.25292157062992215	MLR	CDDD embedding
1	MLR_cddd	5	0.49349190702212725	0.3736591040240782	0.6883867427422926	0.382334634975127	MLR	CDDD embedding
1	MLR_cddd	6	0.4864491043718969	0.3775335172280305	0.6539230899694597	0.3779512541753952	MLR	CDDD embedding
1	MLR_cddd	7	0.5027442552421544	0.41091112565133425	0.6548070816736524	0.3526759600033166	MLR	CDDD embedding
1	MLR_cddd	8	0.47548415317662723	0.40421472132731795	0.5999074970548944	0.44457517817855396	MLR	CDDD embedding
1	MLR_cddd	9	0.5301125007963899	0.36492121148660006	0.8722651347351675	0.2665569675743943	MLR	CDDD embedding
1	MLR_maccs	0	0.5319006440186326	0.4061532595512163	0.7434915478270003	0.2836426175113419	MLR	MACCS fingerprint
1	MLR_maccs	1	0.48330546512554245	0.37415130176053935	0.6475703436293573	0.32407600229282385	MLR	MACCS fingerprint
1	MLR_maccs	2	0.4753017433673419	0.39400085761632453	0.624330659379055	0.3873830250369804	MLR	MACCS fingerprint
1	MLR_maccs	3	0.5319699800892819	0.42102857456366083	0.6960304496330665	0.2754898834240592	MLR	MACCS fingerprint
1	MLR_maccs	4	0.4833788230889907	0.33368151399214185	0.7187216951170193	0.2455670331965233	MLR	MACCS fingerprint
1	MLR_maccs	5	0.49348398734354365	0.3641820812362626	0.6808679346628717	0.3957536761715287	MLR	MACCS fingerprint
1	MLR_maccs	6	0.4647433842303528	0.3630751612350165	0.6290484380887595	0.42437552635719034	MLR	MACCS fingerprint
1	MLR_maccs	7	0.4737324351288418	0.40052258221539105	0.605821925607891	0.4459040513074729	MLR	MACCS fingerprint
1	MLR_maccs	8	0.45782343510329154	0.37928474306276927	0.5894213234256092	0.4638227386693933	MLR	MACCS fingerprint
1	MLR_maccs	9	0.5195631672196801	0.349271124868467	0.8897503200382342	0.23685745564010563	MLR	MACCS fingerprint
1	MLR_morgan-512	0	0.5515608824119413	0.4197230784008077	0.7686556680696639	0.23433051778163727	MLR	MORGAN fingerprint
1	MLR_morgan-512	1	0.506484342502203	0.4013945142165114	0.6628588930151685	0.2917833424982018	MLR	MORGAN fingerprint
1	MLR_morgan-512	2	0.49586816065918227	0.4029083430791789	0.6520948112932536	0.3316850283395377	MLR	MORGAN fingerprint
1	MLR_morgan-512	3	0.5396215047625532	0.45575412177553454	0.6851529571879239	0.29795807498121474	MLR	MORGAN fingerprint
1	MLR_morgan-512	4	0.5300157430230746	0.39665603190348153	0.7613843907846518	0.15334381224810056	MLR	MORGAN fingerprint
1	MLR_morgan-512	5	0.5091060027291482	0.40095316895291666	0.6704174817095623	0.41416014407023793	MLR	MORGAN fingerprint
1	MLR_morgan-512	6	0.48596260588823137	0.39390880725388366	0.6506812124596992	0.38410368134994755	MLR	MORGAN fingerprint
1	MLR_morgan-512	7	0.5295074638932311	0.44506775023961564	0.6624146334660276	0.3375473579195406	MLR	MORGAN fingerprint
1	MLR_morgan-512	8	0.48291751473606254	0.3923826605633969	0.633301431610899	0.3810185340524783	MLR	MORGAN fingerprint
1	MLR_morgan-512	9	0.5485172496160687	0.42146803406431443	0.8870592225215098	0.24146680550064215	MLR	MORGAN fingerprint
1	MLR_rdkit	0	0.519587915440222	0.38597055412723447	0.7502013179912549	0.2706544877079521	MLR	RDKIT descriptors
1	MLR_rdkit	1	0.47763671263510776	0.3902934847192998	0.6244262327775314	0.3715275526038664	MLR	RDKIT descriptors
1	MLR_rdkit	2	0.5126535503182447	0.43077204346064146	0.6888983006431654	0.2541183409579524	MLR	RDKIT descriptors
1	MLR_rdkit	3	0.5105644684914339	0.4085122638649141	0.6650905332547477	0.33847005508249695	MLR	RDKIT descriptors
1	MLR_rdkit	4	0.5020996632737056	0.37581473652355735	0.742132472669639	0.19561860215435012	MLR	RDKIT descriptors
1	MLR_rdkit	5	0.49835613071403784	0.38240814034511295	0.6976351363970459	0.36562662805119406	MLR	RDKIT descriptors
1	MLR_rdkit	6	0.4991678905164375	0.39345998179892683	0.6757831613474691	0.33566703065445236	MLR	RDKIT descriptors
1	MLR_rdkit	7	0.5001787101909183	0.38057094564665706	0.6498810672053867	0.362378767191347	MLR	RDKIT descriptors
1	MLR_rdkit	8	0.4895663908687023	0.4322093378877714	0.6106210323090121	0.4245597660026491	MLR	RDKIT descriptors
1	MLR_rdkit	9	0.575654563526993	0.40922146059896125	1.0284745184112882	-0.019662463301442834	MLR	RDKIT descriptors
1	NN_cddd	0	0.4641255108490968	0.3384465435070183	0.652487545090485	0.4482756881011466	NN	CDDD embedding
1	NN_cddd	1	0.45265193339891346	0.36453419485011174	0.6106673269707406	0.39891854185585485	NN	CDDD embedding
1	NN_cddd	2	0.4477525303525255	0.3234924327262756	0.621265045794129	0.39338444771834313	NN	CDDD embedding
1	NN_cddd	3	0.44799233988483095	0.30632521939431534	0.6091906378483	0.4449981686849346	NN	CDDD embedding
1	NN_cddd	4	0.49091673808986214	0.38147019306946195	0.7053923319776798	0.27329086865360175	NN	CDDD embedding
1	NN_cddd	5	0.4197318175031833	0.3199126836539079	0.564269286517596	0.5849875955869355	NN	CDDD embedding
1	NN_cddd	6	0.4647514315721847	0.36565739749946813	0.6183131516006938	0.4438549937875107	NN	CDDD embedding
1	NN_cddd	7	0.4308924863081478	0.3723482125467674	0.5468712287522948	0.5484923099159524	NN	CDDD embedding
1	NN_cddd	8	0.3989540541982787	0.34311069215375056	0.5051184718683029	0.6062294728612058	NN	CDDD embedding
1	NN_cddd	9	0.5063751051112952	0.3651494914022031	0.8428555185715159	0.3151812710172289	NN	CDDD embedding
1	NN_maccs	0	0.5027918885738193	0.3835972070770819	0.7063470249948497	0.3534324415029907	NN	MACCS fingerprint
1	NN_maccs	1	0.480154722758108	0.37617884810403246	0.6260899868160898	0.3681740209144849	NN	MACCS fingerprint
1	NN_maccs	2	0.45892742601601744	0.32319401011800686	0.6364368551279456	0.3633945631058024	NN	MACCS fingerprint
1	NN_maccs	3	0.5047381943190332	0.3847667104526842	0.6742174107561998	0.32018944683840944	NN	MACCS fingerprint
1	NN_maccs	4	0.4899458089429133	0.3394933999342331	0.7434040673689669	0.19285973241143606	NN	MACCS fingerprint
1	NN_maccs	5	0.4817892189852761	0.3519982675030482	0.6665576763773542	0.4208864558377309	NN	MACCS fingerprint
1	NN_maccs	6	0.45922477955052116	0.36419348319238964	0.6002001328018638	0.4759614357627002	NN	MACCS fingerprint
1	NN_maccs	7	0.5007338055746712	0.4433994917343851	0.6319798006296771	0.39702209875166306	NN	MACCS fingerprint
1	NN_maccs	8	0.43072633653708703	0.34815996817902395	0.5542878469286509	0.5258372655641519	NN	MACCS fingerprint
1	NN_maccs	9	0.5253886418471929	0.34600087814710934	0.8831833275361832	0.24808095697770405	NN	MACCS fingerprint
1	NN_morgan-512	0	0.5650038572397519	0.4338093188253127	0.7945866766259256	0.1817985839563292	NN	MORGAN fingerprint
1	NN_morgan-512	1	0.48143171953457653	0.3975030370170227	0.636812227014472	0.3463477661860439	NN	MORGAN fingerprint
1	NN_morgan-512	2	0.4914905355655831	0.367791018497192	0.681851050897905	0.26930063551060435	NN	MORGAN fingerprint
1	NN_morgan-512	3	0.5313204769441756	0.42824760351477864	0.6912281790622057	0.28545292713461146	NN	MORGAN fingerprint
1	NN_morgan-512	4	0.5167833426542073	0.36055600400413534	0.7509324518480722	0.17642928652684897	NN	MORGAN fingerprint
1	NN_morgan-512	5	0.49366585127133544	0.35171445404551394	0.6859221693382382	0.3867494689287103	NN	MORGAN fingerprint
1	NN_morgan-512	6	0.448865764038472	0.3265003829200763	0.6055336323327014	0.4666066303571983	NN	MORGAN fingerprint
1	NN_morgan-512	7	0.501308129961938	0.405913225875671	0.6395986547407547	0.38239602297108843	NN	MORGAN fingerprint
1	NN_morgan-512	8	0.42910247617828223	0.316997079594032	0.5595695843991861	0.5167577406830844	NN	MORGAN fingerprint
1	NN_morgan-512	9	0.521995166769877	0.3689700112342771	0.8828650065859356	0.24862287945909578	NN	MORGAN fingerprint
1	NN_rdkit	0	0.5061040990235613	0.3758963792560863	0.7106728090251584	0.3454888220339526	NN	RDKIT descriptors
1	NN_rdkit	1	0.4253053852445732	0.323311856421278	0.5721678804330337	0.47231966275156767	NN	RDKIT descriptors
1	NN_rdkit	2	0.4664153709581124	0.3360457514308586	0.643170641912675	0.3498521568451267	NN	RDKIT descriptors
1	NN_rdkit	3	0.47725414889954737	0.32425410970317725	0.6383437836657136	0.39060730719842907	NN	RDKIT descriptors
1	NN_rdkit	4	0.5029449146046739	0.35481916790781476	0.7285004029820301	0.22489820735403876	NN	RDKIT descriptors
1	NN_rdkit	5	0.4792051486208853	0.377872508858196	0.6682702881062877	0.4179067563652269	NN	RDKIT descriptors
1	NN_rdkit	6	0.45915127816348406	0.34852729086056855	0.616038370636958	0.4479395936269339	NN	RDKIT descriptors
1	NN_rdkit	7	0.4267601560338216	0.31950860988113927	0.5593553386564235	0.5276427607579887	NN	RDKIT descriptors
1	NN_rdkit	8	0.4334072174347617	0.3437299329663208	0.5658198457140177	0.5059020436946753	NN	RDKIT descriptors
1	NN_rdkit	9	0.527242276718727	0.3669420024068639	0.8770847461415774	0.2584294472688118	NN	RDKIT descriptors
1	RF_cddd	0	0.49884918130127553	0.3721696038237037	0.710989721676482	0.34490495525735554	RF	CDDD embedding
1	RF_cddd	1	0.46183824147064484	0.3524373405813803	0.6097305024600411	0.40076136489977077	RF	CDDD embedding
1	RF_cddd	2	0.49160483500411295	0.39205651806464825	0.6584493188792118	0.31859642659517773	RF	CDDD embedding
1	RF_cddd	3	0.4986060309233611	0.4040678520983656	0.6511595053159122	0.36589271232840104	RF	CDDD embedding
1	RF_cddd	4	0.4880592589638842	0.3709623814120415	0.7028811169669859	0.27845586523792787	RF	CDDD embedding
1	RF_cddd	5	0.4816262602653498	0.35841109611841593	0.687461290250508	0.3839942709873636	RF	CDDD embedding
1	RF_cddd	6	0.4757561845982132	0.3716901329779423	0.6357276428041225	0.4120867264713398	RF	CDDD embedding
1	RF_cddd	7	0.4833213567876561	0.3937018205114642	0.6239675645715362	0.412214281500739	RF	CDDD embedding
1	RF_cddd	8	0.45109228354720265	0.39590160007267183	0.5650695315290748	0.5072115873697435	RF	CDDD embedding
1	RF_cddd	9	0.5228581033939328	0.3762349612211544	0.8609476054796706	0.2854661546461357	RF	CDDD embedding
1	RF_maccs	0	0.48305961742804093	0.3478922900630932	0.6897716131650731	0.3834216029343812	RF	MACCS fingerprint
1	RF_maccs	1	0.453161835501739	0.33768339411452053	0.6124744916327141	0.3953556839410428	RF	MACCS fingerprint
1	RF_maccs	2	0.4494654330763206	0.33667382369991805	0.6208412807331791	0.3942117107585933	RF	MACCS fingerprint
1	RF_maccs	3	0.4823648003912908	0.3626060153769468	0.6546543171932747	0.35906786344174535	RF	MACCS fingerprint
1	RF_maccs	4	0.4389148165720118	0.29987477365107806	0.67236085700717	0.3397567151860421	RF	MACCS fingerprint
1	RF_maccs	5	0.43031640364620705	0.3411978420499311	0.5991464601206858	0.5320987029245738	RF	MACCS fingerprint
1	RF_maccs	6	0.44851842906959905	0.3372438773348396	0.6086935681699114	0.461025151351256	RF	MACCS fingerprint
1	RF_maccs	7	0.4665641599949108	0.3962699672975818	0.5802135724965893	0.49175774631793145	RF	MACCS fingerprint
1	RF_maccs	8	0.41017438305732495	0.34873360385885466	0.5320497146239019	0.5631210348166067	RF	MACCS fingerprint
1	RF_maccs	9	0.4902010664568154	0.33298559962690666	0.8543866040341862	0.2963151180024737	RF	MACCS fingerprint
1	RF_morgan-512	0	0.512371539677369	0.41117958327361936	0.7306047590999204	0.308260360659556	RF	MORGAN fingerprint
1	RF_morgan-512	1	0.4813282228847485	0.38391497927306895	0.6379874992711744	0.343932836952611	RF	MORGAN fingerprint
1	RF_morgan-512	2	0.4708524324961639	0.3590831531258081	0.639917775847184	0.3564118340364191	RF	MORGAN fingerprint
1	RF_morgan-512	3	0.49595134144340397	0.37170250084523837	0.6504607837960049	0.3672528297523022	RF	MORGAN fingerprint
1	RF_morgan-512	4	0.48044846326384966	0.3397672803166585	0.7278206105953459	0.22634408838844655	RF	MORGAN fingerprint
1	RF_morgan-512	5	0.4572843303452948	0.32418360662893697	0.6285110998512404	0.4851103552950362	RF	MORGAN fingerprint
1	RF_morgan-512	6	0.45685082956330564	0.3703634811178964	0.6139201169291232	0.45172959618223896	RF	MORGAN fingerprint
1	RF_morgan-512	7	0.49177956767492237	0.41343159132929674	0.6166159565693179	0.4259833116404359	RF	MORGAN fingerprint
1	RF_morgan-512	8	0.4429960676753246	0.32897920013834137	0.5710313107906788	0.4967583820818333	RF	MORGAN fingerprint
1	RF_morgan-512	9	0.5219403553989751	0.381053122868773	0.8694577940091613	0.2712704680474848	RF	MORGAN fingerprint
1	RF_rdkit	0	0.46213172548066506	0.3168604147361034	0.6627133409020771	0.43084691248424367	RF	RDKIT descriptors
1	RF_rdkit	1	0.42952390777525684	0.31705762060492515	0.5642950672875684	0.4867411213574797	RF	RDKIT descriptors
1	RF_rdkit	2	0.4371354004733704	0.3285644864622985	0.6023215854154319	0.4298139920038725	RF	RDKIT descriptors
1	RF_rdkit	3	0.4382688471055798	0.34210404698940877	0.5891511294251203	0.4809115036186191	RF	RDKIT descriptors
1	RF_rdkit	4	0.4425978411308751	0.29816409293752644	0.6746020682543123	0.33534774071738516	RF	RDKIT descriptors
1	RF_rdkit	5	0.4269436110831501	0.3207321663593521	0.5806389231510215	0.5605590302352698	RF	RDKIT descriptors
1	RF_rdkit	6	0.43483832282600443	0.30073372919016594	0.5961161552795466	0.4830686667867137	RF	RDKIT descriptors
1	RF_rdkit	7	0.4402531905165436	0.3547034946338372	0.5687782078546145	0.5115941044301053	RF	RDKIT descriptors
1	RF_rdkit	8	0.39390730832822957	0.3365011688108246	0.5161379324696742	0.5888613918897563	RF	RDKIT descriptors
1	RF_rdkit	9	0.48257804868228105	0.32718861424961787	0.8265340025524024	0.34144688386805777	RF	RDKIT descriptors
1	SVM_cddd	0	0.44446384990453824	0.30445391444593994	0.6331351685406157	0.48051795078039683	SVM	CDDD embedding
1	SVM_cddd	1	0.408803808047948	0.3069866950984199	0.5527260749913878	0.5075707193387227	SVM	CDDD embedding
1	SVM_cddd	2	0.43251595137015025	0.3236627757320407	0.6062262623029839	0.42239732718660283	SVM	CDDD embedding
1	SVM_cddd	3	0.4383099499472181	0.3188255151332542	0.5904713082639155	0.47858253430032704	SVM	CDDD embedding
1	SVM_cddd	4	0.4628029582825027	0.356406040195852	0.6650555459421578	0.3540260755920033	SVM	CDDD embedding
1	SVM_cddd	5	0.4087338539431127	0.2890260572546002	0.5654236537178811	0.5832878158538872	SVM	CDDD embedding
1	SVM_cddd	6	0.42749190672891973	0.3467941193937809	0.5588048924398457	0.5457536217741734	SVM	CDDD embedding
1	SVM_cddd	7	0.42774276343878925	0.33613124864641497	0.5343654298776702	0.5689062672279407	SVM	CDDD embedding
1	SVM_cddd	8	0.3783176286614191	0.3135440137332983	0.4848641153840086	0.6371753438745045	SVM	CDDD embedding
1	SVM_cddd	9	0.47185402938885346	0.30801550792056265	0.8223702409856283	0.3480652478484554	SVM	CDDD embedding
1	SVM_maccs	0	0.46674338956308276	0.3356335729244668	0.6807849260304469	0.3993831229853815	SVM	MACCS fingerprint
1	SVM_maccs	1	0.4190650036608115	0.3096259969639372	0.5903494112430019	0.4382510985762289	SVM	MACCS fingerprint
1	SVM_maccs	2	0.417541947288141	0.27407949425105493	0.5854802905955414	0.4612537494386916	SVM	MACCS fingerprint
1	SVM_maccs	3	0.467615529207786	0.3297341951186279	0.6481510132855784	0.3717385909659615	SVM	MACCS fingerprint
1	SVM_maccs	4	0.4391389284096846	0.28135391667636656	0.6964147241151858	0.2916709750924722	SVM	MACCS fingerprint
1	SVM_maccs	5	0.4209932891378661	0.25877826911980506	0.6115461771467122	0.5125312666051944	SVM	MACCS fingerprint
1	SVM_maccs	6	0.41646222581053455	0.3234433916199855	0.5642314316126026	0.5368884364329805	SVM	MACCS fingerprint
1	SVM_maccs	7	0.4256234223908581	0.3323490840083405	0.5316454545102903	0.5732837214262944	SVM	MACCS fingerprint
1	SVM_maccs	8	0.3954672684359592	0.32289953381610914	0.5188027387307154	0.5846050373114962	SVM	MACCS fingerprint
1	SVM_maccs	9	0.4948400452417475	0.32872770465254586	0.8725785240342728	0.2660298469093876	SVM	MACCS fingerprint
1	SVM_morgan-512	0	0.471025627154787	0.35127910525156913	0.6862492768977183	0.38970267116459634	SVM	MORGAN fingerprint
1	SVM_morgan-512	1	0.4697035314471466	0.377359037135631	0.6294712384407828	0.36133113421639795	SVM	MORGAN fingerprint
1	SVM_morgan-512	2	0.43940601622996023	0.341971030784487	0.6160174293340469	0.403588922306387	SVM	MORGAN fingerprint
1	SVM_morgan-512	3	0.4776168926648067	0.371959446708523	0.6457946872670157	0.37629832389403495	SVM	MORGAN fingerprint
1	SVM_morgan-512	4	0.4963596130816232	0.3387687388569407	0.7359255464354564	0.20901744257477783	SVM	MORGAN fingerprint
1	SVM_morgan-512	5	0.4569109288419227	0.33493486673206974	0.6301425203229135	0.4824338975544813	SVM	MORGAN fingerprint
1	SVM_morgan-512	6	0.4430382449508855	0.3336860037254241	0.6068824888135662	0.4642276628020213	SVM	MORGAN fingerprint
1	SVM_morgan-512	7	0.46764631061923007	0.38297974526432155	0.5831116137634622	0.48666794655902557	SVM	MORGAN fingerprint
1	SVM_morgan-512	8	0.4230588158475754	0.3229094166088755	0.551709049844298	0.5302390400077122	SVM	MORGAN fingerprint
1	SVM_morgan-512	9	0.5049937515677078	0.35772881039346727	0.8704384674606538	0.26962565276234796	SVM	MORGAN fingerprint
1	SVM_rdkit	0	0.43268755191760205	0.2930353812512183	0.6648740128316328	0.4271295954138359	SVM	RDKIT descriptors
1	SVM_rdkit	1	0.41509626667580035	0.2986297016812536	0.5831402476105401	0.4518871337517476	SVM	RDKIT descriptors
1	SVM_rdkit	2	0.4517119343015858	0.3276225012218914	0.6247606774127867	0.3865388343309537	SVM	RDKIT descriptors
1	SVM_rdkit	3	0.45696395543521073	0.35072143993306115	0.6031025711228754	0.4560357788527517	SVM	RDKIT descriptors
1	SVM_rdkit	4	0.4484819933445498	0.3065483226044601	0.6878100213700302	0.3090666638759991	SVM	RDKIT descriptors
1	SVM_rdkit	5	0.4084084116954679	0.31304563301658894	0.5725979528508849	0.5726459386837828	SVM	RDKIT descriptors
1	SVM_rdkit	6	0.4193419306297913	0.3049507520124366	0.5872846426924487	0.49827197233296894	SVM	RDKIT descriptors
1	SVM_rdkit	7	0.4171523591106919	0.31593256152493865	0.5468315219034127	0.5485578730534032	SVM	RDKIT descriptors
1	SVM_rdkit	8	0.3919782842834566	0.3322846822479315	0.5052946524836306	0.6059547379771582	SVM	RDKIT descriptors
1	SVM_rdkit	9	0.5038164667709671	0.35261565330598543	0.8740219927343019	0.263599488551329	SVM	RDKIT descriptors
1	XGB_cddd	0	0.4767161381142752	0.33333805641055303	0.6783275878056859	0.4037112302647997	XGB	CDDD embedding
1	XGB_cddd	1	0.4342863685210711	0.34962339221479355	0.5792110561559732	0.45924860399302503	XGB	CDDD embedding
1	XGB_cddd	2	0.4710530279883318	0.397133675280698	0.6427849499442758	0.35063167506010373	XGB	CDDD embedding
1	XGB_cddd	3	0.47153614290412177	0.3745238873326293	0.625473271212937	0.41493315729958824	XGB	CDDD embedding
1	XGB_cddd	4	0.4578199235887369	0.3176992996056953	0.6775598606174535	0.3295066286886711	XGB	CDDD embedding
1	XGB_cddd	5	0.4542377134244384	0.32917243714819655	0.6364116979979855	0.47208432013395674	XGB	CDDD embedding
1	XGB_cddd	6	0.44938491210637105	0.33919435270681686	0.608314823024301	0.46169567132846	XGB	CDDD embedding
1	XGB_cddd	7	0.46837572617656476	0.3582123682072993	0.5941214093672705	0.46710038569747747	XGB	CDDD embedding
1	XGB_cddd	8	0.4235887887372073	0.3670327712982342	0.5304499637711797	0.5657442738338255	XGB	CDDD embedding
1	XGB_cddd	9	0.4973356831678759	0.3633746727558602	0.8389847555849367	0.3214568050267397	XGB	CDDD embedding
1	XGB_maccs	0	0.4699718243490601	0.3614373719334052	0.6784758267708234	0.40345058071939643	XGB	MACCS fingerprint
1	XGB_maccs	1	0.4366593311088538	0.31997378160100487	0.5965454855917038	0.42639742821487636	XGB	MACCS fingerprint
1	XGB_maccs	2	0.44317530805654015	0.35123940623742733	0.608462757933967	0.41812767142991913	XGB	MACCS fingerprint
1	XGB_maccs	3	0.46983936246075714	0.3449586552354649	0.6609207043976313	0.34673906305233704	XGB	MACCS fingerprint
1	XGB_maccs	4	0.44094874761253416	0.29671898382753437	0.6891506900453739	0.3063705256143511	XGB	MACCS fingerprint
1	XGB_maccs	5	0.4139734413002175	0.30312107237458874	0.5913447988751841	0.5442047275657518	XGB	MACCS fingerprint
1	XGB_maccs	6	0.4357117707911975	0.3136012914310604	0.5904247981561379	0.49289224356766903	XGB	MACCS fingerprint
1	XGB_maccs	7	0.43718301908443247	0.3660546768575479	0.5397263194238806	0.5602131959517102	XGB	MACCS fingerprint
1	XGB_maccs	8	0.38691208676347094	0.3286630681790239	0.5073109380487814	0.6028037331579285	XGB	MACCS fingerprint
1	XGB_maccs	9	0.47960700131394934	0.3044917305290977	0.846610259574912	0.3090662388716633	XGB	MACCS fingerprint
1	XGB_morgan-512	0	0.49051066304298635	0.37514646320344847	0.6991686312545257	0.36650740945730076	XGB	MORGAN fingerprint
1	XGB_morgan-512	1	0.4688619145403889	0.3604055732090914	0.6216806681665852	0.3770421134423252	XGB	MORGAN fingerprint
1	XGB_morgan-512	2	0.4643164116768924	0.3347872481411678	0.6375594241307654	0.36114684984972034	XGB	MORGAN fingerprint
1	XGB_morgan-512	3	0.4831164003423744	0.35747340415463036	0.641807786350054	0.38397556571365377	XGB	MORGAN fingerprint
1	XGB_morgan-512	4	0.4785395701244379	0.34279621174269637	0.7107303897409082	0.2622505067778409	XGB	MORGAN fingerprint
1	XGB_morgan-512	5	0.4395896210947259	0.32744452377963085	0.6002053753887461	0.5304433291598848	XGB	MORGAN fingerprint
1	XGB_morgan-512	6	0.43689976690729393	0.33527396506937857	0.6022662016359057	0.4723474304510533	XGB	MORGAN fingerprint
1	XGB_morgan-512	7	0.4739286567736861	0.40650064344951975	0.5911676954494377	0.4723859057213923	XGB	MORGAN fingerprint
1	XGB_morgan-512	8	0.4121031505189322	0.3063361662932169	0.54656914528699	0.5389511654832794	XGB	MORGAN fingerprint
1	XGB_morgan-512	9	0.5067741881568135	0.34636485059902045	0.861980644722907	0.28375040715787647	XGB	MORGAN fingerprint
1	XGB_rdkit	0	0.4538133928762847	0.30981012287269594	0.6498581431080677	0.45271341867949944	XGB	RDKIT descriptors
1	XGB_rdkit	1	0.4216153284591609	0.33072916785471507	0.5505660993316688	0.5114118878306411	XGB	RDKIT descriptors
1	XGB_rdkit	2	0.4247834923151056	0.31424383276900714	0.5950030213043124	0.4435860071241323	XGB	RDKIT descriptors
1	XGB_rdkit	3	0.428958067593424	0.31551189996561857	0.5896898837330817	0.4799616996754861	XGB	RDKIT descriptors
1	XGB_rdkit	4	0.43054357105208096	0.2917335854661416	0.6639148359688108	0.35624013713951497	XGB	RDKIT descriptors
1	XGB_rdkit	5	0.415972950636885	0.318738308359404	0.5731698343583944	0.5717918737027451	XGB	RDKIT descriptors
1	XGB_rdkit	6	0.4203354738721955	0.30658012197063256	0.5628683856231431	0.5391232637042622	XGB	RDKIT descriptors
1	XGB_rdkit	7	0.41506198061384914	0.30685122344484306	0.5559808907441657	0.5333247909763985	XGB	RDKIT descriptors
1	XGB_rdkit	8	0.3818707848968629	0.3074115453626334	0.496508643772971	0.6195388355217251	XGB	RDKIT descriptors
1	XGB_rdkit	9	0.46810371765814335	0.3017655186134123	0.7889125007293091	0.4000334533504025	XGB	RDKIT descriptors
1	consensus_consensus	0	0.4385828937894246	0.2902613105531886	0.6267302766059226	0.4909751080729968	consensus	consensus
1	consensus_consensus	1	0.4004245704618549	0.3125525685865653	0.5331513764515228	0.5418317055640474	consensus	consensus
1	consensus_consensus	2	0.41879697667824295	0.2834097053532414	0.5878931319174014	0.45680411113406705	consensus	consensus
1	consensus_consensus	3	0.42384083111883686	0.31036615482397223	0.5759141353891503	0.5039751304705429	consensus	consensus
1	consensus_consensus	4	0.4340765686283224	0.29888822270244697	0.6521606749235428	0.3788330170227039	consensus	consensus
1	consensus_consensus	5	0.39935397576497794	0.27987040654967865	0.5521387266723191	0.6026395193605326	consensus	consensus
1	consensus_consensus	6	0.40890407954695634	0.3319949510189919	0.5423177077521726	0.572162700614355	consensus	consensus
1	consensus_consensus	7	0.4066220042590913	0.31512796360614814	0.5213210478299446	0.5896962184065218	consensus	consensus
1	consensus_consensus	8	0.3682022600270125	0.31654783912730267	0.47181217955614746	0.6564460065085294	consensus	consensus
1	consensus_consensus	9	0.45693564590587626	0.30694437363081395	0.7924034914015178	0.3947119209423232	consensus	consensus
2	KNN_cddd	0	0.426525687464567	0.2914003632558495	0.5980751256514675	0.4916158926316516	KNN	CDDD embedding
2	KNN_cddd	1	0.4547554265334993	0.34050297163929844	0.6069438774888675	0.37399986668240526	KNN	CDDD embedding
2	KNN_cddd	2	0.47596999680506874	0.3393164732932499	0.6679976678165832	0.390355082397599	KNN	CDDD embedding
2	KNN_cddd	3	0.4446828213689788	0.32884622020484056	0.6049955496711379	0.4531999694718516	KNN	CDDD embedding
2	KNN_cddd	4	0.4683525703760458	0.3538805436429182	0.7071928514311069	0.3869322019520416	KNN	CDDD embedding
2	KNN_cddd	5	0.46165029668580215	0.3379786264616955	0.6353412328869323	0.35352639265240515	KNN	CDDD embedding
2	KNN_cddd	6	0.47278112873931144	0.33685238532593886	0.6797791556597965	0.2541241247874987	KNN	CDDD embedding
2	KNN_cddd	7	0.4447967109775732	0.32049799892406794	0.619444503514209	0.4822073261022515	KNN	CDDD embedding
2	KNN_cddd	8	0.5243594435153175	0.36285328639702197	0.8463396039863188	0.2423444166895652	KNN	CDDD embedding
2	KNN_cddd	9	0.46899804570098474	0.32763087720002115	0.6335135230843757	0.45951139633835836	KNN	CDDD embedding
2	KNN_maccs	0	0.441925757109424	0.32844717864233486	0.6416885181648146	0.4147667101729815	KNN	MACCS fingerprint
2	KNN_maccs	1	0.46656479273977786	0.3384817556249984	0.6288060061415186	0.3280905974474384	KNN	MACCS fingerprint
2	KNN_maccs	2	0.437713275431637	0.3038837418346172	0.6339864110098463	0.4508550886107937	KNN	MACCS fingerprint
2	KNN_maccs	3	0.4507158197091655	0.30608547434231537	0.6680206199932553	0.33334075445404987	KNN	MACCS fingerprint
2	KNN_maccs	4	0.4795760415045866	0.3535526908624014	0.7422737565170882	0.3246000981325886	KNN	MACCS fingerprint
2	KNN_maccs	5	0.4759524551017622	0.3379958000743648	0.6451516737604314	0.3334075766838889	KNN	MACCS fingerprint
2	KNN_maccs	6	0.4873101925662671	0.3827569622145468	0.6534658109315333	0.3107502547831128	KNN	MACCS fingerprint
2	KNN_maccs	7	0.49098887470596475	0.37043301333520073	0.6749150637554587	0.38531963993658047	KNN	MACCS fingerprint
2	KNN_maccs	8	0.4962034667383227	0.34441058521257073	0.8288591432627925	0.2733187319707381	KNN	MACCS fingerprint
2	KNN_maccs	9	0.4608887601869424	0.3173738157674517	0.6256939293365975	0.47277178451465707	KNN	MACCS fingerprint
2	KNN_morgan-512	0	0.4667327738399619	0.3449708737846857	0.6299700877022169	0.4359464425007745	KNN	MORGAN fingerprint
2	KNN_morgan-512	1	0.44364141704473636	0.349867837447176	0.5833259731675103	0.42177084638334017	KNN	MORGAN fingerprint
2	KNN_morgan-512	2	0.44053598532967153	0.3079062230122209	0.6508445706496397	0.42126248153993684	KNN	MORGAN fingerprint
2	KNN_morgan-512	3	0.44866190661165656	0.3314351469918193	0.6376411956210825	0.3925970385752108	KNN	MORGAN fingerprint
2	KNN_morgan-512	4	0.4876980657249514	0.34659555646951756	0.7444884857118743	0.32056369127990614	KNN	MORGAN fingerprint
2	KNN_morgan-512	5	0.4340394087166722	0.29807327271080486	0.6034747560394982	0.4167497521149415	KNN	MORGAN fingerprint
2	KNN_morgan-512	6	0.465593521016961	0.35319706138098206	0.641142793770015	0.33650079924087395	KNN	MORGAN fingerprint
2	KNN_morgan-512	7	0.4718239575055959	0.35295701608653296	0.6433925995735311	0.441397060728157	KNN	MORGAN fingerprint
2	KNN_morgan-512	8	0.5253733438599083	0.3627355293657626	0.8964569284007321	0.14995609777726027	KNN	MORGAN fingerprint
2	KNN_morgan-512	9	0.49436473494551114	0.34679868343492304	0.6832185165701767	0.3713715709171599	KNN	MORGAN fingerprint
2	KNN_rdkit	0	0.4178848211665751	0.28349846325332506	0.5839393885858405	0.5153636035164955	KNN	RDKIT descriptors
2	KNN_rdkit	1	0.44357592969866194	0.36605717731035026	0.5857282056043396	0.4169985542440391	KNN	RDKIT descriptors
2	KNN_rdkit	2	0.4505899626061193	0.3027145474943591	0.6715614989538152	0.38383270260589486	KNN	RDKIT descriptors
2	KNN_rdkit	3	0.43344402398256954	0.31339195558500443	0.6083334942458023	0.4471496001568953	KNN	RDKIT descriptors
2	KNN_rdkit	4	0.44399770263751326	0.28164055661448373	0.7113879060893065	0.3796372158438265	KNN	RDKIT descriptors
2	KNN_rdkit	5	0.44118010186459683	0.2778679046182806	0.6154411047473434	0.3933897918922671	KNN	RDKIT descriptors
2	KNN_rdkit	6	0.4607471949867636	0.32659409254669547	0.6344398628912169	0.3503015979056392	KNN	RDKIT descriptors
2	KNN_rdkit	7	0.4763201104021077	0.3847531441814507	0.6449644012747333	0.4386644040597796	KNN	RDKIT descriptors
2	KNN_rdkit	8	0.4956668047084435	0.33536177658706423	0.8449867608812771	0.2447646506550134	KNN	RDKIT descriptors
2	KNN_rdkit	9	0.45955201363619874	0.2969946973152049	0.6437997879722259	0.44181723823803243	KNN	RDKIT descriptors
2	MLR_cddd	0	0.516478714444617	0.4009924784530041	0.6880604871927113	0.3271260386675713	MLR	CDDD embedding
2	MLR_cddd	1	0.4919769905617415	0.4405035374981139	0.6303849440184474	0.32471201911258696	MLR	CDDD embedding
2	MLR_cddd	2	0.47130463771829995	0.3455203409214478	0.6865313030854082	0.35605651540079397	MLR	CDDD embedding
2	MLR_cddd	3	0.5198097534125781	0.4245181997011451	0.6888722989858271	0.29107284419908963	MLR	CDDD embedding
2	MLR_cddd	4	0.5176819748295257	0.3972775550193288	0.7513874644367304	0.3079130317818032	MLR	CDDD embedding
2	MLR_cddd	5	0.520016349901245	0.4163315235886831	0.6727106734889927	0.27524144036214815	MLR	CDDD embedding
2	MLR_cddd	6	0.47705698962337445	0.39409252433375075	0.6052641865983257	0.40868236875834396	MLR	CDDD embedding
2	MLR_cddd	7	0.49597158481747816	0.3974032493978519	0.6696922417776943	0.3947962232169753	MLR	CDDD embedding
2	MLR_cddd	8	0.5249985106822261	0.37905864523505706	0.8471191264653365	0.24094809411004403	MLR	CDDD embedding
2	MLR_cddd	9	0.5228274266097488	0.38829436499521597	0.7101168948064307	0.3208988715159562	MLR	CDDD embedding
2	MLR_maccs	0	0.45705681463167	0.34675065145444317	0.6379681071077408	0.421533222248029	MLR	MACCS fingerprint
2	MLR_maccs	1	0.49176801017488675	0.38961119286745904	0.6466166849310785	0.2894884054393966	MLR	MACCS fingerprint
2	MLR_maccs	2	0.4629151984817079	0.33557743042449073	0.6619625852336564	0.40132110014311595	MLR	MACCS fingerprint
2	MLR_maccs	3	0.4924047608330637	0.39004607258132307	0.6712125038594682	0.326954776218392	MLR	MACCS fingerprint
2	MLR_maccs	4	0.5254814664052689	0.3817974750501849	0.7668552957267539	0.27912556655842036	MLR	MACCS fingerprint
2	MLR_maccs	5	0.5093073094356309	0.38294619082358117	0.6640240942212919	0.2938379203632321	MLR	MACCS fingerprint
2	MLR_maccs	6	0.4534857613905879	0.3826221043806779	0.5878842452460801	0.44215375156949344	MLR	MACCS fingerprint
2	MLR_maccs	7	0.4739475865999893	0.3597736329117365	0.6485892508201144	0.4323370006275614	MLR	MACCS fingerprint
2	MLR_maccs	8	0.5104934083488848	0.37956798484088683	0.8466341257485983	0.24181700456474553	MLR	MACCS fingerprint
2	MLR_maccs	9	0.5186672407586697	0.41834388788097776	0.6907843406968723	0.35737187382970836	MLR	MACCS fingerprint
2	MLR_morgan-512	0	0.502332855658781	0.4168954139187617	0.652705975371674	0.39449788791417273	MLR	MORGAN fingerprint
2	MLR_morgan-512	1	0.5176771822260248	0.4411325542155844	0.6487962544669001	0.28469044883307015	MLR	MORGAN fingerprint
2	MLR_morgan-512	2	0.5127298936127377	0.41054401145487396	0.7098966134813356	0.31147886824809423	MLR	MORGAN fingerprint
2	MLR_morgan-512	3	0.49262851676848124	0.379193389490738	0.6586768296997635	0.35185982334448485	MLR	MORGAN fingerprint
2	MLR_morgan-512	4	0.5603760239971765	0.45178144551713983	0.8029576545302017	0.20965253240260529	MLR	MORGAN fingerprint
2	MLR_morgan-512	5	0.5392574353199692	0.44872156056680246	0.7007089953988077	0.21365686069697287	MLR	MORGAN fingerprint
2	MLR_morgan-512	6	0.48419842888155457	0.38877446016657147	0.6206212984500117	0.37829519398553924	MLR	MORGAN fingerprint
2	MLR_morgan-512	7	0.5149547529249966	0.3922412178457053	0.6894959169683426	0.3584736614472408	MLR	MORGAN fingerprint
2	MLR_morgan-512	8	0.5326066381821586	0.41111773761087234	0.8652575267297816	0.20809465945727867	MLR	MORGAN fingerprint
2	MLR_morgan-512	9	0.5408539316233236	0.42941028122594593	0.7108229003378773	0.31954786158147097	MLR	MORGAN fingerprint
2	MLR_rdkit	0	0.4988968845105642	0.389090341169694	0.6778251035626989	0.3469960874674838	MLR	RDKIT descriptors
2	MLR_rdkit	1	0.49970518984573303	0.4179277726576083	0.6259913954934248	0.334092228488561	MLR	RDKIT descriptors
2	MLR_rdkit	2	0.4768451503188148	0.388603805789723	0.6679077505216436	0.3905191965407526	MLR	RDKIT descriptors
2	MLR_rdkit	3	0.5173206341184738	0.4015424392441622	0.693412308602012	0.28169769010239154	MLR	RDKIT descriptors
2	MLR_rdkit	4	0.5410289550481303	0.4245452009602757	0.7706206833388879	0.2720289586692731	MLR	RDKIT descriptors
2	MLR_rdkit	5	0.5107540731431376	0.40027854700344356	0.6682343286142529	0.28485471215540614	MLR	RDKIT descriptors
2	MLR_rdkit	6	0.5349533531182062	0.38546363150783103	0.9284137067202884	-0.3912781371916676	MLR	RDKIT descriptors
2	MLR_rdkit	7	0.48627433333919806	0.38639318407686263	0.678155859354303	0.3794023439187725	MLR	RDKIT descriptors
2	MLR_rdkit	8	0.5356436162018546	0.4143041019535749	0.8792342606475175	0.182304315943693	MLR	RDKIT descriptors
2	MLR_rdkit	9	0.5403741261704635	0.3969971564568162	0.7379521702205079	0.26661640663043507	MLR	RDKIT descriptors
2	NN_cddd	0	0.4701733923722576	0.37116065749667615	0.6381797793077048	0.42114929820157443	NN	CDDD embedding
2	NN_cddd	1	0.4404968188832823	0.35770197035542006	0.5785372672811545	0.4312256068756114	NN	CDDD embedding
2	NN_cddd	2	0.40929338965160955	0.2958517127452187	0.5649709753080618	0.5639067754387384	NN	CDDD embedding
2	NN_cddd	3	0.4422893101928067	0.3148237824838267	0.5968951442292979	0.4677443724647351	NN	CDDD embedding
2	NN_cddd	4	0.4465529088178216	0.3322038886971721	0.633736908295132	0.5076762549141118	NN	CDDD embedding
2	NN_cddd	5	0.4387176781057683	0.31851822223821324	0.6009261112354588	0.42166581114960555	NN	CDDD embedding
2	NN_cddd	6	0.4374151480083712	0.312374867291648	0.5904632709651434	0.43724851522674135	NN	CDDD embedding
2	NN_cddd	7	0.41552278602647547	0.3135347084378566	0.556913686221207	0.5814697279192736	NN	CDDD embedding
2	NN_cddd	8	0.5306991414970924	0.39123189616979204	0.8411750282680703	0.2515630108586907	NN	CDDD embedding
2	NN_cddd	9	0.47570191432084713	0.3701485712466148	0.6402873197086375	0.4478913343008085	NN	CDDD embedding
2	NN_maccs	0	0.48972801825505174	0.360209959941008	0.6730535785429623	0.35615732278910595	NN	MACCS fingerprint
2	NN_maccs	1	0.5178400873132777	0.4190397137997095	0.6549328934536753	0.27109494501570897	NN	MACCS fingerprint
2	NN_maccs	2	0.4462295088846231	0.3317276735848549	0.6361820345087161	0.4470449019274806	NN	MACCS fingerprint
2	NN_maccs	3	0.4887372268719476	0.38144949077815604	0.6736260505774986	0.32210580025855884	NN	MACCS fingerprint
2	NN_maccs	4	0.48789319316870233	0.32708502472028567	0.7400920700831799	0.3285645258751281	NN	MACCS fingerprint
2	NN_maccs	5	0.4593387799307039	0.34992778522986656	0.6197538275434109	0.3848583239747271	NN	MACCS fingerprint
2	NN_maccs	6	0.47220972781112414	0.35475371118214927	0.6015001462299471	0.4160141181461794	NN	MACCS fingerprint
2	NN_maccs	7	0.4700665654732331	0.3397695606010016	0.6585069754648942	0.4148437426338526	NN	MACCS fingerprint
2	NN_maccs	8	0.5211243447472198	0.36878917681802603	0.8728749989266935	0.19408988030905117	NN	MACCS fingerprint
2	NN_maccs	9	0.5066280015806754	0.40047133747309127	0.6706088630144228	0.39436168938289173	NN	MACCS fingerprint
2	NN_morgan-512	0	0.483788705960611	0.345846844404883	0.6635747783519357	0.374164453803832	NN	MORGAN fingerprint
2	NN_morgan-512	1	0.4428109082329395	0.34066474197368635	0.5812039833370686	0.42597009240144135	NN	MORGAN fingerprint
2	NN_morgan-512	2	0.46570785226146816	0.32185551928438305	0.6705748090281752	0.3856419767812055	NN	MORGAN fingerprint
2	NN_morgan-512	3	0.4869915010418481	0.35664990138062125	0.6783518654524557	0.3125609202586642	NN	MORGAN fingerprint
2	NN_morgan-512	4	0.5397991055080618	0.44434490608982036	0.7532746732572536	0.30443213030275496	NN	MORGAN fingerprint
2	NN_morgan-512	5	0.5097926310461042	0.4158339989258626	0.6662615830639644	0.2890709493625777	NN	MORGAN fingerprint
2	NN_morgan-512	6	0.47229369762977497	0.3460641066768477	0.6460388391259524	0.3263285699756088	NN	MORGAN fingerprint
2	NN_morgan-512	7	0.4916300108105667	0.3455673087614355	0.6768856846207525	0.38172490515780777	NN	MORGAN fingerprint
2	NN_morgan-512	8	0.5310290828520216	0.40403584608265186	0.878757085462281	0.1831916294328041	NN	MORGAN fingerprint
2	NN_morgan-512	9	0.49454708663028724	0.39143434803132315	0.6588863553517629	0.41535022151267753	NN	MORGAN fingerprint
2	NN_rdkit	0	0.4153968939052896	0.2991278552210612	0.5797697031578078	0.5222600950037093	NN	RDKIT descriptors
2	NN_rdkit	1	0.4600388702253649	0.3503131730744373	0.6090202932360991	0.36970932181221927	NN	RDKIT descriptors
2	NN_rdkit	2	0.42406869895719645	0.27610527294953147	0.6380299903010241	0.44382783317797414	NN	RDKIT descriptors
2	NN_rdkit	3	0.48531197495502465	0.35901411978283027	0.6476410275378182	0.3733964133337693	NN	RDKIT descriptors
2	NN_rdkit	4	0.45389251932654684	0.3222320837930801	0.677198913384864	0.4378330804920466	NN	RDKIT descriptors
2	NN_rdkit	5	0.48333512752205327	0.36881169312417383	0.6455928992845016	0.332495486773158	NN	RDKIT descriptors
2	NN_rdkit	6	0.4564485554143927	0.34111299339674117	0.5999634675725667	0.4189941750414279	NN	RDKIT descriptors
2	NN_rdkit	7	0.4570999568615072	0.34696282986594396	0.6299598656454496	0.46447856662654663	NN	RDKIT descriptors
2	NN_rdkit	8	0.49939307390974713	0.3294542312750455	0.8456046123131961	0.2436597958565745	NN	RDKIT descriptors
2	NN_rdkit	9	0.4735674261999493	0.3118896817433736	0.664116400396064	0.4060318302963438	NN	RDKIT descriptors
2	RF_cddd	0	0.49588255274531506	0.39781202867561216	0.6674034127459842	0.3669218401171641	RF	CDDD embedding
2	RF_cddd	1	0.46529741611878644	0.4027135905607284	0.591440325185427	0.4055720525003439	RF	CDDD embedding
2	RF_cddd	2	0.47411389481470545	0.3338053046824905	0.6944928280745051	0.34103462479596125	RF	CDDD embedding
2	RF_cddd	3	0.48750827040547484	0.38219098738470647	0.6431714205241408	0.3820154088519503	RF	CDDD embedding
2	RF_cddd	4	0.49844135201229894	0.38945048527754356	0.7202023412605258	0.3641687942598998	RF	CDDD embedding
2	RF_cddd	5	0.49297567778869067	0.3861400388482117	0.6422151425859028	0.33946201198350756	RF	CDDD embedding
2	RF_cddd	6	0.47098126100706356	0.38819681773391923	0.6308853548764902	0.35756119527869146	RF	CDDD embedding
2	RF_cddd	7	0.47305145146342037	0.3757339154066699	0.6393347025177957	0.44842109234648253	RF	CDDD embedding
2	RF_cddd	8	0.5145112358941716	0.39358650878259827	0.8389259708680431	0.2555598661974747	RF	CDDD embedding
2	RF_cddd	9	0.49952287279812435	0.36050965267485324	0.685601549788813	0.36697867188956834	RF	CDDD embedding
2	RF_maccs	0	0.4283546615515049	0.3199759879318096	0.5986522030341956	0.49063434868865996	RF	MACCS fingerprint
2	RF_maccs	1	0.4556580645956856	0.3635676812149975	0.5924364694430351	0.40356801381986773	RF	MACCS fingerprint
2	RF_maccs	2	0.42720441959936206	0.34616277762570236	0.6197115066638036	0.47530589441990856	RF	MACCS fingerprint
2	RF_maccs	3	0.46000124791098507	0.3626123458152444	0.6497471460878143	0.3693143765095337	RF	MACCS fingerprint
2	RF_maccs	4	0.4733780239506393	0.3579245071958792	0.6924243416462744	0.4122705749418406	RF	MACCS fingerprint
2	RF_maccs	5	0.46449204407644024	0.3270251280859211	0.6316880432830159	0.360939419608037	RF	MACCS fingerprint
2	RF_maccs	6	0.45400934688626626	0.34257381048268054	0.5961801098086071	0.4262986936090988	RF	MACCS fingerprint
2	RF_maccs	7	0.43115459336415984	0.336996587424633	0.6019755256919355	0.5110001078275828	RF	MACCS fingerprint
2	RF_maccs	8	0.48118638614023185	0.34670380625399444	0.8348616204418234	0.2627555817874261	RF	MACCS fingerprint
2	RF_maccs	9	0.4821450697628128	0.33547563919988166	0.6516115499598979	0.42818925916882977	RF	MACCS fingerprint
2	RF_morgan-512	0	0.45388889056591825	0.3360612061814445	0.6140340082240651	0.4641227308132293	RF	MORGAN fingerprint
2	RF_morgan-512	1	0.451551430325824	0.3620329464362091	0.5764761957870378	0.4352709695148904	RF	MORGAN fingerprint
2	RF_morgan-512	2	0.4852772299331263	0.405321410849232	0.6731895696741076	0.38084152480448996	RF	MORGAN fingerprint
2	RF_morgan-512	3	0.4623015871423768	0.3709259399059355	0.6250002525000635	0.4164412897987162	RF	MORGAN fingerprint
2	RF_morgan-512	4	0.5152646147425269	0.38898783443052354	0.7636096297302429	0.2852147630385221	RF	MORGAN fingerprint
2	RF_morgan-512	5	0.4782973537670336	0.37892901107402266	0.6283657576895177	0.3676438636152026	RF	MORGAN fingerprint
2	RF_morgan-512	6	0.4662483402271294	0.3973157974319357	0.5928040490872127	0.4327778310264806	RF	MORGAN fingerprint
2	RF_morgan-512	7	0.47037694250290085	0.3686035940884165	0.6397207259642559	0.44775481638737047	RF	MORGAN fingerprint
2	RF_morgan-512	8	0.5186354638262958	0.3550790212734718	0.8628610773977216	0.21247516563306967	RF	MORGAN fingerprint
2	RF_morgan-512	9	0.49238452521143583	0.38912283106973566	0.662797001244528	0.4083895574345122	RF	MORGAN fingerprint
2	RF_rdkit	0	0.42005587971344494	0.31061090873094743	0.583779276091019	0.5156293355627495	RF	RDKIT descriptors
2	RF_rdkit	1	0.44658747703617446	0.364065031353064	0.5781568170589234	0.43197342108424597	RF	RDKIT descriptors
2	RF_rdkit	2	0.42239678936637287	0.3091933564014899	0.6105837077341014	0.49064861813611205	RF	RDKIT descriptors
2	RF_rdkit	3	0.4435636749489619	0.3644148182555724	0.5842689418902764	0.49002396010320515	RF	RDKIT descriptors
2	RF_rdkit	4	0.43243212407024867	0.3195690976905512	0.654666972237884	0.47461986973783155	RF	RDKIT descriptors
2	RF_rdkit	5	0.43558231629693883	0.320766400707013	0.5799860764884412	0.46126914247786754	RF	RDKIT descriptors
2	RF_rdkit	6	0.424711751517078	0.31539079553934535	0.5733661978467643	0.46936603439927815	RF	RDKIT descriptors
2	RF_rdkit	7	0.4207504994395999	0.32135179923041157	0.5849172082158487	0.5383212441370081	RF	RDKIT descriptors
2	RF_rdkit	8	0.4747052096989326	0.3374136868674933	0.7983029686938028	0.3259098381792087	RF	RDKIT descriptors
2	RF_rdkit	9	0.44747400669222703	0.32582599620970454	0.6146792756943398	0.49117094394480354	RF	RDKIT descriptors
2	SVM_cddd	0	0.4493446191018982	0.35337161037440445	0.6143761266211504	0.4635254200993918	SVM	CDDD embedding
2	SVM_cddd	1	0.42591945900469114	0.3300025716066357	0.5636631769969008	0.46009582692027595	SVM	CDDD embedding
2	SVM_cddd	2	0.4173793180665161	0.2986921925737511	0.5933993448682455	0.5189156932941144	SVM	CDDD embedding
2	SVM_cddd	3	0.4476783255090939	0.36782175755060287	0.5928549681415344	0.47492529461542743	SVM	CDDD embedding
2	SVM_cddd	4	0.4230841408155869	0.33718268445984445	0.6087316226271772	0.5457609075827783	SVM	CDDD embedding
2	SVM_cddd	5	0.42285184862806235	0.3000522595982198	0.5815868475180892	0.45829122668818634	SVM	CDDD embedding
2	SVM_cddd	6	0.40534558929698566	0.29283985174763827	0.5465402214360465	0.5178578165940134	SVM	CDDD embedding
2	SVM_cddd	7	0.41269771285793017	0.3088069957659836	0.5675796453487194	0.5652849071832151	SVM	CDDD embedding
2	SVM_cddd	8	0.47211342187945554	0.289596234913319	0.7788569474558474	0.3583504462983601	SVM	CDDD embedding
2	SVM_cddd	9	0.4392890026419325	0.3341469663418257	0.6009719482826741	0.5136116511638764	SVM	CDDD embedding
2	SVM_maccs	0	0.402023587755983	0.28242779024017906	0.569671653576344	0.5387570884888643	SVM	MACCS fingerprint
2	SVM_maccs	1	0.4405208742569757	0.3240430412417039	0.6013151572949921	0.3855569186858716	SVM	MACCS fingerprint
2	SVM_maccs	2	0.40880170774839253	0.27270453885977	0.6465467302749118	0.42888061064104177	SVM	MACCS fingerprint
2	SVM_maccs	3	0.43478643351953405	0.3047966752711613	0.6446319674321098	0.3792055193413819	SVM	MACCS fingerprint
2	SVM_maccs	4	0.45867762517821	0.31886924697345775	0.7171519777869232	0.3695434197948888	SVM	MACCS fingerprint
2	SVM_maccs	5	0.4351810142966139	0.31567766832367106	0.5854723123933958	0.4510289536114084	SVM	MACCS fingerprint
2	SVM_maccs	6	0.4400441452462808	0.35979334741107927	0.570144869506373	0.47531177884850195	SVM	MACCS fingerprint
2	SVM_maccs	7	0.43605000775292924	0.3567763418605887	0.6096658716584418	0.49842617676107837	SVM	MACCS fingerprint
2	SVM_maccs	8	0.4653647603287585	0.3306733193078064	0.8058383840800796	0.3131239078897228	SVM	MACCS fingerprint
2	SVM_maccs	9	0.4391860397840137	0.30430061985561796	0.6149107200979611	0.4907876942952575	SVM	MACCS fingerprint
2	SVM_morgan-512	0	0.4589049749683737	0.35171365588255554	0.6185101298171541	0.45628148910496624	SVM	MORGAN fingerprint
2	SVM_morgan-512	1	0.43769210932345876	0.35264533638375717	0.5718686463071303	0.444262211533645	SVM	MORGAN fingerprint
2	SVM_morgan-512	2	0.4667765329049753	0.3420541229426852	0.6705301295294954	0.38572384175336316	SVM	MORGAN fingerprint
2	SVM_morgan-512	3	0.45675562950170795	0.35505339955415405	0.6282943282560405	0.4102737648549942	SVM	MORGAN fingerprint
2	SVM_morgan-512	4	0.492809771203819	0.35554934763417645	0.7338075045551888	0.33991923291037773	SVM	MORGAN fingerprint
2	SVM_morgan-512	5	0.4582280384312674	0.3595355300782055	0.6058666481864723	0.4121171262096297	SVM	MORGAN fingerprint
2	SVM_morgan-512	6	0.45468030698739953	0.34436598511620775	0.5896413820482019	0.4388140564949917	SVM	MORGAN fingerprint
2	SVM_morgan-512	7	0.4861984950999747	0.3769890067327166	0.6655142644093769	0.4023239806620843	SVM	MORGAN fingerprint
2	SVM_morgan-512	8	0.486317584269877	0.35093434742911045	0.836473875354578	0.25990535218772537	SVM	MORGAN fingerprint
2	SVM_morgan-512	9	0.47787250014801425	0.3688548985800315	0.6599955924091664	0.41338004537160933	SVM	MORGAN fingerprint
2	SVM_rdkit	0	0.4215097003815322	0.3113113078895544	0.5782861259858384	0.5247019514252387	SVM	RDKIT descriptors
2	SVM_rdkit	1	0.4376669563241409	0.3273769974449461	0.5738200527370417	0.4404630153796829	SVM	RDKIT descriptors
2	SVM_rdkit	2	0.4094147470405157	0.26764368787747905	0.627995121720991	0.4611850894022389	SVM	RDKIT descriptors
2	SVM_rdkit	3	0.4590609683631916	0.35356217527036793	0.6240232921621378	0.41826422708499456	SVM	RDKIT descriptors
2	SVM_rdkit	4	0.40804622541259306	0.3058508627707983	0.6547665868453512	0.47445997312054833	SVM	RDKIT descriptors
2	SVM_rdkit	5	0.4319252320052234	0.33452685824702266	0.5785841954349825	0.4638703216220742	SVM	RDKIT descriptors
2	SVM_rdkit	6	0.43025617280922296	0.30486592272363633	0.5850002993547453	0.447613507702712	SVM	RDKIT descriptors
2	SVM_rdkit	7	0.4373828931665964	0.3667625113730386	0.5999629719305701	0.5142643384166135	SVM	RDKIT descriptors
2	SVM_rdkit	8	0.45892653631438407	0.3138131847704808	0.8018609161698941	0.31988775850592743	SVM	RDKIT descriptors
2	SVM_rdkit	9	0.45748581759269114	0.2933775659747111	0.6472899488071118	0.4357488042643719	SVM	RDKIT descriptors
2	XGB_cddd	0	0.47049352292484037	0.3344058279672739	0.6490158754518782	0.40132499643528263	XGB	CDDD embedding
2	XGB_cddd	1	0.4514094311563366	0.35238025051949173	0.5857667028307939	0.4169219157074816	XGB	CDDD embedding
2	XGB_cddd	2	0.4432866876290148	0.3429079142868521	0.6187956256375834	0.47685565510433314	XGB	CDDD embedding
2	XGB_cddd	3	0.462939398408314	0.35308878797153365	0.6292548480158022	0.4084692708199815	XGB	CDDD embedding
2	XGB_cddd	4	0.44539288377231967	0.3358219772449409	0.649781305170672	0.4824322525039395	XGB	CDDD embedding
2	XGB_cddd	5	0.4591668238603972	0.3356956449192574	0.6181901778032443	0.3879584346208236	XGB	CDDD embedding
2	XGB_cddd	6	0.4253959717380511	0.34234329311686285	0.5541278083209095	0.5043777852300146	XGB	CDDD embedding
2	XGB_cddd	7	0.43061432473514416	0.34548900805487825	0.5784462169414478	0.5484799249324013	XGB	CDDD embedding
2	XGB_cddd	8	0.4948218376435448	0.34112454305158835	0.8019729362409959	0.3196977217009769	XGB	CDDD embedding
2	XGB_cddd	9	0.465322000256252	0.33707167677629	0.6390009032712701	0.4501076148962383	XGB	CDDD embedding
2	XGB_maccs	0	0.4180262001644188	0.310349365624206	0.583559389719797	0.5159941530672886	XGB	MACCS fingerprint
2	XGB_maccs	1	0.4356461146261588	0.3647811377878942	0.5850965677879366	0.41825527093321513	XGB	MACCS fingerprint
2	XGB_maccs	2	0.40125969472117706	0.2837051262050032	0.6136777169219139	0.48547346947709213	XGB	MACCS fingerprint
2	XGB_maccs	3	0.45026828325393053	0.35686027429972156	0.6322405019321666	0.40284262875158106	XGB	MACCS fingerprint
2	XGB_maccs	4	0.46504622080919533	0.34061750561561666	0.7090780386850941	0.38365929540732824	XGB	MACCS fingerprint
2	XGB_maccs	5	0.45229580362698263	0.30010333428124936	0.6259572869343818	0.37248210458717834	XGB	MACCS fingerprint
2	XGB_maccs	6	0.4363334319177659	0.33474552963062454	0.571641446567648	0.4725536484707088	XGB	MACCS fingerprint
2	XGB_maccs	7	0.4196006054238938	0.30377349906217965	0.6008641212947745	0.512804084591209	XGB	MACCS fingerprint
2	XGB_maccs	8	0.46166149515399063	0.3132839677119632	0.8066615066182402	0.31171997390378403	XGB	MACCS fingerprint
2	XGB_maccs	9	0.48010209056882475	0.34790339211606813	0.654263339453205	0.4235257226925535	XGB	MACCS fingerprint
2	XGB_morgan-512	0	0.4341134820887915	0.3361374608384917	0.5921775282501346	0.5015927730276648	XGB	MORGAN fingerprint
2	XGB_morgan-512	1	0.4373948780767785	0.343429749334375	0.5676258662236474	0.45247782722259267	XGB	MORGAN fingerprint
2	XGB_morgan-512	2	0.45780247603428914	0.3502156416073883	0.6374811276614257	0.4447843111741714	XGB	MORGAN fingerprint
2	XGB_morgan-512	3	0.45343017161725924	0.3351455109961401	0.6230753743884755	0.4200302472225881	XGB	MORGAN fingerprint
2	XGB_morgan-512	4	0.4993463582648672	0.37598629033666375	0.7446741861348294	0.32022470055529495	XGB	MORGAN fingerprint
2	XGB_morgan-512	5	0.45101087645820787	0.3337021179089177	0.5921315407989856	0.43846981523634887	XGB	MORGAN fingerprint
2	XGB_morgan-512	6	0.45148209333242384	0.36008966452146973	0.5911643852894493	0.4359113029325511	XGB	MORGAN fingerprint
2	XGB_morgan-512	7	0.44919473192666254	0.33993338017803154	0.6113488389046509	0.49565319090657844	XGB	MORGAN fingerprint
2	XGB_morgan-512	8	0.49409747638178975	0.33651809646298414	0.8454156432706913	0.24399779995977233	XGB	MORGAN fingerprint
2	XGB_morgan-512	9	0.47750907750337707	0.34293173292667856	0.6537072564974818	0.4245052404784986	XGB	MORGAN fingerprint
2	XGB_rdkit	0	0.4117304724087326	0.31307828764171663	0.5718939234665015	0.5351514834523076	XGB	RDKIT descriptors
2	XGB_rdkit	1	0.4130107755717655	0.3336626192291938	0.5513572634483475	0.48341290057895503	XGB	RDKIT descriptors
2	XGB_rdkit	2	0.4194945565080788	0.2835597936116301	0.6181014913612671	0.4780286716359198	XGB	RDKIT descriptors
2	XGB_rdkit	3	0.41465343608788413	0.33301125465857173	0.557585377768195	0.5355414921986381	XGB	RDKIT descriptors
2	XGB_rdkit	4	0.4266151403692445	0.32137889142270115	0.6501735863031797	0.4818071395712539	XGB	RDKIT descriptors
2	XGB_rdkit	5	0.4015546984456951	0.27648593122981535	0.5460047972867166	0.5225480918172771	XGB	RDKIT descriptors
2	XGB_rdkit	6	0.41631504100427064	0.2857964185856732	0.5678575487204257	0.47951324757271974	XGB	RDKIT descriptors
2	XGB_rdkit	7	0.41187416646950836	0.3029770341137641	0.5754471064499939	0.5531498425647423	XGB	RDKIT descriptors
2	XGB_rdkit	8	0.4569399409050208	0.33328034059615286	0.7834407999252666	0.3507755456996575	XGB	RDKIT descriptors
2	XGB_rdkit	9	0.423411811284257	0.2862410308731653	0.5886082889627793	0.5334185065916266	XGB	RDKIT descriptors
2	consensus_consensus	0	0.4167833187134067	0.3018032578396588	0.5774597332773131	0.5260594185105634	consensus	consensus
2	consensus_consensus	1	0.4056833648092444	0.31484239405500647	0.54048317906892	0.5035886293768524	consensus	consensus
2	consensus_consensus	2	0.4057087097058424	0.3157991253144641	0.5880718711633537	0.527515160119296	consensus	consensus
2	consensus_consensus	3	0.42413338399970635	0.3532294821430195	0.5624050699065063	0.5274773572475286	consensus	consensus
2	consensus_consensus	4	0.40872334612686084	0.3197427638128212	0.6153083619201317	0.535892683285167	consensus	consensus
2	consensus_consensus	5	0.4016006988893786	0.2823623410143692	0.5505003060223332	0.5146535629052792	consensus	consensus
2	consensus_consensus	6	0.39560905191834245	0.28017542296505726	0.5382236555909362	0.5324194508399462	consensus	consensus
2	consensus_consensus	7	0.39907531688541037	0.30824666293614067	0.5576144527047294	0.5804157889716309	consensus	consensus
2	consensus_consensus	8	0.45286755565302905	0.303430192143638	0.7705226856254562	0.3720090870724668	consensus	consensus
2	consensus_consensus	9	0.41732218807720584	0.2962378477279475	0.5718015117294651	0.5596830946365896	consensus	consensus
3	KNN_cddd	0	0.4694256075632289	0.3500389127614252	0.6298891105792829	0.3837960491873783	KNN	CDDD embedding
3	KNN_cddd	1	0.4821361841186355	0.3241806997665271	0.6777841717022027	0.36249155329806415	KNN	CDDD embedding
3	KNN_cddd	2	0.44906359499157744	0.3239631989686338	0.5999862266299169	0.4265329123635979	KNN	CDDD embedding
3	KNN_cddd	3	0.48677292294105984	0.3357025339433446	0.6567248796354603	0.39756538660294416	KNN	CDDD embedding
3	KNN_cddd	4	0.4590158573464799	0.3396836611868883	0.6269112434516956	0.4112363125093247	KNN	CDDD embedding
3	KNN_cddd	5	0.4727484578364176	0.346145620612738	0.7043780160747848	0.35684086375782653	KNN	CDDD embedding
3	KNN_cddd	6	0.43318974096244733	0.3078849649913231	0.6061731480911481	0.444247438766347	KNN	CDDD embedding
3	KNN_cddd	7	0.4567094796753551	0.31982567588640487	0.80799883802116	0.35178599530319465	KNN	CDDD embedding
3	KNN_cddd	8	0.43309565872355865	0.33332488225404555	0.5828894814789388	0.4769604913423098	KNN	CDDD embedding
3	KNN_cddd	9	0.4711857245336952	0.3246097552724123	0.6588576767030153	0.39540364425818075	KNN	CDDD embedding
3	KNN_maccs	0	0.4730558981289641	0.3573932517063396	0.6222948905319275	0.3985649306646286	KNN	MACCS fingerprint
3	KNN_maccs	1	0.4747073714781865	0.3233493011376096	0.6922788485497614	0.3349332687538348	KNN	MACCS fingerprint
3	KNN_maccs	2	0.4700871175223341	0.3666489362588703	0.6483761194416234	0.33030052561994017	KNN	MACCS fingerprint
3	KNN_maccs	3	0.48201618476215335	0.3730045262601309	0.6418621826947977	0.4245248765599463	KNN	MACCS fingerprint
3	KNN_maccs	4	0.4746257188882817	0.3173333389017545	0.6660263786869421	0.3354743339571862	KNN	MACCS fingerprint
3	KNN_maccs	5	0.4433091940288976	0.31326926164384794	0.6782384220095046	0.4036906282581988	KNN	MACCS fingerprint
3	KNN_maccs	6	0.4364016572411986	0.3003163785733072	0.6126289069394266	0.43234684690114245	KNN	MACCS fingerprint
3	KNN_maccs	7	0.4539082009501345	0.2784337172309863	0.8434399526136971	0.2936738657841078	KNN	MACCS fingerprint
3	KNN_maccs	8	0.45338115130531936	0.3748313847631026	0.6000517345875762	0.44570692908960374	KNN	MACCS fingerprint
3	KNN_maccs	9	0.49416135528292915	0.3740933737273009	0.6585292384493922	0.3960062723655229	KNN	MACCS fingerprint
3	KNN_morgan-512	0	0.4718739180163443	0.3380980526385793	0.6734663445870576	0.2955858480500757	KNN	MORGAN fingerprint
3	KNN_morgan-512	1	0.5004607168975663	0.3499554352584371	0.6817642275296526	0.3549824697744708	KNN	MORGAN fingerprint
3	KNN_morgan-512	2	0.45046441551693084	0.30887180625343413	0.6340605475589993	0.3595468010152326	KNN	MORGAN fingerprint
3	KNN_morgan-512	3	0.4936163965099517	0.3978097581461555	0.6432416228939715	0.4220486859916247	KNN	MORGAN fingerprint
3	KNN_morgan-512	4	0.46150943185671384	0.3511101178672198	0.6320942717651848	0.40146078701111054	KNN	MORGAN fingerprint
3	KNN_morgan-512	5	0.45645535227178363	0.3539235413192685	0.7116583659233632	0.3434769544911892	KNN	MORGAN fingerprint
3	KNN_morgan-512	6	0.44676332584425904	0.3388576380268695	0.6155705335758157	0.42688242115587116	KNN	MORGAN fingerprint
3	KNN_morgan-512	7	0.4570493631985758	0.2896087541809882	0.8391965978573434	0.3007630554760793	KNN	MORGAN fingerprint
3	KNN_morgan-512	8	0.4747407452831578	0.40769646808603976	0.6306709635514256	0.3876951052829237	KNN	MORGAN fingerprint
3	KNN_morgan-512	9	0.4842922808600735	0.3336851125184426	0.668106034932182	0.37831112830053826	KNN	MORGAN fingerprint
3	KNN_rdkit	0	0.46899789853127266	0.3552716853162905	0.6318712469275117	0.37991180359338783	KNN	RDKIT descriptors
3	KNN_rdkit	1	0.4614289855598281	0.29552855317945803	0.6727089153185365	0.37200315048667587	KNN	RDKIT descriptors
3	KNN_rdkit	2	0.44507001721638323	0.3353042555120851	0.5985682805711988	0.4292402563270248	KNN	RDKIT descriptors
3	KNN_rdkit	3	0.48551161141758786	0.3846072185549325	0.6499427794548647	0.4099440091426859	KNN	RDKIT descriptors
3	KNN_rdkit	4	0.46720442712067073	0.36972562830787115	0.653636861107102	0.3599675839111679	KNN	RDKIT descriptors
3	KNN_rdkit	5	0.47299084217595877	0.3199514556838756	0.7212888763315596	0.3255879421687454	KNN	RDKIT descriptors
3	KNN_rdkit	6	0.4226198248792962	0.2973706049717735	0.6089564098415274	0.4391322140121645	KNN	RDKIT descriptors
3	KNN_rdkit	7	0.44832749967467195	0.2853452407040713	0.825771213875701	0.32295674442856115	KNN	RDKIT descriptors
3	KNN_rdkit	8	0.4639167332400966	0.3835414511414932	0.6330177736494462	0.38312969175197076	KNN	RDKIT descriptors
3	KNN_rdkit	9	0.4671812592605037	0.3304196726089401	0.6451604589078468	0.4202806609107851	KNN	RDKIT descriptors
3	MLR_cddd	0	0.4812258261123183	0.3733538032948407	0.6469965353524721	0.3498700285832388	MLR	CDDD embedding
3	MLR_cddd	1	0.5171478995444682	0.406453225200218	0.6994282599805307	0.32112557220046556	MLR	CDDD embedding
3	MLR_cddd	2	0.5087819321928543	0.41249744788384124	0.6626118684510259	0.30056983680940497	MLR	CDDD embedding
3	MLR_cddd	3	0.49670502486282553	0.40793226769506696	0.657845959040686	0.39550682747395194	MLR	CDDD embedding
3	MLR_cddd	4	0.5044832508171412	0.4247963999921782	0.6597959283015911	0.34784900499580573	MLR	CDDD embedding
3	MLR_cddd	5	0.4926982543855554	0.391145469886367	0.7227603364618156	0.3228334765832459	MLR	CDDD embedding
3	MLR_cddd	6	0.4817381473316049	0.34629387518780286	0.6692641354029447	0.32254073061806443	MLR	CDDD embedding
3	MLR_cddd	7	0.5337624580548248	0.39821977377572626	0.8749782583697966	0.23986372069506556	MLR	CDDD embedding
3	MLR_cddd	8	0.49285306259441924	0.4121008996388871	0.6348303026786222	0.3795920467855922	MLR	CDDD embedding
3	MLR_cddd	9	0.5233168876151771	0.39148378156238195	0.6941998114459913	0.32880102152343427	MLR	CDDD embedding
3	MLR_maccs	0	0.46554917911235044	0.3561254894717971	0.6277959181862628	0.38788467453416275	MLR	MACCS fingerprint
3	MLR_maccs	1	0.5137933261932829	0.39612987995568094	0.7136917725936027	0.2931545304284835	MLR	MACCS fingerprint
3	MLR_maccs	2	0.4723276017295008	0.3510773475162512	0.6439979123298479	0.33931437841781464	MLR	MACCS fingerprint
3	MLR_maccs	3	0.46936718314587483	0.3372680580314167	0.6384800948484282	0.4305734637814067	MLR	MACCS fingerprint
3	MLR_maccs	4	0.5014940590992927	0.41482606276468825	0.6524060798725799	0.36237564345358697	MLR	MACCS fingerprint
3	MLR_maccs	5	0.5157554427965105	0.39705772412010254	0.7459572028221474	0.27866886055674434	MLR	MACCS fingerprint
3	MLR_maccs	6	0.45628851774412493	0.34867708340174297	0.6258020644139785	0.407672266718789	MLR	MACCS fingerprint
3	MLR_maccs	7	0.5101296421971877	0.3683297734064701	0.883383408227058	0.22518965004934188	MLR	MACCS fingerprint
3	MLR_maccs	8	0.5001272180106363	0.39660349763019287	0.6414617644244178	0.36656273738625	MLR	MACCS fingerprint
3	MLR_maccs	9	0.5139493242135772	0.3997739293307947	0.6760337487423532	0.3634697340023032	MLR	MACCS fingerprint
3	MLR_morgan-512	0	0.5217460672724499	0.42751361314507896	0.695926667475893	0.24781748263647585	MLR	MORGAN fingerprint
3	MLR_morgan-512	1	0.5510447568510786	0.44128162873107457	0.7152550828903599	0.29005451137065197	MLR	MORGAN fingerprint
3	MLR_morgan-512	2	0.5088973429762981	0.4221765715765038	0.6776607941717195	0.26843881074403	MLR	MORGAN fingerprint
3	MLR_morgan-512	3	0.4998914311114921	0.40038437996305953	0.6498780317455899	0.4100615667861205	MLR	MORGAN fingerprint
3	MLR_morgan-512	4	0.5030892334003968	0.4041058865036675	0.6639294456053257	0.33965216320519376	MLR	MORGAN fingerprint
3	MLR_morgan-512	5	0.5384028123999387	0.4507388953760334	0.7629581756504854	0.24541473629327626	MLR	MORGAN fingerprint
3	MLR_morgan-512	6	0.4761789930969306	0.3890268847454521	0.6547008992530444	0.3517030788604327	MLR	MORGAN fingerprint
3	MLR_morgan-512	7	0.5518500438919666	0.44021038921789213	0.8839764471504742	0.2241489990106702	MLR	MORGAN fingerprint
3	MLR_morgan-512	8	0.51515796286959	0.4587547028453849	0.6512606338640613	0.3470623471064054	MLR	MORGAN fingerprint
3	MLR_morgan-512	9	0.511974050578107	0.3979395488267725	0.6664488171775339	0.38139146585169015	MLR	MORGAN fingerprint
3	MLR_rdkit	0	0.4917769076901761	0.38664118375350376	0.6537971768479696	0.3361310455345512	MLR	RDKIT descriptors
3	MLR_rdkit	1	0.5333261331852985	0.43339770272722244	0.7257994948233488	0.26896794381632216	MLR	RDKIT descriptors
3	MLR_rdkit	2	0.5126891594491698	0.4372347684019846	0.6568824298290656	0.31261313738686447	MLR	RDKIT descriptors
3	MLR_rdkit	3	0.5078694772551595	0.40029777670991584	0.6804736386218739	0.3532065870914838	MLR	RDKIT descriptors
3	MLR_rdkit	4	0.5329731849324821	0.43962675932893003	0.6804434358096039	0.30639381584025904	MLR	RDKIT descriptors
3	MLR_rdkit	5	0.5146703638336053	0.38787016321051726	0.760582758239538	0.25010611961779805	MLR	RDKIT descriptors
3	MLR_rdkit	6	0.46172193504707804	0.33365658498955897	0.6482633157874569	0.36438962622918025	MLR	RDKIT descriptors
3	MLR_rdkit	7	0.5163579390561774	0.36752936362725785	0.8769169021242404	0.2364916003875488	MLR	RDKIT descriptors
3	MLR_rdkit	8	0.48740031472634426	0.4030949047529999	0.6524036869362109	0.3447683427750665	MLR	RDKIT descriptors
3	MLR_rdkit	9	0.5522098276519205	0.4208119483935868	0.8711385886797116	-0.05695575595565283	MLR	RDKIT descriptors
3	NN_cddd	0	0.4695439783013519	0.36523663401663486	0.6284486201826641	0.3866112142489564	NN	CDDD embedding
3	NN_cddd	1	0.4611814335179356	0.3313645415767261	0.601243860959506	0.49834585122029507	NN	CDDD embedding
3	NN_cddd	2	0.47112234154614796	0.36077752412567166	0.6187130699245367	0.3901759933133919	NN	CDDD embedding
3	NN_cddd	3	0.4483803909519053	0.30958055431780296	0.6076611738646897	0.4842182706045277	NN	CDDD embedding
3	NN_cddd	4	0.44985353571894904	0.3180359977100633	0.6228466357075317	0.4188461156612988	NN	CDDD embedding
3	NN_cddd	5	0.43497468050289384	0.32671037612158815	0.6471755773699308	0.4570609271816045	NN	CDDD embedding
3	NN_cddd	6	0.4535834905984761	0.3596142840553087	0.6078081295824806	0.44124542337999884	NN	CDDD embedding
3	NN_cddd	7	0.5001549424008727	0.3444648666333521	0.8394958677026778	0.30026425020097325	NN	CDDD embedding
3	NN_cddd	8	0.46266416999106535	0.3782426250026161	0.5773799073817519	0.48680148430551506	NN	CDDD embedding
3	NN_cddd	9	0.4598590691044499	0.3311058973129435	0.6352419817910246	0.43796845985931065	NN	CDDD embedding
3	NN_maccs	0	0.4671678691459456	0.3536990083468923	0.6222164487976778	0.39871654571778326	NN	MACCS fingerprint
3	NN_maccs	1	0.5053462305945026	0.381670700037696	0.7069915854321376	0.3063640592189786	NN	MACCS fingerprint
3	NN_maccs	2	0.48243780752590965	0.33085823990556773	0.6565046504055522	0.3134035556671746	NN	MACCS fingerprint
3	NN_maccs	3	0.4967709086992706	0.39462174369790715	0.6574457571478174	0.39624209299470503	NN	MACCS fingerprint
3	NN_maccs	4	0.5115550256227702	0.4131396269389602	0.6721116618722166	0.3232757165807436	NN	MACCS fingerprint
3	NN_maccs	5	0.49528175143841835	0.38155718083078205	0.7181975909902053	0.3313563178626162	NN	MACCS fingerprint
3	NN_maccs	6	0.4617345764496561	0.37871946287990044	0.618478641087927	0.42145453152375545	NN	MACCS fingerprint
3	NN_maccs	7	0.4987882541091568	0.34614472980685607	0.8763575139137346	0.23746537879880236	NN	MACCS fingerprint
3	NN_maccs	8	0.4765764546354447	0.41127076767557513	0.6199865412904524	0.4082659201494485	NN	MACCS fingerprint
3	NN_maccs	9	0.5236858122139005	0.416662014579289	0.6847088523223718	0.34702855511857256	NN	MACCS fingerprint
3	NN_morgan-512	0	0.5094932221701074	0.3797265041887521	0.7012363296181564	0.23629595037371776	NN	MORGAN fingerprint
3	NN_morgan-512	1	0.5387119738319386	0.4149667529668899	0.7050233090515067	0.3102208711066785	NN	MORGAN fingerprint
3	NN_morgan-512	2	0.49525176294377316	0.38850102316569224	0.6662058672125163	0.29296185832860533	NN	MORGAN fingerprint
3	NN_morgan-512	3	0.4997343628496237	0.3846935479745637	0.6567793414551962	0.39746546334198896	NN	MORGAN fingerprint
3	NN_morgan-512	4	0.48208169659300976	0.3642636477674477	0.6502939160558934	0.3664975762732765	NN	MORGAN fingerprint
3	NN_morgan-512	5	0.49470729645404227	0.38403530253427154	0.7157358561278279	0.3359322242195175	NN	MORGAN fingerprint
3	NN_morgan-512	6	0.42766230244780545	0.3295048605971267	0.5900564297034575	0.47340688272241127	NN	MORGAN fingerprint
3	NN_morgan-512	7	0.5522568453205221	0.404481716932902	0.9012546948622712	0.19352294193707364	NN	MORGAN fingerprint
3	NN_morgan-512	8	0.496673859881361	0.3945543727920775	0.6564723829558898	0.33657019334151006	NN	MORGAN fingerprint
3	NN_morgan-512	9	0.4818469276754567	0.3422138048444898	0.6468764473399571	0.41719270152878773	NN	MORGAN fingerprint
3	NN_rdkit	0	0.44945065840775345	0.32886268880288405	0.6221270920827017	0.3988892343580418	NN	RDKIT descriptors
3	NN_rdkit	1	0.4905575794788571	0.356483912517505	0.6766036688632329	0.36471032787092605	NN	RDKIT descriptors
3	NN_rdkit	2	0.4863827508956801	0.36912850183813983	0.6578849963302195	0.31051328840720416	NN	RDKIT descriptors
3	NN_rdkit	3	0.4657229919227855	0.36609605867357065	0.6215643992420034	0.46034619796698373	NN	RDKIT descriptors
3	NN_rdkit	4	0.46622924220536116	0.3587531498652554	0.6306971850546126	0.404103706269913	NN	RDKIT descriptors
3	NN_rdkit	5	0.45671608297676414	0.3288931380964011	0.6838353951895383	0.3938082669557874	NN	RDKIT descriptors
3	NN_rdkit	6	0.44374037568945224	0.30835976997877435	0.6332651901600516	0.39346018250030723	NN	RDKIT descriptors
3	NN_rdkit	7	0.48515185296168006	0.33575144600511786	0.8584300337961748	0.26834432586134926	NN	RDKIT descriptors
3	NN_rdkit	8	0.4709884839924102	0.3917512419056335	0.6081939974323043	0.4305621673167431	NN	RDKIT descriptors
3	NN_rdkit	9	0.48388293227358187	0.3642388517474222	0.6467081935042702	0.4174958407483238	NN	RDKIT descriptors
3	RF_cddd	0	0.4713970934855162	0.37733303547026886	0.6193416609023777	0.404259855332215	RF	CDDD embedding
3	RF_cddd	1	0.5084017922410257	0.3939810379562274	0.7128148661284563	0.2948904522695467	RF	CDDD embedding
3	RF_cddd	2	0.4752784663354737	0.3680308865758768	0.6230212747785446	0.38165380796474824	RF	CDDD embedding
3	RF_cddd	3	0.478919259305251	0.3960279209391995	0.6237423473039898	0.4565577019303446	RF	CDDD embedding
3	RF_cddd	4	0.4752318984038839	0.3782508828365605	0.6283873896969056	0.4084604027669472	RF	CDDD embedding
3	RF_cddd	5	0.46666970199410535	0.3533215226236337	0.6873788899903507	0.3875096675741496	RF	CDDD embedding
3	RF_cddd	6	0.4600682248618141	0.328283325196012	0.6347012377225213	0.3907061778885631	RF	CDDD embedding
3	RF_cddd	7	0.5306231612366948	0.3922319910320211	0.8777423607606826	0.23505351376480854	RF	CDDD embedding
3	RF_cddd	8	0.4960586872782562	0.4235816657668021	0.6432403905445077	0.3630451153191946	RF	CDDD embedding
3	RF_cddd	9	0.49958827655745836	0.36872369255613435	0.6648514535514215	0.3843533094062288	RF	CDDD embedding
3	RF_maccs	0	0.4474506690420982	0.3381612131248013	0.6140091898623486	0.4144742214627133	RF	MACCS fingerprint
3	RF_maccs	1	0.4662807128245116	0.3525281941652234	0.6583741297536982	0.3984820206763324	RF	MACCS fingerprint
3	RF_maccs	2	0.4598352988794363	0.3462942713893751	0.6338055758776968	0.3600617821051906	RF	MACCS fingerprint
3	RF_maccs	3	0.45239927869932645	0.36756121152465937	0.6118381170108734	0.4771031364411863	RF	MACCS fingerprint
3	RF_maccs	4	0.4725108747648538	0.3485723734793367	0.6367588177865784	0.39259434000354787	RF	MACCS fingerprint
3	RF_maccs	5	0.4372427519814852	0.33650187242444685	0.6547818320500456	0.4442236033256043	RF	MACCS fingerprint
3	RF_maccs	6	0.41889011204060744	0.324071102241384	0.5739626489225786	0.501740776677284	RF	MACCS fingerprint
3	RF_maccs	7	0.48173938775456826	0.33565292832504445	0.8586154684668016	0.268028192973354	RF	MACCS fingerprint
3	RF_maccs	8	0.45771445384454545	0.3668703829360487	0.598845901946937	0.4479324475354932	RF	MACCS fingerprint
3	RF_maccs	9	0.4789954499311389	0.3672726316550756	0.6326234536126205	0.4425924054815794	RF	MACCS fingerprint
3	RF_morgan-512	0	0.48923940544875033	0.3833411964062783	0.6577192210142845	0.32814222835605333	RF	MORGAN fingerprint
3	RF_morgan-512	1	0.5134098504457996	0.44230399446426927	0.664619602729715	0.3870156436276774	RF	MORGAN fingerprint
3	RF_morgan-512	2	0.46510746910146095	0.3410595582621354	0.6375036938839231	0.35257219432180564	RF	MORGAN fingerprint
3	RF_morgan-512	3	0.4548714174016601	0.3977096969181213	0.5934641065553151	0.5080376217385822	RF	MORGAN fingerprint
3	RF_morgan-512	4	0.49271104116567976	0.36442764014411066	0.663736261302243	0.34003639161399013	RF	MORGAN fingerprint
3	RF_morgan-512	5	0.4927261289388858	0.3648140698916251	0.7513010954079675	0.26829688926304995	RF	MORGAN fingerprint
3	RF_morgan-512	6	0.4366962545330122	0.31783578499087195	0.5963934121042973	0.4620353247966056	RF	MORGAN fingerprint
3	RF_morgan-512	7	0.5051752028554501	0.3718245374783802	0.8589017865746145	0.2675399377911283	RF	MORGAN fingerprint
3	RF_morgan-512	8	0.49547142737314526	0.4093776496798682	0.6386173110371751	0.37216802211848155	RF	MORGAN fingerprint
3	RF_morgan-512	9	0.4900915612058984	0.39315737698179776	0.6399171037551451	0.4296653722781729	RF	MORGAN fingerprint
3	RF_rdkit	0	0.4350958568301414	0.3501481894716474	0.5830160120641577	0.47209321652098835	RF	RDKIT descriptors
3	RF_rdkit	1	0.44646870081772067	0.3229511625837287	0.6251748858019563	0.4576169047587201	RF	RDKIT descriptors
3	RF_rdkit	2	0.4197326986133609	0.2994233841871239	0.5666917991020983	0.48841265608956064	RF	RDKIT descriptors
3	RF_rdkit	3	0.4425977350731763	0.34370934550506727	0.5927603415443253	0.5092037263676279	RF	RDKIT descriptors
3	RF_rdkit	4	0.4627838646403464	0.3514799399478703	0.6186666434894293	0.42662031623776875	RF	RDKIT descriptors
3	RF_rdkit	5	0.429494135531449	0.30684698631556495	0.6464967487803657	0.45819931770040756	RF	RDKIT descriptors
3	RF_rdkit	6	0.41126054035482046	0.28405662626498707	0.5684192869977346	0.5113187284480287	RF	RDKIT descriptors
3	RF_rdkit	7	0.45707931691843867	0.3208082804788539	0.8029594574477086	0.35984642867316896	RF	RDKIT descriptors
3	RF_rdkit	8	0.4426321768245904	0.3551206892965868	0.5844270867498456	0.4741973979303341	RF	RDKIT descriptors
3	RF_rdkit	9	0.45395092256544406	0.3317319445890301	0.6114238442633332	0.4793246151411157	RF	RDKIT descriptors
3	SVM_cddd	0	0.43917759826547714	0.3304371436097835	0.5733693810089098	0.4894182683989765	SVM	CDDD embedding
3	SVM_cddd	1	0.4463364806391895	0.33660931519867887	0.6094257581486371	0.484599647987345	SVM	CDDD embedding
3	SVM_cddd	2	0.42537866869068025	0.31347637635494374	0.5791544486168898	0.4656636375347406	SVM	CDDD embedding
3	SVM_cddd	3	0.43660404523711566	0.33763558339787236	0.58080247164287	0.5288058507719574	SVM	CDDD embedding
3	SVM_cddd	4	0.43434130368528645	0.3352321166878829	0.5887723560287635	0.48069354525339847	SVM	CDDD embedding
3	SVM_cddd	5	0.41866461584980724	0.3239012378565711	0.5971793404114554	0.5377079693137972	SVM	CDDD embedding
3	SVM_cddd	6	0.3954113182551942	0.29325268060526755	0.5612613499500982	0.5235488745067807	SVM	CDDD embedding
3	SVM_cddd	7	0.46795629771845587	0.33028073386640333	0.7852405898516857	0.38778718159003367	SVM	CDDD embedding
3	SVM_cddd	8	0.43891570765910204	0.3507988864572953	0.573248098025173	0.49412024039186897	SVM	CDDD embedding
3	SVM_cddd	9	0.4371754769488747	0.32441026383904603	0.6044669684359042	0.49110585865492296	SVM	CDDD embedding
3	SVM_maccs	0	0.44132314352439705	0.3224376804451894	0.5936044575675319	0.45274393323852946	SVM	MACCS fingerprint
3	SVM_maccs	1	0.4341462639843996	0.2825313149791604	0.6517362677980347	0.4105501292295646	SVM	MACCS fingerprint
3	SVM_maccs	2	0.4327988393264973	0.3070883681694838	0.6160163304468249	0.3954803988368425	SVM	MACCS fingerprint
3	SVM_maccs	3	0.4409823154405022	0.3135092465191698	0.6017021077167476	0.49428475819046647	SVM	MACCS fingerprint
3	SVM_maccs	4	0.4524051400796113	0.28510152098529673	0.6428668161826084	0.38088558430020936	SVM	MACCS fingerprint
3	SVM_maccs	5	0.4188428455760748	0.296867352983754	0.655719075018111	0.4426314078926604	SVM	MACCS fingerprint
3	SVM_maccs	6	0.41730883407774655	0.32713534369835173	0.590899880420248	0.47190033939290243	SVM	MACCS fingerprint
3	SVM_maccs	7	0.4549726004344279	0.2978451859398117	0.8340950588537428	0.30923864263467493	SVM	MACCS fingerprint
3	SVM_maccs	8	0.44114088616666824	0.3676586742616381	0.5768399823682677	0.4877608497252065	SVM	MACCS fingerprint
3	SVM_maccs	9	0.4575605843719058	0.3420169635298387	0.6161158738932154	0.4713026900334727	SVM	MACCS fingerprint
3	SVM_morgan-512	0	0.464758397123367	0.33701103413698563	0.6417137204611192	0.3604434844229444	SVM	MORGAN fingerprint
3	SVM_morgan-512	1	0.5021655640963779	0.3974462958685443	0.681308827138464	0.35584389112238035	SVM	MORGAN fingerprint
3	SVM_morgan-512	2	0.4595080386002195	0.34780862444430105	0.6332289151846584	0.3612257331737623	SVM	MORGAN fingerprint
3	SVM_morgan-512	3	0.44591724293064783	0.355145727098076	0.5899583348174531	0.5138327948512688	SVM	MORGAN fingerprint
3	SVM_morgan-512	4	0.4577207910538721	0.3464533918221382	0.6321438344462995	0.40136692009124864	SVM	MORGAN fingerprint
3	SVM_morgan-512	5	0.48626586344653283	0.37611928392513083	0.7193117670085538	0.32928010754804926	SVM	MORGAN fingerprint
3	SVM_morgan-512	6	0.430836221474221	0.32102757905198054	0.604341976541075	0.44760008196491774	SVM	MORGAN fingerprint
3	SVM_morgan-512	7	0.4870660368012225	0.386461647646934	0.846284963269683	0.2889008063446139	SVM	MORGAN fingerprint
3	SVM_morgan-512	8	0.4583962470588804	0.3553406677901174	0.6120820301896285	0.42325834745377044	SVM	MORGAN fingerprint
3	SVM_morgan-512	9	0.47300733053473903	0.376356346521741	0.6212681255146633	0.46242328504496444	SVM	MORGAN fingerprint
3	SVM_rdkit	0	0.4361469952369882	0.30005246067672453	0.5924633829649739	0.4548458709753894	SVM	RDKIT descriptors
3	SVM_rdkit	1	0.42794101842623405	0.25697100259428995	0.6233064422124933	0.4608540720257298	SVM	RDKIT descriptors
3	SVM_rdkit	2	0.4287418042797326	0.34186136274547874	0.5789251624432995	0.4660866393379226	SVM	RDKIT descriptors
3	SVM_rdkit	3	0.43255303688813834	0.3094683574946908	0.5898499585293168	0.5140113978287062	SVM	RDKIT descriptors
3	SVM_rdkit	4	0.46970495459667433	0.33783171517258315	0.6395281080422941	0.3872995871033408	SVM	RDKIT descriptors
3	SVM_rdkit	5	0.4210662283919726	0.29415599658985725	0.658194655526543	0.4384149209189131	SVM	RDKIT descriptors
3	SVM_rdkit	6	0.41003855917936877	0.26795195108196035	0.6196821370312975	0.41920076067390644	SVM	RDKIT descriptors
3	SVM_rdkit	7	0.46069784220640553	0.31006546612845076	0.8330228364151717	0.3110134374126393	SVM	RDKIT descriptors
3	SVM_rdkit	8	0.44224086657324635	0.37341132652684905	0.5845195182369348	0.47403106559971886	SVM	RDKIT descriptors
3	SVM_rdkit	9	0.4383605729414318	0.310225728141043	0.6036644348416166	0.49245625016368955	SVM	RDKIT descriptors
3	XGB_cddd	0	0.45308635162442995	0.36100589905123726	0.6035957773305288	0.43416649058130874	XGB	CDDD embedding
3	XGB_cddd	1	0.47001521448839195	0.33349219195629276	0.6518511545044681	0.410342296931831	XGB	CDDD embedding
3	XGB_cddd	2	0.44463011251738277	0.3231262366200778	0.5898998979145269	0.4456518807196185	XGB	CDDD embedding
3	XGB_cddd	3	0.4381755091654978	0.3457664463277439	0.5807478585382075	0.5288944597803011	XGB	CDDD embedding
3	XGB_cddd	4	0.4583394996578571	0.34665177267520386	0.612427972820215	0.43812599889803316	XGB	CDDD embedding
3	XGB_cddd	5	0.43210895235745955	0.3189331626910532	0.6532217646548364	0.44686880723478206	XGB	CDDD embedding
3	XGB_cddd	6	0.4295095787491995	0.3076520657533619	0.5989892759417728	0.45734203950525154	XGB	CDDD embedding
3	XGB_cddd	7	0.4951671652484706	0.3549531503942305	0.8412115745357979	0.2974011790469434	XGB	CDDD embedding
3	XGB_cddd	8	0.46556622332583003	0.36840424190563326	0.6159121224390733	0.4160178635621471	XGB	CDDD embedding
3	XGB_cddd	9	0.465437926216308	0.3405385061163426	0.6277714921729788	0.4511097908592806	XGB	CDDD embedding
3	XGB_maccs	0	0.4390054179491031	0.3142507790839826	0.6031312963938774	0.43503699950699104	XGB	MACCS fingerprint
3	XGB_maccs	1	0.45332074719972776	0.3165850743126619	0.6508891222135736	0.4120815011825282	XGB	MACCS fingerprint
3	XGB_maccs	2	0.44093359996720227	0.33566106245079297	0.6172391164185851	0.39307808674990297	XGB	MACCS fingerprint
3	XGB_maccs	3	0.4286895933786145	0.3245821920154994	0.5825031383098985	0.5260423728478871	XGB	MACCS fingerprint
3	XGB_maccs	4	0.454548882906024	0.30592343660597643	0.6282750248231289	0.40867193574967764	XGB	MACCS fingerprint
3	XGB_maccs	5	0.42620867909818744	0.29719862802382635	0.6514435579097605	0.44987618669833807	XGB	MACCS fingerprint
3	XGB_maccs	6	0.41502867177595765	0.3359010785308276	0.5565779247301117	0.5314671578587011	XGB	MACCS fingerprint
3	XGB_maccs	7	0.4639300234287029	0.2894643783225508	0.8504828950746343	0.28182860290164247	XGB	MACCS fingerprint
3	XGB_maccs	8	0.4320522805498722	0.35592807205851473	0.5746952544193199	0.4915628443781449	XGB	MACCS fingerprint
3	XGB_maccs	9	0.4764708638749568	0.3833102889785387	0.6274661692706346	0.45164357743476213	XGB	MACCS fingerprint
3	XGB_morgan-512	0	0.4733065639500033	0.33396743979298527	0.6503442742694628	0.3431247182021211	XGB	MORGAN fingerprint
3	XGB_morgan-512	1	0.5026742963469766	0.4067135066237293	0.6649060829531475	0.386487083404631	XGB	MORGAN fingerprint
3	XGB_morgan-512	2	0.45772573056529614	0.3542263593612185	0.63446618779841	0.3587270790140984	XGB	MORGAN fingerprint
3	XGB_morgan-512	3	0.41924785922822266	0.3431506813559675	0.5469591686660737	0.5821188404872453	XGB	MORGAN fingerprint
3	XGB_morgan-512	4	0.4696989606276087	0.3370897604260821	0.6503263507384421	0.3664343803493343	XGB	MORGAN fingerprint
3	XGB_morgan-512	5	0.4671355570811779	0.3398547501168947	0.7108001970345216	0.34505936532389114	XGB	MORGAN fingerprint
3	XGB_morgan-512	6	0.4147237873368796	0.3376222910169695	0.5585460997504218	0.5281476402849272	XGB	MORGAN fingerprint
3	XGB_morgan-512	7	0.49194777914096877	0.3722465722829069	0.8396237360943707	0.30005107250104	XGB	MORGAN fingerprint
3	XGB_morgan-512	8	0.47435215616753446	0.3735135181702951	0.6221822651708468	0.4040671664181579	XGB	MORGAN fingerprint
3	XGB_morgan-512	9	0.4543777912878188	0.36379124081495817	0.6029956360769612	0.4935802408388482	XGB	MORGAN fingerprint
3	XGB_rdkit	0	0.41685323084914083	0.2981070094714937	0.5683506994531823	0.4983173575372365	XGB	RDKIT descriptors
3	XGB_rdkit	1	0.4423655727139435	0.2822285792122159	0.6334039137472192	0.443244413693733	XGB	RDKIT descriptors
3	XGB_rdkit	2	0.4178400627175712	0.31055099920712936	0.5587887494627883	0.5025822903231446	XGB	RDKIT descriptors
3	XGB_rdkit	3	0.4156212313591717	0.3011925456278204	0.5728946273755715	0.5415494729207384	XGB	RDKIT descriptors
3	XGB_rdkit	4	0.4358593123744492	0.31805477210683186	0.5972533235091698	0.4656251019177218	XGB	RDKIT descriptors
3	XGB_rdkit	5	0.4117069668108785	0.2867104071198854	0.6298329853735967	0.4857697029747555	XGB	RDKIT descriptors
3	XGB_rdkit	6	0.4013637112102642	0.29776724686671296	0.5579097156949419	0.5292222454269266	XGB	RDKIT descriptors
3	XGB_rdkit	7	0.4367066879160297	0.2825904497623428	0.7918311630193486	0.377467374564888	XGB	RDKIT descriptors
3	XGB_rdkit	8	0.4098944733983306	0.33146425907454713	0.5595937976020977	0.5179325112914177	XGB	RDKIT descriptors
3	XGB_rdkit	9	0.4419898334575791	0.3144503411630435	0.6083594567378529	0.48453066919894183	XGB	RDKIT descriptors
3	consensus_consensus	0	0.4181228064647214	0.32045888034954606	0.5560630452992084	0.5197754643478267	consensus	consensus
3	consensus_consensus	1	0.43409292641203917	0.29954984422309283	0.6071537675039548	0.4884353966323127	consensus	consensus
3	consensus_consensus	2	0.4077921698464129	0.30048459611764433	0.5529658199763484	0.5128950854586752	consensus	consensus
3	consensus_consensus	3	0.4138643383739622	0.3006200787537596	0.5606765519576907	0.5608956239847909	consensus	consensus
3	consensus_consensus	4	0.42200421938154187	0.32532159226652047	0.5772861416202671	0.500757944272845	consensus	consensus
3	consensus_consensus	5	0.39696421080832683	0.2985363694596739	0.5958990928298014	0.5396879904061602	consensus	consensus
3	consensus_consensus	6	0.3861861349768255	0.2973786560018017	0.5414583474396686	0.5565770253178228	consensus	consensus
3	consensus_consensus	7	0.4377281991801498	0.29971146259008874	0.7753800197191801	0.40306622981152584	consensus	consensus
3	consensus_consensus	8	0.4146500156194504	0.3326030923918335	0.5548508249358121	0.5260696397735578	consensus	consensus
3	consensus_consensus	9	0.42950322599004015	0.31611505404381823	0.5924642437925558	0.5111151330197572	consensus	consensus
4	KNN_cddd	0	0.48183281189818766	0.35672621976052254	0.6502202733723169	0.39291486082468785	KNN	CDDD embedding
4	KNN_cddd	1	0.49002202567121794	0.3149862158484724	0.7606568033695805	0.28839134388368404	KNN	CDDD embedding
4	KNN_cddd	2	0.4652009057194775	0.3288435095277975	0.632175240001714	0.3459428153202284	KNN	CDDD embedding
4	KNN_cddd	3	0.45380392085391064	0.33574598586842064	0.6205794864807879	0.4180865027535626	KNN	CDDD embedding
4	KNN_cddd	4	0.4612963852006236	0.3479481117634802	0.6270477142984713	0.4007059744823599	KNN	CDDD embedding
4	KNN_cddd	5	0.46193712809520376	0.3307989412589356	0.6309700652146903	0.43266647204326736	KNN	CDDD embedding
4	KNN_cddd	6	0.46726482398332836	0.3299273728290981	0.780881927171091	0.3542068345513003	KNN	CDDD embedding
4	KNN_cddd	7	0.4442089650621481	0.33557962079055814	0.6239182975029374	0.4332434617658807	KNN	CDDD embedding
4	KNN_cddd	8	0.46690640595633426	0.3558747988394666	0.6506436406672647	0.4080985025118662	KNN	CDDD embedding
4	KNN_cddd	9	0.4462894733035271	0.3205075844183969	0.614899714232367	0.45834221188605073	KNN	CDDD embedding
4	KNN_maccs	0	0.4814468927512298	0.37674205178050735	0.6324403460669855	0.42566177121209237	KNN	MACCS fingerprint
4	KNN_maccs	1	0.4783626293181433	0.3196114173607807	0.744607631353749	0.31810315645192666	KNN	MACCS fingerprint
4	KNN_maccs	2	0.44347385192760674	0.32626869723266205	0.6017879008890609	0.4073099175398931	KNN	MACCS fingerprint
4	KNN_maccs	3	0.4966266228386804	0.4108681797080649	0.6615651203253569	0.3386843522382639	KNN	MACCS fingerprint
4	KNN_maccs	4	0.49252435879340856	0.35049567659199843	0.6988633355767513	0.2555709996991299	KNN	MACCS fingerprint
4	KNN_maccs	5	0.48072799545089334	0.3245752513119986	0.6803263388176329	0.3404381787789691	KNN	MACCS fingerprint
4	KNN_maccs	6	0.45915539710106335	0.3010888181630491	0.7876845940928662	0.3429061474564511	KNN	MACCS fingerprint
4	KNN_maccs	7	0.441770033171034	0.3178694624051501	0.6290084381540398	0.4239581486396008	KNN	MACCS fingerprint
4	KNN_maccs	8	0.48831466951417996	0.35388747815046884	0.7092013710736186	0.2967622220244347	KNN	MACCS fingerprint
4	KNN_maccs	9	0.44212031432160287	0.3394612968745552	0.6359622735044775	0.42059916601504155	KNN	MACCS fingerprint
4	KNN_morgan-512	0	0.4855271186005519	0.37703591338255094	0.6416047434137804	0.40889624077414766	KNN	MORGAN fingerprint
4	KNN_morgan-512	1	0.48224614905597263	0.29981614173608295	0.749612415241099	0.30890578764241006	KNN	MORGAN fingerprint
4	KNN_morgan-512	2	0.4655338783673779	0.31341785283743473	0.6684640653697285	0.2686977861575477	KNN	MORGAN fingerprint
4	KNN_morgan-512	3	0.45263606130787043	0.3219585229954136	0.6028835949853554	0.4507999954632199	KNN	MORGAN fingerprint
4	KNN_morgan-512	4	0.4741885765261366	0.36948202288700527	0.6529088364188709	0.3502536288340885	KNN	MORGAN fingerprint
4	KNN_morgan-512	5	0.466951086685083	0.3511868446365414	0.6468285585275594	0.4037899238420166	KNN	MORGAN fingerprint
4	KNN_morgan-512	6	0.47625729187035115	0.34422392015183334	0.8263135109510499	0.2768766103565312	KNN	MORGAN fingerprint
4	KNN_morgan-512	7	0.4533255420048068	0.3379365890985051	0.6300520105695945	0.42204516935592606	KNN	MORGAN fingerprint
4	KNN_morgan-512	8	0.4846014404857163	0.33667095532415603	0.7106352144867123	0.29391577472052	KNN	MORGAN fingerprint
4	KNN_morgan-512	9	0.46094013788882454	0.3440145900763971	0.6431176239230584	0.40748788909105327	KNN	MORGAN fingerprint
4	KNN_rdkit	0	0.44561520247306974	0.35431520863358257	0.6068670487196939	0.4711704637711617	KNN	RDKIT descriptors
4	KNN_rdkit	1	0.47733170201784647	0.3156489617858349	0.7560268032220946	0.29702788235222854	KNN	RDKIT descriptors
4	KNN_rdkit	2	0.4478367994588252	0.30836757017801397	0.6454766579442486	0.31812959727727674	KNN	RDKIT descriptors
4	KNN_rdkit	3	0.4553442452304457	0.33170900838132544	0.6062196477125266	0.4447051893951903	KNN	RDKIT descriptors
4	KNN_rdkit	4	0.46180794082668447	0.2939456882364069	0.6313403408745215	0.3924726265772083	KNN	RDKIT descriptors
4	KNN_rdkit	5	0.4549605138762766	0.35131869184237585	0.6498652869129865	0.39817861287458534	KNN	RDKIT descriptors
4	KNN_rdkit	6	0.4265467973125834	0.3174392921976221	0.7647206133908151	0.380661190128044	KNN	RDKIT descriptors
4	KNN_rdkit	7	0.42486583553332263	0.2913892966157703	0.6026408115733117	0.471240512482365	KNN	RDKIT descriptors
4	KNN_rdkit	8	0.4896387797990358	0.361940055113688	0.6958103360303476	0.3230683633807271	KNN	RDKIT descriptors
4	KNN_rdkit	9	0.446641291841973	0.3355943509551511	0.633228119445668	0.4255704224630612	KNN	RDKIT descriptors
4	MLR_cddd	0	0.5227312068376392	0.4155270628227137	0.6828366818007963	0.33048197191590445	MLR	CDDD embedding
4	MLR_cddd	1	0.517043526530535	0.397968535482111	0.7526273439784904	0.30333546927359945	MLR	CDDD embedding
4	MLR_cddd	2	0.4738180139081163	0.380118151324752	0.6365009199653205	0.3369613764080046	MLR	CDDD embedding
4	MLR_cddd	3	0.5117347215641874	0.4227627644426104	0.6515664891313798	0.3585230154321003	MLR	CDDD embedding
4	MLR_cddd	4	0.5234115801856908	0.4229361295119174	0.6880445311408464	0.27844097269986523	MLR	CDDD embedding
4	MLR_cddd	5	0.5050226705981967	0.375171145322579	0.7001058373273324	0.30152906954082637	MLR	CDDD embedding
4	MLR_cddd	6	0.48288560400965097	0.339104193872511	0.8085678124229038	0.3076023278499198	MLR	CDDD embedding
4	MLR_cddd	7	0.49415701016719055	0.39589517332167823	0.6648089898095872	0.3565202840310613	MLR	CDDD embedding
4	MLR_cddd	8	0.5188739755600779	0.4190749487865184	0.6929832483096129	0.3285579551023824	MLR	CDDD embedding
4	MLR_cddd	9	0.47477676433069765	0.4091563066543662	0.64474781640156	0.40448024956476336	MLR	CDDD embedding
4	MLR_maccs	0	0.5221327592515225	0.4330832880437079	0.6660511446067998	0.3629936711893441	MLR	MACCS fingerprint
4	MLR_maccs	1	0.48752315419271003	0.3592478909349761	0.7243392870540009	0.354720605832075	MLR	MACCS fingerprint
4	MLR_maccs	2	0.44314191971343064	0.32670631161231345	0.5890538356334156	0.432127637222507	MLR	MACCS fingerprint
4	MLR_maccs	3	0.5013087525774006	0.40966006120921117	0.6508973026016656	0.35983998714939536	MLR	MACCS fingerprint
4	MLR_maccs	4	0.5249800265366711	0.4288850551718757	0.6961519752456219	0.26133607496888955	MLR	MACCS fingerprint
4	MLR_maccs	5	0.5108063003821469	0.3659393350254514	0.7166642070974337	0.2680989537353865	MLR	MACCS fingerprint
4	MLR_maccs	6	0.49250804314936475	0.3421059484646318	0.8412145648940134	0.25056103662076135	MLR	MACCS fingerprint
4	MLR_maccs	7	0.5013134439853055	0.4102752416692512	0.6811732135171394	0.3244519927305878	MLR	MACCS fingerprint
4	MLR_maccs	8	0.5012902395893732	0.36816858634485516	0.689773426206566	0.33476364095491895	MLR	MACCS fingerprint
4	MLR_maccs	9	0.4583604616042143	0.3686890427512308	0.6221933505977024	0.4454162494674617	MLR	MACCS fingerprint
4	MLR_morgan-512	0	0.5589216830874778	0.46488148212209657	0.7017561587177074	0.29286708194571787	MLR	MORGAN fingerprint
4	MLR_morgan-512	1	0.5145521944501116	0.39441922677439	0.7628514801966058	0.2842790976427946	MLR	MORGAN fingerprint
4	MLR_morgan-512	2	0.515140569800147	0.42632609925253817	0.6700079322398436	0.2653158929154651	MLR	MORGAN fingerprint
4	MLR_morgan-512	3	0.5038258083947802	0.41607211376970765	0.6512472117408888	0.3591515281666793	MLR	MORGAN fingerprint
4	MLR_morgan-512	4	0.5347676900737258	0.4094753610596895	0.7109958794812619	0.22949947747622024	MLR	MORGAN fingerprint
4	MLR_morgan-512	5	0.5354907512490227	0.4347443393221957	0.7212849133141743	0.2586306361815286	MLR	MORGAN fingerprint
4	MLR_morgan-512	6	0.5202912226467101	0.41152246348573396	0.8386060615668557	0.25520166729088345	MLR	MORGAN fingerprint
4	MLR_morgan-512	7	0.5123667956880569	0.38779736327313286	0.6886919763327145	0.3094563422558676	MLR	MORGAN fingerprint
4	MLR_morgan-512	8	0.5334832606775481	0.4201255366729999	0.7195928254355101	0.2760030956831281	MLR	MORGAN fingerprint
4	MLR_morgan-512	9	0.49687337875750837	0.43501274891649633	0.639960915759244	0.4132902412562187	MLR	MORGAN fingerprint
4	MLR_rdkit	0	0.5633604135089164	0.44433172559934686	0.8577939608894295	-0.05656095638503422	MLR	RDKIT descriptors
4	MLR_rdkit	1	0.5097899530586345	0.3812233543747199	0.771229866069775	0.26847126018421363	MLR	RDKIT descriptors
4	MLR_rdkit	2	0.47531335121249246	0.3606049950684025	0.6331199890086622	0.3439864539850067	MLR	RDKIT descriptors
4	MLR_rdkit	3	0.5004834973416153	0.3910814711576942	0.6569791905951442	0.34782097563879644	MLR	RDKIT descriptors
4	MLR_rdkit	4	0.5101757283009102	0.4052634739415042	0.6796591729378583	0.2959214148076872	MLR	RDKIT descriptors
4	MLR_rdkit	5	0.5177650583750067	0.40112801573412704	0.7153094668766017	0.2708634244722333	MLR	RDKIT descriptors
4	MLR_rdkit	6	0.49097507035746046	0.37321622540318455	0.8238401256147646	0.28119914879395036	MLR	RDKIT descriptors
4	MLR_rdkit	7	0.514274803427485	0.42903042147904547	0.6815302925026576	0.32374354671850036	MLR	RDKIT descriptors
4	MLR_rdkit	8	0.5154643856593732	0.410008316298224	0.7031062869327145	0.308797942122609	MLR	RDKIT descriptors
4	MLR_rdkit	9	0.4628301172018137	0.3777832572392681	0.6385521289047352	0.41587052141908587	MLR	RDKIT descriptors
4	NN_cddd	0	0.5089574302607427	0.380637654487187	0.7051958403143893	0.2859180211233505	NN	CDDD embedding
4	NN_cddd	1	0.4903116812654659	0.35546522513265666	0.7238681478118919	0.3555597638838921	NN	CDDD embedding
4	NN_cddd	2	0.41483438701889513	0.28966603670100843	0.5646956284496734	0.4781212568130213	NN	CDDD embedding
4	NN_cddd	3	0.4387305345939219	0.3155069795932728	0.5793126760885697	0.4929046102035086	NN	CDDD embedding
4	NN_cddd	4	0.4558915794259546	0.37002315442434663	0.6075065971821627	0.4374763748019299	NN	CDDD embedding
4	NN_cddd	5	0.49404157235312923	0.3680376010725075	0.6725968676024869	0.3553401550995531	NN	CDDD embedding
4	NN_cddd	6	0.4478086436549666	0.31347789399514037	0.7311715348513179	0.4338112282389641	NN	CDDD embedding
4	NN_cddd	7	0.4329366140778727	0.312844495706996	0.5851430707984194	0.5014999255924709	NN	CDDD embedding
4	NN_cddd	8	0.4574154217512291	0.338147532526647	0.641779700023983	0.4241160010023586	NN	CDDD embedding
4	NN_cddd	9	0.4455754998537593	0.36777625042757167	0.608665003466254	0.4692706894702613	NN	CDDD embedding
4	NN_maccs	0	0.505253962949998	0.4123701419444705	0.6529822258771036	0.3877464539023445	NN	MACCS fingerprint
4	NN_maccs	1	0.48456734519716255	0.34463689451711566	0.7256086561852073	0.3524569830438148	NN	MACCS fingerprint
4	NN_maccs	2	0.45570529650798336	0.328916392038453	0.6091460980270291	0.39272739526715694	NN	MACCS fingerprint
4	NN_maccs	3	0.5120137491409623	0.4380905499825005	0.6594209997277892	0.3429640299256077	NN	MACCS fingerprint
4	NN_maccs	4	0.4957134389312678	0.37772878143584876	0.682332848176295	0.29037104414105896	NN	MACCS fingerprint
4	NN_maccs	5	0.4997440372326464	0.372581029452578	0.684565853981795	0.3321923278128971	NN	MACCS fingerprint
4	NN_maccs	6	0.45614040180943627	0.32658578513946224	0.7978096027773488	0.32590482272954135	NN	MACCS fingerprint
4	NN_maccs	7	0.46475087097582013	0.331671211209164	0.6425659332542321	0.3988588077698393	NN	MACCS fingerprint
4	NN_maccs	8	0.5161763129780129	0.38556145176400936	0.7114980563238227	0.29220010158255394	NN	MACCS fingerprint
4	NN_maccs	9	0.44030407479597916	0.3325305976904369	0.6132240097997388	0.4612904051449285	NN	MACCS fingerprint
4	NN_morgan-512	0	0.5262804408575942	0.3856596446784071	0.700446732979069	0.2955035366904767	NN	MORGAN fingerprint
4	NN_morgan-512	1	0.5054234690909892	0.3709995782497444	0.7536244725081733	0.30148827556658486	NN	MORGAN fingerprint
4	NN_morgan-512	2	0.4926042837491577	0.38458402620527843	0.6549757290727038	0.29791261398134405	NN	MORGAN fingerprint
4	NN_morgan-512	3	0.4841881572994065	0.39399256080850953	0.6220175153433968	0.4153865168083781	NN	MORGAN fingerprint
4	NN_morgan-512	4	0.48774116177933846	0.38398039210221424	0.6678257982472038	0.32022505439830284	NN	MORGAN fingerprint
4	NN_morgan-512	5	0.47576677241069487	0.36939363078389187	0.6601422251419259	0.37899376009915275	NN	MORGAN fingerprint
4	NN_morgan-512	6	0.5053760682879447	0.4026651782777484	0.8367235437927113	0.2585417871363186	NN	MORGAN fingerprint
4	NN_morgan-512	7	0.4709269353093188	0.3259073229766227	0.6652277645971508	0.3557093504895864	NN	MORGAN fingerprint
4	NN_morgan-512	8	0.4806108862375122	0.4102039009895848	0.6866186260090771	0.340834876402054	NN	MORGAN fingerprint
4	NN_morgan-512	9	0.458614426842	0.34475905059902034	0.6319497817342742	0.42788735617111073	NN	MORGAN fingerprint
4	NN_rdkit	0	0.4806477795719789	0.39427322491028893	0.6360803280411882	0.4190315904058951	NN	RDKIT descriptors
4	NN_rdkit	1	0.4741171210654848	0.269117404483987	0.7713755673209447	0.2681948322983949	NN	RDKIT descriptors
4	NN_rdkit	2	0.4406047894505011	0.3416841881352404	0.579322788719459	0.45073492962013273	NN	RDKIT descriptors
4	NN_rdkit	3	0.4577997251488331	0.3929403052093383	0.5875707755849563	0.4783442811054953	NN	RDKIT descriptors
4	NN_rdkit	4	0.46035472253897697	0.3209893576038272	0.6347706039157108	0.38585293192573633	NN	RDKIT descriptors
4	NN_rdkit	5	0.4918710471551769	0.35526315185172397	0.6893273226838885	0.32287020459180193	NN	RDKIT descriptors
4	NN_rdkit	6	0.49664127680930154	0.33958184698521565	0.8161720754057982	0.2945176307988798	NN	RDKIT descriptors
4	NN_rdkit	7	0.4286467416397969	0.29663689640455404	0.6371326414040549	0.40898186785270074	NN	RDKIT descriptors
4	NN_rdkit	8	0.4987948230372427	0.37657533900150586	0.7019303253643003	0.31110811153829154	NN	RDKIT descriptors
4	NN_rdkit	9	0.4136179873243982	0.2949345392813485	0.590113096398662	0.5011305426407795	NN	RDKIT descriptors
4	RF_cddd	0	0.5201578374475473	0.4298806370416868	0.6808094049330019	0.33445154063526894	RF	CDDD embedding
4	RF_cddd	1	0.5011430529831488	0.39570236983772755	0.7330523181193456	0.3391031876157967	RF	CDDD embedding
4	RF_cddd	2	0.4518459007892384	0.3204434178692841	0.6036911731248323	0.4035549918683534	RF	CDDD embedding
4	RF_cddd	3	0.4665777844142296	0.34457085820111866	0.6115978090409707	0.43480873517669427	RF	CDDD embedding
4	RF_cddd	4	0.48948843825513955	0.421249769009584	0.640268915291971	0.3751675082515703	RF	CDDD embedding
4	RF_cddd	5	0.47640909765939754	0.36031821660206176	0.64905700986337	0.39967472574112983	RF	CDDD embedding
4	RF_cddd	6	0.4733492467234292	0.34032942698707425	0.7994234811456211	0.3231748280595106	RF	CDDD embedding
4	RF_cddd	7	0.489555266857993	0.3936915169259283	0.6478326717753685	0.38896401423365856	RF	CDDD embedding
4	RF_cddd	8	0.5066453153259979	0.3951854001392672	0.695784531461125	0.32311857133098865	RF	CDDD embedding
4	RF_cddd	9	0.46211468217603296	0.3835490968922173	0.6454264386369007	0.40322597427513684	RF	CDDD embedding
4	RF_maccs	0	0.46546614536011527	0.3620515705267322	0.6009702176765422	0.4813976390420007	RF	MACCS fingerprint
4	RF_maccs	1	0.4618492005380645	0.3448373146252717	0.6931946415209633	0.40901819775166204	RF	MACCS fingerprint
4	RF_maccs	2	0.43625059969090135	0.3412492147672641	0.5883020115570976	0.43357629142574794	RF	MACCS fingerprint
4	RF_maccs	3	0.46131221779920356	0.33844308564863557	0.6197254228791187	0.41968710077422444	RF	MACCS fingerprint
4	RF_maccs	4	0.47128384883419244	0.3395145824272765	0.6628417409937732	0.33033366239220163	RF	MACCS fingerprint
4	RF_maccs	5	0.4778008186964195	0.3698282062579976	0.6673006164086264	0.3654527144872305	RF	MACCS fingerprint
4	RF_maccs	6	0.4573456254248227	0.32733744245846585	0.7948196907828591	0.3309479021340229	RF	MACCS fingerprint
4	RF_maccs	7	0.4326015833126423	0.3324116997029587	0.614479813709156	0.4502612693867074	RF	MACCS fingerprint
4	RF_maccs	8	0.49559051300187423	0.39581181384811837	0.6879424403772014	0.3382906591746223	RF	MACCS fingerprint
4	RF_maccs	9	0.43386881432589885	0.33562680240873544	0.6085759815595327	0.46942592454973453	RF	MACCS fingerprint
4	RF_morgan-512	0	0.49739073161358993	0.39256840164337103	0.6366311261587108	0.41802500416608346	RF	MORGAN fingerprint
4	RF_morgan-512	1	0.4848927711714821	0.3599783778502479	0.7249419046924664	0.353646472460438	RF	MORGAN fingerprint
4	RF_morgan-512	2	0.4632583334192285	0.348278614392894	0.6187634678500286	0.3734004393658561	RF	MORGAN fingerprint
4	RF_morgan-512	3	0.4763313738619884	0.3637322387778328	0.6080507050553959	0.44134564073399996	RF	MORGAN fingerprint
4	RF_morgan-512	4	0.4966429042547653	0.395351153402147	0.6550145388944332	0.34605586424911616	RF	MORGAN fingerprint
4	RF_morgan-512	5	0.4933314481933835	0.3683607637462156	0.6709211627280133	0.35854835906060356	RF	MORGAN fingerprint
4	RF_morgan-512	6	0.4941949517905363	0.3642661631910862	0.8313188183003977	0.26808958944412475	RF	MORGAN fingerprint
4	RF_morgan-512	7	0.45387746690750563	0.36483607590217515	0.6313670568908333	0.4196300336617771	RF	MORGAN fingerprint
4	RF_morgan-512	8	0.49713765230133633	0.40605652670031755	0.6868603318463933	0.3403707115950052	RF	MORGAN fingerprint
4	RF_morgan-512	9	0.44249792452595327	0.35473271033025666	0.6085358914536585	0.4694958256660934	RF	MORGAN fingerprint
4	RF_rdkit	0	0.4532367120533567	0.3525618349232833	0.6062156590450454	0.47230510842555073	RF	RDKIT descriptors
4	RF_rdkit	1	0.44227318063271986	0.3057143636448034	0.6893471662578885	0.4155603074741304	RF	RDKIT descriptors
4	RF_rdkit	2	0.42147817457735587	0.32634690259531896	0.5563831621311954	0.4933725542646853	RF	RDKIT descriptors
4	RF_rdkit	3	0.4275208418803919	0.3385539500231902	0.5733058568073195	0.5033661054881151	RF	RDKIT descriptors
4	RF_rdkit	4	0.4608535940221574	0.34272558326549807	0.609114933461718	0.43449393884679877	RF	RDKIT descriptors
4	RF_rdkit	5	0.44870213696981387	0.3296443972737404	0.6339306821759638	0.4273299339897577	RF	RDKIT descriptors
4	RF_rdkit	6	0.4183890308541359	0.30296610119215295	0.7362403663427218	0.42593383380044114	RF	RDKIT descriptors
4	RF_rdkit	7	0.4377524357067235	0.3295059994820839	0.6033284648402009	0.4700331245002698	RF	RDKIT descriptors
4	RF_rdkit	8	0.46282672460123303	0.35698634264897366	0.6429076397764836	0.4220899685045437	RF	RDKIT descriptors
4	RF_rdkit	9	0.4269409326909404	0.325898344356113	0.5941307490687433	0.4943145371007782	RF	RDKIT descriptors
4	SVM_cddd	0	0.44349091533800705	0.31254088058765683	0.6054272799561685	0.47367674274005633	SVM	CDDD embedding
4	SVM_cddd	1	0.448234083142233	0.30595734123041063	0.6980694201770237	0.4006770045215803	SVM	CDDD embedding
4	SVM_cddd	2	0.41188881319183157	0.3195037896420554	0.5440850133852002	0.5155217512540111	SVM	CDDD embedding
4	SVM_cddd	3	0.4397889294547736	0.3352469366091555	0.5810121239563286	0.48992505785134643	SVM	CDDD embedding
4	SVM_cddd	4	0.4504117317707035	0.37865945924140654	0.5933080758195229	0.46346347824424095	SVM	CDDD embedding
4	SVM_cddd	5	0.4238139146982109	0.31749113927476436	0.5910750590717507	0.5021411780178513	SVM	CDDD embedding
4	SVM_cddd	6	0.4128407526228598	0.2996794640508236	0.70350148662074	0.4758534393929643	SVM	CDDD embedding
4	SVM_cddd	7	0.41519970939798917	0.322841599001475	0.5852210640977631	0.5013670273028461	SVM	CDDD embedding
4	SVM_cddd	8	0.448663421349915	0.3682302824773953	0.6104988548669122	0.4788859683261113	SVM	CDDD embedding
4	SVM_cddd	9	0.4244718602894323	0.30575983192659306	0.5923221700713205	0.49738854091408735	SVM	CDDD embedding
4	SVM_maccs	0	0.4526714933953138	0.3516543843577473	0.598899402547199	0.48496546758826553	SVM	MACCS fingerprint
4	SVM_maccs	1	0.436682600470881	0.30275718705925914	0.707630543567664	0.3841472931274217	SVM	MACCS fingerprint
4	SVM_maccs	2	0.393641556067027	0.27052225605098545	0.5466200191473561	0.5109966633075973	SVM	MACCS fingerprint
4	SVM_maccs	3	0.45301986283736023	0.3440944602205278	0.6089794963932831	0.4396376594346155	SVM	MACCS fingerprint
4	SVM_maccs	4	0.45638291379694773	0.3407876318889569	0.6375355305429518	0.380491090052244	SVM	MACCS fingerprint
4	SVM_maccs	5	0.4492806545673837	0.31189209266332263	0.6465701806064482	0.4042661450928672	SVM	MACCS fingerprint
4	SVM_maccs	6	0.4374439819080742	0.2805540193651761	0.7744573379572972	0.3647894545474103	SVM	MACCS fingerprint
4	SVM_maccs	7	0.43430964179466824	0.3155608249098698	0.626576045179864	0.4284046740112254	SVM	MACCS fingerprint
4	SVM_maccs	8	0.49344650803498247	0.3570762743945268	0.694436399222036	0.3257390424480143	SVM	MACCS fingerprint
4	SVM_maccs	9	0.45241292772152814	0.3484361162240872	0.6257088892479523	0.4391314872525217	SVM	MACCS fingerprint
4	SVM_morgan-512	0	0.47598414215189216	0.35963952928043463	0.6344263932349967	0.4220489282717269	SVM	MORGAN fingerprint
4	SVM_morgan-512	1	0.466808228261237	0.30364441052198954	0.7260279196121792	0.35170845410296536	SVM	MORGAN fingerprint
4	SVM_morgan-512	2	0.4374147069338899	0.3308785982651381	0.5925408168754132	0.4253845483378612	SVM	MORGAN fingerprint
4	SVM_morgan-512	3	0.4540748143834947	0.3805088458696493	0.5884458893251225	0.4767892410582677	SVM	MORGAN fingerprint
4	SVM_morgan-512	4	0.4852882685167324	0.4055026632817811	0.6505156002820857	0.3550081871743884	SVM	MORGAN fingerprint
4	SVM_morgan-512	5	0.5014940527110618	0.3652798793326506	0.6860969534738502	0.32920175087797865	SVM	MORGAN fingerprint
4	SVM_morgan-512	6	0.46897972740775934	0.35622146961307766	0.7933080421372399	0.3334903905938065	SVM	MORGAN fingerprint
4	SVM_morgan-512	7	0.4636471116873195	0.36453047512943915	0.6542451209687471	0.3768076987199168	SVM	MORGAN fingerprint
4	SVM_morgan-512	8	0.4621195660172745	0.35651809012261904	0.6511730047784428	0.40713496777839475	SVM	MORGAN fingerprint
4	SVM_morgan-512	9	0.45045089228208074	0.3326931638489281	0.6266810470390268	0.43738730147953364	SVM	MORGAN fingerprint
4	SVM_rdkit	0	0.43112647222694045	0.325064447573836	0.5773697841381844	0.5213294670082494	SVM	RDKIT descriptors
4	SVM_rdkit	1	0.44542097885457616	0.2901384168019199	0.73490266436618	0.3357625493214351	SVM	RDKIT descriptors
4	SVM_rdkit	2	0.44012663558603726	0.3005658961433304	0.5857595968218597	0.4384614429657506	SVM	RDKIT descriptors
4	SVM_rdkit	3	0.4328044566811464	0.3433317352292766	0.5731549145171235	0.5036275826324623	SVM	RDKIT descriptors
4	SVM_rdkit	4	0.42982371099601185	0.29633453599423576	0.5859355308848964	0.47671481615009237	SVM	RDKIT descriptors
4	SVM_rdkit	5	0.43794718853752435	0.30261083759748786	0.636638238088697	0.4224276710657512	SVM	RDKIT descriptors
4	SVM_rdkit	6	0.4309308964747237	0.3116557448505579	0.7659191438204678	0.37871831559422564	SVM	RDKIT descriptors
4	SVM_rdkit	7	0.41449918355258714	0.28890727297172525	0.601131216724513	0.4738862438550836	SVM	RDKIT descriptors
4	SVM_rdkit	8	0.464881126573905	0.33233907059880163	0.6532602937350077	0.40332810246405437	SVM	RDKIT descriptors
4	SVM_rdkit	9	0.40976208765018746	0.2958908860109153	0.5876768977066699	0.5052410646286328	SVM	RDKIT descriptors
4	XGB_cddd	0	0.48612466053577136	0.3548329670098713	0.6539351187083947	0.3859582346320387	XGB	CDDD embedding
4	XGB_cddd	1	0.4968924115708475	0.3644322976768184	0.7291275640751211	0.34616111139883454	XGB	CDDD embedding
4	XGB_cddd	2	0.4204436799847767	0.28894251198372745	0.5654919984682713	0.47664824507921455	XGB	CDDD embedding
4	XGB_cddd	3	0.43248231158721784	0.34257754391867623	0.5740875072171806	0.5020109519823382	XGB	CDDD embedding
4	XGB_cddd	4	0.46326650963046334	0.38923511091755714	0.6115392728691393	0.4299834372289939	XGB	CDDD embedding
4	XGB_cddd	5	0.44787162782628653	0.3486925832715819	0.6125751488411431	0.46526367502023636	XGB	CDDD embedding
4	XGB_cddd	6	0.4356831542445046	0.30366549697965883	0.7620736601114001	0.3849412466025156	XGB	CDDD embedding
4	XGB_cddd	7	0.4512952012014451	0.36371678897853865	0.6086189662039806	0.4606979657555761	XGB	CDDD embedding
4	XGB_cddd	8	0.47035969491533824	0.38696842804536935	0.6424454367422586	0.4229206189331417	XGB	CDDD embedding
4	XGB_cddd	9	0.4377075717300847	0.32707466449247136	0.6245740122122996	0.44116418829337134	XGB	CDDD embedding
4	XGB_maccs	0	0.45692255500730866	0.37444267469247117	0.5926829062318534	0.4956019571075658	XGB	MACCS fingerprint
4	XGB_maccs	1	0.4351469063214492	0.3002100150442053	0.6926745987423419	0.40990458814385455	XGB	MACCS fingerprint
4	XGB_maccs	2	0.4028634982386086	0.2693241875516619	0.5765161893363409	0.45604400043055193	XGB	MACCS fingerprint
4	XGB_maccs	3	0.44459333767682335	0.31614836775524857	0.600574060047542	0.45499970205039153	XGB	MACCS fingerprint
4	XGB_maccs	4	0.46090333013570056	0.3287701594455954	0.6460185466954157	0.36389509737722014	XGB	MACCS fingerprint
4	XGB_maccs	5	0.451946698523483	0.31035862385246915	0.6456589290405406	0.4059441713267977	XGB	MACCS fingerprint
4	XGB_maccs	6	0.44029558744990654	0.29873239201936097	0.7761970196700556	0.3619324725517433	XGB	MACCS fingerprint
4	XGB_maccs	7	0.41504859449187487	0.29228631708880304	0.6000828973554266	0.47571963500622905	XGB	MACCS fingerprint
4	XGB_maccs	8	0.4836401072344174	0.3895299631932061	0.6713679798134737	0.3697914247485834	XGB	MACCS fingerprint
4	XGB_maccs	9	0.42991653837705157	0.31410229051698924	0.6112572391688023	0.4647404303106888	XGB	MACCS fingerprint
4	XGB_morgan-512	0	0.4822404805214507	0.37442716199369586	0.6344066561747255	0.4220848879285789	XGB	MORGAN fingerprint
4	XGB_morgan-512	1	0.4668642036389082	0.3262350304360364	0.7196738527900698	0.3630062625097389	XGB	MORGAN fingerprint
4	XGB_morgan-512	2	0.455596102027328	0.3304119590910297	0.6094358545053876	0.3921495272574387	XGB	MORGAN fingerprint
4	XGB_morgan-512	3	0.4599029780072752	0.3538527929937847	0.5915824370842316	0.47119671602733093	XGB	MORGAN fingerprint
4	XGB_morgan-512	4	0.47004278704706565	0.3508115483108365	0.6301810624164339	0.39470168349965684	XGB	MORGAN fingerprint
4	XGB_morgan-512	5	0.4747270863518743	0.3590316561592901	0.6523449264505865	0.3935772065157679	XGB	MORGAN fingerprint
4	XGB_morgan-512	6	0.47025660271827546	0.35778796613725916	0.8092225101957791	0.3064806044023759	XGB	MORGAN fingerprint
4	XGB_morgan-512	7	0.44610505267524725	0.3230814771897501	0.6242788615819025	0.43258821219930743	XGB	MORGAN fingerprint
4	XGB_morgan-512	8	0.4662594529214481	0.3798415663211707	0.663553393150124	0.38437704016650664	XGB	MORGAN fingerprint
4	XGB_morgan-512	9	0.4522361656620734	0.3691368516025926	0.6227839419441537	0.4443629183384221	XGB	MORGAN fingerprint
4	XGB_rdkit	0	0.41950329595159674	0.301067489153799	0.5676843111210256	0.5372543198985509	XGB	RDKIT descriptors
4	XGB_rdkit	1	0.4262774982083293	0.2870937872587451	0.7026270756299738	0.3928255657726325	XGB	RDKIT descriptors
4	XGB_rdkit	2	0.3968465677144636	0.31115226989848055	0.5326081462629306	0.5357452393556064	XGB	RDKIT descriptors
4	XGB_rdkit	3	0.43314619986507136	0.3209444598717546	0.5954941321669063	0.4641804293387528	XGB	RDKIT descriptors
4	XGB_rdkit	4	0.4316376063019204	0.3413571778934177	0.5741355725687792	0.4975791177541261	XGB	RDKIT descriptors
4	XGB_rdkit	5	0.428975289697447	0.3051233656614363	0.6122822952252382	0.4657748352718152	XGB	RDKIT descriptors
4	XGB_rdkit	6	0.4092006864714415	0.30101422261579636	0.7269987790487252	0.44025520437585564	XGB	RDKIT descriptors
4	XGB_rdkit	7	0.4135720880878579	0.3105367222637634	0.5801497946804366	0.5099714538580571	XGB	RDKIT descriptors
4	XGB_rdkit	8	0.4388053309396291	0.3118640374309929	0.6317866213075146	0.4419104249884437	XGB	RDKIT descriptors
4	XGB_rdkit	9	0.4196564625768523	0.3245961306878655	0.6011123686406894	0.4823601079728945	XGB	RDKIT descriptors
4	consensus_consensus	0	0.4213795389898265	0.28763120976743006	0.5745077975970124	0.5260631863162194	consensus	consensus
4	consensus_consensus	1	0.4205333389744032	0.27156825399855333	0.6880225895922544	0.41780414474182515	consensus	consensus
4	consensus_consensus	2	0.39467580755641174	0.31373111105453244	0.5250337565839576	0.5488559746707611	consensus	consensus
4	consensus_consensus	3	0.42514095168609356	0.31467471578131945	0.5707491071932465	0.5077858654982015	consensus	consensus
4	consensus_consensus	4	0.4332968462547854	0.37016504455991317	0.5709510853837699	0.5031370932787989	consensus	consensus
4	consensus_consensus	5	0.4165434906694973	0.301326426273953	0.585631320442029	0.5112694025009511	consensus	consensus
4	consensus_consensus	6	0.39873893891393847	0.27265544401228925	0.7036454173479759	0.47563894513994487	consensus	consensus
4	consensus_consensus	7	0.40200576060751547	0.31057053038529947	0.5683219710006367	0.5297487200537276	consensus	consensus
4	consensus_consensus	8	0.43017285969052854	0.33469960327976	0.6034577479803411	0.4908370484675346	consensus	consensus
4	consensus_consensus	9	0.4086559947650984	0.30970225193602685	0.5794361127699548	0.519019436445677	consensus	consensus
5	KNN_cddd	0	0.43577361351022226	0.2894605318798922	0.6506401836331445	0.4348685361707826	KNN	CDDD embedding
5	KNN_cddd	1	0.43926166709391395	0.3195778079340448	0.6066135502321683	0.4636782810557616	KNN	CDDD embedding
5	KNN_cddd	2	0.43241561497309794	0.3022144475962909	0.5874793897210504	0.4126902938816335	KNN	CDDD embedding
5	KNN_cddd	3	0.447542302561874	0.3127024071391009	0.605560833562844	0.44072413978882885	KNN	CDDD embedding
5	KNN_cddd	4	0.4748759761344473	0.38539397635039285	0.629648517842925	0.45420563600987585	KNN	CDDD embedding
5	KNN_cddd	5	0.48545212974619745	0.3508775554547128	0.7053638808778664	0.4235231354295901	KNN	CDDD embedding
5	KNN_cddd	6	0.4865654125434797	0.34268402258502473	0.8112639947634411	0.34117344789412707	KNN	CDDD embedding
5	KNN_cddd	7	0.48435305991440475	0.3661941894827643	0.6443045681307179	0.3467289995354431	KNN	CDDD embedding
5	KNN_cddd	8	0.48292137873892516	0.3553923967030994	0.6909210176216132	0.29629320191634123	KNN	CDDD embedding
5	KNN_cddd	9	0.4447157363151602	0.33673483231644896	0.6049330226675141	0.39214680622658493	KNN	CDDD embedding
5	KNN_maccs	0	0.44926175300705484	0.29894913236059373	0.6721460106203099	0.3968921596234086	KNN	MACCS fingerprint
5	KNN_maccs	1	0.4283717447343784	0.2852166218918437	0.6092751064091972	0.45896166403059113	KNN	MACCS fingerprint
5	KNN_maccs	2	0.4444670647087003	0.3425964455732826	0.596653952054953	0.3942032329083003	KNN	MACCS fingerprint
5	KNN_maccs	3	0.47550271995902005	0.33987059726389823	0.6720323231290266	0.31120364162734304	KNN	MACCS fingerprint
5	KNN_maccs	4	0.4755932401430357	0.3459805873996107	0.6362470762037801	0.4427061183002149	KNN	MACCS fingerprint
5	KNN_maccs	5	0.486010808001709	0.34559647107445857	0.7295044178956326	0.38338895343249013	KNN	MACCS fingerprint
5	KNN_maccs	6	0.488763227231068	0.3225198545868022	0.8260944443723465	0.31686569736342596	KNN	MACCS fingerprint
5	KNN_maccs	7	0.4880868802294042	0.398929174215918	0.6301018713169713	0.3752122620259458	KNN	MACCS fingerprint
5	KNN_maccs	8	0.45409491872349944	0.32346982664071655	0.6611433506472494	0.35564350960539637	KNN	MACCS fingerprint
5	KNN_maccs	9	0.46597271115322975	0.34292854824658914	0.6423914244948281	0.3145376796550893	KNN	MACCS fingerprint
5	KNN_morgan-512	0	0.4645015949422999	0.3235928827643013	0.6641690930991953	0.41112238250664856	KNN	MORGAN fingerprint
5	KNN_morgan-512	1	0.45347692926759897	0.3430882665431487	0.6239114741795848	0.4326551516987043	KNN	MORGAN fingerprint
5	KNN_morgan-512	2	0.45297729084368665	0.3223233622031576	0.6392082336396572	0.3047089659215838	KNN	MORGAN fingerprint
5	KNN_morgan-512	3	0.45266299131935545	0.33615120722371894	0.6201669617189344	0.4134192983052506	KNN	MORGAN fingerprint
5	KNN_morgan-512	4	0.47473718820956107	0.3564136128705906	0.6390471599685107	0.43779009314745665	KNN	MORGAN fingerprint
5	KNN_morgan-512	5	0.4809397650536055	0.36055619934052396	0.7291870218442698	0.3839253925038232	KNN	MORGAN fingerprint
5	KNN_morgan-512	6	0.48506090074068564	0.3045790495863412	0.8656696544308277	0.24984487944608513	KNN	MORGAN fingerprint
5	KNN_morgan-512	7	0.510108965033865	0.38946090903886477	0.6617720317249256	0.3108277591222016	KNN	MORGAN fingerprint
5	KNN_morgan-512	8	0.48340997834383	0.34617558513058855	0.6886036993121726	0.3010056884014066	KNN	MORGAN fingerprint
5	KNN_morgan-512	9	0.42940350433716784	0.3179859951149293	0.5947230807042663	0.41249210905700295	KNN	MORGAN fingerprint
5	KNN_rdkit	0	0.4364255585983927	0.2900604248649745	0.6484666984100926	0.4386379107647662	KNN	RDKIT descriptors
5	KNN_rdkit	1	0.4187518670410025	0.27653391322720156	0.6101178423315822	0.4574639242805124	KNN	RDKIT descriptors
5	KNN_rdkit	2	0.43138245849475376	0.298511517682162	0.5998807448583537	0.387633037527779	KNN	RDKIT descriptors
5	KNN_rdkit	3	0.4650701863507085	0.34154899037293407	0.6449150278414071	0.3656696190325689	KNN	RDKIT descriptors
5	KNN_rdkit	4	0.4311710146460599	0.2975557818238772	0.5951124151965503	0.512437048852207	KNN	RDKIT descriptors
5	KNN_rdkit	5	0.4845172944489614	0.30440856078280243	0.7120620008780038	0.41252272901571063	KNN	RDKIT descriptors
5	KNN_rdkit	6	0.49568434598190403	0.3285110820094479	0.8326648387463127	0.3059557791534122	KNN	RDKIT descriptors
5	KNN_rdkit	7	0.4717192828057782	0.36886195831873314	0.6251344040764353	0.3850245763538547	KNN	RDKIT descriptors
5	KNN_rdkit	8	0.4523604823381377	0.3330786743587266	0.6642036031972653	0.3496646027006365	KNN	RDKIT descriptors
5	KNN_rdkit	9	0.4535115307769873	0.32122005190697545	0.6189054861975251	0.3637426942309886	KNN	RDKIT descriptors
5	MLR_cddd	0	0.4843896551963178	0.3649564693244216	0.6791569081136546	0.3842449692515787	MLR	CDDD embedding
5	MLR_cddd	1	0.47365878349255536	0.3749523095647087	0.6352385204976806	0.41186798424054705	MLR	CDDD embedding
5	MLR_cddd	2	0.48828963433721145	0.3694165898326922	0.646769280564873	0.28816280604505784	MLR	CDDD embedding
5	MLR_cddd	3	0.5086587267859861	0.4260456399399708	0.6630408348987674	0.329511905481612	MLR	CDDD embedding
5	MLR_cddd	4	0.5064581037215974	0.40783471056857956	0.6822039645381887	0.35929051427177305	MLR	CDDD embedding
5	MLR_cddd	5	0.524167036194366	0.3877229302804843	0.7323969225520792	0.3784895006201485	MLR	CDDD embedding
5	MLR_cddd	6	0.5042787734147813	0.34108418396039086	0.8368269030916881	0.29900009656086013	MLR	CDDD embedding
5	MLR_cddd	7	0.5343046085313584	0.4730143697192486	0.6814472346869925	0.2692388918214993	MLR	CDDD embedding
5	MLR_cddd	8	0.4834361520232509	0.395569225438805	0.6776313773861098	0.323103990733285	MLR	CDDD embedding
5	MLR_cddd	9	0.48334787907847115	0.35659256525739647	0.6435456621414721	0.31207221333582946	MLR	CDDD embedding
5	MLR_maccs	0	0.48225661914199186	0.3952426250038119	0.6587888270707556	0.42062443672832583	MLR	MACCS fingerprint
5	MLR_maccs	1	0.4778701341257963	0.3764892391647132	0.65364993421353	0.377281721149228	MLR	MACCS fingerprint
5	MLR_maccs	2	0.443973825939072	0.3376736196091594	0.6000294253966999	0.3873294494115106	MLR	MACCS fingerprint
5	MLR_maccs	3	0.49044714727485456	0.38553950056208897	0.6476360688073551	0.36030556283794946	MLR	MACCS fingerprint
5	MLR_maccs	4	0.5237003344090083	0.3846698884348818	0.6945889180025564	0.33581605121418034	MLR	MACCS fingerprint
5	MLR_maccs	5	0.5179886598228504	0.3535309205441537	0.7414857173928503	0.36296832360228026	MLR	MACCS fingerprint
5	MLR_maccs	6	0.5119056408018451	0.3952610715837346	0.8506858245932017	0.27558892312147265	MLR	MACCS fingerprint
5	MLR_maccs	7	0.5253669879928338	0.44358394121430234	0.6634900347664767	0.3072448428927924	MLR	MACCS fingerprint
5	MLR_maccs	8	0.49727544264787765	0.3758554724149903	0.7017656439811021	0.27402921448699424	MLR	MACCS fingerprint
5	MLR_maccs	9	0.45232000958766355	0.3334100611449915	0.6321081777580743	0.3363074615456204	MLR	MACCS fingerprint
5	MLR_morgan-512	0	0.5126844347683975	0.4336088074612843	0.6877663687675075	0.3685345487899546	MLR	MORGAN fingerprint
5	MLR_morgan-512	1	0.5015708674678195	0.40666223880595687	0.678391768664455	0.3292474850185141	MLR	MORGAN fingerprint
5	MLR_morgan-512	2	0.491021616400924	0.3617148004104791	0.6363312875872825	0.31095360792084037	MLR	MORGAN fingerprint
5	MLR_morgan-512	3	0.5309934353764503	0.45669085734982695	0.6712184243254945	0.3128710348010818	MLR	MORGAN fingerprint
5	MLR_morgan-512	4	0.5344863836565641	0.42831716897782846	0.698728483338279	0.3278757408407422	MLR	MORGAN fingerprint
5	MLR_morgan-512	5	0.5555428419084295	0.4430019375615375	0.7716117785547283	0.3101524200186774	MLR	MORGAN fingerprint
5	MLR_morgan-512	6	0.5398924854877443	0.42817539661126447	0.8699249370867882	0.24245183372866463	MLR	MORGAN fingerprint
5	MLR_morgan-512	7	0.5443969592401833	0.4526034007348123	0.705216957345674	0.2173700711032105	MLR	MORGAN fingerprint
5	MLR_morgan-512	8	0.5170883946184438	0.38868417835533897	0.7227506696171503	0.2299623784380892	MLR	MORGAN fingerprint
5	MLR_morgan-512	9	0.4840684507306021	0.3697020007686449	0.6277574131380298	0.3454123351292758	MLR	MORGAN fingerprint
5	MLR_rdkit	0	0.5012341925679861	0.399039309332623	0.7116749136610104	0.3238687042553565	MLR	RDKIT descriptors
5	MLR_rdkit	1	0.4931093430899416	0.38080384928527766	0.6632699576023852	0.35881725924502583	MLR	RDKIT descriptors
5	MLR_rdkit	2	0.46168645107239836	0.3558623740247906	0.6201685263394286	0.3455125066380208	MLR	RDKIT descriptors
5	MLR_rdkit	3	0.49160005299400444	0.38301263292071464	0.6489058705357474	0.3577946421115459	MLR	RDKIT descriptors
5	MLR_rdkit	4	0.601360428445017	0.4532116169825129	1.097590262134519	-0.6584911811277465	MLR	RDKIT descriptors
5	MLR_rdkit	5	0.5306153098456954	0.4104993858814665	0.7471945070149106	0.3531213923402119	MLR	RDKIT descriptors
5	MLR_rdkit	6	0.5130393380406486	0.3876619452173342	0.857436869490161	0.2640454432655247	MLR	RDKIT descriptors
5	MLR_rdkit	7	0.5336026785584329	0.4506994680989145	0.6807117720807957	0.2708154113742527	MLR	RDKIT descriptors
5	MLR_rdkit	8	0.49761217465616703	0.3621534138300446	0.7034106060250508	0.27062182624236053	MLR	RDKIT descriptors
5	MLR_rdkit	9	0.48198273716940143	0.38250413534227956	0.633601965277882	0.33316690075456046	MLR	RDKIT descriptors
5	NN_cddd	0	0.4602040204657286	0.3115186725304724	0.6712194361360876	0.39855381988416616	NN	CDDD embedding
5	NN_cddd	1	0.43387819256385934	0.32843676265221355	0.5783271727273605	0.5125294689273399	NN	CDDD embedding
5	NN_cddd	2	0.44070372465978513	0.3208914245515817	0.6049523318346588	0.3772349691771256	NN	CDDD embedding
5	NN_cddd	3	0.4894912558444509	0.40577926599825664	0.6269513570840122	0.4005151505972022	NN	CDDD embedding
5	NN_cddd	4	0.48228477197942976	0.3719776434835842	0.6556050949444293	0.4082785458147502	NN	CDDD embedding
5	NN_cddd	5	0.44736703237469316	0.3242656131941424	0.6472538822589219	0.5145944068626217	NN	CDDD embedding
5	NN_cddd	6	0.5297978726996276	0.38598021156877893	0.8286084634847712	0.31270146173524427	NN	CDDD embedding
5	NN_cddd	7	0.49730514900324985	0.3993840605974164	0.653523620485474	0.3279005550254984	NN	CDDD embedding
5	NN_cddd	8	0.44508748270806625	0.33104091341702935	0.5965707700426125	0.4753630438116817	NN	CDDD embedding
5	NN_cddd	9	0.4243625605141489	0.32795627328228605	0.5651641007059728	0.469441529620787	NN	CDDD embedding
5	NN_maccs	0	0.45327140196799526	0.31637074947267885	0.6425578609617125	0.4488215796577666	NN	MACCS fingerprint
5	NN_maccs	1	0.492073830676519	0.39477342456227094	0.6515870992758551	0.38120595641338395	NN	MACCS fingerprint
5	NN_maccs	2	0.45503490708341904	0.35120700171187225	0.5991827726797336	0.38905720876161975	NN	MACCS fingerprint
5	NN_maccs	3	0.4872920351574733	0.3733291614609726	0.6476990454272918	0.36018114804978163	NN	MACCS fingerprint
5	NN_maccs	4	0.5279611476457924	0.41776880320216825	0.6819535795832847	0.35976073896798777	NN	MACCS fingerprint
5	NN_maccs	5	0.4848179830327906	0.3538744605230706	0.7125369030577196	0.4117388442632608	NN	MACCS fingerprint
5	NN_maccs	6	0.5053328081389117	0.3895630063031861	0.82966052217782	0.310955070118467	NN	MACCS fingerprint
5	NN_maccs	7	0.4886514883510251	0.3902285397906038	0.6358265340041608	0.3638079259931275	NN	MACCS fingerprint
5	NN_maccs	8	0.508058734357369	0.393435214543846	0.6962663105050346	0.2853626634283861	NN	MACCS fingerprint
5	NN_maccs	9	0.47061617200057915	0.3479317697675399	0.6608807126087558	0.27451193525197215	NN	MACCS fingerprint
5	NN_morgan-512	0	0.5030722115956651	0.37724531797823113	0.7048255210516592	0.33682069414244675	NN	MORGAN fingerprint
5	NN_morgan-512	1	0.44922748030137477	0.32073368074186615	0.6497901167229101	0.3846143381522671	NN	MORGAN fingerprint
5	NN_morgan-512	2	0.5119551135805234	0.3750141970271075	0.7109362374965236	0.13991136110936098	NN	MORGAN fingerprint
5	NN_morgan-512	3	0.545232804345288	0.44537884659898097	0.7123080223927671	0.22616888289691695	NN	MORGAN fingerprint
5	NN_morgan-512	4	0.4842378013276134	0.3805552803778478	0.6448970073108617	0.4274500262740194	NN	MORGAN fingerprint
5	NN_morgan-512	5	0.513969835238664	0.3828089496728331	0.7503830039767388	0.3475887733212426	NN	MORGAN fingerprint
5	NN_morgan-512	6	0.49160005139895346	0.34018105576251334	0.8301437489624475	0.31015218285808466	NN	MORGAN fingerprint
5	NN_morgan-512	7	0.5300059110732975	0.43038744639346493	0.6895550729355502	0.2517462976582675	NN	MORGAN fingerprint
5	NN_morgan-512	8	0.46287456466292887	0.32670372643248813	0.645996088623797	0.384830612896777	NN	MORGAN fingerprint
5	NN_morgan-512	9	0.47102300382346457	0.32514707801538645	0.6520382488436565	0.2937958554945672	NN	MORGAN fingerprint
5	NN_rdkit	0	0.4518160998384675	0.3127064580840613	0.6537143247580512	0.42951566035412414	NN	RDKIT descriptors
5	NN_rdkit	1	0.4408182104106713	0.28805998265357746	0.6281322936414263	0.4249529044193078	NN	RDKIT descriptors
5	NN_rdkit	2	0.4298008915899356	0.30414372505277587	0.5886286953358285	0.4103900987918483	NN	RDKIT descriptors
5	NN_rdkit	3	0.4635125891763941	0.37165693865894256	0.6135534604849978	0.4258632612999902	NN	RDKIT descriptors
5	NN_rdkit	4	0.4600976096335724	0.3108771097270169	0.6561479369790242	0.40729824757637656	NN	RDKIT descriptors
5	NN_rdkit	5	0.44282425149386573	0.29458486418051977	0.6680432299502977	0.4829118533243968	NN	RDKIT descriptors
5	NN_rdkit	6	0.48287741220146185	0.307792352672313	0.8186506080501668	0.3291215094715646	NN	RDKIT descriptors
5	NN_rdkit	7	0.4982607894395324	0.3712042803980542	0.6636821800949757	0.3068435438999014	NN	RDKIT descriptors
5	NN_rdkit	8	0.46915082011130727	0.36995150769473373	0.6632375001436189	0.3515550895231063	NN	RDKIT descriptors
5	NN_rdkit	9	0.4635658181238865	0.3757435175296102	0.6101673838955743	0.3815820379999727	NN	RDKIT descriptors
5	RF_cddd	0	0.47767487930770075	0.36163542240914115	0.6764313545909334	0.3891772778187247	RF	CDDD embedding
5	RF_cddd	1	0.4480171570100367	0.36507205940751697	0.5877317877567436	0.4965463068433721	RF	CDDD embedding
5	RF_cddd	2	0.45388141869437737	0.3452425537862218	0.6007024610511111	0.38595424890455055	RF	CDDD embedding
5	RF_cddd	3	0.4837879322677654	0.4041952729945735	0.6442606521275336	0.3669562375424519	RF	CDDD embedding
5	RF_cddd	4	0.49863621894515575	0.4068718744615336	0.6600189676569765	0.40028417500182	RF	CDDD embedding
5	RF_cddd	5	0.5134850879458174	0.37366664897522095	0.7519177941782778	0.34491723527162554	RF	CDDD embedding
5	RF_cddd	6	0.501498920599229	0.3330941786176451	0.8398553512298725	0.29391712594457653	RF	CDDD embedding
5	RF_cddd	7	0.5132421556632355	0.45994655950682883	0.656822358431456	0.32109842772709685	RF	CDDD embedding
5	RF_cddd	8	0.48325137090934583	0.3990931538185687	0.65612928080116	0.36537996742237244	RF	CDDD embedding
5	RF_cddd	9	0.4756760190456447	0.34008407865398116	0.6209784023512063	0.3594734906032696	RF	CDDD embedding
5	RF_maccs	0	0.4426040169253291	0.3344518631359801	0.6301413662624596	0.4699172102347703	RF	MACCS fingerprint
5	RF_maccs	1	0.4393544749938101	0.32591542593200473	0.6029749572219721	0.4700929212765349	RF	MACCS fingerprint
5	RF_maccs	2	0.4258844833630443	0.2799145391171307	0.5780879560036518	0.4313176482913492	RF	MACCS fingerprint
5	RF_maccs	3	0.4666776156458825	0.35296013451713426	0.639883857547264	0.3755282063397828	RF	MACCS fingerprint
5	RF_maccs	4	0.46954667324998256	0.4091003114614291	0.6277361256071623	0.45751601563044475	RF	MACCS fingerprint
5	RF_maccs	5	0.4676891745499209	0.32620753767135957	0.6877229151812431	0.4519976270868489	RF	MACCS fingerprint
5	RF_maccs	6	0.4700768804789744	0.3370509607450616	0.8206964879172468	0.32576415084115884	RF	MACCS fingerprint
5	RF_maccs	7	0.4815482673035809	0.3894938499087761	0.6235644967168145	0.38810948788247157	RF	MACCS fingerprint
5	RF_maccs	8	0.4435704177644432	0.34005151134742384	0.6228848324257571	0.4280600278259078	RF	MACCS fingerprint
5	RF_maccs	9	0.43517155156825255	0.32386306533182463	0.6033330886543715	0.39535786890794355	RF	MACCS fingerprint
5	RF_morgan-512	0	0.48991758813228947	0.36751605408139776	0.6703795022139605	0.40005812367849813	RF	MORGAN fingerprint
5	RF_morgan-512	1	0.47330464563369345	0.3858947582157033	0.6393229287714726	0.4042806171572838	RF	MORGAN fingerprint
5	RF_morgan-512	2	0.4363652021786225	0.33022655986459726	0.5853060117924147	0.4170277561694873	RF	MORGAN fingerprint
5	RF_morgan-512	3	0.48021741162485376	0.3825116006053988	0.6439130487586832	0.3676391561143696	RF	MORGAN fingerprint
5	RF_morgan-512	4	0.4995952502019956	0.40870257286649503	0.6565852065580875	0.4065080087010833	RF	MORGAN fingerprint
5	RF_morgan-512	5	0.49296262658092993	0.3794619804987429	0.7062575982688875	0.42206138269444193	RF	MORGAN fingerprint
5	RF_morgan-512	6	0.4961491202211848	0.33818987624469643	0.8249515584778996	0.31875459636574877	RF	MORGAN fingerprint
5	RF_morgan-512	7	0.5029583132921425	0.42315941123470857	0.6545611974471629	0.3257647225586048	RF	MORGAN fingerprint
5	RF_morgan-512	8	0.5006773303490653	0.4396089980009683	0.7036786161330126	0.2700659120665463	RF	MORGAN fingerprint
5	RF_morgan-512	9	0.4322525726029468	0.32508778299466456	0.579373903760491	0.44242668997707546	RF	MORGAN fingerprint
5	RF_rdkit	0	0.43565235555443466	0.31433394104584944	0.6256045426140613	0.4775225985599084	RF	RDKIT descriptors
5	RF_rdkit	1	0.4324823444629912	0.32158854444917506	0.5818352037415714	0.506597711647267	RF	RDKIT descriptors
5	RF_rdkit	2	0.38770211497499707	0.2765893980238523	0.534139477518579	0.5144977324159349	RF	RDKIT descriptors
5	RF_rdkit	3	0.4464661115759341	0.3627893375236315	0.5963568605533918	0.45759590734172206	RF	RDKIT descriptors
5	RF_rdkit	4	0.4534879346242497	0.373138515336513	0.6091668708116914	0.4891360831470758	RF	RDKIT descriptors
5	RF_rdkit	5	0.4635668508930658	0.322248120114919	0.6724493077850953	0.4760684519340863	RF	RDKIT descriptors
5	RF_rdkit	6	0.43894293301208803	0.2797570146237456	0.7751190786256184	0.398572137699823	RF	RDKIT descriptors
5	RF_rdkit	7	0.4653110408061199	0.35767326938520716	0.611656532990571	0.41125640404718866	RF	RDKIT descriptors
5	RF_rdkit	8	0.4444069176192572	0.3463255138470389	0.6129711064863081	0.4461209406455364	RF	RDKIT descriptors
5	RF_rdkit	9	0.4040392760344416	0.3036893653837689	0.5517293181036727	0.4943660317705083	RF	RDKIT descriptors
5	SVM_cddd	0	0.43028044865221854	0.3189302922957655	0.6362404205029961	0.4596063505882537	SVM	CDDD embedding
5	SVM_cddd	1	0.40834227453333016	0.3370634751616768	0.5536802552253782	0.553193746229865	SVM	CDDD embedding
5	SVM_cddd	2	0.40252258364598376	0.30327930321403596	0.5456122803753125	0.49341750174524457	SVM	CDDD embedding
5	SVM_cddd	3	0.4238350635435915	0.34361581188789847	0.5598541914918831	0.5219642394096642	SVM	CDDD embedding
5	SVM_cddd	4	0.4212127293720348	0.31969901997862693	0.5738428590169034	0.5466656380012133	SVM	CDDD embedding
5	SVM_cddd	5	0.4259088142431002	0.2775602815181142	0.6279401464237561	0.5431307294343828	SVM	CDDD embedding
5	SVM_cddd	6	0.4636793914729862	0.3403643321014218	0.740663756036034	0.4508526693613044	SVM	CDDD embedding
5	SVM_cddd	7	0.486126406855219	0.41244815706597304	0.6283721519283144	0.37863781641749317	SVM	CDDD embedding
5	SVM_cddd	8	0.44067846261853544	0.3204738896965731	0.5937186524103374	0.4803674775840959	SVM	CDDD embedding
5	SVM_cddd	9	0.4118688436183451	0.32279148124136725	0.5380532818088803	0.519122245949826	SVM	CDDD embedding
5	SVM_maccs	0	0.4326793145814914	0.3086936868853125	0.6447792723854344	0.44500399197028084	SVM	MACCS fingerprint
5	SVM_maccs	1	0.43057084783540645	0.29741099707326546	0.6150942288353579	0.4485775103101928	SVM	MACCS fingerprint
5	SVM_maccs	2	0.40469374636540284	0.2775122130888872	0.5657227624861648	0.45538548119304245	SVM	MACCS fingerprint
5	SVM_maccs	3	0.4246107078853369	0.34963308397985937	0.586322525233151	0.4756953897363726	SVM	MACCS fingerprint
5	SVM_maccs	4	0.4475589582183606	0.35263261028493775	0.6114021894246987	0.48538000631519895	SVM	MACCS fingerprint
5	SVM_maccs	5	0.4533554521513393	0.2801358682415971	0.7060011530962936	0.42248101049330966	SVM	MACCS fingerprint
5	SVM_maccs	6	0.4635414399316777	0.3188843686902325	0.8078459274538944	0.3467133697068956	SVM	MACCS fingerprint
5	SVM_maccs	7	0.4435240830021228	0.3485379868328953	0.5887258768658832	0.4545722761789752	SVM	MACCS fingerprint
5	SVM_maccs	8	0.43655588211830415	0.3186682982139306	0.6276107549805974	0.4193483119573256	SVM	MACCS fingerprint
5	SVM_maccs	9	0.43519408454841507	0.3034875521011928	0.6147136074611548	0.37233231342724626	SVM	MACCS fingerprint
5	SVM_morgan-512	0	0.484018109620755	0.37799031240576353	0.6634019331232445	0.4124819833524087	SVM	MORGAN fingerprint
5	SVM_morgan-512	1	0.4464072598591402	0.3058256639545338	0.6283416591412178	0.4245694976482104	SVM	MORGAN fingerprint
5	SVM_morgan-512	2	0.46170192143042704	0.35006266514600237	0.6121514090261793	0.36232467075698405	SVM	MORGAN fingerprint
5	SVM_morgan-512	3	0.454526136111697	0.37672858094406036	0.6065253066316136	0.43894121054373214	SVM	MORGAN fingerprint
5	SVM_morgan-512	4	0.45769477683753534	0.3478941097234529	0.6235475764617224	0.4647312771917821	SVM	MORGAN fingerprint
5	SVM_morgan-512	5	0.4979831446152056	0.3992916656806462	0.7205660151515664	0.3984066894017524	SVM	MORGAN fingerprint
5	SVM_morgan-512	6	0.4822753052286351	0.3496940030678799	0.8215883351101569	0.3242979764840458	SVM	MORGAN fingerprint
5	SVM_morgan-512	7	0.4817853828975339	0.38993589623729275	0.6376863617093196	0.36008068890721534	SVM	MORGAN fingerprint
5	SVM_morgan-512	8	0.4592994307262498	0.3479157309907275	0.6531826094559807	0.3710673147325305	SVM	MORGAN fingerprint
5	SVM_morgan-512	9	0.42007418973916794	0.32077525415809394	0.5748954825709653	0.45101319109109783	SVM	MORGAN fingerprint
5	SVM_rdkit	0	0.4452174091148044	0.3260149264287917	0.6351114932496416	0.46152236804786473	SVM	RDKIT descriptors
5	SVM_rdkit	1	0.4050590705148756	0.27283088355917084	0.5935153314492572	0.48658913611972165	SVM	RDKIT descriptors
5	SVM_rdkit	2	0.40929749395674697	0.2894999576406392	0.5591428340886464	0.4679806418098382	SVM	RDKIT descriptors
5	SVM_rdkit	3	0.4444007381826102	0.3411659129874758	0.5919595624208185	0.4655653606197193	SVM	RDKIT descriptors
5	SVM_rdkit	4	0.44521312451076805	0.3186716919583261	0.6226194870384224	0.46632348140168056	SVM	RDKIT descriptors
5	SVM_rdkit	5	0.4407240091299207	0.3079258590784688	0.6583020472827722	0.4978819198679172	SVM	RDKIT descriptors
5	SVM_rdkit	6	0.47455992836319366	0.3087860416876973	0.8202672454969773	0.32646924693430557	SVM	RDKIT descriptors
5	SVM_rdkit	7	0.4620266688146306	0.3496719236566239	0.6210132586361912	0.39310619601132146	SVM	RDKIT descriptors
5	SVM_rdkit	8	0.42512897171172226	0.3361823963386006	0.6295173321411329	0.4158151068112782	SVM	RDKIT descriptors
5	SVM_rdkit	9	0.4232348376996747	0.3098787653429005	0.5724200478666267	0.45573076230580256	SVM	RDKIT descriptors
5	XGB_cddd	0	0.45223557022607214	0.3408551282767627	0.6603193331478477	0.4179292851896911	XGB	CDDD embedding
5	XGB_cddd	1	0.4357846920033195	0.3409651444416746	0.5786866870112795	0.5119232131619258	XGB	CDDD embedding
5	XGB_cddd	2	0.4287955013363937	0.3288028847745066	0.5808033559993179	0.425962661201407	XGB	CDDD embedding
5	XGB_cddd	3	0.4792647714596896	0.3648228340873758	0.6384108219471706	0.3784000099852267	XGB	CDDD embedding
5	XGB_cddd	4	0.4517980777243405	0.3554082694660272	0.5958510411768312	0.5112260166511987	XGB	CDDD embedding
5	XGB_cddd	5	0.4505935201900902	0.32976936544391355	0.6554654957850625	0.5021997410157513	XGB	CDDD embedding
5	XGB_cddd	6	0.4783972086572423	0.32877842160658544	0.7869100363443177	0.3801353651899383	XGB	CDDD embedding
5	XGB_cddd	7	0.4864093299267743	0.4140155184856358	0.6235020707722148	0.3882319962401184	XGB	CDDD embedding
5	XGB_cddd	8	0.457312398400588	0.34845593311841716	0.6299975708568075	0.4149234547498184	XGB	CDDD embedding
5	XGB_cddd	9	0.44607834571870564	0.3781071171956869	0.5878432256855778	0.42600626432895417	XGB	CDDD embedding
5	XGB_maccs	0	0.4307450199509505	0.3283950259755981	0.6235913784800665	0.4808798005021885	XGB	MACCS fingerprint
5	XGB_maccs	1	0.4238337099605897	0.3125440406242319	0.5955853729623599	0.483001578692824	XGB	MACCS fingerprint
5	XGB_maccs	2	0.41375509394517057	0.29586136680185904	0.5677474168491455	0.4514802846112289	XGB	MACCS fingerprint
5	XGB_maccs	3	0.4502858345610449	0.35122342408052787	0.625536453652102	0.4032179314038704	XGB	MACCS fingerprint
5	XGB_maccs	4	0.4491873505283616	0.3381481482075046	0.60195127417416	0.5011667980218253	XGB	MACCS fingerprint
5	XGB_maccs	5	0.4392979669820678	0.28518999352440955	0.6687452821084664	0.4818244578238924	XGB	MACCS fingerprint
5	XGB_maccs	6	0.45118141548987917	0.319116162671933	0.7895133363069563	0.3760272390717291	XGB	MACCS fingerprint
5	XGB_maccs	7	0.4467485963704826	0.339897717056199	0.5927406888771921	0.4471078296808856	XGB	MACCS fingerprint
5	XGB_maccs	8	0.4294168545489232	0.33507950665461594	0.6070620209221881	0.4567483360751471	XGB	MACCS fingerprint
5	XGB_maccs	9	0.42319871412305454	0.2841754595140493	0.5937597907067483	0.41439377441408043	XGB	MACCS fingerprint
5	XGB_morgan-512	0	0.4706117744645529	0.3573723162886917	0.6619349453415176	0.41507748018417234	XGB	MORGAN fingerprint
5	XGB_morgan-512	1	0.445658077487318	0.329796177137049	0.6127765791823268	0.45272515582103956	XGB	MORGAN fingerprint
5	XGB_morgan-512	2	0.43582250766563907	0.33092412999101395	0.5876485177411194	0.4123520868653059	XGB	MORGAN fingerprint
5	XGB_morgan-512	3	0.4674770798547684	0.37310094257480575	0.6179740134111842	0.41756033433553974	XGB	MORGAN fingerprint
5	XGB_morgan-512	4	0.4827031889059364	0.38350546090506055	0.637419283405438	0.44065073539841093	XGB	MORGAN fingerprint
5	XGB_morgan-512	5	0.4721988404635192	0.38382348143997924	0.6894773873876772	0.44919800732576076	XGB	MORGAN fingerprint
5	XGB_morgan-512	6	0.46068969596789794	0.32428335363628547	0.793142194916885	0.37027809572095527	XGB	MORGAN fingerprint
5	XGB_morgan-512	7	0.49766278363118044	0.40212185876245643	0.647762040837118	0.33969901091140864	XGB	MORGAN fingerprint
5	XGB_morgan-512	8	0.4700483938663825	0.3546721669350763	0.6613094619917204	0.3553196815913332	XGB	MORGAN fingerprint
5	XGB_morgan-512	9	0.42810356402159777	0.30580572854526267	0.577714656529731	0.4456157435763486	XGB	MORGAN fingerprint
5	XGB_rdkit	0	0.4323302207999255	0.31851190924935824	0.633795496418488	0.4637515851020273	XGB	RDKIT descriptors
5	XGB_rdkit	1	0.4125995567448811	0.29498193221351166	0.573408815939685	0.5207855535941028	XGB	RDKIT descriptors
5	XGB_rdkit	2	0.3685075573919968	0.28235910160120237	0.5184857449838931	0.5425374470444125	XGB	RDKIT descriptors
5	XGB_rdkit	3	0.4569434237132622	0.3344391947449694	0.6150101372692535	0.4231338350752042	XGB	RDKIT descriptors
5	XGB_rdkit	4	0.42626039083047346	0.3329619715868939	0.5829049219918766	0.5322345715368673	XGB	RDKIT descriptors
5	XGB_rdkit	5	0.4518519684522586	0.27134251242746243	0.6802771518101267	0.4637994962825478	XGB	RDKIT descriptors
5	XGB_rdkit	6	0.42843180867336667	0.30821529487290333	0.756125514528925	0.4276858593404921	XGB	RDKIT descriptors
5	XGB_rdkit	7	0.44705331353331457	0.350383600649685	0.5995036315691691	0.43441928164229726	XGB	RDKIT descriptors
5	XGB_rdkit	8	0.4309220904931367	0.3811226624650521	0.5938120505340122	0.48020397751635624	XGB	RDKIT descriptors
5	XGB_rdkit	9	0.39655423443631155	0.2807266625053959	0.5381448464696251	0.518958562699562	XGB	RDKIT descriptors
5	consensus_consensus	0	0.4178519287360553	0.29088576816754186	0.6218656372010797	0.48374907537064593	consensus	consensus
5	consensus_consensus	1	0.3986668019899765	0.3205590326814216	0.549444993103971	0.5600031061352329	consensus	consensus
5	consensus_consensus	2	0.37401552126578724	0.2798251035122903	0.517308174324101	0.5446130402557056	consensus	consensus
5	consensus_consensus	3	0.4264962047753718	0.3261773781344284	0.5688727114549419	0.5064391301357523	consensus	consensus
5	consensus_consensus	4	0.41050373986573724	0.29449135588614284	0.5621946629140153	0.5648829386329866	consensus	consensus
5	consensus_consensus	5	0.42670968457090686	0.28699564065451044	0.6416710269685518	0.5229319757624644	consensus	consensus
5	consensus_consensus	6	0.43183407474078933	0.3094762574458261	0.7354314294626249	0.4585840293714496	consensus	consensus
5	consensus_consensus	7	0.45814103265945916	0.3706210195537927	0.5994022298320829	0.43461059330094376	consensus	consensus
5	consensus_consensus	8	0.42466127196033376	0.340031739631506	0.5782431002906708	0.5071033604192772	consensus	consensus
5	consensus_consensus	9	0.38650805481509726	0.3033307874687212	0.5180224088196407	0.5542604079140887	consensus	consensus
6	KNN_cddd	0	0.4392869008393634	0.3292710259852758	0.581398462824853	0.4689408661445904	KNN	CDDD embedding
6	KNN_cddd	1	0.46364389376889603	0.33095886422224563	0.6281424214876085	0.43157210538732627	KNN	CDDD embedding
6	KNN_cddd	2	0.4468615844536681	0.29261359095659945	0.635433937779844	0.3936237783390396	KNN	CDDD embedding
6	KNN_cddd	3	0.4855377504046307	0.3779266828038026	0.6347450110266838	0.42220344569353385	KNN	CDDD embedding
6	KNN_cddd	4	0.4827264953781392	0.3554066555746378	0.6512330821850805	0.44009116102464996	KNN	CDDD embedding
6	KNN_cddd	5	0.4270465400469178	0.35916664590723624	0.5487502691396627	0.5169253474754201	KNN	CDDD embedding
6	KNN_cddd	6	0.4930208214321499	0.3668488330866062	0.7514400104641532	0.329020026132543	KNN	CDDD embedding
6	KNN_cddd	7	0.4672203078392062	0.32050950091408925	0.6843579724068777	0.3215544593643449	KNN	CDDD embedding
6	KNN_cddd	8	0.45051250627319844	0.35271475755620685	0.6076932141215794	0.3945071722718315	KNN	CDDD embedding
6	KNN_cddd	9	0.4867304547589155	0.33585618718273746	0.8288389896084398	0.2898476091732527	KNN	CDDD embedding
6	KNN_maccs	0	0.45343225391813324	0.3299969936233118	0.6364514119594546	0.36360664972091716	KNN	MACCS fingerprint
6	KNN_maccs	1	0.44412567118386787	0.3223161756586601	0.5996771743645221	0.4819231693650978	KNN	MACCS fingerprint
6	KNN_maccs	2	0.4520713983776839	0.37354211847875907	0.6405981313036075	0.3837276470585077	KNN	MACCS fingerprint
6	KNN_maccs	3	0.4554357042549395	0.33389022168018845	0.6030173303008948	0.4785220582627656	KNN	MACCS fingerprint
6	KNN_maccs	4	0.5054978202373944	0.37086060659394704	0.692819284673016	0.3662990612003826	KNN	MACCS fingerprint
6	KNN_maccs	5	0.4606641071589837	0.3768657573840597	0.5992350158061035	0.423951402220054	KNN	MACCS fingerprint
6	KNN_maccs	6	0.5063980995576927	0.36159466923508243	0.7672971751332273	0.3004026975320485	KNN	MACCS fingerprint
6	KNN_maccs	7	0.4954332557999571	0.3007437426365276	0.7277498080301559	0.232793048045005	KNN	MACCS fingerprint
6	KNN_maccs	8	0.4423976159415616	0.32263512814073225	0.583132535056925	0.44246161148037777	KNN	MACCS fingerprint
6	KNN_maccs	9	0.4666552753824874	0.3339712753597177	0.8238082854861593	0.2984421000606158	KNN	MACCS fingerprint
6	KNN_morgan-512	0	0.4450849294239911	0.2941170685204344	0.6231031852370693	0.3900207423447648	KNN	MORGAN fingerprint
6	KNN_morgan-512	1	0.46434127796567654	0.3666066918283142	0.6136613438503192	0.45747885856848014	KNN	MORGAN fingerprint
6	KNN_morgan-512	2	0.46595979399550375	0.3479580509539817	0.6555236216388581	0.35467566567980746	KNN	MORGAN fingerprint
6	KNN_morgan-512	3	0.46991904328385	0.3313147971989068	0.6468350396547127	0.39998317101945013	KNN	MORGAN fingerprint
6	KNN_morgan-512	4	0.4962211946315682	0.3961086752409655	0.6752090688020168	0.3981047051723555	KNN	MORGAN fingerprint
6	KNN_morgan-512	5	0.46280904158488767	0.39794042995135914	0.5888177526269303	0.4438056814054112	KNN	MORGAN fingerprint
6	KNN_morgan-512	6	0.4723115828930083	0.32233496703338105	0.7709657301479306	0.29369696030287307	KNN	MORGAN fingerprint
6	KNN_morgan-512	7	0.5000416627836748	0.34441058521257073	0.7097570069004363	0.27026074703235603	KNN	MORGAN fingerprint
6	KNN_morgan-512	8	0.448606376644196	0.3016052613926732	0.6256138869351311	0.3582690427896218	KNN	MORGAN fingerprint
6	KNN_morgan-512	9	0.4972673576219846	0.32520152352925935	0.8919366201860356	0.1776073912986985	KNN	MORGAN fingerprint
6	KNN_rdkit	0	0.4362689878382985	0.31709089462057016	0.5917003031405613	0.4499543835210942	KNN	RDKIT descriptors
6	KNN_rdkit	1	0.4640236049471882	0.3331662197407519	0.6210047524420408	0.4444169587296011	KNN	RDKIT descriptors
6	KNN_rdkit	2	0.4513478282877013	0.3282208965698805	0.6270360274288259	0.4095456324068998	KNN	RDKIT descriptors
6	KNN_rdkit	3	0.42933445972961987	0.31021425948648673	0.6081791503460167	0.4695561598162906	KNN	RDKIT descriptors
6	KNN_rdkit	4	0.4871729496804735	0.343241600547761	0.6716178377919297	0.40449027328137954	KNN	RDKIT descriptors
6	KNN_rdkit	5	0.4506550916190184	0.3507618382029474	0.5826215955456951	0.4554498097731555	KNN	RDKIT descriptors
6	KNN_rdkit	6	0.4428605656239351	0.2560971536495864	0.7152764748587834	0.39204867314137704	KNN	RDKIT descriptors
6	KNN_rdkit	7	0.5016390198637288	0.33181928419819373	0.731620658419315	0.2246099026169046	KNN	RDKIT descriptors
6	KNN_rdkit	8	0.4577403356316609	0.3203410018730066	0.631547791826237	0.34603776175427037	KNN	RDKIT descriptors
6	KNN_rdkit	9	0.4747294154360997	0.3278037862444605	0.8325619347478955	0.28345361416934345	KNN	RDKIT descriptors
6	MLR_cddd	0	0.4929393634590124	0.37400599847258276	0.6327530213244876	0.3709812669815341	MLR	CDDD embedding
6	MLR_cddd	1	0.47512496811251076	0.39025982188083974	0.6269974122739471	0.43364253384053464	MLR	CDDD embedding
6	MLR_cddd	2	0.47693816060924027	0.4065065828936181	0.6600675841734738	0.3456981317800124	MLR	CDDD embedding
6	MLR_cddd	3	0.5274019637987442	0.41782554540191663	0.6855967115342281	0.32591632876007726	MLR	CDDD embedding
6	MLR_cddd	4	0.5177419205372371	0.41997789897855897	0.7022113319716906	0.34900135863599724	MLR	CDDD embedding
6	MLR_cddd	5	0.47816746758566026	0.40850618562086294	0.6023491636247245	0.41794854266556003	MLR	CDDD embedding
6	MLR_cddd	6	0.5248221932035531	0.39644526067749775	0.7647384580560639	0.3050608324346784	MLR	CDDD embedding
6	MLR_cddd	7	0.5155798731096293	0.3734634504934755	0.7110489480866985	0.2676017010806453	MLR	CDDD embedding
6	MLR_cddd	8	0.4818911859490136	0.3878364286938365	0.635668646397253	0.33747570079358646	MLR	CDDD embedding
6	MLR_cddd	9	0.5154186437781167	0.3424143939903468	0.8680119448000492	0.2211342411964612	MLR	CDDD embedding
6	MLR_maccs	0	0.4801492109638905	0.3856208490948778	0.6375350588480757	0.3614377087688654	MLR	MACCS fingerprint
6	MLR_maccs	1	0.478488057477711	0.3555386461186085	0.6479377234530974	0.3951806675004217	MLR	MACCS fingerprint
6	MLR_maccs	2	0.4775154785941694	0.34591400426447283	0.6564117398030417	0.352925881278463	MLR	MACCS fingerprint
6	MLR_maccs	3	0.5049736621710242	0.38455901623813427	0.6520793546768883	0.39021427118515595	MLR	MACCS fingerprint
6	MLR_maccs	4	0.5203608867368119	0.41312122344303015	0.6938697500125547	0.3643759463409397	MLR	MACCS fingerprint
6	MLR_maccs	5	0.48992708121149	0.4117999387300324	0.618113051148675	0.3870845275175545	MLR	MACCS fingerprint
6	MLR_maccs	6	0.5127402456316889	0.3651966348031974	0.7807141352182361	0.27572246854353744	MLR	MACCS fingerprint
6	MLR_maccs	7	0.48394856739629716	0.3845815198394953	0.6894953137317479	0.311330311812707	MLR	MACCS fingerprint
6	MLR_maccs	8	0.48639671735151624	0.4260885384486648	0.6189911904636218	0.37178375024013643	MLR	MACCS fingerprint
6	MLR_maccs	9	0.4998409491642747	0.3157551043791278	0.871273961613975	0.2152692362686588	MLR	MACCS fingerprint
6	MLR_morgan-512	0	0.4999065477219647	0.4232334286364432	0.6488708629724899	0.33852768772943787	MLR	MORGAN fingerprint
6	MLR_morgan-512	1	0.5019830955647401	0.3853010797940528	0.6604129711271572	0.3716663445241657	MLR	MORGAN fingerprint
6	MLR_morgan-512	2	0.5152699525508987	0.41882888697798815	0.6805993635637336	0.3043601907043034	MLR	MORGAN fingerprint
6	MLR_morgan-512	3	0.5163276001418362	0.4295834729952761	0.6610117640975833	0.37339373481857796	MLR	MORGAN fingerprint
6	MLR_morgan-512	4	0.5446255865653217	0.45126868529894515	0.7292695366784497	0.2978651010241733	MLR	MORGAN fingerprint
6	MLR_morgan-512	5	0.49205306012270295	0.41820988662933445	0.6254523663910643	0.37244291409964847	MLR	MORGAN fingerprint
6	MLR_morgan-512	6	0.5453362111098619	0.4201202861205633	0.8050431733795641	0.22987845956405029	MLR	MORGAN fingerprint
6	MLR_morgan-512	7	0.5312188601172642	0.4265877377446339	0.7157511215996468	0.25788295796501437	MLR	MORGAN fingerprint
6	MLR_morgan-512	8	0.5213409624310958	0.46475590589082794	0.6511248171590951	0.3048656869619766	MLR	MORGAN fingerprint
6	MLR_morgan-512	9	0.5542957520641489	0.3878973135325836	0.8854948852903484	0.18944344508236766	MLR	MORGAN fingerprint
6	MLR_rdkit	0	0.49356530248524183	0.38447024705466126	0.6473976845622909	0.3415278548930707	MLR	RDKIT descriptors
6	MLR_rdkit	1	0.5034217960001841	0.3639069812276514	0.6768324899634873	0.3400340502689122	MLR	RDKIT descriptors
6	MLR_rdkit	2	0.4812918030529871	0.3756387638916634	0.667714409886988	0.330450256996795	MLR	RDKIT descriptors
6	MLR_rdkit	3	0.5330600481839611	0.46287430824538034	0.702545400117254	0.292176227248063	MLR	RDKIT descriptors
6	MLR_rdkit	4	0.5100720376658834	0.4060796394206909	0.6879538791210918	0.375168288783273	MLR	RDKIT descriptors
6	MLR_rdkit	5	0.5260001789944488	0.4342990553034858	0.849338443707432	-0.15724768787743315	MLR	RDKIT descriptors
6	MLR_rdkit	6	0.5263236651757823	0.4111689874148643	0.7716342088706661	0.29247160558860297	MLR	RDKIT descriptors
6	MLR_rdkit	7	0.5274591614203771	0.4146096390354326	0.7213559108626297	0.24621494956801515	MLR	RDKIT descriptors
6	MLR_rdkit	8	0.4835711423950785	0.36777492011366597	0.6449580858509496	0.31797041575384477	MLR	RDKIT descriptors
6	MLR_rdkit	9	0.5101945704128188	0.32919730342259523	0.8836384905418166	0.1928384633485294	MLR	RDKIT descriptors
6	NN_cddd	0	0.4784995530110548	0.3756095378243596	0.6089067674428742	0.41749893174118546	NN	CDDD embedding
6	NN_cddd	1	0.4615762274735768	0.3514611298609549	0.6109874539715369	0.46219638357670656	NN	CDDD embedding
6	NN_cddd	2	0.44262357702660377	0.3199640679010063	0.6059364466219069	0.44861429623094806	NN	CDDD embedding
6	NN_cddd	3	0.5242834240747816	0.45436510575820543	0.6728428924778644	0.3507623550906226	NN	CDDD embedding
6	NN_cddd	4	0.49301854264708594	0.35139898260866875	0.6725017320010728	0.40292178019836866	NN	CDDD embedding
6	NN_cddd	5	0.42397841134257397	0.35680244117115945	0.5463554948314223	0.5211324724464252	NN	CDDD embedding
6	NN_cddd	6	0.4787760654612189	0.34035798836348774	0.7063607087913828	0.40711017801489024	NN	CDDD embedding
6	NN_cddd	7	0.5096149511262145	0.3825542757594511	0.6934317168003791	0.30344448640683597	NN	CDDD embedding
6	NN_cddd	8	0.45649166299332944	0.34893432538427493	0.6115270046264566	0.38684325579345913	NN	CDDD embedding
6	NN_cddd	9	0.48453894179361184	0.295136681788732	0.8267240669625044	0.293467132854762	NN	CDDD embedding
6	NN_maccs	0	0.4454567178011009	0.35778697951793403	0.603728352638008	0.4273644999165621	NN	MACCS fingerprint
6	NN_maccs	1	0.5062851174148196	0.4162363874531172	0.6523227885041387	0.38696646231353005	NN	MACCS fingerprint
6	NN_maccs	2	0.4569801738772367	0.3623360381921512	0.6295301502468985	0.40483906208935183	NN	MACCS fingerprint
6	NN_maccs	3	0.501324783951289	0.40584001381512524	0.6411147044926215	0.4105488338639194	NN	MACCS fingerprint
6	NN_maccs	4	0.5117156699378951	0.39253357795224186	0.6699613161529249	0.4074242578796764	NN	MACCS fingerprint
6	NN_maccs	5	0.468206769482661	0.41329039517295296	0.6044141018859913	0.41395099260898816	NN	MACCS fingerprint
6	NN_maccs	6	0.5179543754026043	0.3544072603332584	0.7940500551715198	0.2507673614372814	NN	MACCS fingerprint
6	NN_maccs	7	0.5134663980408045	0.4000967859016833	0.7159377030230943	0.2574959985949379	NN	MACCS fingerprint
6	NN_maccs	8	0.4722106983643974	0.3815564873343287	0.6045707662875004	0.4007134702381724	NN	MACCS fingerprint
6	NN_maccs	9	0.48949864929299924	0.3417973111475603	0.8373728144703642	0.27514869883491655	NN	MACCS fingerprint
6	NN_morgan-512	0	0.47493964590790716	0.34843079836190105	0.6570667143370731	0.3217121168239957	NN	MORGAN fingerprint
6	NN_morgan-512	1	0.45836148542664146	0.3397038988288219	0.598325539545573	0.4842559629162667	NN	MORGAN fingerprint
6	NN_morgan-512	2	0.49737115054250003	0.41909618658011216	0.6569016906251942	0.3519595584791114	NN	MORGAN fingerprint
6	NN_morgan-512	3	0.46944233540303204	0.322876529489313	0.6408864490154672	0.41096848265748276	NN	MORGAN fingerprint
6	NN_morgan-512	4	0.5152031696865808	0.41753935927461994	0.7030603251116887	0.3474262559101815	NN	MORGAN fingerprint
6	NN_morgan-512	5	0.46205158957024367	0.37361307760555595	0.5900049037263166	0.44156066648925296	NN	MORGAN fingerprint
6	NN_morgan-512	6	0.5075453152939503	0.36283832730337684	0.7625879006476173	0.3089638797392229	NN	MORGAN fingerprint
6	NN_morgan-512	7	0.505819795777047	0.3513568812071437	0.7109613917860645	0.2677820603587955	NN	MORGAN fingerprint
6	NN_morgan-512	8	0.4690668982960737	0.35805627863924183	0.6337232998858889	0.34152456245777074	NN	MORGAN fingerprint
6	NN_morgan-512	9	0.5238008671441775	0.3745950104097404	0.8908660975752744	0.17958031522770446	NN	MORGAN fingerprint
6	NN_rdkit	0	0.4343732272611636	0.33590450677776684	0.5760357823312506	0.4786924099228398	NN	RDKIT descriptors
6	NN_rdkit	1	0.4578118561780411	0.3133162648112495	0.6287240492801703	0.430518947645238	NN	RDKIT descriptors
6	NN_rdkit	2	0.44327610747694046	0.29686148485317787	0.6320915429942267	0.3999861025162935	NN	RDKIT descriptors
6	NN_rdkit	3	0.46209260114270295	0.3807306077907473	0.6086660967154307	0.46870640655961227	NN	RDKIT descriptors
6	NN_rdkit	4	0.472246947891046	0.3456522443672889	0.6555600832863355	0.4326260155537103	NN	RDKIT descriptors
6	NN_rdkit	5	0.4600488888211948	0.3769989511808278	0.5941898123706656	0.4336105432957402	NN	RDKIT descriptors
6	NN_rdkit	6	0.4774068377806654	0.3158804617653599	0.7432865622516148	0.34350187463801973	NN	RDKIT descriptors
6	NN_rdkit	7	0.49191556660986907	0.3448580221612385	0.717652118478504	0.2539356763117885	NN	RDKIT descriptors
6	NN_rdkit	8	0.4335682525655962	0.29866955708084797	0.5981423569379223	0.4133901582918196	NN	RDKIT descriptors
6	NN_rdkit	9	0.4878148183724307	0.3094537726073612	0.8548003620722726	0.24466327113186093	NN	RDKIT descriptors
6	RF_cddd	0	0.4745618826197042	0.376823557083102	0.6167755643813291	0.40234653307419044	RF	CDDD embedding
6	RF_cddd	1	0.4789686419148887	0.3710542577716016	0.6247662903997663	0.4376660410284565	RF	CDDD embedding
6	RF_cddd	2	0.45904406313479734	0.3739302639595954	0.6368280997122673	0.39096004259243344	RF	CDDD embedding
6	RF_cddd	3	0.4953979512443997	0.39201926103964313	0.6310347847254961	0.42893840404454586	RF	CDDD embedding
6	RF_cddd	4	0.5122532982413499	0.40362881379017024	0.688716458428624	0.37378230105020416	RF	CDDD embedding
6	RF_cddd	5	0.46593125511038014	0.4035785013482922	0.5849600897310143	0.4510696664026014	RF	CDDD embedding
6	RF_cddd	6	0.5021671661189802	0.373368746181608	0.7472828094362867	0.3364236317050683	RF	CDDD embedding
6	RF_cddd	7	0.48211824624164157	0.35976712339512273	0.6760569545437789	0.33791324522048005	RF	CDDD embedding
6	RF_cddd	8	0.4795671835814927	0.39778119443536886	0.6188523809907013	0.3720654750537946	RF	CDDD embedding
6	RF_cddd	9	0.49491607672210547	0.31978691160649175	0.8448859602966795	0.26208320501408844	RF	CDDD embedding
6	RF_maccs	0	0.4382831849433411	0.3302821402549272	0.5966658360257053	0.4406837106734951	RF	MACCS fingerprint
6	RF_maccs	1	0.4613797866335444	0.348068640987224	0.6099202062396694	0.4640735690828166	RF	MACCS fingerprint
6	RF_maccs	2	0.45734626772116105	0.3622412473895811	0.6490568731787568	0.367345128441524	RF	MACCS fingerprint
6	RF_maccs	3	0.4577479910143632	0.33901883219874085	0.6111831816822242	0.4643030849672656	RF	MACCS fingerprint
6	RF_maccs	4	0.480751296569112	0.3772213717389685	0.6477054029245362	0.4461406973811599	RF	MACCS fingerprint
6	RF_maccs	5	0.4334365458083815	0.35786842045890643	0.5611850984624052	0.4947840902938444	RF	MACCS fingerprint
6	RF_maccs	6	0.4723314489149965	0.3294252065856442	0.7293717099173564	0.36785201734408446	RF	MACCS fingerprint
6	RF_maccs	7	0.4780714767864256	0.3370987539352419	0.698327412448791	0.29357426669406383	RF	MACCS fingerprint
6	RF_maccs	8	0.4398678313179315	0.3662350919209332	0.5692268687742924	0.46873523560449804	RF	MACCS fingerprint
6	RF_maccs	9	0.4591889969522327	0.3018523076235393	0.8350404080645992	0.2791810563120579	RF	MACCS fingerprint
6	RF_morgan-512	0	0.4598296078540017	0.34539958196514187	0.6154805135251159	0.40485369807577287	RF	MORGAN fingerprint
6	RF_morgan-512	1	0.4627910504425668	0.3744963578800158	0.6032644460533341	0.4757063542120792	RF	MORGAN fingerprint
6	RF_morgan-512	2	0.4884914798218281	0.3922932600065243	0.6633825090156823	0.3391096916284898	RF	MORGAN fingerprint
6	RF_morgan-512	3	0.47212805628751314	0.3687486418098451	0.6183863902285712	0.4516015721389801	RF	MORGAN fingerprint
6	RF_morgan-512	4	0.48904222985161694	0.4052148113771008	0.6645311470998063	0.416991216392676	RF	MORGAN fingerprint
6	RF_morgan-512	5	0.4519142317626708	0.3806950690986113	0.5708509316403743	0.4772305668866239	RF	MORGAN fingerprint
6	RF_morgan-512	6	0.5011543587186922	0.359854516843946	0.7651989892858477	0.3042235852642434	RF	MORGAN fingerprint
6	RF_morgan-512	7	0.5050716449661684	0.39840681912988485	0.6918952686225837	0.3065278059896245	RF	MORGAN fingerprint
6	RF_morgan-512	8	0.4636767933597865	0.3834887540479266	0.5921895619920095	0.42500810103538134	RF	MORGAN fingerprint
6	RF_morgan-512	9	0.5297504377167691	0.36291871565114064	0.8841399602969324	0.19192206607465268	RF	MORGAN fingerprint
6	RF_rdkit	0	0.4167164921953703	0.32444467066801974	0.5570411892392219	0.512505474345492	RF	RDKIT descriptors
6	RF_rdkit	1	0.41159804150916435	0.3108042882753359	0.5451268510985575	0.5718910747963754	RF	RDKIT descriptors
6	RF_rdkit	2	0.4408163509943879	0.3372570336976688	0.6206974337611817	0.4214228875098889	RF	RDKIT descriptors
6	RF_rdkit	3	0.43491022694258225	0.346846216747704	0.5826475816661644	0.5131577601479049	RF	RDKIT descriptors
6	RF_rdkit	4	0.48369928727527084	0.3633236266953177	0.6535551724074886	0.43609112830922103	RF	RDKIT descriptors
6	RF_rdkit	5	0.4204139259515425	0.36016213615683035	0.5379242701682887	0.5357979690120915	RF	RDKIT descriptors
6	RF_rdkit	6	0.458972393659819	0.3283405530008692	0.7009268827527677	0.4161969476180887	RF	RDKIT descriptors
6	RF_rdkit	7	0.4566536549129603	0.33019180680304894	0.6457211639630371	0.3959980061230526	RF	RDKIT descriptors
6	RF_rdkit	8	0.429382374994373	0.31918167992223445	0.5725313144302762	0.46254919200599387	RF	RDKIT descriptors
6	RF_rdkit	9	0.4506936190832972	0.27516587978382123	0.7950357470795951	0.3465918898434419	RF	RDKIT descriptors
6	SVM_cddd	0	0.4176226450118295	0.3401232072163132	0.5436761485232091	0.5356176706643616	SVM	CDDD embedding
6	SVM_cddd	1	0.4147550483093546	0.29259258042598724	0.5691019636994311	0.5334058370119752	SVM	CDDD embedding
6	SVM_cddd	2	0.4398271007134839	0.326098831427605	0.610324788997374	0.440598831289972	SVM	CDDD embedding
6	SVM_cddd	3	0.43600011771633396	0.32016048889958926	0.5826901506709501	0.513086618870172	SVM	CDDD embedding
6	SVM_cddd	4	0.4661799102141976	0.3473958033258746	0.6239459141483782	0.48602936703553945	SVM	CDDD embedding
6	SVM_cddd	5	0.399534111666316	0.321360363588475	0.5067290779256741	0.5880766503470676	SVM	CDDD embedding
6	SVM_cddd	6	0.4394374999895661	0.32631797547165764	0.6701106993979001	0.4664021979287005	SVM	CDDD embedding
6	SVM_cddd	7	0.45873172402048173	0.31121484121091214	0.6492774604279872	0.3893266273996778	SVM	CDDD embedding
6	SVM_cddd	8	0.4175619011960251	0.3142634153699744	0.5584657894882502	0.4886321995889986	SVM	CDDD embedding
6	SVM_cddd	9	0.45608088056096674	0.28796225754050875	0.7648826653730895	0.3952152308813922	SVM	CDDD embedding
6	SVM_maccs	0	0.43241989394590147	0.3061111686419773	0.6076740068036262	0.41985514628721454	SVM	MACCS fingerprint
6	SVM_maccs	1	0.4395241625840757	0.2959133902208637	0.614631762944608	0.45576166014502406	SVM	MACCS fingerprint
6	SVM_maccs	2	0.42777651104971753	0.3114366480079993	0.6120153744984925	0.4374954826231542	SVM	MACCS fingerprint
6	SVM_maccs	3	0.4349643206942225	0.3494650742419978	0.580081529723213	0.5174365439669907	SVM	MACCS fingerprint
6	SVM_maccs	4	0.46399404013352163	0.34982837925916255	0.647674533428977	0.4461934897456431	SVM	MACCS fingerprint
6	SVM_maccs	5	0.43105452409979234	0.3373011881424173	0.5583957104270196	0.4997939912124466	SVM	MACCS fingerprint
6	SVM_maccs	6	0.4758980894035477	0.31231695755744093	0.752480248510179	0.32716103006518815	SVM	MACCS fingerprint
6	SVM_maccs	7	0.47713142966383565	0.31234061824315296	0.6995508346585192	0.2910968786495448	SVM	MACCS fingerprint
6	SVM_maccs	8	0.39198952852630914	0.27374360858837754	0.5295603162946132	0.5401977465544313	SVM	MACCS fingerprint
6	SVM_maccs	9	0.45632201922608023	0.3117757008757822	0.8167640176187587	0.310388648428936	SVM	MACCS fingerprint
6	SVM_morgan-512	0	0.46016014224345764	0.3673526685646604	0.6133073539900256	0.4090490041305279	SVM	MORGAN fingerprint
6	SVM_morgan-512	1	0.4619769801126306	0.3530084856414897	0.6157105340191876	0.45384954350538464	SVM	MORGAN fingerprint
6	SVM_morgan-512	2	0.4725241826381766	0.3571052030090156	0.6435859123222286	0.3779655922719807	SVM	MORGAN fingerprint
6	SVM_morgan-512	3	0.437456928720282	0.3328440833826769	0.5869241753796666	0.5059847537040387	SVM	MORGAN fingerprint
6	SVM_morgan-512	4	0.5005994840632239	0.4035052187186885	0.6819484687092243	0.386029461437873	SVM	MORGAN fingerprint
6	SVM_morgan-512	5	0.4480083443592776	0.361016439792474	0.5830984749085688	0.4545580095840219	SVM	MORGAN fingerprint
6	SVM_morgan-512	6	0.48136542340278987	0.36630288198665983	0.7331862711041288	0.36122255046509955	SVM	MORGAN fingerprint
6	SVM_morgan-512	7	0.47799831638949364	0.33719378102640807	0.6914547894275559	0.3074104911461153	SVM	MORGAN fingerprint
6	SVM_morgan-512	8	0.4509839623752115	0.3585763788932246	0.5805087332530301	0.4474676060126743	SVM	MORGAN fingerprint
6	SVM_morgan-512	9	0.48392237389787374	0.31367365929581803	0.8438659335084914	0.263863896305481	SVM	MORGAN fingerprint
6	SVM_rdkit	0	0.4210345301179861	0.3197470992893441	0.5741264074534966	0.48214261901349587	SVM	RDKIT descriptors
6	SVM_rdkit	1	0.4269075408256903	0.2848179330985925	0.5943409706537749	0.4911023192277908	SVM	RDKIT descriptors
6	SVM_rdkit	2	0.42823011623905055	0.3333512252849016	0.5898458688957207	0.4775094569193655	SVM	RDKIT descriptors
6	SVM_rdkit	3	0.41145680476973967	0.2924317820708331	0.5632689983295953	0.5450035029713085	SVM	RDKIT descriptors
6	SVM_rdkit	4	0.49007659266812736	0.3921967430970903	0.6694251169999527	0.40837240653641416	SVM	RDKIT descriptors
6	SVM_rdkit	5	0.4109971978428781	0.31359611170660173	0.5267921980755353	0.5548120237283831	SVM	RDKIT descriptors
6	SVM_rdkit	6	0.4509087785527875	0.2921901426693976	0.7267255521752393	0.3724305576587513	SVM	RDKIT descriptors
6	SVM_rdkit	7	0.46873710527678875	0.3270049896382714	0.676236333855082	0.33756185345885514	SVM	RDKIT descriptors
6	SVM_rdkit	8	0.40324055999730457	0.2716545500835994	0.55570858473708	0.49366908897296735	SVM	RDKIT descriptors
6	SVM_rdkit	9	0.448757368226202	0.2762186769509576	0.8128782478509904	0.31693471704115495	SVM	RDKIT descriptors
6	XGB_cddd	0	0.45076230950634955	0.38450058126545317	0.576994932599347	0.4769549185641947	XGB	CDDD embedding
6	XGB_cddd	1	0.44562778045103374	0.3327096928776667	0.5933791022401423	0.4927481640777951	XGB	CDDD embedding
6	XGB_cddd	2	0.45390955139610517	0.3583686759342144	0.6369275003819744	0.39076990115756316	XGB	CDDD embedding
6	XGB_cddd	3	0.47653576630882366	0.39989273189999497	0.6155262906918809	0.456662637319594	XGB	CDDD embedding
6	XGB_cddd	4	0.4896786206358901	0.36002465851896304	0.668516419459516	0.4099775021360065	XGB	CDDD embedding
6	XGB_cddd	5	0.44117544466781156	0.37108239734404846	0.5554864004413468	0.5049926819708658	XGB	CDDD embedding
6	XGB_cddd	6	0.47712435907621065	0.3585169491285707	0.716492805882315	0.38997926691362195	XGB	CDDD embedding
6	XGB_cddd	7	0.4647395700210216	0.3325938609263748	0.6523540586777297	0.3835255698282548	XGB	CDDD embedding
6	XGB_cddd	8	0.4627240681085257	0.3563871711827846	0.6077213404912176	0.3944511219200938	XGB	CDDD embedding
6	XGB_cddd	9	0.48439812981698155	0.32406979420791604	0.8127382740711542	0.3171699379930829	XGB	CDDD embedding
6	XGB_maccs	0	0.43932299831872534	0.31979207598741954	0.6003317193771368	0.4337897781316218	XGB	MACCS fingerprint
6	XGB_maccs	1	0.4257221262293804	0.30282958090816314	0.5834179747262972	0.5096358138548549	XGB	MACCS fingerprint
6	XGB_maccs	2	0.4390909440864377	0.2930100134939162	0.6433266264460683	0.37846669785672893	XGB	MACCS fingerprint
6	XGB_maccs	3	0.4396730784845414	0.3279526732105864	0.58354227800734	0.511661451184438	XGB	MACCS fingerprint
6	XGB_maccs	4	0.47228519494168825	0.341031308409111	0.647616994186316	0.44629188543690423	XGB	MACCS fingerprint
6	XGB_maccs	5	0.4118216789678452	0.3254486087818378	0.5318932896124651	0.5461484947108264	XGB	MACCS fingerprint
6	XGB_maccs	6	0.48585892142037634	0.34239469417314505	0.7460858638181721	0.33854767020085963	XGB	MACCS fingerprint
6	XGB_maccs	7	0.47625386253533164	0.319612146082652	0.708303346704028	0.27324685801226456	XGB	MACCS fingerprint
6	XGB_maccs	8	0.4003592052006088	0.2978885305290975	0.532761371243665	0.5346221748340811	XGB	MACCS fingerprint
6	XGB_maccs	9	0.45621805884405153	0.3077861402904949	0.8131585562084732	0.31646354704600277	XGB	MACCS fingerprint
6	XGB_morgan-512	0	0.4486437257784244	0.33719049360169806	0.6128151375194714	0.40999717176229	XGB	MORGAN fingerprint
6	XGB_morgan-512	1	0.45678193579661436	0.35321991694911126	0.5889720128664538	0.5002550092108636	XGB	MORGAN fingerprint
6	XGB_morgan-512	2	0.4854007132529333	0.41752169874594314	0.6622225582737823	0.34141885708764663	XGB	MORGAN fingerprint
6	XGB_morgan-512	3	0.4494250335712532	0.33084772756099845	0.5967669731324914	0.489276413216002	XGB	MORGAN fingerprint
6	XGB_morgan-512	4	0.4867529972961409	0.3918694477905986	0.6653145935559661	0.4156157341059853	XGB	MORGAN fingerprint
6	XGB_morgan-512	5	0.4359615066684964	0.372897255868857	0.5571749365695996	0.5019787176120252	XGB	MORGAN fingerprint
6	XGB_morgan-512	6	0.46989066241685007	0.34936741462714127	0.7235410328891722	0.37791853932337705	XGB	MORGAN fingerprint
6	XGB_morgan-512	7	0.49855075431353757	0.38107100880927325	0.6887539672134114	0.31281043327888935	XGB	MORGAN fingerprint
6	XGB_morgan-512	8	0.4436172187618343	0.36893382513012796	0.5764263148428797	0.45521163056415226	XGB	MORGAN fingerprint
6	XGB_morgan-512	9	0.4974287926166794	0.34924619230526677	0.8427990366979529	0.26572410834288573	XGB	MORGAN fingerprint
6	XGB_rdkit	0	0.43273605469966003	0.32928816207675227	0.5880183442768118	0.45677859537390486	XGB	RDKIT descriptors
6	XGB_rdkit	1	0.3974589036549154	0.2690521007652269	0.5479413534371788	0.5674589905325718	XGB	RDKIT descriptors
6	XGB_rdkit	2	0.4388415678269587	0.35174894357000674	0.6153816966324057	0.4312904780586063	XGB	RDKIT descriptors
6	XGB_rdkit	3	0.41285629452398354	0.2899414765924997	0.5637489811476376	0.5442277331316967	XGB	RDKIT descriptors
6	XGB_rdkit	4	0.46356871211665707	0.3413105219374615	0.6383261731138763	0.46206510273695034	XGB	RDKIT descriptors
6	XGB_rdkit	5	0.4004495081569594	0.30406106815188805	0.5254723884509868	0.5570399509679684	XGB	RDKIT descriptors
6	XGB_rdkit	6	0.439016054987365	0.32618272136664483	0.6840182151255989	0.444023722354593	XGB	RDKIT descriptors
6	XGB_rdkit	7	0.4488638626318835	0.3136413953035948	0.6426460795666267	0.40173712267208606	XGB	RDKIT descriptors
6	XGB_rdkit	8	0.4175663242492979	0.28892285907454696	0.587197754206435	0.43466092834061165	XGB	RDKIT descriptors
6	XGB_rdkit	9	0.43599655134726756	0.25208589572652373	0.7799292948327534	0.371186764239691	XGB	RDKIT descriptors
6	consensus_consensus	0	0.41387565783713554	0.3344947569392822	0.5420499686031924	0.5383915272505306	consensus	consensus
6	consensus_consensus	1	0.3959092555329208	0.27257188942391886	0.5406324469939616	0.5789212283157186	consensus	consensus
6	consensus_consensus	2	0.4250500596383214	0.3109442188375251	0.598331937314974	0.4623672451720553	consensus	consensus
6	consensus_consensus	3	0.41160785227890534	0.3341757409890247	0.5567975149457929	0.5553984913735723	consensus	consensus
6	consensus_consensus	4	0.4550184997337385	0.3315876149178052	0.6176706446782598	0.49631578793274134	consensus	consensus
6	consensus_consensus	5	0.3907224339011899	0.32743621398944467	0.4951301663096032	0.6067184873595988	consensus	consensus
6	consensus_consensus	6	0.42689448887931775	0.3217106661031237	0.6659892447234779	0.4729457023698924	consensus	consensus
6	consensus_consensus	7	0.44136090014122065	0.3108048900525353	0.6315831804455014	0.4221575514120516	consensus	consensus
6	consensus_consensus	8	0.4086893571029963	0.2956959624564459	0.5599957129286325	0.48582656589553397	consensus	consensus
6	consensus_consensus	9	0.4351803769564781	0.30230035593096094	0.7595209012035322	0.4036644947377088	consensus	consensus
7	KNN_cddd	0	0.45392992627576195	0.3029512619043584	0.781304060498049	0.3930534430696294	KNN	CDDD embedding
7	KNN_cddd	1	0.49329387634847616	0.3721724084131124	0.6726449752161244	0.2919138342949019	KNN	CDDD embedding
7	KNN_cddd	2	0.49774829583984015	0.34409532799421916	0.7105847721296389	0.260627257460432	KNN	CDDD embedding
7	KNN_cddd	3	0.44658272648561637	0.3172587785064158	0.6405051642489885	0.4073255121583451	KNN	CDDD embedding
7	KNN_cddd	4	0.5120756355051763	0.38536560194899994	0.6911780637024585	0.37595796514113833	KNN	CDDD embedding
7	KNN_cddd	5	0.46218429260210697	0.38349260159977927	0.5891809406906483	0.4638938938934237	KNN	CDDD embedding
7	KNN_cddd	6	0.44891589058837084	0.32666093993822387	0.5928529064377053	0.4827736712655215	KNN	CDDD embedding
7	KNN_cddd	7	0.448183991082889	0.32135594174536664	0.6636285082722407	0.3969640784674936	KNN	CDDD embedding
7	KNN_cddd	8	0.4363343177438744	0.27721007920916696	0.6092491119336504	0.44538977657818035	KNN	CDDD embedding
7	KNN_cddd	9	0.44351654714751976	0.29875320679992656	0.6157789327250046	0.43485712812227106	KNN	CDDD embedding
7	KNN_maccs	0	0.4719819338924961	0.3049212271984858	0.8119890891015465	0.3444426719178294	KNN	MACCS fingerprint
7	KNN_maccs	1	0.46823737541890664	0.3214271529031518	0.6502587242255744	0.338261077246246	KNN	MACCS fingerprint
7	KNN_maccs	2	0.46999684697829036	0.29928008763193525	0.691104308675307	0.30061092414738777	KNN	MACCS fingerprint
7	KNN_maccs	3	0.4697799355477791	0.329980480541729	0.6822003869957304	0.3276508122894586	KNN	MACCS fingerprint
7	KNN_maccs	4	0.46516329099894393	0.3337331648762205	0.6926744233329004	0.37325301207844197	KNN	MACCS fingerprint
7	KNN_maccs	5	0.47373438009463514	0.3724498256794695	0.6179172579113147	0.41032322293951384	KNN	MACCS fingerprint
7	KNN_maccs	6	0.47546569470515915	0.3598637638609996	0.638447029831896	0.40015856904091973	KNN	MACCS fingerprint
7	KNN_maccs	7	0.42446085580913634	0.29819763047644665	0.629227514293852	0.4578636543956184	KNN	MACCS fingerprint
7	KNN_maccs	8	0.46070624840213725	0.3084929105086971	0.6425459829150283	0.3831117661287671	KNN	MACCS fingerprint
7	KNN_maccs	9	0.4604624475195299	0.3669115516096917	0.635267872553359	0.3985183454967265	KNN	MACCS fingerprint
7	KNN_morgan-512	0	0.4685312529307438	0.31538980038811326	0.8136353484146667	0.3417817706927747	KNN	MORGAN fingerprint
7	KNN_morgan-512	1	0.5249804132264794	0.42147374190444253	0.7155517560712825	0.19869766440510983	KNN	MORGAN fingerprint
7	KNN_morgan-512	2	0.46928033174737205	0.3231420320411871	0.6706695637159271	0.3413588833348681	KNN	MORGAN fingerprint
7	KNN_morgan-512	3	0.44959643103828945	0.32608383320849876	0.6768935322657468	0.3380705702391593	KNN	MORGAN fingerprint
7	KNN_morgan-512	4	0.47174211101500635	0.3378750964337356	0.6741260478501917	0.40636955169575817	KNN	MORGAN fingerprint
7	KNN_morgan-512	5	0.4506179941803218	0.36185087104653224	0.5894837759890506	0.4633426419254175	KNN	MORGAN fingerprint
7	KNN_morgan-512	6	0.4696497545768929	0.3685235028903058	0.6213919099782593	0.43177817989320344	KNN	MORGAN fingerprint
7	KNN_morgan-512	7	0.4663326390612141	0.3195136087291601	0.6832628634016964	0.3607529276662568	KNN	MORGAN fingerprint
7	KNN_morgan-512	8	0.4696740151954941	0.35996219924826534	0.6563503699120463	0.3563207192332277	KNN	MORGAN fingerprint
7	KNN_morgan-512	9	0.45215075067632493	0.33653379427513563	0.6253013926779953	0.4172431421195003	KNN	MORGAN fingerprint
7	KNN_rdkit	0	0.4603094671772377	0.3201952811876634	0.8059786232064002	0.354111821464968	KNN	RDKIT descriptors
7	KNN_rdkit	1	0.4519792783982501	0.33542018370892035	0.6355022305819328	0.36795432576711384	KNN	RDKIT descriptors
7	KNN_rdkit	2	0.45784172898780234	0.30020619005129356	0.6659565371153299	0.3505833543770843	KNN	RDKIT descriptors
7	KNN_rdkit	3	0.46643159235056425	0.2947835723463299	0.7113622222004116	0.26894078283146217	KNN	RDKIT descriptors
7	KNN_rdkit	4	0.4600655358582616	0.3386480799632139	0.6402001347303167	0.46461589383420787	KNN	RDKIT descriptors
7	KNN_rdkit	5	0.4810359232680789	0.3831320271543377	0.626916029194637	0.393023156083801	KNN	RDKIT descriptors
7	KNN_rdkit	6	0.4291245768188822	0.33246398049003667	0.5759064731630207	0.5119204210367679	KNN	RDKIT descriptors
7	KNN_rdkit	7	0.4391992438168587	0.2995168512734079	0.6634729309850207	0.39724678993765783	KNN	RDKIT descriptors
7	KNN_rdkit	8	0.45473206501595126	0.33094735986333834	0.6107253935901253	0.44269874967358314	KNN	RDKIT descriptors
7	KNN_rdkit	9	0.4464451173680529	0.3358923168729868	0.6275002613796373	0.4131374137186645	KNN	RDKIT descriptors
7	MLR_cddd	0	0.5332428723220706	0.4067248361141651	0.8403626882544994	0.29782750644010203	MLR	CDDD embedding
7	MLR_cddd	1	0.4872202993477527	0.3757550428962291	0.6483290291274247	0.3421827766424379	MLR	CDDD embedding
7	MLR_cddd	2	0.5144642553625292	0.38866170325196703	0.7192845683399515	0.24241192606090256	MLR	CDDD embedding
7	MLR_cddd	3	0.4975665718558784	0.3905148073828748	0.6866416450366766	0.3188680667392684	MLR	CDDD embedding
7	MLR_cddd	4	0.5174925587218083	0.4004449753551189	0.6923689130687887	0.37380575491085577	MLR	CDDD embedding
7	MLR_cddd	5	0.5223766749850719	0.44295941320074794	0.6458282862450917	0.3558492752138409	MLR	CDDD embedding
7	MLR_cddd	6	0.49393435339945047	0.38571565768223626	0.6443209545160795	0.38907031408753323	MLR	CDDD embedding
7	MLR_cddd	7	0.468715270678249	0.34236598243336713	0.6943875316273003	0.339767433366166	MLR	CDDD embedding
7	MLR_cddd	8	0.4790585462356696	0.38255220555236713	0.636591408792607	0.39449238714930246	MLR	CDDD embedding
7	MLR_cddd	9	0.5071632770659426	0.39488782516159215	0.6930493334319554	0.28412548576856433	MLR	CDDD embedding
7	MLR_maccs	0	0.5252372300838071	0.41416377214669864	0.8554471007139371	0.2723934385484498	MLR	MACCS fingerprint
7	MLR_maccs	1	0.46936822185706933	0.34028530899800846	0.6567142465777732	0.32505687097261904	MLR	MACCS fingerprint
7	MLR_maccs	2	0.4989116100531359	0.3840988047173677	0.6887775742764567	0.3053122501416433	MLR	MACCS fingerprint
7	MLR_maccs	3	0.5144931437110378	0.3971046414952333	0.6954146524106272	0.30135165318058277	MLR	MACCS fingerprint
7	MLR_maccs	4	0.500250920892226	0.3816168635168835	0.7014425778139881	0.35728534871641726	MLR	MACCS fingerprint
7	MLR_maccs	5	0.48416333277187396	0.3822987277081715	0.624694975171747	0.39731636348837074	MLR	MACCS fingerprint
7	MLR_maccs	6	0.4852036597124248	0.4086492986244079	0.6472863495460166	0.38343394057965685	MLR	MACCS fingerprint
7	MLR_maccs	7	0.47621804000914175	0.33436733030511157	0.6768451026037976	0.37270518746882453	MLR	MACCS fingerprint
7	MLR_maccs	8	0.49194842074926803	0.36117084336067906	0.660447545128738	0.3482594815097452	MLR	MACCS fingerprint
7	MLR_maccs	9	0.4752510361981458	0.3617565881484506	0.6532374192044187	0.364009380964997	MLR	MACCS fingerprint
7	MLR_morgan-512	0	0.5742513739654233	0.48153512345185545	0.8816237489165961	0.2271826733011123	MLR	MORGAN fingerprint
7	MLR_morgan-512	1	0.519103647930449	0.4275235794278631	0.6696776987902809	0.2981472951606343	MLR	MORGAN fingerprint
7	MLR_morgan-512	2	0.537229345243322	0.44465859491779236	0.7045828110269908	0.2730647459454829	MLR	MORGAN fingerprint
7	MLR_morgan-512	3	0.5072474112540253	0.4006628919332058	0.7060365322320427	0.2798461147660972	MLR	MORGAN fingerprint
7	MLR_morgan-512	4	0.512543750741597	0.40341471872989887	0.6877857645056217	0.38206852461812535	MLR	MORGAN fingerprint
7	MLR_morgan-512	5	0.5272963917242658	0.4579541596587533	0.6617448089780595	0.3237076713250724	MLR	MORGAN fingerprint
7	MLR_morgan-512	6	0.4958649520080269	0.3788870988549462	0.6529042205553176	0.37268500419840567	MLR	MORGAN fingerprint
7	MLR_morgan-512	7	0.49706406715572754	0.3734708518154175	0.7159856964661035	0.2980570653861244	MLR	MORGAN fingerprint
7	MLR_morgan-512	8	0.5362313341604018	0.4353237160716441	0.7036383973899377	0.26022930585295423	MLR	MORGAN fingerprint
7	MLR_morgan-512	9	0.5183320652737249	0.4155678540044816	0.6968738949048756	0.2762026425892038	MLR	MORGAN fingerprint
7	MLR_rdkit	0	0.5624734524526857	0.3778135752823919	1.0087739795619983	-0.011807821513877936	MLR	RDKIT descriptors
7	MLR_rdkit	1	0.5000657014315923	0.3573023588160191	0.681102836874753	0.27399488048875753	MLR	RDKIT descriptors
7	MLR_rdkit	2	0.5042544803103425	0.4086884138241329	0.6882300545102337	0.30641624688458147	MLR	RDKIT descriptors
7	MLR_rdkit	3	0.5228261173056369	0.39241557537567817	0.721584972838988	0.24777818807944463	MLR	RDKIT descriptors
7	MLR_rdkit	4	0.5301204463833462	0.428326190959029	0.7099863589081953	0.3415330811062286	MLR	RDKIT descriptors
7	MLR_rdkit	5	0.5156851337900759	0.4557705439764226	0.6344783279586265	0.37829127889669456	MLR	RDKIT descriptors
7	MLR_rdkit	6	0.4751376949997461	0.39480513847057797	0.6278682111663356	0.4198721592307587	MLR	RDKIT descriptors
7	MLR_rdkit	7	0.47541415460994313	0.33983469442204495	0.691643330117292	0.3449755657375365	MLR	RDKIT descriptors
7	MLR_rdkit	8	0.48937307151895354	0.3667816931840462	0.6768044126650976	0.31557726969928535	MLR	RDKIT descriptors
7	MLR_rdkit	9	0.5010955755858629	0.37555374109871487	0.6970311222840133	0.2758760021450096	MLR	RDKIT descriptors
7	NN_cddd	0	0.4634755592206967	0.3533789475939413	0.7590923879205879	0.4270726402827175	NN	CDDD embedding
7	NN_cddd	1	0.482295194422999	0.3412260104829099	0.6513650384726827	0.33600746974954243	NN	CDDD embedding
7	NN_cddd	2	0.4699850937611175	0.33261608616082095	0.6724588733977375	0.33783975828516133	NN	CDDD embedding
7	NN_cddd	3	0.4485861484976801	0.3264431161081358	0.6531555988308901	0.3836828262370745	NN	CDDD embedding
7	NN_cddd	4	0.45690980668230524	0.34537652715711165	0.6039594795086768	0.5235146458461233	NN	CDDD embedding
7	NN_cddd	5	0.46580434698424883	0.3755156537861013	0.5921278430042111	0.45851760561474997	NN	CDDD embedding
7	NN_cddd	6	0.4345927170972411	0.3441042759725881	0.5747101006319858	0.5139461613727803	NN	CDDD embedding
7	NN_cddd	7	0.4318073972280632	0.29345309039402956	0.6251211444947	0.46491658224923305	NN	CDDD embedding
7	NN_cddd	8	0.44861138833408876	0.3224575351665857	0.6179399338957297	0.429454104495416	NN	CDDD embedding
7	NN_cddd	9	0.439221808836459	0.33658573068786524	0.6008025843045093	0.4620124997436966	NN	CDDD embedding
7	NN_maccs	0	0.49919127806785046	0.36810070642255766	0.8238498994967463	0.3251512069906579	NN	MACCS fingerprint
7	NN_maccs	1	0.4390079586811047	0.31650549193685706	0.6103893009251166	0.4169200202922364	NN	MACCS fingerprint
7	NN_maccs	2	0.46857410293698293	0.37767318770066316	0.6513825089329333	0.3786964592654619	NN	MACCS fingerprint
7	NN_maccs	3	0.5229146667220504	0.3796590674096012	0.7389230140831059	0.21119555765034126	NN	MACCS fingerprint
7	NN_maccs	4	0.4606404498775793	0.3081907472155101	0.6852227141255612	0.38666541675913435	NN	MACCS fingerprint
7	NN_maccs	5	0.5160327526337072	0.4347819698946811	0.652937387475943	0.3415899532552582	NN	MACCS fingerprint
7	NN_maccs	6	0.4792629936664372	0.3410425331562439	0.6503888085191932	0.37750934438518213	NN	MACCS fingerprint
7	NN_maccs	7	0.4332893930517631	0.31647654362811384	0.6382938519010232	0.44212816370938335	NN	MACCS fingerprint
7	NN_maccs	8	0.48679152529883507	0.392721156968435	0.6522586505074813	0.36432115816598964	NN	MACCS fingerprint
7	NN_maccs	9	0.4490219202728782	0.3385916937517477	0.6239163896277651	0.4198218223375014	NN	MACCS fingerprint
7	NN_morgan-512	0	0.5082071796642206	0.40763927098387365	0.8158873651693123	0.33813303567258024	NN	MORGAN fingerprint
7	NN_morgan-512	1	0.4973907034736086	0.3919780675784921	0.6610502200889973	0.31611478753466704	NN	MORGAN fingerprint
7	NN_morgan-512	2	0.48116201727487257	0.38817257840752295	0.6707931659115005	0.3411160901792817	NN	MORGAN fingerprint
7	NN_morgan-512	3	0.4960121604752896	0.38435787545530276	0.7281064762877735	0.23411996294183657	NN	MORGAN fingerprint
7	NN_morgan-512	4	0.45621600624237224	0.3408487887792584	0.6635588076592637	0.42483455293098527	NN	MORGAN fingerprint
7	NN_morgan-512	5	0.5136223345289114	0.44366620284790304	0.6388847932193502	0.36962573167579804	NN	MORGAN fingerprint
7	NN_morgan-512	6	0.4858974247512919	0.37439325750801467	0.6482241852613498	0.38164599443103986	NN	MORGAN fingerprint
7	NN_morgan-512	7	0.4586492141232667	0.30757102655989943	0.6516791168221294	0.41848526643177286	NN	MORGAN fingerprint
7	NN_morgan-512	8	0.5006318648826491	0.3599747719948221	0.6801356927706296	0.3088231323028886	NN	MORGAN fingerprint
7	NN_morgan-512	9	0.4591193955416328	0.3233315626241824	0.6569425306257378	0.3567743428589103	NN	MORGAN fingerprint
7	NN_rdkit	0	0.4535177927053035	0.3143763990240662	0.7991451676387104	0.3650176633292096	NN	RDKIT descriptors
7	NN_rdkit	1	0.4883524037993715	0.31378902775827866	0.6883836606826043	0.2583902826325596	NN	RDKIT descriptors
7	NN_rdkit	2	0.465840599391376	0.3353124163612391	0.66352454891393	0.35531786690675893	NN	RDKIT descriptors
7	NN_rdkit	3	0.47986640588310137	0.35457347526971095	0.6858386514423659	0.3204602357283265	NN	RDKIT descriptors
7	NN_rdkit	4	0.4805518048361471	0.3422976345678921	0.6668353915012071	0.4191403153973946	NN	RDKIT descriptors
7	NN_rdkit	5	0.5007463204604261	0.40233762296531195	0.6335843131149989	0.38004208806502415	NN	RDKIT descriptors
7	NN_rdkit	6	0.44969000702792267	0.3523623033225274	0.5891758910789999	0.48916969723651815	NN	RDKIT descriptors
7	NN_rdkit	7	0.46081351663588016	0.36006434976234303	0.6478407881439389	0.4253152272349713	NN	RDKIT descriptors
7	NN_rdkit	8	0.4553646722418666	0.3141366149416629	0.6111636058200223	0.4418987048674715	NN	RDKIT descriptors
7	NN_rdkit	9	0.46902286923271563	0.3561345560964133	0.6594224193932383	0.3519089589699159	NN	RDKIT descriptors
7	RF_cddd	0	0.514938928596359	0.3732962757813445	0.8342668814834233	0.3079773707613058	RF	CDDD embedding
7	RF_cddd	1	0.5026416647474852	0.38487198066788353	0.6621991483474756	0.31373548914048166	RF	CDDD embedding
7	RF_cddd	2	0.48556663533527117	0.3756381895897849	0.6661044125656196	0.35029491681226044	RF	CDDD embedding
7	RF_cddd	3	0.4834835199381409	0.3595145574721703	0.6878130019367554	0.31654216900416066	RF	CDDD embedding
7	RF_cddd	4	0.4761305526818806	0.37510845068874543	0.6522330424504857	0.4443010898635992	RF	CDDD embedding
7	RF_cddd	5	0.5038028893308315	0.4318723853082487	0.6090944940940064	0.4270420863826879	RF	CDDD embedding
7	RF_cddd	6	0.47078214549307956	0.3778983523865109	0.6100169105633179	0.4523911398895697	RF	CDDD embedding
7	RF_cddd	7	0.48680016847287455	0.3597315588117338	0.6911407911835407	0.34592708418421303	RF	CDDD embedding
7	RF_cddd	8	0.4643503446865244	0.37412041032387755	0.620618680740948	0.4244967919807485	RF	CDDD embedding
7	RF_cddd	9	0.4696992674102079	0.36702385920701275	0.6389188001583674	0.3915849674548678	RF	CDDD embedding
7	RF_maccs	0	0.4677810519721146	0.3212922072632727	0.8118037514445473	0.34474190153712936	RF	MACCS fingerprint
7	RF_maccs	1	0.4521592766523877	0.32348241058989147	0.6164708448022593	0.40524323732966405	RF	MACCS fingerprint
7	RF_maccs	2	0.456232293065685	0.3168712930355977	0.6521679675350848	0.377197179097045	RF	MACCS fingerprint
7	RF_maccs	3	0.4510740179585111	0.33193257642713947	0.6541322826529937	0.3818382517773443	RF	MACCS fingerprint
7	RF_maccs	4	0.4737514427560159	0.37392837010365665	0.6739024029444037	0.4067633664839164	RF	MACCS fingerprint
7	RF_maccs	5	0.47348161151103346	0.3980079253298425	0.6003069660827289	0.44345518525913696	RF	MACCS fingerprint
7	RF_maccs	6	0.4447606026262664	0.33547319466316794	0.6010594068941784	0.4683552687121071	RF	MACCS fingerprint
7	RF_maccs	7	0.43831059126303556	0.3265477066354059	0.6359813238185211	0.4461631619750748	RF	MACCS fingerprint
7	RF_maccs	8	0.4548105792940102	0.3329638225855973	0.6235813139374558	0.418989144424296	RF	MACCS fingerprint
7	RF_maccs	9	0.4392027768884388	0.34835283268967077	0.6021517323551808	0.4595936029089849	RF	MACCS fingerprint
7	RF_morgan-512	0	0.5114544649704743	0.3767530714416327	0.8315380262838604	0.31249712601297897	RF	MORGAN fingerprint
7	RF_morgan-512	1	0.49890037267302695	0.36720164501177255	0.6695500725961299	0.29841478578849623	RF	MORGAN fingerprint
7	RF_morgan-512	2	0.4823063967268326	0.37270217317606913	0.658494015087195	0.3650561696266623	RF	MORGAN fingerprint
7	RF_morgan-512	3	0.48945779747941215	0.3604742120895412	0.7012520650913039	0.289573311657475	RF	MORGAN fingerprint
7	RF_morgan-512	4	0.4871451751669015	0.393051064188799	0.6603910697613222	0.4303129655115049	RF	MORGAN fingerprint
7	RF_morgan-512	5	0.47926147460660445	0.4205890983778364	0.5837337197403172	0.47376111320160597	RF	MORGAN fingerprint
7	RF_morgan-512	6	0.4617662042663179	0.40732213796990235	0.598436055859205	0.4729859163471932	RF	MORGAN fingerprint
7	RF_morgan-512	7	0.47430804439849183	0.3473369952266361	0.6932473655499138	0.34193382237289305	RF	MORGAN fingerprint
7	RF_morgan-512	8	0.5032765351979593	0.3825473718775272	0.6662991487228895	0.33665940180399123	RF	MORGAN fingerprint
7	RF_morgan-512	9	0.45542059952151825	0.36689906231606084	0.635902594422161	0.3973158156695008	RF	MORGAN fingerprint
7	RF_rdkit	0	0.46281945106998146	0.32687831532760536	0.7792335123324485	0.39626614072653776	RF	RDKIT descriptors
7	RF_rdkit	1	0.4622481040106105	0.32771593071914795	0.6232740099373283	0.3920437327140778	RF	RDKIT descriptors
7	RF_rdkit	2	0.4342965800569296	0.3219371751168598	0.6189211706611834	0.43907819871482856	RF	RDKIT descriptors
7	RF_rdkit	3	0.45693931848240266	0.36031498436199483	0.6545892876954711	0.38097420110164737	RF	RDKIT descriptors
7	RF_rdkit	4	0.4535112650686864	0.3543144803284768	0.6060929489356436	0.5201423585761547	RF	RDKIT descriptors
7	RF_rdkit	5	0.4307968258854106	0.3556927115212294	0.5335091361034948	0.5604208381286333	RF	RDKIT descriptors
7	RF_rdkit	6	0.4033339389251599	0.29904183480270574	0.5353283197335332	0.5782771283874093	RF	RDKIT descriptors
7	RF_rdkit	7	0.41536777335691427	0.29547350559373076	0.6068754640913473	0.495696162295148	RF	RDKIT descriptors
7	RF_rdkit	8	0.42271858284483743	0.2903319613726869	0.5910172382195125	0.47808670796337394	RF	RDKIT descriptors
7	RF_rdkit	9	0.4354499773230944	0.30387489113246424	0.618560841755426	0.42973929348809314	RF	RDKIT descriptors
7	SVM_cddd	0	0.43804359106194257	0.2997727648999655	0.729041997861075	0.47153602859507493	SVM	CDDD embedding
7	SVM_cddd	1	0.42001709237756457	0.28521584576601655	0.5859006492863464	0.46276751746654454	SVM	CDDD embedding
7	SVM_cddd	2	0.4476598329853019	0.32680878058461005	0.6299465683343471	0.418915792825855	SVM	CDDD embedding
7	SVM_cddd	3	0.4270039393967294	0.28422541337592855	0.624414024634262	0.43673046894857037	SVM	CDDD embedding
7	SVM_cddd	4	0.45066561093344204	0.35481215881250616	0.5960889242605983	0.5358524561119066	SVM	CDDD embedding
7	SVM_cddd	5	0.42255887708716483	0.33622577582401525	0.5355628941189785	0.5570299800464136	SVM	CDDD embedding
7	SVM_cddd	6	0.42454131616925067	0.33972445139981255	0.5455815730785303	0.5619677316503782	SVM	CDDD embedding
7	SVM_cddd	7	0.43243480619070823	0.3248977948791252	0.6044369597684442	0.49974073657528173	SVM	CDDD embedding
7	SVM_cddd	8	0.4117772254082867	0.3027455913325987	0.564429976592331	0.5239876692091032	SVM	CDDD embedding
7	SVM_cddd	9	0.4225376146526975	0.2977355709200662	0.5873819603989399	0.4857789984605978	SVM	CDDD embedding
7	SVM_maccs	0	0.4563069104115669	0.3315536576423308	0.795277821425069	0.3711486008420922	SVM	MACCS fingerprint
7	SVM_maccs	1	0.4310831169269979	0.2979220537673426	0.6188930841139638	0.40056021456003055	SVM	MACCS fingerprint
7	SVM_maccs	2	0.4385413292531188	0.322874162074938	0.6275344833453107	0.42335725225094767	SVM	MACCS fingerprint
7	SVM_maccs	3	0.43300790433260833	0.30995042863034183	0.6370039608549499	0.4137872943245757	SVM	MACCS fingerprint
7	SVM_maccs	4	0.4433427958975653	0.31232392129535524	0.672787030595073	0.4087254671186831	SVM	MACCS fingerprint
7	SVM_maccs	5	0.45054255575254915	0.3482860532770513	0.5885425364311571	0.4650550550072552	SVM	MACCS fingerprint
7	SVM_maccs	6	0.4471257598795998	0.3092670219834184	0.6066017071370118	0.45850559488723186	SVM	MACCS fingerprint
7	SVM_maccs	7	0.42590158899444536	0.294986328667322	0.6384904440463018	0.4417844658647826	SVM	MACCS fingerprint
7	SVM_maccs	8	0.430962976635126	0.29483114096747665	0.6022754070217481	0.458013685008554	SVM	MACCS fingerprint
7	SVM_maccs	9	0.4315295996655548	0.3151819401901381	0.606581807564099	0.4516127322333021	SVM	MACCS fingerprint
7	SVM_morgan-512	0	0.4715131261697972	0.33319295458969767	0.8099989607732492	0.347652184046527	SVM	MORGAN fingerprint
7	SVM_morgan-512	1	0.47452372321190933	0.34986093981802524	0.6425513919900563	0.3538549191512763	SVM	MORGAN fingerprint
7	SVM_morgan-512	2	0.478780183205845	0.3641143617732008	0.6621317484270997	0.35802152327552106	SVM	MORGAN fingerprint
7	SVM_morgan-512	3	0.44954243042408176	0.33564375697798376	0.6541345848094007	0.38183390064662903	SVM	MORGAN fingerprint
7	SVM_morgan-512	4	0.4496644226755881	0.34068054687867755	0.6579734385420782	0.4344764745311558	SVM	MORGAN fingerprint
7	SVM_morgan-512	5	0.47705310099024045	0.40591562321935326	0.5965560508398849	0.4503884067262921	SVM	MORGAN fingerprint
7	SVM_morgan-512	6	0.4505252429881859	0.3542686606602279	0.5987294189017144	0.4724690880284276	SVM	MORGAN fingerprint
7	SVM_morgan-512	7	0.4559376507889231	0.3021548127858642	0.6599628562798564	0.40360759884133945	SVM	MORGAN fingerprint
7	SVM_morgan-512	8	0.4802090718401056	0.3827829315810991	0.6513632020237794	0.3660653341350373	SVM	MORGAN fingerprint
7	SVM_morgan-512	9	0.4513119857379575	0.3422472450584859	0.63662539305602	0.3959449551564911	SVM	MORGAN fingerprint
7	SVM_rdkit	0	0.45954236446296864	0.3354539704959809	0.7980725112938124	0.3667211353467872	SVM	RDKIT descriptors
7	SVM_rdkit	1	0.4429873803458203	0.2800153192019408	0.6348006565176822	0.3693490717385062	SVM	RDKIT descriptors
7	SVM_rdkit	2	0.4497540989202534	0.33883855009596187	0.6438298836481826	0.3930206657462969	SVM	RDKIT descriptors
7	SVM_rdkit	3	0.4514120414859653	0.32887474877857303	0.6553789426245099	0.3794797934746176	SVM	RDKIT descriptors
7	SVM_rdkit	4	0.4584127206570961	0.3394686712117485	0.6415925377722287	0.462284494329967	SVM	RDKIT descriptors
7	SVM_rdkit	5	0.43348148068750886	0.3653936035995533	0.554527322836503	0.5251031660967886	SVM	RDKIT descriptors
7	SVM_rdkit	6	0.4045602977009428	0.31659092012671075	0.5365240152558625	0.5763911258243573	SVM	RDKIT descriptors
7	SVM_rdkit	7	0.3945070430002293	0.23542442785440176	0.6181073898712252	0.4768563162588976	SVM	RDKIT descriptors
7	SVM_rdkit	8	0.4291333915636432	0.30345692527870716	0.5889185168854163	0.48178678869604585	SVM	RDKIT descriptors
7	SVM_rdkit	9	0.4116344653488618	0.27757136348206446	0.6028296298425627	0.45837614780449487	SVM	RDKIT descriptors
7	XGB_cddd	0	0.47644348206731196	0.32588867654456233	0.7796581987597441	0.3956078850414382	XGB	CDDD embedding
7	XGB_cddd	1	0.45427130084610506	0.3242899574161424	0.6102365287144687	0.4172118578778107	XGB	CDDD embedding
7	XGB_cddd	2	0.45155965073892923	0.3404601505684597	0.6402998593691732	0.399658375238206	XGB	CDDD embedding
7	XGB_cddd	3	0.46202309554201887	0.3471324506590734	0.6708655260303622	0.3498075650868826	XGB	CDDD embedding
7	XGB_cddd	4	0.4493946878343526	0.3452916687169687	0.6185207821317517	0.500261804134378	XGB	CDDD embedding
7	XGB_cddd	5	0.4849439249523615	0.4019262450062926	0.5899847881061404	0.4624300261439054	XGB	CDDD embedding
7	XGB_cddd	6	0.4335113650147172	0.3640779988327978	0.5632773816173426	0.533091970814078	XGB	CDDD embedding
7	XGB_cddd	7	0.4753820403713872	0.35910939905787487	0.6688161220887069	0.38749931154369477	XGB	CDDD embedding
7	XGB_cddd	8	0.42526864517575574	0.31016411196785	0.5834934248447762	0.49129032865962696	XGB	CDDD embedding
7	XGB_cddd	9	0.453619391271054	0.3423476776130139	0.628219522982389	0.4117912799643647	XGB	CDDD embedding
7	XGB_maccs	0	0.4638465564715988	0.3216373451171146	0.8020051352171013	0.36046460199175023	XGB	MACCS fingerprint
7	XGB_maccs	1	0.4330427943740442	0.3095137873357918	0.6062198729026718	0.4248585828725282	XGB	MACCS fingerprint
7	XGB_maccs	2	0.4391518314840499	0.2990813998130142	0.6557322740159163	0.3703709430218264	XGB	MACCS fingerprint
7	XGB_maccs	3	0.42185318001418765	0.31953722820715647	0.6156872537016828	0.45236488602022884	XGB	MACCS fingerprint
7	XGB_maccs	4	0.4608451465885897	0.3383822896216975	0.666606602347302	0.4195388293324491	XGB	MACCS fingerprint
7	XGB_maccs	5	0.45222656562950264	0.3502414692831013	0.5855471493358697	0.4704864026577218	XGB	MACCS fingerprint
7	XGB_maccs	6	0.43162149502323316	0.33094488489856144	0.6003022415446366	0.4696938699181544	XGB	MACCS fingerprint
7	XGB_maccs	7	0.42716500371331684	0.3063671228641134	0.6277192553667208	0.4604595421220672	XGB	MACCS fingerprint
7	XGB_maccs	8	0.44584114171611433	0.288289791798527	0.6226935777230018	0.42064223193100536	XGB	MACCS fingerprint
7	XGB_maccs	9	0.43160335181457044	0.32036245221111326	0.5979859880521995	0.467044907146113	XGB	MACCS fingerprint
7	XGB_morgan-512	0	0.4774685256682034	0.3400440992753573	0.8015408409893515	0.3612048631972511	XGB	MORGAN fingerprint
7	XGB_morgan-512	1	0.47892079955245304	0.3530176368125788	0.6556439827478472	0.3272550221226713	XGB	MORGAN fingerprint
7	XGB_morgan-512	2	0.472993264435699	0.3694347780524494	0.6603980373811071	0.361379006268975	XGB	MORGAN fingerprint
7	XGB_morgan-512	3	0.46647962959494077	0.3206015620331908	0.6707303432084564	0.3500695728636827	XGB	MORGAN fingerprint
7	XGB_morgan-512	4	0.46578070243267067	0.3566171629079169	0.6508272847366131	0.4466939039110963	XGB	MORGAN fingerprint
7	XGB_morgan-512	5	0.4653658782140549	0.3790589227622585	0.5773838209436929	0.4851477734975772	XGB	MORGAN fingerprint
7	XGB_morgan-512	6	0.4406288343272649	0.348730894647473	0.5774879443533486	0.5092361532028793	XGB	MORGAN fingerprint
7	XGB_morgan-512	7	0.45217560816450747	0.3375715486553146	0.6574080946480017	0.40821601384856177	XGB	MORGAN fingerprint
7	XGB_morgan-512	8	0.4734489911483519	0.3571937702810142	0.6475176689714661	0.3735285143818129	XGB	MORGAN fingerprint
7	XGB_morgan-512	9	0.4418261532176093	0.32632840373062155	0.6159749679004274	0.4344972407959091	XGB	MORGAN fingerprint
7	XGB_rdkit	0	0.43534221445843574	0.30191660312906343	0.7510077032026362	0.43921153406635405	XGB	RDKIT descriptors
7	XGB_rdkit	1	0.43314990169629486	0.3026953042441578	0.602132795535088	0.4325875394829617	XGB	RDKIT descriptors
7	XGB_rdkit	2	0.4412323407927166	0.3392093676554193	0.6378548431345974	0.4042344890027434	XGB	RDKIT descriptors
7	XGB_rdkit	3	0.4384352626846464	0.3201050747590568	0.6390946275300169	0.4099330433880015	XGB	RDKIT descriptors
7	XGB_rdkit	4	0.43747402814659125	0.3509791205961532	0.593829220704975	0.5393648442992421	XGB	RDKIT descriptors
7	XGB_rdkit	5	0.39645586057706966	0.3311514705755192	0.5041464209786161	0.6074755157852045	XGB	RDKIT descriptors
7	XGB_rdkit	6	0.3988355817250245	0.302497479172656	0.531117071167635	0.5848861354353924	XGB	RDKIT descriptors
7	XGB_rdkit	7	0.3998308146392818	0.2969077419282482	0.5796814746054345	0.5398791035043318	XGB	RDKIT descriptors
7	XGB_rdkit	8	0.4019257084483998	0.23559647705675113	0.5801335342626572	0.49713199799332175	XGB	RDKIT descriptors
7	XGB_rdkit	9	0.42369506260082124	0.26936696262418236	0.6029301457564139	0.4581955118417269	XGB	RDKIT descriptors
7	consensus_consensus	0	0.4257325986187889	0.2822201293757245	0.7278934343018297	0.4731998458651564	consensus	consensus
7	consensus_consensus	1	0.41589773184135037	0.2782802335867467	0.578937918218263	0.4754603826582474	consensus	consensus
7	consensus_consensus	2	0.4317892034810649	0.3076554415208437	0.6208298105911829	0.43561330346678573	consensus	consensus
7	consensus_consensus	3	0.4175125664258751	0.31025982703203225	0.6146579730458418	0.4541943832707459	consensus	consensus
7	consensus_consensus	4	0.43167267763101025	0.3524231599128127	0.5793612631968261	0.5615370913006625	consensus	consensus
7	consensus_consensus	5	0.3980528061250111	0.3309162671520598	0.5012944924776656	0.6119039333200937	consensus	consensus
7	consensus_consensus	6	0.4015454428478797	0.3138837251871056	0.5236292504385027	0.5965083844142189	consensus	consensus
7	consensus_consensus	7	0.4027135783647976	0.3124827472035383	0.5762284777580333	0.5453443946084573	consensus	consensus
7	consensus_consensus	8	0.39577246913443725	0.27685834729856573	0.5564840883196203	0.537295670490451	consensus	consensus
[truncated: 501 more rows]
