# Supplementary material for: Uncertainty-aware machine learning to predict non-cancer human toxicity for the global chemicals market
Source: Nat Commun. 2026 Jan 7;17:647. doi: 10.1038/s41467-025-67374-4 (PMC12816579; doi:10.1038/s41467-025-67374-4)
Supplement: Supplementary file 4 — Source Data [file 41467_2025_67374_MOESM4_ESM.zip › Source Data/Figure S1-20.csv]

ID	y	yhat	uhat	yhat_lo	yhat_up	dJ	MW	fold	p	y_mg	yhat_mg	yhat_lo_mg	yhat_up_mg	res	uhat_std	yhat_in	uhat_in	yhat_in_mg	dJ_in	casrn	name	canonical order SMILES	Kingdom	Superclass	Class	Subclass	subset
37	-3.575950040372425	-3.302241	2.0045764911028434	-4.607241796577738	-2.6026653054748947	0.5094444444444445	117.192	0	168	1.4929479256233045	1.7666568932775313	0.4616561694179913	2.4662326605208347	-0.2737089534125863	0.5242049520829822	-3.4100378	1.7283043490616263	1.658860199454912	0.3983333333333333	100-37-8	N,N-Diethylethanolamine	CCN(CC)CCO	Organic compounds	Organic nitrogen compounds	Organonitrogen compounds	Amines	standardized
45	-3.439758614579289	-3.0045748	1.4852152528401583	-3.989816285412913	-2.504601032572755	0.1580952380952381	158.28499999999997	0	168	1.759681145981799	2.194864997336961	1.209623475148175	2.694838727988333	-0.4351838388834883	0.3911190135135927	-3.11341	1.386936190055649	2.086029776865015	0.12	10042-59-8	2-Propyl-1-heptanol	CCCCCC(CO)CCC	Organic compounds	Lipids and lipid-like molecules	Fatty Acyls	Fatty alcohols	standardized
103	-5.146256514888593	-3.6373417	2.167749046065119	-5.0835901668694605	-2.915841120804341	0.5540346774820591	395.39700000000016	0	168	0.4507768549742693	1.9596916217241795	0.5134432029934021	2.681192249058521	-1.5089147771414009	0.5722049002956052	-4.122445	2.087213631473268	1.4745882746540395	0.3942406556773362	101200-48-0	Tribenuron-methyl	COC(=O)c1ccccc1S(=O)(=O)NC(=O)N(C)c1nc(C)nc(OC)n1	Organic compounds	Organic nitrogen compounds	Organonitrogen compounds	Sulfonylureas	standardized
109	-4.424201028545263	-3.527138	2.032675766875817	-4.86197476709766	-2.829299000221843	0.4501960784313725	339.5640000000001	0	168	1.106720612301987	2.003783650388368	0.6689468737495902	2.701622640625407	-0.8970630337790277	0.5332018528371663	-3.8861265	1.9651717960503976	1.644795130438309	0.3443137254901961	101238-01-1	2,2,6,6-Tetramethylpiperidin-4-yl dodecanoate	CCCCCCCCCCCC(=O)OC1CC(C)(C)NC(C)(C)C1	Organic compounds	Lipids and lipid-like molecules	Fatty Acyls	Fatty acid esters	standardized
110	-5.447378876028185	-4.3325133	2.495582450853002	-5.288822521081973	-2.793240070228971	0.25	208.475	0	168	-0.1283248935194664	0.986540650892022	0.0302314614267454	2.525813912279747	-1.1148655436612414	0.643038082323836	-4.5807943	2.6172691077873997	0.7382596595844085	0.2	10124-36-4	Cadmium sulfate (1:1)	O=S(=O)([O-])[O-].[Cd+2]	Inorganic compounds	Mixed metal/non-metal compounds	Transition metal oxoanionic compounds	Transition metal sulfates	non-standardized
163	-3.87199009544094	-4.2904997	2.570060306172355	-5.767484810791122	-3.197424504618767	0.5506926406926407	228.32	0	168	1.4865538603296318	1.0680442809765516	-0.4089408550205501	2.1611194511518046	0.4185095917538843	0.6556109837024797	-4.164942	1.9773941172219605	1.1936021632833238	0.4294805194805194	102-08-9	Thiocarbanilide	S=C(Nc1ccccc1)Nc1ccccc1	Organic compounds	Benzenoids	Benzene and substituted derivatives	N-phenylthioureas	standardized
180	-3.1795089241089807	-3.6072905	2.5626042487396536	-5.444046293425766	-2.881442044686112	0.6454945204945204	288.46000000000004	0	168	2.280576675068488	1.852795070257744	0.0160393057517029	2.578643554491357	0.4277815822539343	0.70041960941728	-3.4636178	1.708805226444933	1.996467786040238	0.5104945204945205	10217-34-2	Triethoxy[2-(7-oxabicyclo[4.1.0]hept-3-yl)ethyl]silane	CCO[Si](CCC1CCC2OC2C1)(OCC)OCC	Organic compounds	Organometallic compounds	Organometalloid compounds	Organosilicon compounds	standardized
241	-3.343820143657221	-3.3229318	1.3567386346652115	-4.113178698133765	-2.756440063468553	0.0	508.8280000000006	0	168	2.3627508581791035	2.383639228937331	1.5933923037025597	2.950130938367771	-0.020888377147211	0.3465170389990549	-3.3428893	1.3301481181791766	2.3636816911166827	0.0	10341-03-4	ditetradecyl fumarate	CCCCCCCCCCCCCCOC(=O)C=CC(=O)OCCCCCCCCCCCCCC	Organic compounds	Lipids and lipid-like molecules	Fatty Acyls	Fatty alcohol esters	standardized
291	-3.212376382016968	-3.1998467	2.369807692267748	-4.523402199308121	-2.153594507040373	0.7943842364532019	99.133	0	168	1.783841867142607	1.796371484974052	0.4728160498514537	2.8426237421192018	-0.0125296374796142	0.6035518913180331	-3.212098	1.7117929438921755	1.78412037854711	0.634384236453202	10431-98-8	Oxazole, 2-ethyl-4,5-dihydro-	CCC1=NCCO1	Organic compounds	Organoheterocyclic compounds	Azolines	Oxazolines	standardized
293	-4.295327882686247	-4.3416877	2.388943734207551	-5.535568557246556	-3.146624823039005	0.2465351458885941	220.356	0	168	1.0477969975802277	1.0014372054333556	-0.1924436769800814	2.1965000572274698	0.0463597966045243	0.6094356196631914	-4.295342	1.8902350800101555	1.047782899862521	0.1527851458885941	104-40-5	4-Nonylphenol	CCCCCCCCCc1ccc(O)cc1	Organic compounds	Benzenoids	Phenols	1-hydroxy-2-unsubstituted benzenoids	standardized
296	-3.6912639215680976	-3.5956004	1.8012137232436576	-4.670075104696598	-2.86886138145294	0.4368069933287325	134.22199999999998	0	168	1.436559784246496	1.532223350405582	0.4577486011179958	2.258962324361653	-0.0956635549756903	0.4613857412648811	-3.529349	1.6678677028377376	1.598474612134531	0.3324591672417759	104-51-8	Butylbenzene	CCCCc1ccccc1	Organic compounds	Benzenoids	Benzene and substituted derivatives		standardized
312	-3.83967960039229	-3.7849689	2.071902131385842	-4.945278855574407	-2.873376724188565	0.5494372294372295	130.235	0	168	1.2750481139795198	1.3297588743395707	0.1694488587974028	2.241350990183245	-0.0547107473954637	0.527733273107796	-3.6821303	2.0384894107590807	1.432597365726661	0.3961038961038961	104-78-9	1,3-Propanediamine, N,N-diethyl-	CCN(CC)CCCN	Organic compounds	Organic nitrogen compounds	Organonitrogen compounds	Amines	standardized
323	-2.9316815372110763	-3.272128	1.8597780030573865	-4.4666664759834	-2.606888472926014	0.6256356670149773	144.21399999999997	0	168	2.2273258856384515	1.8868793078961563	0.6923409468661275	2.5521189499235137	0.3404465679524979	0.4842181870041452	-3.2596862	1.6842572421872537	1.8993212033475928	0.4808080808080808	105-08-8	1,4-Cyclohexanedimethanol	OCC1CCC(CO)CC1	Organic compounds	Organic oxygen compounds	Organooxygen compounds	Alcohols and polyols	standardized
325	-3.2119672496648737	-3.4317925	1.7390826978035363	-4.405409232654194	-2.6663265348506577	0.502525439789066	138.166	0	168	1.9284339349865347	1.7086086752168266	0.7349919519972141	2.4740746498007504	0.219825247970014	0.4429555478034223	-3.3954687	1.4673089190788515	1.7449324680150284	0.3928480204342273	105-13-5	(4-Methoxyphenyl)methanol	COc1ccc(CO)cc1	Organic compounds	Benzenoids	Benzene and substituted derivatives	Benzyl alcohols	standardized
341	-4.095569877159103	-3.9094641	2.4210509883342843	-5.259187995305018	-2.838137006970733	0.385482938114517	174.29199999999994	0	168	1.1457075762986213	1.3318133361196305	-0.0179105418472934	2.403140446486991	-0.1861057562942347	0.6165646901678037	-4.011163	2.2479587486503294	1.2301142224732735	0.2777906304222093	10563-26-5	1,3-Propanediamine, N,N''-1,2-ethanediylbis-	NCCCNCCNCCCN	Organic compounds	Organic nitrogen compounds	Organonitrogen compounds	Amines	standardized
358	-3.216420342249516	-3.3463495	1.769164461477982	-4.425989241171664	-2.656824779693681	0.4562851347435526	206.241	0	168	2.09795466352702	1.9680255212662132	0.8883857646048726	2.6575502260828547	0.1299291355184282	0.454892186017569	-3.3300028	1.5713886031885087	1.984372220226989	0.3459238867960977	10595-06-9	Ethylene glycol phenyl ether methacrylate	C=C(C)C(=O)OCCOc1ccccc1	Organic compounds	Benzenoids	Phenol ethers		standardized
745	-2.9885858256416564	-2.9336739	1.4004616256708498	-3.863015430987885	-2.4625538053170346	0.0	168.32399999999998	0	168	2.237560217395716	2.2924721940822224	1.363130612049488	2.7635922377203377	-0.0549119669990783	0.3688515145639028	-2.972884	1.3575094391327127	2.253262100631964	0.0	112-41-4	1-Dodecene	C=CCCCCCCCCCC	Organic compounds	Hydrocarbons	Unsaturated hydrocarbons	Unsaturated aliphatic hydrocarbons	standardized
371	-4.096492967276888	-4.0131073	2.352809706426868	-5.269826885619103	-2.9170171791922352	0.5039351851851851	241.463	0	168	1.2863576248420845	1.3697432823338662	0.1130237064998702	2.4658334129267376	-0.0833856674722008	0.5990235046802551	-4.0400276	2.196269864528173	1.3428229585996485	0.3703703703703703	106-20-7	Bis-2-ethylhexylamine	CCCCC(CC)CNCC(CC)CCCC	Organic compounds	Organic nitrogen compounds	Organonitrogen compounds	Amines	standardized
390	-3.754596342311269	-3.5566375	1.6950620136067105	-4.5636396123058764	-2.868577598699166	0.4721862348178138	108.14	0	168	1.279390022928337	1.4773488460885638	0.4703467529337294	2.16540876654044	-0.1979588167527972	0.4339439108409057	-3.5379493	1.7127498510470756	1.49603702111091	0.3621862348178138	106-44-5	p-Cresol	Cc1ccc(O)cc1	Organic compounds	Benzenoids	Phenols	Cresols	standardized
416	-4.758582248639547	-3.95488	2.9508080948553568	-5.623852832090108	-2.6730447372347514	0.6060770750988143	92.525	0	168	0.2076768451276026	1.0113790839903702	-0.6575937383229589	2.293214356532398	-0.8037022494787802	0.7519443887050977	-4.3963404	2.5130630442985016	0.5699187115348372	0.4756422924901186	106-89-8	Epichlorohydrin	ClCC1CO1	Organic compounds	Organoheterocyclic compounds	Epoxides		standardized
427	-3.774536242441569	-4.09224	2.7888180692718407	-5.654963494684178	-2.866145425412337	0.6256854256854256	98.96	0	168	1.2209234441794954	0.9032198487395092	-0.6595038080631134	2.1293142612087275	0.3177036142784017	0.7103552498605172	-3.769828	2.6585229006214983	1.2256315985089778	0.4828282828282828	107-06-2	1,2-Dichloroethane	ClCCCl	Organic compounds	Organohalogen compounds	Organochlorides		standardized
440	-4.221324261287684	-3.5168872	2.4504611857586616	-4.7389084372716175	-2.288447251512956	0.715967365967366	56.064	0	168	0.5273598188642838	1.2317969000404183	0.0097756428803504	2.460236828639012	-0.7044370733299203	0.625099795956801	-3.8363636	1.9839206400935248	0.9123205351151672	0.5121212121212121	107-19-7	Propargyl alcohol	C#CCO	Organic compounds	Acetylides			nan
460	-5.12514033798201	-4.696352	2.268640985079996	-5.767392254982855	-3.49875126990286	0.5058082029780143	307.825	0	168	0.3631635501617453	0.7919518893002423	-0.2790883668390996	1.989552618240896	-0.4287883329771276	0.5777367227804481	-4.816997	1.899363925615796	0.6713068364126513	0.3942697414395527	107534-96-3	Tebuconazole	CC(C)(C)C(O)(CCc1ccc(Cl)cc1)Cn1cncn1	Organic compounds	Benzenoids	Benzene and substituted derivatives	Phenylbutylamines	standardized
503	-2.779362648397407	-3.1195624	1.664671039023697	-4.123470842864276	-2.4587998038405794	0.4508876357560568	132.115	0	168	2.341589480703868	2.0013897431504803	0.9974812862369988	2.662152325260696	0.3401997390690234	0.4271293570846177	-3.0881326	1.7258957485667072	2.0328195084746503	0.346125730994152	108-59-8	Dimethyl malonate	COC(=O)CC(=O)OC	Organic compounds	Organic acids and derivatives	Carboxylic acids and derivatives	Dicarboxylic acids and derivatives	standardized
531	-3.1490861298317623	-3.5284479	1.9689352781209872	-4.669211740386551	-2.700276462265564	0.6572357028935977	100.165	0	168	1.8516298655295127	1.472268126168241	0.3315042549747239	2.300439533095711	0.379361736608057	0.5026164621180563	-3.3740096	1.7111373241078	1.6267063958810168	0.510569036226931	109-01-3	1-Methylpiperazine	CN1CCNCC1	Organic compounds	Organoheterocyclic compounds	Diazinanes	Piperazines	standardized
583	-5.140380335371564	-3.6515386	2.721556562900395	-5.478043961013051	-2.756487398112656	0.5398686371100164	154.16899999999998	0	168	0.0476167200397552	1.5364584314808756	-0.2900469056017318	2.431509657298663	-1.4888417249131898	0.7202317771304267	-4.5276136	2.3436216382968	0.6603834231113316	0.4073563218390805	110-26-9	N,N'-Methylenebisacrylamide	C=CC(=O)NCNC(=O)C=C	Organic compounds	Organic acids and derivatives	Carboxylic acids and derivatives	Acrylic acids and derivatives	standardized
617	-3.4890533938591246	-3.1876864	2.2615660555707526	-4.655601110918288	-2.394035055347535	0.6704365079365079	90.078	0	168	1.465565341123653	1.766932287963422	0.2990176240644898	2.5605836796352426	-0.3013669505302672	0.5908100027940247	-3.2771504	2.0592912552304483	1.6774683428950412	0.5079365079365079	110-88-3	1,3,5-Trioxane	C1OCOCO1	Organic compounds	Organoheterocyclic compounds	Trioxanes		standardized
651	-4.153562557834941	-3.8855152	2.6440879085660973	-5.465190469701889	-2.8211025611357914	0.6833333333333333	115.819	0	168	0.9102172530097224	1.178264580826221	-0.4014106588572254	2.242677249708872	-0.2680473448222455	0.6774404605756712	-4.153504	2.27135598928526	0.910275900558036	0.5333333333333333	11128-29-3	Boron potassium oxide (B5KO8)	[B].[B].[K+].[K+].[O-2]	Inorganic compounds	Mixed metal/non-metal compounds	Metalloid organides	Metalloid oxides	non-standardized
657	-3.1984985064668345	-3.332178	2.53408470655413	-4.7555472634462825	-2.2214625568921527	0.8295238095238096	74.342	0	168	1.6727357341411375	1.5390561319370906	0.1156869771616894	2.6497716837158194	0.133679609377892	0.6455348075256226	-3.1591282	2.492752401233443	1.7121060570053084	0.6580952380952382	11137-98-7	Aluminum magnesium oxide	O.[AlH3].[MgH2]	Inorganic compounds	Mixed metal/non-metal compounds	Post-transition metal organides	Post-transition metal oxides	non-standardized
672	-2.597753980772384	-4.023123	3.0269325344152884	-5.730550087737394	-2.703617553322106	0.6271377745061955	122.189	0	168	2.4892781297632127	1.0639093141085487	-0.6435179772017975	2.383414557213491	1.4253688067032018	0.7712355803980792	-3.4415333	2.4872510883904204	1.6454987746109335	0.488676236044657	111-48-8	2,2'-Thiobisethanol	OCCSCCO	Organic compounds	Organosulfur compounds	Thioethers	Dialkylthioethers	standardized
674	-4.011144601418858	-3.6020894	2.0567374978444293	-4.663564097576401	-2.606826599731972	0.6720454545454546	99.177	0	168	0.9852663657833504	1.394321570441097	0.3328468696258069	2.389584367470236	-0.4090551963590432	0.5241435404677608	-3.5087068	1.9406479579711435	1.4877041612972373	0.5175	111-49-9	Hexamethyleneimine	C1CCCNCC1	Organic compounds	Organoheterocyclic compounds	Azepanes		standardized
678	-4.824739810648024	-4.1237426	2.846469835396044	-5.960450800383366	-3.113980964987322	0.698718455218219	400.4750000000002	0	168	0.7778355994078612	1.478832819086078	-0.3578753903274801	2.488594445068564	-0.700997230234206	0.7421803824987008	-4.0430098	2.720025658428044	1.5595656385756578	0.5487184552182189	111578-32-6	Metobenzuron	CON(C)C(=O)Nc1ccc(Oc2ccc3c(c2)OC(C)(OC)CC3(C)C)cc1	Organic compounds	Organic oxygen compounds	Organooxygen compounds	Ethers	standardized
680	-2.8124945665859755	-2.9127917	1.6224189715209	-3.8745952603165215	-2.2521762887956225	0.0	112.216	0	168	2.2375602173957154	2.1372630360246685	1.1754595236651686	2.7978784951860685	0.1002971623874131	0.4152282496164628	-2.9095654	1.451523260288285	2.1404893458980485	0.0	111-66-0	1-Octene	C=CCCCCCC	Organic compounds	Hydrocarbons	Unsaturated hydrocarbons	Unsaturated aliphatic hydrocarbons	standardized
683	-4.036482325527932	-3.7729735	2.2886254190106725	-4.911055484467917	-2.622430065457244	0.5810714285714286	108.144	0	168	0.997520103571486	1.261028878162507	0.1229469446315014	2.4115723636421738	-0.2635087880828637	0.5837732418642512	-3.790132	1.9762525129694823	1.2438703816591936	0.4435714285714286	111-69-3	Hexanedinitrile	N#CCCCCC#N	Organic compounds	Organic nitrogen compounds	Organonitrogen compounds	Organic cyanides	standardized
691	-2.665338661109529	-3.0335934	1.35558216964889	-3.8261140635543978	-2.470531893905508	0.0	214.349	0	168	2.665782800632644	2.297528040547391	1.5050073981877752	2.8605895678366653	0.3682547551044601	0.3463567273901329	-3.013963	1.3173509064417823	2.31715848302626	0.0	111-82-0	Methyl dodecanoate	CCCCCCCCCCCC(=O)OC	Organic compounds	Lipids and lipid-like molecules	Fatty Acyls	Fatty acid esters	standardized
713	-3.2206115677283456	-3.6473699	2.3783074836689164	-5.242381554975848	-2.864074071306931	0.4219336219336219	410.41200000000015	0	168	2.3926084828588263	1.965850194803804	0.3708384956113246	2.7491459792802413	0.4267582938744376	0.6291972556864099	-3.5849576	2.122725429405303	2.0282624747021587	0.3189033189033189	111991-09-4	Nicosulfuron	COc1cc(OC)nc(NC(=O)NS(=O)(=O)c2ncccc2C(=O)N(C)C)n1	Organic compounds	Organic nitrogen compounds	Organonitrogen compounds	Sulfonylureas	standardized
716	-4.156021280398054	-4.1186657	1.889486694809742	-4.947007165532701	-3.057520470722958	0.1466666666666666	185.355	0	168	1.111983025333707	1.1493386186661034	0.3209971401990605	2.2104838350088025	-0.0373555852076243	0.4813262427374618	-4.0576134	1.855861052820024	1.210390933848793	0.0	1120-24-7	Decyldimethylamine	CCCCCCCCCCN(C)C	Organic compounds	Organic nitrogen compounds	Organonitrogen compounds	Amines	standardized
727	-3.123979407363276	-3.052577	1.5118549435691642	-3.980337683135907	-2.468482739566743	0.312074074074074	176.212	0	168	2.122056073082371	2.193458471436368	1.26569779730974	2.777552740878904	-0.0714023886254828	0.3891522398757654	-3.073667	1.4898310932342338	2.1723684445085785	0.238	112-15-2	2-(2-Ethoxyethoxy)ethyl acetate	CCOCCOCCOC(C)=O	Organic compounds	Organic acids and derivatives	Carboxylic acids and derivatives	Carboxylic acid derivatives	standardized
757	-3.074239352711165	-3.0285947	1.3904582656226396	-3.853836315221936	-2.4633780495992967	0.1061904761904762	190.283	0	168	2.2051606371734187	2.2508052525234965	1.4255636746626474	2.816021940285287	-0.0456446204266192	0.3559169891784823	-3.0243187	1.3545025186697397	2.2550812991700546	0.0680952380952381	112-59-4	2-[2-(Hexyloxy)ethoxy]ethanol	CCCCCCOCCOCCO	Organic compounds	Organic oxygen compounds	Organooxygen compounds	Ethers	standardized
764	-2.806840359472714	-2.9703403	1.239417080245802	-3.741700385329906	-2.502283305084104	0.0	214.393	0	168	2.5243702419258063	2.3608703308937304	1.5895102160686143	2.8289272963144163	0.1634998924498933	0.3199930614505215	-2.9315615	1.2840946183369462	2.3996491186609408	0.0	112-72-1	1-Tetradecanol	CCCCCCCCCCCCCCO	Organic compounds	Lipids and lipid-like molecules	Fatty Acyls	Fatty alcohols	standardized
766	-4.270867566785266	-4.1586037	1.8793087878924155	-5.036448469393116	-3.1571396815007	0.1466666666666666	241.463	0	168	1.111983025333707	1.2242469248924686	0.3464021227258573	2.2257109106182726	-0.1122638985723751	0.4784898629253036	-4.155474	1.999263152725122	1.227376413817434	0.0	112-75-4	N,N-Dimethyltetradecylamine	CCCCCCCCCCCCCCN(C)C	Organic compounds	Organic nitrogen compounds	Organonitrogen compounds	Amines	standardized
833	-4.591340644337597	-3.4709709	2.1093067077132828	-4.97998981889081	-2.8706831111775277	0.5162607781889709	474.6040000000003	0	168	1.0849907498273454	2.2053605064971347	0.6963415752741325	2.8056482829874154	-1.1203697752732662	0.57632013242156	-4.0583534	2.0443042673766327	1.6179779683710154	0.4032172999281013	116-75-6	C.I. Solvent Blue 104	Cc1cc(C)c(Nc2ccc(Nc3c(C)cc(C)cc3C)c3c2C(=O)c2ccccc2C3=O)c(C)c1	Organic compounds	Benzenoids	Anthracenes	Anthraquinones	standardized
850	-6.296387855161774	-4.64156	3.9452103711636552	-7.166597705593532	-3.221387334429876	0.6117257987494396	899.1280000000004	0	168	-0.3425663327982696	1.312261433710204	-1.2127761832300277	2.732434187933628	-1.6548277774945372	1.0260901237376547	-6.233958	3.732069022991548	-0.2801362446516874	0.4438936309172717	117704-25-3	Doramectin	COC1CC(OC2C(C)OC(OC3C(C)=CCC4CC(CC5(C=CC(C)C(C6CCCCC6)O5)O4)OC(=O)C4C=C(C)C(O)C5OCC(=CC=CC3C)C45O)CC2OC)OC(C)C1O	Organic compounds	Phenylpropanoids and polyketides	Macrolides and analogues		standardized
875	-3.792469159386844	-4.229321	4.837235233447074	-7.870471122351332	-3.033235888904258	0.6670995670995671	330.801	0	168	1.7270976543528715	1.29024581246722	-2.3509043086116166	2.4863309248354573	0.4368518435733612	1.334622285067176	-4.1072392	2.7536327961387546	1.4123275498949854	0.5216450216450216	118-79-6	2,4,6-Tribromophenol	Oc1c(Br)cc(Br)cc1Br	Organic compounds	Benzenoids	Phenols	Halophenols	standardized
892	-4.383317323354012	-4.131207	2.328726321628322	-5.500472255223955	-3.1717459335956333	0.583979442460133	380.53200000000015	0	168	1.1970738603256887	1.4491841995052137	0.0799189284557455	2.408645250084068	-0.2521103340656818	0.595383525502152	-4.2944226	1.979255130476476	1.2859685539362942	0.4278676988036594	119344-86-4	1-Butanone, 2-(dimethylamino)-2-[(4-methylphenyl)methyl]-1-[4-(4-morpholinyl)phenyl]-	CCC(Cc1ccc(C)cc1)(C(=O)c1ccc(N2CCOCC2)cc1)N(C)C	Organic compounds	Phenylpropanoids and polyketides	Linear 1,3-diarylpropanoids	Chalcones and dihydrochalcones	standardized
896	-4.137682786842866	-3.6371853	1.9842170200755016	-4.908407706699284	-2.9241906866237826	0.6953173034694774	324.33600000000007	0	168	1.373312369457696	1.8738098308587168	0.602587449601278	2.58680446967678	-0.5004974516835645	0.5162191356843434	-3.9886727	2.1671155783987643	1.5223224151433443	0.5508728590250329	119462-56-5	1H-Pyrrole-2,5-dione, 1,1'-[1,3-phenylenebis(methylene)]bis[3-methyl-	CC1=CC(=O)N(Cc2cccc(CN3C(=O)C=C(C)C3=O)c2)C1=O	Organic compounds	Organoheterocyclic compounds	Pyrrolidines	Pyrrolidones	standardized
938	-2.72451658955209	-4.3668704	3.5097893103865827	-6.3382126415677575	-2.828423331181175	0.6318181818181818	109.746	0	168	2.315872110573136	0.6735182887721215	-1.2978239414425314	2.211965368944051	1.6423538137377047	0.8940852157577583	-3.3691025	2.6882024694142235	1.6712862288286428	0.4863636363636363	12031-95-7	Lithium titanium oxide	O=[Ti]([O-])[O-].[Li+].[Li+]	Inorganic compounds	Mixed metal/non-metal compounds	Alkali metal organides	Alkali metal oxides	non-standardized
986	-3.493422756665128	-3.409701	1.9885976599269373	-4.654846270751981	-2.6662486108250434	0.604712672947967	250.251	0	168	1.904953064925246	1.9886747008508645	0.743529550838393	2.7321272107653307	-0.083721647732633	0.514154560837374	-3.5169406	2.054746808750571	1.881435240222896	0.4809031491384433	1208-67-9	Benzenesulfonic acid, 4-[(2-methyl-2-propenyl)oxy]-, sodium salt	C=C(C)COc1ccc(S(=O)(=O)[O-])cc1.[Na+]	Organic compounds	Benzenoids	Benzene and substituted derivatives	Benzenesulfonic acids and derivatives	standardized
1032	-4.037945904498048	-3.8201597	1.9057468953741088	-4.872903531346712	-2.9671566359726027	0.5407574881259092	121.18299999999996	0	168	1.0454957951669896	1.2632820131937592	0.2105381683183258	2.1162850636924344	-0.2177862308072518	0.4852151719205676	-3.8353384	1.8101758564170376	1.2481033546569695	0.4176805650489861	121-69-7	N,N-Dimethylaniline	CN(C)c1ccccc1	Organic compounds	Organic nitrogen compounds	Organonitrogen compounds	Amines	standardized
1047	-3.7385256513945055	-4.2841334	2.758679842572868	-5.841369000781446	-3.0826891582085785	0.5829394932086857	357.38100000000003	0	168	1.8146058083182133	1.268998019732237	-0.2882375410687274	2.47044230150414	0.5456077829011488	0.7029126610150301	-3.848416	2.133870701626215	1.7047153882035424	0.4586970689662614	122008-85-9	Cyhalofop-butyl	CCCCOC(=O)C(C)Oc1ccc(Oc2ccc(C#N)cc2F)cc1	Organic compounds	Benzenoids	Benzene and substituted derivatives	Diphenylethers	standardized
1056	-3.599518594621052	-3.3658218	1.9181706140776784	-4.601062341442815	-2.6828917273651367	0.6207948385464157	379.3720000000002	0	168	1.979546679495554	2.2132434234525693	0.9780029326737906	2.896173546751469	-0.2336967562421454	0.499822275039694	-3.4035165	1.7995479841356845	2.175548737206183	0.4659612772149062	12217-80-0	C.I. Disperse Blue 60	COCCCn1c(=O)c2c(N)c3c(=O)c4ccccc4c(=O)c3c(N)c2c1=O	Organic compounds	Benzenoids	Anthracenes		standardized
1074	-3.313827940507398	-3.6321664	2.6964338548226623	-5.545379131473331	-2.848945276650669	0.6507368202573682	426.2850000000001	0	168	2.315872110573136	1.997533653445932	0.0843209196072023	2.7807547744298646	0.3183384451432367	0.7355905094714061	-3.470699	2.2390392082348494	2.159000984422017	0.5201812647018127	12239-15-5	C.I. Acid Yellow 49	Cc1nn(-c2ccccc2)c(N)c1N=Nc1cc(Cl)c(S(=O)(=O)O)cc1Cl	Organic compounds	Organoheterocyclic compounds	Azoles	Pyrazoles	standardized
1107	-4.792198860011222	-4.1937532	2.596994248945734	-5.687048464352429	-3.0900542154066954	0.7108087805236384	387.1950000000001	0	168	0.7957308804473706	1.394176510644156	-0.0991187238938365	2.497875525051897	-0.5984456175185464	0.662510992729895	-4.5117283	2.2174776590529546	1.0762014370211863	0.5578676040530501	122836-35-5	Sulfentrazone	Cc1nn(-c2cc(NS(C)(=O)=O)c(Cl)cc2Cl)c(=O)n1C(F)F	Organic compounds	Organoheterocyclic compounds	Azoles	Triazoles	standardized
1112	-3.1867249824970902	-3.8463645	2.5135753992079297	-5.418641373695744	-2.905065974487814	0.392817612191587	878.8680000000002	0	168	2.7571986693952835	2.097559154527642	0.5252822781966301	3.03885767740456	0.6596395156413375	0.6497300510768182	-3.739775	2.780163222733579	2.20414871041712	0.3102779296519045	12286-66-7	Benzenesulfonic acid, 4-[[1-[[(2-methylphenyl)amino]carbonyl]-2-oxopropyl]azo]-3-nitro-, calcium salt (2:1)	CC(=O)C(=NNc1ccc(S(=O)(=O)[O-])cc1[N+](=O)[O-])C(=O)Nc1ccccc1C.CC(=O)C(=NNc1ccc(S(=O)(=O)[O-])cc1[N+](=O)[O-])C(=O)Nc1ccccc1C.[Ca+2]	Organic compounds	Benzenoids	Benzene and substituted derivatives	Benzenesulfonic acids and derivatives	standardized
1127	-3.4296088955665924	-3.426055	1.7440734603608132	-4.468581888747468	-2.7245084283866547	0.5555029188060041	184.323	0	168	1.835970634714085	1.8395245740749415	0.7969976415332093	2.541071101894022	-0.0035539410377838	0.4468832341786374	-3.4099271	1.711153065952422	1.8556524163201848	0.4244684360473834	123-18-2	2,6,8-Trimethyl-4-nonanone	CC(C)CC(=O)CC(C)CC(C)C	Organic compounds	Organic oxygen compounds	Organooxygen compounds	Carbonyl compounds	standardized
1134	-4.5611017766094495	-3.8275294	2.6068868594643093	-5.49278007192824	-2.8858932124639307	0.7745190541426752	217.232	0	168	0.7758220240484749	1.509394363429404	-0.1558562712703156	2.4510305881939938	-0.7335723462200452	0.6776262269548785	-4.2379007	2.1747569377213805	1.0990230761441735	0.6152597948834159	123312-89-0	Pymetrozine	CC1=NNC(=O)N(N=Cc2cccnc2)C1	Organic compounds	Organoheterocyclic compounds	Triazines	1,2,4-triazines	standardized
1145	-3.3285969980162537	-4.0697303	2.2249278469385634	-5.148174805612686	-2.9232469586741225	0.4763636363636364	385.234	0	168	2.257127612110064	1.515994314144992	0.437549804513632	2.6624776514521957	0.7411332838135802	0.5670372570404494	-3.5383818	1.9403878331556776	2.047342778370366	0.3672727272727272	123439-82-7	Tetraammineplatinum(2+) bis(bicarbonate)	N.N.N.N.O=C([O-])O.O=C([O-])O.[Pt+2]	Organic compounds	Organic acids and derivatives	Organic carbonic acids and derivatives	Organic carbonic acids	nan
1163	-3.423800158806941	-3.6993399	1.6436013580875626	-4.644393089965786	-3.000791731878224	0.1762845849802371	468.15200000000016	0	168	2.246586724274766	1.97104700104706	1.025993793115921	2.669595151203484	0.2755397078312427	0.4192927985563318	-3.6289203	1.481290600016102	2.041466577153769	0.1241106719367588	12389-75-2	Ferrate(2-), [rel-[N(R)]-N-[2-[bis[(carboxy-.kappa.O)methyl]amino-.kappa.N]ethyl]-N-[2-[(S)-[(carboxy-.kappa.O)methyl](carboxymethyl)amino-.kappa.N]ethyl]glycinato(5-)-.kappa.N,.kappa.O]-, sodium hydrogen (1:1:1), (PB-7-13-12564)-	O=C([O-])CN(CCN(CC(=O)[O-])CC(=O)[O-])CCN(CC(=O)[O-])CC(=O)O.[Fe+3].[Na+]	Organic compounds	Organic acids and derivatives	Carboxylic acids and derivatives	Pentacarboxylic acids and derivatives	nan
1237	-3.440358335311347	-3.3086634	2.2611610646783844	-4.660011533033602	-2.3988504683552176	0.8135606060606062	120.173	0	168	1.639448567728226	1.7711435445396413	0.4197953700059709	2.6809564346843557	-0.1316949670862492	0.5793592567197416	-3.2708123	1.8647393894419344	1.80899461878845	0.6408333333333334	126-33-0	Sulfolane	O=S1(=O)CCCC1	Organic compounds	Organoheterocyclic compounds	Thiolanes		standardized
1262	-2.6663053606901004	-3.0211887	2.101667634796353	-4.38451270948137	-2.2828450746850164	0.2	98.142	0	168	2.3255495433737225	1.970666157749962	0.6073421945824533	2.7090098293788065	0.3548833752718137	0.5489299026143002	-3.1634986	2.0669386036736936	1.8283562605230568	0.16	127-08-2	Potassium acetate	CC(=O)[O-].[K+]	Organic compounds	Organic acids and derivatives	Carboxylic acids and derivatives	Carboxylic acid derivatives	nan
1265	-4.658232190239765	-4.34168	3.562930876801441	-6.497422856290215	-2.934491979488774	0.7426006191950464	248.96300000000005	0	168	0.7379026183426279	1.0544547677292195	-1.1012880477078215	2.461642829093619	-0.3165521403435249	0.9146985154108508	-4.503425	2.9714770940495936	0.8927096634941272	0.5778947368421052	1271-19-8	Titanocene dichloride	Cl[Ti]Cl.c1cccc1.c1cccc1	Organic compounds	Hydrocarbons	Aromatic hydrocarbons		nan
1268	-4.082789723111251	-4.0019794	3.647288644150356	-6.688427631209285	-3.041138987058929	0.7105701722943103	500.5260000000002	0	168	1.6166369188704202	1.697447279379232	-0.9890009892276136	2.658287654922742	-0.0808103720675497	1.0020768257728203	-3.9073927	2.530051573519689	1.792033881697103	0.5605701722943103	127277-53-6	Prohexadione-calcium	CCC(=O)[C-]1C(=O)CC(C(=O)[O-])CC1=O.CCC(=O)[C-]1C(=O)CC(C(=O)[O-])CC1=O.[Ca+2].[Ca+2]	Organic compounds	Organic acids and derivatives	Carboxylic acids and derivatives	Carboxylic acid derivatives	standardized
1405	-3.415874032405975	-3.5524545	2.40543022600714	-5.241788170509902	-2.836357944502762	0.515417952232419	228.247	0	168	1.942531045620699	1.805950623630332	0.1166169075167721	2.522047133523912	0.1365804391821599	0.6522923380266408	-3.5341427	2.4959210187807312	1.824262366219959	0.3992889199743544	131-57-7	2-Hydroxy-4-methoxybenzophenone	COc1ccc(C(=O)c2ccccc2)c(O)c1	Organic compounds	Benzenoids	Benzene and substituted derivatives	Benzophenones	standardized
1407	-3.1012035719626745	-4.052667	2.9374553349090817	-5.916074184666228	-2.9786188497571464	0.6280170232344146	292.404	0	168	2.364779737383496	1.41331618501252	-0.4500908753200581	2.487364459589024	0.9514635689980188	0.7620511376119563	-3.4901075	2.2113910114072386	1.975875787146988	0.4875408327582241	13170-23-5	Acetic acid, dianhydride with silicic acid (H4SiO4) bis(1,1-dimethylethyl) ester	CC(=O)O[Si](OC(C)=O)(OC(C)(C)C)OC(C)(C)C	Organic compounds	Organic acids and derivatives	Carboxylic acids and derivatives	Dicarboxylic acids and derivatives	standardized
1420	-2.759834885546109	-3.6500928	2.4532284401987723	-4.660480597290758	-2.2072521570919856	0.4	59.98800000000001	0	168	2.018229497254106	1.127971539326964	0.1175837855094571	2.570812225708229	0.8902579546485931	0.6272338730620309	-3.6182473	2.369741057647034	1.1598171217419295	0.3	1318-23-6	Boehmite	[Al+3].[O-2].[OH-]	Inorganic compounds	Mixed metal/non-metal compounds	Post-transition metal oxoanionic compounds	Post-transition metal hydroxides	non-standardized
1425	-6.207181987543075	-5.4976583	4.258503165142278	-7.706663664835257	-3.44816049969298	0.5991946741795073	242.34599999999995	0	168	-0.8227461315976203	-0.1132223930000005	-2.322227808889802	1.9362753562524757	-0.7095237348270107	1.08505345548598	-5.597821	3.988455042932238	-0.2133853823081295	0.4695272573252937	13194-48-4	Ethoprop	CCCSP(=O)(OCC)SCCC	Organic compounds	Organophosphorus compounds	Organothiophosphorus compounds		standardized
1434	-3.6000862295838925	-3.573131	2.158442332531742	-4.978303691050413	-2.8198613585186707	0.5921849188187862	192.193	0	168	1.683651336283833	1.710606464665329	0.3054338748173126	2.4638762073490548	-0.0269551451417537	0.5644419950862489	-3.5730367	2.4694180875887226	1.710700913456506	0.4564706331045004	132-27-4	Sodium 2-phenylphenate	[Na+].[O-]c1ccccc1-c1ccccc1	Organic compounds	Benzenoids	Benzene and substituted derivatives	Biphenyls and derivatives	standardized
1461	-4.691964607837159	-4.485783	3.365405579544859	-6.622534475314179	-3.25712889576932	0.6972563333514098	300.59400000000005	0	168	0.786015699774684	0.9921972282969556	-1.1445541677023363	2.220851411842523	-0.206181507708985	0.8732829541556715	-4.6405115	2.4064405368963677	0.8374687811202796	0.5336199697150461	133-06-2	Captan	Oc1c2c(c(O)n1SC(Cl)(Cl)Cl)CC=CC2	Organic compounds	Organoheterocyclic compounds	Isoindoles and derivatives	Isoindoles	standardized
1464	-4.416555244059492	-3.5540967	3.869715051759288	-6.4499127962326	-2.580197744473312	0.806360821840698	105.782	0	168	0.6078565298236305	1.4703150572232082	-1.4255010223494773	2.4442140294098107	-0.8624585452985061	1.0664609736131736	-3.7052815	3.7014368029924913	1.319130272958699	0.6168871376301717	13308-51-5	Boron phosphate (B(PO4))	O=P12OB(O1)O2	Inorganic compounds	Mixed metal/non-metal compounds	Miscellaneous mixed metal/non-metals	Miscellaneous metallic oxoanionic compounds	non-standardized
1500	-5.51213291470201	-4.878001	2.9566171433646544	-6.328584292191927	-3.3719671488272724	0.6414494174261474	329.76200000000006	0	168	0.0060676937285477	0.6401993804943583	-0.8103836837613688	2.1462334596032857	-0.6341317016282799	0.7538295029100608	-4.692976	2.926751111068393	0.8252246209921289	0.5090550512289642	133855-98-8	Epoxiconazole	Fc1ccc(C2(Cn3cncn3)OC2c2ccccc2Cl)cc1	Organic compounds	Phenylpropanoids and polyketides	Stilbenes		standardized
1506	-3.771855760906483	-3.409573	1.9722746504264344	-4.620968305959167	-2.6486936555327323	0.5615625204475562	166.17599999999996	0	168	1.448712540008479	1.8109952092110149	0.5995999949557953	2.57187464538223	-0.3622826827509655	0.5077567282944512	-3.36214	1.570420118218864	1.8584283694889268	0.4077864293659622	134-11-2	Benzoic acid, 2-ethoxy-	CCOc1ccccc1C(=O)O	Organic compounds	Benzenoids	Benzene and substituted derivatives	Benzoic acids and derivatives	standardized
1555	-3.271969898590571	-3.46442	2.1694013252518243	-4.918567433578039	-2.7491661083262144	0.2	317.93999999999994	0	168	2.230375271307402	2.0379251073067537	0.5837777363199345	2.753179061571758	0.1924501815943653	0.5737975325451224	-3.4066675	2.0585327530071758	2.0956776837877955	0.16	13530-50-2	Aluminum phosphate (Al(H2PO4)3)	O=P([O-])(O)O.O=P([O-])(O)O.O=P([O-])(O)O.[Al+3]	Inorganic compounds	Mixed metal/non-metal compounds	Post-transition metal oxoanionic compounds	Post-transition metal phosphates	non-standardized
1565	-3.206226077920687	-4.205143	3.2450769960386388	-6.371532873195877	-3.126455877157238	0.7859748280540868	414.49800000000016	0	168	2.411296361450384	1.4123794855660832	-0.7540104338248057	2.4910665622138333	0.9989168969328288	0.8568112757618422	-3.7534404	2.4821383423787675	1.864082075325404	0.6273541383989144	135861-56-2	1,3:2,4-Bis(3,4-dimethylbenzylidene)-D-sorbitol	Cc1ccc(C2OC3COC(c4ccc(C)c(C)c4)OC3C(C(O)CO)O2)cc1C	Organic compounds	Benzenoids	Benzene and substituted derivatives	Xylenes	standardized
1603	-4.548043017799743	-4.1011558	8.271404292963467	-11.238976776962565	-2.967572483999096	0.6015567765567765	300.314	0	168	0.929532560756292	1.3764198342592804	-5.761401198406528	2.51000309455694	-0.4468872598956901	2.3476138345768924	-4.1358733	2.089225188122473	1.341702276051599	0.4765567765567765	13684-56-5	Desmedipham	CCOC(=O)Nc1cccc(OC(=O)Nc2ccccc2)c1	Organic compounds	Benzenoids	Benzene and substituted derivatives	Phenylcarbamic acid esters	standardized
1609	-3.0259372052612923	-3.3183048	1.772758025460325	-4.4337667702101085	-2.6610087447497834	0.5704813836392784	182.307	0	168	2.234866139219292	1.9424985703243511	0.8270365742704757	2.5997945997308007	0.2923675718840934	0.4589103126038295	-3.238115	1.656438848687368	2.0226882590202155	0.4142857142857142	137-03-1	2-Heptylcyclopentanone	CCCCCCCC1CCCC1=O	Organic compounds	Organic oxygen compounds	Organooxygen compounds	Carbonyl compounds	standardized
1622	-4.894979796883706	-4.678116	3.094470766743328	-6.345039617484009	-3.250568850740681	0.3197930724246514	305.834	0	168	0.5905059680106955	0.8073699013784637	-0.8595538525896073	2.2349169141537204	-0.2168639521571433	0.7877665802122431	-4.7721496	2.3690933435845003	0.7133361825831768	0.1975708502024291	137-30-4	Ziram	CN(C)C(=S)[S-].CN(C)C(=S)[S-].[Zn+2]	Organic compounds	Organic salts	Organic metal salts	Organic transition metal salts	nan
1664	-4.589467153710913	-3.8130736	2.247613033723756	-5.1056423458098585	-2.8580293120861024	0.7333333333333333	161.482	0	168	0.6186569659200123	1.395050477175238	0.102481773821067	2.350094807544823	-0.7763935186095949	0.5733875127407387	-4.169893	1.9601500654857968	1.0382313403394654	0.5833333333333333	13827-02-6	Potassium trifluorozincate	[F-].[F-].[F-].[K+].[Zn+2]	Inorganic compounds	Mixed metal/non-metal compounds	Alkali metal salts	Alkali metal fluorides	non-standardized
1686	-4.28301564734052	-4.3096533	2.7430332716311083	-5.899391486153782	-3.1563582145226734	0.7720963904012905	373.4680000000001	0	168	1.2892377485865527	1.2626001116656775	-0.3271380902267094	2.415895181404399	0.0266376348250076	0.7002424103119343	-4.2690344	1.972051647086571	1.3032190193473627	0.613268804194394	139290-65-6	Volinanserin	COc1cccc(C(O)C2CCN(CCc3ccc(F)cc3)CC2)c1OC	Organic compounds	Benzenoids	Benzene and substituted derivatives	Methoxybenzenes	standardized
5038	-5.0365021706869015	-4.67443	4.587337860607919	-7.904440696966376	-3.3171028363584574	0.4689067600670874	419.908	0	168	0.5866519781181223	0.948724240197764	-2.2812865481613525	2.3060513124465665	-0.3620722771932492	1.2460501955682777	-4.4403753	2.6007845610614	1.1827788140739877	0.3673682985286259	66230-04-4	Esfenvalerate	CC(C)C(C(=O)OC(C#N)c1cccc(Oc2ccccc2)c1)c1ccc(Cl)cc1	Organic compounds	Lipids and lipid-like molecules	Fatty Acyls	Fatty acid esters	standardized
1741	-3.4720396942681235	-3.625486	2.1027604693697013	-4.90961210612146	-2.806851636751759	0.504985059652337	192.302	0	168	1.8119441067901532	1.65849790440401	0.3743716949368168	2.4771321643065183	0.1534462027960854	0.5407396677970742	-3.517517	1.88461660772986	1.7664666915640284	0.3953076402974982	141-10-6	Pseudoionone	CC(=O)C=CC=C(C)CCC=C(C)C	Organic compounds	Lipids and lipid-like molecules	Prenol lipids	Monoterpenoids	standardized
1748	-3.5809024083139414	-3.3587618	2.6986596412274007	-5.285729168552211	-2.5870695273248105	0.16	128.171	0	168	1.526887364414181	1.749027983098051	-0.1779393958240888	2.520720245403312	-0.2221406208993905	0.7370820252772903	-3.375426	1.8804425943595136	1.732363717391582	0.128	141-32-2	Butyl acrylate	C=CC(=O)OCCCC	Organic compounds	Organic acids and derivatives	Carboxylic acids and derivatives	Acrylic acids and derivatives	standardized
1759	-6.336645435260167	-5.076516	3.556320316888983	-6.665618134300932	-3.109297817411949	0.568339945949054	237.192	0	168	-0.9615453981836508	0.2985838841673894	-1.2905180972244157	2.2658022196645677	-1.260129283831945	0.9054879532562832	-4.8791523	3.171475330746434	0.4959477261348358	0.4328560749813121	141-66-2	Dicrotophos	COP(=O)(OC)OC(C)=CC(=O)N(C)C	Organic compounds	Organic acids and derivatives	Organic phosphoric acids and derivatives	Phosphate esters	standardized
1789	-5.543244299806333	-4.554774	3.077876406397976	-6.260240305918085	-3.1823638995201096	0.5399851356373095	256.35400000000004	0	168	-0.1344042014963687	0.8540663013664603	-0.8514002076081207	2.2264761987898547	-0.9884704922806984	0.7837007100482931	-4.9310193	2.969062578699067	0.4778207781926148	0.3999851356373095	142-59-6	Nabam-sodium	S=C([S-])NCCNC(=S)[S-].[Na+].[Na+]	Organic compounds	Organic acids and derivatives	Dithiocarbamic acids and derivatives	Dithiocarbamic acid esters	nan
1801	-3.431208347787901	-4.117517	2.852492825726883	-5.790350524380528	-2.9378576986536453	0.7549732455424353	278.333	0	168	2.013356352862575	1.3270476919041132	-0.3457858237300522	2.506707001996831	0.6863086466884174	0.7290728927191428	-4.196211	2.717461908749368	1.2483538552731557	0.5998609878734102	1428450-95-6	N-[4-(2,4-dihydroxyphenyl)-1,3-thiazol-2-yl]-2-methylpropanamide	CC(C)C(=O)Nc1nc(-c2ccc(O)cc2O)cs1	Organic compounds	Benzenoids	Phenols	Benzenediols	standardized
1864	-3.6581181335539967	-3.7899406	2.503299531514464	-5.630866116515189	-3.127566585000725	0.4850549268545809	868.3500000000003	0	168	2.280576675068488	2.1487542253654657	0.3078286921072961	2.81112822362176	0.1318224620728343	0.6875695748912728	-3.657886	1.920132673739644	2.2808087750096964	0.3779842197838739	145703-76-0	2-Naphthalenesulfonic acid, 7-[[4-chloro-6-(dodecylamino)-1,3,5-triazin-2-yl]amino]-4-hydroxy-3-[2-[4-[2-(4-sulfophenyl)diazenyl]phenyl]diazenyl]-, sodium salt (1:2)	CCCCCCCCCCCCNc1nc(Cl)nc(Nc2ccc3c(O)c(N=Nc4ccc(N=Nc5ccc(S(=O)(=O)[O-])cc5)cc4)c(S(=O)(=O)[O-])cc3c2)n1.[Na+].[Na+]	Organic compounds	Benzenoids	Naphthalenes	Naphthalene sulfonic acids and derivatives	standardized
1914	-3.334034058460773	-3.5293233	1.858007698762456	-4.619604713972191	-2.7615970152097344	0.2969299221357063	286.456	0	168	2.1230238647895523	1.9277345730456268	0.8374532092781346	2.695460908040591	0.1952892810015072	0.4749236965377723	-3.4075606	1.5417832284627084	2.049497327719394	0.2324137931034482	14858-73-2	Bis(2-ethylhexyl) carbonate	CCCCC(CC)COC(=O)OCC(CC)CCCC	Organic compounds	Organic acids and derivatives	Organic carbonic acids and derivatives	Carbonic acid diesters	standardized
1992	-3.2433742475677354	-3.6820652	2.23154064980092	-4.941162159176327	-2.709621509375407	0.6533511586452763	116.208	0	168	1.8218617792495848	1.3831707842793906	0.1240738676409934	2.355614517441913	0.4386910009216445	0.5685842809796884	-3.4722388	2.045152791828777	1.592997261369184	0.520017825311943	15520-10-2	2-Methylpentanediamine	CC(CN)CCCN	Organic compounds	Organic nitrogen compounds	Organonitrogen compounds	Amines	standardized
2019	-3.432340147385405	-3.4073358	1.5490367579932536	-4.398328451533176	-2.849291693539922	0.3349806663488532	570.8080000000002	0	168	2.324149903832797	2.349154285693494	1.3581615996850265	2.90719835767828	-0.0250043891761766	0.4028293286149638	-3.4235222	1.4404999764981166	2.3329678221600942	0.259118597383336	156558-98-4	3-(heptanoyloxy)-2-[(heptanoyloxy)methyl]-2-[(pentanoyloxy)methyl]propyl octanoate	CCCCCCCC(=O)OCC(COC(=O)CCCC)(COC(=O)CCCCCC)COC(=O)CCCCCC	Organic compounds	Organic acids and derivatives	Carboxylic acids and derivatives	Tetracarboxylic acids and derivatives	standardized
471	-1.9668999405562688	-2.8394554	1.705019646551968	-3.814693648909653	-2.1096740023576848	0.4984803921568628	90.122	0	168	2.9879308805262146	2.115375467930234	1.1401371721728308	2.845156818724799	0.8725554255783747	0.4347887610354476	-2.7122567	1.5600707454542626	2.2425741413352744	0.3808333333333333	107-88-0	1,3-Butanediol	CC(O)CCO	Organic compounds	Organic oxygen compounds	Organooxygen compounds	Alcohols and polyols	standardized
2146	-4.321776921409942	-3.5171397	2.1193530174761235	-4.851026136856065	-2.7316731193799417	0.3428571428571428	229.408	0	168	1.038831637296	1.8434689011047625	0.5095824218498768	2.6289354393260003	-0.8046372481769097	0.5486682183070801	-4.0581684	1.7039580981242834	1.3024401472338107	0.0857142857142857	1643-20-5	N,N-Dimethyldodecylamine-N-oxide	CCCCCCCCCCCC[N+](C)(C)[O-]	Organic compounds	Organic nitrogen compounds	Organonitrogen compounds	Aminoxides	standardized
2151	-3.738987699458489	-3.8121667	1.5181148886344769	-4.671612430107971	-3.1534975414734943	0.251951750301438	1165.0559999999998	0	168	2.327359101359753	2.2541800998163746	1.3947343707102713	2.9128492593447484	0.0731789913679268	0.3868757231097368	-3.754091	1.4577387583047554	2.312255787805477	0.1841551401319465	16470-24-9	C.I. Fluorescent Brightener 220	O=S(=O)([O-])c1ccc(Nc2nc(Nc3ccc(C=Cc4ccc(Nc5nc(Nc6ccc(S(=O)(=O)[O-])cc6)nc(N(CCO)CCO)n5)cc4S(=O)(=O)[O-])c(S(=O)(=O)[O-])c3)nc(N(CCO)CCO)n2)cc1.[Na+].[Na+].[Na+].[Na+]	Organic compounds	Phenylpropanoids and polyketides	Stilbenes	Sulfonated stilbenes	standardized
2156	-3.221834804483084	-3.5388856	2.7417539813066867	-5.48469007681827	-2.742936095511583	0.7078881848325015	202.214	0	168	2.083976415576386	1.7669256150231267	-0.1788788567587995	2.562875124547887	0.3170507889312226	0.7479847268503228	-3.4705598	2.5699321363693706	1.8352513803502637	0.5493976187947656	165252-70-0	Dinotefuran	CN=C(NCC1CCOC1)N[N+](=O)[O-]	Organic compounds	Organic nitrogen compounds	Organonitrogen compounds	Guanidines	standardized
2170	-4.710328761052173	-4.6998816	3.474380100023875	-6.666947681200306	-3.192567581176432	0.5764305372047307	162.214	0	168	0.4997595725490084	0.5102067953017139	-1.4568593475991252	2.01752075242475	-0.0104472074022705	0.8854126088968087	-4.7044024	2.9806269678216912	0.5056858986388991	0.4379689987431923	16752-77-5	Methomyl	CNC(=O)ON=C(C)SC	Organic compounds	Organic acids and derivatives	Organic carbonic acids and derivatives		standardized
2195	-4.275005825533164	-3.9755423	2.403913665362078	-5.325634697386577	-2.921721032024499	0.75	397.33400000000006	0	168	1.3241499038327968	1.6236134325497322	0.2735210319793837	2.6774346973414618	-0.2994635186331393	0.6123717653240315	-4.2114353	1.9261729256911768	1.3877204138373311	0.55	16919-73-6	Dipotassium hexachloropalladate	[Cl-].[Cl-].[Cl-].[Cl-].[Cl-].[Cl-].[K+].[K+].[Pd+4]	Inorganic compounds	Mixed metal/non-metal compounds	Alkali metal salts	Alkali metal chlorides	non-standardized
2197	-4.52914588309438	-4.0432568	2.3992360828308152	-5.3244579193164014	-2.925221836485586	0.7	485.9920000000001	0	168	1.157483237228714	1.6433723716093729	0.3621712010066923	2.7614072838375074	-0.4858891234508249	0.6108460986403089	-4.2133255	1.9918189729143136	1.4733036057009403	0.5	16921-30-5	Platinate(2-), hexachloro-, potassium (1:2)	[Cl-].[Cl-].[Cl-].[Cl-].[Cl-].[Cl-].[K+].[K+].[Pt+4]	Inorganic compounds	Mixed metal/non-metal compounds	Alkali metal salts	Alkali metal chlorides	non-standardized
2199	-4.384927250997879	-3.8452022	2.324440936295193	-5.266507826719068	-2.9420668904238747	0.704323999387938	391.5370000000001	0	168	1.20784555789048	1.747570613798135	0.3262649821692907	2.650705918464484	-0.5397250434325711	0.5978914666777334	-3.8327522	2.2641601698674982	1.760020573643703	0.5609906660546047	169280-56-2	4-Amino-N-[(2R,3S)-3-amino-2-hydroxy-4-phenylbutyl]-N-(2-methylpropyl)benzene-1-sulfonamide	CC(C)CN(CC(O)C(N)Cc1ccccc1)S(=O)(=O)c1ccc(N)cc1	Organic compounds	Benzenoids	Benzene and substituted derivatives	Benzenesulfonamides	standardized
2259	-4.114112071025713	-3.393638	2.9698094541320987	-5.443308691845059	-2.47349923771296	0.6815091087402301	108.122	0	168	0.9198019994908968	1.64027618476823	-0.409394621328449	2.56041483280365	-0.7204741754416064	0.7969728119015282	-3.7339473	2.983145139246453	1.2999668033421323	0.5386519658830872	1758-73-2	Amino(imino)methanesulfinic acid	N=C(N)S(=O)O	Organic compounds	Organic acids and derivatives	Sulfinic acids and derivatives	Sulfinic acids	standardized
2261	-3.2506743344006943	-3.286397	1.734977509422635	-4.429053979670066	-2.6940764702474307	0.4343216783216783	222.361	0	168	2.096384284075674	2.0606616388509336	0.9180046388063028	2.6529821482289377	0.0357226458849502	0.4556064861701472	-3.3300922	1.5182091619272375	2.0169664308825004	0.3252307692307692	1760-24-3	N-[3-(Trimethoxysilyl)propyl]ethane-1,2-diamine	CO[Si](CCCNCCN)(OC)OC	Organic compounds	Organometallic compounds	Organometalloid compounds	Organosilicon compounds	standardized
2274	-3.6713697216080754	-3.7325032	3.026629975897324	-5.795866475984369	-2.7692365000870454	0.5644012605042017	259.602	0	168	1.7429383123816504	1.681804848331916	-0.3815584419946435	2.6450715339026805	0.0611334541273982	0.8069380725209215	-3.614405	2.8026611481219845	1.7999031282128937	0.438686974789916	17691-19-9	Sodium 3-nitro-4-chlorobenzenesulfonate	O=[N+]([O-])c1cc(S(=O)(=O)[O-])ccc1Cl.[Na+]	Organic compounds	Benzenoids	Benzene and substituted derivatives	Benzenesulfonic acids and derivatives	standardized
2288	-3.1537549744383444	-3.8462162	2.846690755270971	-5.742306739498539	-2.895615984227568	0.5338010540184454	248.307	0	168	2.2412339884449426	1.5487727621174916	-0.3473177766152519	2.499372978655719	0.6924612273438822	0.7509014026294017	-3.4072075	2.018625694373928	1.9877814672293297	0.4088010540184453	17865-07-5	Propylsilanetriyl triacetate	CCC[Si](OC(C)=O)(OC(C)=O)OC(C)=O	Organic compounds	Organic acids and derivatives	Carboxylic acids and derivatives	Tricarboxylic acids and derivatives	standardized
2362	-3.460128861725627	-3.6388905	2.982368406859225	-5.77145622069781	-2.789087813838585	0.7445588235294117	222.509	0	168	1.8872187202038533	1.708457074410131	-0.4241086387683297	2.5582597680908954	0.1787616431114091	0.8147904497257231	-3.545534	2.34165629650663	1.8018136894475183	0.5845588235294118	1873-88-7	1,1,1,3,5,5,5-Heptamethyltrisiloxane	C[SiH](O[Si](C)(C)C)O[Si](C)(C)C	Organic compounds	Organometallic compounds	Organometalloid compounds	Organosilicon compounds	standardized
2366	-4.380272759326239	-3.733913	2.416475584701848	-5.335956170384152	-2.919480585682304	0.401993620414673	496.7580000000005	0	168	1.3158721105731357	1.9622319191704385	0.3601886995152232	2.776664284217071	-0.6463598145325378	0.6362047640281906	-3.884551	1.9368860485380492	1.811593810521684	0.3103269537480063	18765-38-3	Silicic acid (H4SiO4), tetrakis(2-butoxyethyl) ester	CCCCOCCO[Si](OCCOCCCC)(OCCOCCCC)OCCOCCCC	Organic compounds	Organometallic compounds	Organometalloid compounds	Organosilicon compounds	standardized
2368	-4.21158362804537	-3.6957285	1.9062712248742637	-4.875980771264905	-2.969709546390641	0.408987012987013	178.27499999999998	0	168	1.0395068170745108	1.5553619024668228	0.3751096738549756	2.281380898729239	-0.5158550876248373	0.4915899089805398	-3.7480474	2.0980835748974487	1.5030431051783972	0.3018441558441558	1879-09-0	Topanol A	Cc1cc(C)c(O)c(C(C)(C)C)c1	Organic compounds	Benzenoids	Benzene and substituted derivatives	Xylenes	standardized
2378	-4.235425924718552	-4.2138867	2.6861665162915163	-5.26486643403867	-2.578699917747154	0.8203174603174604	127.938	0	168	0.8715736325762881	0.8931128003788171	-0.1578668767438305	2.528299639547686	-0.0215391868950654	0.6903557698972099	-4.2138124	2.1427281025726264	0.8931872024149762	0.648888888888889	18868-43-4	Molybdenum(IV) oxide	O=[Mo]=O	Inorganic compounds	Mixed metal/non-metal compounds	Transition metal organides	Transition metal oxides	non-standardized
2411	-3.4356372969651114	-3.5712807	2.0106684862814883	-4.840991185064455	-2.830322698782967	0.5011412940954536	284.311	0	168	2.0181563659152144	1.8825129349717549	0.6128024778158708	2.623470964097359	0.13564342088462	0.5209822461253059	-3.5742154	1.8782457292037629	1.8795782646988104	0.3263929618768328	19224-26-1	1,2-Propanediol, dibenzoate	CC(COC(=O)c1ccccc1)OC(=O)c1ccccc1	Organic compounds	Benzenoids	Benzene and substituted derivatives	Benzoic acids and derivatives	standardized
2424	-3.511377448343336	-3.6657326	1.6936982500857516	-4.646861177224349	-2.9531629271385977	0.4970809792843691	534.3710000000002	0	168	2.216465432857465	2.0621102462829084	1.0809817039764518	2.774679954062204	0.1543551738032702	0.4323489801394401	-3.6094046	1.6334649903993217	2.118438299535933	0.3785624607658506	1934-21-0	FD&C Yellow 5	O=C([O-])c1[nH]n(-c2ccc(S(=O)(=O)[O-])cc2)c(=O)c1N=Nc1ccc(S(=O)(=O)[O-])cc1.[Na+].[Na+].[Na+]	Organic compounds	Organoheterocyclic compounds	Azoles	Pyrazoles	nan
2458	-2.913302951454626	-3.5328379	3.419278598682253	-6.184884220741017	-2.765605622058764	0.7170048153600785	211.154	0	168	2.4112963614503844	1.7917614558016248	-0.8602849078360062	2.558993690846247	0.6195349162821904	0.9490232313750157	-3.3791502	2.6948295126596307	1.945449150631948	0.571550269905533	20120-33-6	3-(Dimethylphosphono)-N-methylolpropionamide	COP(=O)(CCC(=O)NCO)OC	Organic compounds	Organic acids and derivatives	Organic phosphonic acids and derivatives	Phosphonic acid diesters	standardized
2474	-4.142265909624108	-4.027244	3.2730729094980444	-6.377881858677576	-3.104808949179531	0.7449438081843145	373.4490000000002	0	168	1.4299653912237045	1.544987214324656	-0.8056505578297635	2.4674223516682807	-0.1150218185901721	0.8949448977579586	-4.0721173	2.289468572808986	1.5001139889475597	0.593515236755743	203313-25-1	Spirotetramat	CCOC(=O)OC1=C(c2cc(C)ccc2C)C(=O)N[C@]12CC[C@@H](OC)CC2	Organic compounds	Benzenoids	Benzene and substituted derivatives	Xylenes	standardized
2481	-4.455752306108868	-3.876096	2.797678088081744	-5.308910355623359	-2.511232267541615	0.826984126984127	97.56	0	168	0.5335194855328247	1.1131757743614847	-0.3196385639816663	2.478039524100078	-0.5796562959007385	0.7131650130162897	-4.1949487	2.3445163642655227	0.7943231006665913	0.6555555555555557	20427-59-2	Copper(II) hydroxide	O[Cu]O	Inorganic compounds	Mixed metal/non-metal compounds	Miscellaneous mixed metal/non-metals		non-standardized
2496	-3.4437178725899003	-4.1069965	4.972963602008806	-7.930959235674696	-2.95799563366589	0.6462815729006204	496.90000000000015	0	168	2.252551124155633	1.5892724432895269	-2.234690238929164	2.738273363079643	0.6632786636649826	1.3778691864760462	-3.6145241	4.444024376094769	2.081744879281413	0.484266954933422	2058-46-0	Oxytetracycline hydrochloride	CN(C)C1C(=O)C(C(N)=O)C(=O)C2(O)C(=O)C3C(=O)c4c(O)cccc4C(C)(O)C3C(O)C12.Cl	Organic compounds	Phenylpropanoids and polyketides	Tetracyclines		nan
2538	-3.686005596242013	-4.3358607	2.726295461779142	-5.758948529495469	-3.032653067716327	0.6708016121809226	229.45800000000003	0	168	1.6746976076291022	1.024842473413591	-0.398245325624354	2.328050136154788	0.6498551329755164	0.6945081239759949	-3.9903836	2.1695267661636426	1.3703195754513742	0.525974025974026	2108-79-8	Trichloromelamine	ClNc1nc(NCl)nc(NCl)n1	Organic compounds	Organoheterocyclic compounds	Triazines	Aminotriazines	standardized
2547	-4.071667465144104	-3.811341	2.033466989434064	-4.994471789486496	-2.961004800052432	0.3461894480981265	277.408	0	168	1.371451516127255	1.6317779340636884	0.4486471917848631	2.482114181218927	-0.2603264178571169	0.5192998327313595	-3.9197097	1.87133204854006	1.5234092960997292	0.257119680656266	21245-02-3	2-Ethylhexyl 4-(dimethylamino)benzoate	CCCCC(CC)COC(=O)c1ccc(N(C)C)cc1	Organic compounds	Benzenoids	Benzene and substituted derivatives	Benzoic acids and derivatives	standardized
2585	-3.2562217417237216	-3.1912775	1.3837293675294449	-3.999045996107776	-2.615316628578331	0.0	268.4409999999999	0	168	2.1726271062631533	2.237571360374728	1.4298028518790986	2.813532219408544	-0.0649442377564364	0.3534921292166774	-3.1801705	1.3101199367678382	2.248678320012732	0.0	21643-42-5	Tetradecyl acrylate	C=CC(=O)OCCCCCCCCCCCCCC	Organic compounds	Lipids and lipid-like molecules	Fatty Acyls	Fatty alcohol esters	standardized
2620	-4.261518042780849	-4.272807	3.153168580889061	-6.330459505723323	-3.1772909248342622	0.7765553342002726	517.4810000000002	0	168	1.4523763659439746	1.4410872784009547	-0.6165650969984997	2.536603483890561	0.0112890784960066	0.825250034698809	-4.2604036	2.254119049848315	1.453490780152506	0.6203909506386287	221241-63-0	Fandosentan	CCc1cc(C2=C(C(=O)O)N(c3ccccc3C(F)(F)F)S(=O)(=O)c3ccccc32)cc2c1OCO2	Organic compounds	Organoheterocyclic compounds	Benzothiazines		standardized
2626	-3.8329757326974607	-3.7945323	2.522256038163401	-5.461843185719625	-2.939587147556224	0.6836157396956185	374.4180000000001	0	168	1.7403809864091102	1.778824431251165	0.1115135333869463	2.633769571550347	-0.0384434336557126	0.6632896816939559	-3.7677975	1.9959195583725384	1.805559262803163	0.542236429350791	221667-31-8	Cyprosulfamide	COc1ccccc1C(=O)NS(=O)(=O)c1ccc(C(=O)NC2CC2)cc1	Organic compounds	Benzenoids	Benzene and substituted derivatives	Benzenesulfonamides	standardized
2629	-3.2893204510060765	-3.4786148	1.8316905075191612	-4.5747538736161175	-2.743063366096956	0.4870967741935484	272.473	0	168	2.1460030224617466	1.956708677785573	0.8605695998517054	2.692260107370867	0.1892943561228297	0.4694125064198009	-3.401126	1.7239729691299654	2.034197574216812	0.3799777530589544	22174-70-5	2-Ethylhexylal	CCCCC(CC)COCOCC(CC)CCCC	Organic compounds	Organic oxygen compounds	Organooxygen compounds	Ethers	standardized
2636	-4.200981602647744	-3.373845	1.9357276001550283	-4.633192038116077	-2.6974644379610484	0.7113136351314718	188.227	0	168	1.0737003177716749	1.9008368271855065	0.6414898823033419	2.5772174824583702	-0.8271365022449118	0.5060860859845069	-3.3888106	1.868801226557264	1.885871285546588	0.56425481160206	2224-44-4	4-(2-Nitrobutyl)morpholine	CCC(CN1CCOCC1)[N+](=O)[O-]	Organic compounds	Organoheterocyclic compounds	Oxazinanes	Morpholines	standardized
2647	-3.7479299868091296	-3.7794464	2.4715327141400487	-5.384128122569084	-2.9125954084290355	0.3925488673730362	540.0720000000005	0	168	1.9845216750847077	1.9530052915444704	0.3483235393247528	2.8198562534648017	0.031516376639967	0.6457268930998252	-3.7037091	2.299874890402237	2.0287425324177213	0.2862988673730361	22397-58-6	unnamed [22397-58-6]	CCCCCCCCCCOS(=O)(=O)[O-].CCCCCCCCCCOS(=O)(=O)[O-].[Zn+2]	Organic compounds	Organic acids and derivatives	Organic sulfuric acids and derivatives	Sulfuric acid esters	standardized
2683	-3.5123110452039983	-3.2376738	1.6897257545927309	-4.35373367528845	-2.6640079206957195	0.4840579710144927	250.33499999999992	0	168	1.8862105285121733	2.160847820016572	1.0447878984277217	2.734513653020452	-0.274637285743549	0.4442132767447925	-3.2917268	1.525133232035885	2.1067947231699726	0.3536231884057971	23235-61-2	2,2'-(Oxydimethanediyl)bis(2-ethylpropane-1,3-diol)	CCC(CO)(CO)COCC(CC)(CO)CO	Organic compounds	Organic oxygen compounds	Organooxygen compounds	Ethers	standardized
2710	-5.5140477854909005	-4.048783	3.2477096072831566	-6.217043032155822	-2.9693334248726657	0.8181678536517246	468.5370000000001	0	168	0.1566961069822876	1.621961062165112	-0.5462991396826342	2.7014104676005224	-1.4652649600209298	0.8575253195571682	-5.1872807	2.960167857419704	0.4834632311378538	0.6350649350649351	2374-14-3	2,4,6-Trimethyl-2,4,6-tris(3,3,3-trifluoropropyl)cyclotrisiloxane	C[Si]1(CCC(F)(F)F)O[Si](C)(CCC(F)(F)F)O[Si](C)(CCC(F)(F)F)O1	Organic compounds	Organometallic compounds	Organometalloid compounds	Organosilicon compounds	standardized
2774	-3.887079082210986	-3.6993406	2.0101311554494434	-4.884372143236451	-2.874240987787008	0.2746686485816921	374.032	0	168	1.685829677286052	1.873568181689701	0.6885366162605869	2.6986677717100305	-0.187738500317065	0.5140904056677627	-3.624951	1.549830448102678	1.947957872961036	0.1290969899665552	2457-02-05 00:00:00	Strontium 2-ethylhexanoate	CCCCC(CC)C(=O)[O-].CCCCC(CC)C(=O)[O-].[Sr+2]	Organic compounds	Lipids and lipid-like molecules	Fatty Acyls	Fatty acids and conjugates	nan
2825	-3.642083606325402	-3.74022	1.524159373692576	-4.665719310394527	-3.141559936701951	0.5279677668168716	841.6950000000003	0	168	2.283071140977788	2.1849346743161977	1.2594354369086624	2.7835948106012385	0.098136463559852	0.3915374291971921	-3.6531644	1.4561197458069968	2.2719903547728078	0.4179677668168716	2519-30-4	Black PN	CC(=O)Nc1ccc(S(=O)(=O)[O-])c2cc(S(=O)(=O)[O-])cc(O)c12.O=S(=O)([O-])c1ccc(N=Nc2cccc3cc(S(=O)(=O)[O-])ccc23)cc1.[Na+].[Na+].[Na+].[Na+]	Organic compounds	Benzenoids	Naphthalenes	Naphthalene sulfonic acids and derivatives	non-standardized
2829	-2.2537421953586816	-3.0932055	2.022915702317237	-4.485493526339562	-2.4625778240223246	0.6633395989974937	134.17499999999998	0	168	2.8739294086003917	2.0344661476849484	0.6421780776195108	2.665093779936748	0.8394632566066504	0.5420364188716954	-2.9953496	1.6665326108363288	2.132321937210278	0.5204824561403509	25265-71-8	Dipropylene glycol	CCC(O)OC(O)CC	Organic compounds	Organic oxygen compounds	Organooxygen compounds	Ethers	standardized
2839	-4.257605495574585	-3.4715784	2.1003425429618585	-4.845231446332185	-2.744888903370326	0.3713796296296296	355.6070000000001	0	168	1.2933648057434222	2.079391957639072	0.7057388549858225	2.806081397947681	-0.786027135970703	0.5501347237333515	-3.8448663	1.9079741816364333	1.7061040056793375	0.2750833333333333	25307-17-9	Ethanol, 2,2'-(9-octadecen-1-ylimino)bis-	CCCCCCCCC=CCCCCCCCCN(CCO)CCO	Organic compounds	Organic nitrogen compounds	Organonitrogen compounds	Amines	standardized
2847	-2.2637824182026987	-2.9675813	1.3859497091704327	-3.836827089963258	-2.450877380792825	0.3272445721583653	134.175	0	168	2.863889185756374	2.160090312839087	1.290844513995815	2.676794223166248	0.7037988539225455	0.3584854720899316	-2.9523935	1.5201285755842968	2.175278078053207	0.2237962962962962	25322-69-4	Polypropylene glycol	CC(O)COC(C)CO	Organic compounds	Organic oxygen compounds	Organooxygen compounds	Alcohols and polyols	standardized
2877	-3.4437182354475886	-3.9759746	2.9360359653245487	-5.748926879445579	-2.81289091412103	0.5731586131586132	224.732	0	168	1.9079466813593204	1.3756903537474203	-0.3972619626386696	2.538774002685879	0.532256324336347	0.7535068131489517	-3.6518223	2.2533370527452936	1.6998425908774135	0.4231081081081081	25606-41-1	Propamocarb hydrochloride	CCCOC(=O)NCCCN(C)C.Cl	Organic compounds	Organic acids and derivatives	Carboxylic acids and derivatives	Amino acids, peptides, and analogues	standardized
2948	-3.818752376437143	-3.7822285	2.518472731021404	-5.572497600020405	-3.0540248689990013	0.5438292114064425	689.0179999999999	0	168	2.01947819118683	2.0560021152611214	0.2657329676035678	2.784205698624972	-0.0365239065885103	0.6872899423557313	-3.817554	2.147696062295785	2.020676553956047	0.4207522883295194	26523-78-4	Nonylphenolphosphite(3:1)	CCCCCCCCCc1ccccc1OP(Oc1ccccc1CCCCCCCCC)Oc1ccccc1CCCCCCCCC	Organic compounds	Benzenoids	Benzene and substituted derivatives	Phenoxy compounds	standardized
3006	-3.214893864219891	-3.5594864	2.1806020765504948	-5.013237260360378	-2.832635183809883	0.5426300904977376	342.3910000000001	0	168	2.3196284761844432	1.9750359429936135	0.5212850800439565	2.7018871565944518	0.344592524940265	0.5754189021086582	-3.5328	1.6381212048269926	2.0017223748403343	0.3631759962049335	27138-31-4	Di(propylene glycol) dibenzoate	CC(COCC(C)OC(=O)c1ccccc1)OC(=O)c1ccccc1	Organic compounds	Benzenoids	Benzene and substituted derivatives	Benzoic acids and derivatives	standardized
3022	-3.935081529806856	-3.3375857	1.7937717115673395	-4.422420685875795	-2.628648974308456	0.625328947368421	178.20099999999996	0	168	1.3158286070054666	1.9133244564586576	0.8284894509365274	2.622261162503867	-0.5974958421695269	0.460473597373439	-3.379067	1.6671556697210566	1.871843184575945	0.4919956140350877	27253-30-1	Lithium neodecanoate	CCC(C)(CCC(C)C)C(=O)[O-].[Li+]	Organic compounds	Lipids and lipid-like molecules	Fatty Acyls	Fatty acids and conjugates	standardized
3073	-3.1560650319217736	-3.5328493	3.668676734735263	-6.4341830398768485	-2.7655063051415856	0.6420440240873677	206.027	0	168	2.157859106809662	1.7810748143672337	-1.1202589011454125	2.54841783358985	0.3767842799068397	1.0222553229702658	-3.5958674	3.495583032957745	1.7180567582255963	0.4590977443609022	2809-21-4	Etidronic acid	CC(O)(P(=O)(O)O)P(=O)(O)O	Organic compounds	Organic acids and derivatives	Organic phosphonic acids and derivatives	Bisphosphonates	nan
3075	-3.9076188033021273	-4.6510067	2.4428700772539305	-5.815815611555355	-3.372945534301425	0.6635884625755787	253.375	0	168	1.496144958398938	0.7527570716462288	-0.4120518498542903	2.03081822739964	0.7433878953062711	0.6222628433806612	-4.457806	2.309899059084853	0.9459576556348784	0.5084864217592522	28159-98-0	Cybutryne	CSc1nc(NC2CC2)nc(NC(C)(C)C)n1	Organic compounds	Organoheterocyclic compounds	Triazines	1,3,5-triazines	standardized
3126	-3.046433388640464	-4.1410613	2.8804727600390807	-5.769785090475349	-2.889312330436268	0.7011189035156153	219.947	0	168	2.29588465408828	1.2012567201168924	-0.4274670477466047	2.453005712292476	1.094627917359292	0.7340097995452618	-3.4095058	2.224711081248325	1.932812196595328	0.5395804419771538	2893-78-9	Sodium dichloroisocyanurate	O=c1[n-]c(=O)n(Cl)c(=O)n1Cl.[Na+]	Organic compounds	Organoheterocyclic compounds	Triazines	Triazinones	standardized
3138	-3.231538392417897	-3.3602102	2.030951642857161	-4.671988371673162	-2.641036728816001	0.6086293096615677	152.23699999999997	0	168	1.9509818246879	1.8223100406528625	0.5105318454326342	2.541483488289795	0.1286717878646959	0.5297111677138919	-3.3535054	1.6774123337972289	1.8290148336915597	0.4795970515970515	29171-20-8	Dehydrolinalool	C#CC(C)(O)CCC=C(C)C	Organic compounds	Organic oxygen compounds	Organooxygen compounds	Carbonyl compounds	standardized
3166	-6.838216881139588	-6.371316	4.202268424679257	-7.816205087322078	-3.613936662642821	0.4821021287710592	274.413	0	168	-1.3998121994163524	-0.9329112676400207	-2.3778004055988418	1.8244680190804148	-0.4669009250238654	1.1019941812438847	-6.5663505	3.5800215331842398	-1.1279457989427475	0.3461021287710591	298-04-4	Disulfoton	CCOP(=S)(OCC)SCCSCC	Organic compounds	Organic acids and derivatives	Organic dithiophosphoric acids and derivatives	Dithiophosphate O-esters	standardized
3171	-4.573015180445331	-3.95893	3.0984493765173973	-5.679164678920735	-2.5807153024033376	0.5311726998491705	130.18099999999998	0	168	0.5415324228552775	1.155617574074563	-0.564617075620126	2.5338323008972714	-0.6140851648813666	0.7889789004294381	-4.265218	2.526734782488832	0.8493298188935775	0.413525641025641	29820-13-1	Acetic acid, 2-mercapto-, calcium salt (1:1)	O=C([O-])C[S-].[Ca+2]	Organic compounds	Organic acids and derivatives	Carboxylic acids and derivatives	Carboxylic acid derivatives	nan
3183	-4.243835667846579	-3.69935	2.56887475253448	-5.360474445356443	-2.7915996928219635	0.7402450882450882	271.196	0	168	1.1894476117778765	1.733933150642969	0.0728088342680118	2.6416835868024915	-0.5444855492094938	0.6702600856029681	-4.0464225	2.052279126703766	1.3868607931900698	0.5856996336996337	2997-92-4	2,2'-Azobis(2-amidinopropane) dihydrochloride	CC(C)(N=NC(C)(C)C(=N)N)C(=N)N.Cl.Cl	Organic compounds	Organic nitrogen compounds	Organonitrogen compounds	Azo compounds	standardized
3189	-3.51151347559184	-3.385551	1.499160397277059	-4.259003840696392	-2.7598434434193324	0.3258467023172905	216.321	0	168	1.823585206313369	1.949547720393874	1.0760948412088176	2.5752552384858767	-0.1259624997922794	0.382903373131422	-3.4398477	1.4667436273594907	1.895250960706618	0.2376114081996435	3006-82-4	Hexaneperoxoic acid, 2-ethyl-, 1,1-dimethylethyl ester	CCCCC(CC)C(=O)OOC(C)(C)C	Organic compounds	Organic acids and derivatives	Carboxylic acids and derivatives	Peroxycarboxylic acids and derivatives	standardized
3195	-4.00920949291288	-3.699351	2.10620910082483	-4.994730950982541	-2.8885218501577112	0.2746686485816921	405.123	0	168	1.5983774071197154	1.908235822247505	0.6128559490500538	2.719065049874884	-0.3098584206014783	0.5423842702557244	-3.619417	1.55881805488481	1.9881699454404749	0.1290969899665552	301-10-0	Hexanoic acid, 2-ethyl-, tin(2+) salt	CCCCC(CC)C(=O)[O-].CCCCC(CC)C(=O)[O-].[Sn+2]	Organic compounds	Lipids and lipid-like molecules	Fatty Acyls	Fatty acids and conjugates	nan
3221	-3.6248995154194414	-3.54535	1.7479685978632786	-4.487340905576372	-2.739372307713093	0.3276862026862027	210.158	0	168	1.6976464113499266	1.7771958516532211	0.8352050211929971	2.583173619056276	-0.0795494406513759	0.4449828511153504	-3.578459	1.7062594536937534	1.7440868936899063	0.2165750915750915	304-59-6	Potassium sodium tartrate	O=C([O-])C(O)C(O)C(=O)[O-].[K+].[Na+]	Organic compounds	Organic acids and derivatives	Hydroxy acids and derivatives	Beta hydroxy acids and derivatives	nan
3224	-4.367560044682351	-3.4433994	2.116997839317623	-4.769099945455912	-2.652102106138289	0.7490854978354978	120.19499999999996	0	168	0.7123263571143651	1.6364869617421685	0.3107864563408049	2.427784295658428	-0.9241606153610622	0.5473685604461633	-3.8015916	2.0554507284487467	1.2782947717943018	0.5928354978354978	3048-64-4	5-Vinyl-2-norbornene	C=CC1CC2C=CC1C2	Organic compounds	Hydrocarbons	Polycyclic hydrocarbons		standardized
3227	-3.848791027364284	-3.607516	2.425790737529692	-5.250982576398043	-2.825191838868351	0.8137484737484739	267.245	0	168	1.578118561192966	1.8193935411037985	0.1759270121592074	2.6017177496888992	-0.2412749770255389	0.6447651383624816	-3.704345	2.2324284292278573	1.7225645920987187	0.6406448346174374	30516-87-1	3'-Azido-3'-deoxythymidine	Cc1cn(C2CC(N=[N+]=[N-])C(CO)O2)c(=O)[nH]c1=O	Organic compounds	Nucleosides, nucleotides, and analogues	Pyrimidine nucleosides	Pyrimidine 2',3'-dideoxyribonucleosides	standardized
3233	-4.9874684802298885	-4.571265	3.331158902983811	-6.401452701992088	-3.0702937990082764	0.7459673659673659	300.80499999999995	0	168	0.4908165706204415	0.9070198183613664	-0.9231676511417574	2.407991251842054	-0.4162032595877987	0.8480560825669375	-4.8472657	2.962601903518852	0.6310193331682122	0.592121212121212	3064-70-8	Bis(trichloromethyl)sulfone	O=S(=O)(C(Cl)(Cl)Cl)C(Cl)(Cl)Cl	Organic compounds	Organosulfur compounds	Sulfonyls	Sulfones	standardized
3251	-4.562161420478109	-3.8965542	3.5059004588021763	-6.404469282380743	-2.8985688235785663	0.5669232369461202	246.3269999999999	0	168	0.8293505971602019	1.49495777277951	-1.012957264742432	2.4929431940597446	-0.6656071888344322	0.9578891747941806	-4.322741	3.054771637109599	1.068770996439041	0.4451841065113376	3085-30-1	Aluminum n-butoxide	CCCCO[Al](OCCCC)OCCCC	Organic compounds	Organic oxygen compounds	Organic oxides		non-standardized
3255	-2.9504950345247494	-4.1112227	3.3256114465760698	-6.275191441463231	-2.949579994887161	0.677922322775264	381.218	0	168	2.6306783640420544	1.4699506518214935	-0.694018042896427	2.6315934036796427	1.1607277094632875	0.869517731584631	-3.474175	2.760646993302452	2.10699843166824	0.5070889894419306	3089-16-5	4,11-Dichloro-5,12-dihydroquinolino[2,3-b]acridine-7,14-dione	O=c1c2cc3[nH]c4c(Cl)cccc4c(=O)c3cc2[nH]c2c(Cl)cccc12	Organic compounds	Organoheterocyclic compounds	Quinolines and derivatives	Benzoquinolines	standardized
3281	-3.8886973063942496	-3.765304	2.377488130205749	-5.309947752962689	-2.93245962275694	0.6298368298368298	289.29099999999994	0	168	1.572637616326887	1.6960308181940011	0.1513871697584478	2.528875299964197	-0.1233932178017203	0.6212947251219494	-3.8884108	2.276137163935235	1.5729240952494523	0.4965034965034965	31512-74-0	Polixetonium chloride	CCC[N+](C)(C)CC[N+](C)(C)CCOC.[Cl-].[Cl-]	Organic compounds	Organic nitrogen compounds	Organonitrogen compounds	Quaternary ammonium salts	standardized
3297	-4.342217925182212	-3.917333	2.4396830730461274	-5.371257252150654	-2.9315741791045267	0.2381766381766382	358.632	0	168	1.2124311129814394	1.63731616036585	0.1833917860129978	2.623074859059125	-0.4248850375326762	0.6248441993552888	-4.0377855	1.9716117566913531	1.516863519912812	0.1863247863247863	31778-15-1	Propanoic acid, 3-mercapto-, octadecyl ester	CCCCCCCCCCCCCCCCCCOC(=O)CCS	Organic compounds	Organic acids and derivatives	Carboxylic acids and derivatives	Carboxylic acid derivatives	standardized
3358	-4.388071314395321	-4.1512556	2.348808993128001	-5.521169550198187	-3.172360557070186	0.4439276327018263	398.5680000000001	0	168	1.21243111298144	1.4492468301892412	0.0793328771785744	2.428141870306576	-0.2368157067903409	0.599978249366098	-4.2831917	2.127199946195446	1.3173107354898232	0.3410704898446833	33007-83-9	2,2-Bis{[(3-sulfanylpropanoyl)oxy]methyl}butyl 3-sulfanylpropanoate	CCC(COC(=O)CCS)(COC(=O)CCS)COC(=O)CCS	Organic compounds	Organic acids and derivatives	Carboxylic acids and derivatives	Tricarboxylic acids and derivatives	standardized
3374	-4.09508990162755	-3.5292394	2.112552266807211	-4.854260570534584	-2.741708303727373	0.3428571428571428	257.46199999999993	0	168	1.3156232369607537	1.8814737220405224	0.5564525680537198	2.6690048348609308	-0.5658504855051136	0.5464325403473217	-4.0806923	1.6809527550277612	1.3300208484431122	0.0857142857142857	3332-27-2	1-Tetradecanamine, N,N-dimethyl-, N-oxide	CCCCCCCCCCCCCC[N+](C)(C)[O-]	Organic compounds	Organic nitrogen compounds	Organonitrogen compounds	Aminoxides	standardized
3390	-5.616640007162588	-5.9197645	4.487881480416454	-7.882781186619094	-3.39489970620264	0.4666666666666666	801.3789999999999	0	168	0.2871979504703851	-0.015926578099633	-1.9789432289861209	2.508938251430333	0.3031245115752048	1.1433288195418554	-5.6202307	2.5893888049929483	0.2836073022707203	0.338095238095238	337513-72-1	BDE-203	Brc1cc(Br)c(Oc2c(Br)c(Br)c(Br)c(Br)c2Br)cc1Br	Organic compounds	Benzenoids	Benzene and substituted derivatives	Diphenylethers	standardized
3414	-3.7681097460319126	-3.7355118	2.0546070757307007	-5.0134097130188255	-2.958802637288125	0.6338578672379513	722.7600000000004	0	168	2.090884363186293	2.1234823276929027	0.84558439619938	2.9001914719300808	-0.0325979662467563	0.5303827569313634	-3.6425977	1.9832278924759077	2.2163964432392813	0.5034230846292557	34364-26-6	Neodecanoic acid, bismuth(3+) salt (3:1)	CC(C)(C)CC(C)(C)CC(=O)[O-].CC(C)(C)CC(C)(C)CC(=O)[O-].CC(C)(C)CC(C)(C)CC(=O)[O-].[Bi+3]	Organic compounds	Lipids and lipid-like molecules	Fatty Acyls	Fatty acids and conjugates	standardized
3429	-3.036698431203344	-3.085041	1.3402756085898615	-3.867679904284621	-2.527404295694759	0.0	280.54	0	168	2.4112963614503844	2.362953742057768	1.5803148883691078	2.9205904969589693	0.048342614939234	0.3424022355988045	-3.0896053	1.1587516029893212	2.358389464543357	0.0	3452-07-01 00:00:00	1-Eicosene	C=CCCCCCCCCCCCCCCCCCC	Organic compounds	Hydrocarbons	Unsaturated hydrocarbons	Unsaturated aliphatic hydrocarbons	standardized
3447	-3.744050664582477	-3.726234	1.782488085746818	-4.873833256765345	-3.091345171018528	0.2450484318905371	638.9300000000002	0	168	2.06140261567453	2.07921930483802	0.931620023491662	2.71410810923848	-0.0178167053844791	0.4644334898287516	-3.6530564	1.5624132449309314	2.152396902745248	0.1831436699857752	35074-77-2	Benzenepropanoic acid, 3,5-bis(1,1-dimethylethyl)-4-hydroxy-, 1,6-hexanediyl ester	CC(C)(C)c1cc(CCC(=O)OCCCCCCOC(=O)CCc2cc(C(C)(C)C)c(O)c(C(C)(C)C)c2)cc(C(C)(C)C)c1O	Organic compounds	Benzenoids	Benzene and substituted derivatives	Phenylpropanes	standardized
3470	-3.373889443705206	-3.681995	2.346490464666815	-5.28047084567862	-2.933980381011805	0.6152720115506156	276.493	0	168	2.067794696999324	1.7596892212496584	0.16121329502591	2.507703759692725	0.3081054713033389	0.6253658039756681	-3.4988115	1.6343260013520116	1.9428726483516416	0.4836930641821945	35435-21-3	Silane, triethoxy(2,4,4-trimethylpentyl)-	CCO[Si](CC(C)CC(C)(C)C)(OCC)OCC	Organic compounds	Organometallic compounds	Organometalloid compounds	Organosilicon compounds	standardized
3474	-3.0939187561564827	-4.1957726	4.070686040636469	-7.095243771186024	-3.0245577305495543	0.6664347826086956	320.04799999999994	0	168	2.4112963614503844	1.3094424759712688	-1.5900286535791563	2.4806573870573128	1.1018538917011833	1.1112988530406942	-3.6539385	3.129040854071574	1.8512765756771352	0.5304347826086956	355-37-3	1H-Perfluorohexane	FC(F)C(F)(F)C(F)(F)C(F)(F)C(F)(F)C(F)(F)F	Organic compounds	Organohalogen compounds	Organofluorides		standardized
3480	-4.893203728973253	-5.5964155	3.908268756305381	-7.274331940989154	-3.366063184683773	0.7237896649965616	324.682	0	168	0.6182544835290609	-0.0849573118867291	-1.7628737284868403	2.1453950278185405	0.7032117907411024	0.9964705077706092	-5.0311904	2.908085871999877	0.4802678109907726	0.5710118872187838	35575-96-3	Azamethiphos	COP(=O)(OC)SCn1c(=O)oc2cc(Cl)cnc21	Organic compounds	Organoheterocyclic compounds	Oxazolopyridines		standardized
3481	-3.14552048366214	-3.4704628	1.8500376376279368	-4.602498340339642	-2.752460702711706	0.5057738095238096	136.194	0	168	1.988637491577704	1.6636951608176165	0.5316596349002013	2.381697272528138	0.3249423154101256	0.4759314866747071	-3.513415	1.7303751061729984	1.620742873064402	0.3968571428571429	3558-60-9	(2-Methoxyethyl)benzene	COCCc1ccccc1	Organic compounds	Benzenoids	Benzene and substituted derivatives		standardized
3521	-5.128933837506948	-4.3788056	2.8209330595097364	-5.984629850985914	-3.1636967914761773	0.7255745582082304	364.3450000000001	0	168	0.4325789764600548	1.1827071812945968	-0.4231170370189107	2.397816022490826	-0.7501282001473291	0.719120496693033	-4.5170717	2.5542282470825457	1.0444411015439086	0.5755745582082303	365400-11-9	Pyrasulfotole	Cc1[nH]n(C)c(=O)c1C(O)c1ccc(C(F)(F)F)cc1S(C)(=O)=O	Organic compounds	Benzenoids	Benzene and substituted derivatives	Trifluoromethylbenzenes	standardized
3565	-4.635654441789303	-3.8291812	2.332800950490016	-5.322829673219884	-2.990028722729868	0.6498936535162951	446.5910000000001	0	168	1.0142555248419478	1.8207287683896185	0.3270802934113668	2.6598812439013826	-0.8064732474838827	0.6067984665176827	-4.248411	2.103676167401977	1.4014987893870852	0.513893653516295	3734-33-6	Denatonium benzoate	CC[N+](CC)(CC(=O)Nc1c(C)cccc1C)Cc1ccccc1.O=C([O-])c1ccccc1	Organic compounds	Organic acids and derivatives	Carboxylic acids and derivatives	Amino acids, peptides, and analogues	standardized
3579	-3.45814969711181	-3.5269222	2.2227694136399645	-4.913290377075287	-2.690520963435322	0.5668398268398268	255.19800000000004	0	168	1.9487275693622077	1.8799550225457693	0.4935868893987309	2.716356303038696	0.0687725288403382	0.5741654687542536	-3.458164	1.9457840075069672	1.94871329681858	0.4304761904761904	37640-57-6	1,3,5-Triazine-2,4,6(1H,3H,5H)-trione, compd. with 1,3,5-triazine-2,4,6-triamine (1:1)	Nc1nc(N)nc(N)n1.O=c1[nH]c(=O)[nH]c(=O)[nH]1	Organic compounds	Organoheterocyclic compounds	Triazines	Triazinones	non-standardized
3589	-3.3831303961683767	-3.630874	2.458507122775768	-5.3798891013796535	-2.9213819786038857	0.5343137254901961	293.955	0	168	2.085150455510804	1.837406937993866	0.0883917502995265	2.5468988730752944	0.2477435223649484	0.6710244532928238	-3.6388772	2.151754788127924	1.8294036895120611	0.3655572755417957	3794-83-0	Tetrasodium etidronate	CC(O)(P(=O)([O-])[O-])P(=O)([O-])[O-].[Na+].[Na+].[Na+].[Na+]	Organic compounds	Organic acids and derivatives	Organic phosphonic acids and derivatives	Bisphosphonates	nan
3597	-5.605139760897367	-4.292081	2.9659077133267937	-5.766739174471871	-2.8008314611450773	0.7485517241379309	149.14999999999995	0	168	-0.4315165031992855	0.8815423935907323	-0.5931159167737897	2.372791796553004	-1.313058881685941	0.7565284394270164	-4.281327	2.8564249186044663	0.892296486239955	0.596551724137931	3811-73-2	Sodium (2-pyridylthio)-N-oxide	[Na+].[O-][n+]1ccccc1[S-]	Organic compounds	Organoheterocyclic compounds	Pyridines and derivatives		standardized
3599	-3.956338219904621	-3.2199836	2.429447940070804	-4.660467207354642	-2.231019267283838	0.7022701552449581	114.144	0	168	1.101114867753639	1.8374694967176168	0.3969858803036184	2.826433820374422	-0.7363546421763494	0.6217871743702477	-3.6461875	1.8753458440000477	1.4112655483174386	0.4988218793828892	38172-91-7	Prop-2-yn-1-ol--2-methyloxirane (1/1)	C#CCO.CC1CO1	Organic compounds	Organoheterocyclic compounds	Epoxides		nan
3605	-6.33703280209004	-5.5718513	3.52165920757973	-6.999200073720979	-3.477540866141249	0.3042578710644678	431.0949999999999	0	168	-0.7024598163157214	0.062721720251545	-1.3646270879466598	2.15703211963307	-0.7651815485805189	0.9016897183401124	-6.392317	3.2899702604951355	-0.757743826095762	0.1939130434782608	3825-26-1	Ammonium perfluorooctanoate	O=C([O-])C(F)(F)C(F)(F)C(F)(F)C(F)(F)C(F)(F)C(F)(F)C(F)(F)F.[NH4+]	Organic compounds	Organohalogen compounds	Alkyl halides	Alkyl fluorides	nan
3701	-2.672579619604201	-3.9893882	2.5995789862560987	-5.271466545371597	-2.6718875591154982	0.8571428571428571	101.008	0	168	2.331776152379077	1.0149675392411164	-0.2671107733883184	2.3324682128677803	1.3168086078585677	0.6629167901813682	-3.3755329	2.587716590822569	1.628822893854284	0.6742857142857143	4109-96-0	Dichlorosilane	Cl[SiH2]Cl	Inorganic compounds	Mixed metal/non-metal compounds	Metalloid salts	Metalloid chlorides	non-standardized
3730	-3.565805960350873	-3.351236	1.8995893443543277	-4.543689789035136	-2.644100444680808	0.5192592592592593	180.203	0	168	1.6899560564397875	1.9045259226122373	0.7120722277555253	2.6116615721098526	-0.2145698553856632	0.4914506299324179	-3.395425	1.61151161205781	1.860336940040069	0.3785185185185185	4191-73-5	Isopropylparaben	CC(C)OC(=O)c1ccc(O)cc1	Organic compounds	Benzenoids	Benzene and substituted derivatives	Benzoic acids and derivatives	standardized
3734	-4.58371783373003	-3.6866384	2.220747786816605	-4.742910055480718	-2.5221622686641125	0.7233333333333334	42.041	0	168	0.0399552040095412	0.9370346790398044	-0.1192370177411468	2.101510769075458	-0.897079478474903	0.5656442038750302	-4.0373898	2.1157530546415466	0.5862832785865717	0.5700000000000001	420-04-2	Cyanamide	N#CN	Organic compounds	Organic nitrogen compounds	Organonitrogen compounds	Amines	nan
3798	-2.753609421473241	-3.0595918	1.5718037868240031	-4.046567794628097	-2.474764007804094	0.4999231717324283	146.18599999999998	0	168	2.4112963614503844	2.1053140078384	1.1183379882955284	2.690141775119532	0.3059823486988779	0.4066774609647759	-3.0503447	1.5088531420434528	2.11456106772084	0.3922308640401207	4435-53-4	3-Methoxybutyl acetate	COC(C)CCOC(C)=O	Organic compounds	Organic acids and derivatives	Carboxylic acids and derivatives	Carboxylic acid derivatives	standardized
3802	-4.245237419113606	-3.492806	1.9981629028980976	-4.768729267273712	-2.770566364375614	0.6020833333333333	261.27700000000004	0	168	1.1718637617093082	1.9242952148317043	0.6483719135492025	2.6465348164473004	-0.752431461319417	0.5193393200304708	-3.538373	2.3408309967269973	1.8787281689587008	0.4735119047619047	4443-26-9	1,3-Dihydro-1,3-dioxo-2H-isoindole-2-hexanoic acid	O=C(O)CCCCCN1C(=O)c2ccccc2C1=O	Organic compounds	Organoheterocyclic compounds	Indoles and derivatives	Indolyl carboxylic acids and derivatives	standardized
3820	-2.9040798321706247	-3.3779058	2.3922561058073297	-5.124758209096459	-2.732502103289129	0.5619986962844106	206.717	0	168	2.4112963614503844	1.9374703384287864	0.1906179845245498	2.58287409033188	0.4738260134714651	0.6561784040123715	-3.2264028	1.857073117984656	2.088973415901102	0.4228123600537394	45021-77-0	(3-Acrylamidopropyl)trimethylammonium chloride	C=CC(=O)NCCC[N+](C)(C)C.[Cl-]	Organic compounds	Organic acids and derivatives	Carboxylic acids and derivatives	Acrylic acids and derivatives	standardized
3836	-3.843263280461572	-4.2804017	4.7231681418207305	-7.885546404224685	-3.1623782624039545	0.7078624324650471	577.0260000000003	0	168	1.917932101848635	1.4807936620527349	-2.124351021914477	2.598817119906253	0.4371384262339846	1.3067374134677288	-3.8440251	2.595460461687792	1.9171702599653144	0.5570427603338995	461432-25-7	(2R,3R,4R,5S,6S)-2-(Acetoxymethyl)-6-(4-chloro-3-(4-ethoxybenzyl)phenyl)tetrahydro-2H-pyran-3,4,5-triyl triacetate	CCOc1ccc(Cc2cc(C3OC(COC(C)=O)C(OC(C)=O)C(OC(C)=O)C3OC(C)=O)ccc2Cl)cc1	Organic compounds	Organic oxygen compounds	Organooxygen compounds	Carbohydrates and carbohydrate conjugates	standardized
3837	-2.5918612035292385	-3.7538252	2.628367010639153	-5.187815340033286	-2.559448329394132	0.7492650834403081	84.08200000000002	0	168	2.332841829874314	1.1708778467058976	-0.263112306629733	2.3652547040094203	1.161963984153867	0.6690937647251017	-3.1730711	2.240727903973057	1.751631874444572	0.5724561403508772	461-58-5	Cyanoguanidine	N#CN=C(N)N	Organic compounds	Organic nitrogen compounds	Organonitrogen compounds	Guanidines	standardized
3862	-3.4198792275820247	-3.3355172	1.9478239191496187	-4.630874064651377	-2.6830501455017584	0.6804703951443082	219.285	0	168	1.9211296975746135	2.0054917509969	0.7101348605052612	2.65795877965488	-0.0843620595369807	0.5134655318844773	-3.405077	1.708064801057032	1.9359319459437128	0.5397296544035675	4719-04-04 00:00:00	Triazinetriethanol	OCCN1CN(CCO)CN(CCO)C1	Organic compounds	Organoheterocyclic compounds	Triazinanes	1,3,5-triazinanes	standardized
3884	-3.192566926165716	-3.4106095	1.8878813575439064	-4.550945661731312	-2.6630643041874054	0.4097845966267018	192.21400000000003	0	168	2.091218090368252	1.873175540072674	0.7328393548026554	2.620720712346562	0.2180425575531561	0.4845304561123406	-3.4100034	1.6894706655119314	1.873781592345965	0.302963489805595	48145-04-6	2-Phenoxyethyl acrylate	C=CC(=O)OCCOc1ccccc1	Organic compounds	Benzenoids	Phenol ethers		standardized
3887	-3.412202334339854	-3.5293088	2.298731099981517	-5.2280880370743725	-2.929356937092856	0.6684364548494983	534.6560000000004	0	168	2.315872110573136	2.1987656335383727	0.4999864078386172	2.7987175078201343	0.1171064615891008	0.6319740514435108	-3.4456635	1.6573772782977438	2.2824109785981586	0.5294871794871796	4851-50-7	9,10-Anthracenedione, 1,4-bis[[4-(1,1-dimethylethyl)phenyl]amino]-5,8-dihydroxy-	CC(C)(C)c1ccc(Nc2ccc(Nc3ccc(C(C)(C)C)cc3)c3c(O)c4c(c(O)c23)C(=O)C=CC4=O)cc1	Organic compounds	Benzenoids	Anthracenes	Anthraquinones	standardized
3906	-3.159940334670916	-3.2678246	2.546023887763739	-5.185277121078614	-2.639253233314875	0.4991361579596873	162.23299999999998	0	168	2.050198864527208	1.9423145493313585	0.0248620781195097	2.5708859658832486	0.1078843151398749	0.7025440187931705	-3.2553296	1.5928059709928388	1.9548095949958328	0.3823529411764705	4985-85-7	2,2'-[(3-Aminopropyl)imino]diethanol	NCCCN(CCO)CCO	Organic compounds	Organic nitrogen compounds	Organonitrogen compounds	Amines	standardized
3913	-6.476122336311249	-3.7426324	3.2439297562734177	-6.166296725787355	-2.922366969513937	0.6674061447997298	404.5030000000002	0	168	-0.8692005894022303	1.864289342211337	-0.5593749788783359	2.684554777395082	-2.7334899472426457	0.8937290506239346	-3.5663924	5.357055529128653	2.040529308522659	0.506785288862418	50-03-3	Hydrocortisone acetate	CC(=O)OCC(=O)C1(O)CCC2C3CC=C4CC(=O)CCC4(C)C3C(O)CC21C	Organic compounds	Lipids and lipid-like molecules	Steroids and steroid derivatives	Pregnane steroids	standardized
3959	-3.7073989636164297	-3.332049	1.7667205435512685	-4.405790126373239	-2.6390695828219704	0.5786580086580086	180.159	0	168	1.54825699894377	1.923607056832371	0.8498658361869611	2.6165863797382296	-0.3753500706415762	0.4539207549780658	-3.3693805	1.6286373323795402	1.88627548307976	0.4213168551878229	50-78-2	Aspirin	CC(=O)Oc1ccccc1C(=O)O	Organic compounds	Benzenoids	Benzene and substituted derivatives	Benzoic acids and derivatives	standardized
4021	-3.2230360631452792	-3.7703578	2.1361829310457785	-4.923829780126953	-2.7876468490811743	0.5516967867134719	151.253	0	168	1.9566679341992252	1.4093461685410458	0.2558742172175517	2.3920571482633304	0.5473217840684659	0.5438035410728383	-3.559331	1.80705649855647	1.620373052886391	0.41621291574573	51566-62-2	3,7-Dimethyloct-6-enenitrile	CC(C)=CCCC(C)CC#N	Organic compounds	Lipids and lipid-like molecules	Prenol lipids	Monoterpenoids	standardized
4023	-4.3856681928618615	-4.237027	2.721924012220038	-5.601686299738716	-2.8797622875186777	0.7041442327532843	339.69800000000004	0	168	1.1454247970711022	1.294065810808044	-0.0705933098057518	2.651330702414286	-0.1486410245879357	0.6943469578271576	-4.3848305	2.025832361190343	1.1462625182376056	0.5521442327532843	515851-08-8	N4-[3-(1H-imidazol-1-yl)propyl]-2-methylbenzene-1,4-diamine trihydrochloride	Cc1cc(NCCCn2ccnc2)ccc1N.Cl.Cl.Cl	Organic compounds	Benzenoids	Benzene and substituted derivatives	Toluenes	standardized
4027	-2.948980776654166	-3.457664	2.3157359985051635	-4.999601080422562	-2.6838650819173986	0.480877321603128	229.233	0	168	2.4112963614503844	1.902613121433257	0.3606760576819884	2.676412056187152	0.5086832362547695	0.6107633118575894	-3.2921476	1.789271737285079	2.0681294935779007	0.3475439882697947	5165-97-9	2-Acrylamido-2-methylpropanesulphonate sodium salt	C=CC(=O)NC(C)(C)CS(=O)(=O)[O-].[Na+]	Organic compounds	Organic acids and derivatives	Organic sulfonic acids and derivatives	Organosulfonic acids and derivatives	nan
4070	-3.907248829378089	-3.492179	2.024950731385492	-4.791807792194882	-2.76685706080939	0.6879165713414169	530.6520000000005	0	168	1.8175609760242024	2.232630906725741	0.9330020132074098	2.9579527445929017	-0.4150699124469366	0.527099385913552	-3.6027067	1.6704669188306505	2.122103114292377	0.5459810874704492	52625-13-5	Poly[oxy(methyl-1,2-ethanediyl)], .alpha.-hydro-.omega.-hydroxy-, ether with D-glucitol (6:1)	OCCCOCC(OCCCO)C(OCCCO)C(OCCCO)C(COCCCO)OCCCO	Organic compounds	Organic oxygen compounds	Organooxygen compounds	Carbohydrates and carbohydrate conjugates	standardized
4076	-3.796266836206632	-3.4010832	1.508853268492198	-4.27060965554936	-2.761756387057162	0.3613793103448276	273.373	0	168	1.6404887825472787	2.03567237193834	1.1661459632045508	2.6749992316967486	-0.395183605234342	0.3849883253150619	-3.4133646	1.5525053290845654	2.023390957594505	0.2813793103448276	52663-87-3	N-(2-Carboxyethyl)-N-octyl-beta-alanine	CCCCCCCCN(CCC(=O)O)CCC(=O)O	Organic compounds	Organic acids and derivatives	Carboxylic acids and derivatives	Dicarboxylic acids and derivatives	standardized
4105	-8.980626687799258	-4.4487762	3.395335189609542	-6.611793029750977	-3.216457840141435	0.6874043071952096	270.372	0	168	-3.5486649741803085	0.983185466829475	-1.179831316132027	2.2155038734775148	-4.531850442682071	0.8818816763923959	-8.732315	7.917928859632234	-3.3003533601005293	0.5318487516396541	53-16-7	Estrone	CC12CCC3c4ccc(O)cc4CCC3C1CCC2=O	Organic compounds	Lipids and lipid-like molecules	Steroids and steroid derivatives	Estrane steroids	standardized
4134	-3.578487372412446	-3.6494362	1.9787284539473255	-4.732745431263567	-2.754016977316241	0.2	317.248	0	168	1.922911520476592	1.8519626521341392	0.7686534616254714	2.747381915572797	0.0709488630154102	0.5037301989497015	-3.536015	1.7379013738737332	1.96538387367052	0.16	537-00-8	Acetic acid, cerium(3+) salt	CC(=O)[O-].CC(=O)[O-].CC(=O)[O-].[Ce+3]	Organic compounds	Organic acids and derivatives	Carboxylic acids and derivatives	Carboxylic acid derivatives	nan
4163	-3.2052474158549185	-3.8308022	2.141123632659912	-5.228950389340378	-3.087826756680466	0.7321932606407385	413.5650000000001	0	168	2.4112963614503844	1.7857415836324777	0.3875933879649247	2.528717020624837	0.625554786369813	0.5605068213233054	-3.6939392	2.247414851150298	1.922604567091816	0.5799544546705893	54079-53-7	Propanedinitrile, [[4-[[2-(4-cyclohexylphenoxy)ethyl]ethylamino]-2-methylphenyl]methylene]-	CCN(CCOc1ccc(C2CCCCC2)cc1)c1ccc(C=C(C#N)C#N)c(C)c1	Organic compounds	Benzenoids	Phenol ethers		standardized
4242	-4.816680335438782	-4.658559	2.394782066701381	-5.769736204570835	-3.3749541378694534	0.4492200610221205	295.77	0	168	0.6542737858948662	0.8123952638594024	-0.2987820832371863	2.095999983464195	-0.1581214899187628	0.6096782497534757	-4.750995	1.8055000862770736	0.7199589826380989	0.3179515050167224	55219-65-3	Triadimenol	CC(C)(C)C(O)C(Oc1ccc(Cl)cc1)n1cncn1	Organic compounds	Benzenoids	Phenol ethers		standardized
4270	-3.7085690542086778	-3.6683562	3.0341785282460947	-5.9145248304964655	-2.880346302250371	0.6880952380952381	296.62	0	168	1.7636313763569242	1.8038442627860871	-0.4423243999308635	2.5918541283152314	-0.0402128740176377	0.8344472077272174	-3.708572	2.726906640796424	1.7636285123476128	0.4938095238095238	556-67-2	Octamethylcyclotetrasiloxane	C[Si]1(C)O[Si](C)(C)O[Si](C)(C)O[Si](C)(C)O1	Organic compounds	Organometallic compounds	Organometalloid compounds	Organosilicon compounds	standardized
4271	-3.313100818672337	-3.4929402	1.838962244915396	-4.72090047312243	-2.8819382282070345	0.3037214885954381	818.4979999999999	0	168	2.5999168038782807	2.4200774199226918	1.192117149428187	3.031079394343583	0.1798393687818866	0.4855963711608541	-3.4336996	1.4739646211077382	2.479318009216947	0.2017607042817126	5567-15-7	C.I. Pigment Yellow 83	COc1cc(NC(=O)C(=NNc2ccc(-c3ccc(NN=C(C(C)=O)C(=O)Nc4cc(OC)c(Cl)cc4OC)c(Cl)c3)cc2Cl)C(C)=O)c(OC)cc1Cl	Organic compounds	Benzenoids	Benzene and substituted derivatives	Biphenyls and derivatives	standardized
4309	-3.648174917477624	-3.9142296	2.6931865141210145	-5.289092609221977	-2.5959060951009625	0.654890534302299	90.553	0	168	1.3087279254867916	1.0426732015125235	-0.3321897662575612	2.360996747863453	0.266054713946326	0.6866095481592606	-3.7580955	2.455391532607499	1.1988073565115451	0.5137140637140638	563-47-3	3-Chloro-2-methylpropene	C=C(C)CCl	Organic compounds	Organohalogen compounds	Organochlorides		standardized
4324	-3.2052557392813483	-3.0458744	1.4613241428707506	-3.926425911360602	-2.4651017684898515	0.6850201590933856	118.176	0	168	1.8672735466895365	2.026654925841717	1.1461033746102829	2.607427517481033	-0.1593813820578375	0.3749029331753398	-3.1420004	1.4507694724017577	1.93052885968884	0.5450201590933856	56539-66-3	3-Methoxy-3-methylbutan-1-ol	COC(C)(C)CCO	Organic compounds	Organic oxygen compounds	Organooxygen compounds	Ethers	standardized
4385	-4.527632235743478	-4.4576774	4.832211673957059	-8.013692794497386	-3.181481120540327	0.6984973361135671	767.5200000000001	0	168	1.3574574653783442	1.4274123324017194	-2.128603093375564	2.703608580581496	-0.0699548713941125	1.3273994807949168	-4.488741	4.037269150050305	1.396348800334985	0.5433249223204637	577953-88-9	unnamed [577953-88-9]	C1CCC(NC2CCCCC2)CC1.CC(C)(O)c1ccccc1CCC(SCC1(CC(=O)O)CC1)c1cccc(/C=C/c2ccc3ccc(Cl)cc3n2)c1	Organic compounds	Phenylpropanoids and polyketides	Linear 1,3-diarylpropanoids		standardized
4396	-4.524079050582538	-3.4574502	2.2694357240441354	-4.940101478043507	-2.670665753999372	0.781092174205517	198.182	0	168	0.7729851562989638	1.8396140570999453	0.3569627288379942	2.6263984528821296	-1.0666288991390562	0.5941979335942886	-3.9657838	2.314312777341492	1.331280376709398	0.6203269900830877	57966-95-7	Cymoxanil	CCNC(=O)NC(=O)C(C#N)=NOC	Organic compounds	Organic acids and derivatives	Organic carbonic acids and derivatives	Ureas	standardized
4397	-4.564532347565084	-3.616838	2.119773312456382	-4.891516834250598	-2.771743521794216	0.66857076669342	194.194	0	168	0.7237034598444606	1.67139782503659	0.3967189731589469	2.516492285615329	-0.947694369202047	0.5436468494677983	-3.9890466	2.1107042905733446	1.2991892301408114	0.5111239581827818	58-08-2	Caffeine	Cn1c(=O)c2c(ncn2C)n(C)c1=O	Organic compounds	Organoheterocyclic compounds	Imidazopyrimidines	Purines and purine derivatives	standardized
4430	-5.007474900615626	-4.2555585	3.3639270753316124	-6.286770365179184	-2.922843289847572	0.8171299288946348	307.8230000000001	0	168	0.4808261658216879	1.2327425730015238	-0.7984692987418707	2.5654577765897417	-0.751916409862452	0.8633121547827108	-4.398524	3.164104079669635	1.0897772565225796	0.6165991902834008	58834-75-6	Vanadyl diphosphate [(VO)2(P2O7)]	O=[V]1OP2(=O)O[V](=O)OP(=O)(O1)O2	Inorganic compounds	Mixed metal/non-metal compounds	Transition metal oxoanionic compounds	Transition metal pyrophosphates	non-standardized
4437	-3.415525174355244	-3.7413406	3.601234481369393	-6.4293288428696265	-2.828094361500233	0.7241176470588235	509.966	0	168	2.29201604781209	1.9662005895483592	-0.721787620702292	2.8794468606671013	0.3258154628517871	0.9919797950740956	-3.5918062	3.36936789434566	2.115735069023172	0.5711764705882353	5892-10-04 00:00:00	Bismuth(III) carbonate	O=[Bi]OC(=O)O[Bi]=O	Organic compounds	Organic acids and derivatives	Organic carbonic acids and derivatives		non-standardized
4441	-3.1008597201214245	-3.25591	1.772281241512657	-4.159084037566372	-2.3868027960537157	0.325	354.619	0	168	2.4489022806699765	2.2938520921858623	1.3906779632250288	3.1629592047376858	0.155050199617345	0.4518595538574947	-3.27982	1.4553411464603117	2.2699420412904687	0.24375	58958-60-4	Isostearyl neopentanoate	CC(C)CCCCCCCCCCCCCCCOC(=O)C(C)(C)C	Organic compounds	Lipids and lipid-like molecules	Fatty Acyls	Fatty alcohol esters	standardized
4502	-4.20875124197933	-5.270041	4.792213953410446	-8.211419702899496	-3.41920574948905	0.5587463261376305	342.35600000000005	0	168	1.32572670156929	0.264436970716114	-2.676941759350876	2.11527219405957	1.0612897469427889	1.2335688918349124	-4.42935	3.635034648686048	1.1051280633670224	0.4370071957028479	597-82-0	Phosphorothioic acid, O,O,O-triphenyl ester	S=P(Oc1ccccc1)(Oc1ccccc1)Oc1ccccc1	Organic compounds	Organic acids and derivatives	Organic thiophosphoric acids and derivatives	Thiophosphoric acid esters	standardized
4529	-4.016601436591805	-4.0200133	2.5540304309436443	-5.295207483964439	-2.7411770530207944	0.6323232323232323	78.136	0	168	0.8762497381189167	0.872837834638517	-0.4023563092537169	2.1516741216899278	0.0034118957751383	0.6515365349158202	-3.9261494	2.1812320079539327	0.9667017947663248	0.498989898989899	60-24-2	2-Mercaptoethanol	OCCS	Organic compounds	Organosulfur compounds	Thiols	Alkylthiols	nan
4586	-3.281056031609449	-3.6084373	2.116520928651793	-4.894015719004115	-2.777494790352322	0.5063589743589743	194.23	0	168	2.0072602785568425	1.6798790075053949	0.394300591162176	2.510821519813969	0.3273812681189447	0.5437368647530226	-3.4906025	1.7267095501404677	1.7977138032805533	0.393025641025641	614-45-9	tert-Butyl perbenzoate	CC(C)(C)OOC(=O)c1ccccc1	Organic compounds	Benzenoids	Benzene and substituted derivatives	Benzoic acids and derivatives	standardized
4588	-4.427478579128335	-3.7423851	2.540065073736922	-5.313549699781823	-2.7734846260449006	0.6931227598566307	220.25	0	168	0.9154373379557504	1.6005307552716843	0.0293662173022627	2.569431291039185	-0.6850934301262601	0.6548971647462007	-3.5988002	2.477330624758066	1.744115728785068	0.5493727598566307	615-50-9	2,5-Diaminotoluene sulfate	Cc1cc([NH3+])ccc1[NH3+].O=S(=O)([O-])[O-]	Organic compounds	Benzenoids	Benzene and substituted derivatives	Toluenes	standardized
4598	-3.66811633772121	-3.6441693	2.132093781308976	-4.753840200581173	-2.6217464192721973	0.7059931196018152	82.106	0	168	1.246258557177515	1.270205567364246	0.1605346943175517	2.292628475626528	-0.0239470071242862	0.5431900582683219	-3.647203	2.0987572569273425	1.2671719308557254	0.5425449735449736	616-47-7	1-Methylimidazole	Cn1ccnc1	Organic compounds	Organoheterocyclic compounds	Azoles	Imidazoles	standardized
4668	-3.792573973029723	-3.2035728	2.1943223851070845	-4.52590190420839	-2.3315795191013056	0.5961052512959207	101.149	0	168	1.2123876204870985	1.8013888253851336	0.4790596893084314	2.673382074415516	-0.5890012229381703	0.5629602975684296	-3.4690144	1.8879397340479784	1.5359471715703594	0.454438584629254	623-40-5	2-Pentanone oxime	CCCC(C)=NO	Organic compounds	Organic nitrogen compounds	Organonitrogen compounds	Oximes	standardized
4746	-4.218280893706322	-3.1253934	2.6894089930331537	-4.797542854603082	-2.108133861569928	0.2	77.083	0	168	0.6686777149508328	1.7615652178381924	0.0894157540540735	2.778824747087228	-1.0928875030508047	0.6941980937878136	-3.164697	2.766098336354516	1.722261685023186	0.16	631-61-8	Ammonium acetate	CC(=O)[O-].[NH4+]	Organic compounds	Organic acids and derivatives	Carboxylic acids and derivatives	Carboxylic acids	nan
4747	-5.124837983872845	-4.372987	3.416398809167725	-6.360554065905052	-2.944155256737327	0.745436507936508	130.197	0	168	-0.0102370065412563	0.7416141726644205	-1.245953088573463	2.1704457205942616	-0.7518511903547784	0.8724597595148242	-4.7031336	2.510810059763539	0.4114674009360688	0.5898809523809524	6317-18-6	Methylene bis(thiocyanate)	N#CSCSC#N	Organic compounds	Organosulfur compounds	Thioacetals	Dithioacetals	standardized
4748	-3.488546341085629	-3.441248	2.777107071265817	-5.490189705878597	-2.71308263461278	0.4117647058823529	215.249	0	168	1.8443948014071216	1.8916932062267096	-0.1572485633858468	2.6198585078799703	-0.0472984010221524	0.7632534311479359	-3.4288604	2.036723696096721	1.904080702285164	0.3220588235294118	63225-53-6	2-Propenoic acid, 2-[[(butylamino)carbonyl]oxy]ethyl ester	C=CC(=O)OCCOC(=O)NCCCC	Organic compounds	Organic acids and derivatives	Carboxylic acids and derivatives	Acrylic acids and derivatives	standardized
4774	-3.406637704409532	-3.3557851	1.467022812849426	-4.198288484942331	-2.7312656720929054	0.251266746476574	657.5580000000001	0	168	2.4112963614503844	2.46214893581866	1.6196455809175851	3.086668393767011	-0.0508525729550641	0.3742108944341184	-3.3598688	1.310809890748038	2.4580653084368005	0.1743950887225633	6358-37-8	Butanamide, 2,2'-[(3,3'-dichloro[1,1'-biphenyl]-4,4'-diyl)bis(2,1-diazenediyl)]bis[N-(4-methylphenyl)-3-oxo-	CC(=O)C(=NNc1ccc(-c2ccc(NN=C(C(C)=O)C(=O)Nc3ccc(C)cc3)c(Cl)c2)cc1Cl)C(=O)Nc1ccc(C)cc1	Organic compounds	Benzenoids	Benzene and substituted derivatives	Biphenyls and derivatives	standardized
4777	-3.206530538997433	-3.355136	1.6082134709547071	-4.258064208913724	-2.6498507379590164	0.2503635496751892	629.5040000000001	0	168	2.592467955053134	2.443862563527619	1.540934285136843	3.1491477560915504	0.1486053786661414	0.4096700148613216	-3.3524747	1.275934815393868	2.446523812196801	0.1707607994842037	6358-85-6	C.I. Pigment Yellow 12	CC(=O)C(=NNc1ccc(-c2ccc(NN=C(C(C)=O)C(=O)Nc3ccccc3)c(Cl)c2)cc1Cl)C(=O)Nc1ccccc1	Organic compounds	Benzenoids	Benzene and substituted derivatives	Biphenyls and derivatives	standardized
4808	-3.230181715195257	-3.878103	2.473956991199866	-5.3537873578497015	-2.8798303666498355	0.8047222222222222	438.004	0	168	2.4112963614503844	1.7633750487863846	0.2876907187959399	2.761647709995806	0.6479213026117496	0.6337045013323973	-3.4890375	2.027898252492349	2.1524405701620477	0.6380555555555556	64164-17-6	Diammonium sodium hexakis(nitrito-N)rhodate	O=[N-]=O.O=[N-]=O.O=[N-]=O.O=[N-]=O.O=[N-]=O.O=[N-]=O.[NH4+].[NH4+].[Na+].[Rh+3]	Inorganic compounds	Mixed metal/non-metal compounds	Alkali metal organides	Alkali metal oxides	non-standardized
4842	-3.4783862323637704	-3.556639	2.197237861241529	-4.896375320767921	-2.6991374595263915	0.6839880353815901	155.13600000000002	0	168	1.7123263571143654	1.634073613115261	0.2943372687102152	2.491575129951744	0.0782527237061758	0.5648695887402232	-3.5728414	2.3172379718544867	1.6178712016736871	0.5402380353815902	64665-57-2	Sodium tolyltriazole	Cc1cccc2[n-]nnc12.[Na+]	Organic compounds	Organoheterocyclic compounds	Benzotriazoles		standardized
4975	-3.3450901587330346	-4.237009	2.8219169058750824	-5.995121257924248	-3.173204352049166	0.6694260960198033	403.5260000000002	0	168	2.260781363702377	1.3688624769189282	-0.3892497354888368	2.432667170386245	0.8919188897288794	0.7287428359973706	-4.274778	2.627440256648476	1.3310936452295783	0.5182633053221288	65122-06-7	3H-Indolium, 2-[2-[4-[(2-cyanoethyl)methylamino]phenyl]ethenyl]-1,3,3-trimethyl-, acetate (1:1)	CC(=O)[O-].CN(CCC#N)c1ccc(C=CC2=[N+](C)c3ccccc3C2(C)C)cc1	Organic compounds	Organoheterocyclic compounds	Indoles and derivatives	Indoles	standardized
5025	-3.5988375923864524	-3.4012508	1.650288024295421	-4.416853209103266	-2.766565184807845	0.1433333333333333	254.3259999999999	0	168	1.8065531684158045	2.004139935842397	0.9885375516989908	2.638825575994412	-0.1975867531530539	0.4250308197093039	-3.4405105	1.508483001724818	1.9648802508268832	0.1099999999999999	6606-59-3	1,6-Hexanediol dimethacrylate	C=C(C)C(=O)OCCCCCCOC(=O)C(=C)C	Organic compounds	Organic acids and derivatives	Carboxylic acids and derivatives	Dicarboxylic acids and derivatives	standardized
5080	-4.114845911127989	-3.6387892	2.1070863603083194	-4.944593638288576	-2.8375072779802566	0.4178053830227742	245.411	0	168	1.2750481139795196	1.7511048494510584	0.4453003868189326	2.552386747127252	-0.4760567341870709	0.5434877568631568	-3.7057877	1.827482273096062	1.684106360504998	0.2996235648409561	67151-63-7	1-{Bis[3-(dimethylamino)propyl]amino}propan-2-ol	CC(O)CN(CCCN(C)C)CCCN(C)C	Organic compounds	Organic nitrogen compounds	Organonitrogen compounds	Amines	standardized
5087	-3.406673476938405	-3.453521	3.78270865372036	-6.7042518005312015	-2.921543146810842	0.6521346675005212	420.5120000000002	0	168	2.2171049166781	2.170257390850769	-1.0804734069146966	2.702235246805663	0.0468475363214828	1.0726476766366972	-3.4584436	2.447162886288455	2.165334756607255	0.5132457786116322	6737-68-4	Solvent Blue 101	Cc1ccccc1Nc1ccc(Nc2ccccc2C)c2c(O)c3ccccc3c(O)c12	Organic compounds	Benzenoids	Anthracenes		standardized
5120	-3.749180917401347	-3.5555203	2.040526483053508	-4.804810483117131	-2.7642840000636237	0.6399711399711399	166.22	0	168	1.4715023605729989	1.6651630019419126	0.4158727948572144	2.456399277910722	-0.1936606213045451	0.5249925374717501	-3.5408866	1.7566270167210023	1.6797966539717288	0.496031746031746	6770-38-3	1,4-Bis(methoxymethyl)benzene	COCc1ccc(COC)cc1	Organic compounds	Benzenoids	Benzene and substituted derivatives	Benzylethers	standardized
5234	-3.03413338959026	-3.1725063	1.3622906473475975	-3.994150537810609	-2.6318598904630117	0.3380645161290322	342.564	0	168	2.5006083314944605	2.362235375455986	1.5405911832741117	2.902881830621709	0.1383729428072011	0.3495495573523025	-3.2246718	1.2960871170039838	2.31006987480038	0.2580645161290322	68171-38-0	Isooctadecanoic acid, monoester with 1,2-propanediol	CC(C)CCCCCCCCCCCCCCC(=O)OCC(C)O	Organic compounds	Lipids and lipid-like molecules	Fatty Acyls	Fatty acid esters	standardized
5264	-4.48857645498734	-3.8744974	3.189436899487358	-5.991853604430904	-2.802416704943546	0.608187134502924	216.284	0	168	0.8464479379204247	1.4605270013465683	-0.6568292115231391	2.532607687964219	-0.6140790413520865	0.8401667077431054	-4.2577605	2.715101318139866	1.07726385959579	0.4680555555555555	68223-93-8	Acetic acid, 2,2'-dithiobis-, ammonium salt (1:2)	O=C([O-])CSSCC(=O)[O-].[NH4+].[NH4+]	Organic compounds	Organic acids and derivatives	Carboxylic acids and derivatives	Dicarboxylic acids and derivatives	standardized
5269	-3.5552330114729425	-3.5369728	2.503702434244534	-5.415105201725747	-2.911402767481212	0.4485777205777205	925.8259999999998	0	168	2.4112963614503844	2.4295566244445475	0.5514241711975799	3.0551266054421147	-0.0182602503187676	0.6903315150652414	-3.4981222	1.5646947422952904	2.468407164205143	0.3499110539110539	68259-05-2	Benzoic acid, 3,3'-[(2,5-dimethyl-1,4-phenylene)bis[iminocarbonyl(2-hydroxy-3,1-naphthalenediyl)-2,1-diazenediyl]]bis[4-methyl-, 1,1'-bis(2-chloroethyl) ester	Cc1ccc(C(=O)OCCCl)cc1N=Nc1c(O)c(C(=O)Nc2cc(C)c(NC(=O)c3cc4ccccc4c(N=Nc4cc(C(=O)OCCCl)ccc4C)c3O)cc2C)cc2ccccc12	Organic compounds	Benzenoids	Naphthalenes	Naphthalenecarboxylic acids and derivatives	standardized
5271	-5.0074812816803815	-5.7725444	3.348232845095096	-6.664388301153704	-3.316155456058609	0.5836566353587631	687.6790000000002	0	168	0.8299044805947917	0.0648413822398281	-0.8270025388785311	2.521230306216564	0.765063102322304	0.9192193478566106	-5.0464144	3.304649530831097	0.7909714074150727	0.4503233020254297	68299-15-0	Stannane, dioctylbis[(1-oxoneodecyl)oxy]-	CCCCCCCC[Sn](CCCCCCCC)(OC(=O)C(C)(C)CCC(C)(C)C)OC(=O)C(C)(C)CCC(C)(C)C	Organic compounds	Organometallic compounds	Organo-post-transition metal compounds	Organotin compounds	non-standardized
5306	-4.428100190221654	-4.130702	2.069360946939552	-5.239676947587274	-3.1703160006477216	0.533968253968254	281.44300000000004	0	168	1.0212902612141517	1.318688415002895	0.2097135038485318	2.279074450788084	-0.2973981714838611	0.526831839820351	-4.2692175	1.972491660371126	1.180172950481008	0.4139682539682539	68411-46-1	Benzenamine, N-phenyl-, reaction products with 2,4,4-trimethylpentene	C=C(C)CC(C)(C)C.c1ccc(Nc2ccccc2)cc1	Organic compounds	Benzenoids	Benzene and substituted derivatives	Aniline and substituted anilines	non-standardized
5312	-3.240652932764912	-3.4826572	1.972670803689884	-4.80599199560894	-2.833321191919056	0.3647191479027166	448.6930000000002	0	168	2.4112963614503844	2.169292081998721	0.8459572986063566	2.8186281022962407	0.2420042613726614	0.5219466093287497	-3.4116688	2.135275078043691	2.2402805054298343	0.2752454636921903	68412-14-6	Octadecanoic acid, reaction products with 2-[(2-aminoethyl)amino]ethanol and urea	CCCCCCCCCCCCCCCCCC(=O)O.NC(N)=O.NCCNCCO	Organic compounds	Lipids and lipid-like molecules	Fatty Acyls	Fatty acids and conjugates	nan
5381	-5.3646938377747695	-4.089797	2.173666657180876	-5.182218856200316	-3.0085521990194404	0.7157088122605364	178.27899999999997	0	168	-0.1135936483921538	1.1613031666207685	0.0688813331822999	2.242547990363175	-1.2748968178162734	0.5544547631783152	-4.6355734	2.6492580667468792	0.615526814934701	0.5657088122605364	68479-98-1	Diethylmethylbenzenediamine	CCc1c(C)cc(N)c(CC)c1N	Organic compounds	Benzenoids	Benzene and substituted derivatives	Toluenes	standardized
5405	-2.8636470890333565	-2.9140153	1.5899934261622493	-3.859668298997657	-2.269674872835408	0.0	126.243	0	168	2.237560217395716	2.187192004790271	1.2415390074314154	2.8315324335936647	0.0503682040879813	0.4071093240601696	-2.9104269	1.3857393717071762	2.1907804318715782	0.0	68526-55-6	Alkenes, C8-10, C9-rich	C=CCCCCCCC	Organic compounds	Hydrocarbons	Unsaturated hydrocarbons	Unsaturated aliphatic hydrocarbons	standardized
5434	-3.450063147134966	-3.6383288	2.066330864156897	-4.993460621815744	-2.927129757658846	0.4948828114521668	479.4480000000001	0	168	2.2306783641888472	2.0424127222357584	0.6872808895080695	2.7536117536649667	0.1882656435297067	0.5417646826297692	-3.4518669	1.5700294240446162	2.228874646058524	0.3744008837413234	68583-95-9	C.I. Food Red 17:1	COc1cc(S(=O)(=O)O)c(C)cc1N=Nc1c(O)ccc2cc(S(=O)(=O)O)ccc12.[Al]	Organic compounds	Benzenoids	Naphthalenes	Naphthalene sulfonic acids and derivatives	nan
5461	-3.578452098653928	-3.7794793	3.036607726708554	-5.79563761874815	-2.759029892039596	0.6217491237228727	425.929	0	168	2.0508851120026024	1.849857941254339	-0.1663004080916195	2.8703073186169346	0.2010271665590846	0.7999500418267592	-3.5784528	2.863211030179841	2.0508844024965165	0.4757544283413849	68608-66-2	Acetic acid, 2-chloro-, sodium salt (1:1), reaction products with 4,5-dihydro-2-undecyl-1H-imidazole-1-ethanol and sodium hydroxide	CCCCCCCCCCCC1=NCCN1CCO.O=C(O)CCl.[Na+].[Na+].[OH-]	Organic compounds	Organoheterocyclic compounds	Imidolactams		non-standardized
5492	-5.281811572979327	-4.581184	2.663233804819005	-5.958406719980928	-3.295172915161923	0.7156676058055255	345.752	0	168	0.2569531279826474	0.9575807905699673	-0.4196420190189536	2.243591785800052	-0.7006276626094543	0.6786566260357197	-4.958151	2.3287438270431418	0.5806138281258002	0.5691887325660889	68694-11-1	Triflumizole	CCCOCC(=Nc1ccc(Cl)cc1C(F)(F)F)n1ccnc1	Organic compounds	Benzenoids	Benzene and substituted derivatives	Trifluoromethylbenzenes	standardized
5607	-3.060666281829705	-3.236846	1.913928050694234	-4.401681933046957	-2.487753882352723	0.5747124220808432	134.087	0	168	2.066720392353415	1.890540688048544	0.7257047411361631	2.639632791830397	0.1761796883241038	0.4918675430092901	-3.2207012	1.85902794077578	1.9066854547083407	0.4383876357560569	6915-15-7	Malic acid	O=C(O)CC(O)C(=O)O	Organic compounds	Organic acids and derivatives	Hydroxy acids and derivatives	Beta hydroxy acids and derivatives	standardized
5687	-4.251276034699536	-3.528752	2.1134153681138024	-4.853795654305336	-2.7403802861915336	0.3428571428571428	243.435	0	168	1.1351069846098671	1.8576309353792924	0.5325873650040677	2.64600273311787	-0.7225239461527835	0.5466028945600583	-4.0756135	1.6686966092339963	1.3107695374746555	0.0857142857142857	70592-80-2	C10-16-Alkyldimethylamines oxides	CCCCCCCCCCCCC[N+](C)(C)[O-]	Organic compounds	Organic nitrogen compounds	Organonitrogen compounds	Aminoxides	standardized
5729	-3.1031742030418026	-3.189983	1.557996932451605	-4.162014459327788	-2.6040175268761825	0.3262880473253109	198.30599999999995	0	168	2.19416165149366	2.107352956483594	1.1353213952076746	2.69331832765928	0.086808688040961	0.4024757751571768	-3.24466	1.7185374716062096	2.052675949270144	0.2025506735879372	713-95-1	5-Dodecanolide	CCCCCCCC1CCCC(=O)O1	Organic compounds	Organoheterocyclic compounds	Lactones	Delta valerolactones	standardized
5731	-2.723695450712616	-2.7944345	1.6388453609313798	-3.7381634438004254	-2.0993180828690465	0.0769230769230769	88.14999999999999	0	168	2.221526865922725	2.1507877816718963	1.2070588728349143	2.8459042337662943	0.0707390967117005	0.4181301495360955	-2.745658	1.4089913746726443	2.199564383954866	0.0615384615384615	71-41-0	1-Pentanol	CCCCCO	Organic compounds	Organic oxygen compounds	Organooxygen compounds	Alcohols and polyols	standardized
5758	-4.4278394947212325	-4.3321724	2.545491707313538	-5.813998779753754	-3.268507072440216	0.6835140216255168	279.4049999999999	0	168	1.0183946789000942	1.1140617818664766	-0.367764606132427	2.177727101181111	-0.0956671009224043	0.6500933974427878	-4.369748	2.223990589170462	1.0764860487803185	0.5335502060290609	71868-10-5	2-Methyl-4'-(methylthio)-2-morpholinopropiophenone	CSc1ccc(C(=O)C(C)(C)N2CCOCC2)cc1	Organic compounds	Organic oxygen compounds	Organooxygen compounds	Carbonyl compounds	standardized
5767	-3.0690699480824253	-3.472024	2.2148634433468954	-4.900053576185238	-2.6851901328383425	0.7230731294022432	302.25000000000006	0	168	2.4112963614503844	2.008342337245738	0.5803127333475716	2.795176176694467	0.4029540158457974	0.5773522415319967	-3.3377566	1.856584801321577	2.142609687980788	0.5762376863642686	72102-84-2	2,4,6(1H,3H,5H)-Pyrimidinetrione, 5-[(2,3-dihydro-6-methyl-2-oxo-1H-benzimidazol-5-yl)azo]-	Cc1cc2[nH]c(=O)[nH]c2cc1N=Nc1c(O)[nH]c(=O)[nH]c1=O	Organic compounds	Organoheterocyclic compounds	Benzimidazoles		standardized
5809	-3.629693958296652	-3.6249986	1.5991347268975409	-4.640845878558382	-3.041711151660841	0.4718125215674444	882.1980000000001	0	168	2.315872110573136	2.320567507462223	1.3047201903114056	2.9038549172089465	-0.0046953888081264	0.415016634823817	-3.6295922	1.4036641906631884	2.3159738821261286	0.3547393508357371	72927-99-2	2-Anthracenesulfonic acid, 1-amino-4-[[3-[[4-chloro-6-[(3-sulfophenyl)amino]-1,3,5-triazin-2-yl]amino]-2,4,6-trimethyl-5-sulfophenyl]amino]-9,10-dihydro-9,10-dioxo-, sodium salt (1:3)	Cc1c(Nc2nc(Cl)nc(Nc3cccc(S(=O)(=O)[O-])c3)n2)c(C)c(S(=O)(=O)[O-])c(C)c1Nc1cc(S(=O)(=O)[O-])c(N)c2c1C(=O)c1ccccc1C2=O.[Na+].[Na+].[Na+]	Organic compounds	Benzenoids	Anthracenes	Anthraquinones	standardized
5822	-5.105252833838533	-5.0767827	3.667005205882123	-7.065940040869442	-3.3989348349873194	0.599982866697968	317.32800000000003	0	168	0.3962555606980192	0.4247257133479691	-1.564431646332891	2.1025735595492323	-0.0284701304388743	0.933485858049142	-4.9903502	3.466598965935229	0.5111581367638475	0.4567308341776427	732-11-6	Phosmet	COP(=S)(OC)SCN1C(=O)c2ccccc2C1=O	Organic compounds	Organoheterocyclic compounds	Isoindoles and derivatives	Isoindolines	standardized
5839	-3.906037407206719	-3.573849	1.8804810925525015	-4.736364937300107	-2.855883844747605	0.1346228239845261	471.98900000000015	0	168	1.7678944700397232	2.1000829185817924	0.9375669399463352	2.818048032498837	-0.3321884444229055	0.4847790947495296	-3.6994112	1.6653469583740144	1.9745207359744008	0.0800773694390715	73612-29-0	2-Naphthalenecarboxylic acid, 3-hydroxy-4-[2-(4-methyl-2-sulfophenyl)diazenyl]-, strontium salt (1:1)	Cc1ccc(N=Nc2c(O)c(C(=O)[O-])cc3ccccc23)c(S(=O)(=O)[O-])c1.[Sr+2]	Organic compounds	Benzenoids	Naphthalenes	Naphthalenecarboxylic acids and derivatives	nan
5843	-3.78408636406622	-3.9771912	2.0107505706921542	-4.913293859185951	-2.902543288493797	0.1466666666666666	157.30100000000002	0	168	1.412645119479517	1.2195402634476362	0.2834376243597861	2.2941881950519405	0.1931048457268707	0.5119306679351613	-3.9193444	2.026461667270212	1.277387049100018	0.0	7378-99-6	N,N-Dimethyloctylamine	CCCCCCCCN(C)C	Organic compounds	Organic nitrogen compounds	Organonitrogen compounds	Amines	standardized
5863	-3.953178683987112	-3.573304	2.031603738118618	-4.892444757091729	-2.8608410189731117	0.3336321839080459	381.3700000000001	0	168	1.6281678428275097	2.008042602570269	0.6889017697228927	2.7205055078415104	-0.3798747460751248	0.5308006658252417	-3.8168573	2.02786902487832	1.7644892012241518	0.2515567122099327	74223-64-6	Metsulfuron-methyl	COC(=O)c1ccccc1S(=O)(=O)NC(=O)Nc1nc(C)nc(OC)n1	Organic compounds	Organic nitrogen compounds	Organonitrogen compounds	Sulfonylureas	standardized
5871	-3.173155887413053	-3.3718963	2.340617472547052	-4.650066165240238	-2.3094486926931865	0.8927777777777777	6.941	0	168	0.6682661569893061	0.4695257662009617	-0.808644120837879	1.5319733517091727	0.1987403795242026	0.5958455230913088	-3.226613	2.4717033977439558	0.6148090169342778	0.7127777777777777	7439-93-2	Lithium	[Li]	Inorganic compounds	Homogeneous metal compounds	Homogeneous alkali metal compounds		non-standardized
5873	-1.8838068016499845	-3.2707758	2.432318103294697	-4.731331911197456	-2.299013807902759	0.8589610389610389	24.305	0	168	2.5018888237605763	1.1149198417131936	-0.3456362857868951	2.086681817507802	1.3869689933329257	0.623664199686827	-2.8541665	2.555116727713379	1.5315291145208312	0.668051948051948	7439-95-4	Magnesium	[Mg]	Inorganic compounds	Homogeneous metal compounds	Homogeneous alkaline earth metal compounds		non-standardized
5933	-5.961633908913778	-3.9986353	2.2387930394518487	-5.081929539127343	-2.843136499675494	0.6666666666666666	271.496	0	168	-0.5278704734814523	1.4351281279720152	0.3518338963049823	2.590626935756831	-1.9629986168605555	0.5705378193247238	-4.071841	2.261965200204244	1.361922667799026	0.5333333333333333	7487-94-7	Mercuric chloride	[Cl-].[Cl-].[Hg+2]	Inorganic compounds	Mixed metal/non-metal compounds	Transition metal salts	Transition metal chlorides	non-standardized
5965	-3.5672042158112647	-3.4548066	2.053742609955347	-4.847121374815841	-2.793378764860494	0.5399496097170516	222.32799999999992	0	168	1.7797899454020316	1.89218760811938	0.4998727863974551	2.553615396352802	-0.1123976495728613	0.546047878514933	-3.444014	1.6450850617746235	1.9029801059686344	0.4143682143682143	7534-94-3	Isobornyl methacrylate	C=C(C)C(=O)OC1CC2CCC1(C)C2(C)C	Organic compounds	Lipids and lipid-like molecules	Prenol lipids	Monoterpenoids	standardized
5979	-2.942160342142182	-3.3089879	2.211954961451264	-4.855406025940848	-2.643451064489584	0.2	141.958	0	168	2.209999529943049	1.8431720198935195	0.296753846144383	2.508708807595647	0.3668275137690728	0.5981116355553049	-3.062931	1.636668625337074	2.089228818939365	0.16	7558-79-4	Dibasic sodium phosphate	O=P([O-])([O-])O.[Na+].[Na+]	Inorganic compounds	Mixed metal/non-metal compounds	Alkali metal oxoanionic compounds	Alkali metal phosphates	non-standardized
6002	-4.311490165563224	-3.186316	2.007784689316524	-4.487335029141376	-2.4795503398248524	0.6119949494949495	90.122	0	168	0.6433406555192599	1.7685148234968158	0.4674957919411073	2.4752804812576312	-1.125174152227042	0.5242211537376033	-3.2789567	1.7898029972621523	1.6758741755157034	0.4786616161616162	75-91-2	tert-Butyl hydroperoxide	CC(C)(C)OO	Organic compounds	Organic oxygen compounds	Organic hydroperoxides		standardized
6071	-6.236427943412203	-4.7178497	3.553606552610012	-6.600365400704609	-3.0467588480945973	0.6326470588235293	367.03600000000006	0	168	-0.6717192801558116	0.8468589257559658	-1.0356567374482173	2.5179498151617947	-1.518578211966891	0.9048922092862632	-5.7847733	3.181248248522952	-0.220064697891629	0.4999197860962566	76-87-9	Triphenyltin hydroxide	O[Sn](c1ccccc1)(c1ccccc1)c1ccccc1	Organic compounds	Benzenoids	Benzene and substituted derivatives		non-standardized
6073	-3.560354615690412	-3.8367524	3.054767493071897	-5.820996611695678	-2.766229118623781	0.7508150979455326	185.419	0	168	1.7077996188233993	1.4314018120536276	-0.5528423771818671	2.50192511589003	0.2763977990129573	0.7982264025489443	-3.6386013	2.3939770706951053	1.6295529403424067	0.5936722408026756	7691-02-03 00:00:00	Silanamine, 1-ethenyl-N-(ethenyldimethylsilyl)-1,1-dimethyl-	C=C[Si](C)(C)N[Si](C)(C)C=C	Organic compounds	Organometallic compounds	Organometalloid compounds	Organosilicon compounds	standardized
6088	-4.231704955936466	-4.107357	2.389827010972491	-5.2659611304410925	-2.8761341194686016	0.6666666666666666	162.204	0	168	0.9783566039048108	1.1027045313800856	-0.055899570599816	2.333927440372675	-0.1243479307899813	0.609066989060684	-4.071709	2.214350038265573	1.1383524198621302	0.5333333333333333	7705-08-0	Ferric chloride	[Cl-].[Cl-].[Cl-].[Fe+3]	Inorganic compounds	Mixed metal/non-metal compounds	Transition metal salts	Transition metal chlorides	non-standardized
6116	-2.557365258657912	-3.3395925	2.2060903384898443	-4.589542594289639	-2.3834522557997944	0.25	101.102	0	168	2.4473944882325207	1.6651673026573384	0.415217152600794	2.621307491090638	0.7822271981597151	0.5622247595614629	-3.3028488	2.106123889482032	1.7019109172145608	0.2	7757-79-1	Potassium nitrate	O=[N+]([O-])[O-].[K+]	Inorganic compounds	Mixed metal/non-metal compounds	Alkali metal oxoanionic compounds	Alkali metal nitrates	non-standardized
6145	-4.345837156207921	-3.601359	2.1943431543194136	-4.942468889398815	-2.7481257350794013	0.663067424659209	132.20599999999996	0	168	0.775414009287849	1.5198922798794918	0.1787822760969549	2.3731254304163687	-0.7444782656744735	0.5643755822767287	-3.606864	2.24662410377186	1.51438719423706	0.5164007579925423	77-73-6	Dicyclopentadiene	C1=CC2C3C=CC(C3)C2C1	Organic compounds	Hydrocarbons	Polycyclic hydrocarbons		standardized
6169	-4.888175409787044	-3.7138846	2.6875413552375207	-5.247976308725415	-2.560434953487894	0.74	70.906	0	168	-0.037492423452503	1.1367984050049047	-0.3972933223908737	2.290248032846647	-1.1742908177307694	0.6852395918372727	-4.416725	2.664219303183811	0.4339578292174167	0.57	7782-50-5	Chlorine	ClCl	Inorganic compounds	Homogeneous non-metal compounds	Homogeneous halogens		non-standardized
6288	-5.476753703954395	-4.3105383	2.700670176429624	-5.64793666384146	-2.947266487411836	0.7933333333333333	131.389	0	168	-0.3581946967159649	0.808020708924337	-0.5293776566030297	2.171292519826594	-1.1662154120232424	0.6887889771089043	-4.8618	2.381922686618454	0.2567588272359964	0.6236363636363637	79-01-6	Trichloroethylene	ClC=C(Cl)Cl	Organic compounds	Organohalogen compounds	Vinyl halides	Vinyl chlorides	standardized
6310	-3.942357284692548	-3.5174057	2.618340746140677	-5.140593603720124	-2.5222528575794465	0.5543653930610453	85.106	0	168	0.987602894370131	1.4125544174622202	-0.2106334246574445	2.4077073214832323	-0.4249515363252385	0.6754077854110381	-3.5087547	2.4673848289743794	1.421205454670972	0.4326262626262626	79-39-0	Methacrylamide	C=C(C)C(N)=O	Organic compounds	Organic acids and derivatives	Carboxylic acids and derivatives	Carboxylic acid derivatives	standardized
6331	-2.9927972094279767	-3.4271216	2.1578092491226863	-4.8564862400788185	-2.698676990956132	0.7719089579151499	136.238	0	168	2.141501050046978	1.7071766157279973	0.2778120193961365	2.435621268518823	0.4343244298237323	0.5679146767324588	-3.280947	1.604366847959331	1.853351267085379	0.6140142210730446	79-92-5	Camphene	C=C1C2CCC(C2)C1(C)C	Organic compounds	Lipids and lipid-like molecules	Prenol lipids	Monoterpenoids	standardized
6389	-3.984197851496148	-3.8597834	2.207612164416528	-5.232589731853802	-3.0249775674372748	0.3359352927773981	270.372	0	168	1.4477638621228024	1.572178284923874	0.1993719817651477	2.406984146181675	-0.1244144404701468	0.5698557194277521	-3.8964145	2.0031851400960385	1.5355471945309822	0.2526019594440647	80-43-3	Dicumyl peroxide	CC(C)(OOC(C)(C)c1ccccc1)c1ccccc1	Organic compounds	Benzenoids	Benzene and substituted derivatives	Phenylpropanes	standardized
6420	-3.619024864387902	-3.4705358	2.146897297155301	-4.819082422788401	-2.6721851256331	0.627460411103055	183.188	0	168	1.6438721567754049	1.7923612717410005	0.4438145983749063	2.590711895530207	-0.1484891092304314	0.5555200486135783	-3.6145508	1.9316550652655893	1.6483461851798176	0.4941270777697216	81-07-2	Saccharin	O=C1NS(=O)(=O)c2ccccc21	Organic compounds	Organoheterocyclic compounds	Benzothiazoles		standardized
6428	-3.432544119997359	-3.6638334	3.5284751415595728	-6.454591271514031	-2.926116129954458	0.6017185298361769	311.341	0	168	2.0606921959992577	1.8294029254697013	-0.9613549555174136	2.567120186042159	0.2312892597481242	0.9832212024259572	-3.5095813	1.7488131881443434	1.9836549714077512	0.4566204906204906	81335-37-7	Imazaquin	CC(C)C1(C)N=C(c2nc3ccccc3cc2C(=O)O)NC1=O	Organic compounds	Organoheterocyclic compounds	Quinolines and derivatives	Quinoline carboxylic acids	standardized
6451	-3.5697775079668403	-3.4117491	2.5428206559143254	-5.138985349168666	-2.596164693254341	0.3551932367149758	116.116	0	168	1.4951145587393968	1.6531429423597663	-0.0740932824624292	2.468727373451896	-0.1580283834398628	0.6767228813442515	-3.559465	2.4228389724879977	1.5054271207126384	0.266304347826087	818-61-1	2-Hydroxyethyl acrylate	C=CC(=O)OCCO	Organic compounds	Organic acids and derivatives	Carboxylic acids and derivatives	Acrylic acids and derivatives	standardized
6453	-3.5564011218802047	-4.726796	4.345115524427624	-7.392884851998481	-3.0477693275708573	0.6753581107239643	350.19000000000017	0	168	1.9879026183628627	0.817507598993223	-1.8485811117554136	2.49653441267221	1.1703950283273148	1.118407917499716	-3.8130512	3.095177227205266	1.731252534515954	0.5364692218350754	82089-64-3	unnamed [82089-64-3]	CCOC(=O)C(C(C)=O)[Ti]1(C(C(C)=O)C(C)=O)OCCCO1	Organic compounds	Organic acids and derivatives	Keto acids and derivatives	Beta-keto acids and derivatives	non-standardized
6500	-4.975549841880489	-4.6506276	2.1940890169230025	-5.70213817194662	-3.5080491550236177	0.5531799069195575	291.782	0	168	0.4895086549237104	0.8144308662881005	-0.2370796751424208	1.9570093417805816	-0.3249222288128619	0.5589741722553808	-4.782355	1.8186947728761425	0.6827036655556259	0.4058483119608439	83657-17-4	Uniconazole-P	CC(C)(C)C(O)C(=Cc1ccc(Cl)cc1)n1cncn1	Organic compounds	Phenylpropanoids and polyketides	Cinnamyl alcohols		standardized
6543	-4.409241323142452	-4.3866034	3.4572012017721976	-6.651825736656099	-3.1946245348839017	0.8031138282367355	429.6040000000001	0	168	1.2238269932404815	1.2464649483550996	-1.0187574202731655	2.438443781499032	-0.0226379677347372	0.906131855072954	-4.40894	5.487038152947667	1.2241284925952542	0.6315731350011269	84371-65-3	Mifepristone	CC#CC1(O)CCC2C3=C(C4=C(CC3)CC(=O)CC4)C(c3ccc(N(C)C)cc3)CC21C	Organic compounds	Lipids and lipid-like molecules	Steroids and steroid derivatives	Oxosteroids	standardized
6578	-3.6429289390103534	-3.7065506	2.3022609347147	-5.156823138238556	-2.854562203523856	0.4143338143338143	278.348	0	168	1.801659166129336	1.7380375147555651	0.2877649669011345	2.5900259016158342	0.0636216591341769	0.5961539622654188	-3.624152	1.5694997539291085	1.82043617266932	0.3286195286195286	84-69-5	Diisobutyl phthalate	CC(C)COC(=O)c1ccccc1C(=O)OCC(C)C	Organic compounds	Benzenoids	Benzene and substituted derivatives	Benzoic acids and derivatives	standardized
6762	-3.451912982402926	-3.2340474	1.42384556508294	-4.079925844684624	-2.656080279601684	0.2170831467383191	284.484	0	168	2.0021448633471017	2.220010418198064	1.374132001065404	2.797977566148344	-0.2178655695306117	0.3645112470822895	-3.262152	1.317109928253446	2.191905885319553	0.1625376921928646	868839-23-0	2-Propylheptyl octanoate	CCCCCCCC(=O)OCC(CCC)CCCCC	Organic compounds	Lipids and lipid-like molecules	Fatty Acyls	Fatty acid esters	standardized
6784	-3.5797538054639	-4.3680882	3.3782903130539754	-6.577098455786703	-3.1988081427327275	0.5725172974207604	331.366	0	168	1.9405541398689763	1.152219711137122	-1.0567905104538269	2.3214998026001488	0.7883344399279459	0.884800030468614	-3.9185278	2.4745501205974123	1.601780091166318	0.4219290621266428	874967-67-6	Sedaxane	Cn1cc(C(=O)Nc2ccccc2C2CC2C2CC2)c(C(F)F)n1	Organic compounds	Benzenoids	Benzene and substituted derivatives	Anilides	standardized
6813	-3.5041520191559177	-3.64718	2.276296701329654	-5.213917218048272	-2.9376205167186185	0.4050973362186943	823.0919999999999	0	168	2.4112963614503844	2.2682683034198083	0.7015311625580298	2.977827863887684	0.1430280612579006	0.6099415962131466	-3.559184	2.11852179361242	2.356264313720185	0.2947356340910348	88122-99-0	Ethylhexyl triazone	CCCCC(CC)COC(=O)c1ccc(Nc2nc(Nc3ccc(C(=O)OCC(CC)CCCC)cc3)nc(Nc3ccc(C(=O)OCC(CC)CCCC)cc3)n2)cc1	Organic compounds	Benzenoids	Benzene and substituted derivatives	Benzoic acids and derivatives	standardized
6821	-2.906754906480612	-3.202388	1.6992212890347682	-4.317428803296616	-2.6182075142618477	0.5309706257982121	173.19299999999998	0	168	2.3317754285286134	2.036142296095122	0.9211015317126102	2.6203228207473783	0.2956331416913849	0.4456108642020109	-3.0934975	1.5215893920439472	2.1450328098768185	0.4124521072796935	88-21-1	Orthanilic acid	Nc1ccccc1S(=O)(=O)O	Organic compounds	Benzenoids	Benzene and substituted derivatives	Benzenesulfonic acids and derivatives	standardized
6829	-3.736305047542304	-3.699128	1.9096286788649168	-5.0440666543658175	-3.1344379755009006	0.6019119300788993	1067.385	0	168	2.2920160478120906	2.3291931823272054	0.9842544409885772	2.893883119853494	-0.0371771350209417	0.5187950127762914	-3.7315454	1.6869520683958967	2.296775653849857	0.4739840021509713	883895-38-3	trisodium 3-[(E)-2-(4-{[4-chloro-6-({2-[(4-{[4-(ethenesulfonyl)phenyl]amino}-6-fluoro-1,3,5-triazin-2-yl)amino]propyl}amino)-1,3,5-triazin-2-yl]amino}-5-sulfonaphthalen-1-yl)diazen-1-yl]naphthalene-1,5-disulfonate	C=CS(=O)(=O)c1ccc(Nc2nc(F)nc(NC(C)CNc3nc(Cl)nc(Nc4ccc(N=Nc5cc(S(=O)(=O)[O-])c6cccc(S(=O)(=O)[O-])c6c5)c5cccc(S(=O)(=O)[O-])c45)n3)n2)cc1.[Na+].[Na+].[Na+]	Organic compounds	Benzenoids	Naphthalenes	Naphthalene sulfonic acids and derivatives	standardized
6915	-2.8858253094926067	-4.5598593	2.846977362927948	-6.147370695536994	-3.3003933326090458	0.6511429401751981	267.539	0	168	2.541561789949572	0.8675278373564129	-0.7199835960948154	2.1269937668331327	1.6740339663252644	0.7250396345837323	-3.7473335	2.594086352416823	1.6800535556453944	0.5135085315730477	90-17-5	2,2,2-Trichloro-1-phenylethyl acetate	CC(=O)OC(c1ccccc1)C(Cl)(Cl)Cl	Organic compounds	Benzenoids	Benzene and substituted derivatives	Benzyloxycarbonyls	standardized
6923	-3.301837903159792	-3.4639509	1.7551957499529889	-4.595543842278548	-2.840348092325559	0.2785898569954297	752.0550000000001	0	168	2.574411699829523	2.4122987446696422	1.2807057607107668	3.035901510663756	0.1621129692614729	0.4575213568489348	-3.3790271	1.2669323625590754	2.497222464898264	0.1719298245614035	90268-24-9	C.I. Pigment Yellow 176	COc1cc(NC(=O)C(=NNc2ccc(-c3ccc(NN=C(C(C)=O)C(=O)Nc4ccc(C)cc4C)c(Cl)c3)cc2Cl)C(C)=O)c(OC)cc1Cl	Organic compounds	Benzenoids	Benzene and substituted derivatives	Biphenyls and derivatives	standardized
6982	-3.179576635948377	-3.1282103	2.006104760989336	-4.486221699098454	-2.4801169381091186	0.72588383629599	178.14	0	168	2.071184812031311	2.122551151012084	0.764539748881234	2.7706445098705696	-0.0513663297807744	0.5330044930254728	-3.1786134	1.5323094187759594	2.0721480174426032	0.5733414634146341	90-80-2	Gluconolactone	O=C1OC(CO)C(O)C(O)C1O	Organic compounds	Organic oxygen compounds	Organooxygen compounds	Carbohydrates and carbohydrate conjugates	standardized
7080	-3.046073201233205	-3.6465468	1.9803743559680544	-4.733410709410356	-2.753036353442301	0.2	316.038	0	168	2.453666103531121	1.853192456898365	0.7663285953539706	2.746702951322025	0.6004736394345196	0.50416239032956	-3.533816	1.740157341155378	1.9659231851647625	0.16	917-70-4	Lanthanum acetate	CC(=O)[O-].CC(=O)[O-].CC(=O)[O-].[La+3]	Organic compounds	Organic acids and derivatives	Carboxylic acids and derivatives	Carboxylic acid derivatives	nan
7089	-3.216751694994413	-3.862459	2.5276770025800834	-5.582930500323793	-3.05525349774371	0.7231810634163576	264.284	0	168	2.20531917633992	1.5596119478430444	-0.1608596289894606	2.3668173735906226	0.6457072493262657	0.6733739136807896	-3.6067843	2.915142443887785	1.8152865391250288	0.5741614555732204	91-97-4	3,3'-Dimethyl-4,4'-diphenylene diisocyanate	Cc1cc(-c2ccc(N=C=O)c(C)c2)ccc1N=C=O	Organic compounds	Benzenoids	Benzene and substituted derivatives	Biphenyls and derivatives	standardized
7182	-3.301195542356365	-2.933429	1.801380932974712	-4.07160211633046	-2.270221183355748	0.4972946859903381	110.2	0	168	1.7409860521594012	2.1087525706576558	0.970579478185306	2.771960411160018	-0.3677665395945242	0.4668216786165267	-3.0326424	1.4888163352031727	2.0095392371044007	0.3439613526570048	931-87-3	Cyclooctene, (1Z)-	C1=CCCCCCC1	Organic compounds	Hydrocarbons	Unsaturated hydrocarbons	Olefins	standardized
7236	-3.1251010929003304	-3.4641824	2.5990648016519	-5.284881135715607	-2.685816334063708	0.7236842105263157	236.466	0	168	2.2486676121147635	1.9095863260147896	0.0888875692994869	2.6879523709513866	0.3390812839612418	0.7036659092082922	-3.2779648	1.830461410478121	2.095803894575859	0.5676842105263158	93857-00-2	Silanetriol, 1-propyl-, potassium salt (1:3)	CCC[Si]([O-])([O-])[O-].[K+].[K+].[K+]	Organic compounds	Organometallic compounds	Organometalloid compounds	Organosilicon compounds	standardized
7237	-3.4741349733841944	-3.5896971	1.9921313857684608	-4.89861954891179	-2.906488163143329	0.5313800370808061	768.1240000000004	0	168	2.4112963614503844	2.295734206193865	0.9868117859227892	2.97894317169125	0.1155621491896581	0.5226716664733936	-3.5094419	1.699402145607661	2.3759894694891277	0.414875182711874	93858-25-4	4-[(E)-2-(5-{[(2Z,4E)-6-chloro-4-[(3-sulfophenyl)imino]-1,2,3,4-tetrahydro-1,3,5-triazin-2-ylidene]amino}-2-sulfophenyl)diazen-1-yl]-5-oxo-1-(4-sulfophenyl)-4,5-dihydro-1H-pyrazole-3-carboxylic acid	O=C(O)c1[nH]n(-c2ccc(S(=O)(=O)O)cc2)c(=O)c1N=Nc1cc(Nc2nc(Cl)nc(Nc3cccc(S(=O)(=O)O)c3)n2)ccc1S(=O)(=O)O	Organic compounds	Organoheterocyclic compounds	Azoles	Pyrazoles	standardized
7268	-5.383024670691191	-3.6989787	1.9457510141415344	-4.793124948619179	-2.847373934477645	0.5452519550342131	173.17100000000002	0	168	-0.1445495058417669	1.539496491307095	0.445350216230245	2.39110123037178	-1.6840460082003466	0.4956870341312835	-4.564047	2.158708846839791	0.6744282953498967	0.4119186217008798	941-69-5	1-Phenyl-1H-pyrrole-2,5-dione	O=C1C=CC(=O)N1c1ccccc1	Organic compounds	Organoheterocyclic compounds	Pyrrolines	Phenylpyrrolines	standardized
7274	-3.2678684507583973	-3.3581872	1.611742905375328	-4.265784753791593	-2.6540418484162647	0.3588387343057995	194.23	0	168	2.020447859407894	1.9301291229190125	1.0225315563746986	2.6342744617500267	0.0903187478805187	0.4106238417284729	-3.402287	1.5697449446808056	1.8860292935519245	0.2693650500952732	94-26-8	Butylparaben	CCCCOC(=O)c1ccc(O)cc1	Organic compounds	Benzenoids	Benzene and substituted derivatives	Benzoic acids and derivatives	standardized
7306	-4.543998579140853	-4.182677	2.1355096912192697	-5.284384734514103	-3.1488750432948334	0.453092463092463	228.67499999999995	0	168	0.8152201086162278	1.1765419108829922	0.0748339532429775	2.2103436444622475	-0.3613217869960774	0.5442254308245751	-4.2852893	1.8050503411780725	1.0739294037435825	0.29997557997558	94-81-5	MCPB	Cc1cc(Cl)ccc1OCCCC(=O)O	Organic compounds	Benzenoids	Phenol ethers		standardized
7307	-4.374995715145373	-4.2061367	2.430271644477166	-5.655750996175738	-3.225479351698572	0.3926243828682853	249.093	0	168	1.0213658080391108	1.190224807954106	-0.2593894729912535	2.170882171485913	-0.1688590116541624	0.6225137317959392	-4.2931566	1.7626736649209285	1.1032048932961287	0.2697615897615897	94-82-6	2,4-Dichlorophenoxybutyric acid	O=C(O)CCCOc1ccc(Cl)cc1Cl	Organic compounds	Benzenoids	Benzene and substituted derivatives	Halobenzenes	standardized
7309	-3.766768033843184	-3.812208	8.840265777053826	-11.786651935437629	-2.946386158383803	0.7116243166663334	282.343	0	168	1.6840089911000578	1.6385690676888105	-6.335874910494387	2.5043908665594388	0.0454399033974164	2.533900963717741	-3.7934167	4.500071043195739	1.657360295371373	0.5639681810413517	94-91-7	N,N'-Disalicylidene-1,2-diaminopropane	CC(CN=Cc1ccccc1O)N=Cc1ccccc1O	Organic compounds	Benzenoids	Phenols	1-hydroxy-4-unsubstituted benzenoids	standardized
2134	-4.593828795232676	-4.183931	2.695516216933096	-5.710754667287021	-3.015238450353925	0.6081501831501832	275.80100000000004	0	168	0.8467670412760979	1.2566649499712856	-0.2701588307782464	2.4253573861548494	-0.4098979213618268	0.6869446470328365	-4.3629	2.1386564770113417	1.077696039675405	0.4724358974358974	163515-14-8	Dimethenamid-P	COCC(C)N(C(=O)CCl)c1c(C)csc1C	Organic compounds	Organoheterocyclic compounds	Heteroaromatic compounds		standardized
7467	-2.901288221720182	-3.4638355	2.104932242406927	-4.932248315962943	-2.827316073556017	0.7022705016966138	340.3820000000001	0	168	2.6306783640420544	2.068131110527761	0.599718269799293	2.70465051220622	0.5625472561087976	0.5684162203739456	-3.5042467	2.349135669624181	2.02771988695887	0.5281512605042017	980-26-7	C.I. Pigment Red 122	Cc1ccc2[nH]c3cc4c(=O)c5cc(C)ccc5[nH]c4cc3c(=O)c2c1	Organic compounds	Organoheterocyclic compounds	Quinolines and derivatives	Benzoquinolines	standardized
7497	-4.868746275484754	-4.2554173	2.468855144334944	-5.516616970051995	-3.047761825717051	0.7320307219662059	260.12	0	168	0.546427469851107	1.1597564086389145	-0.1014432247161341	2.3674119196188097	-0.6133289285304082	0.6294021850876006	-4.4283147	1.9288167831444727	0.9868590708146302	0.5786701777485188	98730-04-2	Benoxacor	CC1COc2ccccc2N1C(=O)C(Cl)Cl	Organic compounds	Organoheterocyclic compounds	Benzoxazines		standardized
7503	-3.041473266149975	-3.6193247	1.9198368012555624	-4.761912968792711	-2.842076167537148	0.4453734335839598	120.15099999999995	0	168	2.0382541235773317	1.4604026946268347	0.3178144209345956	2.237651222190158	0.5778514179930916	0.491609547724199	-3.4429705	1.629746686388347	1.6367568747015813	0.3493734335839599	98-86-2	Acetophenone	CC(=O)c1ccccc1	Organic compounds	Organic oxygen compounds	Organooxygen compounds	Carbonyl compounds	standardized
7521	-2.9522123463195014	-3.136222	1.958389472004666	-4.254021094139862	-2.295631622135196	0.5555555555555556	96.022	0	168	2.0301584011365783	1.8461488630096932	0.7283496533162179	2.686739125320884	0.184009539361651	0.4993260472503124	-3.1261141	1.8920322144143145	1.8562566249274035	0.4388888888888889	993-13-5	Methyl phosphonic acid	CP(=O)(O)O	Organic compounds	Organic acids and derivatives	Organic phosphonic acids and derivatives	Organic phosphonic acids	standardized
7525	-3.496035188675521	-4.45778	2.257705781982414	-5.609542560066582	-3.351836778084168	0.673274758591886	302.805	0	168	1.9851278534024528	1.0233831398746898	-0.1283795179886079	2.129326263993806	0.961744695662858	0.5756010556795724	-4.4511423	2.1683856280904874	1.0300207406842488	0.5351795204966479	99485-76-4	Cumyluron	CC(C)(NC(=O)NCc1ccccc1Cl)c1ccccc1	Organic compounds	Benzenoids	Benzene and substituted derivatives	Phenylpropanes	standardized
7539	-3.1439086382702106	-3.2867095	1.5139817403120563	-4.129967941706049	-2.6159862013939925	0.3874187051773258	152.149	0	168	2.038360464030882	1.8955595475007487	1.052301160595044	2.5662829009071	0.142800908772636	0.3855515748394695	-3.3208427	1.4838271550569957	1.8614263540039453	0.2875783475783476	99-76-3	Methylparaben	COC(=O)c1ccc(O)cc1	Organic compounds	Benzenoids	Benzene and substituted derivatives	Benzoic acids and derivatives	standardized
7544	-3.630518774152	-3.653129	1.9460253296709265	-4.877826701590432	-2.931801371919505	0.518235588972431	134.222	0	168	1.4973049316625937	1.474694600955355	0.249997004224162	2.196022333895088	0.0226103266475603	0.5037858918191065	-3.553867	1.6052562505309869	1.5739565940982438	0.406235588972431	99-87-6	p-Cymene	Cc1ccc(C(C)C)cc1	Organic compounds	Lipids and lipid-like molecules	Prenol lipids	Monoterpenoids	standardized
8255	-3.3746467895511483	-3.6656933	2.478088124111122	-5.4113915570926645	-2.9333034329815426	0.7960498337180393	548.0000000000002	0	168	2.364133768933221	2.0730872619673537	0.3273890013917048	2.8054771255028266	0.2910464935299064	0.6733304594049693	-3.6041467	2.2183361477756294	2.134633835006851	0.632232629416964	NOCAS_47383	AVE3247	O=C([O-])c1ccc2c(c1)nc(C(=O)NC1CCN(C3CC3)CC1)n2Cc1cc(-c2ccc(Cl)s2)on1.[Na+]	Organic compounds	Organoheterocyclic compounds	Benzimidazoles		standardized
9332	-3.381900221989296	-3.5293164	1.8553878172057323	-4.623603415927867	-2.768215598722135	0.5908356860530773	292.244	0	168	2.0838453815275915	1.936429180697815	0.8421421875890199	2.697530004794752	0.1474162033341906	0.4745405317915937	-3.4583697	1.98938610826408	2.0073758769085286	0.4354244306418219	NOCAS_N,N'-1,2-ethanediylbis-L-aspartic acid	N,N'-1,2-ethanediylbis-L-aspartic acid	O=C(O)CC(NCCNC(CC(=O)O)C(=O)O)C(=O)O	Organic compounds	Organic acids and derivatives	Carboxylic acids and derivatives	Amino acids, peptides, and analogues	nan
10034	-4.387443458594458	-3.5733106	2.410820804303212	-5.167403311665273	-2.756582507362061	0.5072727272727272	308.909	0	168	1.1023871029714725	1.91651996524786	0.3224272499006567	2.733248054203869	-0.8141328449622556	0.6340543022544898	-3.8018947	2.187527449586833	1.687935901226384	0.3981818181818181	NOCAS_tin(II) bis(methanesulfonate)	tin(II) bis(methanesulfonate)	CS(=O)(=O)[O-].CS(=O)(=O)[O-].[Sn+2]	Organic compounds	Organic acids and derivatives	Organic sulfonic acids and derivatives	Organosulfonic acids and derivatives	nan
2	-3.533481470561856	-3.5305192	2.044189850039368	-4.834556277342062	-2.7903664273026942	0.4682409378061551	138.126	1	168	1.606793964669392	1.6097561833831795	0.3057191578891856	2.3499090079285536	-0.002962223506802	0.5311515446978976	-3.5727665	1.978848528252299	1.5675089149720585	0.3571298266950441	100-01-6	4-Nitroaniline	Nc1ccc([N+](=O)[O-])cc1	Organic compounds	Benzenoids	Benzene and substituted derivatives	Nitrobenzenes	standardized
61	-3.2053490430517377	-3.4310513	2.0980562286700426	-4.827224639850964	-2.729168411180921	0.3928571428571428	360.583	1	168	2.3516562046251925	2.1259540077127603	0.7297806078259667	2.8278368364960094	0.2257022112207232	0.5532165801588638	-3.3985407	2.052224526955749	2.158464525004034	0.3107142857142856	100545-48-0	Reaction products of 12-hydroxyoctadecanoic acid with ethane-1,2-diamine	CCCCCCC(O)CCCCCCCCCCC(=O)O.NCCN	Organic compounds	Lipids and lipid-like molecules	Fatty Acyls	Fatty acids and conjugates	standardized
164	-4.189358964927662	-3.5328374	2.0110295847832917	-4.82924058715704	-2.818211002373749	0.5635552852944158	214.22	1	168	1.141501050046978	1.798022632074768	0.5016194278175999	2.512649012600891	-0.6565215740280035	0.5241923344201238	-3.489051	2.071126100829916	1.8418089064463523	0.4453734671125976	102-09-0	Diphenylcarbonate	O=C(Oc1ccccc1)Oc1ccccc1	Organic compounds	Benzenoids	Benzene and substituted derivatives	Phenoxy compounds	standardized
201	-6.207475002879442	-4.5678926	3.8162714857713262	-6.765444763726827	-2.949173277955501	0.7118107180176146	141.132	1	168	-1.0578495068588702	0.5817329577258032	-1.6158192677062553	2.2004522180650707	-1.639582451457323	0.9736704788267	-4.97262	3.587654765253608	0.1770054839963484	0.5600865800865801	10265-92-6	Methamidophos	COP(N)(=O)SC	Organic compounds	Organophosphorus compounds	Organothiophosphorus compounds	Phosphoramidothioic-acid-O,S-diesters	standardized
206	-3.662521601717368	-4.197083	2.714760713211562	-5.685767104606401	-2.9710063913948392	0.6080700623253815	252.36399999999995	1	168	1.73950580069133	1.2049443924475145	-0.2837397021977037	2.431021011013858	0.5345613946510408	0.6911153460021678	-4.0603466	2.1712231840524825	1.341680805024896	0.4589791532344723	102-77-2	N-Oxydiethylenebenzothiazole-2-sulfenamide	c1ccc2sc(SN3CCOCC3)nc2c1	Organic compounds	Organoheterocyclic compounds	Benzothiazoles		standardized
251	-4.228859496154704	-4.174892	2.7035030254786245	-5.569168270347075	-2.8656652448684503	0.6666666666666666	208.234	1	168	1.0896921454791686	1.143659716186294	-0.2506166287132025	2.452886396765422	-0.0539675474547527	0.6889841840615637	-3.8366768	1.9674577267172508	1.4818748096783358	0.5333333333333333	10361-37-2	Barium chloride	[Ba+2].[Cl-].[Cl-]	Inorganic compounds	Mixed metal/non-metal compounds	Alkaline earth metal salts	Alkaline earth metal chlorides	non-standardized
254	-3.699936096965307	-3.3849492	1.5939574486374313	-4.406959492742655	-2.813002044105224	0.5306531306531307	204.269	1	168	1.6102663658469054	1.9252532536743008	0.9032429700695572	2.4972004187069885	-0.3149868896593988	0.4147875113663947	-3.4390388	1.5485607989501389	1.871163719569663	0.4127044127044127	103-61-7	Butanoic acid, 3-phenyl-2-propenyl ester	CCCC(=O)OCC=Cc1ccccc1	Organic compounds	Benzenoids	Benzene and substituted derivatives	Styrenes	standardized
279	-3.248481446540933	-3.545762	2.331162011737946	-5.245746986797151	-2.914584975059205	0.5052312649756259	275.308	1	168	2.191337384922776	1.894056767662253	0.1940718446665576	2.525233856404504	0.2972806155318208	0.6392551874883868	-3.4121592	1.5166172658096269	2.02765961098368	0.3572312649756258	104098-48-8	Imazapic	Cc1cnc(C2=NC(=O)C(C)(C(C)C)N2)c(C(=O)O)c1	Organic compounds	Organic acids and derivatives	Carboxylic acids and derivatives	Amino acids, peptides, and analogues	standardized
425	-3.470453382911197	-4.0070376	2.717549106901162	-5.452736184745103	-2.7351870778439404	0.6333333333333332	76.16399999999999	1	168	1.4112963614503842	0.8747121178314043	-0.5709864403835214	2.146562666517641	0.5365842567067229	0.6919360591183994	-3.707412	1.9210676944292624	1.1743377551974334	0.4891774891774891	107-03-9	1-Propanethiol	CCCS	Organic compounds	Organosulfur compounds	Thiols	Alkylthiols	standardized
454	-2.886900841721353	-3.0698183	1.606084594917951	-3.9819679431630215	-2.3758833482450705	0.6243487506645401	118.176	1	168	2.185628444249532	2.002711040416504	1.090561342807863	2.696645937725814	0.1829174165641696	0.4093690195575913	-3.1134102	1.5715955575363778	1.959119039693048	0.4970760233918129	107-41-5	2-Methyl-2,4-pentanediol	CC(O)CC(C)(C)O	Organic compounds	Organic oxygen compounds	Organooxygen compounds	Alcohols and polyols	standardized
467	-3.6503064777132064	-3.2794943	1.5183089617959782	-4.192242932019893	-2.6739339702239144	0.6118880871533673	172.268	1	168	1.585898133953549	1.956710304035216	1.0439616796468627	2.562270641442841	-0.3708121921297103	0.3893753490201734	-3.2537262	1.354515275505646	1.9824783633609215	0.4267690395343196	107-75-5	Hydroxycitronellal	CC(CC=O)CCCC(C)(C)O	Organic compounds	Organic oxygen compounds	Organooxygen compounds	Carbonyl compounds	standardized
489	-3.266153960895809	-3.173367	2.2891362198677987	-4.676073110028874	-2.386936890161075	0.5345060331825038	102.089	1	168	1.742824988863351	1.83561193885285	0.3329058397302857	2.622042059598084	-0.0927869374277912	0.6003948545429058	-3.1534111	1.962542494360183	1.855567803273323	0.4168589743589743	108-24-7	Acetic anhydride	CC(=O)OC(C)=O	Organic compounds	Organic acids and derivatives	Carboxylic acids and derivatives	Dicarboxylic acids and derivatives	standardized
499	-4.165910527783366	-3.8181424	1.803452727049195	-4.770830715599389	-2.967377988550194	0.5376740201327908	107.156	1	168	0.8641059657833529	1.2118740736977285	0.2591857779673298	2.0626385050165243	-0.3477681136903481	0.4592629886721786	-3.779818	1.923878260117884	1.2501984281638023	0.3718670076726343	108-44-1	3-Methylaniline	Cc1cccc(N)c1	Organic compounds	Benzenoids	Benzene and substituted derivatives	Toluenes	standardized
526	-3.303398225002013	-3.086288	1.621632343702251	-4.082603745726479	-2.4609714020242275	0.6316339869281046	100.161	1	168	1.6973004268499037	1.9144106744786629	0.918094906125438	2.5397272498276893	-0.2171102496907337	0.4175093364488181	-3.1589165	1.426993359625436	1.8417821769026324	0.5016339869281046	108-93-0	Cyclohexanol	OC1CCCCC1	Organic compounds	Organic oxygen compounds	Organooxygen compounds	Alcohols and polyols	standardized
560	-3.472788148956721	-3.491244	2.373620811835658	-4.67171150181465	-2.2980906899789924	0.5029304029304029	74.127	1	168	1.3971882751524762	1.3787323581321758	0.198264922294547	2.571885734130205	0.0184559287257739	0.605455241033177	-3.3375473	2.216484368045369	1.5324291309495714	0.3886446886446886	109-76-2	1,3-Diaminopropane	NCCCN	Organic compounds	Organic nitrogen compounds	Organonitrogen compounds	Amines	standardized
566	-2.1772779419471515	-3.2052476	2.4780849598504986	-4.70184117337843	-2.223756213527931	0.7316666666666667	86.373	1	168	2.7591000622959427	1.7311303476976427	0.2345368308646646	2.712621790715163	1.0279696986625897	0.6359906403379059	-2.8437858	2.4381206598578933	2.0925922540806154	0.5761111111111111	109-88-6	Methanol, magnesium salt (2:1)	C[O-].C[O-].[Mg+2]	Organic compounds	Organic oxygen compounds	Organic oxides		nan
592	-2.735511055971547	-2.9912393	1.5440349305623435	-3.8949485286314527	-2.350913598069109	0.0	186.295	1	168	2.5346901429850845	2.2789618751088465	1.375252670325179	2.9192876008875226	0.2557282533393659	0.3945553299039729	-2.9371738	1.356113791722803	2.3330273514746365	0.0	110-42-9	Methyl decanoate	CCCCCCCCCC(=O)OC	Organic compounds	Lipids and lipid-like molecules	Fatty Acyls	Fatty acid esters	standardized
606	-3.836402608679984	-3.7318878	2.309771774835772	-4.749582696103923	-2.439810921268152	0.6916450216450217	86.08999999999999	1	168	1.0985500991378745	1.2030648923651632	0.1853700117139348	2.4951417865497065	-0.1045147912971713	0.5882957410983876	-3.7061174	2.002948193404165	1.228835325075807	0.5423809523809524	110-65-6	2-Butyne-1,4-diol	OCC#CCO	Organic compounds	Organic oxygen compounds	Organooxygen compounds	Alcohols and polyols	standardized
653	-2.606358742919152	-2.8570206	1.6459273214895085	-3.733040046286552	-2.087112724797044	0.0916666666666666	104.149	1	168	2.4112963614503844	2.160634472818366	1.2846150580829847	2.930542379572493	0.2506618736122199	0.4190783969264525	-2.791365	1.528292214868237	2.2262901950314364	0.025	111-29-5	1,5-Pentanediol	OCCCCCO	Organic compounds	Organic oxygen compounds	Organooxygen compounds	Alcohols and polyols	standardized
663	-2.6663215681954178	-3.1692345	1.832127753664404	-4.304786207013464	-2.4726584533490605	0.2777777777777778	236.308	1	168	2.7071568563444584	2.204243921063897	1.068692217526412	2.900819971190816	0.5029129460410324	0.4725800778490158	-3.0681162	1.6252055985512173	2.3053622436963166	0.2194444444444444	11140-04-8	Mgk glyceride	CCCCCCCC(=O)O.OCC(O)CO	Organic compounds	Lipids and lipid-like molecules	Fatty Acyls	Fatty acids and conjugates	nan
664	-5.30498495914238	-3.211683	1.9472225971115356	-4.321930612414234	-2.3747080153026987	0.4876556310130164	104.153	1	168	-0.2873131753561519	1.80598873046451	0.6957411713719939	2.642963768483529	-2.0933019242455293	0.4964435605577689	-4.3633175	2.283904500313584	0.6543542894077383	0.3751556310130164	111-41-1	N-(Hydroxyethyl)ethylenediamine	NCCNCCO	Organic compounds	Organic nitrogen compounds	Organonitrogen compounds	Amines	nan
669	-2.4362421531859395	-2.884907	1.774763796506984	-3.920514746371359	-2.1457509498643748	0.3098484848484849	106.121	1	168	2.589559180589822	2.1408943431245917	1.1052865874044029	2.880050383911387	0.4486648540314677	0.4533672582531086	-2.7466636	1.6552632362196196	2.279137765101773	0.2348484848484848	111-46-6	Diethylene glycol	OCCOCCO	Organic compounds	Organic oxygen compounds	Organooxygen compounds	Ethers	standardized
684	-2.653924716242727	-2.8396494	1.343028478061672	-3.42829297702874	-2.085264498967068	0.0	116.204	1	168	2.4112963614503844	2.2255716221350053	1.6369281006643714	2.979956578726043	0.1857247226153053	0.3421245602561746	-2.8080912	1.3437740597549317	2.2571299241943303	0.0	111-70-6	1-Heptanol	CCCCCCCO	Organic compounds	Lipids and lipid-like molecules	Fatty Acyls	Fatty alcohols	standardized
689	-3.196295481365622	-3.0343578	1.8003293169560997	-4.081885929399515	-2.281556612443416	0.4090250329380764	146.23	1	168	1.9687409986289437	2.130678680684654	1.08315055059505	2.88347986755115	-0.1619376951870332	0.4597638453514434	-3.0334792	1.5374116501454762	2.131557263717357	0.2573913043478261	1117-86-8	1,2-Octanediol	CCCCCCC(O)CO	Organic compounds	Lipids and lipid-like molecules	Fatty Acyls	Fatty alcohols	standardized
709	-3.725758423228477	-3.0466626	1.788563164456098	-4.105959832141893	-2.3173966676857947	0.2420454545454545	134.175	1	168	1.401913180730596	2.081009036505037	1.0217117718171804	2.810274936273278	-0.6790958541824565	0.4576928265318896	-3.1241848	1.783381321791876	2.003486751948893	0.1795454545454545	111-96-6	Diethylene glycol dimethyl ether	COCCOCCOC	Organic compounds	Organic oxygen compounds	Organooxygen compounds	Ethers	standardized
715	-2.71775978921898	-2.8640857	1.4195061891843763	-3.638390181440136	-2.21888399225576	0.0	156.313	1	168	2.4762353090400437	2.329909435569132	1.5556049168188872	2.975111106003264	0.1463258850669087	0.3613581329329231	-2.899197	1.3530474796689909	2.294798001034007	0.0	1120-21-4	Undecane	CCCCCCCCCCC	Organic compounds	Hydrocarbons	Saturated hydrocarbons	Alkanes	standardized
719	-3.050408189317716	-2.910893	1.4226228147522235	-3.7691776756918873	-2.346554860939664	0.0	196.378	1	168	2.2426846433502696	2.3821998848305848	1.523915156976098	2.946537971728321	-0.1395152259082919	0.3650479171178825	-3.0397048	1.2065687678388604	2.253388043998006	0.0	1120-36-1	1-Tetradecene	C=CCCCCCCCCCCCC	Organic compounds	Hydrocarbons	Unsaturated hydrocarbons	Unsaturated aliphatic hydrocarbons	standardized
722	-3.1083949706748903	-3.1132367	1.707579181854185	-4.174815309960333	-2.467236128106148	0.2589395432154053	160.213	1	168	2.096302782017159	2.091461071148097	1.029882442731717	2.7374616245859023	0.0048416950508176	0.4407544707280638	-3.0736973	1.3999893410608588	2.131000433832027	0.1875109717868338	112-07-2	2-Butoxyethyl acetate	CCCCOCCOC(C)=O	Organic compounds	Organic acids and derivatives	Carboxylic acids and derivatives	Carboxylic acid derivatives	standardized
726	-5.552006209517795	-4.2238827	2.8541978845547997	-5.868083248279897	-3.0138853637250973	0.7387095303237574	314.41100000000006	1	168	-0.0545084776347385	1.2736150545732436	-0.3705855163968404	2.4836123681579587	-1.3281235343468962	0.728233928618833	-4.9743986	2.7530261012785693	0.5230991322779002	0.5887095303237574	112143-82-5	Triazamate	CCOC(=O)CSc1nc(C(C)(C)C)nn1C(=O)N(C)C	Organic compounds	Organosulfur compounds	Thioethers	Aryl thioethers	standardized
729	-4.725607271994822	-4.216595	2.968693533878143	-5.972217940593706	-3.003524406715562	0.6125550100018184	330.81500000000005	1	168	0.7939779213570778	1.302990027923029	-0.4526327472418056	2.5160607866363374	-0.5090120991127423	0.7595409393810503	-4.530301	2.500723528872129	0.9892841024862904	0.481126438573247	112226-61-6	Halofenozide	CC(C)(C)N(NC(=O)c1ccc(Cl)cc1)C(=O)c1ccccc1	Organic compounds	Benzenoids	Benzene and substituted derivatives	Benzoic acids and derivatives	standardized
735	-3.0325563938803373	-2.9921799	1.6308214349800825	-3.9426651008863622	-2.3118436659062804	0.0125	156.269	1	168	2.1613164391341746	2.201692945675238	1.2512077321281492	2.8820291671082314	-0.0403765232748685	0.4165456370101785	-2.9408777	1.3990016345407033	2.2529951505472927	0.0	112-31-2	Decanal	CCCCCCCCCC=O	Organic compounds	Organic oxygen compounds	Organooxygen compounds	Carbonyl compounds	standardized
771	-3.17247736186556	-2.9468045	1.4334309915382826	-3.858906462795786	-2.4254754712575037	0.0	252.4859999999999	1	168	2.229759940227493	2.455432771066293	1.5433308392972676	2.97676183083555	-0.2256728383975423	0.3721857104314847	-3.088718	1.204918605374012	2.3135193543061416	0.0	112-88-9	1-Octadecene	C=CCCCCCCCCCCCCCCCC	Organic compounds	Hydrocarbons	Unsaturated hydrocarbons	Unsaturated aliphatic hydrocarbons	standardized
781	-4.562923566159206	-4.661738	2.932281976499257	-6.277882388487656	-3.345600411988399	0.6290486869234497	215.362	1	168	0.7702455095613604	0.6714311572972724	-0.9447133127670896	1.9875686637321677	0.0988143526945535	0.7465454576801053	-4.461457	2.351496230871288	0.8717122944949477	0.4996369222175674	1134-23-2	Cycloate	CCSC(=O)N(CC)C1CCCCC1	Organic compounds	Organosulfur compounds	Thiocarbonyl compounds	Thiocarbamic acid derivatives	standardized
794	-4.721808008879447	-4.796808	2.816532474240272	-6.152253373206393	-3.335720898966121	0.536797476547933	336.826	1	168	0.8055975989502734	0.7305978573505827	-0.6248477653766727	2.1916847088636	0.0749997570812466	0.7176425634501589	-4.721136	2.0510562102363945	0.8062695228063665	0.406797476547933	114369-43-6	Fenbuconazole	N#CC(CCc1ccc(Cl)cc1)(Cn1cncn1)c1ccccc1	Organic compounds	Phenylpropanoids and polyketides	Linear 1,3-diarylpropanoids		standardized
823	-6.692284005595945	-4.390933	2.6933872401043004	-5.846442129029389	-3.153054888925088	0.6364204787460601	190.268	1	168	-1.4129182524745385	0.8884327193173539	-0.567076375907982	2.1263108641963187	-2.3013509687917457	0.6856467404789532	-5.8576245	2.927093185813201	-0.5782587647607257	0.4897538120793935	116-06-3	Aldicarb	CNC(=O)ON=CC(C)(C)SC	Organic compounds	Organic nitrogen compounds	Organonitrogen compounds	Oxime carbamates	standardized
829	-3.812137557584547	-4.0715437	3.389109790076009	-6.395968994496442	-3.0068592044204334	0.544627554383652	344.451	1	168	1.7249898923364009	1.4655837664485636	-0.8588415445754946	2.5302682455005145	0.2594061359579336	0.906396732523149	-3.927357	2.1259382591652622	1.6097705017112716	0.4203032300593277	116-37-0	Bisphenol A bis(2-hydroxypropyl) ether	CC(O)COc1ccc(C(C)(C)c2ccc(OCC(C)O)cc2)cc1	Organic compounds	Benzenoids	Benzene and substituted derivatives	Diphenylmethanes	standardized
851	-4.248541068855486	-4.6994553	3.4064240035206432	-6.747724341074462	-3.3413003375538186	0.7227502445878211	396.38100000000014	1	168	1.3495717601239534	0.8986575757648576	-1.1496115120950223	2.256812491425621	0.4509141923749826	0.8736198307677133	-4.3772135	2.5575267700090745	1.220899356708794	0.5654468738013042	117718-60-2	Thiazopyr	COC(=O)c1c(C(F)F)nc(C(F)(F)F)c(C2=NCCS2)c1CC(C)C	Organic compounds	Organoheterocyclic compounds	Pyridines and derivatives	Pyridinecarboxylic acids and derivatives	standardized
865	-3.191298571761753	-3.671563	2.4494419676778603	-5.237027782029342	-2.787585814351482	0.6406060606060605	261.975	1	168	2.226961277267594	1.7466969339292326	0.1812320670000047	2.630674034677865	0.4802643383182032	0.6367942893429419	-3.6160154	2.5655206736735936	1.8022444233299104	0.4729249011857707	1185-57-5	Ferric ammonium citrate	O=C([O-])CC([O-])(CC(=O)[O-])C(=O)[O-].[Fe+3].[NH4+]	Organic compounds	Organic acids and derivatives	Carboxylic acids and derivatives	Tricarboxylic acids and derivatives	nan
887	-4.789429918078522	-4.428395	2.783846929789032	-5.788558945510792	-3.004712015721761	0.7191324157314375	333.86300000000006	1	168	0.734138373434051	1.0951735062530457	-0.2649906539982196	2.518856275790812	-0.3610351236144105	0.7096765673106348	-4.5425673	2.513739581433552	0.981001049315812	0.5706130952974866	119168-77-3	Tebufenpyrad	CCc1nn(C)c(C(=O)NCc2ccc(C(C)(C)C)cc2)c1Cl	Organic compounds	Benzenoids	Benzene and substituted derivatives	Phenylpropanes	standardized
895	-4.921779721536593	-4.8600745	2.897474503001217	-6.178541248279857	-3.2810667452786406	0.5191030276792677	406.2690000000001	1	168	0.6870339635942193	0.748739152635434	-0.5697275631490448	2.3277469398521715	-0.061705201425509	0.737595686428362	-4.7478776	2.517609419326972	0.8609360982752315	0.3885474721237122	119446-68-3	Difenoconazole	CC1COC(Cn2cncn2)(c2ccc(Oc3ccc(Cl)cc3)cc2Cl)O1	Organic compounds	Benzenoids	Benzene and substituted derivatives	Diphenylethers	standardized
912	-3.85603333557111	-4.0127897	2.7822274709640045	-5.787296902841908	-3.005069431877904	0.3371717171717171	678.615	1	168	1.9755901194215009	1.818833723095832	0.0443265521507024	2.826554023114707	0.1567563906862141	0.7228792764576549	-3.8598716	2.2710742060959097	1.9717518374424428	0.2571717171717171	12004-14-7	Aluminum calcium oxide sulfate (Al2Ca6O6(SO4)3)	O=S(=O)([O-])[O-].O=S(=O)([O-])[O-].O=S(=O)([O-])[O-].O=[Ca].O=[Ca].O=[Ca].O=[Ca].O=[Ca].O=[Ca].[Al+3].[Al+3]	Inorganic compounds	Mixed metal/non-metal compounds	Post-transition metal oxoanionic compounds	Post-transition metal sulfates	non-standardized
934	-3.614722226868417	-3.8618965	2.35755774774299	-5.300570328766992	-2.9430125810240018	0.75	1061.741000000001	1	168	2.411296361450384	2.164122083800241	0.7254482595518092	3.0830060072948	0.2471742880241612	0.6061785975963281	-3.7696214	2.075537317598518	2.256397203664715	0.6	12023-91-5	Iron strontium oxide (Fe12SrO19)	[Fe+3].[Fe+3].[Fe+3].[Fe+3].[Fe+3].[Fe+3].[Fe+3].[Fe+3].[Fe+3].[Fe+3].[Fe+3].[Fe+3].[O-2].[O-2].[O-2].[O-2].[O-2].[O-2].[O-2].[O-2].[O-2].[O-2].[O-2].[O-2].[O-2].[O-2].[O-2].[O-2].[O-2].[O-2].[O-2].[Sr+2]	Inorganic compounds	Mixed metal/non-metal compounds	Transition metal organides	Transition metal oxides	non-standardized
935	-3.705299844488082	-3.3001578	2.9443101725793834	-5.069187613412586	-2.1248774408332025	0.7	144.943	1	168	1.4558974015238604	1.8610394393138463	0.0920096325993563	3.03631980517874	-0.4051420590724324	0.7550121185901245	-3.7323918	2.672844570205959	1.4288053964377825	0.5333333333333333	12027-06-4	Ammonium iodide	[I-].[NH4+]	Inorganic compounds	Homogeneous non-metal compounds	Other non-metal halides		non-standardized
970	-2.908402614677171	-3.3343818	1.8420926067634031	-4.507161051969367	-2.6650684452059634	0.413633365135614	194.186	1	168	2.379815301204202	1.953836090824172	0.7810568639120061	2.623149470675409	0.4259792040941912	0.4783675463135654	-3.2748017	1.5871597116038427	2.0134161820699954	0.290197628458498	120-61-6	Dimethyl terephthalate	COC(=O)c1ccc(C(=O)OC)cc1	Organic compounds	Benzenoids	Benzene and substituted derivatives	Benzoic acids and derivatives	standardized
1008	-2.7361759046394547	-3.891776	2.765109101967419	-5.078123091128592	-2.313013989161173	0.6333333333333332	140.434	1	168	2.4112963614503844	1.2556961706400411	0.0693491749612469	2.834458276928666	1.1556001802604476	0.7050289429979436	-3.2148447	2.3498692980508493	1.932627547827819	0.4999999999999999	12135-22-7	Palladium(2+) dihydroxide	[OH-].[OH-].[Pd+2]	Inorganic compounds	Mixed metal/non-metal compounds	Transition metal oxoanionic compounds	Transition metal hydroxides	non-standardized
1020	-3.8017192601927694	-4.026988	9.73465975370786	-12.771844097428003	-3.037184343720144	0.6252643926524722	225.29500000000004	1	168	1.5510322932864755	1.325763529673714	-7.419092543948758	2.315567209759102	0.225268769287211	2.7876494254110367	-3.9841983	3.390707275974328	1.3685532094564017	0.4742771684945165	121552-61-2	Cyprodinil	Cc1cc(C2CC2)nc(Nc2ccccc2)n1	Organic compounds	Benzenoids	Benzene and substituted derivatives	Aniline and substituted anilines	standardized
1025	-5.11381815408652	-4.1900067	2.8645966810821566	-5.629668140703308	-2.765071459621152	0.311111111111111	239.069	1	168	0.2647051108549301	1.188516552394303	-0.2511448757618583	2.6134518053202984	-0.923811421145846	0.7306959076625618	-4.8168406	2.623920111480923	0.5616826189053318	0.2444444444444444	12158-74-6	Copper hydroxide phosphate (Cu2(OH)(PO4))	O=P([O-])([O-])[O-].[Cu+2].[Cu+2].[OH-]	Inorganic compounds	Mixed metal/non-metal compounds	Transition metal oxoanionic compounds	Transition metal phosphates	non-standardized
1057	-4.428865100593072	-4.708338	1.998139966945963	-5.641593420772902	-3.643453453826939	0.3753456221198156	396.10300000000007	1	168	1.1689430310778504	0.8894703490066606	-0.0437852891019799	1.9543546778439829	0.2794726832204048	0.5087445696520444	-4.4726624	1.842413595365836	1.125145691228583	0.2785714285714286	122-18-9	Benzylhexadecyldimethylammonium chloride	CCCCCCCCCCCCCCCC[N+](C)(C)Cc1ccccc1.[Cl-]	Organic compounds	Benzenoids	Benzene and substituted derivatives	Alkyldimethylbenzylammonium halides	standardized
1075	-4.174305509608219	-3.862301	1.8292067747372327	-4.8093328085544735	-2.980126033817241	0.3831501831501831	169.227	1	168	1.054164145876876	1.3661685386430518	0.4191368469306216	2.2483436216678543	-0.3120043983869056	0.4661072726577382	-3.9778972	1.9160725305122897	1.2505724971502918	0.2754578754578755	122-39-4	Diphenylamine	c1ccc(Nc2ccccc2)cc1	Organic compounds	Benzenoids	Benzene and substituted derivatives	Aniline and substituted anilines	standardized
1114	-3.374729123503448	-3.7447793	2.2010046759187545	-5.1189635056788525	-2.917958829760098	0.6135992089650626	508.7510000000004	1	168	2.331776152379077	1.9617259268688796	0.5875417702036726	2.788546446122427	0.3700502248699653	0.5686793198035538	-3.5036557	1.7866809703167186	2.202849610665731	0.4818918918918918	122886-55-9	N,N'-[Methylenedi(4,1-phenylene)]bis(N'-octylurea)	CCCCCCCCNC(=O)Nc1ccc(Cc2ccc(NC(=O)NCCCCCCCC)cc2)cc1	Organic compounds	Benzenoids	Benzene and substituted derivatives	Diphenylmethanes	standardized
1181	-4.527631000567485	-4.1947603	2.578702365997132	-5.678017168061343	-3.099314802064211	0.4870627640543524	362.40600000000006	1	168	1.0315643786837605	1.3644350522141064	-0.1188217888100975	2.4598805771870342	-0.3328706779966843	0.6578616446860672	-4.343722	2.198509217026992	1.215473505835195	0.3806797853309481	1241-94-7	2-Ethylhexyl diphenyl phosphate	CCCCC(CC)COP(=O)(Oc1ccccc1)Oc1ccccc1	Organic compounds	Organic acids and derivatives	Organic phosphoric acids and derivatives	Phosphate esters	standardized
1186	-4.16194784186848	-4.2007594	2.185939055786269	-5.333331797308071	-3.147392741521802	0.0	297.5709999999999	1	168	1.3116427625804268	1.2728311755013468	0.1402588071408357	2.326197862927105	0.0388115689896739	0.5569930957187229	-4.1783414	1.9562222832392016	1.2952492063074454	0.0	124-28-7	N,N-Dimethyl-1-octadecanamine	CCCCCCCCCCCCCCCCCCN(C)C	Organic compounds	Organic nitrogen compounds	Organonitrogen compounds	Amines	standardized
1196	-4.337547464077104	-3.73591	2.274142247958077	-5.32654114806031	-3.052398900102233	0.4400491467456609	1278.4530000000002	1	168	1.769137302531753	2.370774833126364	0.7801436185485461	3.0542858665066235	-0.6016375252648478	0.6151038815550718	-3.8597448	1.912169352984668	2.246939957803796	0.3292799159764302	124605-82-9	Direct Blue 301	Cc1cc(N=Nc2ccc(N=Nc3c(S(=O)(=O)[O-])cc4cc(S(=O)(=O)[O-])cc(N)c4c3O)cc2)ccc1N=Nc1c(S(=O)(=O)[O-])cc2cc(S(=O)(=O)[O-])cc(N)c2c1O.[Li+].[Li+].[Li+].[Li+].[Na].[Na].[Na].[Na].[Na].[Na].[Na].[Na].[Na].[Na].[Na].[Na].[Na].[Na].[Na].[Na]	Organic compounds	Benzenoids	Naphthalenes	Naphthalene sulfonic acids and derivatives	standardized
1208	-5.078251932966321	-4.816512	2.371405698250494	-5.871737628487428	-3.500331930236934	0.5546465500691891	333.86300000000006	1	168	0.4453163585462517	0.7070561834382443	-0.3481693369748552	2.023236361275639	-0.2617398251171998	0.6038419062780195	-4.8544273	2.090517034199833	0.6691409628944107	0.4283307605955049	125225-28-7	Ipconazole	CC(C)C1CCC(Cc2ccc(Cl)cc2)C1(O)Cn1cncn1	Organic compounds	Lipids and lipid-like molecules	Prenol lipids	Monoterpenoids	standardized
1264	-2.614455039868819	-3.1599834	2.110278393415336	-4.419622360092199	-2.309343966676863	0.1963636363636363	82.034	1	168	2.299538848514705	1.7540104924961566	0.4943715282913246	2.6046499217066605	0.5455283566613325	0.5406031524182292	-3.050082	1.8280131777864588	1.86391192266767	0.1563636363636363	127-09-3	Sodium acetate	CC(=O)[O-].[Na+]	Organic compounds	Organic acids and derivatives	Carboxylic acids and derivatives	Carboxylic acid derivatives	nan
1274	-4.442093056096414	-3.706326	2.4106668405943825	-5.271774179908924	-2.8611073393145414	0.5998625477718911	206.32899999999992	1	168	0.8724672172225373	1.6082342630727282	0.0427860934100268	2.4534529340044093	-0.735767048253396	0.6298632080184767	-4.1468406	1.984384037541369	1.167719715164286	0.3871256038647343	127-51-5	alpha-Isomethylionone	CC(=O)C(C)=CC1=C(C)CCCC1(C)C	Organic compounds	Lipids and lipid-like molecules	Prenol lipids	Sesquiterpenoids	standardized
1296	-3.2004322297189858	-3.4412344	2.007179350714649	-4.720203792929169	-2.71302444221452	0.6696987958278282	205.17	1	168	2.1116816287337064	1.8708795029821697	0.5919100655235232	2.599089416238172	0.240802120485482	0.5213644832018879	-3.3309178	1.7691786386512778	1.9811960218222773	0.5236381897672221	128-44-9	Sodium saccharin	O=C1[N-]S(=O)(=O)c2ccccc21.[Na+]	Organic compounds	Organoheterocyclic compounds	Benzothiazoles		standardized
1308	-4.098121794834885	-4.485126	2.927028308696292	-6.006599011498909	-3.079570702802617	0.6683937115516063	413.1790000000001	1	168	1.5180164453701892	1.1310122222937318	-0.3904607712938348	2.536567537402457	0.387004223689285	0.7457456289692304	-4.245988	2.243652288716095	1.3701503407486797	0.5074483506062453	129630-19-9	Pyraflufen-ethyl	CCOC(=O)COc1cc(-c2nn(C)c(OC(F)F)c2Cl)c(F)cc1Cl	Organic compounds	Organoheterocyclic compounds	Azoles	Pyrazoles	standardized
1320	-3.68210851198716	-3.9157634	2.6655933915418424	-5.747037857221475	-3.0814444656796325	0.6446287723300465	1239.9519999999986	1	168	2.4112963614503844	2.177641494979703	0.3463670162160699	3.0119604077579125	0.2336548661561504	0.7135361085996529	-3.7437828	2.561071881471832	2.349622117351368	0.5059190949106915	13003-12-8	4,4'-Butylidenebis(6-tert-butyl-3-methylphenyl ditridecyl phosphite)	CCCCCCCCCCCCCOP(OCCCCCCCCCCCCC)Oc1cc(C)c(C(CCC)c2cc(C(C)(C)C)c(OP(OCCCCCCCCCCCCC)OCCCCCCCCCCCCC)cc2C)cc1C(C)(C)C	Organic compounds	Benzenoids	Benzene and substituted derivatives	Diphenylmethanes	standardized
1370	-2.621744831809554	-3.4011374	1.8908354412170207	-4.566262611264048	-2.675427170047028	0.4158657842795773	194.18599999999995	1	168	2.6664730840718183	1.8870805570532092	0.7219553046173243	2.612790745834345	0.7793925201801919	0.4871126676350839	-3.3460023	1.7213914786775169	1.94221558822862	0.2883636363636364	131-11-3	Dimethyl phthalate	COC(=O)c1ccccc1C(=O)OC	Organic compounds	Benzenoids	Benzene and substituted derivatives	Benzoic acids and derivatives	standardized
1372	-3.796459743446764	-3.545748	1.9020776515672004	-4.747053082148644	-2.844975430581443	0.5022459893048128	246.262	1	168	1.5949376587962067	1.8456494166940065	0.6443443200943272	2.546421971661528	-0.2507117480701772	0.4928635901048964	-3.5391943	1.6654224942379057	1.8522030669989176	0.379047619047619	131-17-9	Diallyl phthalate	C=CCOC(=O)c1ccccc1C(=O)OCC=C	Organic compounds	Benzenoids	Benzene and substituted derivatives	Benzoic acids and derivatives	standardized
1375	-4.069694018975974	-3.4610746	1.5918583228016363	-4.387750901159195	-2.7958925783575586	0.524975454652874	230.348	1	168	1.2926904268606754	1.9013098483880928	0.9746335446774542	2.5664918674790904	-0.6086194282929904	0.4065446817868802	-3.57003	1.54840153380392	1.7923544760342978	0.3858678955453148	13122-18-4	Hexaneperoxoic acid, 3,5,5-trimethyl-, 1,1-dimethylethyl ester	CC(CC(=O)OOC(C)(C)C)CC(C)(C)C	Organic compounds	Organic acids and derivatives	Carboxylic acids and derivatives	Peroxycarboxylic acids and derivatives	standardized
1384	-3.013270052407432	-3.5984864	2.657954477890527	-5.41898063745893	-2.761026159568404	0.6666666666666666	265.807	1	168	2.411296361450384	1.8260799909750576	0.0055857763988855	2.6635402542894124	0.5852163710849996	0.7103464086692365	-3.3290586	2.3329498031394458	2.0955077657799985	0.5333333333333333	1313-96-8	Niobium oxide (Nb2O5)	[Nb+5].[Nb+5].[O-2].[O-2].[O-2].[O-2].[O-2]	Inorganic compounds	Mixed metal/non-metal compounds	Miscellaneous mixed metal/non-metals		non-standardized
1385	-3.1156590217768656	-3.556056	2.4908773505707367	-5.070978481600148	-2.580101131029412	0.8493506493506493	336.47700000000003	1	168	2.4112963614503844	1.9708993565356376	0.4559769016271014	2.9468542521978383	0.4403970008671773	0.6400589462515713	-3.3695717	3.464914437701481	2.1573836938861524	0.6779220779220779	1313-97-9	Neodymium(III) oxide	O=[Nd]O[Nd]=O	Inorganic compounds	Mixed metal/non-metal compounds	Lanthanide organides	Lanthanide oxides	non-standardized
1398	-5.762022565591148	-4.068319	3.1611024612352256	-5.924595856388918	-2.7634933951536924	0.9397911445279864	258.118	1	168	-0.3502042742278446	1.3434994581078528	-0.5127775650256147	2.648324896209611	-1.6937037217495954	0.8080736174326957	-4.265223	3.216441071084849	1.1465952692952903	0.7485527544351074	1314-84-7	Zinc phosphide	[Zn]=P[Zn]P=[Zn]	Inorganic compounds	Mixed metal/non-metal compounds	Miscellaneous mixed metal/non-metals		non-standardized
1457	-3.2259332694709024	-3.5539398	2.1538128284622355	-4.660474165721352	-2.5066613372591164	0.5252136752136752	106.168	1	168	1.8000603666943655	1.472053804458828	0.365519470443916	2.5193322989061517	0.3280065498650351	0.5489723272763903	-3.442843	1.7172726512125172	1.5831506893831395	0.340172735760971	1330-20-7	Xylenes	Cc1cccc(C)c1	Organic compounds	Benzenoids	Benzene and substituted derivatives	Xylenes	standardized
1468	-4.376976060098218	-3.7400491	2.5127051990189444	-5.35931641400858	-2.846611214989636	0.4933333333333333	313.78799999999995	1	168	1.119660271015567	1.7565872173055896	0.1373199171052049	2.6500251161241493	-0.6369269363341798	0.6548896366888087	-4.213927	2.082431404960219	1.2827095500400432	0.3333333333333333	1332-07-6	Zinc borate	[O-]B([O-])[O-].[O-]B([O-])[O-].[Zn+2].[Zn+2].[Zn+2]	Inorganic compounds	Mixed metal/non-metal compounds	Transition metal oxoanionic compounds	Transition metal borates	non-standardized
1485	-4.268620478232456	-3.7844148	2.156958740293467	-5.054840676941592	-2.897881936648125	0.5599465148378192	206.32899999999992	1	168	1.045939795086495	1.530145519995972	0.2597195963773587	2.416678336670825	-0.4842057100134616	0.5515799131213052	-4.1096673	2.01552374947052	1.2048929649322857	0.3569392684610076	1335-46-2	Methylionone	CCC(=O)C=CC1=C(C)CCCC1(C)C	Organic compounds	Lipids and lipid-like molecules	Prenol lipids	Sesquiterpenoids	standardized
1495	-4.25557172708202	-3.6054533	2.356541616954656	-5.25235969858093	-2.895818081626274	0.6773109243697479	402.0340000000001	1	168	1.348691055823312	1.9988095504916552	0.3519030843244021	2.7084447012790585	-0.6501184742896617	0.6370654683290345	-4.0837865	2.249077987531557	1.5204762950412631	0.4206971677559913	1338-02-9	Copper napthenate	CCC1CCC(CCC(=O)[O-])C1.CCC1CCC(CCC(=O)[O-])C1.[Cu+2]	Organic compounds	Organic acids and derivatives	Carboxylic acids and derivatives	Carboxylic acid derivatives	nan
1507	-4.168845368962618	-3.3090973	3.155396056993772	-5.286035840712733	-2.130639783718961	0.75	57.043000000000006	1	168	0.587356988855675	1.4471050681771171	-0.5298334828944403	2.625562574099332	-0.8597480789235554	0.8159540563468255	-4.049128	2.4275328560673604	0.7070742850326207	0.6	1341-49-7	Ammonium hydrogen difluoride	F.[F-].[NH4+]	Inorganic compounds	Homogeneous non-metal compounds	Halogen organides	Halogen hydrides	non-standardized
1516	-3.3996996499874736	-3.183405	2.1818410883640302	-4.5370370325234415	-2.3551959441594112	0.6068181818181818	122.063	1	168	1.6868843896248653	1.903179131599279	0.5495470070888974	2.731388095452928	-0.216294727502122	0.5629080845982973	-3.2403624	2.2455919904845065	1.8462216456949327	0.4613636363636363	1344-09-8	Sodium silicate	O=[Si]([O-])[O-].[Na+].[Na+]	Inorganic compounds	Mixed metal/non-metal compounds	Alkali metal oxoanionic compounds	Alkali metal silicates	non-standardized
1535	-3.0864384688343898	-4.4694705	4.05538129479579	-7.01500853743772	-2.959627242641929	0.7358585858585859	268.89	1	168	2.343136182308306	0.960104148087996	-1.5854338862950244	2.469947408500766	1.3830320321116552	1.0491640714846098	-3.5426104	3.387399092419334	1.886964252018194	0.5691919191919192	13465-77-5	Disilane, hexachloro-	Cl[Si](Cl)(Cl)[Si](Cl)(Cl)Cl	Inorganic compounds	Mixed metal/non-metal compounds	Metalloid salts	Metalloid chlorides	non-standardized
1650	-3.3144655096920417	-3.796009	2.4290331495128927	-5.338558225038148	-2.9095250755252557	0.6898923719958203	138.17	1	168	1.8259482478990323	1.3444047068551206	-0.198144467447074	2.2308886820658187	0.4815435540286614	0.63034113707448	-3.5433633	2.279316905804603	1.5970504343510037	0.5381682340647858	13811-50-2	2-Imidazolidinone, 1,3-diethenyl-	C=CN1CCN(C=C)C1=O	Organic compounds	Organoheterocyclic compounds	Azolidines	Imidazolidines	standardized
1652	-3.69856846936644	-3.935757	2.544831897768463	-5.33482624784692	-2.7899943500784574	0.7083333333333334	292.319	1	168	1.7672885749577565	1.5301001174436968	0.1310307964772758	2.675862694245738	0.2371884524017486	0.6478764905183826	-3.6988475	2.2495303378709384	1.7670095213865729	0.5333333333333334	13814-97-6	Borate(1-), tetrafluoro-, tin(2+) (2:1)	F[B-](F)(F)F.F[B-](F)(F)F.[Sn+2]	Inorganic compounds	Mixed metal/non-metal compounds	Metalloid salts	Metalloid fluorides	non-standardized
1667	-2.7175449959638525	-3.1388502	2.40481604270165	-4.714541353442527	-2.3097253107408773	0.3690909090909091	119.07699999999998	1	168	2.358282888628085	1.936977689223739	0.3612865311494099	2.76610257385106	0.4213052161333155	0.6303034848817297	-2.9916694	1.9473473952578464	2.0841584618228923	0.26	13845-18-6	Monosodium sulfamate	NS(=O)(=O)[O-].[Na+]	Inorganic compounds	Mixed metal/non-metal compounds	Alkali metal organides	Alkali metal oxides	non-standardized
1805	-3.400085577881219	-3.255439	1.422734712167828	-4.084374611426254	-2.661639899258426	0.032	254.41399999999987	1	168	2.005455428291123	2.150101985365521	1.3211663947460883	2.743901106913916	-0.1446465348361751	0.3633838133705318	-3.240872	1.2897004459182448	2.164669087662078	0.0	142-90-5	Dodecyl 2-methylacrylate	C=C(C)C(=O)OCCCCCCCCCCCC	Organic compounds	Lipids and lipid-like molecules	Fatty Acyls	Fatty alcohol esters	standardized
1866	-4.2121626763021816	-4.5062118	2.6208165566394266	-5.860749499374102	-3.239932942734676	0.7625724952649725	380.4100000000001	1	168	1.368089248597622	1.0740401545303082	-0.2804975744742986	2.340318982165128	0.2940490813577305	0.6678606973825595	-4.2751355	2.2046125317995324	1.3051164181775607	0.6054296381221154	145742-28-5	CP-122721	COc1ccc(OC(F)(F)F)cc1CNC1CCCNC1c1ccccc1	Organic compounds	Organoheterocyclic compounds	Piperidines	Phenylpiperidines	standardized
1918	-2.956800808355608	-3.899579	2.749125412263798	-5.325471736160399	-2.5763463238966007	0.75	225.444	1	168	2.3962378730631344	1.4534596282239762	0.0275669452583439	2.776692357522142	0.9427782398011302	0.7004712870369558	-4.0717645	2.2592947783725665	1.2812742261526011	0.6	14898-67-0	Ruthenium(3+) chloride--water (1/3/1)	O.[Cl-].[Cl-].[Cl-].[Ru+3]	Inorganic compounds	Mixed metal/non-metal compounds	Transition metal salts	Transition metal chlorides	non-standardized
1931	-4.458007173980335	-4.0749846	2.934191895493467	-5.976482279992243	-3.0422903844987754	0.6796417481972546	300.35800000000006	1	168	1.0196320298395305	1.402654647435711	-0.4988430761723768	2.4353488193210904	-0.3830226235042611	0.7661245757205074	-4.2731705	2.544898997636076	1.2044687438705977	0.5358694005485176	149877-41-8	Bifenazate	COc1ccc(-c2ccccc2)cc1NNC(=O)OC(C)C	Organic compounds	Benzenoids	Benzene and substituted derivatives	Biphenyls and derivatives	standardized
1950	-3.4651381319296624	-3.427682	1.928641038975976	-4.648823048321049	-2.7201820093450726	0.3646877987031439	288.385	1	168	1.9948345353984316	2.032290742054489	0.8111496190070452	2.739790657983021	-0.0374562090170647	0.5000812294625092	-3.4206855	1.7932694830666351	2.039287127503754	0.2588054457619675	151-21-3	Sodium dodecyl sulfate	CCCCCCCCCCCCOS(=O)(=O)[O-].[Na+]	Organic compounds	Organic acids and derivatives	Organic sulfuric acids and derivatives	Alkyl sulfates	standardized
1951	-3.7222290329622494	-3.8601415	2.4233986482826637	-5.304085880334822	-2.8806872320521584	0.4666666666666666	533.7720000000003	1	168	2.0051267553644143	1.867214275779058	0.4232699079918419	2.8466685562745053	0.1379124827695621	0.6206566418982428	-3.7579174	2.1452841204038866	1.9694383706356504	0.3666666666666666	15123-80-5	Aluminum molybdate(VI) (Al2(MoO4)3)	[Al+3].[Al+3].[Mo+6].[Mo+6].[Mo+6].[O-2].[O-2].[O-2].[O-2].[O-2].[O-2].[O-2].[O-2].[O-2].[O-2].[O-2].[O-2]	Inorganic compounds	Mixed metal/non-metal compounds	Post-transition metal salts		non-standardized
1971	-4.473799791314328	-4.2946157	4.975311370001352	-7.955162067182703	-2.979850697181351	0.653878006051919	371.258	1	168	1.0958760294443994	1.2750600673687515	-2.385486246423976	2.5898251235773766	-0.1791840457698947	1.3666530534020365	-4.4407063	2.371628398981395	1.1289695736328142	0.5205446727185857	1530-32-1	Phosphonium, ethyltriphenyl-, bromide (1:1)	CC[P+](c1ccccc1)(c1ccccc1)c1ccccc1.[Br-]	Organic compounds	Benzenoids	Benzene and substituted derivatives	Phenylphosphines and derivatives	standardized
1978	-4.18382369923176	-3.707435	1.5367313008509569	-4.534143270676209	-2.997411969825252	0.1006535947712418	389.13	1	168	1.4062710148210569	1.8826598163434063	1.0559514433766082	2.592682744227565	-0.4763888065773409	0.3912139697740275	-3.7383788	1.4422004864922688	1.8517159674957175	0.0784313725490196	15375-84-5	Manganate(2-), [[N,N'-1,2-ethanediylbis[N-[(carboxy-.kappa.O)methyl]glycinato-.kappa.N,.kappa.O]](4-)]-, disodium, (OC-6-21)-	O=C([O-])CN(CCN(CC(=O)[O-])CC(=O)[O-])CC(=O)[O-].[Mn+2].[Na+].[Na+]	Organic compounds	Organic acids and derivatives	Carboxylic acids and derivatives	Tetracarboxylic acids and derivatives	nan
1995	-5.086201539088421	-5.6281037	3.2916148160296004	-6.467338300094583	-3.1757234840649824	0.6340758228449663	435.2620000000004	1	168	0.5525492141919126	0.0106470360810297	-0.8285875468142493	2.463027269215351	0.5419021939743232	0.9063709104462826	-5.0858254	2.8512394201376727	0.5529253237102895	0.49261240821082	15535-79-2	1,3,2-Oxathiastannolan-5-one, 2,2-dioctyl-	CCCCCCCC[Sn]1(CCCCCCCC)OC(=O)CS1	Organic compounds	Organic acids and derivatives	Carboxylic acids and derivatives	Carboxylic acid derivatives	non-standardized
2000	-6.237522671897965	-5.0371213	5.363439485372343	-8.629134503179348	-3.265695017807005	0.6029018746398498	1008.2560000000004	1	168	-0.2339518567807801	0.9664495195431608	-2.625563688062163	2.73787579731018	-1.20040137596901	1.4180728451528737	-6.239913	3.7528213414018152	-0.2363421667188716	0.4374342487405691	155569-91-8	Emamectin benzoate	CCC(C)C1OC2(C=CC1C)CC1CC(CC=C(C)C(OC3CC(OC)C(OC4CC(OC)C(NC)C(C)O4)C(C)O3)C(C)C=CC=C3COC4C(O)C(C)=CC(C(=O)O1)C34O)O2.O=C(O)c1ccccc1	Organic compounds	Organic oxygen compounds	Organooxygen compounds	Carbohydrates and carbohydrate conjugates	standardized
2161	-3.677313766186421	-3.3535388	1.8572140452780843	-4.5312127315415855	-2.673998686263501	0.5811884692574348	128.17099999999996	1	168	1.4304760065417017	1.7542510126906417	0.5765770411865365	2.433791086464621	-0.3237750145842479	0.4817562041708041	-3.3736873	1.5925665578036408	1.7341025193957895	0.4597598978288634	1663-39-4	tert-Butyl acrylate	C=CC(=O)OC(C)(C)C	Organic compounds	Organic acids and derivatives	Carboxylic acids and derivatives	Acrylic acids and derivatives	standardized
2176	-3.322918030801725	-3.6757913	2.161439498328121	-5.012771797009919	-2.851332298681798	0.535946127946128	263.322	1	168	2.09756911421191	1.7446958950742255	0.4077153480037161	2.569154846331837	0.352873232778597	0.5572787356030119	-3.504284	1.9620365052562097	1.9162032301247665	0.4147340067340067	16803-97-7	Benzenesulfonamide, 4-amino-N-(4-aminophenyl)-	Nc1ccc(NS(=O)(=O)c2ccc(N)cc2)cc1	Organic compounds	Benzenoids	Benzene and substituted derivatives	Benzenesulfonamides	standardized
2265	-6.992755996440168	-5.8689013	3.761749668482624	-7.078052877118317	-3.3163032086356927	0.5045690244419827	500.1259999999999	1	168	-1.293676563682112	-0.1698218380426895	-1.3789734443602608	2.382776224122364	-1.1238547436935864	1.0006189085474015	-6.397082	2.685349220568634	-0.6980024117839579	0.3787480063795853	1763-23-1	Perfluorooctanesulfonic acid	O=S(=O)(O)C(F)(F)C(F)(F)C(F)(F)C(F)(F)C(F)(F)C(F)(F)C(F)(F)C(F)(F)F	Organic compounds	Organohalogen compounds	Alkyl halides	Alkyl fluorides	nan
2269	-3.1026732754065014	-3.226627	1.348123099905489	-3.9774483983925286	-2.62932529848704	0.0260869565217391	326.5650000000001	1	168	2.4112963614503844	2.287342509602523	1.5365212384643574	2.884644338369846	0.1239538360284351	0.3433130860814363	-3.1697795	1.218756929149043	2.3441901088768207	0.0	17671-26-0	Dodecyl nonan-1-oate	CCCCCCCCCCCCOC(=O)CCCCCCCC	Organic compounds	Lipids and lipid-like molecules	Fatty Acyls	Fatty alcohol esters	standardized
2292	-4.714091316127203	-4.4874687	2.903562123655795	-5.981817048715941	-3.078254925060146	0.7168218682428456	491.12000000000006	1	168	0.9770963042450376	1.2037189121352203	-0.2906294283437	2.612932695312095	-0.2266225966447814	0.7400242036797899	-4.559084	2.3735021910674545	1.1321036729757024	0.5661369367359963	179101-81-6	Pyridalyl	FC(F)(F)c1ccc(OCCCOc2c(Cl)cc(OCC=C(Cl)Cl)cc2Cl)nc1	Organic compounds	Benzenoids	Benzene and substituted derivatives	Halobenzenes	standardized
2337	-4.459137791377047	-4.002844	3.0267921618466724	-5.945036017359634	-2.9182438555129613	0.6401036326756409	829.6389999999999	1	168	1.4597513679714955	1.9160452934152408	-0.0261468580110913	3.000645303835581	-0.4562939345655232	0.7878285202534728	-4.0711684	2.1333139210316263	1.847720724126887	0.4946490872210953	18472-87-2	D&C Red 28	O=C1OC2(c3cc(Br)c([O-])c(Br)c3Oc3c2cc(Br)c([O-])c3Br)c2c(Cl)c(Cl)c(Cl)c(Cl)c21.[Na+].[Na+]	Organic compounds	Organoheterocyclic compounds	Benzopyrans	1-benzopyrans	standardized
2339	-2.643027839573037	-3.2315993	1.5902254945456271	-4.207440294569352	-2.6172148000237248	0.5938496088090408	158.285	1	168	2.556411920988052	1.967840412499322	0.9919994659917362	2.5822249605373635	0.5885714913290627	0.4093238237028709	-3.1983626	1.3879491515236375	2.001077183245654	0.4235294117647059	18479-57-7	2,6-Dimethyloctan-2-ol	CCC(C)CCCC(C)(C)O	Organic compounds	Organic oxygen compounds	Organooxygen compounds	Alcohols and polyols	standardized
2358	-4.939180815278117	-3.572501	2.576018563412984	-5.355259598756986	-2.7792410353440022	0.2	252.665	1	168	0.4633642708854988	1.8300441375936471	0.0472854874066297	2.623304050819614	-1.366679871140544	0.6923634205962712	-4.195095	2.330295970130296	1.2074500424791563	0.16	18718-11-1	unnamed [18718-11-1]	O=P([O-])(O)O.O=P([O-])(O)O.[Ni+2]	Inorganic compounds	Mixed metal/non-metal compounds	Transition metal oxoanionic compounds	Transition metal phosphates	non-standardized
2370	-3.150641783510181	-2.9890528	1.371328026918547	-3.8526950984417576	-2.4813670715232106	0.0	364.7020000000002	1	168	2.411296361450385	2.572885349769116	1.709243046518808	3.0805710734373557	-0.1615890109882083	0.355073989585883	-3.100284	1.2231232979568545	2.4616540431943355	0.0	18835-33-1	1-Hexacosene	C=CCCCCCCCCCCCCCCCCCCCCCCCC	Organic compounds	Hydrocarbons	Unsaturated hydrocarbons	Unsaturated aliphatic hydrocarbons	standardized
2376	-4.244444679255504	-4.9007773	2.860845037779317	-6.136786780751444	-3.275941742972127	0.6536667088562406	408.7350000000001	1	168	1.366997148708222	0.7106644969742303	-0.5253449527877179	2.3355000849915992	0.6563326606797988	0.7291920679179652	-4.4267335	2.0539755771492803	1.1847083354263055	0.4869103389103388	188489-07-8	Flufenpyr-ethyl	CCOC(=O)COc1cc(-n2ncc(C(F)(F)F)c(C)c2=O)c(F)cc1Cl	Organic compounds	Benzenoids	Benzene and substituted derivatives	Phenoxyacetic acid derivatives	standardized
2408	-4.300772945750408	-4.2204385	2.4926469984135617	-5.491633443783293	-2.9989864453697312	0.6266174896293323	211.69200000000004	1	168	1.0249315002637909	1.1052659774633862	-0.1659289977690942	2.326718000644468	-0.0803344653732107	0.6355068887423001	-4.2231154	2.0922217228124977	1.1025890077003504	0.4966174896293323	1918-16-7	Propachlor	CC(C)N(C(=O)CCl)c1ccccc1	Organic compounds	Benzenoids	Benzene and substituted derivatives	Anilides	standardized
2471	-2.9231572156480623	-3.3584502	1.6514126257854311	-4.370703261616833	-2.7192906358314017	0.5896373344428263	178.30399999999997	1	168	2.3280038704237693	1.8927109006521048	0.880457824454999	2.53187045024043	0.4352929586836027	0.4249786752039711	-3.2850313	1.5312648682377574	1.9661297635320043	0.456304001109493	2031-67-6	Triethoxymethylsilane	CCO[Si](C)(OCC)OCC	Organic compounds	Organometallic compounds	Organometalloid compounds	Organosilicon compounds	standardized
2497	-6.587580286506187	-6.367818	3.765686429075486	-7.0755045150296585	-3.3098180859541726	0.3766590389016018	564.0850000000002	1	168	-0.8362357352719162	-0.6164733266079687	-1.324159963795388	2.441526465280098	-0.2197624077830422	1.0550397390262924	-6.4141955	2.803068977230975	-0.6628509797929287	0.2608695652173913	2058-94-8	Perfluoroundecanoic acid	O=C(O)C(F)(F)C(F)(F)C(F)(F)C(F)(F)C(F)(F)C(F)(F)C(F)(F)C(F)(F)C(F)(F)C(F)(F)F	Organic compounds	Organohalogen compounds	Alkyl halides	Alkyl fluorides	standardized
2528	-4.393635886919856	-4.185074	2.472914932554888	-5.073941264040748	-2.6010263314858606	0.8406593406593407	92.947	1	168	0.5745994899263965	0.7831615429859791	-0.105705887194495	2.367209045360392	-0.2085620343807939	0.6433275726396519	-4.2139072	2.18549985519204	0.7543281429150123	0.6692307692307693	21041-93-0	Cobalt hydroxide (Co(OH)?2)	O[Co]O	Inorganic compounds	Mixed metal/non-metal compounds	Miscellaneous mixed metal/non-metals		non-standardized
2537	-4.570572882282265	-4.334488	2.8120206736527797	-5.821839800064912	-3.009819126412133	0.8055866024570747	214.294	1	168	0.7604371291544751	0.9965220969466104	-0.4908297886281714	2.321190885024608	-0.2360849672432028	0.7160804139775119	-4.5293784	2.261522707681209	0.8016315909999709	0.6360777644391089	21087-64-9	Metribuzin	CSc1nnc(C(C)(C)C)c(=O)n1N	Organic compounds	Organosulfur compounds	Thioethers	Aryl thioethers	standardized
2555	-3.490104550173122	-3.3088152	2.601913512943537	-5.07285586480184	-2.4709423518583025	0.5540573152337858	158.135	1	168	1.7089234527420187	1.890212774077148	0.1261721381133009	2.728085651056838	-0.1812893093131364	0.6918138987820784	-3.3300853	1.9954501875127184	1.8689427346371348	0.4207239819004525	21351-39-3	Urea, sulfate (1:1)	NC(N)=O.O=S(=O)(O)O	Organic compounds	Organic acids and derivatives	Organic sulfuric acids and derivatives	Organic sulfuric acids	nan
2567	-2.943503323812906	-3.2550476	1.6898733268441108	-4.273852117835337	-2.583978790991226	0.3966311774988082	226.36	1	168	2.4112963614503844	2.099752143147211	1.0809475674279534	2.7708208942720645	0.3115442359252531	0.4335746671158052	-3.1639524	1.400024169471468	2.190847326582592	0.2961703480057207	2146-71-6	Dodecanoic acid, ethenyl ester	C=COC(=O)CCCCCCCCCCC	Organic compounds	Lipids and lipid-like molecules	Fatty Acyls	Fatty acid esters	standardized
2584	-4.903994795857946	-4.169536	2.4512932891800485	-5.417444276690908	-2.96615098751086	0.5920605098226581	232.205	1	168	0.4618767711769543	1.1963354480909334	-0.051572709656008	2.3997205795240406	-0.7344586821189321	0.6250034756011432	-4.1472893	2.800958595128839	1.218582301937933	0.4616257272139624	2164-17-2	Fluometuron	CN(C)C(=O)Nc1cccc(C(F)(F)F)c1	Organic compounds	Benzenoids	Benzene and substituted derivatives	N-phenylureas	standardized
2617	-3.3032486954919102	-3.4919481	2.1839235691663745	-5.096016465035534	-2.91209289586916	0.3484370788213715	754.5020000000001	1	168	2.574411699829523	2.3857122644921755	0.781643930285899	2.9655674994522734	0.1886994322546717	0.5997060322999077	-3.447742	1.7415356910581767	2.42991840516138	0.2676678480521407	22094-93-5	Butanamide, 2,2'-[(2,2',5,5'-tetrachloro[1,1'-biphenyl]-4,4'-diyl)bis(2,1-diazenediyl)]bis[N-(2,4-dimethylphenyl)-3-oxo-	CC(=O)C(=NNc1cc(Cl)c(-c2cc(Cl)c(NN=C(C(C)=O)C(=O)Nc3ccc(C)cc3C)cc2Cl)cc1Cl)C(=O)Nc1ccc(C)cc1C	Organic compounds	Benzenoids	Benzene and substituted derivatives	Biphenyls and derivatives	standardized
2655	-4.164747600008804	-4.112504	2.4028003905339235	-5.329383077712288	-2.9265826871783647	0.3833320946364424	238.33	1	168	1.2124311129814402	1.26467470797303	0.0477956352779557	2.4505960258118797	-0.0522435945766748	0.6127519503860719	-4.130955	2.232430359543536	1.2462235071169	0.301850613154961	22504-50-3	1,2-Ethanediyl 3'-mercaptopropionate	O=C(CCS)OCCOC(=O)CCS	Organic compounds	Organic acids and derivatives	Carboxylic acids and derivatives	Dicarboxylic acids and derivatives	standardized
2669	-4.447262055269822	-4.27299	1.8023094569820064	-4.951750740711071	-3.1494412837290646	0.4441568560783147	301.4630000000001	1	168	1.031971961432231	1.2062437932054215	0.527483275990982	2.329792732972988	-0.1742718285242164	0.4655004524010834	-4.2013016	2.093398865003901	1.2779324262113725	0.3224177256435321	22984-54-9	2-Butanone, O,O',O''-(methylsilylidyne)trioxime	CCC(C)=NO[Si](C)(ON=C(C)CC)ON=C(C)CC	Organic compounds	Organometallic compounds	Organometalloid compounds	Organosilicon compounds	standardized
2675	-3.4404959564462	-4.0759068	2.610037701179228	-5.565197006114587	-2.9551593049353584	0.7425136853509722	410.42300000000006	1	168	2.17273573409127	1.5373249501451427	0.0480346844228829	2.658072385602111	0.6354107970938392	0.6654615958229884	-3.6187437	2.2877672034499312	1.9944880400508167	0.5847672064777327	230954-09-3	CP-544439	O=S(=O)(NC1(C(O)=NO)CCOCC1)c1ccc(Oc2ccc(F)cc2)cc1	Organic compounds	Benzenoids	Benzene and substituted derivatives	Diphenylethers	standardized
2709	-3.3230536570276965	-3.4503322	1.705817668174186	-4.497663671683612	-2.791846003509426	0.5610921274331933	388.4580000000001	1	168	2.2662904128163746	2.139011889855949	1.0916803981604593	2.797498066334645	0.1272785077367078	0.439124106921651	-3.4193356	1.5375001634638972	2.1700084675712468	0.4257980097861344	2373-38-8	Butanedioic acid, sulfo-, 1,4-bis(1,3-dimethylbutyl) ester, sodium salt	CC(C)CC(C)OC(=O)CC(C(=O)OC(C)CC(C)C)S(=O)(=O)[O-].[Na+]	Organic compounds	Lipids and lipid-like molecules	Fatty Acyls	Fatty acid esters	standardized
2730	-3.2768969884432977	-3.343203	1.3377562143804886	-4.089915480377409	-2.7521592659969207	0.0	452.7200000000005	1	168	2.3789326924839744	2.312626616450187	1.5659142005498627	2.9036704149303514	0.0663060793362433	0.3406980740547483	-3.3357513	1.3356565818179638	2.320078387916773	0.0	2402-58-6	didodecyl fumarate	CCCCCCCCCCCCOC(=O)C=CC(=O)OCCCCCCCCCCCC	Organic compounds	Lipids and lipid-like molecules	Fatty Acyls	Fatty alcohol esters	standardized
8969	-3.0906493110551616	-2.9972866	1.9315225405670973	-4.1982601405792215	-2.266737600012124	0.4415290565614455	196.243	1	168	2.202144863327264	2.2955076202856977	1.0945340338032037	3.026056574370301	-0.0933627529039164	0.4985742711017095	-3.047133	1.6224984109270295	2.245661218444976	0.2539295592845288	NOCAS_Ethane-1,2-diol, propoxylated	Ethane-1,2-diol, propoxylated	CC(O)COC(C)CO.OCCO	Organic compounds	Organic oxygen compounds	Organooxygen compounds	Alcohols and polyols	non-standardized
2786	-3.1228643136855148	-3.0648918	1.7226717947309682	-3.997518537906736	-2.274846743175768	0.4021428571428571	192.255	1	168	2.16101332968612	2.2189858226882	1.2863591054648982	3.0090309001958664	-0.0579724984999678	0.438531452643258	-3.113044	1.5923806813176855	2.17083360996466	0.2242207792207792	24800-44-0	Tripropylene glycol	CC(O)COC(C)COC(C)CO	Organic compounds	Organic oxygen compounds	Organooxygen compounds	Alcohols and polyols	standardized
2795	-4.674285733604557	-4.188444	2.643025245342675	-5.83775292900251	-3.194727683659835	0.773768129532891	489.6190000000004	1	168	1.01557252895421	1.5014141434933193	-0.1478946664437428	2.495130578898932	-0.4858415960313147	0.682802256440959	-4.2727976	3.023285348963578	1.417060666840008	0.6143086700734315	249296-43-3	CJ-013610	CS(=O)(=O)O.Cc1nccn1-c1ccc(Sc2cccc(C3(C(N)=O)CCOCC3)c2)cc1	Organic compounds	Organoheterocyclic compounds	Azoles	Imidazoles	standardized
2798	-3.180281015368448	-3.2564065	1.4221333701396048	-4.089064470638212	-2.666931100498608	0.032	310.522	1	168	2.311811359321716	2.235685839127197	1.4030279040519515	2.8251612741915566	0.0761255302705898	0.3634194494640027	-3.2532125	1.2751446890736142	2.2388799434545508	0.0	2495-27-4	2-Propenoic acid, 2-methyl-, hexadecyl ester	C=C(C)C(=O)OCCCCCCCCCCCCCCCC	Organic compounds	Lipids and lipid-like molecules	Fatty Acyls	Fatty alcohol esters	standardized
2823	-3.3533543963132386	-3.182934	2.084863514965737	-4.60816525365718	-2.5233017386914427	0.6258935508935509	112.21599999999998	1	168	1.6967003876684523	1.86712074321917	0.4418895303245108	2.526753045290248	-0.1704203505216126	0.5566298124809166	-3.2596972	1.6417864620488405	1.79035757811352	0.4842268842268842	25167-70-8	2,4,4-Trimethylpentene	C=C(C)CC(C)(C)C	Organic compounds	Hydrocarbons	Unsaturated hydrocarbons	Branched unsaturated hydrocarbons	standardized
2843	-3.056212924240549	-3.74994	2.490785493017691	-5.327918119073384	-2.8371326260556926	0.5731807780320366	162.27599999999995	1	168	2.154041369841422	1.46031438432328	-0.117663824991413	2.373121668026278	0.6937269942775175	0.6459414719297576	-3.5277014	1.8681572891264369	1.6825529093439768	0.4531807780320366	25321-09-9	Diisopropylbenzene	CC(C)c1ccccc1C(C)C	Organic compounds	Benzenoids	Benzene and substituted derivatives	Cumenes	standardized
2844	-4.936844579172663	-3.9266286	2.331283237107644	-5.274571050518316	-2.9432878134106715	0.5350641025641025	182.135	1	168	0.3235488309072012	1.3337648323262443	-0.014177640438451	2.3171055966691934	-1.0102159895425364	0.5950038516864153	-4.0269594	2.184512211814356	1.2334340002200277	0.4083974358974359	25321-14-6	Dinitrotoluene	Cc1cccc([N+](=O)[O-])c1[N+](=O)[O-]	Organic compounds	Benzenoids	Benzene and substituted derivatives	Toluenes	standardized
2871	-3.2023442297829026	-3.3726292	2.233029490113066	-4.950859144868812	-2.7178296547557457	0.7497582133628645	168.19199999999998	1	168	2.023461105088728	1.8531761677537923	0.2749461900028188	2.507975680115885	0.1702849358665115	0.6080538067616518	-3.3403049	1.6893324451754417	1.885500480541522	0.5947582133628646	25550-51-0	Methylhexahydrophthalic anhydride	CC12CCCCC1C(=O)OC2=O	Organic compounds	Organoheterocyclic compounds	Isobenzofurans		standardized
2875	-3.5328897508660577	-3.4463327	2.8522369762878177	-5.442864038482524	-2.5906270621947063	0.3043239369326326	130.143	1	168	1.581531062815234	1.6680881244089665	-0.328443224801232	2.523793751486586	-0.0865570577660821	0.77184066406014	-3.40568	1.8857674635246084	1.7087408593013316	0.225752508361204	25584-83-2	Hydroxypropyl acrylate	C=CC(=O)OCCCO	Organic compounds	Organic acids and derivatives	Carboxylic acids and derivatives	Acrylic acids and derivatives	standardized
2876	-2.8541794854140634	-3.2556982	1.6736439821154443	-4.250875740205621	-2.5772317580901767	0.4095238095238095	184.279	1	168	2.4112963614503844	2.009777648165509	1.0146001066588268	2.688244088774271	0.4015187186264639	0.4285140690818659	-3.1532362	1.4965153617521385	2.1122396819776923	0.3238095238095238	25601-41-6	methyl 9-decenoate	C=CCCCCCCCC(=O)OC	Organic compounds	Lipids and lipid-like molecules	Fatty Acyls	Fatty acid esters	standardized
2936	-4.134170350964321	-3.3658824	1.3344066505931322	-4.108525634899334	-2.774118984306202	0.1123152709359605	510.84400000000056	1	168	1.5741179458773198	2.3424059001277207	1.5997626619423064	2.9341693125354387	-0.7682879542663228	0.3398124501619205	-3.4386132	1.4604868741538493	2.2696751324293416	0.0275862068965517	26401-35-4	Diisotridecyl adipate	CC(C)CCCCCCCCCCOC(=O)CCCCC(=O)OCCCCCCCCCCC(C)C	Organic compounds	Lipids and lipid-like molecules	Fatty Acyls	Fatty alcohol esters	standardized
2973	-3.620354601390164	-3.8339794	2.414108497689085	-5.514608776649232	-3.100500278960147	0.1806715806715806	446.6720000000004	1	168	2.0296341278297767	1.8160093811457048	0.135379952570709	2.549488450259794	0.2136247668196746	0.6510957898604844	-3.643402	1.4804520701278996	2.0065866340037104	0.12006552006552	26761-40-0	Diisodecyl phthalate	CC(C)CCCCCCCOC(=O)c1ccccc1C(=O)OCCCCCCCC(C)C	Organic compounds	Benzenoids	Benzene and substituted derivatives	Benzoic acids and derivatives	standardized
2988	-3.177773619122396	-3.316421	3.4351873530883394	-6.113725703653996	-2.6785383505656566	0.7315685192000982	196.29	1	168	2.1151245558956293	1.976477144580453	-0.8208275286359709	2.6143598244523685	0.1386474128295085	0.9629830241801682	-3.3186529	1.818265520089546	1.9742452981045768	0.5665685192000982	26896-48-0	Tricyclodecanedimethanol	OCC1CC2CC1C1CCC(CO)C21	Organic compounds	Lipids and lipid-like molecules	Prenol lipids	Monoterpenoids	standardized
3008	-4.051363554390795	-3.770505	2.0328848149976686	-4.946473817671654	-2.913589002673985	0.5349198268864442	326.502	1	168	1.462522291515255	1.743380876354372	0.5674120282343958	2.6002968432320643	-0.2808586029137441	0.5188669213707418	-3.8218071	1.840650052160187	1.6920786801849492	0.4149198268864442	27176-87-0	Dodecylbenzenesulfonic acid	CCCCCCCCCCCCc1ccccc1S(=O)(=O)O	Organic compounds	Benzenoids	Benzene and substituted derivatives	Benzenesulfonic acids and derivatives	standardized
3009	-4.014675785515747	-3.3633249	1.3206686183112448	-4.091396184101269	-2.770727565790024	0.1123152709359605	426.6820000000003	1	168	1.6154285365899628	2.266779445691036	1.538708138004441	2.8593767563156858	-0.6513509049157715	0.3362375780625714	-3.4300761	1.4736029723959363	2.200028203609896	0.0275862068965517	27178-16-1	Diisodecyl hexanedioate	CC(C)CCCCCCCOC(=O)CCCCC(=O)OCCCCCCCC(C)C	Organic compounds	Lipids and lipid-like molecules	Fatty Acyls	Fatty alcohol esters	standardized
3017	-5.364565151713964	-4.6559067	4.543689343261031	-7.876284059613987	-3.332594716352956	0.7379559726577556	682.396	1	168	0.4694713207494022	1.178129792920742	-2.0422475871506207	2.50144175611041	-0.7086584744678701	1.2394108704396622	-5.043617	3.309248231828348	0.790419685343729	0.5867364604626337	272451-65-7	Flubendiamide	Cc1cc(C(F)(C(F)(F)F)C(F)(F)F)ccc1NC(=O)c1cccc(I)c1C(=O)NC(C)(C)CS(C)(=O)=O	Organic compounds	Benzenoids	Benzene and substituted derivatives	Anilides	standardized
3026	-3.045828264853024	-3.109545	1.804762357092196	-4.269589259799981	-2.464826902707786	0.35	286.4999999999999	1	168	2.4112963614503844	2.347579630691249	1.1875353665034272	2.9922977235956227	0.0637167275938752	0.4699989819437666	-3.1625972	1.7213962087280923	2.2945274354303136	0.2708695652173912	2726-73-0	octadecane-1,12-diol	CCCCCCC(O)CCCCCCCCCCCO	Organic compounds	Lipids and lipid-like molecules	Fatty Acyls	Fatty alcohols	standardized
3028	-4.503628472046618	-4.410392	2.8244802978117214	-5.909982200531327	-3.0855019027196056	0.6878160856639793	303.67100000000005	1	168	0.9787748475590584	1.0720115093637834	-0.4275788809256506	2.3969014168860707	-0.0932366644904654	0.7191919246499168	-4.504938	2.33241495052639	0.9774652010370972	0.5337336008643309	27314-13-2	Norflurazon	CNc1cnn(-c2cccc(C(F)(F)F)c2)c(=O)c1Cl	Organic compounds	Benzenoids	Benzene and substituted derivatives	Trifluoromethylbenzenes	standardized
3035	-3.204616395518837	-2.9102144	1.643227134323971	-3.9250646410515593	-2.281837506727588	0.3507070707070707	200.366	1	168	2.0972076327286056	2.391609609933452	1.3767593871958832	3.0199865215198543	-0.2944019713855361	0.4235271263265072	-3.0327506	1.2442509486310749	2.2690734102970493	0.1707070707070707	27458-92-0	Isotridecanol	CC(C)CCCCCCCCCCO	Organic compounds	Lipids and lipid-like molecules	Fatty Acyls	Fatty alcohols	standardized
3044	-3.512172645788911	-3.364475	1.5958940859505812	-4.273846288917277	-2.677952202966696	0.2741180124223602	200.322	1	168	1.7895560017269871	1.9372536474612256	1.0278823585986214	2.6237764445492027	-0.1476976339633493	0.4068560650817916	-3.268241	1.3663703974365968	2.033487698242813	0.1958571428571428	27610-92-0	Octanoic acid, 2-butyl-	CCCCCCC(CCCC)C(=O)O	Organic compounds	Lipids and lipid-like molecules	Fatty Acyls	Fatty acids and conjugates	standardized
3048	-3.433835715516154	-4.693534	3.1887879293210064	-6.389079556766759	-3.200291627445752	0.3898927738927739	496.2930000000002	1	168	2.2619024341868865	1.0022042450984443	-0.693341407063718	2.4954465222572884	1.2596981818837485	0.8119298245708073	-3.7881958	2.2566683358739663	1.9075422973860725	0.2929230769230769	27668-52-6	N,N-Dimethyl-N-(3-(trimethoxysilyl)propyl) octadecan-1-aminium chloride	CCCCCCCCCCCCCCCCCC[N+](C)(C)CCC[Si](OC)(OC)OC.[Cl-]	Organic compounds	Organometallic compounds	Organometalloid compounds	Organosilicon compounds	standardized
3068	-6.501502912192595	-4.374542	4.0719224491298665	-7.0581175055824925	-2.9861950564526256	0.3809311133906731	538.2159999999999	1	168	-0.7705463079353825	1.3564143839450469	-1.3271609013252803	2.7447615478045866	-2.1269606758644697	1.0695636346722366	-6.4029403	3.285080024528392	-0.6719836842580502	0.2558161708619374	2795-39-3	Potassium perfluorooctanesulfonate	O=S(=O)([O-])C(F)(F)C(F)(F)C(F)(F)C(F)(F)C(F)(F)C(F)(F)C(F)(F)C(F)(F)F.[K+]	Organic compounds	Organohalogen compounds	Alkyl halides	Alkyl fluorides	nan
3088	-4.903529881247026	-4.0112443	2.5395257999125938	-5.601260622091835	-3.061734822179241	0.7141006955174121	370.4890000000002	1	168	0.6652454368437068	1.5575310249332202	-0.0324853040011017	2.507040495911492	-0.8922855842194384	0.6565888830033508	-4.0089526	2.0947493527121988	1.5598227112872731	0.5588768149203972	283594-90-1	Spiromesifen	Cc1cc(C)c(C2=C(OC(=O)CC(C)(C)C)C3(CCCC3)OC2=O)c(C)c1	Organic compounds	Lipids and lipid-like molecules	Fatty Acyls	Fatty acid esters	standardized
3143	-4.789864044418684	-5.4203734	3.791136898786447	-7.186405683525766	-3.3952687847393195	0.6994266368552082	305.34000000000003	1	168	0.6949196568382539	0.0644102682467922	-1.701621982268828	2.089514916517619	0.630509395370134	0.9652195233930768	-4.979923	2.9506637403195874	0.5048609418087087	0.5143199174876194	29232-93-7	Pirimiphos-methyl	CCN(CC)c1nc(C)cc(OP(=S)(OC)OC)n1	Organic compounds	Organic acids and derivatives	Organic thiophosphoric acids and derivatives	Thiophosphoric acid esters	standardized
3324	-3.1361741078462493	-3.1132894	1.789665111700666	-4.27206237048406	-2.4823972587833936	0.4432577043782476	212.37699999999995	1	168	2.190933373894885	2.213818137571566	1.0550451112570751	2.844710222957741	-0.0228847516145598	0.467151013714459	-3.1360893	1.5224556749807143	2.191018171451569	0.212316715542522	3234-28-4	1,2-Epoxytetradecane	CCCCCCCCCCCCC1CO1	Organic compounds	Organoheterocyclic compounds	Epoxides		standardized
3349	-3.927160214120332	-3.7646956	1.9862193419882763	-4.932966098384566	-2.946746756396289	0.5494012130597496	164.24799999999996	1	168	1.2883398758664206	1.4508044563500329	0.2825339916021867	2.268753333590463	-0.1624645697416697	0.5078353901901681	-3.708525	1.5438346480706016	1.506975141416936	0.3875493612078978	3279-27-4	Phenol, 2-(1,1-dimethylpropyl)-	CCC(C)(C)c1ccccc1O	Organic compounds	Benzenoids	Benzene and substituted derivatives	Phenylpropanes	standardized
3357	-3.707362886069214	-4.28132	3.237057253413822	-5.936860828384542	-2.69980357497072	0.6097170803053157	261.941	1	168	1.7108405950980885	1.1368833833093588	-0.5186573472172393	2.718399906196583	0.573957208993042	0.825210422932879	-3.982891	2.6427193414722576	1.435312403722062	0.4685406097170803	3296-90-0	Pentaerythritol dibromide	OCC(CO)(CBr)CBr	Organic compounds	Organic oxygen compounds	Organooxygen compounds	Alcohols and polyols	standardized
3360	-4.291078268724955	-4.1431646	2.866822372277829	-5.841984938291779	-2.975162566013949	0.7177990430622009	228.27600000000004	1	168	1.067381985229294	1.2152956296541086	-0.4835246843375296	2.3832976879403	-0.147913634020365	0.7336708557831242	-4.290936	2.303202422332244	1.0675242525446986	0.5599043062200957	330459-31-9	3-Phenyl-5-(2-thienyl)-1,2,4-oxadiazole	c1ccc(-c2noc(-c3cccs3)n2)cc1	Organic compounds	Organoheterocyclic compounds	Azoles	Oxadiazoles	standardized
3363	-5.01659384753101	-3.861693	3.006489252465135	-5.978094192615648	-2.971604940150512	0.730863121185702	293.41400000000004	1	168	0.4508869844632694	1.6057879401658646	-0.5106133606213679	2.495875891843767	-1.1549009421049847	0.8165185650880157	-4.5159683	2.5698787680462174	0.9515125060016344	0.5756907073925983	33089-61-1	Amitraz	Cc1ccc(N=CN(C)C=Nc2ccc(C)cc2C)c(C)c1	Organic compounds	Benzenoids	Benzene and substituted derivatives	Xylenes	standardized
3375	-6.421050330873166	-5.8186917	3.8753233959576754	-7.417196708805563	-3.541873312847888	0.6670323416723011	304.35200000000003	1	168	-0.9376741708787344	-0.3353155832291087	-1.9338205488111315	1.941502847146544	-0.6023586003738988	0.9907074196082112	-6.3735185	3.279836474406609	-0.890142302164106	0.483324612203702	333-41-5	Diazinon	CCOP(=S)(OCC)Oc1cc(C)nc(C(C)C)n1	Organic compounds	Organic acids and derivatives	Organic thiophosphoric acids and derivatives	Thiophosphoric acid esters	standardized
3385	-3.40878681708491	-3.9586945	2.76824931058402	-5.604842745900629	-2.8365934353166096	0.5006633130321286	264.328	1	168	2.013356352862575	1.463448722469414	-0.1826995759531439	2.585549734630876	0.5499076409229025	0.70877899920341	-3.6364903	2.2006296118479263	1.785652813497468	0.3792347416035572	33619-92-0	Sodium O,O'-di-sec-butyldithiophosphate	CCC(C)OP(=S)([S-])OC(C)CC.[Na+]	Organic compounds	Organic acids and derivatives	Organic dithiophosphoric acids and derivatives	Dithiophosphate O-esters	standardized
3400	-4.685436355177885	-4.1513047	4.58472548119181	-5.763776776516497	-1.1790512953246877	0.5167125506072875	145.553	1	168	0.4775848059539955	1.0117164549262638	-0.6007556153846172	3.9839698658071927	-0.5341316333456092	1.197233632669623	-4.466671	2.333701217456708	0.6963501691944145	0.3967125506072874	3397-62-4	6-Chloro-1,3,5-triazine-2,4-diamine	Nc1nc(N)nc(Cl)n1	Organic compounds	Organoheterocyclic compounds	Triazines	Aminotriazines	standardized
3410	-3.710934491946591	-3.3825092	1.8947058679760016	-4.53301122768358	-2.638305359707578	0.5629812834224599	104.14899999999996	1	168	1.3067206124229451	1.6351458645524657	0.4846438766859566	2.3793497446619583	-0.3284252603792081	0.4867261548831952	-3.3391314	1.5679311681701749	1.6785237513070377	0.4266176470588235	3425-61-4	1,1-Dimethylpropyl hydroperoxide	CCC(C)(C)OO	Organic compounds	Organic oxygen compounds	Organic hydroperoxides		standardized
3411	-4.0020091106843765	-4.1516423	2.182524683921517	-5.232844090559288	-3.050319406637771	0.4904580175921639	269.772	1	168	1.4289877609801391	1.2793545641663064	0.1981527811052274	2.3806774650267446	0.1496332118559067	0.5566456811256413	-4.118727	1.9220376536799144	1.312269677396942	0.3547437318778782	34256-82-1	Acetochlor	CCOCN(C(=O)CCl)c1c(C)cccc1CC	Organic compounds	Benzenoids	Benzene and substituted derivatives	Anilides	standardized
3425	-4.21243310083283	-4.2531877	3.3955208141619804	-6.357034445934148	-2.9615136317721675	0.5781554931554931	357.1939999999999	1	168	1.3404710543423108	1.2997164954124392	-0.804130290759007	2.591390523402973	0.0407545555697579	0.8757787292051515	-4.213726	2.7856152129882417	1.3391781299754957	0.4423600386100386	34454-97-2	1-Butanesulfonamide, 1,1,2,2,3,3,4,4,4-nonafluoro-N-(2-hydroxyethyl)-N-methyl-	CN(CCO)S(=O)(=O)C(F)(F)C(F)(F)C(F)(F)C(F)(F)F	Organic compounds	Organohalogen compounds	Alkyl halides	Alkyl fluorides	standardized
3440	-2.900987629794032	-3.394699	2.037603972903722	-4.718246994986271	-2.680643022082549	0.634422246317882	190.2	1	168	2.3782228828073637	1.8845114010579176	0.5609635176151242	2.598567490518846	0.4937114668856557	0.5324375707404166	-3.2164524	1.7949064232226184	2.0627581460399576	0.4808388278388278	34730-59-1	Ethanesulfonic acid, 2-[(2-aminoethyl)amino]-, monosodium salt	NCCNCCS(=O)(=O)[O-].[Na+]	Organic compounds	Organic acids and derivatives	Organic sulfonic acids and derivatives	Organosulfonic acids and derivatives	standardized
3445	-4.419551287712005	-3.1264746	2.394837700054933	-4.689395919621561	-2.2945582195666283	0.4233333333333332	177.922	1	168	0.8306783640699157	2.1237550357073287	0.560833732160359	2.955671432215292	-1.2930766688002615	0.6267973458373609	-3.8362956	2.3419696380392607	1.413934043225002	0.2	3495-36-1	Formic acid, cesium salt (1:1)	O=C[O-].[Cs+]	Organic compounds	Organic acids and derivatives	Carboxylic acids and derivatives	Carboxylic acid derivatives	nan
3455	-3.4517030616688142	-3.4435802	2.187745790704543	-5.099345731430987	-2.911599940726445	0.4222206845977337	623.5040000000001	1	168	2.343136182308306	2.3512591085047885	0.6954935125461328	2.883239303250676	-0.0081229110645661	0.6042658951131289	-3.439616	1.973441250874047	2.3552232653072096	0.2972206845977337	3520-72-7	Benzidine orange	Cc1[nH]n(-c2ccccc2)c(=O)c1N=Nc1ccc(-c2ccc(N=Nc3c(C)[nH]n(-c4ccccc4)c3=O)c(Cl)c2)cc1Cl	Organic compounds	Benzenoids	Benzene and substituted derivatives	Biphenyls and derivatives	standardized
3477	-4.650701770938503	-4.5730224	2.563379451077598	-5.894085214834587	-3.330705763756989	0.573696355892114	297.18500000000006	1	168	0.8223251142926026	0.9000045083132276	-0.4210583296034815	2.1423211214741165	-0.0776794053684346	0.6532906616616511	-4.556566	2.309354637616153	0.9164606496451606	0.429510309380486	35554-44-0	Imazalil	C=CCOC(Cn1ccnc1)c1ccc(Cl)cc1Cl	Organic compounds	Benzenoids	Benzene and substituted derivatives	Benzylethers	nan
3574	-4.265225378466372	-3.7355173	3.286925860698213	-5.685626880791408	-2.398701020093195	0.6635897435897435	100.118	1	168	0.7352867869040983	1.2649949185187437	-0.6851147154209375	2.601811145277275	-0.5297081150538965	0.8413175409584039	-4.0077505	2.575036902502984	0.9927616686646468	0.525128205128205	37482-11-4	2-Mercaptoethanol sodium salt	OCC[S-].[Na+]	Organic compounds	Organic salts	Organic metal salts	Organic alkali metal salts	nan
3591	-4.195867322692415	-4.2647486	3.478710664061597	-6.249927752613036	-2.771217088551439	0.7082314191185158	582.993	1	168	1.569796017521789	1.5009147684284825	-0.4842644123988323	2.994446251662765	0.0688812506108078	0.8869473083398524	-4.4300284	2.611006980223849	1.3356349065047295	0.5598443223443224	38051-10-4	Phosphoric acid, 2,2-bis(chloromethyl)-1,3-propanediyl tetrakis(2-chloroethyl) ester	O=P(OCCCl)(OCCCl)OCC(CCl)(CCl)COP(=O)(OCCCl)OCCCl	Organic compounds	Organic acids and derivatives	Organic phosphoric acids and derivatives	Phosphate esters	standardized
3593	-4.6458240008613885	-4.628232	2.7247431594035354	-6.011338407521602	-3.2865952481180662	0.6037951247997364	292.766	1	168	0.82069663822658	0.8382886421008494	-0.5448177684336333	2.179925390969902	-0.0175919986030876	0.6947965554469595	-4.5563474	2.5216040730926608	0.9101732638138598	0.4658640903169778	38083-17-9	Climbazole	CC(C)(C)C(=O)C(Oc1ccc(Cl)cc1)n1ccnc1	Organic compounds	Benzenoids	Phenol ethers		standardized
3596	-3.3031845920872955	-4.226627	2.63621747466233	-5.449438344610758	-2.813220869948428	0.7533333333333333	122.548	1	168	1.7851216358137223	0.8616793562359788	-0.3611321167097405	2.2750853579525896	0.923442280929062	0.6711419164945606	-3.7109401	2.5468992510027832	1.37736610676626	0.5833333333333333	3811-04-09 00:00:00	Potassium chlorate	[K+].[O-][Cl+2]([O-])[O-]	Inorganic compounds	Mixed metal/non-metal compounds	Alkali metal salts	Alkali metal chlorides	non-standardized
3598	-3.557880193302424	-3.476637	2.0637219524421253	-4.86358157780968	-2.7998596253675547	0.7374358974358974	212.333	1	168	1.7691373025317525	1.8503806077037517	0.4634359180244964	2.5271578704666218	-0.0812433067057445	0.5464818420132104	-3.4640837	1.8862852361131908	1.8629338189044924	0.5781766381766381	381209-09-2	1-(2-Ethyl-butyl)-cyclohexanecarboxylic acid	CCC(CC)CC1(C(=O)O)CCCCC1	Organic compounds	Lipids and lipid-like molecules	Fatty Acyls	Fatty acids and conjugates	standardized
3600	-4.148605842750578	-3.3838873	2.336249610796648	-4.833808199063091	-2.497558588266443	0.6106755009696185	96.032	1	168	0.833810130994181	1.5985286897810105	0.1486077746816678	2.484857385478316	-0.7647185517959878	0.6027907772512902	-3.58832	2.03105273163552	1.3940959587869637	0.4726923076923077	381-73-7	Acetic acid, difluoro-	O=C(O)C(F)F	Organic compounds	Organic acids and derivatives	Carboxylic acids and derivatives	Alpha-halocarboxylic acids and derivatives	standardized
3648	-4.2535371022151445	-4.111521	2.7260303021654684	-5.488382419653818	-2.7623521174883496	0.5438034188034188	116.479	1	168	0.8127105312480984	0.9547268635131412	-0.4221347861905751	2.3038955159748933	-0.1420163350032304	0.695243874348849	-3.9984775	2.7132839429601656	1.067770175031901	0.4188034188034187	3926-62-3	Sodium chloroacetate	O=C([O-])CCl.[Na+]	Organic compounds	Organic acids and derivatives	Carboxylic acids and derivatives	Alpha-halocarboxylic acids and derivatives	standardized
3661	-5.206017380178031	-4.021167	4.20592973423636	-7.1397426374502535	-2.933812903213893	0.3610582010582011	349.43000000000006	1	168	0.337342808033711	1.522193379294855	-1.5963824492385112	2.6095472849978485	-1.184850578725395	1.1570445365175352	-3.9651625	2.40394291400332	1.5781976602172083	0.2753439153439153	39515-41-8	Fenpropathrin	CC1(C)C(C(=O)OC(C#N)c2cccc(Oc3ccccc3)c2)C1(C)C	Organic compounds	Benzenoids	Benzene and substituted derivatives	Diphenylethers	standardized
3776	-3.981614350995881	-3.9114802	2.8217680946824317	-5.7610560377143365	-2.939287943031905	0.7655344655344655	360.43500000000006	1	168	1.5752126054754916	1.6453467644657862	-0.2042290812429639	2.617539013439467	-0.0701341626261298	0.7396868656998151	-4.01339	2.3721509255847155	1.543436903053238	0.6109890109890109	43222-48-6	Difenzoquat metilsulfate	COS(=O)(=O)[O-].Cn1c(-c2ccccc2)cc(-c2ccccc2)[n+]1C	Organic compounds	Organoheterocyclic compounds	Azoles	Pyrazoles	standardized
3789	-3.7251460531457927	-3.7143726	2.1255139488167965	-5.132613399166659	-3.0070994503498625	0.3301454218402486	917.0	1	168	2.237223282524228	2.2479967133451666	0.8297559365033622	2.9552698853201584	-0.0107734182580974	0.561084854382635	-3.6581845	2.252150312695936	2.3041848070347606	0.2350634546271338	4404-43-7	C.I. Fluorescent brightening agent 28	O=S(=O)(O)c1cc(Nc2nc(Nc3ccccc3)nc(N(CCO)CCO)n2)ccc1C=Cc1ccc(Nc2nc(Nc3ccccc3)nc(N(CCO)CCO)n2)cc1S(=O)(=O)O	Organic compounds	Phenylpropanoids and polyketides	Stilbenes	Sulfonated stilbenes	standardized
3805	-3.6030115228628734	-4.059795	2.8113178918223687	-5.778084057646682	-2.966766165824313	0.7217322307117944	454.4100000000002	1	168	2.0544363572719373	1.5976529828359272	-0.1206361775118705	2.6906817143104984	0.4567833799386394	0.7230672562536734	-3.6037233	2.294800579670752	2.0537245884149717	0.5715695829988916	445295-04-5	CP-671305	CC(Oc1ccc(CNC(=O)c2cccnc2Oc2ccc3c(c2)OCO3)c(F)c1)C(=O)O	Organic compounds	Benzenoids	Benzene and substituted derivatives	2-phenoxypropionic acids	standardized
3807	-4.288659748833236	-3.5760126	2.077547523533339	-4.952491474628919	-2.87494395109558	0.2105784714480366	345.105	1	168	1.2492915027117393	1.9619386213742047	0.5854597769160569	2.663007300449396	-0.7126471374440762	0.54683498548037	-3.6051416	1.6941524019067988	1.932809599707684	0.1290969899665552	4454-16-4	Nickel bis(2-ethylhexanoate)	CCCCC(CC)C(=O)[O-].CCCCC(CC)C(=O)[O-].[Ni+2]	Organic compounds	Lipids and lipid-like molecules	Fatty Acyls	Fatty acids and conjugates	nan
3824	-3.264157841898308	-3.3550375	1.287779332521627	-4.199113045300174	-2.9113337127785472	0.2433281004709576	689.556	1	168	2.574411699829523	2.4835320983597677	1.6394564964276568	2.9272358289492835	0.0908796088920973	0.3375701670702004	-3.3495953	1.1839254758108626	2.4889742391782264	0.181789638932496	4531-49-1	Butanamide, 2,2'-[(3,3'-dichloro[1,1'-biphenyl]-4,4'-diyl)bis(2,1-diazenediyl)]bis[N-(2-methoxyphenyl)-3-oxo-	COc1ccccc1NC(=O)C(=NNc1ccc(-c2ccc(NN=C(C(C)=O)C(=O)Nc3ccccc3OC)c(Cl)c2)cc1Cl)C(C)=O	Organic compounds	Benzenoids	Benzene and substituted derivatives	Biphenyls and derivatives	standardized
3834	-3.394702105564764	-3.576825	2.338058067196536	-5.103172525425325	-2.7651144582287897	0.392010582010582	222.372	1	168	1.952377996540217	1.7702552041892532	0.2439075766796558	2.5819656438761918	0.182122797923395	0.6120043966427733	-3.6940553	2.3155634694262224	1.6530247752955307	0.292010582010582	4602-84-0	Farnesol	CC(C)=CCCC(C)=CCCC(C)=CCO	Organic compounds	Lipids and lipid-like molecules	Prenol lipids	Sesquiterpenoids	standardized
3845	-3.763526838467836	-3.435881	1.6744525038672171	-4.474408513546299	-2.799956009679082	0.5716041226215645	224.344	1	168	1.587387620506065	1.9150335757568295	0.8765059454276021	2.55095844929482	-0.3276459390385149	0.4319741058965986	-3.5106506	1.738156087038624	1.8402638392767463	0.4443313953488372	46729-07-1	4-tert-Butylcyclohexyl methacrylate	C=C(C)C(=O)OC1CCC(C(C)(C)C)CC1	Organic compounds	Organic acids and derivatives	Carboxylic acids and derivatives	Carboxylic acid derivatives	standardized
3858	-4.648718423548434	-3.7434852	2.521293158010914	-5.408769403297412	-2.8874762452864977	0.616144927536232	234.191	1	168	0.7208517774977256	1.626084990158277	-0.039199202251252	2.482093955759662	-0.9052332112223844	0.6628209407735111	-3.9359171	3.3243719242969103	1.433653072440803	0.4768115942028986	4712-55-4	Diphenyl phosphite	O=[PH](Oc1ccccc1)Oc1ccccc1	Organic compounds	Benzenoids	Benzene and substituted derivatives	Phenoxy compounds	standardized
3859	-2.684501222171221	-3.2888112	2.3188288896715163	-4.63661512940626	-2.3177862397347435	0.25	100.086	1	168	2.315872110573136	1.711562147720582	0.3637582033380967	2.682587093009613	0.604309984646406	0.592115672381147	-3.2012076	2.128275502359087	1.7991656750275995	0.2	471-34-1	Calcium carbonate	O=C([O-])[O-].[Ca+2]	Organic compounds	Organic acids and derivatives	Organic carbonic acids and derivatives	Organic carbonic acids	nan
3876	-3.4005815639270547	-3.9124455	2.4721119134289893	-5.447216732430754	-2.975104819001765	0.7274242424242425	485.5160000000002	1	168	2.2856219825666355	1.7737579826683616	0.238986814062936	2.711098727491925	0.5118639812694785	0.637895046988533	-3.6185787	2.3049989988706723	2.067624862000077	0.5807575757575758	478263-98-8	AVE3295	CCC(NC(=O)c1cc(F)ccc1[N-]S(=O)(=O)c1cccc2cccnc12)c1ccccc1.[Na+]	Organic compounds	Benzenoids	Benzene and substituted derivatives	Benzoic acids and derivatives	standardized
3883	-3.099983913871169	-3.2170854	1.3953086153673442	-4.003390282400506	-2.608081667033162	0.0	324.5490000000001	1	168	2.4112963614503844	2.2941949062282205	1.5078899929210474	2.9031986082883914	0.117101447609544	0.3554954815936886	-3.1815128	1.2783436980988938	2.329767453225655	0.0	4813-57-4	Stearyl acrylate	C=CC(=O)OCCCCCCCCCCCCCCCCCC	Organic compounds	Lipids and lipid-like molecules	Fatty Acyls	Fatty alcohol esters	standardized
3907	-2.7747212963268515	-3.2921007	2.183776156027816	-4.669431118734038	-2.485654962706222	0.6713499245852187	94.157	1	168	2.1991313163780943	1.6817519248127617	0.3044214939709077	2.488197649998724	0.5173793716266397	0.5656536710534265	-3.202609	1.764312954783418	1.7712435496877397	0.5113499245852187	498-66-8	Norbornylene	C1=CC2CCC1C2	Organic compounds	Hydrocarbons	Polycyclic hydrocarbons		standardized
3919	-4.876191171171564	-4.410919	5.877307728287365	-8.901001036964395	-3.02369330867703	0.7189267937213142	360.4500000000002	1	168	0.6806538586880172	1.145925820413577	-3.344156007104813	2.533151721182552	-0.4652719817184394	1.6263348710753875	-3.6700633	7.183883524391125	1.8867817784594687	0.5589267937213143	50-24-8	Prednisolone	CC12C=CC(=O)C=C1CCC1C2C(O)CC2(C)C1CCC2(O)C(=O)CO	Organic compounds	Lipids and lipid-like molecules	Steroids and steroid derivatives	Hydroxysteroids	standardized
3924	-6.695073239575328	-4.384716	9.047065759453924	-12.165348895242976	-3.1182831357890506	0.6954016342892383	272.3879999999999	1	168	-1.2598852686715034	1.050471920682737	-6.730160924339152	2.3169048351147743	-2.3103572056397814	2.565857644589837	-4.4068837	7.86752229778652	1.0283042422044264	0.5388798951588035	50-28-2	17beta-Estradiol	CC12CCC3c4ccc(O)cc4CCC3C1CCC2O	Organic compounds	Lipids and lipid-like molecules	Steroids and steroid derivatives	Estrane steroids	standardized
3948	-3.545108519566397	-3.6388884	1.7591852978864533	-4.621740178536974	-2.8625548806505203	0.269281045751634	257.085	1	168	1.864968218269496	1.7711883766070493	0.788336559298919	2.5475218571853726	0.0937798395034272	0.4480415931535361	-3.6727507	1.571962869970184	1.7373260116027496	0.2137254901960784	5064-31-3	Glycine, N,N-bis(carboxymethyl)-, trisodium salt	O=C([O-])CN(CC(=O)[O-])CC(=O)[O-].[Na+].[Na+].[Na+]	Organic compounds	Organic acids and derivatives	Carboxylic acids and derivatives	Amino acids, peptides, and analogues	nan
3956	-3.054288340628959	-3.391653	2.367524081048004	-4.847560973048487	-2.480036892000483	0.5485380116959064	122.084	1	168	2.032370409581032	1.69500568194703	0.239097777161504	2.606621858209508	0.337364720284127	0.6096611515444113	-3.330761	2.642483438978887	1.7558977880782507	0.4152046783625731	506-93-4	Guanidine nitrate	N=C(N)N.O=[N+]([O-])O	Organic compounds	Organic oxygen compounds	Organic oxoanionic compounds	Organic nitrates	standardized
3972	-3.6073274626241822	-3.3582513	1.7319438874512718	-4.446304340791648	-2.714360453340376	0.455757373686856	198.306	1	168	1.69000839191128	1.939084533262727	0.8510315137438144	2.5829754011950863	-0.2490761293874879	0.4481647936120084	-3.345648	1.4948559905302106	1.9516878023440656	0.2925165634843054	51000-52-3	Vinyl neodecanoate	C=COC(=O)CCCCCC(C)(C)C	Organic compounds	Lipids and lipid-like molecules	Fatty Acyls	Fatty acid esters	standardized
3990	-4.057719111721574	-3.9899006	2.570799630122265	-5.532897053048619	-2.962097422926353	0.7804111804111804	252.318	1	168	1.344229121839323	1.4120476305771803	-0.1309488194877223	2.439850810634544	-0.067818522732316	0.6591241440212818	-4.0204425	2.111339622476132	1.3815057447014525	0.6189842015928972	51235-04-2	Hexazinone	CN(C)c1nc(=O)n(C2CCCCC2)c(=O)n1C	Organic compounds	Organic nitrogen compounds	Organonitrogen compounds	Amines	standardized
4001	-4.451378777410348	-3.8947577	3.7858585335615578	-6.623316720035558	-2.8374581864740005	0.7223117491028241	303.358	1	168	1.030576675009798	1.5871977289867685	-1.1413612676154126	2.644497265946145	-0.5566210297602012	1.0358431770217724	-3.8139992	2.540471938550526	1.6679562923281184	0.576157902948978	51-34-3	Scopolamine	CN1C2CC(OC(=O)C(CO)c3ccccc3)CC1C1OC12	Organic compounds	Organic acids and derivatives	Hydroxy acids and derivatives	Beta hydroxy acids and derivatives	standardized
4046	-3.411441207546781	-3.5824337	2.284798121367225	-5.130334038331312	-2.845535916964087	0.5456240687154329	170.25599999999997	1	168	1.8196612183007488	1.648668720714168	0.100768387516218	2.3855665088834432	0.1709924930147424	0.6072815925104055	-3.4461486	1.8609972621756348	1.7849538050958278	0.4222198133962839	5205-93-6	N-(3-Dimethylaminopropyl)methacrylamide	C=C(C)C(=O)NCCCN(C)C	Organic compounds	Organic acids and derivatives	Carboxylic acids and derivatives	Carboxylic acid derivatives	standardized
4053	-4.052793173148417	-3.830723	1.874877365756508	-5.025125777005177	-3.150248411248669	0.3706582351571297	1333.1180000000004	1	168	2.072075419236757	2.2941455401619697	1.0997428153799975	2.9746201811365056	-0.222070125891947	0.4869683401441272	-3.8409815	1.48772942950361	2.283887118922521	0.2706582351571297	52301-70-9	1,4-Benzenedisulfonic acid, 2,2'-[1,2-ethenediylbis[(3-sulfo-4,1-phenylene)imino[6-(4-morpholinyl)-1,3,5-triazine-4,2-diyl]imino]]bis-, sodium salt (1:6)	O=S(=O)([O-])c1ccc(S(=O)(=O)[O-])c(Nc2nc(Nc3ccc(C=Cc4ccc(Nc5nc(Nc6cc(S(=O)(=O)[O-])ccc6S(=O)(=O)[O-])nc(N6CCOCC6)n5)cc4S(=O)(=O)[O-])c(S(=O)(=O)[O-])c3)nc(N3CCOCC3)n2)c1.[Na+].[Na+].[Na+].[Na+].[Na+].[Na+]	Organic compounds	Phenylpropanoids and polyketides	Stilbenes	Sulfonated stilbenes	standardized
4056	-4.030104279945106	-4.282212	2.7816741521801163	-5.878729457568827	-3.097055305388711	0.6838926572080211	235.308	1	168	1.341532412623155	1.0894248970227978	-0.5070927650005662	2.27458138717955	0.2521075006029898	0.7095208451888215	-4.3906255	3.2744723099935484	0.9810112185193348	0.5442700156985871	5234-68-4	Carboxin	CC1=C(C(=O)Nc2ccccc2)SCCO1	Organic compounds	Benzenoids	Benzene and substituted derivatives	Anilides	standardized
4058	-4.4222436141562405	-3.4703097	2.1432440975062184	-4.950480027950098	-2.80723593044388	0.5012454212454213	346.37600000000003	1	168	1.1173041784596849	2.0692380533087045	0.5890677646658271	2.732311862172045	-0.951933879811758	0.5753679983064087	-3.6641984	1.9580202526758903	1.8753494045103976	0.3926739926739927	52408-42-1	1,4-Bis(3-acryloxy-2-hydroxypropoxy)butane	C=CC(=O)OCC(O)COCCCCOCC(O)COC(=O)C=C	Organic compounds	Lipids and lipid-like molecules	Glycerolipids	Diradylglycerols	standardized
4067	-3.509865422163842	-4.318085	3.1636903846474778	-5.769059530834706	-2.6053691461872286	0.7326114551083591	309.6680000000001	1	168	1.98103090705006	1.1728111401803554	-0.2781632016208046	2.885527183026673	0.8082197714701911	0.805364024785184	-3.757567	2.4066842874824674	1.7333294056589217	0.5806114551083592	52605-52-4	1-(3-Chlorophenyl)-4-(3-chloropropyl)piperazine hydrochloride	Cl.ClCCCN1CCN(c2cccc(Cl)c2)CC1	Organic compounds	Organoheterocyclic compounds	Diazinanes	Piperazines	standardized
4082	-3.2592712269042377	-3.482719	2.5322538837823045	-5.444831329428537	-2.912577445646232	0.3606491043203371	611.0540000000002	1	168	2.5268083644606536	2.303360657372532	0.3412482619363544	2.873502145718659	0.2234477176453229	0.7026973420218618	-3.3790216	1.7619429782232694	2.4070579591981422	0.2784573234984194	5280-68-2	2-Naphthalenecarboxamide, N-(4-chloro-2,5-dimethoxyphenyl)-3-hydroxy-4-[[2-methoxy-5-[(phenylamino)carbonyl]phenyl]azo]-	COc1cc(NC(=O)c2cc3ccccc3c(N=Nc3cc(C(=O)Nc4ccccc4)ccc3OC)c2O)c(OC)cc1Cl	Organic compounds	Benzenoids	Naphthalenes	Naphthalenecarboxylic acids and derivatives	standardized
4116	-2.798298384214469	-3.049692	1.4841741672511364	-3.99369250422552	-2.509518336974384	0.0405263157894736	298.555	1	168	2.6767259646385373	2.4253324256837523	1.481331844627486	2.9655060118786225	0.2513935312976159	0.3853162553958906	-3.136479	1.3321345561933495	2.338545432671629	0.0105263157894736	5333-42-6	2-Octyl-1-dodecanol	CCCCCCCCCCC(CO)CCCCCCCC	Organic compounds	Lipids and lipid-like molecules	Fatty Acyls	Fatty alcohols	standardized
4118	-4.674477085657606	-4.543402	3.3700695834784224	-6.31593416839304	-2.945864584914617	0.7834211132459187	162.283	1	168	0.5357959419142619	0.6668708190786876	-1.1056611408211716	2.264408442657251	-0.1310748906807992	0.8583120464446016	-4.6170387	2.3973135845865965	0.5932342910091318	0.6209211132459187	533-74-4	Dazomet	CN1CSC(=S)N(C)C1	Organic compounds	Organoheterocyclic compounds	Thiadiazinanes		standardized
4180	-2.647309104394413	-3.1237962	1.575667753298799	-4.041805300440291	-2.4661375471414924	0.268162306875458	100.117	1	168	2.3531987231282097	1.8767115953233813	0.9587025270823312	2.5343702803811303	0.4764871201997032	0.4024434060219836	-3.050058	1.5981058227206797	1.9504499465528624	0.1523728331912475	542-28-9	Tetrahydro-2H-pyran-2-one	O=C1CCCCO1	Organic compounds	Organoheterocyclic compounds	Lactones	Delta valerolactones	standardized
4195	-2.9991607212997065	-3.0721471	1.7280004087558791	-4.198074968867069	-2.47007456011119	0.6210349312523225	158.285	1	168	2.200279039261382	2.127292631782914	1.0013647916940187	2.729365200449898	0.07298640966648	0.4520150638863642	-3.1249812	1.6020871241829804	2.074458590193758	0.4852657004830917	544-01-4	Isoamyl ether	CC(C)CCOCCC(C)C	Organic compounds	Organic oxygen compounds	Organooxygen compounds	Ethers	standardized
4196	-2.894994563234856	-3.2206368	2.3722249994548905	-4.6848582384859325	-2.312633239031042	0.4233333333333332	130.112	1	168	2.219322789387069	1.8936805044438132	0.4294591141359932	2.801684113590884	0.3256422814001536	0.6113438842323563	-3.3100317	2.0914720616600424	1.80428570994388	0.2	544-17-2	Calcium formate	O=C[O-].O=C[O-].[Ca+2]	Organic compounds	Organic acids and derivatives	Carboxylic acids and derivatives	Carboxylic acid derivatives	nan
4262	-4.672350713812296	-3.608252	2.0067247339445293	-4.865825204556778	-2.8591004706122485	0.5975645095645096	344.38900000000007	1	168	0.8646985575535426	1.9287972479892328	0.6712240668090609	2.6779488007535903	-1.0640986653198643	0.518950192991659	-3.7574916	2.205813075177795	1.7795576700113642	0.4695645095645095	55-55-0	N-Methyl-p-aminophenol sulfate	CNc1ccc(O)cc1.CNc1ccc(O)cc1.O=S(=O)(O)O	Organic compounds	Organic nitrogen compounds	Organonitrogen compounds	Amines	standardized
4268	-4.225289499847296	-3.0600917	2.1641472417453564	-4.276186990625306	-2.11203974887995	0.5697981366459628	74.07900000000001	1	168	0.6444056112805077	1.809603368421337	0.5935081205024975	2.7576553622478537	-1.165197765914801	0.5513068702843659	-2.937173	2.1125316145095265	1.9325222261231216	0.439363354037267	556-52-5	Glycidol	OCC1CO1	Organic compounds	Organoheterocyclic compounds	Epoxides		standardized
4326	-3.6010781870124147	-3.4851673	1.990714440976562	-4.878438924922303	-2.887724483945741	0.5382998382998383	512.7720000000004	1	168	2.108846115423672	2.224757051140493	0.831485377513783	2.822199818490345	-0.1159109220740601	0.5386556195950487	-3.4772012	1.557929591939097	2.232723064742556	0.3938309738309738	56554-53-1	Propane-1,2,3-triyl tris(3,5,5-trimethylhexanoate)	CC(CC(=O)OCC(COC(=O)CC(C)CC(C)(C)C)OC(=O)CC(C)CC(C)(C)C)CC(C)(C)C	Organic compounds	Lipids and lipid-like molecules	Glycerolipids	Triradylcglycerols	standardized
4363	-2.9212273140636524	-3.59903	1.9505339361347955	-4.724886080366651	-2.7743521442318557	0.5240670297444491	186.232	1	168	2.348826993244209	1.6710242818690788	0.5451682269412107	2.495702163076006	0.6778027037891308	0.4977518249758041	-3.5246398	1.8309920027566555	1.7454144758656014	0.4089155145929339	57352-34-8	unnamed [57352-34-8]	CCc1ccc(S(=O)(=O)O)cc1	Organic compounds	Benzenoids	Benzene and substituted derivatives	Benzenesulfonic acids and derivatives	standardized
4479	-3.0428603274581545	-2.910318	1.483798592374085	-3.7963396742426414	-2.312541081868557	0.0	254.5019999999999	1	168	2.3628308721244498	2.4953733215630054	1.6093515253399615	3.093150117714047	-0.1325424296615236	0.3801347425160535	-3.061455	1.160293814677467	2.344236190134636	0.0	593-45-3	Octadecane	CCCCCCCCCCCCCCCCCC	Organic compounds	Hydrocarbons	Saturated hydrocarbons	Alkanes	standardized
4548	-4.77742124699048	-4.5750136	3.1714898755004346	-5.796535774631938	-2.625045899131503	0.7802213225461279	114.173	1	168	0.2801421656987056	0.4825497636149635	-0.738972361942752	2.4325175135576824	-0.2024076094477553	0.8166614409758456	-4.589112	2.288614425058308	0.4684516211289463	0.6180591603839657	60-56-0	Methimazole	Cn1cc[nH]c1=S	Organic compounds	Organoheterocyclic compounds	Azolines	Imidazolines	standardized
6865	-3.1878896912385644	-3.2266273	1.5002332481240708	-4.173174214185761	-2.6729409660616903	0.6789977073848041	156.26899999999998	1	168	2.0059831417759475	1.9672454927689316	1.0206986188287508	2.5209318669528216	0.0387376586149512	0.3886344402514647	-3.31082	1.4791180648355955	1.8830527419689616	0.5276463560334528	89-78-1	dl-Menthol	CC1CCC(C(C)C)C(O)C1	Organic compounds	Lipids and lipid-like molecules	Prenol lipids	Monoterpenoids	standardized
4622	-5.024651321873965	-3.633156	2.98038337216399	-5.8961003784568895	-2.9157170062928994	0.6773109243697479	397.4210000000001	1	168	0.5745994899263972	1.966094740848097	-0.296849566656527	2.683533805507463	-1.39149526070148	0.8237174251263097	-4.310289	2.3261545492606976	1.288961915716302	0.4206971677559913	61789-51-3	Cobalt naphthenates	CCC1CCC(CCC(=O)[O-])C1.CCC1CCC(CCC(=O)[O-])C1.[Co+2]	Organic compounds	Organic acids and derivatives	Carboxylic acids and derivatives	Carboxylic acid derivatives	nan
4633	-2.7820981950651684	-3.4238868	2.2874762738908125	-4.937280127413331	-2.6498038535225183	0.7248858745271944	156.097	1	168	2.4112963614503844	1.7695077847670422	0.256114429102222	2.5435907029930345	0.6417885809052906	0.6017484580756647	-3.2481174	1.9463404041596093	1.9452771098442705	0.5748858745271945	61791-00-2	Fatty acids, tall-oil, ethoxylated	O=C(O)c1cc(=O)[nH]c(=O)[nH]1	Organic compounds	Organoheterocyclic compounds	Diazines	Pyrimidines and pyrimidine derivatives	standardized
4648	-3.280946582446872	-3.4359314	1.862629149856294	-4.614854833163597	-2.752225683307303	0.5173920000847785	210.31699999999995	1	168	2.041927795840014	1.8869429388498844	0.7080195451232888	2.570648694979583	0.154984861721219	0.4829183598084981	-3.427594	1.6277064273079804	1.895280425273348	0.3910762106110943	61931-80-4	1,6-Nonadien-3-ol, 3,7-dimethyl-, 3-acetate	C=CC(C)(CCC=C(C)CC)OC(C)=O	Organic compounds	Lipids and lipid-like molecules	Prenol lipids	Monoterpenoids	standardized
4665	-3.3105344254510034	-3.5975983	1.8313972851020808	-4.665081246975175	-2.8336839618730947	0.5101190476190476	118.17899999999996	1	168	1.7620058853210978	1.4749419861125417	0.407459063796926	2.2388563488990063	0.2870638888342749	0.4677812275269857	-3.5216537	1.4960024339771565	1.550886659346651	0.3863095238095238	622-97-9	4-Methylstyrene	C=Cc1ccc(C)cc1	Organic compounds	Benzenoids	Benzene and substituted derivatives	Styrenes	standardized
4741	-2.500763610510345	-3.142357	2.566042902340456	-4.75583167512853	-2.1897887727880736	0.7799999999999999	65.996	1	168	2.3187540033561977	1.677160519573627	0.0636859387380133	2.629728841078469	0.6415935004668278	0.6641469968582668	-2.9249175	2.200451284757745	1.8946001587339705	0.6199999999999999	6303-21-5	Phosphinic acid	O=[PH2]O	Inorganic compounds	Homogeneous non-metal compounds	Other non-metal organides	Other non-metal oxides	non-standardized
4761	-3.832152211642837	-3.4647393	1.889714612716053	-4.765600874939985	-2.8758862622239327	0.3429491245267062	350.331	1	168	1.712326357114366	2.0797392547543354	0.7788776938172174	2.66859230653327	-0.3674128889804833	0.506398603993894	-3.5217984	1.86701140916396	2.022680198977705	0.2429491245267062	633-96-5	C.I. Acid Orange 7	O=S(=O)([O-])c1ccc(N=Nc2c(O)ccc3ccccc23)cc1.[Na+]	Organic compounds	Benzenoids	Naphthalenes	Naphthols and derivatives	standardized
4810	-2.49063467749903	-3.114403	2.451905484306053	-4.669177025743568	-2.217271541437514	0.6716666666666666	46.025	1	168	2.1723591196770227	1.548590776718168	-0.0061832285675153	2.4457222557385383	0.6237683319156431	0.6360176959302474	-3.1915896	2.203527225724256	1.4714042109155183	0.5316666666666666	64-18-6	Formic acid	O=CO	Organic compounds	Organic acids and derivatives	Carboxylic acids and derivatives	Carboxylic acids	nan
4962	-2.874869437035773	-3.4232576	2.161778621550833	-5.073439009344687	-2.9116603877938547	0.3433702094370852	395.202	1	168	2.7219496967208245	2.17356153617446	0.5233801244119102	2.6851587459627426	0.5483881523044372	0.5981035637270705	-3.3739681	1.909887904195409	2.222851010555159	0.2661772269809448	6486-23-3	Butanamide, 2-[2-(4-chloro-2-nitrophenyl)diazenyl]-N-(2-chlorophenyl)-3-oxo-	CC(=O)C(=NNc1ccc(Cl)cc1[N+](=O)[O-])C(=O)Nc1ccccc1Cl	Organic compounds	Benzenoids	Benzene and substituted derivatives	Nitrobenzenes	standardized
4964	-3.727712681984624	-3.992365	2.21178588392693	-5.219190412640297	-3.007404528713367	0.4186604324956166	357.77900000000005	1	168	1.825902163884038	1.5612499494167722	0.3344244332283644	2.5462103171552948	0.2646522014382277	0.5631880038142048	-4.0353265	2.012479187709276	1.5182883737773645	0.2744539965040521	64902-72-3	Chlorsulfuron	COc1nc(C)nc(NC(=O)NS(=O)(=O)c2ccccc2Cl)n1	Organic compounds	Organic nitrogen compounds	Organonitrogen compounds	Sulfonylureas	standardized
4998	-2.894757228817215	-3.27907	1.75958969621232	-4.383943136828233	-2.624353440615913	0.4499130434782609	194.187	1	168	2.393462923545488	2.009150230947544	0.9042770155344708	2.6638667117467905	0.3843126716954801	0.4552619711376275	-3.2474556	1.691246567420285	2.040764547145737	0.3499130434782608	657-84-1	Sodium 4-methylbenzenesulfonate	Cc1ccc(S(=O)(=O)[O-])cc1.[Na+]	Organic compounds	Benzenoids	Benzene and substituted derivatives	Benzenesulfonic acids and derivatives	standardized
5064	-3.859979217870524	-3.756084	2.739538773212942	-5.767170364994409	-3.027631591781467	0.3021553884711779	1177.6549999999988	1	168	2.211038862443821	2.314934113285926	0.303847715319936	3.043386488532878	-0.1038952525690102	0.7521988294495167	-3.7882812	2.4644552638780746	2.28273688493554	0.2307268170426065	6683-19-8	Irganox 1010	CC(C)(C)c1cc(CCC(=O)OCC(COC(=O)CCc2cc(C(C)(C)C)c(O)c(C(C)(C)C)c2)(COC(=O)CCc2cc(C(C)(C)C)c(O)c(C(C)(C)C)c2)COC(=O)CCc2cc(C(C)(C)C)c(O)c(C(C)(C)C)c2)cc(C(C)(C)C)c1O	Organic compounds	Organic acids and derivatives	Carboxylic acids and derivatives	Tetracarboxylic acids and derivatives	standardized
5074	-3.508444937534948	-3.6664846	2.1574446223494164	-4.984389805523727	-2.82694518317431	0.5398358362296982	350.543	1	168	2.0362963615645744	1.878256715619954	0.5603514935757953	2.7177961159252115	0.1580396568101449	0.5548328637596525	-3.5125349	2.008090629545533	2.032206424929401	0.4218011805069439	67066-88-0	(2-Octadecen-1-yl)succinic anhydride	CCCCCCCCCCCCCCCC=CCc1cc(O)oc1O	Organic compounds	Organoheterocyclic compounds	Heteroaromatic compounds		standardized
5128	-3.1455544524331587	-3.0342143	1.9981540264512736	-4.368872170428383	-2.370718143977109	0.0	512.9480000000005	1	168	2.564518888394624	2.6758590777534565	1.3412011703993991	3.339355196850673	-0.1113401942391889	0.5276995637829789	-3.1134436	1.6815020030847458	2.596629712550252	0.0	67762-27-0	Alcohols, C16-18	CCCCCCCCCCCCCCCCCCO.CCCCCCCCCCCCCCCCO	Organic compounds	Lipids and lipid-like molecules	Fatty Acyls	Fatty alcohols	non-standardized
5188	-4.4506224041724165	-4.2838387	2.634318125528108	-5.323402847151965	-2.6890847216238574	0.1612087912087912	283.5439999999999	1	168	1.0019980575555392	1.1687817064045982	0.1292176145759904	2.7635357401040985	-0.1667836552405317	0.6763622795837708	-4.619502	2.242500944653881	0.8331183858320598	0.0842857142857142	68037-92-3	Amines, C16-22-alkyl	CCCCCCCCCCCCCCCCCCCN	Organic compounds	Organic nitrogen compounds	Organonitrogen compounds	Amines	standardized
555	-3.071933740576514	-2.8216734	1.7114862552730266	-3.7964462267682255	-2.0849599714952	0.3333333333333333	72.151	1	168	1.786308614138824	2.0365689461772245	1.0617961279471115	2.773282383220138	-0.2502603473270022	0.4363115471492325	-2.8501465	1.6402262643473433	2.008095826290444	0.2666666666666666	109-66-0	Pentane	CCCCC	Organic compounds	Hydrocarbons	Saturated hydrocarbons	Alkanes	standardized
5202	-4.221113525330639	-3.6798959	2.45738712915015	-5.374435213897743	-2.9170480847475933	0.4999106031364096	335.674	1	168	1.3048041784618412	1.8460218163003448	0.1514824898947374	2.6088696190448872	-0.5412176474925046	0.6591415359241367	-3.9359105	1.9908805685218456	1.5900072275832269	0.3962068994327059	68092-46-6	Benzoic acid, 3-methyl-, zinc salt (2:1)	Cc1cccc(C(=O)[O-])c1.Cc1cccc(C(=O)[O-])c1.[Zn+2]	Organic compounds	Benzenoids	Benzene and substituted derivatives	Benzoic acids and derivatives	standardized
5211	-3.298627940985702	-3.3608892	1.398420022873502	-4.185462995611591	-2.7870429727380888	0.1497564935064935	512.7720000000006	1	168	2.4112963614503844	2.349035095072099	1.524461306824496	2.9228813296979976	0.062261255410172	0.3576542162204347	-3.3670194	1.349445864245399	2.342904873541461	0.0926136363636363	68130-53-0	Decanoic acid, mixed esters with heptanoic acid, octanoic acid and trimethylolpropane	CCCCCCCCCCCC(=O)OCC(COC(=O)CCCCCC)OC(=O)CCCCCCC	Organic compounds	Lipids and lipid-like molecules	Glycerolipids	Triradylcglycerols	standardized
5389	-3.286333163056593	-3.533819	2.5329853035136365	-5.288927641989762	-2.755942338476125	0.5806926406926407	258.355	1	168	2.125883707901135	1.8783978997099824	0.1232892289679661	2.6562745324816026	0.2474857971332262	0.6812717259791913	-3.427788	2.1837186038148872	1.984428847736872	0.434025974025974	68514-28-3	Humic acids, potassium salts	O=C([O-])C1C2C=CC(C2)C1C(=O)[O-].[K+].[K+]	Organic compounds	Organic acids and derivatives	Carboxylic acids and derivatives	Dicarboxylic acids and derivatives	nan
5406	-3.8952296322884297	-3.3755505	2.147561370099394	-4.639117231440911	-2.4915558613415167	0.6350798959494612	136.238	1	168	1.2390686271865252	1.7587477650640937	0.4951810280340443	2.6427423981334384	-0.5196791237892842	0.5491077277609403	-3.4525332	1.930042545971244	1.6817650056634803	0.4959494611668525	68526-56-7	Alkenes, C9-?11, C10-?rich	C=CC=CCCC=CCC	Organic compounds	Hydrocarbons	Unsaturated hydrocarbons	Olefins	standardized
5410	-2.7960932889639043	-2.8797839	1.4426828379224277	-3.6838191368924735	-2.241136298970047	0.3507070707070707	130.23100000000002	1	168	2.3186210864083603	2.234930508887421	1.4308952384797904	2.8735780764022176	0.0836905798257685	0.3674016749520275	-2.8924866	1.3704285025823424	2.222227816180626	0.1707070707070707	68526-83-0	Iso-alcohols, C7-9, C8-Rich	CC(C)CCCCCO	Organic compounds	Lipids and lipid-like molecules	Fatty Acyls	Fatty alcohols	standardized
5503	-3.648638580924724	-3.4564114	2.2708383013780304	-4.950918313067007	-2.680080011688976	0.6982935537059526	382.3620000000001	1	168	1.933836143656464	2.1260633746386404	0.6315564115141811	2.902394712892212	-0.192227219230388	0.5961629755015756	-3.5632234	1.7946571667288778	2.0192513451441743	0.5431915128896261	68784-14-5	.alpha.-D-Glucopyranoside, .beta.-D-fructofuranosyl, allyl ethers	C=CCOCC1(OC2OC(CO)C(O)C(O)C2O)OC(CO)C(O)C1O	Organic compounds	Organic oxygen compounds	Organooxygen compounds	Carbohydrates and carbohydrate conjugates	standardized
5517	-2.918200650399136	-3.2762423	1.6678694494626094	-4.300283394719912	-2.6324139452573028	0.2916666666666667	234.336	1	168	2.451638362057621	2.09359674557848	1.0695556177368448	2.737425067199454	0.3580416057654147	0.4293559510771765	-3.1736858	1.5222278359457078	2.1961532097177865	0.2333333333333333	68855-18-5	Heptanoic acid, ester with 2,2-dimethyl-1,3-propanediol	CC(C)(CO)CO.CCCCCCC(=O)O	Organic compounds	Lipids and lipid-like molecules	Fatty Acyls	Fatty acids and conjugates	nan
5556	-3.9924315168369113	-4.0435143	4.327987102947342	-7.108749057661241	-2.780761954713899	0.7562186571598335	206.42	1	168	1.3223202568781327	1.271237533385141	-1.7939972839461964	2.533989819001145	0.051082734872073	1.180084446404281	-3.9923744	2.679772924979022	1.3223773452966046	0.5961176470588235	68937-96-2	Di-tert-butyl polysulfides	CC(C)(C)CSSCC(C)(C)C	Organic compounds	Organosulfur compounds	Organic disulfides	Dialkyldisulfides	standardized
5609	-2.936953029449351	-2.993821	1.752269532101836	-4.0225841062744365	-2.2703145741726005	0.5123188405797101	118.17599999999996	1	168	2.1355762565215337	2.078708389202437	1.049945179696448	2.802214711798284	0.0568678762360739	0.4479225262449277	-2.9934323	1.548286896956756	2.0790970006892717	0.3273188405797101	6920-22-5	1,2-Hexanediol	CCCCC(O)CO	Organic compounds	Lipids and lipid-like molecules	Fatty Acyls	Fatty alcohols	standardized
5623	-3.475268113654845	-3.7633655	2.3308830722234037	-5.245662272223308	-2.914779199999905	0.5854042553191489	255.032	1	168	1.931326563059497	1.64322915171286	0.1609324044910339	2.491815476714437	0.2880973934710096	0.605107494100963	-4.0694833	2.209211679569298	1.3371114140184786	0.4554042553191489	69377-81-7	Fluroxypyr	Nc1c(Cl)c(F)nc(OCC(=O)O)c1Cl	Organic compounds	Organoheterocyclic compounds	Pyridines and derivatives	Halopyridines	standardized
5630	-3.179340239544985	-3.1389713	1.8271050302680103	-4.345783262099328	-2.5186782318313177	0.6736842105263158	110.2	1	168	1.8628413549707812	1.9032102683820091	0.6963983324164383	2.5235033626844485	-0.0403689108096334	0.4803310777471553	-3.179418	1.4798148180489656	1.862763509274376	0.5355263157894736	695-12-5	Vinylcyclohexane	C=CC1CCCCC1	Organic compounds	Hydrocarbons	Unsaturated hydrocarbons	Olefins	standardized
5658	-4.117312368836059	-3.6523347	1.882485240041083	-4.874609981115861	-2.992124741074778	0.6676680172478492	844.4010000000002	1	168	1.8092363701224223	2.2742140558466044	1.05193875784262	2.934423997883703	-0.4649776787420645	0.4918346197013769	-3.68169	1.5172844436192272	2.2448587756241003	0.5302942798741118	70161-20-5	unnamed [70161-20-5]	O=C([O-])c1cc(S(=O)(=O)[O-])ccc1/N=N/[C-](/N=N/c1cc(S(=O)(=O)[O-])cc(Nc2nc(Cl)nc(Cl)c2Cl)c1[O-])c1ccccc1.[Cu+2].[Na+].[Na+].[Na+]	Organic compounds	Benzenoids	Benzene and substituted derivatives	Benzenesulfonic acids and derivatives	standardized
5663	-3.9884105796925975	-3.740366	1.8414960598679195	-4.949766221784962	-3.108270161917043	0.5666663465170927	1255.096	1	168	2.110266365786403	2.358310977656059	1.1489107236940383	2.9904067835619577	-0.2480445976369334	0.4830686339742751	-3.788755	2.602765347552605	2.309922002801978	0.4394080323022568	70210-30-9	Benzenesulfonic acid, 2,2'-[1,4-phenylenebis[carbonylimino[2-(acetylamino)-4,1-phenylene]-2,1-diazenediyl]]bis[5-[2-(4-sulfophenyl)diazenyl]-, sodium salt (1:4)	CC(=O)Nc1cc(NC(=O)c2ccc(C(=O)Nc3ccc(N=Nc4ccc(N=Nc5ccc(S(=O)(=O)[O-])cc5)cc4S(=O)(=O)[O-])c(NC(C)=O)c3)cc2)ccc1N=Nc1ccc(N=Nc2ccc(S(=O)(=O)[O-])cc2)cc1S(=O)(=O)[O-].[Na+].[Na+].[Na+].[Na+]	Organic compounds	Benzenoids	Benzene and substituted derivatives	Anilides	standardized
1774	-3.741990345855144	-3.4277692	2.29467013028992	-5.1166347803592656	-2.821964650069346	0.333893088279907	340.5040000000002	1	168	1.7901318722078277	2.104353047311977	0.415487437703706	2.7101575679936256	-0.3142211617425952	0.6303634522188404	-3.422492	1.4880356432611248	2.109630198231481	0.2611658155526342	142-16-5	Bis(2-ethylhexyl) maleate	CCCCC(CC)COC(=O)C=CC(=O)OCC(CC)CCCC	Organic compounds	Lipids and lipid-like molecules	Fatty Acyls	Fatty acid esters	standardized
5821	-3.190057088857474	-3.1249282	1.981926292379927	-4.490076212672265	-2.508149920292338	0.4432577043782476	240.43099999999995	1	168	2.190933373894886	2.2560622122614444	0.8909142500800951	2.8728405424600223	-0.0651288528497837	0.5312815152195394	-3.1438103	1.563712586189045	2.2371801749111286	0.212316715542522	7320-37-8	1,2-Epoxyhexadecane	CCCCCCCCCCCCCCC1CO1	Organic compounds	Organoheterocyclic compounds	Epoxides		standardized
5837	-3.6043530107649793	-3.4149394	1.645032363083979	-4.475006649779442	-2.829974286695464	0.4591503267973856	470.6910000000004	1	168	2.068382883552444	2.257796492950552	1.197729244537981	2.84276160762196	-0.1894136072310437	0.428741325348414	-3.430638	1.3636814046158523	2.2420978136772955	0.3415032679738562	7360-38-5	2-Ethylhexanoic acid triglyceride	CCCCC(CC)C(=O)OCC(COC(=O)C(CC)CCCC)OC(=O)C(CC)CCCC	Organic compounds	Lipids and lipid-like molecules	Glycerolipids	Triradylcglycerols	standardized
5947	-3.563230554782581	-3.9946735	2.2905102207715458	-4.807296137084886	-2.51678591631334	0.6857342657342658	41.053	1	168	1.0501143444521628	0.6186714208097587	-0.1939512378501418	2.096558982921404	0.4314429357417109	0.5972103733478511	-3.7700539	1.9644443310481687	0.8432910282396724	0.539067599067599	75-05-8	Acetonitrile	CC#N	Organic compounds	Organic nitrogen compounds	Organonitrogen compounds	Organic cyanides	standardized
5952	-3.7135760645347946	-4.02417	2.98744000031012	-5.608110555130915	-2.620670554820796	0.8158169934640522	76.14500000000001	1	168	1.168065326476703	0.857471462788811	-0.726469164119418	2.260970836190701	0.3105938573402054	0.7607086407188216	-3.7925029	2.611247637642294	1.0891385031516905	0.6380392156862745	75-15-0	Carbon disulfide	S=C=S	Inorganic compounds	Homogeneous non-metal compounds	Other non-metal organides	Other non-metal sulfides	standardized
6511	-3.3581504464564085	-3.6817732	1.8944709931528652	-4.825848756955254	-2.9313777638023883	0.4856642850563822	290.403	1	168	2.1048506520617165	1.7812279230613963	0.6371523415628713	2.5316233347157366	0.323622739273572	0.4862045088984483	-3.643662	1.9376401703217847	1.8193391254161664	0.3522487458917142	83834-59-7	2-Ethylhexyl trans-4-methoxycinnamate	CCCCC(CC)COC(=O)C=Cc1ccc(OC)cc1	Organic compounds	Phenylpropanoids and polyketides	Cinnamic acids and derivatives	Cinnamic acid esters	standardized
5970	-3.170877739118041	-3.3683848	2.551501370142846	-4.7918365526752	-2.2403351825323536	0.7187878787878788	59.112	1	168	1.6007979144326685	1.403290820507677	-0.0201608991244906	2.531340471018356	0.1975070989862071	0.649801463776563	-3.1711485	2.181421484816811	1.6005270965443144	0.5687878787878787	75-50-3	Trimethylamine	CN(C)C	Organic compounds	Organic nitrogen compounds	Organonitrogen compounds	Amines	standardized
6005	-4.060586013227159	-4.1020346	2.7001106359126417	-5.791992984014844	-3.091882348102202	0.7037558356676004	348.38200000000006	1	168	1.4814696948116224	1.44002112471371	-0.2499372759760632	2.4501733599365783	0.0414485555594623	0.6980473646612951	-4.071304	2.279678246732338	1.470751861827598	0.5608986928104576	75980-60-8	Diphenyl(2,4,6-trimethylbenzoyl)phosphine oxide	Cc1cc(C)c(C(=O)P(=O)(c2ccccc2)c2ccccc2)c(C)c1	Organic compounds	Benzenoids	Benzene and substituted derivatives	Benzoic acids and derivatives	standardized
6018	-3.3501627313438087	-3.40115	2.1959483390747185	-4.863414447778975	-2.667466108704256	0.484824016563147	154.16499999999996	1	168	1.8378230559107207	1.7868357907087369	0.3245713394755554	2.520519678550274	0.0509872568306297	0.5791844616512857	-3.3526642	1.6892469915198745	1.8353215601405064	0.3804761904761904	760-93-0	Methacrylic anhydride	C=C(C)C(=O)OC(=O)C(=C)C	Organic compounds	Organic acids and derivatives	Carboxylic acids and derivatives	Dicarboxylic acids and derivatives	standardized
6063	-5.5092469752585975	-4.116311	2.842781185837919	-5.329504729828072	-2.486723543990153	0.6666666666666666	41.988	1	168	-0.8861217867280662	0.5068141350553951	-0.7063795412975404	2.136401644540378	-1.3929359019553749	0.7250399394020626	-4.559727	2.472653053835327	0.0633980030551823	0.5333333333333333	7681-49-4	Sodium fluoride	[F-].[Na+]	Inorganic compounds	Mixed metal/non-metal compounds	Alkali metal salts	Alkali metal fluorides	non-standardized
6067	-4.9360842595023815	-4.1681175	2.765814033619438	-5.335418763413986	-2.569604729794548	0.769047619047619	190.45	1	168	0.3436967174945834	1.111663458634688	-0.0556377864170209	2.710176247202417	-0.7679667363090221	0.7058809790723346	-3.9889436	2.708924985587441	1.2908373923060448	0.5333333333333333	7681-65-4	Copper(I) iodide	[Cu+].[I-]	Inorganic compounds	Mixed metal/non-metal compounds	Transition metal salts	Transition metal iodides	non-standardized
6075	-2.8461850921484086	-3.3551059	1.8988270161882737	-4.620395532618122	-2.7215685164298486	0.7814041745730551	142.202	1	168	2.306720612422945	1.797799837902888	0.5325101719532317	2.431337188141505	0.5089207847741988	0.5009628857379318	-3.2504408	1.5912143277521578	1.9024648725578688	0.6126696832579185	76950-43-1	(1,4-diazabicyclo[2.2.2]octane-2-yl)methanol	OCC1CN2CCN1CC2	Organic compounds	Organoheterocyclic compounds	Diazinanes	Piperazines	standardized
6095	-4.655138026646675	-3.8492212	2.23418885023302	-4.958347641560624	-2.724158791327604	0.5999999999999999	129.599	1	168	0.4574636238373019	1.263380423146493	0.1542540089233529	2.388442859156373	-0.8059167970934524	0.569859531804482	-3.8977194	1.9305969756935533	1.2148822880597383	0.4666666666666666	7718-54-9	Nickel(II) chloride	[Cl-].[Cl-].[Ni+2]	Inorganic compounds	Mixed metal/non-metal compounds	Transition metal salts	Transition metal chlorides	non-standardized
6114	-2.811423386961812	-3.2103684	1.4913904550921564	-4.086015645630669	-2.5946251905385123	0.0776315789473684	414.67100000000016	1	168	2.80628027709677	2.4073352839841373	1.5316880184279136	3.0230784735200698	0.3989450078898726	0.3812378780247674	-3.1931238	1.6381673644204855	2.42457982853058	0.025	77538-19-3	Docosanoic acid, ester with 1,2,3-propanetriol	CCCCCCCCCCCCCCCCCCCCCC(=O)OCC(O)CO	Organic compounds	Lipids and lipid-like molecules	Glycerolipids	Monoradylglycerols	standardized
6146	-3.529377001854444	-3.4389834	2.188328178453046	-5.0220545124003575	-2.8337263339473115	0.3708333333333333	629.0480000000001	1	168	2.269306784035612	2.3597003379988304	0.7766292734896982	2.964957451942744	-0.090393561455274	0.5991674130668045	-3.4522965	1.6812851179819637	2.3463872794085288	0.2625	77745-66-5	Triisotridecyl phosphite	CC(C)CCCCCCCCCCOP(OCCCCCCCCCCC(C)C)OCCCCCCCCCCC(C)C	Organic compounds	Organophosphorus compounds	Trialkylphosphites		standardized
6202	-6.753664828185462	-3.8484583	3.468514238188306	-6.314843571473107	-2.846329333284801	0.5221921799894418	224.149	1	168	-1.40312802250518	1.5020785167571946	-0.9643067657928248	2.504207472395481	-2.9052065380853644	0.9466044055776968	-5.8099785	3.3101207384711397	-0.4594416787635231	0.3909421799894418	7786-34-7	Mevinphos	COC(=O)C=C(C)OP(=O)(OC)OC	Organic compounds	Lipids and lipid-like molecules	Fatty Acyls	Fatty acid esters	standardized
6213	-3.5402928557847084	-4.113258	3.265308163485509	-5.771522258483015	-2.506214094997506	0.840952380952381	25.939	1	168	0.8736603733707062	0.3006953438798635	-1.3575690293276	1.9077391341579089	0.5729650291945396	0.8326245151989712	-3.5589905	2.569836438252444	0.8549627393720934	0.6695238095238095	7789-24-4	Lithium fluoride	[Li]F	Inorganic compounds	Mixed metal/non-metal compounds	Alkali metal salts	Alkali metal fluorides	non-standardized
6261	-3.1997114438137846	-3.6768477	2.0542570979266936	-4.966292401942096	-2.912035304015402	0.5709408936030723	285.36499999999995	1	168	2.255689262039171	1.7785530029164267	0.48910830391086	2.5433654018375536	0.4771362524905367	0.5314550280005635	-3.5280523	1.7884810493984835	1.9273483897671984	0.443668166330345	78521-39-8	Hexanoic acid, 6-[[(4-methylphenyl)sulfonyl]amino]-	Cc1ccc(S(=O)(=O)NCCCCCC(=O)O)cc1	Organic compounds	Benzenoids	Benzene and substituted derivatives	Toluenes	standardized
6280	-5.127048351968677	-5.2337155	3.3933402193760043	-6.587663635768924	-3.1943234163929195	0.6002292677793662	354.491	1	168	0.4225568615984928	0.3158896767763606	-1.038058422201754	2.3552817971742503	0.1066671822415283	0.8701958789532219	-5.1264176	2.473034002521977	0.4231875890445819	0.4636439019257077	789-02-6	o,p'-DDT	Clc1ccc(C(c2ccccc2Cl)C(Cl)(Cl)Cl)cc1	Organic compounds	Benzenoids	Benzene and substituted derivatives	Diphenylmethanes	standardized
6294	-3.0665901836323664	-2.9845858	1.9363754562066413	-4.193187834317029	-2.2568123781103875	0.5111111111111111	74.079	1	168	1.8031049274954372	1.8851093630037552	0.6765072768107747	2.612882733017416	-0.0820044216084405	0.500270854264491	-2.8586562	1.827349442340497	2.011038957513059	0.4	79-09-4	Propionic acid	CCC(=O)O	Organic compounds	Organic acids and derivatives	Carboxylic acids and derivatives	Carboxylic acids	nan
6312	-4.193165277491969	-4.1696944	2.54046336018365	-5.4589683591964056	-2.918504999012756	0.4792510121457489	106.146	1	168	0.8327383553891432	0.8562092108304278	-0.4330647263152929	2.107398633868357	-0.0234708538164323	0.6478112285642013	-4.182325	1.8284812314603824	0.8435787319930668	0.3511740890688258	79-42-5	Propanoic acid, 2-mercapto-	CC(S)C(=O)O	Organic compounds	Organic acids and derivatives	Carboxylic acids and derivatives	Carboxylic acids	nan
6332	-4.160411135573846	-4.796164	4.702965778668314	-7.955983971685342	-3.253018193017028	0.5476805036395829	543.875	1	168	1.5750879607269272	0.9393350376150488	-2.2204848753845683	2.4824809032837454	0.6357529002232729	1.2452132448259117	-4.3486896	4.42071164446048	1.3868095464241723	0.4246035805626598	79-94-7	3,3',5,5'-Tetrabromobisphenol A	CC(C)(c1cc(Br)c(O)c(Br)c1)c1cc(Br)c(O)c(Br)c1	Organic compounds	Benzenoids	Benzene and substituted derivatives	Diphenylmethanes	standardized
6333	-3.7464870759049456	-3.7825685	2.7792563351956585	-5.912709596074487	-3.1334532608788286	0.5174469409798749	1229.2019999999995	1	168	2.3431361823083057	2.3070548152112043	0.1769136621387641	2.956169997334422	0.036081378837486	0.7695622119439898	-3.7451768	2.0545845140612657	2.344446479513949	0.3818059317176582	79953-85-8	Benzamide, 3,3'-[(2-chloro-5-methyl-1,4-phenylene)bis[imino(1-acetyl-2-oxo-2,1-ethanediyl)-2,1-diazenediyl]]bis[4-chloro-N-[2-(4-chlorophenoxy)-5-(trifluoromethyl)phenyl]-	CC(=O)C(=NNc1cc(C(=O)Nc2cc(C(F)(F)F)ccc2Oc2ccc(Cl)cc2)ccc1Cl)C(=O)Nc1cc(C)c(NC(=O)C(N=Nc2cc(C(=O)Nc3cc(C(F)(F)F)ccc3Oc3ccc(Cl)cc3)ccc2Cl)C(C)=O)cc1Cl	Organic compounds	Benzenoids	Benzene and substituted derivatives	Anilides	standardized
6337	-3.414466544734194	-3.731303	2.253357587923911	-5.2757090539570894	-3.0223514660331783	0.4951806751806751	669.5190000000001	1	168	2.4112963614503844	2.094459941177893	0.5500538522274893	2.8034114401514003	0.3168364318740821	0.6024277949056746	-3.578457	1.8164634188523303	2.2473057884744496	0.3751806751806751	80010-51-1	2-Anthracenesulfonic acid, 1-amino-4-[[3,5-bis[[(2-chloroacetyl)amino]methyl]-2,4,6-trimethylphenyl]amino]-9,10-dihydro-9,10-dioxo-, sodium salt (1:1)	Cc1c(CNC(=O)CCl)c(C)c(Nc2cc(S(=O)(=O)[O-])c(N)c3c2C(=O)c2ccccc2C3=O)c(C)c1CNC(=O)CCl.[Na+]	Organic compounds	Benzenoids	Anthracenes	Anthraquinones	standardized
6360	-4.476283565836288	-4.095127	2.697664510431483	-5.672365997760141	-2.9747014873286584	0.5071428571428571	287.16700000000003	1	168	0.9818509653421192	1.3630074151688596	-0.2142314665817344	2.4834330438497485	-0.381156460123397	0.6892684422802199	-4.2572727	2.369966549252096	1.2008617980157512	0.3904761904761905	80-07-9	4,4'-Dichlorodiphenyl sulfone	O=S(=O)(c1ccc(Cl)cc1)c1ccc(Cl)cc1	Organic compounds	Benzenoids	Benzene and substituted derivatives	Benzenesulfonyl compounds	standardized
6404	-4.650591955351029	-3.9357731	2.2336548599325923	-5.245211374379321	-3.0115565144467284	0.5118112065448304	204.313	1	168	0.6597040453912812	1.3745228573862254	0.0650846263629894	2.298739486295582	-0.7148188211194615	0.5708795215670477	-4.046026	2.03392263264628	1.264269771214764	0.3807767237862097	80-54-6	2-(4-Tert-Butylbenzyl)propionaldehyde	CC(C=O)Cc1ccc(C(C)(C)C)cc1	Organic compounds	Benzenoids	Benzene and substituted derivatives	Phenylpropanes	standardized
6432	-3.2681931153213832	-3.4108818	2.286711854172718	-4.959102123722008	-2.6723902695492905	0.6113846153846153	398.079	1	168	2.331776152379078	2.1890875224079283	0.6408671439784528	2.9275789981511706	0.1426886424148228	0.6076070368134181	-3.4015841	1.6363372071415263	2.198385131727344	0.4403701226309922	813-93-4	1,2,3-Propanetricarboxylic acid, 2-hydroxy-, bismuth(3+) salt (1:1)	O=C([O-])CC(O)(CC(=O)[O-])C(=O)[O-].[Bi+3]	Organic compounds	Organic acids and derivatives	Carboxylic acids and derivatives	Tricarboxylic acids and derivatives	nan
6440	-4.106796216520698	-3.5328012	2.671383078358173	-5.430881823316692	-2.7594987449585187	0.6086057620540378	245.237	1	168	1.2827897782146531	1.8567848222108343	-0.0412958285813399	2.630087249776833	-0.5739950652450636	0.7289498547479353	-3.8187592	2.1298297997741016	1.5708268085602328	0.4692118226600985	81591-81-3	Glyphosate-trimesium	C[S+](C)C.O=C([O-])CNCP(=O)(O)O	Organic compounds	Organic acids and derivatives	Carboxylic acids and derivatives	Amino acids, peptides, and analogues	non-standardized
6447	-3.712724074032297	-4.3949513	2.669385838131366	-5.821876351931223	-3.152490513799857	0.702539494899682	239.702	1	168	1.6669475836364849	0.9847203207826436	-0.4422046942624415	2.2271811438689246	0.6822272695040801	0.6796150913764692	-4.128039	1.9408804476865116	1.2516327767204607	0.5536033246869161	81777-89-1	Clomazone	CC1(C)CON(Cc2ccccc2Cl)C1=O	Organic compounds	Benzenoids	Benzene and substituted derivatives	Halobenzenes	standardized
6454	-3.9229528459516656	-3.9552372	2.211462090494984	-5.217348064821709	-3.005885974326725	0.4686368675397714	401.83200000000016	1	168	1.6810916729962635	1.648807382140232	0.3866964541262198	2.598158544621204	0.0322843042405951	0.5638472776206598	-3.9347894	1.9171468761149169	1.6692550960474146	0.3099835643212508	82097-50-5	Triasulfuron	COc1nc(C)nc(NC(=O)NS(=O)(=O)c2ccccc2OCCCl)n1	Organic compounds	Organic nitrogen compounds	Organonitrogen compounds	Sulfonylureas	standardized
6467	-3.4208844817667714	-4.144979	3.2495974310949043	-6.371361167816453	-3.1217637367215483	0.707776982720761	332.40000000000003	1	168	2.100776533345302	1.376682013922165	-0.8497001527043792	2.399897278390525	0.7240945183247813	0.8685995423013854	-4.057635	2.3297017054013733	1.4640261740448188	0.5633325382763165	82558-50-7	Isoxaben	CCC(C)(CC)c1cc(NC(=O)c2c(OC)cccc2OC)on1	Organic compounds	Benzenoids	Benzene and substituted derivatives	Methoxybenzenes	standardized
6520	-5.094516908794785	-4.308259	2.845644902972958	-5.938315599209231	-3.092670696236273	0.6632953983037104	458.6100000000002	1	168	0.5669266115020348	1.3531845129309177	-0.2768720789124112	2.5687728240605465	-0.7862578984798434	0.7257315953973811	-4.80764	2.5253343264070613	0.853803462278725	0.5005570615897146	83969-12-4	4-({5-[Di(propan-2-yl)amino]-3-methyl-1,3,4-thiadiazol-2(3H)-ylidene}hydrazinylidene)-N,N-dimethylcyclohexa-2,5-dien-1-iminium methyl sulfate	CC(C)N(c1nn(C)c(=NN=C2C=CC(=[N+](C)C)C=C2)s1)C(C)C.COS(=O)(=O)[O-]	Organic compounds	Organic nitrogen compounds	Organonitrogen compounds	Amines	nan
6532	-3.5580172192762487	-3.9919026	2.4033301453966875	-5.376081116815893	-2.972750971419205	0.666330070516117	242.061	1	168	1.8259076038326696	1.392022239715944	0.0078437062930255	2.411173851689713	0.4338853705217249	0.6131866026936768	-4.0352025	2.0856535082198744	1.348722312702432	0.526330070516117	84087-01-4	Quinclorac	O=C(O)c1c(Cl)ccc2cc(Cl)cnc12	Organic compounds	Organoheterocyclic compounds	Quinolines and derivatives	Quinoline carboxylic acids	standardized
6575	-3.713047887879527	-3.522732	1.774173635907966	-4.57968281145876	-2.8055091755507937	0.3813647144681627	222.23999999999995	1	168	1.633774340514013	1.824090225086048	0.7671394169347805	2.5413130528427463	-0.1903158684550887	0.4543736749196987	-3.4405737	1.8138107930145635	1.9062485246323848	0.3013647144681627	84-66-2	Diethyl phthalate	CCOC(=O)c1ccccc1C(=O)OCC	Organic compounds	Benzenoids	Benzene and substituted derivatives	Benzoic acids and derivatives	standardized
6661	-2.967537927659168	-3.5292602	1.8789764817724075	-4.64071903569819	-2.7617425539257825	0.6882637362637363	154.16499999999996	1	168	2.220447859595362	1.6587256346589063	0.5472667515563399	2.426243233328748	0.5617222308796506	0.480751690002822	-3.4424443	1.8268066822936624	1.7455414599431611	0.5362637362637364	85-42-7	Hexahydrophthalic anhydride	Oc1oc(O)c2c1CCCC2	Organic compounds	Organoheterocyclic compounds	Isobenzofurans		standardized
6664	-2.467746536562608	-3.4520528	2.024813446601214	-4.7650184154778845	-2.7402049688766703	0.5737695637695637	148.11699999999996	1	168	2.7028583705911937	1.7185520701171435	0.4055864916759172	2.4303999382771315	0.9843062950871722	0.5287889774322903	-3.2628853	1.7650786938110945	1.907719595011678	0.4464968364968364	85-44-9	Phthalic anhydride	O=C1OC(=O)c2ccccc21	Organic compounds	Organoheterocyclic compounds	Benzofurans	Benzofuranones	standardized
6668	-5.752228284566845	-4.239894	2.938220021015669	-5.930025615445916	-2.991805594430246	0.6815060123758556	315.399	1	168	-0.2533679725402591	1.2589664030383867	-0.43116530341933	2.50705471759634	-1.5123343712978023	0.7495823577400563	-4.2306848	2.5491207613837457	1.2681755659672564	0.5391331310199234	85509-19-9	Flusilazole	C[Si](Cn1cncn1)(c1ccc(F)cc1)c1ccc(F)cc1	Organic compounds	Benzenoids	Benzene and substituted derivatives	Halobenzenes	standardized
6700	-4.260628884029929	-3.7168596	1.907277389918608	-4.841150885922242	-2.933873496003634	0.2911449579831933	312.36499999999995	1	168	1.2340334818974212	1.7778027869770072	0.653511480005108	2.560788869923716	-0.5437693049436252	0.487780007167155	-3.63479	1.7526158973897887	1.859872418724832	0.2282878151260504	85-68-7	Benzyl butyl phthalate	CCCCOC(=O)c1ccccc1C(=O)OCc1ccccc1	Organic compounds	Benzenoids	Benzene and substituted derivatives	Benzoic acids and derivatives	standardized
6757	-3.570011813010406	-3.2403123	1.9165809637012767	-4.5083920140502425	-2.5918110503489658	0.3391666666666666	188.176	1	168	1.7045524196184656	2.034251914239638	0.7661722185786293	2.682753182279906	-0.3296994751350399	0.5041909759831222	-3.3373566	1.85204454671605	1.9372076702044616	0.2191666666666666	868-14-4	Potassium bitartrate	O=C([O-])C(O)C(O)C(=O)O.[K+]	Organic compounds	Organic oxygen compounds	Organooxygen compounds	Carbohydrates and carbohydrate conjugates	nan
6803	-4.6537472028580815	-4.2631626	3.481616150398437	-6.475294054240385	-2.993677903841948	0.6651461988304093	266.338	1	168	0.7716859313350956	1.162270526270368	-1.0498609200472084	2.431755230351229	-0.3905845899430424	0.903619177541802	-4.561696	2.5756748259062574	0.8637370692050654	0.5177777777777777	87-86-5	Pentachlorophenol	Oc1c(Cl)c(Cl)c(Cl)c(Cl)c1Cl	Organic compounds	Benzenoids	Phenols	Halophenols	standardized
6814	-2.8882447986420403	-3.6435375	2.089498253773609	-4.9561895175930335	-2.8666912638194244	0.6075371468753822	500.65800000000047	1	168	2.8112963614940227	2.0560036385505924	0.7433516425430298	2.832849896316638	0.7552927227202644	0.5406843004634263	-3.4386735	1.7571532605763585	2.260867680414792	0.4597850678733032	88127-84-8	9-[2-(2-Methoxyethoxy)ethoxy]-9-{3-[(oxiran-2-yl)methoxy]propyl}-2,5,8,10,13,16-hexaoxa-9-silaheptadecane	COCCOCCO[Si](CCCOCC1CO1)(OCCOCCOC)OCCOCCOC	Organic compounds	Organometallic compounds	Organometalloid compounds	Organosilicon compounds	standardized
6818	-3.834285340531212	-3.6253061	1.8561741202001487	-4.767633979450905	-2.911459859250757	0.4749999999999999	150.22099999999998	1	168	1.3424453081596843	1.5514245132275912	0.409096669239991	2.26527078944014	-0.2089792110756456	0.4780585113889812	-3.6451852	1.556626976383276	1.5315454169924232	0.3428571428571428	88-18-6	2-tert-Butylphenol	CC(C)(C)c1ccccc1O	Organic compounds	Benzenoids	Benzene and substituted derivatives	Phenylpropanes	standardized
6824	-3.8201205996663288	-4.386078	7.274320174350455	-10.524506842549645	-3.2501866681991896	0.4814814814814815	263.42499999999995	1	168	1.6005363890567388	1.034579108845161	-5.103849853826578	2.170470320523878	0.5659572811930462	2.0546325802756926	-4.0576963	2.064800238707853	1.3629606569259065	0.3600255427841635	88-27-7	2,6-Di-tert-butyl-4-[(dimethylamino)methyl]phenol	CN(C)Cc1cc(C(C)(C)C)c(O)c(C(C)(C)C)c1	Organic compounds	Benzenoids	Benzene and substituted derivatives	Phenylpropanes	standardized
6922	-3.2448228552281937	-3.314624	1.1871704055398111	-4.096559773221991	-2.9093893676821803	0.2285383244206773	659.5300000000002	1	168	2.574411699829523	2.504610473526367	1.7226747818357253	2.909845187375536	0.0698012158930221	0.3117616846682632	-3.3470798	1.1619000170746774	2.4721547909060546	0.1594474153297682	90268-23-8	C.I. Pigment Yellow 126	COc1ccc(NC(=O)C(=NNc2ccc(-c3ccc(NN=C(C(C)=O)C(=O)Nc4ccccc4)c(Cl)c3)cc2Cl)C(C)=O)cc1	Organic compounds	Benzenoids	Benzene and substituted derivatives	Biphenyls and derivatives	standardized
6940	-3.306383031007777	-3.6689155	2.381603058914931	-5.325389044536466	-2.943785985621536	0.5510196527123435	170.211	1	168	1.9246045922198252	1.5620721072436097	-0.094401421308864	2.2872016376060667	0.3625324791698352	0.641976130718032	-3.67	2.149446815179981	1.560987546158761	0.4260196527123435	90-43-7	2-Phenylphenol	Oc1ccccc1-c1ccccc1	Organic compounds	Benzenoids	Benzene and substituted derivatives	Biphenyls and derivatives	standardized
6980	-4.401406721535993	-4.196905	8.525020946163949	-11.5539285807805	-3.0289076346165524	0.7201425729442972	265.40099999999995	1	168	1.022495833366439	1.226997399934027	-6.130026025878068	2.39499492028588	-0.2045015854275949	2.4196207219407904	-4.2146907	3.419488933317961	1.2092118675445185	0.5174900530503979	90-72-2	2,4,6-Tris(dimethylaminomethyl)phenol	CN(C)Cc1cc(CN(C)C)c(O)c(CN(C)C)c1	Organic compounds	Benzenoids	Benzene and substituted derivatives	Phenylmethylamines	standardized
7129	-3.8832000405144327	-3.6417463	2.417991802832098	-5.329858888058541	-2.911867085226443	0.750333413555102	220.268	1	168	1.4597513679714962	1.7012051312455518	0.0130925204273876	2.4310843232594856	-0.241453757936918	0.6532639264316965	-3.6422083	2.358790023943058	1.7007430743000664	0.5498690117403626	92077-08-2	3-[3-(Prop-2-en-1-yl)hexa-2,5-dien-1-yl]oxolane-2,5-dione	C=CCC(=CCc1cc(O)oc1O)CC=C	Organic compounds	Organoheterocyclic compounds	Heteroaromatic compounds		standardized
7132	-3.1370512837757856	-3.670238	2.2067216859153964	-5.119877347545613	-2.913155661630217	0.637969884839364	353.46600000000007	1	168	2.4112963614503844	1.878109633608432	0.4284702976805566	2.635191983595953	0.5331867342601031	0.5789319694384001	-3.5011961	1.882226270152875	2.047151482955158	0.506719884839364	92128-40-0	not available	O=C(NCCCCNCCCNC(=O)c1ccccc1)c1ccccc1	Organic compounds	Benzenoids	Benzene and substituted derivatives	Benzoic acids and derivatives	standardized
7154	-3.469189322709553	-3.9189377	2.0859477122294225	-4.824853235851466	-2.738905523622044	0.4598039215686275	87.16599999999998	1	168	1.4711577941974603	1.0214094209781603	0.1154938810555469	2.2014415932849696	0.4497483603959158	0.5315603770993286	-3.6355858	1.867685990978672	1.3047613243131817	0.3656862745098039	926-63-6	N,N-Dimethylpropylamine	CCCN(C)C	Organic compounds	Organic nitrogen compounds	Organonitrogen compounds	Amines	standardized
7169	-3.64750364428396	-4.3432107	2.478951633364119	-5.620403581085328	-3.141451947721209	0.7179273473659293	440.3670000000001	1	168	1.996311122294408	1.3006040691602587	0.0234111854930399	2.5023628188571587	0.6957070528901124	0.6317801762022773	-4.0311933	2.0364726479679844	1.6126215130926735	0.5714484741264927	929601-09-2	SR58611	CCOC(=O)COc1ccc2c(c1)CC(NCC(O)c1cccc(Cl)c1)CC2.Cl	Organic compounds	Benzenoids	Benzene and substituted derivatives	Phenoxyacetic acid derivatives	standardized
7175	-3.810602885665089	-3.6001694	1.837856731087944	-4.747975823098307	-2.9101190920103632	0.4677022441160371	170.21099999999998	1	168	1.4203847375625132	1.630818212472823	0.4830118001292952	2.320868531217239	-0.2104334654227795	0.4748863846841237	-3.6295948	1.6002918539216404	1.6013928239033606	0.356591133004926	93-08-3	2'-Acetonaphthone	CC(=O)c1ccc2ccccc2c1	Organic compounds	Benzenoids	Naphthalenes		standardized
7185	-3.560760371551383	-3.7281153	3.071753179815134	-6.020939644963913	-2.9491864651487787	0.5866227594577421	703.1499999999995	1	168	2.2862876095471414	2.1189326700989564	-0.1738916638653882	2.897861515949746	0.1673549486543053	0.8461341734432279	-3.6377983	3.050774280186762	2.209249664304137	0.4545472877596289	932742-30-8	Dodecanoic acid, 3-[[3-[[[2,2-dimethyl-3-[(1-oxododecyl)oxy]propylidene]amino]methyl]-3,5,5-trimethylcyclohexyl]imino]-2,2-dimethylpropyl ester	CCCCCCCCCCCC(=O)OCC(C)(C)C=NCC1(C)CC(N=CC(C)(C)COC(=O)CCCCCCCCCCC)CC(C)(C)C1	Organic compounds	Lipids and lipid-like molecules	Fatty Acyls	Fatty acid esters	standardized
7251	-4.068059468954753	-4.0409966	2.6309580933911643	-5.5862202365143	-2.9552621431231354	0.8155268976708925	276.428	1	168	1.3735225626186214	1.4005854767406407	-0.144638204940925	2.486319888450239	-0.0270629174410812	0.672565780384889	-3.9822335	2.2564436236823693	1.459348513965348	0.6511433360270569	93940-97-7	3-[(3-{[(2-Cyanoethyl)amino]methyl}-3,5,5-trimethylcyclohexyl)amino]propanenitrile	CC1(C)CC(NCCC#N)CC(C)(CNCCC#N)C1	Organic compounds	Organic nitrogen compounds	Organonitrogen compounds	Cyclohexylamines	standardized
7252	-4.156046308809273	-3.7299838	1.978263563818731	-5.02481411924254	-3.0465505554238086	0.5030040635972699	1012.269	1	168	1.84924962829106	2.2753121473924414	0.9804818178577936	2.958745381676525	-0.4260625021991657	0.5183052480538047	-3.740625	1.7743872280929691	2.264671039947549	0.3910040635972699	93941-74-3	unnamed [93941-74-3]	O=S(=O)([O-])c1ccc(S(=O)(=O)[O-])c(N=Nc2ccc(N=Nc3ccc(N=Nc4c(S(=O)(=O)O)cc5cc(Nc6ccccc6)ccc5c4O)c4ccccc34)c3cc(S(=O)(=O)[O-])ccc23)c1.[Mg+2].[Na+]	Organic compounds	Benzenoids	Naphthalenes	1,1'-azonaphthalenes	standardized
7263	-3.077434043814075	-3.3980043	1.766019517074418	-4.431431015952087	-2.6654114988776687	0.3710344827586206	180.203	1	168	2.178327972976586	1.857757719855736	0.8243310008385742	2.590350517912992	0.3205702496276976	0.4512702515118085	-3.328287	1.489422469627502	1.9274751359151203	0.2738916256157635	94-13-3	Propylparaben	CCCOC(=O)c1ccc(O)cc1	Organic compounds	Benzenoids	Benzene and substituted derivatives	Benzoic acids and derivatives	standardized
7278	-3.436892776939711	-3.387727	1.6378006095261926	-4.384753946054312	-2.74695333652812	0.4043464052287581	402.5720000000002	1	168	2.167950788276678	2.217116550359641	1.2200896191620771	2.857890228688269	-0.0491657547686905	0.4209234788555115	-3.4023654	1.5673263396546235	2.202478121557517	0.2989215686274509	94-28-0	Triethylene glycol bis(2-ethylhexanoate)	CCCCC(CC)C(=O)OCCOCCOCCOC(=O)C(CC)CCCC	Organic compounds	Lipids and lipid-like molecules	Fatty Acyls	Fatty acid esters	standardized
7298	-3.192914674615725	-3.3568804	1.69728860479173	-4.374448970879383	-2.6771603660876533	0.4094444444444444	197.322	1	168	2.1022608340827604	1.9382950927233231	0.9207265378191022	2.618015142610832	0.1639657517911352	0.4350899193949354	-3.282376	1.5876046521290426	2.012799435591849	0.2844444444444444	947-04-6	Azacyclotridecan-2-one	O=C1CCCCCCCCCCCN1	Organic compounds	Phenylpropanoids and polyketides	Macrolactams		standardized
7304	-4.3680498189229	-4.074178	2.093432657415234	-5.085619976426397	-2.9921873190111627	0.3431491299912352	200.621	1	168	0.9343265719089356	1.2281981637179784	0.2167564144054388	2.310189071820673	-0.2938716000813475	0.5334674192096415	-4.235598	1.75251338942295	1.066778297526816	0.2620680489101541	94-74-6	MCPA	Cc1cc(Cl)ccc1OCC(=O)O	Organic compounds	Benzenoids	Benzene and substituted derivatives	Phenoxyacetic acid derivatives	standardized
7317	-5.619246869411563	-5.613039	3.608055056442744	-7.338388666201424	-3.73033360975868	0.6491235270064311	302.339	1	168	-0.1387526971185356	-0.1325448519623564	-1.857894493908397	1.7501605625343473	-0.0062078526879298	0.9191413766254356	-5.6216655	2.396131506074996	-0.141171318018011	0.4983038548752835	950-37-8	Methidathion	COc1nn(CSP(=S)(OC)OC)c(=O)s1	Organic compounds	Organoheterocyclic compounds	Azoles	Thiadiazoles	standardized
7328	-4.772834249190684	-3.6991785	2.412755005794256	-5.2890112240938025	-2.8762562182995466	0.5364987920741207	350.59100000000007	1	168	0.7719665139632532	1.8456223018775264	0.2557895390601344	2.6685445448543903	-1.0736557919305518	0.633711200999714	-4.1888814	2.107174408056395	1.355919381679351	0.4124987920741206	95-38-5	2-(8-Heptadecenyl)-2-imidazoline-1-ethanol	CCCCCCCCC=CCCCCCCCC1=NCCN1CCO	Organic compounds	Organoheterocyclic compounds	Imidolactams		standardized
7339	-4.940944563367111	-4.093006	4.867908018313687	-6.041340831295868	-1.1734328129821816	0.5960589060308555	127.574	1	168	0.1648176093950726	1.0127560357350325	-0.9355786585336838	3.9323293597800015	-0.8479384293339081	1.2479343623021584	-4.465936	2.574764151396271	0.6398260012417052	0.4734782608695652	95-51-2	2-Chloroaniline	Nc1ccccc1Cl	Organic compounds	Benzenoids	Benzene and substituted derivatives	Aniline and substituted anilines	standardized
7428	-3.5548469218376004	-3.5229716	1.6840640996388392	-4.564132677853741	-2.880068578214902	0.540764079587609	164.20399999999995	1	168	1.6605368104632918	1.6924120964126996	0.6512510544471514	2.3353151540859907	-0.0318752917411648	0.4341500490404732	-3.5229847	1.5141277953730086	1.6923989903258667	0.4074307462542757	97-53-0	Eugenol	C=CCc1ccc(O)c(OC)c1	Organic compounds	Benzenoids	Phenols	Methoxyphenols	standardized
7454	-3.230193073825092	-3.2719944	1.6092731049462334	-4.202948084915141	-2.5936749799689074	0.3919373219373219	142.19799999999998	1	168	1.9227004143051385	1.880899126659947	0.9499454032150898	2.5592185081613232	0.0418012785156061	0.4107469412993931	-3.2707832	1.4806624277648712	1.8821103008217843	0.2956410256410257	97-86-9	Isobutyl methacrylate	C=C(C)C(=O)OCC(C)C	Organic compounds	Organic acids and derivatives	Carboxylic acids and derivatives	Carboxylic acid derivatives	standardized
7504	-5.4846825606010015	-5.5776815	3.97547188532234	-7.429914192267304	-3.4544423069449643	0.7547266119562579	283.355	1	168	-0.0323516801216308	-0.1253506790433803	-1.9775833117879336	1.9978885735344063	0.0929989808418696	1.0121535959104586	-5.4831486	2.6075366612249145	-0.0308176831340129	0.6006282513005201	98886-44-3	Fosthiazate	CCOP(=O)(SC(C)CC)N1CCSC1=O	Organic compounds	Organoheterocyclic compounds	Azolidines	Thiazolidines	standardized
7530	-3.274397815860812	-3.384735	2.06949511215819	-4.825299871642066	-2.755804759483876	0.4942444219066937	154.125	1	168	1.9134752737429763	1.80313798144793	0.3625732179617217	2.432068330119912	0.1103372915610632	0.5581160442276294	-3.432702	2.0494497050115195	1.7551710216329857	0.3699797160243407	99-57-0	2-Amino-4-nitrophenol	Nc1cc([N+](=O)[O-])ccc1O	Organic compounds	Benzenoids	Phenols	Nitrophenols	standardized
8237	-4.4953970881390095	-3.7202914	2.5746733917247906	-5.505987354184955	-2.9313139624601647	0.6750664100747283	397.4380000000002	1	168	1.10387230055661	1.878978007991241	0.093282034510664	2.6679554262354546	-0.7751057120251179	0.6928660908285563	-4.139512	2.074201987481728	1.459757339638603	0.5191342066848978	NOCAS_47291	CI-1044	Nc1cc2c3c(c1)C(c1ccccc1)=NC(NC(=O)c1cccnc1)C(=O)N3CC2	Organic compounds	Organic acids and derivatives	Carboxylic acids and derivatives	Amino acids, peptides, and analogues	standardized
8251	-5.350987873974519	-4.1150265	2.7123735146879	-5.652276360024984	-2.939902845337084	0.7620967219526149	401.4160000000001	1	168	0.2526068050220512	1.4885682000388492	-0.0486816810284131	2.663691833659487	-1.235961399975496	0.6912629525693337	-4.754244	2.4621935574478897	0.8493508103306651	0.6060527659086589	NOCAS_47366	SAR115740	O=C(Nc1ccc2[nH]ccc2c1)c1cc2cc(F)ccc2n1Cc1cccc(F)c1	Organic compounds	Organoheterocyclic compounds	Indoles and derivatives	Indolecarboxylic acids and derivatives	standardized
12	-3.824716560426821	-3.2561977	1.9677806088468683	-4.628386076263598	-2.6606054674167297	0.6015595834561351	145.24599999999998	2	168	1.3373876205539783	1.9059064967298975	0.5337181047172014	2.50149871356407	-0.5685188694630758	0.5312511446741236	-3.3519595	1.8368002342469447	1.8101447157296515	0.4765595834561352	1001354-72-8	4-Octanol, 3-amino-	CCCCC(O)C(N)CC	Organic compounds	Organic nitrogen compounds	Organonitrogen compounds	Amines	standardized
76	-4.112084636004799	-3.89742	2.3151623526893563	-5.396782545282791	-3.081620192593435	0.520341810966811	434.8180000000002	2	168	1.526222878109704	1.7408875715294176	0.2415249688317121	2.556687321521068	-0.2146647065004048	0.6043650776286789	-4.1117773	1.913418046717839	1.5265302102348322	0.4109668109668109	100784-20-1	Halosulfuron-methyl	COC(=O)c1c(Cl)nn(C)c1S(=O)(=O)NC(=O)Nc1nc(OC)cc(OC)n1	Organic compounds	Organic nitrogen compounds	Organonitrogen compounds	Sulfonylureas	standardized
92	-5.213908995809792	-3.7683783	2.143440517234156	-5.146550000811123	-3.003109483576967	0.1643356643356643	301.033	2	168	0.2647051108549301	1.7102358491054437	0.3320641058535989	2.475504623087755	-1.445530738058327	0.5582525371673535	-4.420431	2.17583593581311	1.058182965042758	0.1181818181818181	10102-90-6	Copper(II) pyrophosphate	O=P([O-])([O-])OP(=O)([O-])[O-].[Cu+2].[Cu+2]	Inorganic compounds	Mixed metal/non-metal compounds	Transition metal oxoanionic compounds	Transition metal pyrophosphates	non-standardized
127	-3.227124871763485	-4.0272636	2.5780795775852416	-5.615762169309527	-3.037682591724286	0.8268167745567127	366.205	2	168	2.33659939790614	1.5364606350504009	-0.052037899639903	2.5260416779453387	0.800138769593937	0.6641498653095048	-3.9381783	2.905353389962745	1.625545976254546	0.6540895018294399	101357-30-6	tetrasodium oxo[(oxoalumanyl)oxy]alumane silanedione trisulfane-1,3-diide oxidandiide	O=[Al]O[Al]=O.O=[Si]=O.[Na+].[Na+].[Na+].[Na+].[O-2].[S-]S[S-]	Inorganic compounds	Mixed metal/non-metal compounds	Alkali metal oxoanionic compounds	Alkali metal aluminates	non-standardized
2651	-3.9646495591437647	-3.5979495	1.9344617685523988	-4.776905400229782	-2.842443631677383	0.7752873563218391	150.22099999999995	2	168	1.2120810895471317	1.5787811389618158	0.3998252484611144	2.334287017013513	-0.3667000542914698	0.4972709513422886	-3.6370249	1.7712904580559763	1.539705772046108	0.6105169340463459	2244-16-8	d-Carvone	C=C(C)C1C=CC(C)C(=O)C1	Organic compounds	Lipids and lipid-like molecules	Prenol lipids	Monoterpenoids	standardized
140	-4.124262386887316	-4.0559688	1.7581671055231718	-4.899284784242648	-3.141117678719477	0.4494623655913979	184.242	2	168	1.1411262524861918	1.2094198957652051	0.3661038551308592	2.124270960654031	-0.068293625443224	0.4479286917435142	-4.14763	2.2125670617313875	1.1177584444293764	0.3333333333333333	101-54-2	N-Phenyl-1,4-benzenediamine	Nc1ccc(Nc2ccccc2)cc1	Organic compounds	Benzenoids	Benzene and substituted derivatives	Aniline and substituted anilines	standardized
230	-5.502009106516481	-3.740455	2.312436467647026	-5.145612072913231	-2.833175605266205	0.6596491228070175	236.42	2	168	-0.1283248935194657	1.6332292871353495	0.2280721400837845	2.5405086077308106	-1.7615541943308122	0.594111799101205	-4.661501	3.1708531361346286	0.7121832928741826	0.5263157894736842	10325-94-7	Cadmium dinitrate	O=[N+]([O-])O[Cd]O[N+](=O)[O-]	Inorganic compounds	Mixed metal/non-metal compounds	Transition metal oxoanionic compounds	Transition metal nitrates	non-standardized
245	-2.960912934801353	-3.650575	1.915776907382148	-4.865817269184452	-2.9500403618023032	0.5451111111111111	198.265	2	168	2.3363331195529486	1.646671130818093	0.4314287851698503	2.347205692551998	0.6896619877602923	0.4969957806674219	-3.439748	1.7265078544094266	1.8574979895956636	0.434	103-50-4	Dibenzyl ether	c1ccc(COCc2ccccc2)cc1	Organic compounds	Benzenoids	Benzene and substituted derivatives	Benzylethers	standardized
292	-2.824994052310907	-3.5587974	2.0630257644454506	-4.785695376787625	-2.722669612342174	0.4345266106442578	198.218	2	168	2.472149037524134	1.7383457247918046	0.5114477130474161	2.574473477492867	0.7338033071556458	0.5282212175009598	-3.2922745	1.6718887972855834	2.0048686172099406	0.3227619047619048	104-38-1	2,2'-[1,4-Phenylenebis(oxy)]diethanol	OCCOc1ccc(OCCO)cc1	Organic compounds	Benzenoids	Phenol ethers		standardized
331	-2.6535957052558525	-3.1265907	1.7849679604612376	-4.271391757871418	-2.486423797410181	0.4672619047619047	116.116	2	168	2.4112963614503844	1.938301347374296	0.7935003088348187	2.578468269296056	0.4729950235039131	0.4645322972058992	-3.033377	1.686828279834968	2.031515123267767	0.3581709956709956	105-45-3	Methyl acetoacetate	COC(=O)CC(C)=O	Organic compounds	Organic acids and derivatives	Keto acids and derivatives	Beta-keto acids and derivatives	standardized
335	-2.879532738548713	-2.9791253	1.4838909893158307	-3.8085426067116463	-2.324651617395816	0.4922101806239737	116.15999999999998	2	168	2.185523864807305	2.0859313471361207	1.256513996644372	2.7404049859602027	0.0995925227580496	0.3779338268473106	-2.9095247	1.4728652335153254	2.155531930395488	0.387448275862069	105-54-4	Ethyl butyrate	CCCC(=O)OCC	Organic compounds	Lipids and lipid-like molecules	Fatty Acyls	Fatty acid esters	standardized
354	-3.577681343051588	-3.3689969	1.6535048792956024	-4.396622446681272	-2.74311756738567	0.4748906527614897	196.29	2	168	1.7152168319664371	1.9239013114203003	0.896275728336753	2.5497806076323557	-0.2086844844547863	0.4267652971131029	-3.4016333	1.799067642282005	1.8912648999059716	0.3657824933687003	105-87-3	Geranyl acetate	CC(=O)OCC=C(C)CCC=C(C)C	Organic compounds	Lipids and lipid-like molecules	Fatty Acyls	Fatty alcohol esters	standardized
415	-4.274047630625058	-3.783855	2.562248636089136	-5.5954353998759006	-3.0331867637867647	0.7649065226422932	361.38000000000005	2	168	1.2839164829291658	1.77410915713761	-0.0374712863216763	2.5247773497674597	-0.4901926692297946	0.6978692961460121	-4.169884	2.3608504209115795	1.3880799319328312	0.6047126436781609	1068967-96-3	SAR102608	Cc1nc(-c2ccccn2)ncc1C(=O)Nn1cc(C)c2cc(F)ccc21	Organic compounds	Organoheterocyclic compounds	Indoles and derivatives	Indoles	standardized
492	-4.152381026490732	-3.371638	2.146395304745941	-4.729881666816355	-2.583486362070414	0.7337811707444228	98.057	2	168	0.8390975756217929	1.6198405328772452	0.2615969352961705	2.407992240042112	-0.7807429668746435	0.5564581620584986	-3.5990782	1.9533074135483408	1.392400425467513	0.5732130838605466	108-31-6	2,5-Furandione	O=C1C=CC(=O)O1	Organic compounds	Organoheterocyclic compounds	Dihydrofurans	Furanones	standardized
517	-2.8973846665597365	-3.5303807	2.425474422955453	-5.014175406820114	-2.588700983864661	0.635742518351214	129.075	2	168	2.213457467159524	1.5804614047184555	0.0966667268991459	2.5221411498546	0.6329960593008592	0.6239369839649066	-3.2677119	2.22444462516756	1.8431302527165012	0.4792207792207792	108-80-5	Cyanuric acid	O=c1[nH]c(=O)[nH]c(=O)[nH]1	Organic compounds	Organoheterocyclic compounds	Triazines	Triazinones	standardized
544	-3.1188992794337653	-3.2606926	1.3748987327649451	-4.07861091882401	-2.703712186059065	0.113871635610766	314.46600000000007	2	168	2.3786744170546608	2.2368810950402365	1.4189627776644158	2.793861510429361	0.1417933170017815	0.3520470514257589	-3.2862654	1.3071191633879828	2.211308339921604	0.0877846790890269	109-43-3	Dibutyl decanedioate	CCCCOC(=O)CCCCCCCCC(=O)OCCCC	Organic compounds	Lipids and lipid-like molecules	Fatty Acyls	Fatty acid esters	standardized
552	-3.6818001873513104	-3.9073467	2.173068681577972	-5.037744815275477	-2.8646761336975057	0.4736904761904762	102.181	2	168	1.3275699612626657	1.1020234437483611	-0.0283746666615015	2.14469401491647	0.2255465381125567	0.5536388585297491	-3.646635	1.976450513957476	1.3627351008515958	0.3636904761904762	109-55-7	3-(Dimethylamino)propylamine	CN(C)CCCN	Organic compounds	Organic nitrogen compounds	Organonitrogen compounds	Amines	standardized
563	-3.765437178267974	-3.1388927	2.957523558070688	-5.193245206506945	-2.235721648436257	0.6814485514485515	75.11099999999999	2	168	1.1102663657864034	1.736810887148701	-0.3175416624525676	2.63998189561812	-0.626544527663726	0.7966027348953377	-3.0032578	3.1069063098192577	1.872445771460794	0.5385914085914086	109-83-1	N-Methylethanolamine	CNCCO	Organic compounds	Organic nitrogen compounds	Organonitrogen compounds	Amines	standardized
579	-3.775224624772073	-3.8187497	1.910642603276326	-4.7829689030515885	-2.8723262997752625	0.4337121212121212	116.208	2	168	1.2900114020452471	1.2464863750641684	0.2822671237657315	2.192909727042057	0.0435250414419163	0.487301577262393	-3.7770195	1.8707919155720372	1.2882165400354646	0.3212121212121212	110-18-9	N,N,N',N'-Tetramethylethylenediamine	CN(C)CCN(C)C	Organic compounds	Organic nitrogen compounds	Organonitrogen compounds	Amines	standardized
587	-3.2655425246103214	-3.2613504	1.3709538866747848	-4.074162999324084	-2.7032091126492994	0.0260869565217391	314.46600000000007	2	168	2.2320311718781047	2.2362233037268613	1.4234106971643417	2.7943645838391267	-0.0041921313150332	0.350875141140096	-3.3000665	1.3803451146660537	2.197507207535779	0.0	110-33-8	Dihexyl hexanedioate	CCCCCCOC(=O)CCCCC(=O)OCCCCCC	Organic compounds	Lipids and lipid-like molecules	Fatty Acyls	Fatty acid esters	standardized
614	-3.004320055017354	-3.2120857	2.079423668864566	-4.494306012721752	-2.4148823438571854	0.4821589205397301	82.146	2	168	1.910266365824672	1.7025007030832369	0.4202804081202746	2.4997040769848407	0.207765668859599	0.5357740039469623	-3.0042832	1.6405453302241102	1.910303254887984	0.3304347826086956	110-83-8	Cyclohexene	C1=CCCCC1	Organic compounds	Hydrocarbons	Unsaturated hydrocarbons	Olefins	standardized
621	-3.039244554351168	-3.345853	1.8188610256435127	-4.448037930296393	-2.62917690465288	0.504	126.19899999999998	2	168	2.061811359224122	1.7552028310677217	0.6530179832788969	2.4718790089224103	0.3066085359350867	0.4670734552436595	-3.2117512	1.943922917000414	1.8893046983163413	0.396	110-93-0	6-Methyl-5-hepten-2-one	CC(=O)CCC=C(C)C	Organic compounds	Organic oxygen compounds	Organooxygen compounds	Carbonyl compounds	standardized
681	-2.772305615566772	-2.9995708	1.567215969809573	-3.8949153987991143	-2.327699428989542	0.3039434904396542	112.216	2	168	2.277749168414919	2.050483935557639	1.1551393851825762	2.722355354992149	0.2272652309908451	0.3996144802493278	-2.909608	1.5020489440392124	2.140446893555761	0.1991815856777493	111-67-1	2-Octene	CC=CCCCCC	Organic compounds	Hydrocarbons	Unsaturated hydrocarbons	Unsaturated aliphatic hydrocarbons	standardized
718	-4.019410211021461	-4.6327105	2.2474459122128216	-5.479284190968783	-3.231838278755961	0.3383458646616541	320.005	2	168	1.4857465530967104	0.8724463130626978	0.0258725731493889	2.2733184853622106	0.6133002458266832	0.5804536211285801	-4.4293637	1.9265093420000965	1.075793041298069	0.2526315789473684	112-02-7	Hexadecyl trimethyl ammonium chloride	CCCCCCCCCCCCCCCC[N+](C)(C)C.[Cl-]	Organic compounds	Organic nitrogen compounds	Organonitrogen compounds	Quaternary ammonium salts	standardized
728	-4.218946364990507	-4.1338553	1.6856231721024877	-4.896149336848158	-3.21052616474567	0.0	213.409	2	168	1.110266365786403	1.1953573956940726	0.4330633939287521	2.1186865660312395	-0.0850910221255167	0.4291157706924297	-4.098725	1.7819130439802278	1.2304878977981486	0.0	112-18-5	N,N-Dimethyldodecan-1-amine	CCCCCCCCCCCCN(C)C	Organic compounds	Organic nitrogen compounds	Organonitrogen compounds	Amines	standardized
740	-3.427502392458196	-3.1840758	1.830847223078268	-4.3779813571625725	-2.5471341340843043	0.4597142857142857	184.279	2	168	1.837973454406252	2.081400005338415	0.8874944897018753	2.7183417127801435	-0.2434265600912524	0.4790525424085335	-3.1466224	1.55610338043574	2.118853431888643	0.3557142857142857	112-38-9	10-Undecenoic acid	C=CCCCCCCCCC(=O)O	Organic compounds	Lipids and lipid-like molecules	Fatty Acyls	Fatty acids and conjugates	standardized
753	-2.745933518564623	-2.914577	1.3075327933968146	-3.6410173184195553	-2.3334845250227407	0.0	186.339	2	168	2.5243702419258063	2.3557267429016573	1.629286442070874	2.9368192354676887	0.1686434887290779	0.3329522450993398	-2.8801255	1.2802209106525893	2.3901782466273844	0.0	112-53-8	1-Dodecanol	CCCCCCCCCCCCO	Organic compounds	Lipids and lipid-like molecules	Fatty Acyls	Fatty alcohols	nan
817	-3.40389065815393	-4.4697223	3.014145957276729	-6.2193243435847965	-3.205178386308067	0.5031037078863166	326.288	2	168	2.109710443738098	1.043878809945875	-0.7057232416927683	2.308422715583961	1.065831612811646	0.7695657749725104	-3.7335215	2.189614450718319	1.7800796529725382	0.3159608507434594	115-86-6	Triphenyl phosphate	O=P(Oc1ccccc1)(Oc1ccccc1)Oc1ccccc1	Organic compounds	Organic acids and derivatives	Organic phosphoric acids and derivatives	Phosphate esters	standardized
832	-3.79869017148397	-4.5767817	2.4477430402139024	-5.765172135542175	-3.317429095328272	0.5876373677752988	492.706	2	168	1.893897679508263	1.1158060877297264	-0.0725842845499419	2.3751587556639606	0.778091578241372	0.6238578711874726	-4.2280946	2.501241591043456	1.464493283469581	0.4436373677752988	116714-46-6	Novaluron	O=C(NC(=O)c1c(F)cccc1F)Nc1ccc(OC(F)(F)C(F)OC(F)(F)F)c(Cl)c1	Organic compounds	Benzenoids	Benzene and substituted derivatives	N-phenylureas	standardized
838	-4.151097827889485	-4.2614794	2.8955874204062475	-6.097302902163479	-3.2017154817572315	0.7685795599521089	403.88800000000026	2	168	1.455163122058908	1.344781565667576	-0.4910419522150863	2.404545468191161	0.110381549857097	0.7510748465924552	-4.2484555	2.5065969965277803	1.357805428894481	0.6118228031953522	117337-19-6	Fluthiacet-methyl	COC(=O)CSc1cc(N=c2sc(=O)n3n2CCCC3)c(F)cc1Cl	Organic compounds	Organosulfur compounds	Thioethers	Aryl thioethers	standardized
849	-3.203645184837305	-3.6152892	2.719074247127065	-5.660007866364977	-2.9409336192379123	0.4282010084012309	344.37	2	168	2.333380125766763	1.921736086453506	-0.1229825557609095	2.596091691366156	0.4116440264358885	0.7500758603686802	-3.4555402	1.8900938600854889	2.081485135776403	0.3212714982459143	117-61-3	2,2'-Benzidinedisulfonic acid	Nc1ccc(-c2ccc(N)cc2S(=O)(=O)O)c(S(=O)(=O)O)c1	Organic compounds	Benzenoids	Benzene and substituted derivatives	Biphenyls and derivatives	standardized
860	-3.211575328031173	-3.4914374	1.915149436176093	-4.706263636943339	-2.791114200767246	0.6488480999439903	284.249	2	168	2.2421236174649377	1.962261521422827	0.747435308552772	2.662584744728865	0.2798621071189733	0.4968309690276431	-3.418688	1.8085715690388369	2.035010889127232	0.4866972282204679	118-47-8	Pyrazolone T	O=C(O)c1cc(=O)n(-c2ccc(S(=O)(=O)O)cc2)[nH]1	Organic compounds	Organoheterocyclic compounds	Azoles	Pyrazoles	standardized
914	-6.213928707233805	-4.3850408	2.6302626428988694	-5.852556447262215	-3.2222938043633453	0.7739881092999449	437.152	2	168	-0.5732962375781874	1.2555916995953715	-0.2119239776065972	2.4183386652922723	-1.8288879471935215	0.669861836773919	-5.564356	2.998430880120784	0.0762766208675355	0.5105502008032128	120068-37-3	Fipronil	N#Cc1nn(-c2c(Cl)cc(C(F)(F)F)cc2Cl)c(N)c1S(=O)C(F)(F)F	Organic compounds	Organoheterocyclic compounds	Azoles	Pyrazoles	standardized
939	-3.828188471576007	-4.111087	2.599325229954006	-5.588079700668776	-2.98875447071477	0.6292238562091502	218.683	2	168	1.511626551547797	1.2287281932882566	-0.2482646775449722	2.351060552409034	0.2828983738219421	0.6625527836477212	-4.143061	2.316550193852371	1.1967538602057872	0.4833905228758169	120-32-1	Clorophene	Oc1ccc(Cl)cc1Cc1ccccc1	Organic compounds	Benzenoids	Benzene and substituted derivatives	Diphenylmethanes	standardized
950	-3.5979152240103853	-3.6518219	2.2946711234077446	-5.207848358562104	-2.9131772351543592	0.5333333333333333	1021.437	2	168	2.4112963614503844	2.3573897414518554	0.8013632268986659	3.0960343503064105	0.0539066277199613	0.6101770710050654	-3.8040664	2.252064942889852	2.2051451764721577	0.4	12037-29-5	Praseodymium oxide (Pr6O11)	[O-2].[O-2].[O-2].[O-2].[O-2].[O-2].[O-2].[O-2].[O-2].[O-2].[O-2].[Pr+3].[Pr+3].[Pr+3].[Pr+3].[Pr+3].[Pr+3]	Inorganic compounds	Mixed metal/non-metal compounds	Miscellaneous mixed metal/non-metals		non-standardized
964	-3.74489434665808	-3.4126942	1.790915109911238	-4.501781771043927	-2.710866661132689	0.3814198589134651	314.33700000000005	2	168	1.7525011573314186	2.08470129745944	0.995613732945572	2.78652884285681	-0.3322001308835438	0.4601861036302877	-3.4453948	1.640870048953076	2.0520007425409528	0.1644798136645962	120-55-8	Diethylene glycol dibenzoate	O=C(OCCOCCOC(=O)c1ccccc1)c1ccccc1	Organic compounds	Benzenoids	Benzene and substituted derivatives	Benzoic acids and derivatives	standardized
965	-3.3375973343361767	-3.4397395	1.9263345498778977	-4.646685048274169	-2.720350498396272	0.3814198589134651	358.39000000000004	2	168	2.216758548893285	2.1146164120717983	0.907670834955293	2.8340053848331905	0.1021421313773243	0.4981356577392427	-3.4706066	1.684506235286166	2.083749315758804	0.1644798136645962	120-56-9	Triethylene glycol dibenzoate	O=C(OCCOCCOCCOC(=O)c1ccccc1)c1ccccc1	Organic compounds	Benzenoids	Benzene and substituted derivatives	Benzoic acids and derivatives	standardized
969	-3.802074065894146	-3.448145	2.3567298443352103	-5.1150015636287804	-2.75827171929357	0.6666666666666666	382.51700000000005	2	168	1.780576675143544	2.134505839883357	0.4676491774089094	2.82437902174412	-0.3539291531744193	0.6420397921123256	-3.8012621	2.3694984827690986	1.7813886051621688	0.5333333333333333	12061-16-4	Erbium sesquioxide	[Er+3].[Er+3].[O-2].[O-2].[O-2]	Inorganic compounds	Mixed metal/non-metal compounds	Miscellaneous mixed metal/non-metals		non-standardized
989	-3.461819165704594	-3.3272417	2.1305253963872093	-4.667628722386245	-2.5371033259990354	0.6539824561403509	86.09400000000001	2	168	1.4731537202706764	1.6077312395320082	0.2673441635890256	2.3978695599762347	-0.1345775065401651	0.5515048333504861	-3.2075205	2.2709999444579787	1.7274523959749617	0.5179824561403509	120-93-4	Ethylene urea	O=C1NCCN1	Organic compounds	Organoheterocyclic compounds	Azolidines	Imidazolidines	standardized
1001	-3.308708770962055	-4.1310925	2.2521271782138306	-5.029577966920532	-2.7774507887067013	0.75	97.943	2	168	1.6822646313900629	0.8598808731855677	-0.0386045645684141	2.2135226136454165	0.8223837774083065	0.5775485179926176	-3.705561	2.123038020433608	1.285412490406179	0.55	12124-97-9	Ammonium bromide	[Br-].[NH4+]	Inorganic compounds	Homogeneous non-metal compounds	Other non-metal halides		non-standardized
1003	-2.140901215428321	-4.1675925	2.343327165822133	-5.0321856337415145	-2.6888584679193817	0.6666666666666666	53.492	2	168	2.5873876205060653	0.5606963020611886	-0.3038967978071281	2.0394303680150045	2.026691310053857	0.6070643545030473	-3.8381064	2.260954578126095	0.8901824539344642	0.5333333333333333	12125-02-9	Ammonium chloride	[Cl-].[NH4+]	Inorganic compounds	Homogeneous non-metal compounds	Other non-metal halides		non-standardized
1065	-4.272781099731652	-3.7669048	2.615851742558504	-5.685251619778633	-3.0693998772201287	0.4661548776080796	1429.2330000000004	2	168	1.882321935473286	2.3881981993876447	0.4698514154263055	3.0857031579848098	-0.5058762687990352	0.7180935755043899	-3.9127479	2.476107860753958	2.2423551582250094	0.3293272382895024	12225-21-7	C.I. Pigment Yellow 100	O=C(O)c1[nH]n(-c2ccc(S(=O)(=O)O)cc2)c(=O)c1N=Nc1ccc(S(=O)(=O)[O-])cc1.O=C(O)c1[nH]n(-c2ccc(S(=O)(=O)O)cc2)c(=O)c1N=Nc1ccc(S(=O)(=O)[O-])cc1.O=C(O)c1[nH]n(-c2ccc(S(=O)(=O)O)cc2)c(=O)c1N=Nc1ccc(S(=O)(=O)[O-])cc1.[Al+3]	Organic compounds	Organoheterocyclic compounds	Azoles	Pyrazoles	nan
1069	-3.224737356714501	-3.3586204	2.3619509428150747	-5.015772723192352	-2.653821780377277	0.3818538047973532	416.78100000000006	2	168	2.395170555632538	2.2612875210639563	0.6041351891546876	2.966086131969762	0.1338830484826427	0.6400955577350196	-3.3599865	1.6419440315029776	2.2599213826529465	0.2968919610855095	12236-62-3	C.I. Pigment Orange 36	CC(=O)C(=NNc1ccc(Cl)cc1[N+](=O)[O-])C(=O)Nc1ccc2[nH]c(=O)[nH]c2c1	Organic compounds	Organoheterocyclic compounds	Benzimidazoles		standardized
1121	-5.006308983691892	-4.343396	2.3754338185488457	-5.431346643680891	-3.055912825132045	0.4072263407466773	339.9949999999999	2	168	0.5251635466198441	1.1880763306855926	0.100125886630845	2.4755597051796907	-0.6629127968632789	0.6046997247072103	-4.428481	2.5415256186330195	1.1029914326019112	0.2834168169371535	123-03-5	Cetylpyridinium chloride	CCCCCCCCCCCCCCCC[n+]1ccccc1.[Cl-]	Organic compounds	Organoheterocyclic compounds	Pyridines and derivatives	Pyridinium derivatives	standardized
1160	-4.112520980572927	-4.0074315	2.6862781358012264	-5.427802019510229	-2.7415238837090024	0.5082328042328041	210.276	2	168	1.2102687264340546	1.3153582003505229	-0.1050123125032473	2.5812658232979797	-0.1050894734623311	0.6840655874269408	-4.1249633	2.073303934412876	1.1978264273130086	0.3882328042328042	123-81-9	Ethane-1,2-diyl bis(sulfanylacetate)	O=C(CS)OCCOC(=O)CS	Organic compounds	Organic acids and derivatives	Carboxylic acids and derivatives	Dicarboxylic acids and derivatives	standardized
1187	-4.619289802363959	-4.4488635	2.227565257332578	-5.219711295124738	-2.99214603779216	0.1681318681318681	269.5169999999999	2	168	0.8112963614940231	0.9817226547177968	0.2108748687332434	2.4384401260658217	-0.1704262960468199	0.5834375107118417	-4.619484	2.235770372017387	0.8111022121723961	0.0842857142857142	124-30-1	1-Octadecanamine	CCCCCCCCCCCCCCCCCCN	Organic compounds	Organic nitrogen compounds	Organonitrogen compounds	Amines	standardized
1216	-4.440657913768058	-3.8171477	2.0578975327114883	-5.158310813826319	-3.10041328111483	0.2874100836506851	390.6080000000002	2	168	1.151083220012953	1.774593411869961	0.433430319954693	2.4913278526661813	-0.6235101819870525	0.538349592806916	-4.0113854	1.848176919022011	1.580355691487452	0.2180223285486443	125643-61-0	Benzenepropanoic acid, 3,5-bis(1,1-dimethylethyl)-4-hydroxy-, C7-9-branched alkyl esters	CCCCCCCCOC(=O)CCc1cc(C(C)(C)C)c(O)c(C(C)(C)C)c1	Organic compounds	Lipids and lipid-like molecules	Fatty Acyls	Fatty alcohol esters	standardized
1247	-5.08342394538895	-3.721337	2.361986524544489	-5.204068739103187	-2.842082214558697	0.4666666666666666	251.825	2	168	0.3176748972339495	1.6797617753519074	0.1970301035197126	2.559016628064202	-1.362086865387119	0.6110804965567181	-4.365331	2.252256284310852	1.0357676522832544	0.3666666666666666	12672-27-4	Aluminum cobalt oxide	[Al+3].[Al+3].[Co+2].[Co+2].[O-2].[O-2].[O-2].[O-2].[O-2]	Inorganic compounds	Mixed metal/non-metal compounds	Post-transition metal organides	Post-transition metal oxides	non-standardized
1250	-2.9776826846374487	-3.7676094	2.277061474687006	-5.068062662011392	-2.791001187324386	0.6064722222222223	196.587	2	168	2.315872110573136	1.5259454251677302	0.2254921331991926	2.5025536078861985	0.7899266731964136	0.5806004394312316	-3.3595998	2.1142259182527647	1.933954958770544	0.4552579365079365	126-83-0	Sodium 3-chloro-2-hydroxypropane-1-sulfonate	O=S(=O)([O-])CC(O)CCl.[Na+]	Organic compounds	Organic acids and derivatives	Organic sulfonic acids and derivatives	Organosulfonic acids and derivatives	standardized
1251	-3.759992432940731	-4.2033544	2.433977631143332	-5.492937320617345	-3.0589596894740128	0.7168224979803732	302.20100000000014	2	168	1.7203034641693684	1.2769415249534843	-0.0126414235072454	2.4213362076360863	0.4433619257323649	0.6197872583005591	-4.0318317	2.050556121119036	1.448464145039371	0.5668224979803732	126833-17-8	Fenhexamid	CC1(C(=O)Nc2ccc(O)c(Cl)c2Cl)CCCCC1	Organic compounds	Benzenoids	Benzene and substituted derivatives	Anilides	standardized
1261	-3.537329593223863	-3.3721366	2.207530903839344	-4.583490932086715	-2.375960028247371	0.6647963800904977	73.095	2	168	1.3265580772131127	1.4917510744867604	0.2803967383502611	2.4879276421896046	-0.1651930003588728	0.561990760335056	-3.3748417	2.0492267552424965	1.489045974649104	0.5263348416289593	127-06-0	Acetoxime	CC(C)=NO	Organic compounds	Organic nitrogen compounds	Organonitrogen compounds	Oximes	standardized
1282	-3.6335803559651794	-3.7675748	2.6081088795188534	-5.645320218833847	-3.037211339314993	0.7674458874458876	1108.8600000000006	2	168	2.4112963614503844	2.2773019129194547	0.3995564985817169	3.00766537810057	0.1339944311747132	0.7134594792791265	-3.6746507	2.0612401818811152	2.37022604226042	0.6007792207792209	12769-96-9	C.I. Pigment Violet 15	S1SSS1.S1SSS1.[Al+3].[Al+3].[Al+3].[Al+3].[Al+3].[Al+3].[Na+].[Na+].[Na+].[Na+].[Na+].[Na+].[O-][Si]([O-])([O-])[O-].[O-][Si]([O-])([O-])[O-].[O-][Si]([O-])([O-])[O-].[O-][Si]([O-])([O-])[O-].[O-][Si]([O-])([O-])[O-].[O-][Si]([O-])([O-])[O-]	Inorganic compounds	Mixed metal/non-metal compounds	Post-transition metal oxoanionic compounds	Post-transition metal silicates	non-standardized
1290	-4.281298778638636	-4.265202	2.8456993530975825	-5.867352030944826	-3.0216526778472432	0.7322368421052632	177.985	2	168	0.9690846242785288	0.9851813602109744	-0.6169686280276612	2.228730725069921	-0.016096733197962	0.7249924599223929	-4.281319	2.4573849853683094	0.9690642713638704	0.5822368421052632	128-08-5	1-Bromopyrrolidine-2,5-dione	Oc1ccc(O)n1Br	Organic compounds	Organoheterocyclic compounds	Pyrroles	Substituted pyrroles	standardized
1295	-3.858311973197641	-3.8071413	4.165701861563104	-7.102163894170902	-2.936462032607798	0.6389268626110731	1541.5470000000012	2	168	2.3296447972073966	2.380815475461068	-0.9142071237658642	3.25149473779724	-0.0511706691815279	1.160800136822833	-3.8590484	3.433214854631144	2.3289084059982303	0.4889268626110731	128446-35-5	.beta.-Cyclodextrin, 2-hydroxypropyl ethers	CC(O)COCC1OC2OC3C(COCC(C)O)OC(OC4C(COCC(C)O)OC(OC5C(COCC(C)O)OC(OC6C(COCC(C)O)OC(OC7C(COCC(C)O)OC(OC8C(COCC(C)O)OC(OC1C(O)C2O)C(O)C8O)C(O)C7O)C(O)C6O)C(O)C5O)C(O)C4O)C(O)C3O	Organic compounds	Organic oxygen compounds	Organooxygen compounds	Carbohydrates and carbohydrate conjugates	non-standardized
1301	-4.486730430835412	-3.4249563	1.9066235375912708	-4.860790895360558	-2.954167357769287	0.3746800425596595	418.4960000000002	2	168	1.1349608805112392	2.196734999310189	0.7609004159860937	2.6675239535773647	-1.0617741091191035	0.5261025753346824	-3.6420424	1.7896881991008025	1.9796489230652456	0.2946800425596595	128-80-3	D & C Green No. 6	Cc1ccc(Nc2ccc(Nc3ccc(C)cc3)c3c2C(=O)c2ccccc2C3=O)cc1	Organic compounds	Benzenoids	Anthracenes	Anthraquinones	standardized
1322	-3.748098869803136	-3.5997503	1.5752854489079735	-4.512441815673833	-2.93715636676586	0.5181829573934837	122.167	2	168	1.3388550394308545	1.4872036193598184	0.5745120935601569	2.1497975424681304	-0.1483485894228868	0.4021282390108706	-3.5341759	1.5914570697768946	1.5527780317308226	0.3931829573934837	1300-71-6	Dimethylphenol	Cc1cccc(O)c1C	Organic compounds	Benzenoids	Phenols	Cresols	standardized
1346	-2.5425066535550345	-3.5302324	2.281786558042337	-4.662921078662109	-2.381134520619772	0.4333333333333333	56.077000000000005	2	168	2.206278118195725	1.2185523345520255	0.0858636930886506	2.367650251130988	0.98772577594936	0.5819989257665337	-3.0238938	2.266104658072752	1.724890935821367	0.3	1305-78-8	Calcium oxide	[Ca+2].[O-2]	Inorganic compounds	Mixed metal/non-metal compounds	Alkaline earth metal organides	Alkaline earth metal oxides	non-standardized
1350	-7.43451504305406	-6.2103133	3.367693747098862	-7.035401417542048	-3.6677076704431855	0.4832052712426226	288.44	2	168	-1.9744595561651737	-0.750257837176134	-1.575345930653162	1.7923478164457	-1.224201722894148	0.9297269569093884	-6.651169	3.2819662340959264	-1.1911133256324464	0.3498719379092893	13071-79-9	Terbufos	CCOP(=S)(OCC)SCSC(C)(C)C	Organic compounds	Organic acids and derivatives	Organic dithiophosphoric acids and derivatives	Dithiophosphate O-esters	standardized
1378	-3.331932445563832	-3.6073444	2.0475331600160604	-4.997602678934735	-2.9500695189186743	0.4872462163159838	262.393	2	168	2.087019799385508	1.811607880666188	0.4213495660146057	2.468882726030666	0.2754119433979598	0.5448064307746819	-3.5989656	1.6419354211408366	1.819986580147432	0.3511194653299916	131298-44-7	Benzoic acid, C9-11-branched alkyl esters	CCCC(CC)CCCCOC(=O)c1ccccc1	Organic compounds	Benzenoids	Benzene and substituted derivatives	Benzoic acids and derivatives	standardized
1383	-4.508640760620459	-3.3598144	2.207559328240454	-4.749410705757172	-2.5418513775167173	0.2444444444444444	182.701	2	168	0.7531001638163338	1.901926526034938	0.5123302186796207	2.7198895469200752	-1.1488263551791746	0.5715239186543527	-3.6288488	2.00788123263127	1.6328921456135617	0.1944444444444444	13138-45-9	Nickel bis(nitrate)	O=[N+]([O-])[O-].O=[N+]([O-])[O-].[Ni+2]	Inorganic compounds	Mixed metal/non-metal compounds	Transition metal oxoanionic compounds	Transition metal nitrates	non-standardized
1462	-4.462356929502521	-4.0301137	2.760614462844535	-5.8128728234113	-3.0522583605667646	0.6388021146221314	296.562	2	168	1.009758572390159	1.442001807276836	-0.3407573215186197	2.419857141325916	-0.432243232450519	0.7199818995298889	-4.375002	2.3467028859813213	1.0971135827432363	0.5008710801393728	133-07-3	Folpet	O=C1c2ccccc2C(=O)N1SC(Cl)(Cl)Cl	Organic compounds	Organoheterocyclic compounds	Isoindoles and derivatives	Isoindolines	standardized
1470	-4.4579524402690165	-4.184016	2.002572501723171	-5.139314757140877	-3.136742255417706	0.6579082321187585	233.437	2	168	0.9102172530097224	1.184153471133456	0.228854936137862	2.231427437861033	-0.2739362125468485	0.5101140045270314	-4.309632	1.876800856739277	1.0585378755181067	0.4845748987854251	1332-77-0	Boron potassium oxide (B4K2O7)	[K+].[K+].[O-]B1OB2OB([O-])OB(O1)O2	Inorganic compounds	Mixed metal/non-metal compounds	Alkali metal oxoanionic compounds	Alkali metal borates	non-standardized
1496	-4.06373762747368	-3.4892693	2.03214923423128	-4.822254963963691	-2.790105729732411	0.5679365079365079	210.226	2	168	1.2589487995289377	1.833417159867185	0.5004314630389264	2.5325806972702067	-0.574468370881883	0.5328423234656302	-3.4296358	2.118434265826644	1.893050653518736	0.4322222222222222	1338-23-4	2-Butanone peroxide	CCC(C)(OO)OOC(C)(CC)OO	Organic compounds	Organic oxygen compounds	Organic hydroperoxides		standardized
1497	-3.198526634357918	-3.3278742	1.7284558141008182	-4.3643838389419605	-2.6359280248411423	0.731478393093638	126.155	2	168	1.902377833570405	1.7730302926267112	0.7365206289863623	2.4649764430871803	0.1293475492968672	0.4430962742530743	-3.3108203	1.6834557749873351	1.790084118326735	0.5797542551626036	1338-24-5	Naphthenic acids	O=C(O)C1CC=CCC1	Organic compounds	Organic acids and derivatives	Carboxylic acids and derivatives	Carboxylic acids	standardized
1518	-4.412341359408727	-4.177128	2.786350690003916	-5.805185799155447	-3.01883510915153	0.5	238.132	2	168	0.9644764000852596	1.1996899411017996	-0.4283680396614596	2.357982650342456	-0.2352135212739616	0.7118797390759554	-4.2688212	2.0052578804306385	1.1079965343767255	0.4	13446-49-6	Molybdate (MoO42-), dipotassium, (T-4)-	[K+].[K+].[Mo+6].[O-2].[O-2].[O-2].[O-2]	Inorganic compounds	Mixed metal/non-metal compounds	Alkali metal organides	Alkali metal oxides	non-standardized
1525	-4.283358151344685	-4.3878007	2.33692574347093	-5.654540429906011	-3.317614686435081	0.764174754595343	474.8190000000001	2	168	1.3931699376869402	1.2887273862675066	0.0219876591256141	2.358913402596544	0.1044425421672778	0.5948968315933424	-4.2944655	2.3469901062206966	1.3820625399683228	0.6068404629291839	134605-64-4	Butafenacil	C=CCOC(=O)C(C)(C)OC(=O)c1cc(-n2c(=O)cc(C(F)(F)F)n(C)c2=O)ccc1Cl	Organic compounds	Benzenoids	Benzene and substituted derivatives	Benzoic acids and derivatives	standardized
1539	-4.949200508878124	-3.8753743	2.1915847937859825	-5.164875280371602	-2.97329048658562	0.6612546583850932	192.266	2	168	0.3347019822355181	1.4085281940488878	0.1190272107420402	2.3106120045280227	-1.0738261917089345	0.5603656912420687	-4.221577	2.146208638020684	1.062325318706884	0.5092546583850932	13472-08-7	2,2'-Azobis(2-methylbutanenitrile)	CCC(C)(C#N)N=NC(C)(C#N)CC	Organic compounds	Organic nitrogen compounds	Organonitrogen compounds	Azo compounds	standardized
1564	-3.0872023404302293	-3.3236063	2.564398749025883	-5.182153093864147	-2.6177543448382643	0.5447552447552447	182.247	2	168	2.173458047620583	1.93705414263175	0.0785072941866654	2.642906043212548	0.2364039122400587	0.7023827767796113	-3.203339	2.2465067459944468	2.057321287690814	0.3909090909090909	13573-12-1	Magnesium dimetaphosphate	O=P(=O)[O-].O=P(=O)[O-].[Mg+2]	Inorganic compounds	Mixed metal/non-metal compounds	Alkaline earth metal organides	Alkaline earth metal oxides	non-standardized
1602	-4.678800150088367	-4.3742065	2.627952744953532	-5.9482344977410095	-3.320281752787478	0.6770614692653674	310.48500000000007	2	168	0.8132404735076885	1.1178340698743128	-0.4561938741449537	2.1717588708085778	-0.3045936071196173	0.6735622479607538	-4.5709033	2.2161628457671467	0.921137333245346	0.5379310344827586	13680-35-8	4,4'-Methylenebis(2,6-diethylaniline)	CCc1cc(Cc2cc(CC)c(N)c(CC)c2)cc(CC)c1N	Organic compounds	Benzenoids	Benzene and substituted derivatives	Diphenylmethanes	standardized
1623	-2.7711378246392684	-2.9017978	1.549993088591893	-3.856751304209287	-2.3067582156173936	0.5233291562238931	88.14999999999999	2	168	2.1740844919960725	2.0434245322429017	1.0884710124260542	2.6384641010179477	0.130659946814589	0.3992929201582837	-2.8190541	1.605359903750407	2.1261681761276403	0.4075396825396826	137-32-6	2-Methyl-1-butanol	CCC(C)CO	Organic compounds	Organic oxygen compounds	Organooxygen compounds	Alcohols and polyols	standardized
1626	-4.680393873788213	-4.195357	2.925193091366776	-5.59206871395357	-2.6668756225867947	0.6147230822153422	129.185	2	168	0.4308182157577199	0.9158552604787916	-0.4808566244076375	2.4443364669591383	-0.4850370279325	0.7451520450758031	-4.489029	3.006815542979432	0.6221831766847283	0.4813897488820089	137-42-8	Metam-sodium	CNC(=S)[S-].[Na+]	Organic compounds	Organic salts	Organic metal salts	Organic alkali metal salts	standardized
1659	-3.779505530459222	-3.9114013	2.3545533713845805	-5.2365956426662255	-2.882042271281645	0.6799242424242424	171.67099999999996	2	168	1.455191406497273	1.3232956528345634	-0.0018987057097301	2.3526546656748506	0.1318957413608461	0.5998550820420936	-3.921195	2.2321691174952627	1.31350190099205	0.5191040843214756	138-24-9	N,N,N-Trimethylanilinium chloride	C[N+](C)(C)c1ccccc1.[Cl-]	Organic compounds	Benzenoids	Benzene and substituted derivatives	Aniline and substituted anilines	standardized
1693	-4.480549452252644	-4.5623045	2.045945924202897	-5.4667067369849285	-3.420760812782032	0.4249976689976689	229.71500000000003	2	168	0.8806399025615972	0.7988848665682218	-0.1055173821706871	1.9404285420322092	0.0817550445124926	0.521051642698675	-4.5682907	1.865704924612403	0.7928986410728992	0.2944615384615384	139-40-2	Propazine	CC(C)Nc1nc(Cl)nc(NC(C)C)n1	Organic compounds	Organoheterocyclic compounds	Triazines	Aminotriazines	standardized
1731	-3.732389588957468	-3.737705	2.6628267330646875	-5.296287242180608	-2.633460509115921	0.6761904761904762	125.90200000000002	2	168	1.3676430401342297	1.3623276209121324	-0.1962546130889106	2.466572119975777	0.0053154033368434	0.6804486785212648	-3.732111	2.4514840576052426	1.367921655100635	0.5047619047619047	14075-53-7	Potassium tetrafluoroborate	F[B-](F)(F)F.[K+]	Inorganic compounds	Mixed metal/non-metal compounds	Metalloid salts	Metalloid fluorides	non-standardized
1745	-3.734341385990741	-3.3278308	1.510694826962954	-4.222616409481222	-2.711921582518268	0.3161318681318681	346.46400000000017	2	168	1.805316729108335	2.211827312982898	1.317041705617854	2.827736532580808	-0.4065105945173521	0.3865897418499332	-3.3916614	1.5093454249336142	2.147996699911354	0.2271208791208791	141-18-4	Bis(2-butoxyethyl) adipate	CCCCOCCOC(=O)CCCCC(=O)OCCOCCCC	Organic compounds	Lipids and lipid-like molecules	Fatty Acyls	Fatty acid esters	standardized
1776	-2.714921571536864	-3.0733786	1.5352053262198462	-3.8436780877802086	-2.3084727615603624	0.0776315789473684	274.40099999999995	2	168	2.723464118200804	2.3650071193113678	1.5947076019574593	3.1299129281773053	0.3584569913903821	0.3916142995191561	-3.111987	1.6432091916190754	2.32639856757525	0.025	142-18-7	1-Monolaurin	CCCCCCCCCCCC(=O)OCC(O)CO	Organic compounds	Lipids and lipid-like molecules	Glycerolipids	Monoradylglycerols	standardized
1808	-3.13959988763641	-2.9510052	1.5068649451635552	-3.829903464348728	-2.323038519185173	0.2575414781297134	130.231	2	168	1.9751144877358544	2.163709172478332	1.2848109110235368	2.791675856187092	-0.1885946672232021	0.3849143257334449	-2.927097	1.4133832794394472	2.1876172860063305	0.1908748114630467	142-96-1	Butyl ether	CCCCOCCCC	Organic compounds	Organic oxygen compounds	Organooxygen compounds	Ethers	standardized
1813	-2.858384231283481	-2.885979	1.332691568597233	-3.6385036509186537	-2.3058120823214208	0.0	144.258	2	168	2.3007556755322685	2.2731609579283694	1.5206362558970958	2.8533278244943285	0.027594705865567	0.3395758208740572	-2.8584185	1.2763483445765114	2.3007214259894853	0.0	143-08-8	1-Nonanol	CCCCCCCCCO	Organic compounds	Lipids and lipid-like molecules	Fatty Acyls	Fatty alcohols	standardized
1912	-3.832218604733999	-3.2821503	2.338003678486539	-4.974509628067496	-2.636505949580957	0.5723809523809524	158.094	2	168	1.366696783121436	1.9167650986904003	0.2244057597879389	2.562409438274478	-0.5500683361793115	0.6402222749948209	-3.4462404	1.929631028494943	1.7526749544929252	0.4438095238095238	14852-17-6	1,2-Ethanediamine, phosphate	NCCN.O=P(O)(O)O	Organic compounds	Organic acids and derivatives	Organic phosphoric acids and derivatives		nan
1921	-3.48331933229239	-4.1983013	2.339517918793702	-5.553949542284956	-3.214431623491254	0.7404545454545455	167.25799999999998	2	168	1.7400675670787962	1.025085595953117	-0.3305626429137698	2.008955275879932	0.7149819830152273	0.5972234550715882	-3.999111	2.062840224634068	1.2242759659082685	0.5524545454545455	149-30-4	2-Mercaptobenzothiazole	S=c1[nH]c2ccccc2s1	Organic compounds	Organoheterocyclic compounds	Benzothiazoles		standardized
1934	-4.15121184285455	-4.2148976	4.562776655542125	-7.817211539932719	-3.254434884390594	0.6205841526894158	341.8350000000001	2	168	1.3826046846017634	1.3189188847315412	-2.283395012476406	2.279381643065719	0.0636857897443272	1.2709523782999284	-4.1514883	2.1104800492855813	1.382328228796379	0.4667379988432619	149979-41-9	Tepraloxydim	CCC(=NOCC=CCl)C1C(=O)CC(C2CCOCC2)CC1=O	Organic compounds	Organic oxygen compounds	Organooxygen compounds	Carbonyl compounds	standardized
1999	-4.090666612156856	-3.647642	1.6454434228579573	-4.816575824246465	-3.171132401388508	0.4572475989483662	985.003	2	168	1.902770941063052	2.345795663091236	1.1768617289734429	2.8223051518314	-0.4430247149553175	0.4489886909760362	-3.7324243	1.602975310709058	2.261013281919612	0.2934567492751636	155522-14-8	2,7-Naphthalenedisulfonic acid, 5-[[4-chloro-6-(ethylphenylamino)-1,3,5-triazin-2-yl]amino]-3-[2-[5-[(2,3-dibromo-1-oxopropyl)amino]-2-sulfophenyl]diazenyl]-4-hydroxy-, sodium salt (1:?)	CCN(c1ccccc1)c1nc(Cl)nc(Nc2cc(S(=O)(=O)[O-])cc3cc(S(=O)(=O)[O-])c(N=Nc4cc(NC(=O)C(Br)CBr)ccc4S(=O)(=O)[O-])c(O)c23)n1.[Na+]	Organic compounds	Benzenoids	Naphthalenes	Naphthalene sulfonic acids and derivatives	standardized
2010	-2.8559439981733394	-3.180552	1.771697817635458	-4.2702143965346	-2.498516578899142	0.6506381461675579	158.154	2	168	2.3431361823083057	2.0185281720890544	0.9288657839470452	2.700563601582503	0.3246080075944828	0.456243417850888	-3.1224432	1.6195703904598733	2.076636978736833	0.5142745098039215	1561-92-8	Sodium 2-methylprop-2-ene-1-sulfonate	C=C(C)CS(=O)(=O)[O-].[Na+]	Organic compounds	Organic acids and derivatives	Organic sulfonic acids and derivatives	Organosulfonic acids and derivatives	standardized
2018	-4.887466301427956	-4.254331	2.180713266218783	-5.37577565169315	-3.195062385474367	0.5187019396569126	346.40700000000004	2	168	0.6521203579873793	1.2852555554397709	0.1638110077221854	2.3445242739409684	-0.6331351895199973	0.5558091942611884	-4.45153	2.0015185520849395	1.0880566986556632	0.4043340380549683	15647-08-2	2-Ethylhexyl diphenyl phosphite	CCCCC(CC)COP(Oc1ccccc1)Oc1ccccc1	Organic compounds	Benzenoids	Benzene and substituted derivatives	Phenoxy compounds	standardized
2034	-4.071221912298808	-4.057716	2.70764718176609	-5.891951539212471	-3.184304357446381	0.4977664867987448	393.65900000000016	2	168	1.523898272618457	1.5374042926237794	-0.2968313542952067	2.4108158274708837	-0.0135060195070595	0.7196460905635489	-4.0890675	2.3871028216420136	1.5060527146717166	0.366997256029514	15721-78-5	4,4'-bis(1,1,3,3-Tetramethylbutyl)diphenylamine	CC(C)(C)CC(C)(C)c1ccc(Nc2ccc(C(C)(C)CC(C)(C)C)cc2)cc1	Organic compounds	Benzenoids	Benzene and substituted derivatives	Phenylpropanes	standardized
2074	-3.37191379340165	-3.4183812	1.8593979815099944	-4.639457558302165	-2.78005957679217	0.281571906354515	607.0300000000005	2	168	2.4112963614503844	2.364828949077844	1.1437525965498694	3.003150578059864	0.0464674207401958	0.48775277168304	-3.3815038	1.5423609832575402	2.401706333714663	0.1946153846153846	1592-23-0	Octadecanoic acid, calcium salt	CCCCCCCCCCCCCCCCCC(=O)[O-].CCCCCCCCCCCCCCCCCC(=O)[O-].[Ca+2]	Organic compounds	Lipids and lipid-like molecules	Fatty Acyls	Fatty acids and conjugates	nan
2093	-4.505199455240084	-3.7534604	2.158442640297661	-5.032885515160852	-2.874442874863191	0.6000553613053613	225.296	2	168	0.84755402590519	1.5992930565471686	0.3198679659844222	2.478310606282083	-0.751739047983004	0.552405365730878	-4.178023	2.1377878634860297	1.1747306148499252	0.4262092074592075	1610-18-0	Prometon	COc1nc(NC(C)C)nc(NC(C)C)n1	Organic compounds	Organoheterocyclic compounds	Triazines	Aminotriazines	standardized
2114	-4.141216230297553	-3.368958	2.021766915447966	-4.733703472928855	-2.7119365574808896	0.4170570657412762	206.223	2	168	1.173120870106979	1.945379108874585	0.5806336274756762	2.602400542923642	-0.7722582339291444	0.5364504995494579	-3.6195786	1.9859449425474267	1.6947584931874828	0.3247493734335839	16245-77-5	p-Phenylenediamine sulfate	Nc1ccc(N)cc1.O=S(=O)(O)O	Organic compounds	Benzenoids	Benzene and substituted derivatives	Aniline and substituted anilines	nan
2149	-4.651346093131721	-4.370498	3.441592174187679	-6.603369036392612	-3.1617768622049334	0.729979797979798	133.216	2	168	0.4732102960749622	0.754058222770427	-1.4788126471859289	1.96277952700175	-0.2808479127423169	0.8989495668531297	-4.464547	2.89727006189486	0.6600092491256914	0.5744242424242424	1646-75-9	Aldicarb oxime	CSC(C)(C)C=NO	Organic compounds	Organic nitrogen compounds	Organonitrogen compounds	Oximes	standardized
2155	-4.043088656968435	-3.7140386	2.2106676404265557	-5.178001665414175	-2.96733402498762	0.4606926406926407	216.324	2	168	1.2920160478120906	1.6210660971980444	0.1571030393663505	2.3677706797929057	-0.3290500465100612	0.5817608559180362	-3.8342206	1.8614213216114428	1.500884073601044	0.3455411255411255	165184-98-5	(2E)-2-(phenylmethylidene)octanal	CCCCCCC(C=O)=Cc1ccccc1	Organic compounds	Phenylpropanoids and polyketides	Cinnamaldehydes		standardized
2165	-3.673790379828881	-3.9759417	2.390242879018897	-5.220185544901383	-2.829942665882486	0.6710636886333481	144.494	2	168	1.4860594339004198	1.18390816764311	-0.0603357311720823	2.329907147846815	0.3021512781911384	0.6089547930285149	-3.8157914	2.3648150162396147	1.3440584421590958	0.5064023695602643	16672-87-0	Ethephon	O=P(O)(O)CCCl	Organic compounds	Organic acids and derivatives	Organic phosphonic acids and derivatives	Organic phosphonic acids	standardized
2190	-4.206607269071748	-4.2535105	2.8646652717059475	-5.87466717815842	-3.010001906452473	0.65	339.787	2	168	1.3245994899925737	1.2776962971115151	-0.3434604190940984	2.521204852611849	0.0469032060869434	0.7300150139828973	-4.117281	2.0503390756981887	1.4139258114500546	0.5	16903-35-8	Tetrachloroauric acid	[Au+3].[Cl-].[Cl-].[Cl-].[Cl-].[H+]	Inorganic compounds	Mixed metal/non-metal compounds	Transition metal salts	Transition metal chlorides	non-standardized
2211	-3.3345038423483264	-3.4581754	2.1563626311558024	-4.929089864679754	-2.7727272335239515	0.5420940458563288	234.16	2	168	2.035008867077409	1.9113373053354643	0.4404228447459817	2.5967854759017843	0.1236715784127819	0.5750806360132615	-3.3701754	2.092975265486394	1.9993373622859885	0.4244469870327994	1703-58-8	1,2,3,4-Butanetetracarboxylic acid	O=C(O)CC(C(=O)O)C(CC(=O)O)C(=O)O	Organic compounds	Organic acids and derivatives	Carboxylic acids and derivatives	Tetracarboxylic acids and derivatives	standardized
2224	-4.266035971046875	-3.6079292	2.234642798971291	-4.806935055860545	-2.572292256889254	0.6333333333333332	171.342	2	168	0.9678278608765054	1.6259346273033404	0.4269287760628359	2.661571575034127	-0.6581067413105472	0.5689015437016969	-3.8040948	2.027216053234905	1.429769045431521	0.4999999999999999	17194-00-2	Barium hydroxide	[Ba+2].[OH-].[OH-]	Inorganic compounds	Mixed metal/non-metal compounds	Alkaline earth metal oxoanionic compounds	Alkaline earth metal hydroxides	non-standardized
2234	-3.848437712683455	-3.5957654	2.1718150542078165	-4.981886051740248	-2.8100709975324314	0.7290524290524291	196.29	2	168	1.44446046233457	1.6971328106028902	0.3110121232777772	2.4828271774855937	-0.2526723604343095	0.5643916911982362	-3.6595094	2.0183897989334225	1.6333887652875971	0.579052429052429	17351-75-6	1,4-Bis[(ethenyloxy)methyl]cyclohexane	C=COCC1CCC(COC=C)CC1	Organic compounds	Organic oxygen compounds	Organooxygen compounds		standardized
2241	-3.395484874943595	-3.7854009	1.9651516360795596	-4.766761704951739	-2.8016100688721792	0.745954711954712	96.133	2	168	1.5873876205060655	1.19747164431539	0.2161107904979222	2.1812624265774816	0.3899159925185631	0.5013145916536194	-3.5016134	1.883972820711448	1.4812590976227489	0.5916689976689977	1739-84-0	1H-Imidazole, 1,2-dimethyl-	Cc1nccn1C	Organic compounds	Organoheterocyclic compounds	Azoles	Imidazoles	standardized
2291	-4.79355809239472	-4.659713	2.726447950516981	-6.142157026913438	-3.415709076396457	0.6925736961451248	344.26700000000005	2	168	0.7433373026457935	0.8771825926633617	-0.605261631872924	2.121186318644057	-0.1338453009518492	0.6940542702637859	-4.7143464	2.4232262501077395	0.8225489965681797	0.5354308390022676	178928-70-6	Prothioconazole	OC(Cc1ccccc1Cl)(Cn1[nH]cnc1=S)C1(Cl)CC1	Organic compounds	Benzenoids	Benzene and substituted derivatives	Halobenzenes	standardized
2318	-5.350486067838102	-4.2964716	2.5124011194178983	-5.655156161748829	-3.142755042330931	0.7399766896147585	397.209	2	168	0.2485330123831654	1.3025474712241305	-0.0561370815275614	2.4562640378903366	-1.0540144720739422	0.6395714382520614	-5.0784307	2.639546085528344	0.5205884108159122	0.4860779554375433	181587-01-9	Ethiprole	CCS(=O)c1c(C#N)nn(-c2c(Cl)cc(C(F)(F)F)cc2Cl)c1N	Organic compounds	Organoheterocyclic compounds	Azoles	Pyrazoles	standardized
2326	-3.1692374591059025	-3.192012	1.2713447604421957	-3.9575859497469983	-2.686241189304803	0.0	380.65700000000027	2	168	2.4112963614503844	2.388521748505136	1.6229478708092886	2.894292631251484	0.0227746125035945	0.3261289076136622	-3.1915538	1.285931152599901	2.3889799926529243	0.0	18299-85-9	Docosyl acrylate	C=CC(=O)OCCCCCCCCCCCCCCCCCCCCCC	Organic compounds	Lipids and lipid-like molecules	Fatty Acyls	Fatty alcohol esters	standardized
2388	-4.49676938196019	-4.2896633	3.0121414186547284	-6.011651147653401	-2.9995097289986727	0.7085381437784184	265.914	2	168	0.9279718209700564	1.1350779006350669	-0.5869099447231547	2.4252314739315737	-0.2071060671408542	0.7680831298337678	-4.3862243	2.797831270637129	1.0385169394314786	0.5506434069363131	1897-45-6	Chlorothalonil	N#Cc1c(Cl)c(Cl)c(Cl)c(C#N)c1Cl	Organic compounds	Benzenoids	Benzene and substituted derivatives	Benzonitriles	standardized
2393	-2.8199080856999483	-3.0737646	1.4161272591845222	-3.940970370950773	-2.52484311176625	0.5436521739130435	170.296	2	168	2.4112963614503844	2.157439875276834	1.2902340761995597	2.706361335384082	0.2538564769068632	0.3643615037232307	-3.0271375	1.439705487966456	2.204066920970554	0.4153043478260869	19009-56-4	2-Methyldecanal	CCCCCCCCC(C)C=O	Organic compounds	Organic oxygen compounds	Organooxygen compounds	Carbonyl compounds	standardized
2447	-4.119381046977186	-3.7704244	2.2773449668185566	-5.260808262941429	-2.983463296122872	0.599440885732586	459.33800000000014	2	168	1.5427513281330028	1.8917080225123948	0.4013241121687605	2.6786690789873173	-0.3489566809798718	0.5966352783447045	-3.8978355	2.000140649190217	1.764296893269283	0.4686716549633553	199119-58-9	Trifloxysulfuron-sodium	COc1cc(OC)nc(NC(=O)[N-]S(=O)(=O)c2ncccc2OCC(F)(F)F)n1.[Na+]	Organic compounds	Organoheterocyclic compounds	Pyridines and derivatives	Pyridinesulfonamides	standardized
2456	-4.29527227275586	-4.015181	2.55010731948423	-5.552601109414605	-3.0024937899303747	0.6306268115942029	190.029	2	168	0.9835476101912356	1.263638824684188	-0.2737812264675086	2.276326093016721	-0.2800912081501474	0.6542862155122865	-4.11145	1.932426596868671	1.1673696965778968	0.4972934782608695	2008-58-4	2,6-Dichlorobenzamide	NC(=O)c1c(Cl)cccc1Cl	Organic compounds	Benzenoids	Benzene and substituted derivatives	Benzoic acids and derivatives	standardized
2465	-3.3664488921693616	-3.673973	2.195511551827038	-5.200392457283888	-3.00488090545685	0.5210320513222765	582.6760000000002	2	168	2.3989782380158253	2.091454042907199	0.565034672901299	2.760546224728337	0.3075241913267321	0.5916709434043604	-3.555283	1.7383308764139265	2.210144067594757	0.3876987179889432	20262-76-4	Sodium 4-{[4-(diethylamino)phenyl][4-(diethyliminio)cyclohexa-2,5-dien-1-ylidene]methyl}-3-[hydroxy(oxido)oxo-lambda~6~-sulfanylidene]-6-oxocyclohexa-1,4-diene-1-sulfonate	CCN(CC)c1ccc(C(=C2C=CC(=[N+](CC)CC)C=C2)c2cc(O)c(S(=O)(=O)[O-])cc2S(=O)(=O)[O-])cc1.[Na+]	Organic compounds	Benzenoids	Benzene and substituted derivatives	Diphenylmethanes	standardized
2492	-4.01297251152238	-4.0129237	2.045641006694522	-5.067449681588957	-3.0218086748944346	0.4285714285714285	259.4779999999999	2	168	1.4011280303012807	1.4011768402367564	0.3466508602347045	2.392291866929227	-4.879402360113971e-05	0.5213372606213577	-4.0131035	1.7822155243233322	1.400997042396174	0.3285714285714285	2052-49-5	1-Butanaminium, N,N,N-tributyl-, hydroxide	CCCC[N+](CCCC)(CCCC)CCCC.[OH-]	Organic compounds	Organic nitrogen compounds	Organonitrogen compounds	Quaternary ammonium salts	nan
2559	-2.962243771778147	-3.7460718	2.755894996836208	-5.736923941738088	-2.98102894490188	0.6499375464892706	303.91200000000003	2	168	2.520504076807529	1.7366760229720517	-0.2541760931524109	2.501718903683797	0.7838280437125755	0.7543689107842761	-3.3992484	2.579727850338005	2.083499490898128	0.5114760080277321	2136-79-0	Chlorthal	O=C(O)c1c(Cl)c(Cl)c(C(=O)O)c(Cl)c1Cl	Organic compounds	Benzenoids	Benzene and substituted derivatives	Benzoic acids and derivatives	standardized
2601	-3.9314634232814014	-4.7113194	4.047681443756321	-7.663222630561894	-3.6155411868055727	0.7091174111634471	943.621	2	168	2.043334174132067	1.2634781710686052	-1.688425033148425	2.359256410607896	0.7798560232823193	1.1099619013022164	-4.602228	4.146980805127406	1.3725694238363104	0.5523606544066902	21850-44-2	Tetrabromobisphenol A-bis(2,3-dibromopropyl ether)	CC(C)(c1cc(Br)c(OCC(Br)CBr)c(Br)c1)c1cc(Br)c(OCC(Br)CBr)c(Br)c1	Organic compounds	Benzenoids	Benzene and substituted derivatives	Diphenylmethanes	standardized
2606	-4.226024291049341	-4.0849085	2.353220749931853	-5.5747962305485	-3.2215754806166474	0.7501675934507259	483.3750000000001	2	168	1.458259894031781	1.5993756807900177	0.1094879545326215	2.4627087044644744	-0.1411158056367432	0.6101624255045424	-4.1711307	1.9705907804681635	1.5131535290808502	0.5935119789502838	219714-96-2	Penoxsulam	COc1cnc(OC)n2nc(NS(=O)(=O)c3c(OCC(F)F)cccc3C(F)(F)F)nc12	Organic compounds	Benzenoids	Benzene and substituted derivatives	Benzenesulfonamides	standardized
2618	-3.470473933034659	-3.5738313	1.920032294846493	-4.803580280704448	-2.883547985857956	0.6171073311073311	164.20399999999998	2	168	1.7449097992662337	1.6415523981664453	0.4118034515964441	2.331835746442937	0.1033573867743009	0.4994778708262353	-3.4535277	1.7474260028865745	1.7618560496076396	0.4723771723771723	2210-79-9	o-Cresyl glycidyl ether	Cc1ccccc1OCC1CO1	Organic compounds	Benzenoids	Phenol ethers		standardized
2622	-3.605193233836433	-3.8628569	2.367814723522527	-5.455529636598131	-3.087714913075604	0.4550414078674948	338.4880000000001	2	168	1.9243500429479183	1.666686405753879	0.0740136401862204	2.4418283637087472	0.257663631092766	0.6272479893148629	-3.6643386	1.711361936389776	1.865204685867704	0.331231884057971	2212-81-9	1,1'-[1,3-Phenylenebis(1-methylethylidene)]bis[2-(1,1-dimethylethyl) peroxide]	CC(C)(C)OOC(C)(C)c1cccc(C(C)(C)OOC(C)(C)C)c1	Organic compounds	Benzenoids	Benzene and substituted derivatives	Phenylpropanes	standardized
2627	-4.859779953220462	-3.73666	2.490875998147697	-5.631559832647016	-3.1406838344993195	0.7581481695987311	724.1980000000005	2	168	1.000077367881681	2.123197308496555	0.2282974884551267	2.7191734866028234	-1.1231199495583528	0.6886903724985278	-4.5064173	2.334823661972027	1.3534400361023822	0.6011388238043386	221671-62-1	SR146131 trifluoroacetate (1:1)	COc1cc(-c2nc(NC(=O)c3cc4cc(C)cc(C)c4n3CC(=O)O)sc2CCC2CCCCC2)c(OC)cc1Cl.O=C(O)C(F)(F)F	Organic compounds	Organoheterocyclic compounds	Indoles and derivatives	Indolyl carboxylic acids and derivatives	standardized
2634	-6.474975740047073	-4.427801	3.158755249921011	-6.448401119597498	-3.2896458696764865	0.6785692030385608	303.36400000000003	2	168	-0.9930116979700778	1.054162894413927	-0.9664370775205026	2.1923181724005087	-2.0471746078449247	0.8214142338148885	-5.868866	3.405004816141052	-0.3869019262945026	0.5251646985789465	22224-92-6	Fenamiphos	CCOP(=O)(NC(C)C)Oc1ccc(SC)c(C)c1	Organic compounds	Benzenoids	Benzene and substituted derivatives	Phenoxy compounds	standardized
2635	-4.335386718667561	-4.295257	1.748272919735971	-4.991732279474554	-3.2434593597385826	0.4621742242431897	313.47400000000005	2	168	1.1608148069623645	1.2009444304568124	0.5044692461553718	2.252742165891343	-0.0401296271453439	0.4484050951815017	-4.3349133	1.941450056774572	1.1612882834701648	0.3449328449328449	2224-33-1	2-Butanone, O,O',O''-(ethenylsilylidyne)trioxime	C=C[Si](ON=C(C)CC)(ON=C(C)CC)ON=C(C)CC	Organic compounds	Organometallic compounds	Organometalloid compounds	Organosilicon compounds	standardized
2646	-3.3734752515056066	-3.3639379	1.8287622066066345	-4.598912814568531	-2.770150607961897	0.1685714285714285	478.8460000000005	2	168	2.306720612422945	2.316258015996353	1.0812830493600205	2.9100452559666548	-0.0095373967387608	0.4853330469152121	-3.3033955	1.3676596631930855	2.3768003466380527	0.0828571428571428	22393-85-7	9-Octadecenoic acid (9Z)-, tetradecyl ester	CCCCCCCCC=CCCCCCCCC(=O)OCCCCCCCCCCCCCC	Organic compounds	Lipids and lipid-like molecules	Fatty Acyls	Fatty acid esters	standardized
2659	-3.3732825203842043	-3.6017938	2.5842435633518788	-4.886071477109738	-2.301827913757859	0.6530827067669174	246.327	2	168	2.0182294972541066	1.7897182571066792	0.505440540528573	3.089684103880452	0.2285112456375242	0.6591664465904853	-3.5777242	1.997143009578482	1.813787818094409	0.4961904761904762	2269-22-9	2-Butanol, aluminum salt	CCC(C)[O-].CCC(C)[O-].CCC(C)[O-].[Al+3]	Organic compounds	Organic oxygen compounds	Organic oxides		nan
2672	-4.796343954277917	-4.4263964	3.205961764392218	-6.517559782503896	-3.311598018111678	0.7470871315921531	304.6700000000001	2	168	0.6874857382910234	1.057433340214569	-1.033730089934955	2.172231674457263	-0.3699475843438353	0.8389351398894803	-4.5547094	2.4394601687441244	0.9291202492828692	0.5941459551215649	2303-17-5	Tri-allate	CC(C)N(C(=O)SCC(Cl)=C(Cl)Cl)C(C)C	Organic compounds	Organosulfur compounds	Thiocarbonyl compounds	Thiocarbamic acid derivatives	standardized
2688	-5.398064997569484	-4.4974723	2.3637255690124386	-5.431971789767278	-3.0682462207548395	0.4965811965811966	406.1390000000001	2	168	0.2106096975879917	1.1112023918792202	0.1767029053901973	2.540428474402636	-0.9005927113451184	0.6067626384202796	-4.293784	2.206798907300944	1.314890561033306	0.3584541062801932	23328-71-4	Stearoxypropyltrimonium chloride	CCCCCCCCCCCCCCCCCCOCCC[N+](C)(C)C.[Cl-]	Organic compounds	Organic nitrogen compounds	Organonitrogen compounds	Quaternary ammonium salts	standardized
2691	-3.300328531116866	-3.559818	2.090218246590104	-5.032674847709784	-2.9424566011196807	0.5991673510016176	384.4260000000002	2	168	2.2844842216431043	2.0249947320168875	0.552137905050186	2.6423561516402896	0.2594894982868205	0.5680406389344088	-3.4797091	2.005886865952605	2.105103606790218	0.4693427895981087	23386-52-9	Dicyclohexyl sodium sulfosuccinate	O=C(CC(C(=O)OC1CCCCC1)S(=O)(=O)[O-])OC1CCCCC1.[Na+]	Organic compounds	Lipids and lipid-like molecules	Fatty Acyls	Fatty acid esters	standardized
2700	-5.06582809646426	-3.95249	2.6928013284836725	-5.751822183589786	-3.0590208551061133	0.6262199492962671	342.4020000000001	2	168	0.4687081963002802	1.5820461962011303	-0.2172858908252452	2.4755154376584274	-1.1133380051404078	0.7112675444588209	-4.640576	2.5736808927352106	0.8939604080426597	0.497187691231751	23564-05-8	Thiophanate-methyl	COC(=O)NC(=S)Nc1ccccc1NC(=S)NC(=O)OC	Organic compounds	Benzenoids	Benzene and substituted derivatives		standardized
2769	-4.379199625875671	-3.6085958	2.263407022418653	-5.108248743799633	-2.84484172138098	0.683362682295216	297.267	2	168	1.0939470744043935	1.8645508318182065	0.3648979564804315	2.6283049788990844	-0.770603777792175	0.5957605951208956	-3.974363	2.116800031274734	1.4987836016663083	0.5385350960883195	2451-62-9	Triglycidyl isocyanurate	O=c1n(CC2CO2)c(=O)n(CC2CO2)c(=O)n1CC1CO1	Organic compounds	Organoheterocyclic compounds	Triazines	Triazinones	standardized
2783	-4.192823898415893	-3.67433	1.9562034179530703	-4.916462782547973	-2.960259364594903	0.5923629786362705	192.302	2	168	1.0911599026423835	1.6096538102365725	0.3675210185103038	2.3237244364633742	-0.5184939023068846	0.5076237614682116	-3.9952645	1.9074070271958283	1.2887192600912385	0.4445368916797488	24720-09-0	(2E)-1-(2,6,6-Trimethyl-2-cyclohexen-1-yl)-2-buten-1-one	CC=CC(=O)C1=C(C)CCCC1(C)C	Organic compounds	Organic oxygen compounds	Organooxygen compounds	Carbonyl compounds	standardized
2799	-3.3028374496432185	-3.2934735	1.5029563773264911	-4.178649194551107	-2.675692817224616	0.4237974500144886	176.215	2	168	1.943205424580123	1.9525693852598096	1.0673936796722343	2.570350056998725	-0.0093639675112604	0.3843350825009314	-3.3167722	1.4869542809909193	1.929270661104288	0.329679802955665	2495-37-6	Benzyl methacrylate	C=C(C)C(=O)OCc1ccccc1	Organic compounds	Benzenoids	Benzene and substituted derivatives	Benzyloxycarbonyls	standardized
2838	-4.55956952997332	-3.6002862	2.71521603894312	-5.360228425244322	-2.6450123863012016	0.5752133853708067	172.25	2	168	0.6765897006063433	1.6358729674780357	-0.1240691946646583	2.591146844278462	-0.9592832846272508	0.7089962781823342	-4.11214	2.4917153666722083	1.1240190553979768	0.4466419567993781	25306-75-6	Carbonodithioic acid, O-(2-methylpropyl) ester, sodium salt (1:1)	CC(C)COC(=S)[S-].[Na+]	Organic compounds	Organic salts	Organic metal salts	Organic alkali metal salts	standardized
2842	-5.813821128383373	-4.701169	3.746253053932477	-7.218520021426825	-3.472266967494347	0.6735882625544239	345.4010000000002	2	168	-0.2754975377869844	0.8371545670788326	-1.6801964308304358	2.0660566231020416	-1.1126521144063224	0.9919600347861466	-5.8120055	3.173357022479441	-0.2736819369106955	0.5344578277718153	25311-71-1	Isofenphos	CCOP(=S)(NC(C)C)Oc1ccccc1C(=O)OC(C)C	Organic compounds	Benzenoids	Benzene and substituted derivatives	Benzoic acids and derivatives	standardized
2860	-3.290103226301828	-3.7840478	2.8461579316128485	-5.842017306723102	-2.995859375110254	0.399260752688172	502.8050000000005	2	168	2.411296361450384	1.9173517576174244	-0.1406177189708906	2.705540212641958	0.4939446157239291	0.7792134675806239	-3.4387212	1.5186165767463535	2.2626784189975493	0.2625	25448-25-3	Isodecyl phosphite	CC(C)CCCCCCCOP(OCCCCCCCC(C)C)OCCCCCCCC(C)C	Organic compounds	Organophosphorus compounds	Trialkylphosphites		standardized
2881	-4.468138757325243	-4.639634	3.8700779276112303	-7.356697844046319	-3.4866199164350893	0.7826054205261779	641.7	2	168	1.3391932819659471	1.1676978918873608	-1.549365804755129	2.320712122856101	0.1714953750600107	1.0492473236302189	-4.473075	3.52636867377872	1.334257118570661	0.6201054205261778	25637-99-4	Hexabromocyclododecane	BrC1(Br)CCCCCCCCCC(Br)(Br)C1(Br)Br	Organic compounds	Organohalogen compounds	Organobromides		standardized
2897	-3.0204725551832885	-3.5726867	1.9436493692224777	-4.641459636793855	-2.697810267571377	0.7029108903597878	135.12599999999998	2	168	2.110266365786403	1.5580522641031995	0.4892792841758363	2.432928653398314	0.5522141170274049	0.4948257665003292	-3.3847275	1.794568255134272	1.7460114452837656	0.555084803403266	2592-95-2	1-Hydroxybenzotriazole	On1nnc2ccccc21	Organic compounds	Organoheterocyclic compounds	Benzotriazoles		standardized
2964	-4.06027324753336	-4.495488	3.1832464492997032	-6.349913525854127	-3.166667076554424	0.7846236559139784	434.9660000000001	2	168	1.5781820632385717	1.1429671597995998	-0.7114582150821963	2.471788234217507	0.4352149192757224	0.8130289842224415	-4.2438774	2.8490253433101502	1.3945779075319922	0.6233333333333333	26644-46-2	Triforine	O=CNC(N1CCN(C(NC=O)C(Cl)(Cl)Cl)CC1)C(Cl)(Cl)Cl	Organic compounds	Organoheterocyclic compounds	Diazinanes	Piperazines	standardized
2983	-3.562785518899611	-3.8335617	1.83660357985954	-4.7614245892141644	-2.9248210093546243	0.5616969696969697	122.17100000000002	2	168	1.5241826098002649	1.2534064605026936	0.3255435394857113	2.1621471193452515	0.2707761399596418	0.4684015516454715	-3.7847657	2.4791704647891235	1.302202389581936	0.4253636363636364	2687-25-4	2,3-Diaminotoluene	Cc1cccc(N)c1N	Organic compounds	Benzenoids	Benzene and substituted derivatives	Toluenes	standardized
3050	-3.2708366167726592	-3.3474283	2.0323123612691334	-4.6782434164993125	-2.645931055230179	0.6463802323437212	148.23399999999998	2	168	1.9001112111542984	1.8235195097840733	0.4927044114276449	2.525016772696778	0.0765917050657196	0.5325537768449321	-3.2784197	1.7811352598379204	1.8925280836280711	0.4706060606060606	2768-02-07 00:00:00	Vinyltrimethoxysilane	C=C[Si](OC)(OC)OC	Organic compounds	Organometallic compounds	Organometalloid compounds	Organosilicon compounds	standardized
3052	-4.108390768422002	-3.6733432	1.8391525368497	-4.812805239019783	-2.9736527021700825	0.5467813140576114	182.266	2	168	1.1523148942564023	1.5873624913554332	0.4479004236586214	2.2870529605083214	-0.4350475868118941	0.4743513146686112	-3.7489831	1.8127351318136924	1.511722517838843	0.419873745819398	27776-01-8	Benzyltoluene	Cc1ccccc1Cc1ccccc1	Organic compounds	Benzenoids	Benzene and substituted derivatives	Diphenylmethanes	standardized
3053	-3.098271728648013	-4.2370305	2.525991307138474	-5.588880408456363	-3.0628891013178885	0.8302288738328784	323.272	2	168	2.411296361450385	1.2725375841240196	-0.0793123183579648	2.4466789887805094	1.1387587774860202	0.6430960686372128	-4.2441797	2.5412677104868333	1.2653883730606046	0.661337513061651	27776-21-2	2,2'-(Diazene-1,2-diyldiethane-1,1-diyl)bis-4,5-dihydro-1H-imidazole dihydrochloride	CC(C)(N=NC(C)(C)C1=NCCN1)C1=NCCN1.Cl.Cl	Organic compounds	Organoheterocyclic compounds	Imidolactams		standardized
3054	-3.521365595107445	-3.8280373	3.0279167145218517	-6.109901376217352	-3.081984661695501	0.7008820928175767	244.294	2	168	1.8665472054767545	1.559875542771679	-0.7219885756331529	2.3059281388886985	0.3066716668554456	0.8356213078473731	-3.6960237	2.2561441819389048	1.6918890840692788	0.5359831029185868	2778-42-9	1,3-Bis(2-isocyanato-2-propyl)benzene	CC(C)(N=C=O)c1cccc(C(C)(C)N=C=O)c1	Organic compounds	Benzenoids	Benzene and substituted derivatives	Phenylpropanes	standardized
3058	-3.239890140925453	-3.4890049	3.059839968424677	-5.869899516741876	-2.810059548317199	0.6389885620915032	255.25099999999995	2	168	2.167077311277691	1.9179626044771017	-0.4629320645387317	2.596907903885945	0.2491147094621202	0.8498186124214019	-3.43582	1.9656516323826456	1.971147359702672	0.5036944444444444	2781-11-05 00:00:00	Diethyl (N,N-bis(2-hydroxyethyl)amino)methanephosphonate	CCOP(=O)(CN(CCO)CCO)OCC	Organic compounds	Organic acids and derivatives	Organic phosphonic acids and derivatives	Phosphonic acid diesters	standardized
3067	-3.54171247378545	-3.4523306	2.0567875814662946	-4.826935833980511	-2.7701482525142165	0.800891043159903	138.21	2	168	1.598826993186892	1.6882088659406311	0.3136036329918311	2.3703912144581256	-0.0893818844910163	0.5433166708667253	-3.4116597	1.6247516266530933	1.7288797447672246	0.6344639818491208	27939-60-2	Trivertal	CC1C=CCCC1(C)C=O	Organic compounds	Organic oxygen compounds	Organic oxides		standardized
3089	-3.203045552589796	-3.740991	1.7100119566159182	-4.629726455126467	-2.9197144985105488	0.5745111571198528	123.155	2	168	1.8874064959712689	1.3494609377286289	0.4607255934345978	2.170737550050516	0.5379455629802723	0.4356774525481061	-3.4922378	1.873503863941805	1.5982142609000582	0.4270328962502875	2835-95-2	5-Amino-2-methylphenol	Cc1ccc(N)cc1O	Organic compounds	Benzenoids	Phenols	Cresols	standardized
3116	-8.33232328809887	-4.3684683	4.534642773031687	-7.730195701352502	-3.195552928320814	0.7725337407690349	527.4140000000001	2	168	-2.610171634309925	1.353683366502659	-2.008044047563556	2.526598725468131	-3.963855003491936	1.247434686970946	-4.458312	4.345994458821575	1.2638396121366309	0.6138035820388762	28772-56-7	Bromadiolone	O=c1c(C(CC(O)c2ccc(-c3ccc(Br)cc3)cc2)c2ccccc2)c(O)oc2ccccc12	Organic compounds	Phenylpropanoids and polyketides	Diarylheptanoids	Linear diarylheptanoids	standardized
3121	-3.142167912845028	-3.920298	2.415891516513631	-5.07312857228705	-2.657237055773419	0.7894582470669427	68.079	2	168	1.690845255006011	0.912715080565918	-0.2401154044360112	2.17577611207762	0.7781301866727941	0.6154039639857013	-3.5748708	1.989062435207447	1.25814232790566	0.6227915804002759	288-32-4	Imidazole	c1c[nH]cn1	Organic compounds	Organoheterocyclic compounds	Azoles	Imidazoles	standardized
3132	-3.555992471123491	-3.7400658	2.384421375898842	-5.458243241894937	-3.0738218659960954	0.6606635969664139	800.8240000000003	2	168	2.347544608971371	2.16347125895819	0.4452938381999252	2.829715214098767	0.184073341941084	0.6523741499760622	-3.6394422	1.7535301499190394	2.264094871927304	0.5164969302997472	28983-56-4	Methyl Blue	O=S(=O)([O-])c1ccc(Nc2ccc(C(=C3C=CC(=[NH+]c4ccc(S(=O)(=O)[O-])cc4)C=C3)c3ccc(Nc4ccc(S(=O)(=O)O)cc4)cc3)cc2)cc1.[Na+].[Na+]	Organic compounds	Benzenoids	Benzene and substituted derivatives	Diphenylmethanes	standardized
3142	-3.65467489837232	-4.0073385	3.424895494466361	-6.431049170860294	-3.0061536763939323	0.3339130434782609	336.0319999999999	2	168	1.8717057384272884	1.5190421140777297	-0.9046685340606854	2.520226960405676	0.352663625492426	0.9333789414353468	-3.740145	3.312848775392468	1.7862356815798326	0.2139130434782608	2923-26-4	Sodium perfluorohexanoate	O=C([O-])C(F)(F)C(F)(F)C(F)(F)C(F)(F)C(F)(F)F.[Na+]	Organic compounds	Organohalogen compounds	Alkyl halides	Alkyl fluorides	nan
3151	-3.4971155119725608	-3.5132403	1.911915878080586	-4.757670462067008	-2.845754583986422	0.4820184453227931	276.493	2	168	1.944568628731969	1.9284437928978664	0.684013678637522	2.595929556718108	0.0161248253992654	0.4999396818711005	-3.4435034	1.627834752312813	1.9981807634710855	0.3389881422924901	2943-75-1	Triethoxyoctylsilane	CCCCCCCC[Si](OCC)(OCC)OCC	Organic compounds	Organometallic compounds	Organometalloid compounds	Organosilicon compounds	standardized
3155	-4.363051476356329	-4.2442636	2.507951533340698	-5.586321331329407	-3.078369797988709	0.781909432053291	356.861	2	168	1.1894476117778754	1.3082354485651244	-0.0338222431952027	2.474129290145495	-0.1187878273695126	0.6385042541293078	-4.3641653	2.296819379796497	1.1883337728249064	0.6176220687510023	29508-47-2	4H-1,2,4-Triazolium, 1,4-dimethyl-5-(2-(4-(methyl(phenylmethyl)amino)phenyl)diazenyl)-, chloride (1:1)	Cc1cn[n+](C)n1/N=N/c1ccc(N(C)Cc2ccccc2)cc1.[Cl-]	Organic compounds	Benzenoids	Benzene and substituted derivatives	Phenylmethylamines	standardized
3163	-3.715625362944455	-4.19872	2.2666142868770427	-5.556072131334248	-3.289457844457205	0.5861900741157706	161.031	2	168	1.4912841269567465	1.0081894938698035	-0.3491626414330465	1.9174516454439965	0.4830946153880644	0.5809324948249153	-4.015555	2.334582951052261	1.1913545720268237	0.4528567407824373	29797-40-8	Dichloromethylbenzene	ClC(Cl)c1ccccc1	Organic compounds	Benzenoids	Benzene and substituted derivatives		standardized
3207	-5.9986506185265895	-4.0057635	2.530695611298428	-5.612920580196398	-3.082224968897971	0.688341832842977	428.347	2	168	-0.366854888933259	1.626032205620175	0.0188751493969321	2.54957076069536	-1.9928870877953884	0.6567282199438228	-4.391271	3.2890952143303127	1.240524618401592	0.5347704042715484	303186-20-1	4-[difluoro(3,4,5-trifluorophenoxy)methyl]-3,5-difluoro-4'-propyl-1,1'-biphenyl	CCCc1ccc(-c2cc(F)c(C(F)(F)Oc3cc(F)c(F)c(F)c3)c(F)c2)cc1	Organic compounds	Benzenoids	Benzene and substituted derivatives	Biphenyls and derivatives	standardized
3218	-4.543155406569149	-3.5947616	2.920701447706165	-5.7238891840040935	-2.8031877362979287	0.6601379310344827	170.255	2	168	0.6879444684387204	1.6363382422638857	-0.4927893089962246	2.42791213870994	-0.9483937965380208	0.8008615437610442	-3.5760038	3.30149205622289	1.655096101204185	0.5237742946708464	30388-01-3	2-Hydroxypropyl methanethiosulfonate	CC(O)CSS(C)(=O)=O	Organic compounds	Organosulfur compounds	Sulfonyls		standardized
3223	-2.930697259757811	-3.52415	2.462977232511014	-5.165853645931989	-2.702876413420975	0.7442425479577182	195.021	2	168	2.359384119261468	1.7659314818157346	0.1242277330872899	2.587204965598304	0.5934526349565443	0.649882576652239	-3.6380827	2.4621742151208603	1.6519986404643194	0.5779421816573519	3047-33-4	1,3,5-Triazine-2,4,6(1H,3H,5H)-trione, trisodium salt	O=c1[n-]c(=O)[n-]c(=O)[n-]1.[Na+].[Na+].[Na+]	Organic compounds	Organoheterocyclic compounds	Triazines	Triazinones	standardized
3238	-3.332188773304378	-3.3566058	1.8575498507820725	-4.5814926253512365	-2.723942774569164	0.419957132650631	234.412	2	168	2.0377910669784773	2.013374057924283	0.7884872149316184	2.646037065713691	0.0244169948993575	0.4880224116000519	-3.3635755	1.6287450322583696	2.006404396266146	0.2809196994955508	3069-40-7	Trimethoxycaprylylsilane	CCCCCCCC[Si](OC)(OC)OC	Organic compounds	Organometallic compounds	Organometalloid compounds	Organosilicon compounds	standardized
3271	-5.598974748009099	-4.7853827	3.193029294399947	-6.612545199763815	-3.419515905363868	0.6818917393014374	281.314	2	168	-0.1497834020100871	0.6638085778080077	-1.1633538537648032	2.029675440635144	-0.8135920003589527	0.8142647572953373	-5.5991135	3.1096956023776965	-0.1499221064244263	0.5383019957116939	31218-83-4	Propetamphos	CCNP(=S)(OC)OC(C)=CC(=O)OC(C)C	Organic compounds	Lipids and lipid-like molecules	Fatty Acyls	Fatty acid esters	standardized
3296	-3.1971769691268346	-3.4313316	1.7708210399163091	-4.548531279916697	-2.7777102400003875	0.4154989304614635	523.5490000000002	2	168	2.521780365281041	2.2876257158421835	1.170426054491179	2.9412470944074887	0.2341546653946498	0.4587225173215884	-3.3697782	1.5204318097511202	2.349179188337981	0.3142941111843551	31778-10-6	Benzoic acid, 2-[[3-[[(2,3-dihydro-2-oxo-1H-benzimidazol-5-yl)amino]carbonyl]-2-hydroxy-1-naphthalenyl]azo]-, butyl ester	CCCCOC(=O)c1ccccc1N=Nc1c(O)c(C(=O)Nc2ccc3[nH]c(=O)[nH]c3c2)cc2ccccc12	Organic compounds	Benzenoids	Naphthalenes	Naphthalenecarboxylic acids and derivatives	standardized
3304	-3.1700251115996623	-3.2722592	1.5282484851007143	-4.205819621293567	-2.6775711361928525	0.353345479552376	381.34800000000007	2	168	2.4112963614503844	2.3090622605252165	1.37550185175648	2.903750336857194	0.1022341237824178	0.3930223443404432	-3.2406194	1.469711917839776	2.340702059935185	0.2449193080227562	31837-42-0	2-?[2-?[1-?[[(2,?3-?Dihydro-?2-?oxo-?1H-?benzimidazol-?5-?yl)?amino]?carbonyl]?-?2-?oxopropyl]?diazenyl]?-benzoic acid	CC(=O)C(=NNc1ccccc1C(=O)O)C(=O)Nc1ccc2[nH]c(=O)[nH]c2c1	Organic compounds	Organoheterocyclic compounds	Benzimidazoles		standardized
3322	-4.1889184684475484	-3.6965132	2.3373659737928763	-5.189189674297692	-2.851823700504816	0.7481488719518815	213.32899999999995	2	168	1.1401314291204168	1.6325367319269752	0.1398602232702731	2.4772261970631493	-0.492405292483193	0.6075194873177084	-4.0099964	2.2555076467473136	1.3190534837052983	0.5700746965452848	32289-58-0	Polihexanide	CN=C(N)NCCCCCCN=C(C)N	Organic compounds	Organic nitrogen compounds	Organonitrogen compounds	Guanidines	standardized
3340	-3.600710904272164	-4.1607695	4.419728084845513	-7.682514625809955	-3.2627865409644423	0.7564052346661041	951.472	2	168	2.377685108083489	1.8176265613207143	-1.704118613454302	2.7156094713912107	0.5600585583132851	1.2334312948523312	-4.207856	4.4751065149028655	1.7705398272895831	0.6008496791105487	32588-76-4	1,2-Bis(tetrabromophthalimido)ethane	O=C1c2c(Br)c(Br)c(Br)c(Br)c2C(=O)N1CCN1C(=O)c2c(Br)c(Br)c(Br)c(Br)c2C1=O	Organic compounds	Organoheterocyclic compounds	Isoindoles and derivatives	Isoindolines	standardized
3366	-3.530094786574641	-3.641625	1.5670235093244798	-4.663008089392479	-3.095984580067999	0.2840446427288532	546.7890000000004	2	168	2.207724982511792	2.096194848177183	1.0748116796939544	2.641835189018434	0.1115301409461109	0.4099542140799397	-3.5592988	1.4179757929944428	2.178521035659404	0.2113173700015805	3319-31-1	Tris(2-ethylhexyl) trimellitate	CCCCC(CC)COC(=O)c1ccc(C(=O)OCC(CC)CCCC)c(C(=O)OCC(CC)CCCC)c1	Organic compounds	Benzenoids	Benzene and substituted derivatives	Benzoic acids and derivatives	standardized
3369	-3.9424178228884856	-3.382748	2.089287990674195	-4.745056463183039	-2.6557684725088446	0.3112299465240641	262.35	2	168	1.4764632456458722	2.036133192505756	0.6738246053513184	2.7631125960255134	-0.5596699343234222	0.5466573353194734	-3.464493	1.892511855036505	1.954388047513121	0.2203208556149732	3323-53-3	Hexanedioic acid, compd. with 1,6-hexanediamine (1:1)	NCCCCCCN.O=C(O)CCCCC(=O)O	Organic compounds	Lipids and lipid-like molecules	Fatty Acyls	Fatty acids and conjugates	nan
3383	-6.065252746111399	-4.9265213	4.646482409937889	-8.204111932448294	-3.557629522510405	0.7130431972897726	440.82300000000015	2	168	-0.4209885003028419	0.7177429440300865	-2.5598476866397366	2.086634723298152	-1.1387314448418682	1.2636161688388234	-5.791682	4.319471730726322	-0.147417522933615	0.5562250154715909	335104-84-2	Tembotrione	CS(=O)(=O)c1ccc(C(=O)C2C(=O)CCCC2=O)c(Cl)c1COCC(F)(F)F	Organic compounds	Organic oxygen compounds	Organooxygen compounds	Carbonyl compounds	standardized
3430	-4.4957255790038015	-3.256716	1.7063724301581489	-4.392291364674561	-2.6859189345164123	0.4999328540857776	144.25799999999998	2	168	0.6634143278119479	1.902423900604418	0.7668485421411884	2.473220972299337	-1.2390095660490896	0.4499457129641075	-3.575929	2.0317953884290367	1.583210976385846	0.3697844060425927	3452-97-9	3,5,5-Trimethyl-1-hexanol	CC(CCO)CC(C)(C)C	Organic compounds	Lipids and lipid-like molecules	Fatty Acyls	Fatty alcohols	standardized
3482	-2.795367356618401	-3.3456748	1.6997540257885388	-4.386928808106125	-2.6871747823175864	0.333434214466985	453.4110000000001	2	168	2.861124695522674	2.310817301332689	1.2695632440349496	2.969317269823488	0.5503073965706857	0.4373668149775734	-3.3228328	1.786128291093557	2.333659224077716	0.2383548493876199	35636-63-6	1,4-Benzenedicarboxylic acid, 2-[2-[1-[[(2,3-dihydro-2-oxo-1H-benzimidazol-5-yl)amino]carbonyl]-2-oxopropyl]diazenyl]-, 1,4-dimethyl ester	COC(=O)c1ccc(C(=O)OC)c(NN=C(C(C)=O)C(=O)Nc2ccc3[nH]c(=O)[nH]c3c2)c1	Organic compounds	Benzenoids	Benzene and substituted derivatives	Benzoic acids and derivatives	standardized
3489	-4.400594522177282	-4.4494696	3.332508265071785	-6.570527067593765	-3.23801880252198	0.7495212393803098	265.936	2	168	1.0241826099758933	0.975307587658896	-1.1457499354405896	2.186758329631196	0.048875044167933	0.8653394468384885	-4.418145	2.4384134627024032	1.0066319470886749	0.5961879060469765	35691-65-7	1,2-Dibromo-2,4-dicyanobutane	N#CCCC(Br)(C#N)CBr	Organic compounds	Organic nitrogen compounds	Organonitrogen compounds	Organic cyanides	standardized
3495	-2.8507375731011817	-2.9174323	1.9974972221117948	-4.143290221588234	-2.1457929994764395	0.593233082706767	122.12	2	168	2.2360492225254425	2.1693545068060067	0.9434965740383898	2.9409937961501846	0.0666947350958397	0.5141634714007833	-2.928586	2.1276491355856417	2.1582008065281904	0.4669172932330827	3586-55-8	1,2-Bis[hydroxymethoxy]ethane	OCOCCOCO	Organic compounds	Organic oxygen compounds	Organooxygen compounds	Ethers	standardized
3502	-3.300777477088176	-3.3621511	1.8494907808248715	-4.6198937672784925	-2.7704029864536213	0.1685714285714285	450.7920000000004	2	168	2.353198723128209	2.2918250656255235	1.0340824329378928	2.883573213762764	0.0613736688468824	0.4924874336298705	-3.3011477	1.3710162308474838	2.352828508971521	0.0828571428571428	36078-10-1	9-Octadecenoic acid (9Z)-, dodecyl ester	CCCCCCCCC=CCCCCCCCC(=O)OCCCCCCCCCCCC	Organic compounds	Lipids and lipid-like molecules	Fatty Acyls	Fatty acid esters	standardized
3507	-4.1408960736781	-3.7557693	2.0046088709584917	-4.965714835788788	-2.9611059648302964	0.558101654115853	213.302	2	168	1.1880988538992787	1.5732256585506923	0.3632800917885908	2.3678889627470823	-0.3851268209010001	0.5144250522403111	-3.9654288	1.8487380410827168	1.3635660859758436	0.4339637230813702	3622-84-2	N-Butylbenzenesulfonamide	CCCCNS(=O)(=O)c1ccccc1	Organic compounds	Benzenoids	Benzene and substituted derivatives	Benzenesulfonamides	standardized
3519	-5.352983730480168	-4.620103	2.6430960840458244	-5.6414833369458695	-2.998387252900045	0.3380952380952381	287.5069999999999	2	168	0.1056646925432706	0.8385455506468632	-0.1828349139224308	2.4602611701233936	-0.732880848094914	0.6803142328239644	-4.9790564	2.6046577214608724	0.4795920791773798	0.2666666666666666	36505-83-6	9-Octadecen-1-amine, hydrofluoride	CCCCCCCCC=CCCCCCCCCN.F	Organic compounds	Organic nitrogen compounds	Organonitrogen compounds	Amines	standardized
3643	-2.9256554273806983	-3.5086792	2.3149657171704967	-5.0843219554060015	-2.769356238235505	0.6692491133667604	217.246	2	168	2.4112963614503844	1.8282726305071035	0.2526298334250811	2.567595550595578	0.5830237241543359	0.6166985721098792	-3.3114505	2.393022581652367	2.0255012947316766	0.4858031674208145	3918-73-8	1-(2-Hydroxy-3-sulphonatopropyl)pyridinium	O=S(=O)([O-])CC(O)C[n+]1ccccc1	Organic compounds	Organoheterocyclic compounds	Pyridines and derivatives	Pyridinium derivatives	standardized
3702	-4.991067084556045	-5.5978165	3.2801818652492902	-6.993300116798906	-3.713118251549616	0.707980385247827	373.636	2	168	0.5813816294905649	-0.0253677521768528	-1.4208514027522965	1.859330462496994	0.6067493827291113	0.8367463566340271	-5.264301	2.8226859293752438	0.3081478918529626	0.5613137185811603	41198-08-7	Profenofos	CCCSP(=O)(OCC)Oc1ccc(Br)cc1Cl	Organic compounds	Benzenoids	Benzene and substituted derivatives	Phenoxy compounds	standardized
3751	-3.465989735334372	-3.2768486	2.452128116368108	-5.046479262204231	-2.5943511458361224	0.5684737484737485	220.313	2	168	1.877050388968869	2.066191583671884	0.2965608620990104	2.7486889784671185	-0.189141180723166	0.6710899780010805	-3.4063032	1.8779283914309768	1.936736964339383	0.4453968253968254	4246-51-9	3,3'-[Oxybis(ethane-2,1-diyloxy)]dipropan-1-amine	NCCCOCCOCCOCCCN	Organic compounds	Organic oxygen compounds	Organooxygen compounds	Ethers	standardized
3808	-2.7919526109023964	-2.998416	1.5727410652317295	-3.892722250045316	-2.319981184813586	0.4780627705627706	118.176	2	168	2.280576675068488	2.074113345407578	1.1798070359255692	2.7525481011572985	0.2064633360580527	0.4009001346301117	-2.9506137	1.5843812562328887	2.121915530199722	0.3374248120300752	4457-71-0	3-Methyl-1,5-pentanediol	CC(CCO)CCO	Organic compounds	Organic oxygen compounds	Organooxygen compounds	Alcohols and polyols	standardized
3811	-3.409528896006896	-3.5781586	2.3620886248835444	-5.192015220621309	-2.829926595737765	0.7197520349907132	270.24	2	168	2.0222207362200373	1.8535910173292471	0.2397344116056242	2.601823036489169	0.1686297210127572	0.6304664671915293	-3.6252415	4.822823629145431	1.80650811151971	0.5697520349907131	446-72-0	Genistein	O=c1c(-c2ccc(O)cc2)coc2cc(O)cc(O)c12	Organic compounds	Phenylpropanoids and polyketides	Isoflavonoids	Isoflav-2-enes	standardized
3828	-3.790371971105726	-3.7065156	1.9392584137019335	-4.941758699573916	-3.0025002858719825	0.6680011528559809	652.5740000000002	2	168	2.0242577954324483	2.1081142242179163	0.8728710669642581	2.812129480666192	-0.0838564204923226	0.5036700527575427	-3.630013	1.5208198854008317	2.1846167787220407	0.5268246822677456	4553-89-3	Chocolate Brown HT	O=c1c(CO)cc(=NNc2ccc(S(=O)(=O)[O-])c3ccccc23)c(=O)c1=NNc1ccc(S(=O)(=O)[O-])c2ccccc12.[Na+].[Na+]	Organic compounds	Benzenoids	Naphthalenes	Naphthalene sulfonic acids and derivatives	standardized
3863	-4.286356844313207	-3.35809	1.9361506568293516	-4.649919713755701	-2.71376905692635	0.5369148758953857	194.211	2	168	1.0019169801465662	1.9301838871577717	0.6383541107040721	2.574504767533424	-0.9282669204545648	0.5110875966091546	-3.529486	1.9722065674933968	1.7587878627651672	0.4258037647842745	4724-48-5	Octylphosphonic acid	CCCCCCCCP(=O)(O)O	Organic compounds	Organic acids and derivatives	Organic phosphonic acids and derivatives	Organic phosphonic acids	standardized
3870	-4.4845557571956345	-3.6712465	2.2265823099471307	-5.18100840777034	-2.954426097823209	0.6179261404261405	340.419	2	168	1.0474580344192552	1.8607672739026155	0.3510053838445503	2.577587693791681	-0.8133092285701462	0.592053873069862	-4.058032	2.16778075852508	1.473981741607202	0.4798309023309023	474510-57-1	1,1'-[Methylenedi(4,1-phenylene)]bis(2-hydroxy-2-methylpropan-1-one)	CC(C)(O)C(=O)c1ccc(Cc2ccc(C(=O)C(C)(C)O)cc2)cc1	Organic compounds	Benzenoids	Benzene and substituted derivatives	Diphenylmethanes	standardized
3925	-5.609731518656036	-4.702074	2.658214393017207	-5.9973758636207535	-3.3391614706035466	0.5271550671550671	354.491	2	168	-0.0601263050888667	0.8475311742118756	-0.4477706500535838	2.2104437429636232	-0.907657467752716	0.6775861787156965	-5.127683	2.639386863163939	0.4219220432267299	0.3957264957264957	50-29-3	Dichlorodiphenyltrichloroethane	Clc1ccc(C(c2ccc(Cl)cc2)C(Cl)(Cl)Cl)cc1	Organic compounds	Benzenoids	Benzene and substituted derivatives	Diphenylmethanes	standardized
3926	-3.666484551124846	-3.738879	1.9091623301876013	-4.994494849463475	-3.0853325192758736	0.5444648254049899	1035.8850000000002	2	168	2.3488269932442094	2.276432566242089	1.02081669490558	2.9299790250931816	0.0723944142529617	0.5010831296874608	-3.7327647	2.557512509829296	2.2825468353570524	0.4290009078792167	503155-49-5	tetrasodium 7-amino-4-hydroxy-3-[(E)-2-{2-methoxy-5-methyl-4-[2-(sulfonatooxy)ethanesulfonyl]phenyl}diazen-1-yl]-8-[(E)-2-{2-sulfonato-4-[2-(sulfonatooxy)ethanesulfonyl]phenyl}diazen-1-yl]naphthalene-2-sulfonate	COc1cc(S(=O)(=O)CCOS(=O)(=O)[O-])c(C)cc1N=Nc1c(S(=O)(=O)[O-])cc2c(N=Nc3ccc(S(=O)(=O)CCOS(=O)(=O)[O-])cc3S(=O)(=O)[O-])c(N)ccc2c1O.[Na+].[Na+].[Na+].[Na+]	Organic compounds	Benzenoids	Naphthalenes	Naphthalene sulfonic acids and derivatives	standardized
3974	-3.49294222796065	-3.366591	1.3349834726227008	-4.217263446330332	-2.882279973707631	0.2056204418008575	685.6120000000001	2	168	2.3431361823083057	2.4694874408626646	1.618814963938624	2.953798436561325	-0.1263512512455622	0.3467645728540537	-3.3748076	1.4919407682005303	2.461270810319396	0.1597871084675242	5102-83-0	C.I. Pigment Yellow 13	CC(=O)C(=NNc1ccc(-c2ccc(NN=C(C(C)=O)C(=O)Nc3ccc(C)cc3C)c(Cl)c2)cc1Cl)C(=O)Nc1ccc(C)cc1C	Organic compounds	Benzenoids	Benzene and substituted derivatives	Biphenyls and derivatives	standardized
3568	-3.160031783472271	-3.4754114	4.796156215742462	-7.670910789488706	-2.8747545737462445	0.792650045722312	236.399	2	168	2.213613851615963	1.8982342192072443	-2.2972651544004723	2.4988910613419897	0.3153796316278265	1.3653310241064238	-3.3954992	1.7950909816796885	1.978146408771027	0.6309479180627375	3738-00-9	Ambroxide	CC1(C)CCCC2(C)C1CCC1(C)OCCC12	Organic compounds	Organoheterocyclic compounds	Naphthofurans		standardized
4052	-3.542188802477338	-4.130587	4.589045760101016	-7.738853665369429	-3.149807905268413	0.6674673874512583	296.372	2	168	1.9296483684227328	1.3412500540663594	-2.2670164944693583	2.322029265631657	0.5883982985053282	1.2772075442176434	-3.6518927	3.1834687909258994	1.819944507179397	0.5299673874512584	522-75-8	Benzo[b]thiophen-3(2H)-one, 2-(3-oxobenzo[b]thien-2(3H)-ylidene)-	O=C1C(=C2Sc3ccccc3C2=O)Sc2ccccc21	Organic compounds	Organosulfur compounds	Thioethers	Aryl thioethers	standardized
4073	-2.854033344027823	-3.305871	2.329033627963765	-5.0048243580008185	-2.6757907300370536	0.6475236066177438	184.217	2	168	2.4112963614503844	1.959458716779528	0.2605053474773887	2.5895389754411537	0.4518376657988372	0.638712379398871	-3.1529744	1.7546349286038807	2.1123553235941985	0.499697519661222	52636-67-6	Sulfamic acid, compd. with morpholine (1:1)	C1COCCN1.NS(=O)(=O)O	Organic compounds	Organoheterocyclic compounds	Oxazinanes	Morpholines	standardized
4080	-3.3631345317927006	-3.600289	1.636126847760901	-4.57322839976241	-2.937101552001509	0.4761722488038277	136.194	2	168	1.7710234434471432	1.5338688923910877	0.5609295754774336	2.1970564232383345	0.2371545745763179	0.418912487065086	-3.5235121	1.5020323533526327	1.610645838243463	0.3670813397129186	527-60-6	2,4,6-Trimethylphenol	Cc1cc(C)c(O)c(C)c1	Organic compounds	Benzenoids	Phenols	Cresols	standardized
4090	-4.984173212228732	-4.2873015	1.9930493056669003	-5.242170693783845	-3.249121388116945	0.5208998636570217	310.485	2	168	0.507867411367324	1.2047390684108812	0.2498699298122104	2.242919235479111	-0.6968716718539758	0.5077518634152189	-4.265926	2.0153152231517537	1.2261147458109811	0.3891925465838509	5285-60-9	4,4'-Bis(sec-butylamino)diphenylmethane	CCC(C)Nc1ccc(Cc2ccc(NC(C)CC)cc2)cc1	Organic compounds	Benzenoids	Benzene and substituted derivatives	Diphenylmethanes	standardized
4093	-5.46482948247039	-5.2157445	4.264440340727708	-7.770360109413739	-3.5059197686860304	0.2816022096452424	505.2060000000002	2	168	0.238639017273984	0.4877240026038174	-2.066891609669365	2.1975487310583435	-0.2490849870785441	1.0930314735380848	-5.365623	4.116976735607957	0.3378454884539105	0.2097272096452424	52918-63-5	Deltamethrin	CC1(C)C(C=C(Br)Br)C1C(=O)OC(C#N)c1cccc(Oc2ccccc2)c1	Organic compounds	Lipids and lipid-like molecules	Fatty Acyls	Fatty acid esters	standardized
4137	-2.957783668778568	-3.2652812	1.987092725407606	-4.631288602991173	-2.644195877583567	0.7709508231633372	128.12699999999998	2	168	2.149856988799288	1.8423594757692543	0.4763520545866829	2.463444779994289	0.3074975316303674	0.5320942191653641	-3.2568023	1.6958159943053377	1.850838356409684	0.6053456221198157	53716-82-8	(1S,5R)-6,8-Dioxabicyclo[3.2.1]octan-4-one	O=C1CCC2COC1O2	Organic compounds	Organoheterocyclic compounds	Oxepanes		standardized
4169	-5.190170160033787	-3.8110602	2.4793121269638463	-5.460919938861284	-2.981607811897437	0.7624739639565435	162.236	2	168	0.0199770700298165	1.3990870379816405	-0.2507727087976796	2.228539418166166	-1.3791099698329816	0.6537423496513417	-4.5130196	2.657375169763412	0.6971276460873598	0.500305722840934	54-11-5	Nicotine	CN1CCCC1c1cccnc1	Organic compounds	Organoheterocyclic compounds	Pyridines and derivatives	Pyrrolidinylpyridines	nan
4208	-3.45433506210639	-3.5507321	1.6938225705482854	-4.591937670538717	-2.8981150999904317	0.4851299909767651	178.231	2	168	1.796648181691208	1.700251125217131	0.6590455732588815	2.352868143807167	0.0963970736663148	0.4361412550274161	-3.4568617	1.5083532992075308	1.7941215178807408	0.3754525716219264	5462-06-06 00:00:00	3-(4-Methoxyphenyl)-2-methylpropanal	COc1ccc(CC(C)C=O)cc1	Organic compounds	Benzenoids	Benzene and substituted derivatives	Phenylpropanes	standardized
4244	-4.37442002040237	-4.0500803	2.2256393402932635	-5.393946316502888	-3.168306976209624	0.4869982472308053	333.266	2	168	1.1483709885309534	1.4727107099022212	0.1288446924304361	2.3544840327236995	-0.3243397210249288	0.5711824053338708	-4.226115	1.969898160494079	1.2966757863482343	0.3600751703077284	55283-68-6	Ethalfluralin	C=C(C)CN(CC)c1c([N+](=O)[O-])cc(C(F)(F)F)cc1[N+](=O)[O-]	Organic compounds	Benzenoids	Benzene and substituted derivatives	Aniline and substituted anilines	standardized
4254	-4.361559909094847	-4.5866475	3.337689182409444	-6.666522164362481	-3.3288329819530365	0.6188763949229067	281.093	2	168	1.0872901215028958	0.8622025101045667	-1.2176721337647376	2.1200170486447067	0.2250876014337173	0.8619789350402814	-4.48068	2.5188431761842525	0.968170055230774	0.4804148564613681	55406-53-6	3-Iodo-2-propynyl-N-butylcarbamate	CCCCNC(=O)OCC#CI	Organic compounds	Organic acids and derivatives	Carboxylic acids and derivatives	Amino acids, peptides, and analogues	standardized
4261	-3.226657716460584	-3.4016109	2.3567063640073957	-5.208654578420661	-2.851948214413265	0.211294955044955	891.500999999999	2	168	2.723464118200804	2.5485109947097766	0.7414672562407271	3.0981736202481223	0.1749531348272577	0.6526150234410466	-3.411015	2.867777243576357	2.539106789201377	0.0926136363636363	555-43-1	Glyceryl tristearate	CCCCCCCCCCCCCCCCCC(=O)OCC(COC(=O)CCCCCCCCCCCCCCCCC)OC(=O)CCCCCCCCCCCCCCCCC	Organic compounds	Lipids and lipid-like molecules	Glycerolipids	Triradylcglycerols	standardized
4310	-4.144429027874466	-3.8877516	2.9726901729251773	-6.1099607954105	-3.137270622485323	0.7035475413878318	491.6830000000002	2	168	1.5472561648903245	1.803933622746099	-0.4182756026457097	2.554414570279468	-0.256677448589798	0.8190881401907024	-4.007151	2.3575953018717275	1.6845340559017132	0.4977716150932029	56358-09-9	N-(2-ethylhexyl)-1-({2-methyl-4-[(2-methylphenyl)diazenyl]phenyl}diazenyl)-1,2-dihydronaphthalen-1-amine	CCCCC(CC)CNc1ccc2ccccc2c1N=Nc1ccc(N=Nc2ccccc2C)cc1C	Organic compounds	Organoheterocyclic compounds	Azobenzenes		standardized
4341	-4.269495867026226	-3.9278715	2.364307498046764	-5.273203639662689	-2.9088961416159247	0.5652173913043479	185.698	2	168	0.9993113593110708	1.3409357567501747	-0.0043964133253918	2.359911084721372	-0.3416244013432425	0.6027003796474709	-3.9904995	2.26077190687855	1.2783077426969025	0.4347826086956521	56-93-9	Benzyltrimethylammonium chloride	C[N+](C)(C)Cc1ccccc1.[Cl-]	Organic compounds	Benzenoids	Benzene and substituted derivatives	Alkyldimethylbenzylammonium halides	standardized
4369	-4.62167084810105	-3.8965085	2.599912595082953	-5.529352320091514	-2.929439725008561	0.3422483036860443	326.1760000000001	2	168	0.8917811544308578	1.616943524556595	-0.0159003175596069	2.584012277523346	-0.7251623928245605	0.6727132184375151	-4.291156	1.968516983134476	1.2222961906590015	0.2544434256372639	5742-19-8	2,4-Dichlorophenoxyacetic acid diethanolamine	O=C(O)COc1ccc(Cl)cc1Cl.OCCNCCO	Organic compounds	Benzenoids	Benzene and substituted derivatives	Phenoxyacetic acid derivatives	nan
4375	-3.066421484703136	-4.0527334	2.966805044926168	-6.137237534618854	-3.1704324896926863	0.5712494912494912	574.4620000000002	2	168	2.6928398211912574	1.7065278957689745	-0.3779762287244607	2.588828816201707	0.9863119366225476	0.8047505663206388	-3.4890075	2.6573435174125914	2.2702538471169635	0.3628245828245828	57583-54-7	Resorcinol bis(diphenyl phosphate)	O=P(Oc1ccccc1)(Oc1ccccc1)Oc1cccc(OP(=O)(Oc2ccccc2)Oc2ccccc2)c1	Organic compounds	Organic acids and derivatives	Organic phosphoric acids and derivatives	Phosphate esters	standardized
4406	-4.535531109962776	-4.237039	2.616543147663628	-5.685176752187175	-3.0686336045235474	0.6779331779331779	150.206	2	168	0.6411561710066173	0.93964818506094	-0.5084894712177813	2.1080536764458464	-0.2984920207598955	0.6662157492036942	-4.3338833	2.4261861613522475	0.8428039966068621	0.500034188034188	583-39-1	2-Mercaptobenzimidazole	S=c1[nH]c2ccccc2[nH]1	Organic compounds	Organoheterocyclic compounds	Benzimidazoles		standardized
4508	-2.624229431249869	-4.0717945	2.071252706570728	-5.047884292391204	-2.976631585820476	0.566671826625387	108.524	2	168	2.4112963614503844	0.9637312912729908	-0.0123584996909502	2.0588942068797773	1.4475650786378265	0.5274483968319759	-4.112152	2.198116002483012	0.9233737129519898	0.441671826625387	598-78-7	2-Chloropropanoic acid	CC(Cl)C(=O)O	Organic compounds	Organic acids and derivatives	Carboxylic acids and derivatives	Alpha-halocarboxylic acids and derivatives	standardized
4527	-2.3534450839872982	-3.267858	1.4923413083460453	-4.199097606444335	-2.706756298098289	0.325	242.403	2	168	3.0310929064053966	2.1166799444579536	1.18544038394836	2.6777816922944053	0.914412944424567	0.3855316620656886	-3.2259912	1.5774605400008617	2.1585467298195056	0.24375	60209-82-7	Isodecyl neopentanoate	CC(C)CCCCCCCOC(=O)C(C)(C)C	Organic compounds	Lipids and lipid-like molecules	Fatty Acyls	Fatty alcohol esters	standardized
4566	-2.9968723763565324	-3.4533541	2.241125034981749	-4.915680903844283	-2.674555868862534	0.6793535771796642	174.20399999999998	2	168	2.244185746519378	1.787704013115787	0.3253772190316281	2.566502254013377	0.4564817438979842	0.5865272037193068	-3.4114392	2.371728051256218	1.8296189407415075	0.5386128364389234	6104-30-9	Isobutylidene diurea	CC(C)C(NC(N)=O)NC(N)=O	Organic compounds	Organic acids and derivatives	Organic carbonic acids and derivatives	Ureas	standardized
4569	-3.3760617303412626	-3.366402	1.8256367328352157	-4.480773897346014	-2.655137164510798	0.4742302955665025	154.125	2	168	1.8118113592625256	1.821471170309816	0.7070991922577744	2.53273592509299	-0.0096598195594022	0.4694339445977466	-3.3741956	1.8137666188286297	1.813677500904193	0.3679802955665024	610-81-1	4-Amino-3-nitrophenol	Nc1ccc(O)cc1[N+](=O)[O-]	Organic compounds	Benzenoids	Phenols	Nitrophenols	standardized
4594	-4.571313191798527	-4.0088534	2.7700490905819017	-5.747518058028588	-2.977468967446686	0.6892602437344273	391.84	2	168	1.0217955759821116	1.584255340635519	-0.1544092902479487	2.615639800333953	-0.5624597562821698	0.7166288867397249	-4.4435763	2.342039210912182	1.1495324407072205	0.535996840471024	61617-00-3	2H-Benzimidazole-2-thione, 1,3-dihydro-4(or 5)-methyl-, zinc salt (2:1)	Cc1cccc2[nH]c([S-])nc12.Cc1cccc2[nH]c([S-])nc12.[Zn+2]	Organic compounds	Organoheterocyclic compounds	Benzimidazoles		standardized
4612	-4.861880957494498	-3.645258	1.9080348560491929	-4.848700304473385	-2.9406654484241925	0.4063492063492063	401.043	2	168	0.7413099828601816	1.9579330031954207	0.7544906358812945	2.662525491930487	-1.2166230076653963	0.4942323044568048	-4.02202	1.95134522838431	1.5811710683937703	0.3026455026455026	61788-71-4	Nickel(2+) dinaphthalene-2-carboxylate	O=C([O-])c1ccc2ccccc2c1.O=C([O-])c1ccc2ccccc2c1.[Ni+2]	Organic compounds	Benzenoids	Naphthalenes	Naphthalenecarboxylic acids and derivatives	nan
4643	-3.130851190859816	-3.2168229	1.7204154954793929	-4.342459756331355	-2.622044260851962	0.521942931620351	187.22	2	168	2.1415010500469784	2.0555293710539737	0.9298924845754394	2.650307980054832	0.0859716717653062	0.4506880054470158	-3.130712	1.5120789754626671	2.1416402137406942	0.4070707070707071	618-03-1	Benzenesulfonic acid, 3-amino-4-methyl-	Cc1ccc(S(=O)(=O)O)cc1N	Organic compounds	Benzenoids	Benzene and substituted derivatives	Benzenesulfonic acids and derivatives	standardized
4654	-2.9085981812491863	-3.395345	1.4257794393005572	-4.24975112305665	-2.823971683756093	0.211294955044955	428.6100000000004	2	168	2.723464118200804	2.236717327707213	1.3823111763933402	2.808090615693897	0.4867467913612873	0.3654648625244896	-3.349577	1.344475161022446	2.282485343910014	0.0926136363636363	620-67-7	1,2,3-Propanetriyl triheptanoate	CCCCCCC(=O)OCC(COC(=O)CCCCCC)OC(=O)CCCCCC	Organic compounds	Lipids and lipid-like molecules	Glycerolipids	Triradylcglycerols	standardized
4732	-3.1134497241014905	-3.0606718	1.3084317134248993	-3.8345414252502543	-2.526109711825355	0.0	224.432	2	168	2.2376350555441817	2.2904129664488235	1.516543354395418	2.824975067820317	-0.0527779177660412	0.3347676008266645	-3.0605078	1.1556375034172373	2.290577003236536	0.0	629-73-2	1-Hexadecene	C=CCCCCCCCCCCCCCC	Organic compounds	Hydrocarbons	Unsaturated hydrocarbons	Unsaturated aliphatic hydrocarbons	standardized
4762	-2.787737464612245	-4.1669807	2.98082784515329	-6.114041351827117	-3.133213506673827	0.6782948532948534	545.3340000000001	2	168	2.9489251109254218	1.5696818463368645	-0.3773787762894502	2.60344906886384	1.379243278795958	0.7804091397824318	-3.5095012	3.138675185443536	2.227161353236228	0.5354377104377105	63449-39-8	Chlorinated paraffins	CCCC(Cl)CCCC(Cl)CCC(Cl)CCC(Cl)CCC(Cl)CCCC(Cl)CCC	Organic compounds	Organohalogen compounds	Organochlorides		standardized
4778	-3.5258466271059747	-3.4495296	1.733966326226029	-4.664142138446589	-2.9301758122205603	0.5365903954058112	739.5760000000001	2	168	2.343136182308306	2.4194531664098355	1.204840670967691	2.9388069971937205	-0.0763169792788263	0.4694345191900085	-3.463246	1.4802156118850074	2.4057367181801914	0.4067202655356813	6358-87-8	C.I. Pigment Red 38	CCOC(=O)c1[nH]n(-c2ccccc2)c(=O)c1N=Nc1ccc(-c2ccc(N=Nc3c(C(=O)OCC)[nH]n(-c4ccccc4)c3=O)c(Cl)c2)cc1Cl	Organic compounds	Benzenoids	Benzene and substituted derivatives	Biphenyls and derivatives	standardized
4793	-2.990972659484027	-3.9913387	2.1965391540080974	-4.995837571148851	-2.7992984171407533	0.2	173.026	2	168	2.247138708431523	1.2467726500433838	0.242273796766699	2.4388129507747967	1.0003660703743713	0.559158541356552	-3.2707047	2.444065298093582	1.967406643033848	0.16	638-38-0	Manganese(II) acetate	CC(=O)[O-].CC(=O)[O-].[Mn+2]	Organic compounds	Organic acids and derivatives	Carboxylic acids and derivatives	Carboxylic acid derivatives	nan
4804	-3.117097123991229	-3.406813	2.1168555903466912	-4.873704217308851	-2.75684862696216	0.4125159635685952	440.4590000000001	2	168	2.526808364460654	2.2370925732795146	0.770201271143032	2.8870568614897234	0.2897157822740297	0.5693761942109896	-3.4009368	1.9913559864482715	2.2429686603987227	0.3185765696292012	6410-32-8	2-Naphthalenecarboxamide, 3-hydroxy-4-[(2-methyl-4-nitrophenyl)azo]-N-(2-methylphenyl)-	Cc1cc([N+](=O)[O-])ccc1N=Nc1c(O)c(C(=O)Nc2ccccc2C)cc2ccccc12	Organic compounds	Benzenoids	Naphthalenes	Naphthalenecarboxylic acids and derivatives	standardized
4827	-4.799017699985911	-3.5722554	1.956254252594688	-4.686388957598242	-2.730134705003554	0.6253554175293307	134.13399999999996	2	168	0.328521175858215	1.555283510934329	0.4411499182458845	2.397404170840572	-1.2267623269848125	0.4987092550170156	-3.5186298	1.859044729478984	1.6089090925895235	0.4949206349206349	643-79-8	1,2-Benzenedicarboxaldehyde	O=Cc1ccccc1C=O	Organic compounds	Benzenoids	Benzene and substituted derivatives	Benzoyl derivatives	standardized
4971	-3.6472298167044177	-3.4471533	1.9094312602193124	-4.652976750188331	-2.7435454899690184	0.6148711295623595	423.4250000000002	2	168	1.979546679495554	2.179623167180228	0.973799746011641	2.8832310062309534	-0.2000764868551745	0.4947554128014302	-3.4121075	1.871036753169662	2.214669024137718	0.4492682926829269	65059-45-2	1H-Naphth[2,3-f]isoindole-1,3,5,10(2H)-tetrone, 4,11-diamino-2-[3-(2-methoxyethoxy)propyl]-	COCCOCCCn1c(=O)c2c(N)c3c(=O)c4ccccc4c(=O)c3c(N)c2c1=O	Organic compounds	Benzenoids	Anthracenes		standardized
4978	-3.832508597584817	-4.2842226	2.632170483363005	-5.923099499759964	-3.2909290163969582	0.7261663286004056	198.436	2	168	1.465111866518919	1.0133978714121168	-0.625479035656228	2.006691447706777	0.4517140052594213	0.679644032886222	-4.0320296	1.896432316365138	1.2655908425260065	0.5732251521298174	6515-38-4	3,5,6-Trichloro-2-pyridinol	O=c1[nH]c(Cl)c(Cl)cc1Cl	Organic compounds	Organoheterocyclic compounds	Pyridines and derivatives	Halopyridines	standardized
4987	-6.7308502343835945	-3.6999397	5.541415161413575	-8.440812108117505	-2.8993969467039307	0.7432518481545157	462.4080000000002	2	168	-1.0658248952907572	1.9650856036677289	-2.775786769024668	2.7656283923889067	-3.0309105066003914	1.5698323326289851	-6.7267594	4.987296479584805	-1.0617341092774355	0.4926820475847152	65-31-6	unnamed [65-31-6]	CN1CCCC1c1cccnc1.O=C(O)C(O)C(O)C(=O)O.O=C(O)C(O)C(O)C(=O)O	Organic compounds	Organoheterocyclic compounds	Pyridines and derivatives	Pyrrolidinylpyridines	nan
5037	-3.8517583715854062	-3.6955857	2.299706845675613	-5.0383818310456565	-2.7386749853700434	0.6233107890499194	166.188	2	168	1.3688412897283062	1.5250139273489085	0.1822178302680559	2.481924675943669	-0.1561726438937558	0.5875053341962642	-3.6896906	2.429488790803927	1.530909072420729	0.4825700483091787	66215-27-8	Cyromazine	Nc1nc(N)nc(NC2CC2)n1	Organic compounds	Organoheterocyclic compounds	Triazines	Aminotriazines	standardized
5121	-2.5624547654915406	-3.2797768	2.280266151851794	-4.691049396251703	-2.410783244399909	0.577979797979798	94.135	2	168	2.4112963614503844	1.6939743065189297	0.2827017306902221	2.562967882542016	0.7173220461081908	0.5879871373562678	-2.9541786	1.9945728197297696	2.019572554575679	0.4379797979797979	67-71-0	Dimethyl sulfone	CS(C)(=O)=O	Organic compounds	Organosulfur compounds	Sulfonyls	Sulfones	standardized
5143	-3.2038165097501907	-3.789069	2.953389041350748	-5.777979551080738	-2.82459050972999	0.5151605226229756	204.613	2	168	2.1071167132178776	1.5218642870887449	-0.4670463281126691	2.4863427132380784	0.585252427551445	0.7827921093230722	-3.4547644	2.473510747334169	1.8561688469845583	0.3960115864527629	67827-72-9	2-Methoxy-5-nitroaniline hydrochloride	COc1ccc([N+](=O)[O-])cc1N.Cl	Organic compounds	Benzenoids	Benzene and substituted derivatives	Nitrobenzenes	standardized
5145	-3.6910592569059446	-6.4207788	3.4718583388729973	-6.898345931671116	-3.426487592798119	0.3675106890998945	464.115	2	168	1.9755663479534125	-0.7541531568748994	-1.2317203268117591	2.240138012061238	2.7297194944673464	0.9852725903061752	-6.393627	3.3403237134405668	-0.72700156428252	0.2571658615136876	678-39-7	8:2 Fluorotelomer alcohol	OCCC(F)(F)C(F)(F)C(F)(F)C(F)(F)C(F)(F)C(F)(F)C(F)(F)C(F)(F)F	Organic compounds	Organohalogen compounds	Alkyl halides	Alkyl fluorides	standardized
5152	-3.3070350638950137	-3.9144769	2.5807429243072373	-5.651391670252297	-3.0706487459450598	0.4157012195121951	522.7950000000005	2	168	2.4112963614503844	1.8038545428155064	0.0669397550931014	2.6476826794003387	0.6074418075954648	0.6838357292256876	-3.530096	1.9058206549123653	2.1882353633306484	0.2823170731707317	67874-37-7	Diisotridecyl phenyl phosphite	CC(C)CCCCCCCCCCOP(OCCCCCCCCCCC(C)C)Oc1ccccc1	Organic compounds	Benzenoids	Benzene and substituted derivatives	Phenoxy compounds	standardized
5168	-3.715325255297126	-3.7615128	1.7769389397954782	-4.976125404021938	-3.19918646422646	0.5543975342722127	1026.8790000000004	2	168	2.296194017191853	2.2500064984420263	1.035393868467041	2.812332808262519	0.0461875010505301	0.4743943052764326	-3.7328305	1.952716519954798	2.2786887395478184	0.4309393939393939	6798-03-04 00:00:00	Cuprate(2-), (mu-((7,7'-iminobis(3-((5-(aminosulfonyl)-2-hydroxyphenyl)azo)-4-hydroxy-2-naphthalenesulfonato))(6-)))di-, disodium	NS(=O)(=O)c1ccc([O-])c(N=Nc2c(S(=O)(=O)[O-])cc3cc(Nc4ccc5c([O-])c(N=Nc6cc(S(N)(=O)=O)ccc6[O-])c(S(=O)(=O)[O-])cc5c4)ccc3c2[O-])c1.[Cu+2].[Cu+2].[Na+].[Na+]	Organic compounds	Benzenoids	Naphthalenes	Naphthalene sulfonic acids and derivatives	standardized
5212	-3.0972478552516085	-3.4790876	2.3975246832692645	-5.213896191214878	-2.8163715079456133	0.5677230639730639	226.139	2	168	2.2571276121100645	1.8752878773473205	0.140479276146795	2.53800395941606	0.3818397359196561	0.656475488216315	-3.4041388	2.196796474222349	1.9502366762606107	0.4222685185185185	68131-04-4	Humic acids, sodium salts	O=C([O-])C1C2C=CC(C2)C1C(=O)[O-].[Na+].[Na+]	Organic compounds	Organic acids and derivatives	Carboxylic acids and derivatives	Dicarboxylic acids and derivatives	nan
5279	-5.934812131091093	-5.084479	3.034844653574273	-6.319778922826728	-3.284934269252455	0.3724458204334365	303.84900000000016	2	168	-0.452154319715628	0.3981789723907676	-0.8371211114512637	2.19772354212301	-0.850333275958036	0.776737033460371	-5.51564	3.1956440357321805	-0.0329819674628224	0.2724458204334365	683-18-1	Dibutyltin dichloride	CCCC[Sn](Cl)(Cl)CCCC	Organic compounds	Organometallic compounds	Organo-post-transition metal compounds	Organotin compounds	non-standardized
5303	-3.666203390116382	-3.5328307	2.261542436992509	-5.109510751830817	-2.8479683148383086	0.2875	290.44699999999995	2	168	1.7968635049317945	1.930236194051865	0.3535561432173592	2.615098580209868	-0.1333726749369388	0.6104757119294658	-3.559442	1.6253903395073035	1.9036248660646085	0.225	68411-27-8	Benzoic acid, C12-15-alkyl esters	CCCCCCCCCCCCOC(=O)c1ccccc1	Organic compounds	Benzenoids	Benzene and substituted derivatives	Benzoic acids and derivatives	standardized
5310	-2.849812596404554	-3.493284	2.7958510917187254	-5.399180543498391	-2.603329451779665	0.5751633986928105	89.094	2	168	2.100035861227925	1.4565644530869823	-0.4493320858659111	2.346519005852814	0.6434713906407339	0.7453825702740273	-3.130126	2.8794851262545444	1.8197224720493663	0.4575163398692811	68411-97-2	Cocoyl sarcosine	C[NH2+]CC(=O)[O-]	Organic compounds	Organic acids and derivatives	Carboxylic acids and derivatives	Amino acids, peptides, and analogues	standardized
5404	-2.513819685923006	-3.0617287	2.171657132976251	-4.456806765707031	-2.2851496327307803	0.577550505050505	84.162	2	168	2.411296361450385	1.863387322466122	0.4683092816663597	2.6399664146426107	0.5479090299736002	0.5654473291052916	-2.865545	1.6001557928085783	2.0595710297788385	0.4442171717171717	68526-52-3	C6 alkenes	CCC=CCC	Organic compounds	Hydrocarbons	Unsaturated hydrocarbons	Unsaturated aliphatic hydrocarbons	standardized
5426	-2.633113891578346	-3.045206	1.327044671158348	-3.850422700646638	-2.52337802948829	0.3609090909090909	184.367	2	168	2.6325692973711017	2.220477130897153	1.4152604883028097	2.7423051594611576	0.412092178367943	0.3408566813447545	-3.0040731	1.2357885920919194	2.2616100315080985	0.27	68551-19-9	Alkanes, C12-14-iso-	CCCCCCCCCCC(C)C	Organic compounds	Hydrocarbons	Saturated hydrocarbons	Alkanes	standardized
5473	-3.169371359883868	-3.3006823	1.4024307513791898	-4.13799163981515	-2.73556088843596	0.0347826086956521	340.5040000000002	2	168	2.362750858179104	2.2314398959658357	1.394130578247822	2.7965613296270115	0.1313109464058048	0.3592812485758711	-3.3284488	1.3433712370740176	2.2036734570794843	0.0	68610-90-2	2-Butenedioic acid (2E)-, di-C8-18-alkyl esters	CCCCCCCCOC(=O)C=CC(=O)OCCCCCCCC	Organic compounds	Lipids and lipid-like molecules	Fatty Acyls	Fatty alcohol esters	standardized
5476	-6.809053390969596	-5.9596777	4.189571279752826	-7.787381428647028	-3.5978101488942014	0.498129117259552	643.587	2	168	-1.000446127893886	-0.1510704117272283	-1.9787741655713185	2.2107971141815086	-0.8493756947415685	1.0674349361712598	-5.959869	4.2750237742015385	-0.1512616410622383	0.3503030303030303	68631-49-2	2,2',4,4',5,5'-Hexabromodiphenyl ether	Brc1cc(Br)c(Oc2cc(Br)c(Br)cc2Br)cc1Br	Organic compounds	Benzenoids	Benzene and substituted derivatives	Diphenylethers	standardized
5514	-4.842117428543623	-3.9862356	2.5973572651049555	-5.622690802452246	-3.025333537347291	0.518767507002801	774.4889999999995	2	168	1.0468978253485983	1.9027796358676416	0.2663244514399747	2.86368171654493	-0.8558818099523142	0.672597927554298	-4.423915	2.3947164153992806	1.4651003374019662	0.4022408963585434	68814-95-9	Amines, tri-C8-10-alkyl	CCCCCCCCCC(CCCCCCCC)N(C(CCCCCCCC)CCCCCCCCC)C(CCCCCCCC)CCCCCCCCC	Organic compounds	Organic nitrogen compounds	Organonitrogen compounds	Amines	standardized
5516	-4.169452294002675	-3.4572873	2.4388130420687517	-5.224690663774408	-2.7858776217056564	0.2450707697219325	386.6210000000001	2	168	1.4178331457996003	2.1299981207106526	0.3625947760278681	2.8014078180966195	-0.7121649824487202	0.6679761712021595	-3.4461894	2.462699785399102	2.141096035459868	0.1566986766986767	68815-51-0	9-Octadecenoic acid (9Z)-, reaction products with 2-[(2-aminoethyl)amino]ethanol	CCCCCCCCC=CCCCCCCCC(=O)O.NCCNCCO	Organic compounds	Lipids and lipid-like molecules	Fatty Acyls	Fatty acids and conjugates	nan
5522	-3.5799894606685103	-3.8013468	2.2153381040780578	-5.227145658775907	-3.011807554697849	0.7244505494505494	312.4540000000001	2	168	1.9147966281582744	1.6934393229044762	0.2676404300508777	2.4829785341289354	0.2213573182011186	0.5771537884681416	-3.9541698	2.2593228231873264	1.5406163255303742	0.5659619366141107	68890-66-4	Piroctone olamine	Cc1cc(CC(C)CC(C)(C)C)n(O)c(=O)c1.NCCCO	Organic compounds	Organoheterocyclic compounds	Pyridines and derivatives	Hydropyridines	non-standardized
5536	-3.00391901075982	-3.4602025	3.0832259365423487	-5.893561464357159	-2.8103355278148103	0.6499352617529863	206.285	2	168	2.310548638667183	1.854265197719638	-0.5790938149301563	2.504132121612193	0.4562834447608099	0.8587748909446538	-3.349937	1.711847050267204	1.9645306795327877	0.4967437723912843	68912-13-0	Tricyclodecenyl propionate	CCC(=O)OC1CC2CC1C1CC=CC21	Organic compounds	Lipids and lipid-like molecules	Prenol lipids	Monoterpenoids	standardized
5549	-3.410296511439058	-3.328088	1.303613380083855	-4.078682361067124	-2.7750689809832685	0.0347826086956521	592.9900000000001	2	168	2.362750858179104	2.4449593304968014	1.6943650085510384	2.9979783886348934	-0.0822084663188187	0.3325967340622411	-3.3436208	1.3263461426815517	2.429426580535599	0.0	68921-52-8	2-Butenedioic acid (E)-, di-C16-18-alkyl esters	CCCCCCCCCCCCCCCCCOC(=O)C=CC(=O)OCCCCCCCCCCCCCCCCC	Organic compounds	Lipids and lipid-like molecules	Fatty Acyls	Fatty alcohol esters	standardized
5606	-2.933201688525571	-3.1847749	1.933597567277365	-4.271271768499466	-2.337674201222101	0.7131462501095023	84.16199999999999	2	168	1.99191435884782	1.7403411557645296	0.6538442788739247	2.58744184615129	0.2515731871152979	0.4925744496197051	-2.948618	1.5929907399452077	1.9764980936093308	0.5653201631529805	691-37-2	4-Methyl-1-pentene	C=CCC(C)C	Organic compounds	Hydrocarbons	Unsaturated hydrocarbons	Unsaturated aliphatic hydrocarbons	standardized
5741	-4.653126824004422	-4.1655793	2.195152083546592	-5.2639980120904575	-3.0688459285438654	0.6242476552162286	277.31999999999994	2	168	0.7898543675223116	1.2774018710515032	0.1789831794362766	2.3741352629828687	-0.4875475050041782	0.5599928102510779	-4.4275074	2.0349328074846453	1.015473789208538	0.4465330170945599	71604-74-5	2-Oxiranemethanamine, N-[3-(2-oxiranylmethoxy)phenyl]-N-(2-oxiranylmethyl)-	c1cc(OCC2CO2)cc(N(CC2CO2)CC2CO2)c1	Organic compounds	Benzenoids	Phenol ethers	Aminophenyl ethers	standardized
5777	-4.068870712105827	-3.5023937	1.7691921180926342	-4.578454873984832	-2.8092627558921976	0.5676455026455026	128.175	2	168	1.0389326140066095	1.6054095991589454	0.5293484521276051	2.298540570220239	-0.5664769895716475	0.4546183574220808	-3.4300997	1.7634419174904448	1.6777035929478012	0.4259788359788359	7226-23-5	2(1H)-Pyrimidinone, tetrahydro-1,3-dimethyl-	CN1CCCN(C)C1=O	Organic compounds	Organoheterocyclic compounds	Diazines	Pyrimidines and pyrimidine derivatives	standardized
5804	-3.492938652202746	-3.6265757	1.3749637851982888	-4.497083529277478	-3.122119744079189	0.4082237539153063	802.1120000000002	2	168	2.4112963614503844	2.277659302100467	1.407151484375653	2.782115269573941	0.1336370561865361	0.3565098211279414	-3.5784523	1.3343747709629992	2.3257826843293787	0.2624990722900789	72829-25-5	2,7-Naphthalenedisulfonic acid, 5-[[4-chloro-6-(ethylphenylamino)-1,3,5-triazin-2-yl]amino]-4-hydroxy-3-[2-(2-sulfophenyl)diazenyl]-, sodium salt (1:3)	CCN(c1ccccc1)c1nc(Cl)nc(Nc2cc(S(=O)(=O)[O-])cc3cc(S(=O)(=O)[O-])c(N=Nc4ccccc4S(=O)(=O)[O-])c(O)c23)n1.[Na+].[Na+].[Na+]	Organic compounds	Benzenoids	Naphthalenes	Naphthalene sulfonic acids and derivatives	standardized
5865	-3.696591826487787	-2.7032351	2.6153579265171403	-4.543609318769122	-1.928251392251982	0.7533333333333333	26.982	2	168	0.7344823114637987	1.7278389913351215	-0.1125351808175367	2.5028227456996035	-0.993356677104242	0.7101191084221284	-3.2872236	2.6041493745457283	1.1438505848948235	0.5933333333333334	7429-90-5	Aluminum	[Al]	Inorganic compounds	Homogeneous metal compounds	Homogeneous post-transition metal compounds		non-standardized
5888	-3.158438636071238	-2.8873792	2.5196680782574075	-4.474670024312546	-1.9550019460551389	0.9114335664335664	121.76	2	168	1.9270660033552596	2.198125470204379	0.6108346151139513	3.130502693371359	-0.2710594666071269	0.6524569905380654	-3.1547756	2.5114258653205708	1.9307290057973483	0.7247668997668997	7440-36-0	Antimony	[Sb]	Inorganic compounds	Homogeneous metal compounds	Homogeneous metalloid compounds		non-standardized
5908	-2.832015604331243	-3.3750544	2.2417354013781825	-4.95732460459032	-2.7155892032121374	0.4129485311665546	499.48700000000014	2	168	2.866508585124181	2.3234698286315973	0.7411995848651043	2.982934986243287	0.5430387551047922	0.609888334864547	-3.2707856	1.8004401013932338	2.427738597125137	0.3023114059460961	74441-05-7	C.I. Pigment Yellow 181	CC(=O)C(=NNc1ccc(C(=O)Nc2ccc(C(N)=O)cc2)cc1)C(=O)Nc1ccc2[nH]c(=O)[nH]c2c1	Organic compounds	Benzenoids	Benzene and substituted derivatives	Anilides	standardized
5935	-4.3467153398290295	-3.2768211	2.7396045425352344	-5.3061493756238445	-2.56654483308861	0.25	214.774	2	168	0.9852663657833504	2.055160565192903	0.0258323299885353	2.76543687252377	-1.06989420335442	0.7535249652335405	-3.7680945	2.569252221684552	1.563887165506829	0.2	7488-55-3	Stannous sulfate	O=S(=O)([O-])[O-].[Sn+2]	Inorganic compounds	Mixed metal/non-metal compounds	Post-transition metal oxoanionic compounds	Post-transition metal sulfates	non-standardized
5941	-3.638879388510541	-3.5706859	2.0408349221012285	-4.861993270322142	-2.821158348220913	0.5771982155521055	226.36	2	168	1.7159202967527496	1.78411383880947	0.4928064149411488	2.5336413370423774	-0.0681935250156677	0.5290762771165282	-3.5384686	1.8200131477289303	1.8163310859153283	0.4539956011730205	7492-66-2	Citral diethyl acetal	CCOC(C=C(C)CCC=C(C)C)OCC	Organic compounds	Lipids and lipid-like molecules	Prenol lipids	Monoterpenoids	standardized
5944	-3.60784392700819	-4.1509724	3.054146940875767	-6.088881609829524	-3.0347346689537567	0.7993006993006995	173.83499999999998	2	168	1.632293294911974	1.0891648444904212	-0.8487443879093596	2.205402552966407	0.5431284393248177	0.7923775854934855	-4.391568	2.6957136740532404	0.8485690309029578	0.6326340326340327	74-95-3	Dibromomethane	BrCBr	Organic compounds	Organohalogen compounds	Alkyl halides	Halomethanes	standardized
5985	-3.483660841654649	-4.0359354	2.3575261095630733	-5.3663034058537695	-3.008777296290696	0.7021212121212121	90.191	2	168	1.471502360572999	0.9192277864483372	-0.4111402036261214	1.946385905936952	0.5522745602618548	0.6006889124728535	-3.694814	1.9367468519210995	1.2603492457020349	0.5521212121212121	75-66-1	t-Butyl mercaptan	CC(C)(C)S	Organic compounds	Organosulfur compounds	Thiols	Alkylthiols	standardized
5986	-3.241038352250002	-3.3676758	2.331521187799497	-4.987739534303146	-2.656218346503649	0.6615907522429262	124.07599999999998	2	168	1.852649431863016	1.7260120080177486	0.1059482498098721	2.4374694376093693	0.1266374289999978	0.6281145909717407	-3.349582	1.9528698387528407	1.7441058249200103	0.5199240855762595	756-79-6	Dimethyl methylphosphonate	COP(C)(=O)OC	Organic compounds	Organic acids and derivatives	Organic phosphonic acids and derivatives	Phosphonic acid diesters	standardized
6038	-5.491164597702286	-5.125894	3.0439866256162005	-6.585831768793394	-3.5418451431771936	0.7158441558441557	373.321	2	168	0.0809178227828222	0.4461883569924659	-1.0137493483082856	2.030237277307915	-0.3652705280306554	0.7755151662954277	-5.3413606	2.9907570336957705	0.2307218367871502	0.5558441558441558	76-44-8	Heptachlor	ClC1=C(Cl)C2(Cl)C3C(Cl)C=CC3C1(Cl)C2(Cl)Cl	Organic compounds	Organohalogen compounds	Vinyl halides	Vinyl chlorides	standardized
6065	-2.6541388033054814	-3.1535993	2.585929567673695	-4.968971224813818	-2.383041657140123	0.6963636363636365	87.978	2	168	2.2902352816502463	1.790774816694775	-0.0245971398580902	2.5613324278156044	0.4994604589320675	0.7010595378146972	-2.9572005	1.9940709546021476	1.9871735531297712	0.550909090909091	7681-53-0	Sodium phosphinate	O=[PH2][O-].[Na+]	Inorganic compounds	Mixed metal/non-metal compounds	Alkali metal organides	Alkali metal oxides	non-standardized
6068	-4.025020523314117	-3.7375572	2.791862314341176	-5.461781532312047	-2.6699192179708717	0.6666666666666666	149.894	2	168	1.1507637258180656	1.4382270766535097	-0.2859972831798645	2.5058650311613118	-0.2874633505388484	0.7195759748409843	-4.0246716	2.6241926870587537	1.151112684470103	0.5333333333333333	7681-82-5	Sodium iodide	[I-].[Na+]	Inorganic compounds	Mixed metal/non-metal compounds	Alkali metal salts	Alkali metal iodides	non-standardized
6076	-3.153606090483821	-3.8181276	2.5044278223479037	-5.59102611830605	-3.0865982959581464	0.7238705754632824	472.7540000000004	2	168	2.521029121640509	1.856507593201701	0.08360909381828	2.588036916166184	0.6645215416572925	0.6826681910861756	-3.521923	1.9635730016433877	2.1527121290554	0.570537242129949	7695-91-2	Acetic acid alpha-tocopherol	CC(=O)Oc1c(C)c(C)c2c(c1C)CCC(C)(CCCC(C)CCCC(C)CCCC(C)C)O2	Organic compounds	Lipids and lipid-like molecules	Prenol lipids	Quinone and hydroquinone lipids	standardized
6121	-2.9513931172117296	-3.1132557	1.9594615846594008	-4.4697022331781415	-2.510240648518741	0.2327272727272727	136.05599999999998	2	168	2.1823245814908465	2.020461954353681	0.6640154655244346	2.623477050183835	0.1618626220003065	0.526734486715259	-3.048875	1.6940892383539197	2.084842608957344	0.16	7757-93-9	Calcium hydrogen phosphate	O=P([O-])([O-])O.[Ca+2]	Inorganic compounds	Mixed metal/non-metal compounds	Alkaline earth metal oxoanionic compounds	Alkaline earth metal phosphates	non-standardized
6132	-2.8834122964904068	-4.154031	2.306930673220453	-5.178146294166957	-2.8712156209465043	0.7	197.11	2	168	2.4112963614503844	1.140677879579852	0.1165623637738337	2.423493036994287	1.270618503375316	0.5874553140176194	-4.035523	2.3773290244171514	1.25918573505593	0.55	7758-88-5	Cerium trifluoride	[Ce+3].[F-].[F-].[F-]	Inorganic compounds	Mixed metal/non-metal compounds	Lanthanide salts	Lanthanide fluorides	non-standardized
[truncated: 2,053 more rows]
