# Supplementary material for: Uncertainty-aware machine learning to predict non-cancer human toxicity for the global chemicals market
Source: Nat Commun. 2026 Jan 7;17:647. doi: 10.1038/s41467-025-67374-4 (PMC12816579; doi:10.1038/s41467-025-67374-4)
Supplement: Supplementary file 4 — Source Data [file 41467_2025_67374_MOESM4_ESM.zip › Source Data/Figure S1-22.csv]

ID	y	yhat	yhat_lo	yhat_up	uhat	y_mg	yhat_mg	yhat_lo_mg	yhat_up_mg	res	uhat_std	dJ	casrn	name	canonical order SMILES	Kingdom	Superclass	Class	Subclass	set
1	-6.296111767834376	-4.737368	-5.893301692518176	-3.426883311954349	2.466418380563827	-1.0986768213381646	0.4600668560933919	-0.6958667460219644	1.7705516345418628	-1.5587436609923353	0.6280093065637343	0.4141276899429073	100-00-5	1-Chloro-4-nitrobenzene	O=[N+]([O-])c1ccc(Cl)cc1	Organic compounds	Benzenoids	Benzene and substituted derivatives	Nitrobenzenes	non-standardized (ext)
22	-4.561043726609936	-4.258679	-6.686588280557158	-2.658026703300744	4.028561577256415	0.638588054000599	0.940952878251236	-1.486956499946623	2.541605077309792	-0.3023648134934813	1.0335570003430266	0.8642857142857142	10025-73-7	Chromium chloride (CrCl3)	Cl[Cr](Cl)Cl	Inorganic compounds	Mixed metal/non-metal compounds	Transition metal salts	Transition metal chlorides	non-standardized (ext)
38	-4.883504762191658	-4.40151	-6.7162940782807565	-2.6051063989394554	4.111187679341301	0.4477645803422913	0.9297595977989644	-1.3850247357468075	2.7261629435944936	-0.4819950003813549	1.0474013799061663	0.8642857142857142	10038-98-9	Germanium tetrachloride	Cl[Ge](Cl)(Cl)Cl	Inorganic compounds	Mixed metal/non-metal compounds	Metalloid salts	Metalloid chlorides	non-standardized (ext)
46	-3.866022132776191	-4.0577626	-6.178699245119176	-2.4931083466758053	3.6855908984433694	1.4595509948639471	1.2678104959069456	-0.8531261174790371	2.832464780964333	0.1917404900570609	0.9402796939491392	0.6564102564102563	10042-76-9	Strontium nitrate	O=[N+]([O-])[O-].O=[N+]([O-])[O-].[Sr+2]	Inorganic compounds	Mixed metal/non-metal compounds	Alkaline earth metal oxoanionic compounds	Alkaline earth metal nitrates	non-standardized (ext)
47	-4.142265148030391	-3.9157963	-6.767350414513659	-2.448045875328363	4.319304539185296	1.3919552042158183	1.6184240733735078	-1.23313006226745	3.0861744769178463	-0.2264688681231641	1.1352990575757724	0.7974937343358395	10043-01-3	Aluminum sulfate	O=S(=O)([O-])[O-].O=S(=O)([O-])[O-].O=S(=O)([O-])[O-].[Al+3].[Al+3]	Inorganic compounds	Mixed metal/non-metal compounds	Post-transition metal oxoanionic compounds	Post-transition metal sulfates	non-standardized (ext)
48	-3.6780266979631526	-3.4435031	-5.258903303296959	-2.2566431004401086	3.0022602028568506	1.113193620051794	1.3477171864422437	-0.4676829852820124	2.5345772175748382	-0.2345235565599543	0.7706790263817928	0.7991666666666667	10043-35-3	Boric acid (H3BO3)	OB(O)O	Inorganic compounds	Mixed metal/non-metal compounds	Miscellaneous mixed metal/non-metals	Miscellaneous metallic oxoanionic compounds	non-standardized (ext)
51	-4.001552554669258	-3.8551757	-6.743240257504529	-2.444827027925661	4.298413229578868	1.4104137751922654	1.5567905850246029	-1.3312739276430052	2.967139301935863	-0.1463768211029741	1.1381087273199253	0.8072727272727274	10043-67-1	Aluminum potassium sulfate	O=S(=O)([O-])[O-].O=S(=O)([O-])[O-].[Al+3].[K+]	Inorganic compounds	Mixed metal/non-metal compounds	Post-transition metal oxoanionic compounds	Post-transition metal sulfates	non-standardized (ext)
56	-5.42836069236414	-3.9545043	-6.768624355979474	-2.2999279880525987	4.468696367926876	-0.5993722996421686	0.8744841404109023	-1.9396359632575029	2.5290604046693725	-1.4738564408840371	1.1570455139576186	0.872232492997199	10049-04-4	Chlorine dioxide	[O][Cl+][O-]	Inorganic compounds	Homogeneous non-metal compounds	Halogen organides	Halogen oxides	non-standardized (ext)
82	-6.267636940218394	-4.144036	-6.791535551942546	-2.321954524874583	4.469581027067964	-0.8780013626250462	1.2455997585465737	-1.4018999743491984	3.067681052718765	-2.1236011240257677	1.1437837520891496	0.8642857142857142	10099-58-8	Lanthanum chloride	Cl[La](Cl)Cl	Inorganic compounds	Mixed metal/non-metal compounds	Lanthanide salts	Lanthanide chlorides	non-standardized (ext)
88	-3.428446614025484	-3.9804435	-6.783500590855997	-2.4332072810629755	4.350293309793022	1.9641061365614985	1.412109280676281	-1.3909478402690147	2.9593454695240067	0.5519968636051313	1.1337703544293996	0.7819817609291293	10101-66-3	Ammonium manganese pyrophosphate	O=P([O-])([O-])OP(=O)([O-])[O-].[Mn+3].[NH4+]	Inorganic compounds	Mixed metal/non-metal compounds	Transition metal oxoanionic compounds	Transition metal pyrophosphates	non-standardized (ext)
90	-5.99922675775687	-3.9664898	-5.9513727419062965	-2.662823978838451	3.2885487630678454	-0.7613388369136489	1.2713981270578358	-0.7134848210630755	2.57506394200477	-2.0327369658867527	0.8439093895601468	0.8861111111111111	10102-18-8	Sodium selenite	O=[Se]([O-])[O-].[Na+].[Na+]	Inorganic compounds	Mixed metal/non-metal compounds	Alkali metal oxoanionic compounds	Alkali metal selenites	non-standardized (ext)
95	-5.965650525622005	-3.857855	-6.739323564563202	-2.4192636134735634	4.320059951089639	-0.7024454151776757	1.4053500304987512	-1.476118454118873	2.843941496970765	-2.107795444063777	1.1402130898955365	0.8994444444444444	10108-64-2	Cadmium chloride	[Cd+2].[Cl-].[Cl-]	Inorganic compounds	Mixed metal/non-metal compounds	Transition metal salts	Transition metal chlorides	non-standardized (ext)
101	-3.846883501512184	-3.9054675	-5.891250544250919	-2.6540654957092205	3.237185048541699	1.3524876598793063	1.293903655626104	-0.6918793828594288	2.54530566568227	0.0585840087112048	0.8331912311617434	0.8060714285714287	10117-38-1	Potassium sulfite	O=S([O-])[O-].[K+].[K+]	Inorganic compounds	Mixed metal/non-metal compounds	Alkali metal oxoanionic compounds	Alkali metal sulfites	non-standardized (ext)
112	-3.748133166902457	-3.9382992	-6.726906177900566	-2.446341289413311	4.280564888487255	1.434307165786875	1.244141160014205	-1.5444658452112343	2.7360990432760204	0.1901660121746915	1.1196500660318065	0.8161490683229815	10124-41-1	Calcium thiosulfate	O=S(=O)([O-])[S-].[Ca+2]	Inorganic compounds	Mixed metal/non-metal compounds	Alkaline earth metal organides	Alkaline earth metal oxides	non-standardized (ext)
113	-4.745639343852232	-3.550132	-5.624084442851241	-2.330275727275225	3.293808715576016	0.44468114657391	1.6401884398367148	-0.4337639524250991	2.860044763150917	-1.1955073076431253	0.8528098609803083	0.7974937343358395	10124-43-3	Cobalt sulfate	O=S(=O)([O-])[O-].[Co+2]	Inorganic compounds	Mixed metal/non-metal compounds	Transition metal oxoanionic compounds	Transition metal sulfates	non-standardized (ext)
130	-4.817629902140867	-4.1189075	-6.009479993885812	-2.493805467529848	3.515674526355964	0.4446811465739106	1.1434036018880849	-0.7471689451710339	2.76850558118493	-0.6987224505112284	0.8950076974277213	0.6564102564102563	10141-05-6	Cobalt(II) nitrate	O=[N+]([O-])[O-].O=[N+]([O-])[O-].[Co+2]	Inorganic compounds	Mixed metal/non-metal compounds	Transition metal oxoanionic compounds	Transition metal nitrates	non-standardized (ext)
143	-4.358711413323615	-3.562267	-6.772778483142519	-2.3076083210753278	4.465170162067191	0.7994972388985415	1.5959415785754087	-1.6145698309203622	2.850600331146829	-0.7964443482753971	1.221163338273921	0.8093487394957982	10163-15-2	Sodium monofluorophosphate	O=P([O-])([O-])F.[Na+].[Na+]	Inorganic compounds	Mixed metal/non-metal compounds	Alkali metal oxoanionic compounds	Alkali metal phosphonates	non-standardized (ext)
155	-3.792851710530206	-3.8169167	-5.911760056763519	-2.5201913516605496	3.3915687051029697	1.2032701475290974	1.1792051669191532	-0.915638198704216	2.4759305063987536	0.0240649936476504	0.8741665819375931	0.746374458874459	10192-30-0	Ammonium bisulfite	O=S([O-])O.[NH4+]	Inorganic compounds	Homogeneous non-metal compounds	Non-metal oxoanionic compounds	Non-metal sulfites	non-standardized (ext)
157	-3.6134218246281815	-3.8391452	-6.5824453283509055	-2.5712819185308677	4.011163409820038	1.451567475814475	1.225844130081536	-1.517456027908249	2.493707381911789	0.2257233589350509	1.071174309237067	0.8060714285714287	10196-04-0	Ammonium sulfite	O=S([O-])[O-].[NH4+].[NH4+]	Inorganic compounds	Homogeneous non-metal compounds	Non-metal oxoanionic compounds	Non-metal sulfites	non-standardized (ext)
199	-3.7944839863847823	-3.8112292	-6.752801027876897	-2.4442154415859134	4.308585586290984	1.2852108709729673	1.2684656174873548	-1.6731061705191477	2.635479415771836	0.0167452425886063	1.1495677408632037	0.8060714285714287	10257-55-3	Calcium sulfite	O=S([O-])[O-].[Ca+2]	Inorganic compounds	Mixed metal/non-metal compounds	Alkaline earth metal oxoanionic compounds	Alkaline earth metal sulfites	non-standardized (ext)
213	-5.72246914685255	-3.7594361	-5.717116384929462	-2.430930004411666	3.286186380517796	-0.2285944288643144	1.7344386050413023	-0.2232416669412269	3.0629447135765693	-1.9630330163288685	0.8416042958950631	0.7866666666666667	10294-26-5	Silver sulfate	O=S(=O)([O-])[O-].[Ag+].[Ag+]	Inorganic compounds	Mixed metal/non-metal compounds	Transition metal oxoanionic compounds	Transition metal sulfates	non-standardized (ext)
214	-3.9826705405762377	-4.4258127	-6.040804028810415	-2.61343974001208	3.4273642887983358	1.0861495958632532	0.6430074119740303	-0.971983892370924	2.4553803964274112	0.4431421806762037	0.8727827381242341	0.8642857142857142	10294-34-5	Boron trichloride	ClB(Cl)Cl	Inorganic compounds	Mixed metal/non-metal compounds	Metalloid salts	Metalloid chlorides	non-standardized (ext)
216	-3.6159877540834033	-3.6609988	-6.012710872526925	-2.31835697999701	3.694353892529915	1.663512648072476	1.6185015678375203	-0.7332104703710455	2.961143422158869	0.0450110671751415	0.9593387560736178	0.8161490683229815	10294-66-3	Potassium thiosulfate	O=S([O-])([O-])=S.[K+].[K+]	Inorganic compounds	Mixed metal/non-metal compounds	Alkali metal oxoanionic compounds	Alkali metal thiosulfates	non-standardized (ext)
230	-6.126700045436202	-4.2222447	-6.111010445044267	-2.6257465600778214	3.485263884966445	-0.7530158324391866	1.1514394670866752	-0.7373262320472512	2.747937652919194	-1.9044553059037312	0.8872226650059155	0.6797448165869218	10325-94-7	Cadmium dinitrate	O=[N+]([O-])O[Cd]O[N+](=O)[O-]	Inorganic compounds	Mixed metal/non-metal compounds	Transition metal oxoanionic compounds	Transition metal nitrates	non-standardized (ext)
251	-3.840965500638784	-3.864548	-6.721875548004941	-2.43171857861978	4.290156969385161	1.4775861409950886	1.4540036585093368	-1.4033239063710683	2.886833063014093	0.0235824672719826	1.1316249419043731	0.9146153846153846	10361-37-2	Barium chloride	[Ba+2].[Cl-].[Cl-]	Inorganic compounds	Mixed metal/non-metal compounds	Alkaline earth metal salts	Alkaline earth metal chlorides	non-standardized (ext)
256	-3.966391020149499	-4.1341524	-6.764381654899994	-2.3303683927758647	4.434013262124129	1.443066992229754	1.2753056187780998	-1.354923642520741	3.0790896196033883	0.1677613922650516	1.134899233022181	0.8642857142857142	10361-82-7	Samarium chloride	Cl[Sm](Cl)Cl	Inorganic compounds	Mixed metal/non-metal compounds	Lanthanide salts	Lanthanide chlorides	non-standardized (ext)
270	-3.364164229634877	-4.120877	-6.08267497450715	-2.493827867358832	3.5888471071483177	1.888557765366401	1.131845224260159	-0.8299529795058715	2.758894127642446	0.7567125594581405	0.9136107481431718	0.6564102564102563	10377-66-9	Nitric acid, manganese(2+) salt (2:1)	O=[N+]([O-])[O-].O=[N+]([O-])[O-].[Mn+2]	Inorganic compounds	Mixed metal/non-metal compounds	Transition metal oxoanionic compounds	Transition metal nitrates	non-standardized (ext)
272	-4.350847209745686	-4.3931303	-6.0819020340155	-3.004448461481719	3.077453572533781	1.195512814244971	1.1532297097803406	-0.5355420100248436	2.541911562508937	0.0422830926835136	0.7834550312862184	0.70056134723336	10380-28-6	Copper-8-hydroxyquinoline (1:2)	c1cnc2c(O[Cu]Oc3cccc4cccnc34)cccc2c1	Organic compounds	Organoheterocyclic compounds	Quinolines and derivatives		non-standardized (ext)
311	-3.7762269394229184	-3.8728862	-6.732339943502507	-2.431866657983451	4.300473285519056	1.4238735620236038	1.3272143133502072	-1.5322394420559846	2.7682338434630718	0.0966592414547671	1.1335688231727563	0.9027106227106227	10476-85-4	Strontium chloride	[Cl-].[Cl-].[Sr+2]	Inorganic compounds	Mixed metal/non-metal compounds	Alkaline earth metal salts	Alkaline earth metal chlorides	non-standardized (ext)
355	-4.67086829541711	-3.9406705	-5.891353205735213	-2.624300382675313	3.2670528230599	0.7473749755887243	1.4775727882246883	-0.473109934729379	2.7939428883305206	-0.7301978051522173	0.8369761309776522	0.8471450118508942	10588-01-9	Sodium dichromate	O=[Cr](=O)([O-])O[Cr](=O)(=O)[O-].[Na+].[Na+]	Inorganic compounds	Mixed metal/non-metal compounds	Miscellaneous mixed metal/non-metals	Miscellaneous metallic oxoanionic compounds	non-standardized (ext)
363	-4.221702043788265	-4.197358	-5.93573547818073	-2.301446442839252	3.6342890353414794	0.489902748418044	0.5142466499122959	-1.2241306859744208	2.410158349367057	-0.0243439123795736	0.9258319262206696	0.8303030303030303	10599-90-3	Chloramine	NCl	Inorganic compounds	Homogeneous non-metal compounds	Other non-metal halides		non-standardized (ext)
422	-5.497328735440497	-4.7392473	-9.25684557184904	-3.0310888266424123	6.225756745206628	0.8616859327076738	1.6197673405809137	-2.8978309037008683	3.327925841505759	-0.7580814133579779	1.705608862268289	0.7967187325753444	106990-43-6	1,5,8,12-Tetrakis[4,6-bis(N-butyl-N-1,2,2,6,6-pentamethyl-4-piperidylamino)-1,3,5-triazin-2-yl]-1,5,8,12-tetraazadodecane	CCCCN(c1nc(NCCCN(CCN(CCCNc2nc(N(CCCC)C3CC(C)(C)N(C)C(C)(C)C3)nc(N(CCCC)C3CC(C)(C)N(C)C(C)(C)C3)n2)c2nc(N(CCCC)C3CC(C)(C)N(C)C(C)(C)C3)nc(N(CCCC)C3CC(C)(C)N(C)C(C)(C)C3)n2)c2nc(N(CCCC)C3CC(C)(C)N(C)C(C)(C)C3)nc(N(CCCC)C3CC(C)(C)N(C)C(C)(C)C3)n2)nc(N(CCCC)C2CC(C)(C)N(C)C(C)(C)C2)n1)C1CC(C)(C)N(C)C(C)(C)C1	Organic compounds	Organic nitrogen compounds	Organonitrogen compounds	Amines	non-standardized (ext)
609	-7.298266604265376	-4.222106	-6.688811481178868	-2.5324483663652217	4.1563631148136455	-1.5102227392901386	1.5659378906947634	-0.90076761620363	3.255595498610016	-3.0761606243459427	1.0639020288770469	0.8038213799083364	11071-15-1	Antimony potassium tartrate anhydrous	O=C1O[Sb-]23OC(=O)C(O2)C2O[Sb-]4(OC(=O)C(O4)C1O3)OC2=O.[K+].[K+]	Organic compounds	Organic acids and derivatives	Carboxylic acids and derivatives	Dicarboxylic acids and derivatives	non-standardized (ext)
644	-4.289552176483238	-3.81318	-5.755742601688899	-2.489619721828291	3.266122879860608	1.1636346319384858	1.6400068428492771	-0.3025557932671752	2.9635670865934327	-0.4763722066956406	0.836274928748927	0.8861111111111111	11120-25-5	Ammonium tungstate(VI)	O=[W](=O)([O-])[O-].[NH4+].[NH4+]	Inorganic compounds	Mixed metal/non-metal compounds	Miscellaneous mixed metal/non-metals	Miscellaneous metallic oxoanionic compounds	non-standardized (ext)
651	-4.092068240085376	-3.9183683	-6.732013535915813	-2.490545130338966	4.241468405576848	0.9717115707592874	1.1454114752172244	-1.66823372507115	2.5732346805056974	-0.1736999005468016	1.1169550138110076	0.9322009569377988	11128-29-3	Boron potassium oxide (B5KO8)	[B].[B].[K+].[K+].[O-2]	Inorganic compounds	Mixed metal/non-metal compounds	Metalloid organides	Metalloid oxides	non-standardized (ext)
912	-3.860097581038207	-4.0760846	-6.9542506920349965	-2.46806058361596	4.486190108419036	1.971525873954404	1.7555388571956458	-1.1226272370423855	3.3635628713766508	0.2159870327618418	1.1676296361243297	0.8161490683229815	12004-14-7	Aluminum calcium oxide sulfate (Al2Ca6O6(SO4)3)	O=S(=O)([O-])[O-].O=S(=O)([O-])[O-].O=S(=O)([O-])[O-].O=[Ca].O=[Ca].O=[Ca].O=[Ca].O=[Ca].O=[Ca].[Al+3].[Al+3]	Inorganic compounds	Mixed metal/non-metal compounds	Post-transition metal oxoanionic compounds	Post-transition metal sulfates	non-standardized (ext)
916	-4.620908048803256	-3.6893337	-6.885291339609683	-2.39694658724652	4.488344752363163	0.8733634549154845	1.804937836483418	-1.391019835890943	3.09732491647222	-0.9315743715113856	1.2252532548953483	0.9066315327184892	12007-89-5	Ammonium boron oxide ((NH4)B5O8)	[NH4+].[O-]B([O-])[O-].[O-]B([O-])[O-].[O-]B([O-])[O-].[O-]B([O-])[O-].[O-]B([O-])[O-]	Inorganic compounds	Mixed metal/non-metal compounds	Miscellaneous mixed metal/non-metals	Miscellaneous metallic oxoanionic compounds	non-standardized (ext)
917	-4.529395639306397	-3.7648222	-6.870552829628616	-2.3954815846681097	4.475071244960506	0.9717115707592872	1.7362849493595829	-1.369445619562931	3.105625625397575	-0.7645733946622322	1.2047285873030391	0.9066315327184892	12007-92-0	Boron sodium oxide (B5NaO8)	[Na+].[O-]B([O-])[O-].[O-]B([O-])[O-].[O-]B([O-])[O-].[O-]B([O-])[O-].[O-]B([O-])[O-]	Inorganic compounds	Mixed metal/non-metal compounds	Alkali metal oxoanionic compounds	Alkali metal borates	non-standardized (ext)
919	-4.581838584491444	-4.235053	-6.722678718216849	-2.5061234567745427	4.216555261442306	0.9502313371349026	1.2970168713977366	-1.190608796590502	3.025946464851804	-0.3467855220524791	1.0784812032496869	0.8846447996447997	12008-41-2	Disodium octaborate	O=BOB1OB(OB=O)OB2OB([O-])OB([O-])OB(O1)O2.[Na+].[Na+]	Inorganic compounds	Mixed metal/non-metal compounds	Alkali metal oxoanionic compounds	Alkali metal borates	non-standardized (ext)
926	-4.51881862914184	-3.5931134	-5.364655802507794	-2.2686722035818163	3.095983598925978	0.4446811465739105	1.3703863776589629	-0.4011560267920435	2.6948275721339345	-0.9257052067480416	0.7895140263222135	0.7765445665445665	12016-80-7	Cobalt hydroxide oxide (Co(OH)O)	O=[Co]O	Inorganic compounds	Mixed metal/non-metal compounds	Transition metal organides	Transition metal oxides	non-standardized (ext)
936	-5.431792844495616	-3.5526562	-5.290931045581984	-2.2895733502067217	3.0013576953752623	0.6495998349887434	2.528736485291555	0.7904616339023758	3.7918193292776383	-1.8791366707895616	0.7661396807732652	0.8714285714285716	12027-67-7	Ammonium molybdate	N.N.N.N.N.N.O.O.O.O.O.O.O.O.O.O.O.O.O.O.O.O.O.O.O.O.O.O.O.O.[Mo].[Mo].[Mo].[Mo].[Mo].[Mo].[Mo]	Inorganic compounds	Mixed metal/non-metal compounds	Transition metal organides	Transition metal oxides	non-standardized (ext)
945	-5.723281598482746	-3.6169536	-5.575037531290032	-2.303907359950907	3.2711301713391245	-0.804517567454747	1.301810431434024	-0.6562735002620325	2.614856671077092	-2.1063279871088447	0.8383366262074902	0.8636752136752136	12036-21-4	Vanadium oxide (VO2)	O=[V]=O	Inorganic compounds	Mixed metal/non-metal compounds	Transition metal organides	Transition metal oxides	non-standardized (ext)
946	-4.09342335092073	-3.816456	-6.473095104968262	-2.6181911966751232	3.854903908293139	1.2407045571623432	1.517671833312565	-1.1389671968851889	2.71593671140795	-0.276967271437698	1.0336547259804785	0.8722222222222221	12036-22-5	Tungsten oxide (WO2)	O=[W]=O	Inorganic compounds	Mixed metal/non-metal compounds	Transition metal organides	Transition metal oxides	non-standardized (ext)
954	-4.477575998454417	-3.6899705	-6.735650188865414	-2.383643617644738	4.352006571220676	0.8987308091211883	1.6863363259781488	-1.3593433812898084	2.9926631899308664	-0.7876055051377664	1.1775292023290451	0.9040228370663153	12040-58-3	Calcium borate	[Ca+2].[Ca+2].[Ca+2].[O-]B([O-])[O-].[O-]B([O-])[O-]	Inorganic compounds	Mixed metal/non-metal compounds	Alkaline earth metal oxoanionic compounds	Alkaline earth metal borates	non-standardized (ext)
968	-3.1811901855299465	-3.808953	-6.7179558411574165	-2.4609359280880305	4.257019913069386	2.082408013768412	1.4546451641842992	-1.4543576418590587	2.8026622712103277	0.6277628612687596	1.1363374464540412	0.8719696969696968	12060-59-2	Strontium titanium oxide	O=[Ti]([O-])[O-].[Sr+2]	Inorganic compounds	Mixed metal/non-metal compounds	Alkaline earth metal organides	Alkaline earth metal oxides	non-standardized (ext)
1001	-3.655746055066434	-3.8311858	-6.7941072013439285	-2.271313770780905	4.522793430563024	1.335227347285684	1.15978758136737	-1.8031337989918108	2.719659631571213	0.175439762652072	1.185351325047134	0.9111111111111112	12124-97-9	Ammonium bromide	[Br-].[NH4+]	Inorganic compounds	Homogeneous non-metal compounds	Other non-metal halides		non-standardized (ext)
1003	-2.285851294418904	-3.816901	-6.796899466256342	-2.273229403253473	4.52367006300287	2.442437541515482	0.9113878575555044	-2.068610630321956	2.4550594326809136	1.5310496741327315	1.188026374229324	0.9146153846153846	12125-02-9	Ammonium chloride	[Cl-].[NH4+]	Inorganic compounds	Homogeneous non-metal compounds	Other non-metal halides		non-standardized (ext)
1031	-3.589105719290954	-3.983296	-7.189933579689551	-2.4379430710915937	4.751990508597958	2.111863511108672	1.7176733234348611	-1.4889643492899254	3.263026159308032	0.3941901982200324	1.2606838020421234	0.7976556776556777	12167-74-7	Calcium hydroxide phosphate (Ca5(OH)?(PO4)?3)	O=P([O-])([O-])[O-].O=P([O-])([O-])[O-].O=P([O-])([O-])[O-].[Ca+2].[Ca+2].[Ca+2].[Ca+2].[Ca+2].[OH-]	Inorganic compounds	Mixed metal/non-metal compounds	Alkaline earth metal oxoanionic compounds	Alkaline earth metal phosphates	non-standardized (ext)
1040	-4.545977316579816	-3.8381906	-6.5551821214549495	-2.4300033016929565	4.125178819761993	0.4446811465739109	1.1524679252127574	-1.5645236583012223	2.5606551614607707	-0.7077867610073065	1.0832974678388751	0.9284249084249084	12190-79-3	Cobalt lithium oxide (CoLiO2)	[Co+3].[Li+].[O-2].[O-2]	Inorganic compounds	Mixed metal/non-metal compounds	Miscellaneous mixed metal/non-metals		non-standardized (ext)
1052	-6.279981000037933	-3.819571	-6.408870332146356	-2.4303220175221827	3.978548314624173	-0.8045175674547471	1.6558924288282597	-0.9334068995631704	3.045141415061003	-2.4604099818189384	1.040299377859038	0.9254147812971344	12207-63-5	Ammonium trivanadium octaoxide	[NH4+].[O-2].[O-2].[O-2].[O-2].[O-2].[O-2].[O-2].[O-2].[V].[V].[V]	Inorganic compounds	Mixed metal/non-metal compounds	Miscellaneous mixed metal/non-metals		non-standardized (ext)
1084	-4.615905947339243	-3.808251	-6.722204667434321	-2.3883832420435067	4.333821425390815	0.455976059966882	1.263631110481033	-1.6503226601281955	2.6834987652626188	-0.8076550432559912	1.1478552873207826	0.9355054302422724	12251-53-5	Sodium Tetrahydroxoaluminate	[Al+3].[Na+].[OH-].[OH-].[OH-].[OH-]	Inorganic compounds	Mixed metal/non-metal compounds	Post-transition metal oxoanionic compounds	Post-transition metal hydroxides	non-standardized (ext)
1195	-5.114018945982974	-3.691629	-5.1543654515248285	-2.561506566887405	2.5928588846374234	0.0320160166195271	1.4544060270005386	-0.0083304889223269	2.5845283957150964	-1.4223900130300935	0.6606410765265411	0.7460039960039959	124-58-3	Methylarsonic acid	C[As](=O)(O)O	Organic compounds	Organometallic compounds	Organometalloid compounds	Organoarsenic compounds	non-standardized (ext)
1232	-3.047112581944631	-3.4690192	-5.592415931511476	-2.291780583930931	3.300635347580545	1.90696100234749	1.4850543984610156	-0.6383423472193547	2.66229300036119	0.4219065926311747	0.859788553579742	0.8198569150148097	12627-14-4	Silicic acid, lithium salt	O=[Si]([O-])[O-].[Li+].[Li+]	Inorganic compounds	Mixed metal/non-metal compounds	Alkali metal oxoanionic compounds	Alkali metal silicates	non-standardized (ext)
1280	-3.972381424781492	-3.6623614	-5.796721756031203	-2.3757366418765424	3.4209851141546603	1.5977421952105246	1.907762234338552	-0.2265981360391859	3.1943869781154746	-0.3100200413433818	0.8837409709706254	0.926647904940588	12767-90-7	Zinc borate (ZnO 3 2B2O3)	[B+3].[B+3].[B+3].[B+3].[B+3].[B+3].[O-2].[O-2].[O-2].[O-2].[O-2].[O-2].[O-2].[O-2].[O-2].[O-][Zn+].[O-][Zn+]	Inorganic compounds	Mixed metal/non-metal compounds	Metalloid organides	Metalloid oxides	non-standardized (ext)
1330	-4.127370622034089	-3.5527818	-5.612569522028248	-2.3246121463921945	3.2879573756360534	0.7862843130525309	1.360873102404457	-0.6989145869416279	2.5890427886944254	-0.5745888017368479	0.8502124702261842	0.8457875457875458	1302-42-7	Sodium aluminate	O=[Al-]=O.[Na+]	Inorganic compounds	Mixed metal/non-metal compounds	Post-transition metal organides	Post-transition metal oxides	non-standardized (ext)
1334	-3.654440405496954	-4.4555016	-5.9268187816974125	-3.003292895259244	2.923525886438169	1.505863020320161	0.704801873633182	-0.7665153558802975	2.1570105305578715	0.8010611508995304	0.7456974327950433	0.9346638655462184	1303-00-0	Gallium arsenide	[Ga]#[As]	Inorganic compounds	Mixed metal/non-metal compounds	Metalloid salts		non-standardized (ext)
1336	-3.915419257645124	-3.8400843	-6.488253530872357	-2.431067030420497	4.05718650045186	0.927320999329042	1.0026559313633605	-1.6455132738981912	2.4116732265536687	-0.0753349432988104	1.0619327338277265	0.9370238095238096	1303-86-2	Boric oxide	[B+3].[B+3].[O-2].[O-2].[O-2]	Inorganic compounds	Mixed metal/non-metal compounds	Miscellaneous mixed metal/non-metals		non-standardized (ext)
1337	-4.097069961014888	-4.046569	-5.951013285570723	-2.499997299348105	3.451015986222618	1.4842777045728737	1.5347788023629028	-0.369665619982961	3.0813503662396573	-0.0505010904704548	0.8786329900905063	0.9002164502164502	1303-96-4	Borax (B4Na2O7.10H2O)	O.O.O.O.O.O.O.O.O.O.[Na+].[Na+].[O-]B1OB2OB([O-])OB(O1)O2	Inorganic compounds	Mixed metal/non-metal compounds	Alkali metal oxoanionic compounds	Alkali metal borates	non-standardized (ext)
1346	-4.644304886448491	-3.8641536	-6.49845677484823	-2.431170253699184	4.067286521149047	0.1044798853022687	0.8846311573299446	-1.7496720030974706	2.317614518051576	-0.780151262867558	1.0617797385390542	0.9047619047619048	1305-78-8	Calcium oxide	[Ca+2].[O-2]	Inorganic compounds	Mixed metal/non-metal compounds	Alkaline earth metal organides	Alkaline earth metal oxides	non-standardized (ext)
1347	-5.961961391822838	-3.7492743	-6.77237152920743	-2.2826084329964	4.48976309621103	-0.8533591637700648	1.3593279642396292	-1.6637693011546568	2.825993795056373	-2.212687137977623	1.1899237886805203	0.8528571428571429	1306-19-0	Cadmium oxide	O=[Cd]	Inorganic compounds	Mixed metal/non-metal compounds	Transition metal organides	Transition metal oxides	non-standardized (ext)
1353	-4.429986177874878	-3.8550894	-6.332475626609054	-2.4905215735154727	3.841954053093581	0.4446811465739105	1.0195779147795774	-1.4578083021602657	2.384145750933316	-0.5748967518342285	1.0015261699535414	0.9513305322128852	1307-96-6	Cobalt(II) oxide	[Co+2].[O-2]	Inorganic compounds	Mixed metal/non-metal compounds	Transition metal organides	Transition metal oxides	non-standardized (ext)
1354	-5.029832942981212	-3.8326232	-6.736152735080726	-2.4300834121265558	4.306069322954171	0.3518145217683864	1.5490242068601443	-1.354505270331127	2.951564052623043	-1.197209699649303	1.1419823418245256	0.932432844932845	1308-06-1	Cobalt oxide (Co3O4)	[Co+2].[Co+3].[Co+3].[O-2].[O-2].[O-2].[O-2]	Inorganic compounds	Mixed metal/non-metal compounds	Transition metal organides	Transition metal oxides	non-standardized (ext)
1358	-3.045953134080788	-3.8208733	-6.757824354460995	-2.3849914286096947	4.3728329258513	2.2930548421261645	1.5181347322571837	-1.4188163782540424	2.954016547597258	0.7749201264172587	1.1576166142300517	0.696845694799659	13092-66-5	Magnesium monophosphate	O=P([O-])(O)O.O=P([O-])(O)O.[Mg+2]	Inorganic compounds	Mixed metal/non-metal compounds	Alkaline earth metal oxoanionic compounds	Alkaline earth metal phosphates	non-standardized (ext)
1359	-3.3147486866921287	-3.8500414	-5.835915857800257	-2.742620903077932	3.0932949547223245	1.8885208752943827	1.353228170515642	-0.6326462958137452	2.460648658908579	0.5352927027732033	0.8052627604382983	0.8642546583850932	1309-37-1	Iron(III) oxide	O=[Fe]O[Fe]=O	Inorganic compounds	Mixed metal/non-metal compounds	Transition metal organides	Transition metal oxides	non-standardized (ext)
1362	-3.63023258336688	-3.9447258	-6.496554958496147	-2.7541689056441125	3.7423860528520345	1.8344313026266637	1.5199381417098712	-1.0318910725026036	2.7104949803494307	0.314493168509951	0.997868291496809	0.8691558441558442	1309-64-4	Antimony trioxide	O=[Sb]O[Sb]=O	Inorganic compounds	Mixed metal/non-metal compounds	Metalloid organides	Metalloid oxides	non-standardized (ext)
1368	-2.095520650470385	-3.6189175	-5.598477906904683	-2.2525099281122425	3.3459679787924403	2.50650676754992	0.9831099614929242	-0.9964504888843776	2.349517489908062	1.5233968147395758	0.8561126549792984	0.9306162464985996	1310-73-2	Sodium hydroxide	[Na+].[OH-]	Inorganic compounds	Mixed metal/non-metal compounds	Alkali metal oxoanionic compounds	Alkali metal hydroxides	non-standardized (ext)
1374	-6.054750011314943	-4.090306	-6.705309830636203	-3.004647610701077	3.700662219935126	-0.4690862824863717	1.495357922849457	-1.1196461018076318	2.5810161181274944	-1.964444206108644	1.0075636835457078	0.675906432748538	13121-70-5	Cyhexatin	O[Sn](C1CCCCC1)(C1CCCCC1)C1CCCCC1	Organic compounds	Organometallic compounds	Organo-post-transition metal compounds	Organotin compounds	non-standardized (ext)
1390	-5.980264149481479	-3.8169072	-6.785679438681846	-2.3307329063929614	4.454946532288885	-0.8045175674547471	1.3588394264031871	-1.6099328566551148	2.8450136756337705	-2.1633569820467864	1.175371406730663	0.8353011204481792	1314-34-7	Vanadium trioxide	O=[V]O[V]=O	Inorganic compounds	Mixed metal/non-metal compounds	Transition metal organides	Transition metal oxides	non-standardized (ext)
1391	-4.045391661675038	-3.8162014	-5.886278822017485	-2.620314681908195	3.2659641401092903	1.3197910866630889	1.548981302844726	-0.5210960736793584	2.744868066429932	-0.229190213234486	0.8470820315107347	0.8592307692307692	1314-35-8	Tungsten trioxide	O=[W](=O)=O	Inorganic compounds	Mixed metal/non-metal compounds	Transition metal organides	Transition metal oxides	non-standardized (ext)
1398	-6.053448284136225	-4.4629097	-6.84554941268622	-3.082760764616656	3.7627886480695647	-0.6416299927729218	0.9489085863421696	-1.4337311213229171	2.329057526746648	-1.590538585649897	0.9756817436034017	0.9347053153245104	1314-84-7	Zinc phosphide	[Zn]=P[Zn]P=[Zn]	Inorganic compounds	Mixed metal/non-metal compounds	Miscellaneous mixed metal/non-metals		non-standardized (ext)
1410	-3.312505141641361	-3.8135426	-6.564417264561599	-2.4290993467830466	4.135317917778552	1.8858027201360208	1.3847652483717758	-1.366109402784217	2.769208514994335	0.50103746280505	1.0902366761946352	0.8966666666666667	1317-34-6	Manganese sesquioxide	[Mn+3].[Mn+3].[O-2].[O-2].[O-2]	Inorganic compounds	Mixed metal/non-metal compounds	Miscellaneous mixed metal/non-metals		non-standardized (ext)
1417	-4.514360245747183	-4.3194413	-6.787712312051173	-2.2918240235570444	4.495888288494129	0.4446811465739101	0.6396000625093936	-1.82867091973008	2.667217368764049	-0.1949189272352205	1.1445651431524384	0.8882467532467532	1317-42-6	Cobalt monosulfide	S=[Co]	Inorganic compounds	Mixed metal/non-metal compounds	Transition metal organides	Transition metal sulfides	non-standardized (ext)
1420	-2.9279216079503114	-3.8546417	-6.601443458860217	-2.4310971994597703	4.170346259400446	1.850142774849904	0.9234227170255525	-1.823379076060002	2.346967183340445	0.9267200679987851	1.095167987221192	0.9417680565048986	1318-23-6	Boehmite	[Al+3].[O-2].[OH-]	Inorganic compounds	Mixed metal/non-metal compounds	Post-transition metal oxoanionic compounds	Post-transition metal hydroxides	non-standardized (ext)
1447	-3.9978876545463504	-3.8683333	-6.744881294428582	-2.431149781288183	4.313731513140399	1.1270760532767434	1.2566303912518997	-1.6199175866054885	2.693813926534911	-0.1295543148551883	1.1384262601512058	0.9169963369963372	1327-41-9	Aluminum chloride, basic	[Al+3].[Cl-].[Cl-].[Cl-]	Inorganic compounds	Mixed metal/non-metal compounds	Post-transition metal salts	Post-transition metal chlorides	non-standardized (ext)
1448	-1.8799656413795625	-3.83765	-6.710401031688789	-2.460439058230237	4.249961973458552	3.2251015074305607	1.267417092947679	-1.6053338828786663	2.6446280905798862	1.957684419274124	1.1283940845682126	0.8500532800532801	1327-43-1	Magnesium aluminum silicate	O=[Si]([O-])[O-].[Al+3].[Mg+2]	Inorganic compounds	Mixed metal/non-metal compounds	Post-transition metal oxoanionic compounds	Post-transition metal silicates	non-standardized (ext)
1452	-3.325995512615453	-4.902567	-10.1291541705418	-3.2966004477461626	6.8325537227956366	2.713328565403226	1.1367571721207332	-4.08983009252312	2.742723630272516	1.576571397174586	1.8911439933701684	0.8080331342123795	1328-53-6	C.I. Phthalocyanine green	Clc1cc(Cl)c2c(c1Cl)C1=NC2N=C2c3c(Cl)c(Cl)c(Cl)c(Cl)c3C3N=C4N=C(N=c5c6c(Cl)c(Cl)c(Cl)c(Cl)c6c(n5[Cu]N23)=N1)c1c(Cl)c(Cl)c(Cl)c(Cl)c14	Organic compounds	Organoheterocyclic compounds	Isoindoles and derivatives	Isoindoles	non-standardized (ext)
1459	-4.30677043924777	-3.59758	-5.666286791454982	-2.344548105779739	3.321738685675243	0.9969028637176266	1.7060933432524197	-0.3626134884895854	2.959125197185658	-0.7091904831930824	0.8577413744934957	0.8980952380952381	1330-43-4	Sodium tetraborate (Na2B4O7)	[Na+].[Na+].[O-]B1OB2OB([O-])OB(O1)O2	Inorganic compounds	Mixed metal/non-metal compounds	Alkali metal oxoanionic compounds	Alkali metal borates	non-standardized (ext)
1470	-4.4105023140273865	-3.8180327	-5.884230016369685	-2.45001112061646	3.434218895753225	0.9576673792513524	1.550136938107242	-0.516060323090946	2.918158572662279	-0.5924695724807556	0.8808310620475678	0.8980952380952381	1332-77-0	Boron potassium oxide (B4K2O7)	[K+].[K+].[O-]B1OB2OB([O-])OB(O1)O2	Inorganic compounds	Mixed metal/non-metal compounds	Alkali metal oxoanionic compounds	Alkali metal borates	non-standardized (ext)
1487	-5.648878934618742	-4.129753	-8.752621733778614	-2.674119382806462	6.078502350972152	0.3734277510761368	1.8925535744497952	-2.7303150480837357	3.348187302888417	-1.5191258218257735	1.6805057836026691	0.6601312665828795	13356-08-6	Fenbutatin oxide	CC(C)(C[Sn](CC(C)(C)c1ccccc1)(CC(C)(C)c1ccccc1)O[Sn](CC(C)(C)c1ccccc1)(CC(C)(C)c1ccccc1)CC(C)(C)c1ccccc1)c1ccccc1	Organic compounds	Benzenoids	Benzene and substituted derivatives	Phenylpropanes	non-standardized (ext)
1513	-2.1681972051187306	-3.8184483	-6.722279632224526	-2.4318452554257792	4.290434376798747	2.833484596880968	1.1832334799968864	-1.7205978302248277	2.5698365465739195	1.6502511000112745	1.139831363404062	0.8414859876965141	1343-88-0	Magnesium silicate	O=[Si]([O-])[O-].[Mg+2]	Inorganic compounds	Mixed metal/non-metal compounds	Alkaline earth metal oxoanionic compounds	Alkaline earth metal silicates	non-standardized (ext)
1514	-2.4165819403131765	-3.8090868	-6.732335111838965	-2.4316418657631185	4.300693246075847	2.889066024063061	1.4965611490285629	-1.4266871474627276	2.8740060986131186	1.3925048593084055	1.144923960388264	0.8500532800532801	1344-00-9	Sodium aluminosilicate	O=[Si]([O-])[O-].O=[Si]([O-])[O-].[Al+3].[Na+]	Inorganic compounds	Mixed metal/non-metal compounds	Post-transition metal oxoanionic compounds	Post-transition metal silicates	non-standardized (ext)
1516	-3.175563389618985	-3.4875426	-5.605855843265212	-2.317266599406505	3.2885892438587065	1.911020649993354	1.5990414060891176	-0.5192718036528726	2.769317440205834	0.3119792396229583	0.8569874114036431	0.8414859876965141	1344-09-8	Sodium silicate	O=[Si]([O-])[O-].[Na+].[Na+]	Inorganic compounds	Mixed metal/non-metal compounds	Alkali metal oxoanionic compounds	Alkali metal silicates	non-standardized (ext)
1517	-2.981176576598497	-3.819958	-6.714404658408522	-2.410459498185718	4.3039451602228045	2.02725750963726	1.188476101869038	-1.7059705721727658	2.5979745880500387	0.838781394974379	1.1400454355018403	0.9554029304029305	1344-28-1	Alumina	[Al+3].[Al+3].[O-2].[O-2].[O-2]	Inorganic compounds	Mixed metal/non-metal compounds	Post-transition metal salts		non-standardized (ext)
1520	-2.4062959492278098	-3.7835677	-6.740564319779857	-2.3939550784671817	4.346609241312676	2.82983302465911	1.4525613053934905	-1.5044353458929371	2.842173895419738	1.3772717177796363	1.1576389530163105	0.9094372294372294	1344-95-2	Calcium silicate	[Ca+2].[Ca+2].[O-][Si]([O-])([O-])[O-]	Inorganic compounds	Mixed metal/non-metal compounds	Alkaline earth metal oxoanionic compounds	Alkaline earth metal silicates	non-standardized (ext)
1524	-2.9940199849707314	-3.834047	-6.33138955997811	-2.443363549230088	3.8880260107480233	1.862370519222578	1.022343408525439	-1.4749990557848	2.413026954963222	0.8400270941155723	1.0123069015533406	0.9126984126984128	1345-25-1	Iron(II) oxide	[Fe+2].[O-2]	Inorganic compounds	Mixed metal/non-metal compounds	Transition metal organides	Transition metal oxides	non-standardized (ext)
1528	-6.06492986510106	-4.248881	-6.57197143987429	-2.509166346230716	4.062805093643574	-0.562898980533684	1.2531500321172604	-1.069940555306914	2.99286453833666	-1.816049001911363	1.0360122393109077	0.8765214135968853	13463-41-7	Zinc pyrithione	C1=CC2=[S][Zn+2]3([O-]N2C=C1)[O-]N1C=CC=CC1=[S]3	Organic compounds	Organoheterocyclic compounds	Pyridines and derivatives	Hydropyridines	non-standardized (ext)
1529	-2.24172443671112	-3.8198464	-6.331012872222519	-2.4321310819448163	3.898881790277702	2.6606320592853763	1.0825100965781569	-1.428656376226022	2.47022541405168	1.5781219549667362	1.0159930363102787	0.9158730158730158	13463-67-7	Titanium dioxide	[O-2].[O-2].[Ti+2]	Inorganic compounds	Mixed metal/non-metal compounds	Transition metal organides	Transition metal oxides	non-standardized (ext)
1533	-5.339306572768433	-4.122008	-6.77809772067389	-2.620979782586041	4.157117938087849	-0.3568453774442526	0.8604533464760461	-1.7956365253497095	2.36148141273814	-1.2172987259361578	1.080656163945218	0.6753733031674208	13465-08-2	Hydroxylammonium nitrate	NO.O=[N+]([O-])O	Inorganic compounds	Homogeneous non-metal compounds	Non-metal oxoanionic compounds	Non-metal nitrates	non-standardized (ext)
1540	-4.440530083687909	-3.9053845	-5.880744556915503	-2.595127562007365	3.285616994908138	1.0275453582854166	1.5626908927515109	-0.4126691149421775	2.872947879965961	-0.5351455431300476	0.8426191446433198	0.8861111111111111	13472-45-2	Sodium tungsten oxide (Na2WO4)	O=[W](=O)([O-])[O-].[Na+].[Na+]	Inorganic compounds	Mixed metal/non-metal compounds	Alkali metal oxoanionic compounds	Alkali metal tungstates	non-standardized (ext)
1541	-3.503331648064016	-4.1214814	-6.142538553387811	-2.493280272770613	3.649258280617198	1.825035721555036	1.206885951595243	-0.8141711837687591	2.8350870968484387	0.6181497705456032	0.9291769116067032	0.6564102564102563	13473-90-0	Aluminum nitrate	O=[N+]([O-])[O-].O=[N+]([O-])[O-].O=[N+]([O-])[O-].[Al+3]	Inorganic compounds	Mixed metal/non-metal compounds	Post-transition metal oxoanionic compounds	Post-transition metal nitrates	non-standardized (ext)
1555	-3.1609813075156703	-4.004011	-6.899757556536557	-2.449028090347691	4.450729466188866	2.3413638623823028	1.4983340218614418	-1.3974123866385844	3.053317079550282	0.8430298466591344	1.163646272936938	0.696845694799659	13530-50-2	Aluminum phosphate (Al(H2PO4)3)	O=P([O-])(O)O.O=P([O-])(O)O.O=P([O-])(O)O.[Al+3]	Inorganic compounds	Mixed metal/non-metal compounds	Post-transition metal oxoanionic compounds	Post-transition metal phosphates	non-standardized (ext)
1569	-6.579760839691788	-3.81159	-6.352756530456643	-2.453247730985804	3.89950879947084	-1.2956754226055232	1.4724954419920455	-1.068671113370378	2.8308376861004616	-2.768170883408219	1.020090131099928	0.8861111111111111	13597-46-1	Zinc selenite	O=[Se]([O-])[O-].[Zn+2]	Inorganic compounds	Mixed metal/non-metal compounds	Transition metal oxoanionic compounds	Transition metal selenites	non-standardized (ext)
1607	-4.005678179151633	-3.809371	-6.658646891810878	-2.46209538756794	4.1965515042429375	1.342525401625226	1.538832579814253	-1.310443311034019	2.8861081932089183	-0.1963071845837616	1.1165876127049696	0.8662180629827688	13701-59-2	Barium metaborate	O=B[O-].O=B[O-].[Ba+2]	Inorganic compounds	Mixed metal/non-metal compounds	Metalloid organides	Metalloid oxides	non-standardized (ext)
1608	-6.395663457892598	-3.9325502	-6.767040845257269	-2.448943401160846	4.318097444096424	-0.804517567454748	1.6585956923821317	-1.1758949548194189	3.1422024892770044	-2.463113266013326	1.1325319358552643	0.7974937343358395	13701-70-7	Sulfuric acid, vanadium(3+) salt (3:2)	O=S(=O)([O-])[O-].O=S(=O)([O-])[O-].O=S(=O)([O-])[O-].[V+3].[V+3]	Inorganic compounds	Mixed metal/non-metal compounds	Transition metal oxoanionic compounds	Transition metal sulfates	non-standardized (ext)
1618	-5.89062457940695	-3.765556	-6.768752058644214	-2.430496021664041	4.338256036980173	-0.8045175674547472	1.3205509187052469	-1.6826450466920115	2.655610990288161	-2.12506848237631	1.1661962855409111	0.8748039215686274	13718-26-8	Sodium vanadate	O=[V](=O)[O-].[Na+]	Inorganic compounds	Mixed metal/non-metal compounds	Miscellaneous mixed metal/non-metals	Miscellaneous metallic oxoanionic compounds	non-standardized (ext)
1636	-5.944513079523026	-3.780669	-6.769069510882278	-2.430865124991671	4.338204385890607	-0.8045175674547476	1.359326552531542	-1.6290739988139993	2.709130387076608	-2.1638441056002966	1.16296673688199	0.8748039215686274	13769-43-2	Potassium metavanadate (KVO3)	O=[V](=O)[O-].[K+]	Inorganic compounds	Mixed metal/non-metal compounds	Miscellaneous mixed metal/non-metals	Miscellaneous metallic oxoanionic compounds	non-standardized (ext)
1637	-5.122353445521389	-3.9516432	-6.009099490440643	-2.496797724975022	3.512301765465621	0.6495998349887441	1.8203100578647944	-0.2371462099305096	3.275155555535111	-1.1707102169905053	0.8976008030522676	0.8816666666666666	13769-81-8	Iron molybdate(VI) (Fe2(MoO4)3)	O=[Mo](=O)([O-])[O-].O=[Mo](=O)([O-])[O-].O=[Mo](=O)([O-])[O-].[Fe+3].[Fe+3]	Inorganic compounds	Mixed metal/non-metal compounds	Transition metal oxoanionic compounds	Transition metal molybdates	non-standardized (ext)
1640	-4.115240384637163	-4.0160384	-6.716563347202835	-2.5359735254103914	4.180589821792443	1.4270782772765231	1.5262802286083803	-1.1742446852891488	3.006345136503295	-0.0992019668210009	1.0904182486955774	0.746374458874459	13774-25-9	Sulfurous acid, magnesium salt (2:1)	O=S([O-])O.O=S([O-])O.O=S([O-])O.O=S([O-])O.[Mg+2]	Inorganic compounds	Mixed metal/non-metal compounds	Alkaline earth metal oxoanionic compounds	Alkaline earth metal sulfites	non-standardized (ext)
1644	-3.638874575749044	-4.081178	-6.702965850710202	-2.569307165321008	4.133658685389194	1.4819887886443952	1.039685194923586	-1.5821024863167623	2.551556199072431	0.4423036125749306	1.0723271099215037	0.8491877687529861	13780-06-8	Calcium nitrite	O=N[O-].O=N[O-].[Ca+2]	Inorganic compounds	Mixed metal/non-metal compounds	Alkaline earth metal oxoanionic compounds	Alkaline earth metal nitrites	non-standardized (ext)
1668	-4.114515966130861	-4.556487	-7.624075901835399	-3.0112182290126506	4.612857672822749	1.537151574872866	1.0951804640464102	-1.972408360831672	2.640449311991076	0.441971117304198	1.215980058470213	0.8050818251161502	13845-36-8	Potassium tripolyphosphate	O=P([O-])([O-])OP(=O)([O-])OP(=O)([O-])[O-].[K+].[K+].[K+].[K+].[K+]	Inorganic compounds	Mixed metal/non-metal compounds	Alkali metal oxoanionic compounds	Alkali metal phosphates	non-standardized (ext)
1673	-3.533306106723722	-4.012782	-5.900051253542159	-2.6670065887288006	3.2330446648133586	1.7271159159902267	1.2476399384713637	-0.6396292308282104	2.593415433985148	0.479475990139071	0.8259216705883966	0.8542857142857143	13870-28-5	Disodium disilicate	O=[Si]([O-])O[Si](=O)[O-].[Na+].[Na+]	Inorganic compounds	Mixed metal/non-metal compounds	Alkali metal oxoanionic compounds	Alkali metal silicates	non-standardized (ext)
1731	-4.074740627465547	-3.6893055	-6.771389516400404	-2.332469487815353	4.438920028585051	1.0252920016261504	1.410727085103639	-1.6713568873087066	2.767563141276345	-0.3854350835660112	1.195323571270153	0.9110489510489512	14075-53-7	Potassium tetrafluoroborate	F[B-](F)(F)F.[K+]	Inorganic compounds	Mixed metal/non-metal compounds	Metalloid salts	Metalloid fluorides	non-standardized (ext)
1810	-3.531584162135532	-6.3234816	-10.689185476546983	-3.392486125503188	7.296699351043795	2.6126499484909824	-0.1792474546032421	-4.544951365920469	2.751747985123326	2.7918973976178862	1.8698903698550613	0.8621405228758171	14302-13-7	C.I. Pigment green 36	Clc1c(Cl)c(Br)c2c(c1Cl)C1=Nc3c4c(Cl)c(Br)c(Cl)c(Br)c4c4n3[Cu]n3c(c5c(Cl)c(Br)c(Cl)c(Br)c5c3=NC3=NC(=N4)c4c(Cl)c(Cl)c(Br)c(Cl)c43)=NC2=N1	Organic compounds	Organoheterocyclic compounds	Isoindoles and derivatives	Isoindoles	non-standardized (ext)
1876	-3.482155107303923	-4.477121	-7.38427083965332	-2.858115867276647	4.526154972376673	1.90509052357057	0.91012476017199	-1.9970252087788267	2.529129763597846	0.9949657690083328	1.178444434085442	0.7660309264771739	14691-80-6	Trisodium hydrogen diphosphate	O=P([O-])([O-])OP(=O)([O-])O.[Na+].[Na+].[Na+]	Inorganic compounds	Mixed metal/non-metal compounds	Alkali metal oxoanionic compounds	Alkali metal pyrophosphates	non-standardized (ext)
1887	-3.727552484221511	-4.0946517	-7.989913906183684	-2.6039172614915733	5.385996644692111	2.032931821446257	1.6658325927512998	-2.229429600515916	3.1565670441761946	0.367099214844651	1.4746202010418648	0.8118879976232917	147-14-8	Copper phthalocyanine	c1ccc2c(c1)C1=NC3=c4ccccc4=C4N=C5c6ccccc6C6=N5[Cu+2]5(N1=C2N=C1c2ccccc2C(=N6)[N-]15)[N-]34	Organic compounds	Organoheterocyclic compounds	Isoindoles and derivatives	Isoindoles	non-standardized (ext)
1901	-3.645274770405459	-4.0447907	-6.499654584518105	-2.620142712446246	3.879511872071858	1.1471449371878275	0.747628956511101	-1.707234876924818	2.1722769951470404	0.399515974376035	1.005761851328142	0.6309523809523809	14797-55-8	Nitrate	O=[N+]([O-])[O-]	Inorganic compounds	Homogeneous non-metal compounds	Non-metal oxoanionic compounds	Non-metal nitrates	non-standardized (ext)
1916	-3.49156515670909	-3.965972	-5.668557726850599	-2.7559464962529465	2.9126112305976526	2.0672549723864124	1.5928481775128005	-0.1097375977550965	2.802873632842556	0.4744067900072184	0.7441731896627415	0.68616091954023	14882-18-9	Bismuth subsalicylate	O=C1O[Bi](O)Oc2ccccc21	Organic compounds	Benzenoids			non-standardized (ext)
1946	-3.714080009154588	-4.2554703	-6.77846175164307	-2.746066235806295	4.032395515836775	1.6080151837119625	1.0666249099863188	-1.4563665587765195	2.5760289570602555	0.5413902667243184	1.0423944436124266	0.9149450549450552	15096-52-3	Cryolite	F[Al-3](F)(F)(F)(F)F.[Na+].[Na+].[Na+]	Inorganic compounds	Mixed metal/non-metal compounds	Post-transition metal salts	Post-transition metal fluorides	non-standardized (ext)
1951	-3.565425416127107	-3.8396463	-6.73818756507112	-2.4322326681438438	4.305954896927276	2.161930372199557	1.8877094694961103	-1.010831776744456	3.2951231201828204	0.274220923289397	1.1410670431905117	0.8714285714285716	15123-80-5	Aluminum molybdate(VI) (Al2(MoO4)3)	[Al+3].[Al+3].[Mo+6].[Mo+6].[Mo+6].[O-2].[O-2].[O-2].[O-2].[O-2].[O-2].[O-2].[O-2].[O-2].[O-2].[O-2].[O-2]	Inorganic compounds	Mixed metal/non-metal compounds	Post-transition metal salts		non-standardized (ext)
2169	-3.760195165775203	-3.7936063	-6.128343908953336	-2.428981816260904	3.699362092692432	1.5867931352124984	1.5533820260006728	-0.7813556079656344	2.918006484726798	0.0334111155053147	0.9583911973062694	0.828421052631579	16731-55-8	Potassium metabisulfite	O=S([O-])S(=O)(=O)[O-].[K+].[K+]	Inorganic compounds	Mixed metal/non-metal compounds	Alkali metal oxoanionic compounds	Alkali metal dithionites	non-standardized (ext)
2200	-3.704518804592771	-3.7079947	-6.767564952008392	-2.329121041528468	4.438443910479924	0.8733634549154848	0.8698875474737381	-2.1896826925001367	2.248761217979788	0.0034758948853785	1.1902926712905737	0.9398039215686276	16940-66-2	Boron sodium hydride (BNaH4)	[H-][B+3]([H-])([H-])[H-].[Na+]	Inorganic compounds	Mixed metal/non-metal compounds	Miscellaneous mixed metal/non-metals		non-standardized (ext)
2224	-4.025621523638745	-3.8406372	-6.506235390774064	-2.459944753592372	4.046290637181691	1.208242308284636	1.3932266141215937	-1.2723715588506832	2.7739190783310086	-0.1849843166074949	1.0626664683705462	0.9282352941176472	17194-00-2	Barium hydroxide	[Ba+2].[OH-].[OH-]	Inorganic compounds	Mixed metal/non-metal compounds	Alkaline earth metal oxoanionic compounds	Alkaline earth metal hydroxides	non-standardized (ext)
2341	-3.72223852038622	-3.9441795	-6.606275797076051	-2.463354903469586	4.1429208936064645	1.362816468600184	1.1408754513856745	-1.5212208080896463	2.6217000855168178	0.2219410145258895	1.0788007908229753	0.8501831501831502	18480-07-4	Strontium(II) hydroxide	O[Sr]O	Inorganic compounds	Mixed metal/non-metal compounds	Miscellaneous mixed metal/non-metals		non-standardized (ext)
2346	-5.187985800861898	-3.8246977	-6.041863175025633	-2.493508848511077	3.548354326514556	-0.4720158657798983	0.8912722067422727	-1.3258932399436336	2.2224610865709225	-1.363288067936483	0.9169720456562688	0.9596886446886448	18540-29-9	Chromium (VI) ion	[Cr+6]	Inorganic compounds	Homogeneous metal compounds	Homogeneous transition metal compounds		non-standardized (ext)
2378	-4.457399722306096	-3.8185127	-6.749021261315582	-2.6136401436680274	4.135381117647555	0.6495998349887434	1.288486866510665	-1.6420217040207423	2.493359413626812	-0.6388870441597341	1.1279423431468285	0.8709150326797385	18868-43-4	Molybdenum(IV) oxide	O=[Mo]=O	Inorganic compounds	Mixed metal/non-metal compounds	Transition metal organides	Transition metal oxides	non-standardized (ext)
2504	-4.061668217724024	-4.1911144	-6.781193985282131	-2.314204628247205	4.466989357034926	1.3033234145075694	1.1738772246402045	-1.4162023530505374	3.050787003984388	0.1294462079351559	1.1403843702899856	0.8933261183261182	20667-12-3	Silver oxide (Ag2O)	[Ag]O[Ag]	Inorganic compounds	Mixed metal/non-metal compounds	Miscellaneous mixed metal/non-metals		non-standardized (ext)
2515	-4.116296283044763	-3.522752	-5.599211498389149	-2.254721473398844	3.3444900249903053	0.8877282931147549	1.481272524280082	-0.5951869222296311	2.749303102760674	-0.5935442364596799	0.8630084774312433	0.8189627366097953	20786-60-1	Potassium borate (1:x)	OB(O)O.[K]	Inorganic compounds	Mixed metal/non-metal compounds	Alkali metal oxoanionic compounds	Alkali metal borates	non-standardized (ext)
2520	-6.385267563548187	-3.976064	-6.707875762247637	-2.328840628525597	4.37903513372204	-1.622169159797262	0.7870344350496251	-1.9447773584967123	2.434257775225328	-2.409203596797088	1.1312063195337876	0.8987012987012987	20859-73-8	Aluminum phosphide	[Al+3].[P-3]	Inorganic compounds	Mixed metal/non-metal compounds	Post-transition metal salts		non-standardized (ext)
2529	-5.918634031114933	-3.754127	-6.676769465954449	-2.415332562242448	4.261436903712001	-0.7530158324391871	1.4114911653731272	-1.5111512672787035	2.750285636433298	-2.1645070055106848	1.1396809249220892	0.8630952380952381	21041-95-2	Cadmium hydroxide (Cd(OH)2)	O[Cd]O	Inorganic compounds	Mixed metal/non-metal compounds	Miscellaneous mixed metal/non-metals		non-standardized (ext)
2540	-3.9127150859730673	-3.9024315	-6.710737770064482	-2.452592892966553	4.25814487709793	1.3161855012231751	1.326469101256609	-1.4818371828682395	2.77630769422969	-0.0102835979359579	1.1187833334040058	0.9468473342514264	21109-95-5	Barium sulfide (BaS)	[Ba+2].[S-2]	Inorganic compounds	Mixed metal/non-metal compounds	Alkaline earth metal organides	Alkaline earth metal sulfides	non-standardized (ext)
2556	-4.404703920173906	-4.020277	-6.765163261307621	-2.3266082142053204	4.438555047102301	0.7711324780192266	1.1555593885927953	-1.589326863114488	2.8492281839878126	-0.3844268968584767	1.1443253177424182	0.8003418803418804	21351-79-1	Cesium hydroxide	O[Cs]	Inorganic compounds	Mixed metal/non-metal compounds	Miscellaneous mixed metal/non-metals		non-standardized (ext)
2581	-4.796735007985328	-3.8183768	-5.673160326175026	-2.5485509305023446	3.1246093956726813	0.4126513076433657	1.3910095495274306	-0.4637740105463322	2.660835385126349	-0.9783582284290536	0.7998278751721677	0.7851216275984078	2163-80-6	Monosodium methanearsonate	C[As](=O)([O-])O.[Na+]	Organic compounds	Organometallic compounds	Organometalloid compounds	Organoarsenic compounds	non-standardized (ext)
2586	-4.1325306901513335	-3.810179	-6.335392496543557	-2.42897366727346	3.9064188292700974	0.7595806158518509	1.0819323118111015	-1.4432811905403728	2.463137638729725	-0.3223516950188871	1.0191401418732149	0.9397777777777778	21645-51-2	Aluminum hydroxide	[Al+3].[OH-].[OH-].[OH-]	Inorganic compounds	Mixed metal/non-metal compounds	Post-transition metal oxoanionic compounds	Post-transition metal hydroxides	non-standardized (ext)
2668	-6.578680793575728	-4.2255936	-6.341504467525255	-2.3297971632764938	4.011707304248762	-1.2470166737380723	1.1060705420729349	-1.0098403476875997	3.001866956561162	-2.353087226681197	1.0216522956668004	0.9062820512820512	22967-92-6	Methyl mercury(II) cation	[CH2-][Hg+2]	Inorganic compounds	Mixed metal/non-metal compounds	Miscellaneous mixed metal/non-metals		non-standardized (ext)
2808	-4.504466003167784	-4.4873204	-5.745316926490754	-3.202825878414276	2.542491048076478	1.0017900164768596	1.0189355803747877	-0.2390609068461106	2.3034301412303675	-0.0171455800415634	0.6484286333395235	0.5471094244149273	25068-38-6	Bisphenol A/ Epichlorohydrin resin	CC(C)(c1ccc(O)cc1)c1ccc(O)cc1.ClCC1CO1	Organic compounds	Benzenoids	Benzene and substituted derivatives	Diphenylmethanes	non-standardized (ext)
2962	-4.536821011814212	-3.7474406	-5.745918408500928	-2.4893721067750776	3.2565463017258502	0.2761658345996992	1.0655462655607355	-0.932931562087017	2.3236147396388334	-0.7893804352608669	0.8382429642687746	0.9261351414542904	26628-22-8	Sodium azide	[N-]=[N+]=[N-].[Na+]	Inorganic compounds	Mixed metal/non-metal compounds	Alkali metal organides	Alkali metal nitrides	non-standardized (ext)
3003	-4.97145147955452	-4.3860984	-8.879600068986631	-2.5345447006481003	6.345055368338532	0.4275625132104035	1.0129156267625037	-3.480586076221708	2.864469292116823	-0.585353094697342	1.72999656707031	0.7157105263157895	27104-30-9	Tetrakis(hydroxymethyl)phosphanium carbamimidate--hydrogen chloride (1/1/1)	Cl.N=C(N)[O-].OC[P+](CO)(CO)CO	Organic compounds	Organophosphorus compounds	Tetraalkylphosphonium compounds		non-standardized (ext)
3004	-5.38874741005143	-3.8951132	-6.725025716301729	-2.466406816520863	4.258618899780865	0.5365213529965509	2.030155526087382	-0.7997569532537481	3.4588619465271173	-1.4936341802998427	1.1222584100015751	0.4130232558139535	27107-89-7	Octyltin tris(2-ethylhexyl mercaptoacetate)	CCCCCCCC[Sn](SCC(=O)OCC(CC)CCCC)(SCC(=O)OCC(CC)CCCC)SCC(=O)OCC(CC)CCCC	Organic compounds	Organic acids and derivatives	Carboxylic acids and derivatives	Tricarboxylic acids and derivatives	non-standardized (ext)
3041	-4.934643865677327	-3.8179605	-5.713223636645094	-2.615790298700186	3.097433337944908	0.5967724573555071	1.713455803393468	-0.1818073136122604	2.915626024332648	-1.1166833649601635	0.7968260495782942	0.836421052631579	27546-07-2	Ammonium molybdenum oxide ((NH4)2Mo2O7)	N.N.O=[Mo](=O)(O)O[Mo](=O)(=O)O	Inorganic compounds	Mixed metal/non-metal compounds	Miscellaneous mixed metal/non-metals	Miscellaneous metallic oxoanionic compounds	non-standardized (ext)
3160	-3.657306573672195	-3.9295628	-5.843890575743973	-2.578238429925422	3.265652145818551	1.9697272895197837	1.6974710652350151	-0.2168567125519951	3.048795433266556	0.2722562334109351	0.8346334304206757	0.8057853910795085	29736-75-2	2,5,7,10,11,14-Hexaoxa-1,6-distibabicyclo[4.4.4]tetradecane	C1CO[Sb]2OCCO[Sb](O1)OCCO2	Organic compounds	Organic salts	Organic metal salts	Organic metalloid salts	non-standardized (ext)
3258	-5.425938939710725	-4.1475635	-6.567015852092422	-3.00189855777677	3.565117294315652	0.1033553554760164	1.381730816286976	-1.0377215569056808	2.527395737409972	-1.278375482221711	0.9483688587293884	0.5	3091-25-6	Stannane, trichlorooctyl-	CCCCCCCC[Sn](Cl)(Cl)Cl	Organic compounds	Organometallic compounds	Metal alkyl halides		non-standardized (ext)
3468	-6.860868700941097	-4.058008	-6.771946266374565	-2.535496257968132	4.2364500084064325	-1.2417075171024508	1.5611530062288803	-1.1527850825359185	3.083664925870514	-2.8028605069713706	1.1021397990966624	0.5	3542-36-7	Dichloro(dioctyl)stannane	CCCCCCCC[Sn](Cl)(Cl)CCCCCCCC	Organic compounds	Organometallic compounds	Organo-post-transition metal compounds	Organotin compounds	non-standardized (ext)
3557	-3.853564994537512	-4.4028873	-6.371254230582932	-2.7559072665248783	3.6153469640580536	1.2590366559464652	0.7097142920391688	-1.2586525800989548	2.356694383959099	0.5493223498228397	0.920338042860188	0.8642857142857142	37211-05-5	Nickel chloride	Cl[Ni]Cl	Inorganic compounds	Mixed metal/non-metal compounds	Transition metal salts	Transition metal chlorides	non-standardized (ext)
3579	-5.117585250123809	-3.6762705	-5.398895963159667	-2.6198742740119334	2.7790216891477337	0.2892920163502086	1.7306067726058465	0.0079813033143503	2.787002992462084	-1.4413147651994924	0.7168398817675863	0.5638095238095238	37640-57-6	1,3,5-Triazine-2,4,6(1H,3H,5H)-trione, compd. with 1,3,5-triazine-2,4,6-triamine (1:1)	Nc1nc(N)nc(N)n1.O=c1[nH]c(=O)[nH]c(=O)[nH]1	Organic compounds	Organoheterocyclic compounds	Triazines	Triazinones	non-standardized (ext)
3596	-3.63548274622494	-3.549517	-6.618669904322731	-2.3474041515717814	4.271265752750949	1.4528234816760777	1.5387893206435144	-1.5303636764217132	2.7409020763292364	-0.0859658299499157	1.167990123212305	0.9023809523809524	3811-04-9	Potassium chlorate	[K+].[O-][Cl+2]([O-])[O-]	Inorganic compounds	Mixed metal/non-metal compounds	Alkali metal salts	Alkali metal chlorides	non-standardized (ext)
3649	-4.555080436107936	-3.807819	-6.7452225068602765	-2.4322471110890413	4.312975395771235	0.8187525453023163	1.5660140777188585	-1.3713895254500243	2.9415858703212105	-0.7472615464900159	1.1493224254221388	0.8161490683229815	39290-78-3	Aluminum chloride hydroxide sulfate	O=S(=O)([O-])[O-].[Al+3].[Al+3].[Cl-].[OH-].[OH-].[OH-]	Inorganic compounds	Mixed metal/non-metal compounds	Post-transition metal oxoanionic compounds	Post-transition metal sulfates	non-standardized (ext)
3659	-5.837820668827321	-3.7522726	-5.871356565638417	-2.267083586205253	3.6042729794331634	-0.8045175674547477	1.281030490051544	-0.8380534642658429	2.7662195151673203	-2.085548062931325	0.9214918089085508	0.886984126984127	39455-80-6	Ammonium sodium vanadium oxide	O=[V].[NH4+].[Na+]	Inorganic compounds	Mixed metal/non-metal compounds	Alkali metal organides	Alkali metal oxides	non-standardized (ext)
4112	-2.9190810858090224	-3.8168967	-6.597210058062099	-2.62208729301066	3.975122765051439	2.068115780264589	1.1703001992765223	-1.6100131919884872	2.365109573062952	0.8978155912081895	1.0751671767783728	0.7253354978354978	5329-14-6	Sulfamic acid	NS(=O)(=O)O	Inorganic compounds	Homogeneous non-metal compounds	Other non-metal organides	Other non-metal oxides	non-standardized (ext)
4292	-4.878762979769607	-4.6871676	-6.526237105423791	-3.122442176179606	3.4037949292441847	0.5440877523107757	0.7356830866240851	-1.1033863733434082	2.3004085559007765	-0.1915953352688744	0.8664937629255448	0.5941370953504421	55965-84-9	Bio-Perge	Cn1sc(Cl)cc1=O.Cn1sccc1=O	Organic compounds	Organohalogen compounds	Aryl halides	Aryl chlorides	non-standardized (ext)
4311	-6.5482429593159805	-3.95139	-6.452151803881045	-2.7527766286269624	3.699375175254082	-0.7729114521469334	1.8239414769022395	-0.6768202967119978	3.022554878542085	-2.5968529313161026	0.9822425205949986	0.638235294117647	56-35-9	Bis(tributyltin)oxide	CCCC[Sn](CCCC)(CCCC)O[Sn](CCCC)(CCCC)CCCC	Organic compounds	Organometallic compounds	Organo-post-transition metal compounds	Organotin compounds	non-standardized (ext)
4333	-6.758354084659564	-5.707694	-8.456218943130485	-3.3228976462678124	5.133321296862674	-0.9594459768458335	0.0912140455355642	-2.6573108353167547	2.4760104615459184	-1.050660031009662	1.3068914216787513	0.5837979856955189	56773-42-3	Tetraethylammonium perfluorooctanesulfonate	CC[N+](CC)(CC)CC.O=S(=O)([O-])C(F)(F)C(F)(F)C(F)(F)C(F)(F)C(F)(F)C(F)(F)C(F)(F)C(F)(F)F	Organic compounds	Organohalogen compounds	Alkyl halides	Alkyl fluorides	non-standardized (ext)
4355	-4.607017572581881	-4.056878	-7.232184446009362	-2.4951992473263123	4.736985198683049	1.173754682138381	1.7238941477961456	-1.4514121912890996	3.28557300739395	-0.5501394826770962	1.2529317915450526	0.90991341991342	57158-29-9	Aluminum zirconium chloride hydroxide	[Al+3].[Al+3].[Cl-].[Cl-].[Cl-].[Cl-].[Cl-].[Cl-].[Cl-].[OH-].[OH-].[OH-].[OH-].[OH-].[OH-].[OH-].[Zr+4].[Zr+4]	Inorganic compounds	Mixed metal/non-metal compounds	Post-transition metal oxoanionic compounds	Post-transition metal hydroxides	non-standardized (ext)
4409	-4.394219203012775	-3.8081715	-6.713781944479182	-2.404878465897061	4.3089034785821205	0.664191636057005	1.2502393458498589	-1.6553711054094018	2.6535323731727187	-0.586047692316364	1.1427647912755	0.9104617604617604	58398-71-3	Calcium magnesium hydroxide oxide	[Ca+2].[Mg+2].[O-2].[OH-].[OH-]	Inorganic compounds	Mixed metal/non-metal compounds	Alkaline earth metal oxoanionic compounds	Alkaline earth metal hydroxides	non-standardized (ext)
4666	-4.442643441631703	-4.059054	-5.761657046735053	-2.6158378435728493	3.1458192031622034	0.9746721100022115	1.358261646079076	-0.344341495101138	2.8014777080610656	-0.3835895437740371	0.8008153821965107	0.6123038566910978	62314-22-1	1-Propanaminium, 2-hydroxy-N,N,N-trimethyl-, 2-ethylhexanoate (1:1)	CC(O)C[N+](C)(C)C.CCCCC(CC)C(=O)[O-]	Organic compounds	Lipids and lipid-like molecules	Fatty Acyls	Fatty acids and conjugates	non-standardized (ext)
4672	-8.020607472051402	-3.8198285	-6.74032986884673	-2.7321286883454405	4.008201180501289	-2.4933127644917272	1.707466214167137	-1.213035161287055	2.7951660192142347	-4.200778961766979	1.0989570763055747	0.5715624748814403	62-38-4	Phenylmercuric acetate	CC(=O)O[Hg]c1ccccc1	Organic compounds	Benzenoids	Benzene and substituted derivatives		non-standardized (ext)
4973	-5.105721145992415	-3.6973863	-6.259408256248579	-2.228536111942488	4.030872144306091	0.75457552575744	2.162910418306859	-0.3991115844987239	3.631760559807367	-1.40833488119139	1.0462764547814645	0.681786246805247	65113-55-5	C.I. Acid Yellow 36-C.I. Basic Violet 3 salt	CN(C)c1ccc(C(=C2C=CC(=[N+](C)C)C=C2)c2ccc(N(C)C)cc2)cc1.O=S(=O)([O-])c1cccc(N=Nc2ccc(Nc3ccccc3)cc2)c1	Organic compounds	Organoheterocyclic compounds	Azobenzenes		non-standardized (ext)
5021	-7.276407474943586	-3.7554405	-6.765146928920354	-2.429183389303874	4.335963539616479	-1.7406489208879672	1.7803180781987245	-1.2293883748647352	3.106575164751745	-3.520967001387067	1.1673968333423186	0.8675641025641025	65997-18-4	Frits, chemicals	O=[Pb].O=[Si]=O.O=[Si]=O	Inorganic compounds	Mixed metal/non-metal compounds	Post-transition metal organides	Post-transition metal oxides	non-standardized (ext)
5049	-3.3797363464049126	-3.479745	-5.277271402763653	-2.250778992467375	3.0264924102962785	2.11537209045408	2.0153635089117405	0.2178370340953388	3.2443294443916173	0.100008564788935	0.7747698565442779	0.8833333333333332	66402-68-4	Ceramic materials and wares, chemicals	O.O.O.O.[Cu].[Fe].[Fe].[Zn]	Inorganic compounds	Mixed metal/non-metal compounds	Transition metal organides	Transition metal oxides	non-standardized (ext)
5095	-3.792114068850682	-4.351855	-6.945726740555429	-2.964001486918617	3.981725253636812	1.844104943079172	1.2843642075515542	-1.3095077286255756	2.672217525011236	0.5597407323272967	1.0414763417129398	0.6081894576012223	6753-47-5	Picloram triisopropanolamine salt	CC(O)CN(CC(C)O)CC(C)O.Nc1c(Cl)c(Cl)nc(C(=O)O)c1Cl	Organic compounds	Organoheterocyclic compounds	Pyridines and derivatives	Pyridinecarboxylic acids and derivatives	non-standardized (ext)
5128	-3.3750090491330447	-3.3579745	-5.167523004114561	-2.4905963738417203	2.676926630272841	2.3350642916947377	2.3520988181283964	0.542550336713221	3.219476966986062	-0.0170345198666872	0.7107584355212888	0.0	67762-27-0	Alcohols, C16-18	CCCCCCCCCCCCCCCCCCO.CCCCCCCCCCCCCCCCO	Organic compounds	Lipids and lipid-like molecules	Fatty Acyls	Fatty alcohols	non-standardized (ext)
5282	-3.056080213904674	-3.9762037	-5.86126218709484	-2.5606073223165	3.30065486477834	2.117359561846051	1.1972361000518628	-0.6878224113441149	2.6128324534342253	0.920123466133778	0.8415947999403979	0.7842857142857141	68333-79-9	Ammonium polyphosphates	O=P([O-])([O-])[O-].[NH4+].[NH4+].[NH4+]	Inorganic compounds	Homogeneous non-metal compounds	Non-metal oxoanionic compounds	Non-metal phosphates	non-standardized (ext)
5522	-4.052953477942454	-4.5695295	-5.762824128588603	-3.227494138209379	2.535329990379224	1.4418326108843305	0.925256554141448	-0.2680380397618184	2.2672919506174054	0.5165760554437764	0.6456094242933096	0.735721239544769	68890-66-4	Piroctone olamine	Cc1cc(CC(C)CC(C)(C)C)n(O)c(=O)c1.NCCCO	Organic compounds	Organoheterocyclic compounds	Pyridines and derivatives	Hydropyridines	non-standardized (ext)
5528	-4.096869745500781	-3.7083108	-4.950777433130492	-2.5558162515623057	2.394961181568186	1.2259158307775648	1.6144747371828667	0.3720081431478539	2.7669693247160403	-0.3885589029867429	0.6102264829139981	0.5766317418491331	68909-77-3	Ethanol, 2,2'-oxybis-, reaction products with ammonia, morpholine derivs. residues	C1COCCN1.N.OCCOCCO	Organic compounds	Organoheterocyclic compounds	Oxazinanes	Morpholines	non-standardized (ext)
5692	-3.302181257714284	-3.3911757	-4.964926874136335	-2.368812478121453	2.5961143960148823	2.3217200187977367	2.2327255224013385	0.6589744023756856	3.255088798390568	0.0889944892034408	0.6667100465353315	0.2916666666666667	70693-32-2	Decanoic acid, mixed esters with neopentyl glycol and octanoic acid	CC(C)(CO)CO.CCCCCCCC(=O)O.CCCCCCCCCC(=O)O	Organic compounds	Lipids and lipid-like molecules	Fatty Acyls	Fatty acids and conjugates	non-standardized (ext)
5694	-4.089805413152808	-4.248559	-6.864095972981992	-2.536879636960076	4.327216336021916	1.698903014544266	1.5401494201424708	-1.0753875452849175	3.2518287907369987	0.158753584955102	1.1107201119705072	0.7506269592476489	70693-62-8	pentapotassium bis(peroxymonosulphate) bis(sulphate)	O=S(=O)(O)O[O-].O=S(=O)(O)O[O-].O=S(=O)([O-])O.O=S(=O)([O-])[O-].[K+].[K+].[K+].[K+].[K+]	Inorganic compounds	Mixed metal/non-metal compounds	Alkali metal oxoanionic compounds	Alkali metal peroxomonosulfates	non-standardized (ext)
5749	-6.815374473953459	-5.531527	-9.805957881518136	-2.850364451380479	6.955593430137657	-0.5767882236156467	0.7070592219062158	-3.567371631180324	3.388221798957333	-1.283847431564543	1.7908868613433155	0.5612856957304551	71751-41-2	Abamectin	CCC(C)C1OC2(C=CC1C)CC1CC(C/C=C(\C)C(OC3CC(OC)C(OC4CC(OC)C(O)C(C)O4)C(C)O3)C(C)/C=C/C=C3\COC4C(O)C(C)=CC(C(=O)O1)C34O)O2.COC1CC(OC2C(C)OC(OC3/C(C)=C/CC4CC(CC5(C=CC(C)C(C(C)C)O5)O4)OC(=O)C4C=C(C)C(O)C5OC/C(=C\C=C\C3C)C45O)CC2OC)OC(C)C1O	Organic compounds	Phenylpropanoids and polyketides	Macrolides and analogues		non-standardized (ext)
5760	-3.0781950516460346	-3.1982408	-5.161412315295006	-2.275270600047042	2.8861417152479643	2.577547324169095	2.457501599446271	0.4943300605201233	3.380471775768088	0.1200457053424908	0.768618129068156	0.5896752519596865	71902-01-7	Sorbitan, isooctadecanoate	CC(C)CCCCCCCCCCCCCCC(=O)O.OCC(O)C(O)C(O)C(O)O	Organic compounds	Lipids and lipid-like molecules	Fatty Acyls	Fatty acids and conjugates	non-standardized (ext)
5820	-3.5004644112898062	-4.477072	-7.415101963654657	-2.912367419037525	4.502734544617132	2.018487550236956	1.0418801929790298	-1.8961500021278952	2.6065845424892373	0.9766073507951548	1.178416907888295	0.7849469484763603	7320-34-5	Potassium pyrophosphate	O=P([O-])([O-])OP(=O)([O-])[O-].[K+].[K+].[K+].[K+]	Inorganic compounds	Mixed metal/non-metal compounds	Alkali metal oxoanionic compounds	Alkali metal pyrophosphates	non-standardized (ext)
5865	-2.657124732317289	-3.9696188	-6.719363056743415	-2.308692969827081	4.410670086916333	1.7739494056342964	0.4614553293158555	-2.2882889187918294	2.1223811681245044	1.312494064984957	1.139203178842848	0.9218376068376068	7429-90-5	Aluminum	[Al]	Inorganic compounds	Homogeneous metal compounds	Homogeneous post-transition metal compounds		non-standardized (ext)
5873	-2.087883420154462	-3.974095	-6.6746849513582	-2.305346386609832	4.369338564748369	2.297812205256099	0.4116005337548555	-2.2889893259476395	2.0803492388007294	1.886211685970416	1.126346136161125	0.8911904761904761	7439-95-4	Magnesium	[Mg]	Inorganic compounds	Homogeneous metal compounds	Homogeneous alkaline earth metal compounds		non-standardized (ext)
5876	-5.078771892001455	-3.944697	-6.772131449794862	-2.2981508966352924	4.473980553159569	-0.0967721778715762	1.0373028210904067	-1.7901317356649833	2.683848817494586	-1.1340749887726949	1.1594844093462802	0.8937950937950939	7439-98-7	Molybdenum	[Mo]	Inorganic compounds	Homogeneous metal compounds	Homogeneous transition metal compounds		non-standardized (ext)
5877	-4.575253919743915	-3.920816	-6.811342062689524	-2.307821185953697	4.503520876735827	0.1933323886135456	0.8477703610096645	-2.042755754332063	2.4607651224037634	-0.654437975072284	1.1722932380911946	0.9491428571428572	7440-02-0	Nickel	[Ni]	Inorganic compounds	Homogeneous metal compounds	Homogeneous transition metal compounds		non-standardized (ext)
5881	-5.089198243100409	-3.6933634	-5.346323687641432	-2.2549753437191056	3.091348343922326	-0.0563056166252286	1.3395291980963349	-0.3134310611662514	2.7779172827560745	-1.395834814984564	0.7870415771917726	0.9786172492090344	7440-22-4	Silver	[Ag]	Inorganic compounds	Homogeneous metal compounds	Homogeneous transition metal compounds		non-standardized (ext)
5882	-3.023985950825522	-3.747981	-5.515702613965988	-2.25678413993052	3.258918474035468	1.9186172980166347	1.1946221696669366	-0.5730993651238317	2.685819108911637	0.723995120646646	0.8296018943599287	0.9562710084033612	7440-24-6	Strontium	[Sr]	Inorganic compounds	Homogeneous metal compounds	Homogeneous alkaline earth metal compounds		non-standardized (ext)
5887	-4.369986850017543	-3.954506	-6.731158887752467	-2.292629122594932	4.438529765157535	0.8944531613266666	1.3099340801070618	-1.466718876408257	2.971810888749278	-0.4154809296073871	1.1473373398023252	0.9400899307091256	7440-33-7	Tungsten	[W]	Inorganic compounds	Homogeneous metal compounds	Homogeneous transition metal compounds		non-standardized (ext)
5888	-6.482660835425516	-3.7082717	-5.501652130262375	-2.2543104807245475	3.247341649537828	-1.3971561959990189	1.3772328970129517	-0.4161474908358774	2.8311941587019502	-2.774389093558451	0.8267892970534372	0.8961954711954713	7440-36-0	Antimony	[Sb]	Inorganic compounds	Homogeneous metal compounds	Homogeneous metalloid compounds		non-standardized (ext)
5890	-3.9282799205265904	-3.749766	-5.5160415272100085	-2.2540189612501003	3.262022565959908	1.2094791746542597	1.38799298308174	-0.3782824320291587	2.8837401339307496	-0.178513809152689	0.8303954244233331	0.9518660083877476	7440-39-3	Barium	[Ba]	Inorganic compounds	Homogeneous metal compounds	Homogeneous alkaline earth metal compounds		non-standardized (ext)
5891	-4.28216744311862	-3.6913488	-5.248604018299391	-2.2540872960813654	2.9945167222180253	-0.327346260066827	0.263472403402741	-1.2937828352475975	1.7007338869704278	-0.5908186519961838	0.7629287918409922	0.9348331613347094	7440-41-7	Beryllium	[Be]	Inorganic compounds	Homogeneous metal compounds	Homogeneous alkaline earth metal compounds		non-standardized (ext)
5893	-6.538416614481773	-3.944683	-6.739666547559306	-2.296429754004897	4.443236793554409	-1.4876039397646834	1.1061296084508467	-1.6888538728422169	2.7543829207121924	-2.593733539530601	1.1501271308761811	0.8668181818181818	7440-43-9	Cadmium	[Cd]	Inorganic compounds	Homogeneous metal compounds	Homogeneous transition metal compounds		non-standardized (ext)
5895	-3.584150954490913	-4.122194	-6.768383621344826	-2.3171366476212523	4.451246973723574	1.5623367761906848	1.024293908096721	-1.6218958906632284	2.8293510830603457	0.5380428588330615	1.1396464296249047	0.934291103932038	7440-45-1	Cerium	[Ce]	Inorganic compounds	Homogeneous metal compounds	Homogeneous lanthanide compounds		non-standardized (ext)
5897	-4.811761030097275	-3.6875153	-5.281715590565016	-2.254565467180376	3.02715012338464	-0.0414024805635825	1.0828432991593648	-0.5113570410313236	2.515793082353317	-1.124245771308212	0.7709482279566532	0.9617424242424242	7440-48-4	Cobalt	[Co]	Inorganic compounds	Homogeneous metal compounds	Homogeneous transition metal compounds		non-standardized (ext)
5902	-5.69197077957947	-3.7072191	-5.2770263682643925	-2.2537815047163035	3.023244863548089	-0.9848947880701884	0.9998568566262106	-0.5699503767551112	2.453294486792978	-1.9847516557391376	0.7702873119803508	0.9185383244206774	7440-62-2	Vanadium	[V]	Inorganic compounds	Homogeneous metal compounds	Homogeneous transition metal compounds		non-standardized (ext)
5903	-4.656399490288539	-3.9429097	-6.780676903041751	-2.3010390004865515	4.4796379025552	0.159111847074225	0.8726016219766097	-1.9651655656789877	2.5144723368762127	-0.7134897727287246	1.161693061701537	0.9672139268759044	7440-66-6	Zinc	[Zn]	Inorganic compounds	Homogeneous metal compounds	Homogeneous transition metal compounds		non-standardized (ext)
5904	-4.015474215130365	-3.944764	-6.771913280704776	-2.296759832499738	4.475153448205038	0.9446348961843444	1.0153452203512312	-1.8118041693900664	2.663349278814972	-0.0707103162808779	1.159676876534027	0.9515890837300178	7440-67-7	Zirconium	[Zr]	Inorganic compounds	Homogeneous metal compounds	Homogeneous transition metal compounds		non-standardized (ext)
5909	-4.799446459711716	-3.9380443	-6.768264885139686	-2.7461582923388805	4.022106592800806	0.4035809849821537	1.2649831481396017	-1.5652374404458165	2.4568691523549897	-0.8614021500956275	1.0920644095593572	0.8722222222222221	7446-07-3	Tellurium dioxide	O=[Te]=O	Inorganic compounds	Mixed metal/non-metal compounds	Metalloid organides	Metalloid oxides	non-standardized (ext)
5910	-6.340834042653522	-3.904912	-6.767483271218978	-2.738887117221623	4.028596153997356	-1.2956754226055234	1.140246600477275	-1.72232465117098	2.3062715028263754	-2.43592204771944	1.0993192866312622	0.8722222222222221	7446-08-4	Selenium dioxide	O=[Se]=O	Inorganic compounds	Homogeneous non-metal compounds	Other non-metal organides	Other non-metal oxides	non-standardized (ext)
5912	-6.37702084147803	-3.587313	-5.671637929530251	-2.3401580309874968	3.331479898542754	-0.8952014146030539	1.894506481595162	-0.1898185026552742	3.14166139588748	-2.7897079046951934	0.8611925289266268	0.7974937343358395	7446-14-2	Lead sulphate	O=S(=O)([O-])[O-].[Pb+2]	Inorganic compounds	Mixed metal/non-metal compounds	Post-transition metal oxoanionic compounds	Post-transition metal sulfates	non-standardized (ext)
5914	-3.531995759313303	-3.9133344	-6.769416364177781	-2.4313900698987068	4.338026294279074	1.9519066255619848	1.5705680407443403	-1.2855139793024926	3.0525123149765814	0.3813386103461207	1.139026685206175	0.7849469484763603	7446-26-6	Dizinc pyrophosphate	O=P([O-])([O-])OP(=O)([O-])[O-].[Zn+2].[Zn+2]	Inorganic compounds	Mixed metal/non-metal compounds	Transition metal oxoanionic compounds	Transition metal pyrophosphates	non-standardized (ext)
5933	-5.96545376323422	-3.8580039	-6.728618769985554	-2.419198078475247	4.309420691510308	-0.5316903278018943	1.5757595848862054	-1.2948553345532288	3.0145653569570787	-2.107449908482633	1.1367816265848398	0.9090598290598292	7487-94-7	Mercuric chloride	[Cl-].[Cl-].[Hg+2]	Inorganic compounds	Mixed metal/non-metal compounds	Transition metal salts	Transition metal chlorides	non-standardized (ext)
5967	-5.834850247331333	-4.0895624	-6.655903560804113	-2.5481386616632284	4.107764899140884	-0.4930458890694826	1.2522419307536574	-1.3140992025422629	2.7936656965986217	-1.7452878312546725	1.061499550053396	0.8200000000000001	753-73-1	Dimethyltin dichloride	C[Sn](C)(Cl)Cl	Organic compounds	Organometallic compounds	Organo-post-transition metal compounds	Organotin compounds	non-standardized (ext)
5979	-2.651307787603665	-3.4428596	-5.953748415664221	-2.297020549273232	3.656727866390989	2.5008520844815663	1.7093002103891075	-0.8015885435789903	2.855139322811999	0.7915518620545381	0.9785751980267664	0.6956862745098039	7558-79-4	Dibasic sodium phosphate	O=P([O-])([O-])O.[Na+].[Na+]	Inorganic compounds	Mixed metal/non-metal compounds	Alkali metal oxoanionic compounds	Alkali metal phosphates	non-standardized (ext)
5980	-2.85982845336425	-3.5052695	-5.706718067776729	-2.322997566782273	3.3837205009944555	2.219265925099946	1.5738248536156505	-0.6276236893125324	2.7560968116819238	0.6454410740710528	0.8846654116766431	0.696845694799659	7558-80-7	Monosodium phosphate	O=P([O-])(O)O.[Na+]	Inorganic compounds	Mixed metal/non-metal compounds	Alkali metal oxoanionic compounds	Alkali metal phosphates	non-standardized (ext)
5982	-5.317320185225526	-3.707383	-5.557574721061506	-2.5456342717937965	3.0119404492677098	-0.1774473929928257	1.4324898639286416	-0.417701928828806	2.594238520438904	-1.6099372678213513	0.7754345705197656	0.7460039960039959	75-60-5	Dimethylarsinic acid	C[As](C)(=O)O	Organic compounds	Organometallic compounds	Organometalloid compounds	Organoarsenic compounds	non-standardized (ext)
6009	-2.829858863779815	-3.4693182	-5.882643030324866	-2.2976434631840084	3.5849995671408577	2.384826066970786	1.7453667810764637	-0.6679580995742649	2.9170414675665928	0.639459287694184	0.9500323159523576	0.7842857142857141	7601-54-9	Trisodium phosphate	O=P([O-])([O-])[O-].[Na+].[Na+].[Na+]	Inorganic compounds	Mixed metal/non-metal compounds	Alkali metal oxoanionic compounds	Alkali metal phosphates	non-standardized (ext)
6031	-1.5344342536972706	-3.816921	-6.770331206765036	-2.327194046648094	4.443137160116942	3.244324583749264	0.9618378345257884	-1.991572369318502	2.4515647907984404	2.28248674201501	1.1710270128996636	0.8595238095238095	7631-86-9	Silica	O=[Si]=O	Inorganic compounds	Mixed metal/non-metal compounds	Metalloid organides	Metalloid oxides	non-standardized (ext)
6032	-3.645602962064483	-3.8617191	-5.744857195743236	-2.6154351489788934	3.129422046764342	1.3716892064167043	1.1555730316519988	-0.7275650272620481	2.401857019502294	0.2161161694052435	0.8026767998158092	0.746374458874459	7631-90-5	Sodium bisulfite	O=S([O-])O.[Na+]	Inorganic compounds	Mixed metal/non-metal compounds	Alkali metal oxoanionic compounds	Alkali metal sulfites	non-standardized (ext)
6035	-3.5978752722919976	-3.9734464	-5.771193530685341	-2.6159546543381893	3.155238876347152	1.2409423466903324	0.8653712528703709	-0.9323759117030114	2.2228629646441407	0.375571096879145	0.8043893541815901	0.8491877687529861	7632-00-0	Sodium nitrite	O=N[O-].[Na+]	Inorganic compounds	Mixed metal/non-metal compounds	Alkali metal oxoanionic compounds	Alkali metal nitrites	non-standardized (ext)
6039	-5.223752533865775	-3.7197902	-6.201075848088482	-2.280524702917345	3.920551145171136	-0.1103473719039944	1.3936149465218175	-1.0876706861267011	2.8328804590444348	-1.5039623136051548	1.0164511211452898	0.9169963369963372	7646-79-9	Cobalt chloride	[Cl-].[Cl-].[Co+2]	Inorganic compounds	Mixed metal/non-metal compounds	Transition metal salts	Transition metal chlorides	non-standardized (ext)
6040	-4.894309295956519	-3.8414364	-6.730041206438301	-2.412272974047635	4.317768232390666	0.2401738144385465	1.2930467082193295	-1.5955580960432358	2.72221013634743	-1.0528729098481202	1.141070151008845	0.9169963369963372	7646-85-7	Zinc chloride	[Cl-].[Cl-].[Zn+2]	Inorganic compounds	Mixed metal/non-metal compounds	Transition metal salts	Transition metal chlorides	non-standardized (ext)
6043	-3.7508688480965104	-3.665085	-6.43672679703009	-2.2530954456447025	4.183631351385388	1.2615212026342	1.3473049628026377	-1.4243367462993797	2.759294605086008	-0.0857837708107438	1.101145808893279	0.9134920634920636	7647-15-6	Sodium bromide	[Br-].[Na+]	Inorganic compounds	Mixed metal/non-metal compounds	Alkali metal salts	Alkali metal bromides	non-standardized (ext)
6063	-5.178988389729914	-3.6742067	-6.436712210022235	-2.2530121643125325	4.183700045709703	-0.5558632011993824	0.9489184564449616	-1.813587021491704	2.370113024217998	-1.5047816560263003	1.0997296839108197	0.9312922371745902	7681-49-4	Sodium fluoride	[F-].[Na+]	Inorganic compounds	Mixed metal/non-metal compounds	Alkali metal salts	Alkali metal fluorides	non-standardized (ext)
6064	-3.678967011510632	-3.8119993	-6.169630070888336	-2.2836519786660423	3.8859780922222935	1.1928510211009145	1.0598186950075172	-1.2978120382767893	2.5881660539455043	0.1330323094732546	0.998107817998209	0.8527472527472527	7681-52-9	Sodium hypochlorite	[Na+].[O-]Cl	Inorganic compounds	Mixed metal/non-metal compounds	Alkali metal oxoanionic compounds	Alkali metal hypochlorites	non-standardized (ext)
6066	-3.577045465000349	-3.792221	-6.128438997945606	-2.4250285774739493	3.703410420471657	1.7019572124006832	1.4867816125819575	-0.8494363205445741	2.8539740999270826	0.2151756043355885	0.9593246004108708	0.828421052631579	7681-57-4	Sodium metabisulfite	O=S([O-])S(=O)(=O)[O-].[Na+].[Na+]	Inorganic compounds	Mixed metal/non-metal compounds	Alkali metal oxoanionic compounds	Alkali metal dithionites	non-standardized (ext)
6071	-5.989807388973009	-4.275732	-5.779896466038517	-2.8510868607690454	2.928809605269472	-0.4250987257166174	1.2889766309866242	-0.2151878027821252	2.713621802487346	-1.7140753485677358	0.7465161226885542	0.6276470588235294	76-87-9	Triphenyltin hydroxide	O[Sn](c1ccccc1)(c1ccccc1)c1ccccc1	Organic compounds	Benzenoids	Benzene and substituted derivatives		non-standardized (ext)
6086	-3.3757494198057905	-4.251753	-6.588788502311801	-2.4598145829619087	4.128973919349892	1.13030891198455	0.2543054679429587	-2.0827301705214607	2.046243748828432	0.8760034335877642	1.0522137992729637	0.9400033506225456	7704-34-9	Sulfur	[S]	Inorganic compounds	Homogeneous non-metal compounds	Other non-metal organides	Other non-metal sulfides	non-standardized (ext)
6088	-3.484895665505188	-3.8944259	-6.729099890170882	-2.4312155275751364	4.297884362595745	1.725165894336088	1.3156356675101997	-1.5190383303296051	2.77884603226614	0.4095302034828489	1.1292487640378426	0.897948717948718	7705-08-0	Ferric chloride	[Cl-].[Cl-].[Cl-].[Fe+3]	Inorganic compounds	Mixed metal/non-metal compounds	Transition metal salts	Transition metal chlorides	non-standardized (ext)
6100	-3.1175621907230693	-3.835267	-5.673956468397472	-2.540422572511652	3.13353389588582	1.9432300512137648	1.2255251763852608	-0.6131642264606376	2.5203696694251825	0.7177048762324971	0.800956205421386	0.696845694799659	7722-76-1	Ammonium phosphate	O=P([O-])(O)O.[NH4+]	Inorganic compounds	Homogeneous non-metal compounds	Non-metal oxoanionic compounds	Non-metal phosphates	non-standardized (ext)
6102	-3.4943166015593405	-4.5228543	-7.686476113400945	-3.0107946577340843	4.6756814556668616	1.9304033690692	0.9018656503138932	-2.2617561427724047	2.4139253128944564	1.028537726596177	1.242001957559292	0.7732168656936459	7722-88-5	Tetrasodium pyrophosphate	O=P([O-])([O-])OP(=O)([O-])[O-].[Na+].[Na+].[Na+].[Na+]	Inorganic compounds	Mixed metal/non-metal compounds	Alkali metal oxoanionic compounds	Alkali metal pyrophosphates	non-standardized (ext)
6103	-6.02808496183815	-4.144548	-6.591050786044347	-2.326762145483469	4.264288640560878	-1.5370876678228969	0.3464493696575396	-2.1000534920290934	2.1642351485317843	-1.883537022537613	1.0876586701473194	0.8099999999999999	7723-14-0	Phosphorus	[P]	Inorganic compounds	Homogeneous non-metal compounds	Homogeneous other non-metal compounds		non-standardized (ext)
6104	-4.963183367440892	-4.66404	-6.137896611168262	-3.094585062467325	3.0433115487009377	0.240415148894343	0.5395584146093458	-0.9342980948330272	2.1090134538679104	-0.2991432787873274	0.7755851861193337	0.8147619047619047	7726-95-6	Bromine	BrBr	Inorganic compounds	Homogeneous non-metal compounds	Homogeneous halogens		non-standardized (ext)
6107	-4.369470917648589	-3.905558	-5.777089426610116	-2.621986840486211	3.1551025861239053	0.9888523348906744	1.4527651474468506	-0.4187661740708531	2.736336412053052	-0.4639128083651416	0.8075549039044354	0.8279378881987578	7727-54-0	Diammonium peroxydisulfate	O=S(=O)([O-])OOS(=O)(=O)[O-].[NH4+].[NH4+]	Inorganic compounds	Homogeneous non-metal compounds	Non-metal oxoanionic compounds	Non-metal peroxodisulfates	non-standardized (ext)
6108	-3.20534731612386	-3.749038	-6.7251849333699125	-2.4309792809767528	4.29420565239316	2.0026988030425192	1.4590081206993852	-1.517138814203533	2.777066838189626	0.543690664909465	1.1551232084620393	0.7974937343358395	7733-02-0	Zinc sulfate	O=S(=O)([O-])[O-].[Zn+2]	Inorganic compounds	Mixed metal/non-metal compounds	Transition metal oxoanionic compounds	Transition metal sulfates	non-standardized (ext)
6117	-3.0700118224159887	-3.4539177	-5.638991362006846	-2.307302272372215	3.3316890896346307	2.082408013768412	1.6985020974632687	-0.4865715258224459	2.845117563812185	0.383905919359524	0.873539569973386	0.7974937343358395	7757-82-6	Sodium sulfate anyhdrous	O=S(=O)([O-])[O-].[Na+].[Na+]	Inorganic compounds	Mixed metal/non-metal compounds	Alkali metal oxoanionic compounds	Alkali metal sulfates	non-standardized (ext)
6118	-3.6846689868977087	-3.9053276	-5.891232644110652	-2.65407449031498	3.237158153795672	1.4158531901364866	1.1951946004259235	-0.7907104670764562	2.446447686719216	0.2206585716197473	0.8331958928145601	0.8025	7757-83-7	Sodium sulfite	O=S([O-])[O-].[Na+].[Na+]	Inorganic compounds	Mixed metal/non-metal compounds	Alkali metal oxoanionic compounds	Alkali metal sulfites	non-standardized (ext)
6119	-2.8246334647793634	-3.8102262	-6.759850614653113	-2.3881792191016675	4.371671395551446	2.2555707866012105	1.269978065567931	-1.6796463632725396	2.6920250322789063	0.985592737231745	1.1597184231461757	0.6956862745098039	7757-86-0	Magnesium hydrogenorthophosphate	O=P([O-])([O-])O.[Mg+2]	Inorganic compounds	Mixed metal/non-metal compounds	Alkaline earth metal oxoanionic compounds	Alkaline earth metal phosphates	non-standardized (ext)
6120	-3.201160694593441	-3.864019	-6.762158781851007	-2.38621240782254	4.375946374028468	2.2185555479432613	1.5556973472490092	-1.342442539314305	3.0335038347141623	0.662858222490299	1.1516199728000474	0.7716541353383459	7757-87-1	Trimagnesium phosphate	O=P([O-])([O-])[O-].O=P([O-])([O-])[O-].[Mg+2].[Mg+2].[Mg+2]	Inorganic compounds	Mixed metal/non-metal compounds	Alkaline earth metal oxoanionic compounds	Alkaline earth metal phosphates	non-standardized (ext)
6121	-2.884677020052404	-3.8117871	-6.75954880442985	-2.4070891497345457	4.352459654695305	2.249040678650172	1.3219305681168922	-1.6258311057272743	2.7266285489680304	0.9271101083960822	1.1566745610070182	0.6956862745098039	7757-93-9	Calcium hydrogen phosphate	O=P([O-])([O-])O.[Ca+2]	Inorganic compounds	Mixed metal/non-metal compounds	Alkaline earth metal oxoanionic compounds	Alkaline earth metal phosphates	non-standardized (ext)
6122	-3.802867703406976	-3.6650522	-6.738421075829281	-2.2533016091893225	4.485119466639959	1.2726865569911412	1.4105020812279945	-1.662866815431164	2.822252651208795	-0.1378155278851256	1.198950165315109	0.9134920634920636	7758-02-3	Potassium bromide	[Br-].[K+]	Inorganic compounds	Mixed metal/non-metal compounds	Alkali metal salts	Alkali metal bromides	non-standardized (ext)
6125	-2.802473508986796	-3.44311	-5.921182698058746	-2.2980893797633444	3.6230933182954015	2.4385098167751225	1.7978733540043366	-0.6801993722968276	2.942893945998574	0.640636480179464	0.967577277472873	0.6956862745098039	7758-11-4	Dipotassium hydrogenorthophosphate	O=P([O-])([O-])O.[K+].[K+]	Inorganic compounds	Mixed metal/non-metal compounds	Alkali metal oxoanionic compounds	Alkali metal phosphates	non-standardized (ext)
6126	-3.382122003675584	-4.400755	-7.301823720134809	-2.754398030278348	4.547425689856461	1.9641077075528244	0.9454747876884196	-1.9555940089064008	2.591831680950061	1.018632924913283	1.1815978021763287	0.7549603174603174	7758-16-9	Sodium pyrophosphate	O=P([O-])(O)OP(=O)([O-])O.[Na+].[Na+]	Inorganic compounds	Mixed metal/non-metal compounds	Alkali metal oxoanionic compounds	Alkali metal pyrophosphates	non-standardized (ext)
6128	-3.255948904853264	-3.8409634	-6.758467455145296	-2.3892518037618578	4.369215651383438	2.113359740610197	1.5283452698491085	-1.3891588096818352	2.980056841701604	0.585014458794197	1.1537311136948154	0.696845694799659	7758-23-8	Calcium biphosphate	O=P([O-])(O)O.O=P([O-])(O)O.[Ca+2]	Inorganic compounds	Mixed metal/non-metal compounds	Alkaline earth metal oxoanionic compounds	Alkaline earth metal phosphates	non-standardized (ext)
6129	-3.710290427711069	-4.556892	-7.623849114306532	-3.0086919457484904	4.615157168558042	1.855394499987768	1.0087929997780467	-2.058164186607695	2.5569929819503465	0.8466014904713042	1.2162350897057363	0.7955131570692211	7758-29-4	Pentasodium triphosphate	O=P([O-])([O-])OP(=O)([O-])OP(=O)([O-])[O-].[Na+].[Na+].[Na+].[Na+].[Na+]	Inorganic compounds	Mixed metal/non-metal compounds	Alkali metal oxoanionic compounds	Alkali metal phosphates	non-standardized (ext)
6131	-3.261155632194207	-3.8631103	-6.760272414053156	-2.3902699896729525	4.370002424380203	2.230449758543948	1.6284950694174287	-1.2686670233150017	3.101335401065202	0.6019546716845774	1.1505245843737728	0.7842857142857141	7758-87-4	Tricalcium phosphate	O=P([O-])([O-])[O-].O=P([O-])([O-])[O-].[Ca+2].[Ca+2].[Ca+2]	Inorganic compounds	Mixed metal/non-metal compounds	Alkaline earth metal oxoanionic compounds	Alkaline earth metal phosphates	non-standardized (ext)
6133	-3.997794949431726	-3.6651125	-6.311463105339613	-2.2525848137193805	4.058878291620233	0.9978358583307196	1.3305183037074686	-1.3158322975771677	2.743045994043065	-0.3326824540093627	1.0619655428166892	0.9169963369963372	7758-89-6	Copper(I) chloride	[Cl-].[Cu+]	Inorganic compounds	Mixed metal/non-metal compounds	Transition metal salts	Transition metal chlorides	non-standardized (ext)
6134	-4.13442254986061	-3.8406608	-6.728721635272209	-2.405766367040952	4.322955268231257	0.9685288445176922	1.262290574932741	-1.6257702408939068	2.6971850273373503	-0.2937617393900291	1.1417594546558532	0.8911111111111112	7758-94-3	Iron(II) chloride	[Cl-].[Cl-].[Fe+2]	Inorganic compounds	Mixed metal/non-metal compounds	Transition metal salts	Transition metal chlorides	non-standardized (ext)
6136	-4.521511818031317	-3.5475864	-5.634885565754623	-2.3303683836437283	3.304517182110895	0.681545558583237	1.655470921036627	-0.4318281891400695	2.8726889929708253	-0.9739253769912776	0.8562885327389963	0.7974937343358395	7758-98-7	Copper sulfate	O=S(=O)([O-])[O-].[Cu+2]	Inorganic compounds	Mixed metal/non-metal compounds	Transition metal oxoanionic compounds	Transition metal sulfates	non-standardized (ext)
6137	-3.9147320733602298	-4.065209	-5.788607297970032	-2.621824819711204	3.166782478258828	1.3153897266528722	1.1649128851256527	-0.5584854979569295	2.608296980301898	0.1504768385355221	0.8061486805405907	0.6564102564102563	7761-88-8	Silver nitrate	O=[N+]([O-])[O-].[Ag+]	Inorganic compounds	Mixed metal/non-metal compounds	Transition metal oxoanionic compounds	Transition metal nitrates	non-standardized (ext)
6141	-3.585265276517212	-3.6651075	-6.070131433029692	-2.314458379896522	3.75567305313317	1.6136968089312371	1.5338546087872655	-0.871169347581243	2.884503705551927	0.0798422121149902	0.9769508672931072	0.8161490683229815	7772-98-7	Sodium thiosulfate	O=S(=O)([O-])[S-].[Na+].[Na+]	Inorganic compounds	Mixed metal/non-metal compounds	Alkali metal organides	Alkali metal oxides	non-standardized (ext)
6143	-4.181641608788061	-3.717336	-6.201110555055847	-2.280393825438958	3.9207167296168888	0.918190905263906	1.3824965694214464	-1.1012780410038807	2.819438688613008	-0.4643056693807121	1.0167576261451603	0.9169963369963372	7773-01-5	Manganese(II) chloride	[Cl-].[Cl-].[Mn+2]	Inorganic compounds	Mixed metal/non-metal compounds	Transition metal salts	Transition metal chlorides	non-standardized (ext)
6147	-4.223114390049593	-3.5465417	-5.957132733912575	-2.344848065985233	3.612284667927341	0.8039904758297579	1.4805631674614044	-0.9300278680332236	2.682256799894118	-0.6765726992231773	0.95360837465552	0.9023809523809524	7775-09-9	Sodium chlorate	[Na+].[O-][Cl+2]([O-])[O-]	Inorganic compounds	Mixed metal/non-metal compounds	Alkali metal salts	Alkali metal chlorides	non-standardized (ext)
6149	-3.685055238504678	-3.838158	-5.756775107346174	-2.4501246990623518	3.3066504082838226	1.5557684770129876	1.402665831843848	-0.5159513918285082	2.7906990164553145	0.1531026537224948	0.8442150442853802	0.8153014936382075	7775-14-6	Dithionous acid, disodium salt	O=S([O-])S(=O)[O-].[Na+].[Na+]	Inorganic compounds	Mixed metal/non-metal compounds	Alkali metal oxoanionic compounds	Alkali metal dithionites	non-standardized (ext)
6150	-3.8605585143626033	-3.5496395	-5.586724022806732	-2.3259781607209358	3.2607458620857965	0.957667379251352	1.2685864485876202	-0.7684981291927764	2.49224773289302	-0.3109190509379207	0.842611149641218	0.8662180629827688	7775-19-1	Sodium metaborate	O=B[O-].[Na+]	Inorganic compounds	Mixed metal/non-metal compounds	Metalloid organides	Metalloid oxides	non-standardized (ext)
6151	-4.063178666846567	-4.099474	-6.0190175960445815	-2.6765575055217448	3.3424600905228368	1.3135916724224874	1.2772963960978787	-0.6422472567755271	2.700212833747309	0.0362952864005032	0.8526004466740503	0.8279378881987578	7775-27-1	Sodium persulfate	O=S(=O)([O-])OOS(=O)(=O)[O-].[Na+].[Na+]	Inorganic compounds	Mixed metal/non-metal compounds	Alkali metal oxoanionic compounds	Alkali metal peroxodisulfates	non-standardized (ext)
6152	-3.287583540890958	-3.8012025	-6.729872367038205	-2.436028276125735	4.2938440909124695	1.846405395423801	1.3327863835371496	-1.5958834307234455	2.697960660189024	0.5136189947383145	1.1450704308726152	0.7974937343358395	7778-18-9	Calcium sulfate	O=S(=O)([O-])[O-].[Ca+2]	Inorganic compounds	Mixed metal/non-metal compounds	Alkaline earth metal oxoanionic compounds	Alkaline earth metal sulfates	non-standardized (ext)
6155	-3.227757860325753	-3.4704728	-5.882639298080407	-2.297813455630908	3.584825842449499	2.099118483689098	1.856403521828163	-0.5557629540655559	3.029062888383943	0.242714952326835	0.94980009272844	0.7842857142857141	7778-53-2	Tripotassium phosphate	O=P([O-])([O-])[O-].[K+].[K+].[K+]	Inorganic compounds	Mixed metal/non-metal compounds	Alkali metal oxoanionic compounds	Alkali metal phosphates	non-standardized (ext)
6156	-6.146491861661005	-3.5786793	-6.558617246292475	-2.36081170674067	4.197805539551805	-1.0048947353504156	1.562917817303397	-1.417020119981886	2.780785419569919	-2.567812538464594	1.145270145956924	0.8837092731829573	7778-74-7	Potassium perchlorate	[K+].[O-][Cl+3]([O-])([O-])[O-]	Inorganic compounds	Mixed metal/non-metal compounds	Alkali metal salts	Alkali metal chlorides	non-standardized (ext)
6157	-3.1171479685630725	-3.509314	-5.933133760991462	-2.324767142715128	3.608366618276333	2.0166590977116075	1.6244929971443958	-0.7993266947167815	2.809039923559552	0.3921660916481091	0.9552948915298894	0.696845694799659	7778-77-0	Monobasic potassium phosphate	O=P([O-])(O)O.[K+]	Inorganic compounds	Mixed metal/non-metal compounds	Alkali metal oxoanionic compounds	Alkali metal phosphates	non-standardized (ext)
6168	-6.406392740046999	-3.7072575	-5.356769160251481	-2.253748741699041	3.10302041855244	-1.508985600385419	1.1901496146953756	-0.459362020589901	2.643658397962539	-2.699135230815432	0.7900958264906486	0.9395987443355864	7782-49-2	Selenium	[Se]	Inorganic compounds	Homogeneous non-metal compounds	Homogeneous other non-metal compounds		non-standardized (ext)
6169	-4.048267094653976	-4.5225024	-6.7162614556260944	-2.6620394382995727	4.054222017326522	0.8024158916805645	0.3281805700528803	-1.8655784692915536	2.188643548034968	0.4742353276787874	1.03206380756368	0.8133333333333335	7782-50-5	Chlorine	ClCl	Inorganic compounds	Homogeneous non-metal compounds	Homogeneous halogens		non-standardized (ext)
6177	-4.0074438836724	-4.2074995	-6.477778803573118	-2.66691128972123	3.810867513851888	1.1634306933289276	0.963375059966463	-1.306904226571791	2.503963287280097	0.2000556204169559	0.9759789149605425	0.8161490683229815	7783-18-8	Ammonium thiosulfate	O=S(=O)([O-])[S-].[NH4+].[NH4+]	Inorganic compounds	Homogeneous non-metal compounds	Non-metal oxoanionic compounds	Non-metal thiosulfates	non-standardized (ext)
6179	-2.7182652424363702	-3.9159262	-5.73483539900164	-2.557602057075894	3.177233341925746	2.4024928958418523	1.2048319252626385	-0.6140772607234177	2.563156081202328	1.197660975596467	0.8102618949887964	0.6956862745098039	7783-28-0	Diammonium hydrogen phosphate	O=P([O-])([O-])O.[NH4+].[NH4+]	Inorganic compounds	Homogeneous non-metal compounds	Non-metal oxoanionic compounds	Non-metal phosphates	non-standardized (ext)
6185	-5.560802412286601	-3.6651075	-6.270880870298424	-2.252494445400821	4.018386424897603	-0.4044925825597149	1.4912023530657028	-1.1145710405715374	2.903815384326065	-1.895694923654399	1.0494327123945164	0.9146153846153846	7783-90-6	Silver chloride	[Ag+].[Cl-]	Inorganic compounds	Mixed metal/non-metal compounds	Transition metal salts	Transition metal chlorides	non-standardized (ext)
6186	-5.440353237248496	-4.4119897	-6.752189206283223	-2.294639689634591	4.457549516648632	-0.0697069375630735	0.9586566179829348	-1.3815429065978	3.076006610050832	-1.0283635483752054	1.1353375860925772	0.8793181818181818	7783-96-2	Silver iodide (AgI)	[Ag]I	Inorganic compounds	Mixed metal/non-metal compounds	Transition metal salts	Transition metal iodides	non-standardized (ext)
6190	-2.996813774406843	-3.8598888	-6.758940858446317	-2.396739322663003	4.3622015357833135	2.08937515268523	1.2263001456435252	-1.6727519313542434	2.68944960442907	0.8630750176311208	1.1496049973251432	0.7842857142857141	7784-30-7	Monoaluminum phosphate	O=P([O-])([O-])[O-].[Al+3]	Inorganic compounds	Mixed metal/non-metal compounds	Post-transition metal oxoanionic compounds	Post-transition metal phosphates	non-standardized (ext)
6193	-5.52120086006236	-4.402902	-6.757025110015551	-2.2975719375222297	4.459453172493321	-0.2475700280007345	0.8707286913529704	-1.4833942779539253	2.976058894539396	-1.1182987337501045	1.1356533225263297	0.8445238095238097	7785-23-1	Silver bromide (AgBr)	Br[Ag]	Inorganic compounds	Mixed metal/non-metal compounds	Transition metal salts	Transition metal bromides	non-standardized (ext)
6196	-3.456056574880219	-4.5860496	-7.552816342758897	-3.0869472632142623	4.4658690795446345	2.0294987660752004	0.8995057969611696	-2.0672610018034776	2.398608077741157	1.129992981851959	1.1767340987639143	0.8800522875816993	7785-84-4	Sodium trimetaphosphate	O=P1([O-])OP(=O)([O-])OP(=O)([O-])O1.[Na+].[Na+].[Na+]	Inorganic compounds	Mixed metal/non-metal compounds	Alkali metal oxoanionic compounds	Alkali metal phosphates	non-standardized (ext)
6197	-3.106414128358224	-3.5475864	-5.634885565754623	-2.3303683836437283	3.304517182110895	2.0725656950478184	1.6313933678281158	-0.4559057423485808	2.848611439762314	0.441172312681815	0.8562885327389963	0.7974937343358395	7785-87-7	Manganese sulfate (1:1)	O=S(=O)([O-])[O-].[Mn+2]	Inorganic compounds	Mixed metal/non-metal compounds	Transition metal oxoanionic compounds	Transition metal sulfates	non-standardized (ext)
6201	-2.723135896765413	-3.8685412	-6.733986024898606	-2.430023311697324	4.303962713201281	2.255551229805261	1.1101458920652942	-1.7552988983279314	2.54866381487335	1.1454053439267255	1.135089089599556	0.9090598290598292	7786-30-3	Magnesium chloride	[Cl-].[Cl-].[Mg+2]	Inorganic compounds	Mixed metal/non-metal compounds	Alkaline earth metal salts	Alkaline earth metal chlorides	non-standardized (ext)
6209	-4.870341818510008	-3.8826034	-5.844964152374711	-2.6108334921315577	3.234130660243153	0.6038671586849493	1.5916055679356265	-0.3707551751797537	2.8633754850634	-0.98773841160388	0.8306972719502874	0.8440646760646761	7789-12-0	Sodium dichromate dihydrate	O.O.O=[Cr](=O)([O-])O[Cr](=O)(=O)[O-].[Na+].[Na+]	Inorganic compounds	Mixed metal/non-metal compounds	Miscellaneous mixed metal/non-metals	Miscellaneous metallic oxoanionic compounds	non-standardized (ext)
6210	-4.191094365224309	-4.408924	-6.489120455859077	-2.7823528248469698	3.706767631012108	1.223559826095598	1.005730085926067	-1.0744662645391705	2.6323013664729373	0.217829737558894	0.944228983487102	0.902401960784314	7789-17-5	Cesium iodide (CsI)	I[Cs]	Inorganic compounds	Mixed metal/non-metal compounds	Alkali metal salts	Alkali metal iodides	non-standardized (ext)
6211	-4.376590173285954	-3.815192	-5.758395566962829	-2.522875464833906	3.235520102128923	0.9132417200137816	1.4746399177284704	-0.4685636736630935	2.766956428465829	-0.561398189109318	0.8296339659790194	0.6564102564102563	7789-18-6	Cesium nitrate	O=[N+]([O-])[O-].[Cs+]	Inorganic compounds	Mixed metal/non-metal compounds	Alkali metal oxoanionic compounds	Alkali metal nitrates	non-standardized (ext)
6219	-4.617017336259344	-3.8088791	-6.719363097916801	-2.424793378935591	4.29456971898121	0.684043058954399	1.49218127574764	-1.4183027027030588	2.876267016278152	-0.8081381992201591	1.14165304771232	0.8714285714285716	7789-82-4	Calcium molybdate(VI)	[Ca+2].[Mo+6].[O-2].[O-2].[O-2].[O-2]	Inorganic compounds	Mixed metal/non-metal compounds	Alkaline earth metal organides	Alkaline earth metal oxides	non-standardized (ext)
6223	-3.783416535457482	-3.7558165	-5.707858431731511	-2.482474506456537	3.2253839252749734	1.0550862404764765	1.082686325746385	-0.8693556557975525	2.356028269477421	-0.02760007580172	0.8280799914723495	0.6564102564102563	7790-69-4	Nitric acid, lithium salt (1:1)	O=[N+]([O-])[O-].[Li+]	Inorganic compounds	Mixed metal/non-metal compounds	Alkali metal oxoanionic compounds	Alkali metal nitrates	non-standardized (ext)
6228	-5.819165958319047	-3.799577	-6.794103607046862	-2.422929373810085	4.371174233236777	-0.7491724474553078	1.2704164983966346	-1.724110096183123	2.647064137053655	-2.019588960562089	1.168334203384015	0.8761904761904761	7790-98-9	Ammonium perchlorate	[NH4+].[O-][Cl+3]([O-])([O-])[O-]	Inorganic compounds	Homogeneous non-metal compounds	Halogen organides	Halogen oxides	non-standardized (ext)
6235	-8.37347653039877	-4.0110016	-5.92579258960141	-3.0383577418541137	2.887434847747296	-2.8636720603192307	1.4988028967370457	-0.4159881195218702	2.471446728225426	-4.362474943484708	0.7602803624208548	0.7483957219251337	78-00-2	Tetraethyl lead	CC[Pb](CC)(CC)CC	Organic compounds	Organometallic compounds	Organo-post-transition metal compounds	Organolead compounds	non-standardized (ext)
6237	-6.301191158294439	-4.139609	-5.905106578786335	-2.326433730489637	3.5786728482966983	-1.7697377887378176	0.3918444973990153	-1.3736532092297138	2.2050196390669847	-2.16158229827857	0.9126043039415366	0.933684012066365	7803-51-2	Phosphine	P	Inorganic compounds	Homogeneous non-metal compounds	Homogeneous other non-metal compounds		non-standardized (ext)
6238	-5.872621759312031	-3.7958767	-6.737732563946888	-2.4290831981080867	4.308649365838801	-0.8045175674547478	1.2722274419345163	-1.6696283720896048	2.639020993749196	-2.076745017902729	1.1496327611931172	0.8805555555555555	7803-55-6	Ammonium metavanadate	O=[V-](=O)=O.[NH4+]	Inorganic compounds	Mixed metal/non-metal compounds	Transition metal organides	Transition metal oxides	non-standardized (ext)
6336	-4.933437822710105	-4.7252955	-8.865547534225412	-3.039169400987476	5.826378133237936	0.7558017569215718	0.9639440471768588	-3.176307954593735	2.6500701786442007	-0.2081422790394507	1.589913320575524	0.794651493598862	8000-78-0	Garlic oil	C=CCSS(=O)CC=C.C=CCSSCCC.C=CCSSSCC=C	Organic compounds	Organic acids and derivatives	Thiosulfinic acid esters		non-standardized (ext)
6555	-3.7257365779272513	-3.814257	-5.906253061327381	-2.3177625387133496	3.588490522614032	0.9559116197922516	0.8673912876410484	-1.224604863607878	2.363885659006153	0.088520328582148	0.9165988272426192	0.8384615384615385	84539-53-7	non specified (UVCB substance)	NON	Inorganic compounds	Homogeneous non-metal compounds	Homogeneous other non-metal compounds		non-standardized (ext)
6655	-3.886970485347237	-3.5102372	-6.756456379175219	-2.29982617233916	4.45663020683606	1.1991044686482886	1.5758377345365435	-1.670381425179694	2.786248781656365	-0.376733268397774	1.2218258519073006	0.8748203842940685	85392-66-1	Potassium difluorodihydroxyborate(1-)	O[B-](O)(F)F.[K+]	Inorganic compounds	Mixed metal/non-metal compounds	Metalloid salts	Metalloid fluorides	non-standardized (ext)
6883	-3.4299411221003395	-3.5850875	-5.523503537324195	-2.489698001590148	3.0338055357340465	1.6201136618813514	1.464967264175446	-0.4734487533425038	2.5603567823915427	0.1551464156651634	0.7886521827396593	0.6596491228070175	9003-29-6	Polybutene	C=CCC.CC=CC	Organic compounds	Hydrocarbons	Unsaturated hydrocarbons	Unsaturated aliphatic hydrocarbons	non-standardized (ext)
7295	-3.1466239760995984	-3.266289	-4.586141493482316	-2.423931562885714	2.162209930596602	2.099628336199724	1.979963305653594	0.6601108188170061	2.822320749413608	0.1196650196431994	0.5559813176223739	0.3873684210526315	94624-12-1	Reaction mass of 2-methylbutan-1-ol and pentan-1-ol	CC(C)CCO.CCCCCO	Organic compounds	Organic oxygen compounds	Organooxygen compounds	Alcohols and polyols	non-standardized (ext)
7460	-3.8818799903359102	-3.9277604	-5.830501195089469	-2.581345211178888	3.249155983910581	1.1756644027955976	1.129784032158527	-0.7729568019579611	2.47619918195262	0.0458803722892118	0.8303239432666412	0.7531468531468531	97-93-8	Triethylaluminum	CC[Al](CC)CC	Organic compounds	Organometallic compounds	Organo-post-transition metal compounds	Organoaluminium compounds	non-standardized (ext)
8695	-3.618032769794224	-4.21171	-5.9376228187364	-2.9382387806519463	2.9993840380844534	2.0806913542743564	1.4870141529991	-0.2388986946678196	2.760485343416634	0.5936772064020652	0.7652075890368332	0.7126506900923466	NOCAS_benzyltributylammonium 4-hydroxynaphtha	benzyltributylammonium 4-hydroxynaphthalene-1-sulfonate	CCCC[N+](CCCC)(CCCC)Cc1ccccc1.O=S(=O)([O-])c1ccc(O)c2ccccc12	Organic compounds	Benzenoids	Naphthalenes	Naphthalene sulfonic acids and derivatives	non-standardized (ext)
8714	-4.457399100080125	-4.195895	-5.8274010852444125	-2.979613679950003	2.847787405294409	1.2619197546317105	1.523423643935392	-0.1080822305325768	2.7397051747618324	-0.2615039050728009	0.7262852907179536	0.6494378080844246	NOCAS_bis(3,5-bis(1,1-dimethylethyl)-2-hydrox	bis(3,5-bis(1,1-dimethylethyl)-2-hydroxybenzoato-O1,O2)zinc	CCCCc1cc(CCC)c(O)c(C(=O)O)c1.CCCc1cc(CCC)c(O)c(C(=O)O)c1.[Zn]	Organic compounds	Benzenoids	Benzene and substituted derivatives	Benzoic acids and derivatives	non-standardized (ext)
9044	-2.737082858687805	-4.1558766	-6.7947333363533495	-2.314471936840559	4.480261399512791	2.186839538878949	0.768045743366251	-1.870810938786596	2.6094504607261944	1.418793777817322	1.1456990604667865	0.920747567844342	NOCAS_Ferrosilicon	Ferrosilicon	[Si]#[Fe]	Inorganic compounds	Mixed metal/non-metal compounds	Metalloid salts		non-standardized (ext)
9894	-5.16564678096441	-4.2493486	-6.724892429151774	-2.595711848868161	4.129180580283613	0.5001433339283243	1.4164414633358138	-1.0591023142590397	3.070078266024573	-0.9162981405225156	1.0584906133558682	0.8048136557610241	NOCAS_sodium [2,2'-(ethane-1,2-diylbis{[2-(hy	sodium [2,2'-(ethane-1,2-diylbis{[2-(hydroxy-kO)benzyl]imino-kN})diacetato-kO(4-)]ferrat(1-)	O=C1CN23CCN45CC(=O)[O-][Fe+3]24([O-]1)([O-]c1ccccc1C3)[O-]c1ccccc1C5.[Na+]	Organic compounds	Organic acids and derivatives	Carboxylic acids and derivatives	Amino acids, peptides, and analogues	non-standardized (ext)
73	-4.411329355425512	-4.7254405	-5.65134956283709	-3.230565512110352	2.4207840507267377	0.610438617256894	0.2963274613164958	-0.6295815901546831	1.791202460572055	0.3141111467412356	0.6239184675394374	0.7016053405934605	100-69-6	2-Vinylpyridine	C=Cc1ccccn1	Organic compounds	Organoheterocyclic compounds	Pyridines and derivatives		standardized (cv)
106	-3.806527293964555	-4.6359982	-6.250911595107591	-3.4193186789946397	2.831592916112952	1.5232040605888335	0.6937331105988687	-0.9211802405542024	1.9104126755587492	0.8294709550894002	0.7219259964908971	0.5583731173628872	101-21-3	Chlorpropham	CC(C)OC(=O)Nc1cccc(Cl)c1	Organic compounds	Benzenoids	Benzene and substituted derivatives	Phenylcarbamic acid esters	standardized (cv)
161	-4.851214934334742	-3.8200994	-5.153983909585826	-2.826174265073186	2.3278096445126404	0.3972561357694331	1.428371737044413	0.0944871605183483	2.4222968050309888	-1.0311155805444585	0.5936818698753352	0.5689236450526773	102-01-2	Acetoacetanilide	CC(=O)CC(=O)Nc1ccccc1	Organic compounds	Benzenoids	Benzene and substituted derivatives	Anilides	standardized (cv)
193	-7.280910192421934	-6.582691	-7.308641038168722	-4.482783883643862	2.8258571545248605	-1.690603477718593	-0.9923844846613245	-1.7183343234653812	1.1075228310594794	-0.6982189997949808	0.7777258107604199	0.5870833333333334	1024-57-3	Heptachlor epoxide B	ClC1=C(Cl)C2(Cl)C3C4OC4C(Cl)C3C1(Cl)C2(Cl)Cl	Organic compounds	Organoheterocyclic compounds	Oxanes		standardized (cv)
195	-4.936738070766014	-4.1559525	-6.017529943994905	-3.02067333382954	2.996856610165365	0.4599319429224969	1.2407175708973637	-0.6208599303063946	2.3759966798589702	-0.7807856171527323	0.7733944635987373	0.760892420628729	1025-15-6	Triallyl isocyanurate	C=CCn1c(=O)n(CC=C)c(=O)n(CC=C)c1=O	Organic compounds	Organoheterocyclic compounds	Triazines	Triazinones	standardized (cv)
277	-5.721151247921911	-4.40455	-5.96705089674905	-3.5515520552807867	2.415498841468263	-0.1112048507142436	1.205396319354454	-0.3571044995413819	2.058394341926881	-1.3166011723909057	0.6303145952138921	0.3916799928926794	104040-78-0	Flazasulfuron	COc1cc(OC)nc(NC(=O)NS(=O)(=O)c2ncccc2C(F)(F)F)n1	Organic compounds	Organic nitrogen compounds	Organonitrogen compounds	Sulfonylureas	standardized (cv)
289	-4.162200643568276	-3.8834224	-5.70354744269862	-2.2627666301279343	3.440780812570685	1.2807570567085858	1.559535315037743	-0.2605897424217572	3.180191070148928	-0.2787782688429345	0.8761916725977567	0.482017486694906	104-23-4	C.I. Food Yellow 6	Nc1ccc(N=Nc2ccc(S(=O)(=O)O)cc2)cc1	Organic compounds	Organoheterocyclic compounds	Azobenzenes		standardized (cv)
293	-4.15126988879494	-3.8234499	-5.417537269634903	-3.074670784432361	2.342866485202542	1.1918549914715348	1.5196750310251688	-0.0744123893684284	2.2684540958341137	-0.3278200387125425	0.6240250369381758	0.4928513162773452	104-40-5	4-Nonylphenol	CCCCCCCCCc1ccc(O)cc1	Organic compounds	Benzenoids	Phenols	1-hydroxy-2-unsubstituted benzenoids	standardized (cv)
4509	-3.49651613388317	-3.7209737	-5.146832467735663	-2.914248092442123	2.2325843752935395	1.6377821255917848	1.413324538757318	-0.0125342082607077	2.220050167032832	0.2244575962041102	0.5802965784811656	0.7244031830238726	5989-27-5	D-Limonene	C=C(C)C1CC=C(C)CC1	Organic compounds	Lipids and lipid-like molecules	Prenol lipids	Monoterpenoids	standardized (cv)
296	-3.2706740007129134	-3.534822	-4.484579177178308	-2.8534715263486703	1.6311076508296374	1.8571497051016803	1.5930017381118744	0.643244528636286	2.2743521794659234	0.2641479864391862	0.416578833635763	0.5698274672187715	104-51-8	Butylbenzene	CCCCc1ccccc1	Organic compounds	Benzenoids	Benzene and substituted derivatives		standardized (cv)
297	-4.105543942367255	-4.5611215	-6.434048392457649	-3.319769920026375	3.114278472431274	1.4239467264893635	0.9683691935027108	-0.9045577236010304	2.209720748830244	0.4555775214083795	0.798717505764798	0.5952790737654723	10453-86-8	Resmethrin	CC(C)=CC1C(C(=O)OCc2coc(Cc3ccccc3)c2)C1(C)C	Organic compounds	Lipids and lipid-like molecules	Prenol lipids	Monoterpenoids	standardized (cv)
354	-3.0300126578749333	-3.5519125	-4.589284768819986	-2.797572498619364	1.7917122702006214	2.262885517143092	1.7409856351311108	0.7036134061980395	2.495325676398661	0.5218998882829036	0.4573473558074502	0.4904642385176311	105-87-3	Geranyl acetate	CC(=O)OCC=C(C)CCC=C(C)C	Organic compounds	Lipids and lipid-like molecules	Fatty Acyls	Fatty alcohol esters	standardized (cv)
372	-4.028573405428824	-3.717396	-5.001463289798151	-2.87837895296438	2.123084336833771	1.170866355132265	1.482043751299118	0.1979764707629371	2.3210608075967083	-0.3111773845395413	0.5450155669882265	0.5294125465178097	106-21-8	3,7-Dimethyloctan-1-ol	CC(C)CCCC(C)CCO	Organic compounds	Lipids and lipid-like molecules	Fatty Acyls	Fatty alcohols	standardized (cv)
394	-4.206279095317423	-4.100448	-5.327845991747328	-3.1494514114520893	2.1783945802952385	0.9028200120928112	1.0086509781242772	-0.2187468843370938	1.9596476959581448	-0.1058309637561434	0.5550050011816448	0.5245421245421245	106-48-9	4-Chlorophenol	Oc1ccc(Cl)cc1	Organic compounds	Benzenoids	Phenols	Halophenols	standardized (cv)
416	-5.684881076693603	-4.096681	-5.521923679181004	-2.593710271842528	2.9282134073384767	-0.718621982926454	0.8695779843042236	-0.5556645854138546	2.3725488219246222	-1.5881999586821287	0.7463802069312775	0.6837703333018175	106-89-8	Epichlorohydrin	ClCC1CO1	Organic compounds	Organoheterocyclic compounds	Epoxides		standardized (cv)
434	-3.863492519695673	-3.3008425	-5.486280294245955	-2.2361843035039373	3.250095990742018	0.9153819523070664	1.478031927542959	-0.707405822243216	2.542690168498802	-0.562649996120844	0.8608472739496053	0.6050505050505051	107-15-3	Ethylenediamine	NCCN	Organic compounds	Organic nitrogen compounds	Organonitrogen compounds	Amines	standardized (cv)
440	-4.664795539745544	-4.1794076	-5.538807347717996	-2.337740280001539	3.201067067716457	0.0838885404064238	0.5692764644571223	-0.7901232675660281	2.410943800150429	-0.4853879431574093	0.8166505816276266	0.715967365967366	107-19-7	Propargyl alcohol	C#CCO	Organic compounds	Acetylides			standardized (cv)
443	-3.664164539293081	-3.3155675	-5.508221922283568	-2.0910444811907083	3.4171774410928597	1.0995329327394718	1.4481299856107683	-0.7445244502510148	2.6726529908418444	-0.3485970458543601	0.8894356318559717	0.63989898989899	107-22-2	Glyoxal	O=CC=O	Organic compounds	Organic oxygen compounds	Organooxygen compounds	Carbonyl compounds	standardized (cv)
515	-3.285971560798804	-3.8022366	-5.639431705287851	-2.881474952186017	2.757956753101834	1.81482273166043	1.2985577536105588	-0.5386374128286175	2.2193193402732163	0.5162649962080321	0.7275293571113176	0.5697952573742048	108-78-1	Melamine	Nc1nc(N)nc(N)n1	Organic compounds	Organoheterocyclic compounds	Triazines	Aminotriazines	standardized (cv)
521	-3.858624827600544	-3.702339	-5.145457284063444	-2.825095388048182	2.320361896015262	1.1334380094034604	1.2897239028559726	-0.1533944470594399	2.166967448955822	-0.1562858936558417	0.5989788711533794	0.6310457516339869	108-87-2	Methylcyclohexane	CC1CCCCC1	Organic compounds	Hydrocarbons	Saturated hydrocarbons	Cycloalkanes	standardized (cv)
562	-3.567693474578914	-4.2829843	-5.712143217310034	-2.8219575769760468	2.8901856403339874	1.2840478345721198	0.5687570379394212	-0.8604019081590002	2.0297837321749874	0.7152907821654706	0.7370888547306058	0.6942900237017884	109-78-4	3-Hydroxypropanenitrile	N#CCCO	Organic compounds	Organic nitrogen compounds	Organonitrogen compounds	Organic cyanides	standardized (cv)
573	-3.944669969659613	-4.2949114	-5.567838414510539	-2.7131056848895185	2.8547327296210203	0.9803480224546806	0.630106596969449	-0.6428204223962454	2.211912307224775	0.3502414149229067	0.7268828329176406	0.8131318082788672	110-02-1	Thiophene	c1ccsc1	Organic compounds	Organoheterocyclic compounds	Heteroaromatic compounds		standardized (cv)
627	-7.41097518868794	-6.5099945	-9.822178927707036	-5.457619358675476	4.364559569031561	-1.8971758107104923	-0.9961951274244646	-4.30837954972959	0.056180019301971	-0.900980681852002	1.2061387826583796	0.5434391534391534	11097-69-1	Aroclor 1254	Clc1cccc(-c2ccc(Cl)c(Cl)c2Cl)c1Cl	Organic compounds	Benzenoids	Benzene and substituted derivatives	Biphenyls and derivatives	standardized (cv)
653	-2.9750410914417387	-2.9158144	-4.048186128130105	-2.006486800710177	2.0416993274199275	2.042614012927798	2.101840697969162	0.9694689762394316	3.011168303659359	-0.0592266917225003	0.5198774799792301	0.2974358974358974	111-29-5	1,5-Pentanediol	OCCCCCO	Organic compounds	Organic oxygen compounds	Organooxygen compounds	Alcohols and polyols	standardized (cv)
675	-3.444078573511254	-3.497969	-4.997262865743119	-2.402603240200609	2.5946596255425103	1.8661175109811288	1.81222718878836	0.312933218749264	2.9075928442917744	0.0538903386133799	0.6621879214282682	0.6573263337371562	1115-20-4	3-Hydroxy-2,2-dimethylpropyl 3-hydroxy-2,2-dimethylpropanoate	CC(C)(CO)COC(=O)C(C)(C)CO	Organic compounds	Organic acids and derivatives	Hydroxy acids and derivatives	Beta hydroxy acids and derivatives	standardized (cv)
681	-3.01867676585042	-3.4523041	-4.370431890887857	-2.787202535858743	1.583229355029114	2.031378018131271	1.5977506494351303	0.6796228930938343	2.262852248122948	0.4336273589817332	0.4041903187519553	0.3035294117647059	111-67-1	2-Octene	CC=CCCCCC	Organic compounds	Hydrocarbons	Unsaturated hydrocarbons	Unsaturated aliphatic hydrocarbons	standardized (cv)
762	-4.456944419682389	-4.407196	-5.907103121728873	-3.266215612530317	2.640887509198556	0.9736417441755923	1.0233901196054005	-0.4765169578708916	2.1643705513276643	-0.0497483747605143	0.6731277046294496	0.2799999999999999	112-69-6	N,N-Dimethyl-1-hexadecanamine	CCCCCCCCCCCCCCCCN(C)C	Organic compounds	Organic nitrogen compounds	Organonitrogen compounds	Amines	standardized (cv)
794	-5.470573398320188	-4.8761654	-5.822216769069664	-3.796830377736348	2.025386391333316	0.0568322095095319	0.6512402120008683	-0.2948111612399438	1.7305752300933723	-0.5944080083055399	0.5156823660582439	0.5346663290069494	114369-43-6	Fenbuconazole	N#CC(CCc1ccc(Cl)cc1)(Cn1cncn1)c1ccccc1	Organic compounds	Phenylpropanoids and polyketides	Linear 1,3-diarylpropanoids		standardized (cv)
877	-5.247461085745017	-4.192516	-5.500926504699897	-3.2693714897120163	2.2315550149878804	0.3805894737615142	1.4355347005769326	0.1271240548066341	2.3586790697945146	-1.054945235677878	0.5703528474509607	0.4511574074074074	118-82-1	4,4'-Methylenebis(2,6-di-t-butylphenol)	CC(C)(C)c1cc(Cc2cc(C(C)(C)C)c(O)c(C(C)(C)C)c2)cc(C(C)(C)C)c1O	Organic compounds	Benzenoids	Benzene and substituted derivatives	Diphenylmethanes	standardized (cv)
897	-4.951388604149304	-4.6511245	-5.732760100144	-3.341071231608434	2.391688868535565	0.2841751908705313	0.5844393106584634	-0.4971963051241646	1.894492563411401	-0.300264126762829	0.6088615500917502	0.6077394078080578	1194-65-6	Dichlobenil	N#Cc1c(Cl)cccc1Cl	Organic compounds	Benzenoids	Benzene and substituted derivatives	Halobenzenes	standardized (cv)
898	-4.764756489920179	-4.317337	-5.571825679749493	-3.329325052615602	2.2425006271338908	0.7673695544640871	1.214788999891254	-0.0396996353652262	2.2028009917686644	-0.4474194537873668	0.5711626052628911	0.548887202192705	119-47-1	2,2'-Methylenebis(4-methyl-6-tert-butylphenol)	Cc1cc(Cc2cc(C)cc(C(C)(C)C)c2O)c(O)c(C(C)(C)C)c1	Organic compounds	Benzenoids	Benzene and substituted derivatives	Diphenylmethanes	standardized (cv)
988	-4.827405209210303	-4.5696197	-5.70507895740558	-3.4168491377375654	2.288229819668014	0.6588963082546142	0.9166818478871188	-0.2187774399406626	2.069452379727352	-0.2577855536011721	0.5836357045585349	0.7212327056948233	120928-09-8	Fenazaquin	CC(C)(C)c1ccc(CCOc2ncnc3ccccc23)cc1	Organic compounds	Organoheterocyclic compounds	Diazanaphthalenes	Benzodiazines	standardized (cv)
995	-4.413142513250709	-4.20621	-5.574805381694227	-3.2369364202031146	2.3378689614911123	0.9567835954864116	1.163715990181352	-0.2048792729571062	2.132989688534006	-0.2069323768371349	0.5974205025485516	0.637982076403129	121158-58-5	Phenol, dodecyl-, branched	CCC(C)C(C)C(C)CCc1ccc(O)cc1	Organic compounds	Benzenoids	Phenols	1-hydroxy-2-unsubstituted benzenoids	standardized (cv)
1013	-4.234103386527858	-3.7826972	-5.671484136294246	-2.6560981359303493	3.0153860003638964	0.7825706760740793	1.2339768522360006	-0.6548100736923085	2.360575926671588	-0.4514061857527114	0.7797052323371487	0.7684414656550879	121-43-7	Trimethyl borate	COB(OC)OC	Organic compounds	Organic oxygen compounds	Organic oxoanionic compounds		standardized (cv)
1072	-5.306689494565124	-4.56218	-6.738494916276057	-3.203919629771619	3.534575286504438	0.3724375625737918	1.116947002641996	-1.0593678591371407	2.4752074273672977	-0.7445094522982787	0.9104234622536912	0.7198442008403472	12237-63-7	C.I. Pigment Red 169	CCOC(=O)c1ccccc1-c1c2ccc(=[N+](CC)CC)cc-2oc2cc(N(CC)CC)ccc12.CCOC(=O)c1ccccc1-c1c2ccc(=[N+](CC)CC)cc-2oc2cc(N(CC)CC)ccc12.[C-]#N.[C-]#N.[C-]#N.[C-]#N.[C-]#N.[C-]#N.[Cu+2].[Fe+2]	Organic compounds	Organoheterocyclic compounds	Benzopyrans	1-benzopyrans	standardized (cv)
1131	-3.729447633823877	-4.5222306	-6.212274904947649	-2.7266031606760466	3.4856717442716025	1.982238987965412	1.1894560055041326	-0.5005882831583601	2.985083461113242	0.792782991328711	0.8883549732172054	0.3434684663631859	123-28-4	Propanoic acid, 3,3'-thiobis-, didodecyl ester	CCCCCCCCCCCCOC(=O)CCSCCC(=O)OCCCCCCCCCCCC	Organic compounds	Organic acids and derivatives	Carboxylic acids and derivatives	Dicarboxylic acids and derivatives	standardized (cv)
1134	-5.116870806890606	-4.4943185	-6.040264502526223	-2.5677341267291136	3.4725303757971093	0.2200529937673179	0.8426053045421475	-0.7033407018682986	2.769189673928811	-0.6225523216305966	0.8842173309250475	0.7601808516218942	123312-89-0	Pymetrozine	CC1=NNC(=O)N(N=Cc2cccnc2)C1	Organic compounds	Organoheterocyclic compounds	Triazines	1,2,4-triazines	standardized (cv)
1135	-4.058184493113095	-3.597124	-5.22813289652348	-2.85047260114051	2.3776602953829697	0.983650157827741	1.4447105634602404	-0.1862982455826438	2.191362049800326	-0.4610603933816497	0.6359501829929606	0.4305128205128204	123-31-9	Hydroquinone	Oc1ccc(O)cc1	Organic compounds	Benzenoids	Phenols	Benzenediols	standardized (cv)
1160	-4.589340133115452	-4.6373405	-5.939664268392292	-3.118155562058757	2.8215087063335345	0.7334495738915294	0.6854491721422787	-0.6168745613853106	2.204634144948224	0.0480004125388449	0.718280878967105	0.5305929574895092	123-81-9	Ethane-1,2-diyl bis(sulfanylacetate)	O=C(CS)OCCOC(=O)CS	Organic compounds	Organic acids and derivatives	Carboxylic acids and derivatives	Dicarboxylic acids and derivatives	standardized (cv)
4021	-3.8212047245422536	-4.852853	-5.989744259085808	-3.310400870621023	2.679343388464785	1.358499272802251	0.3268511822504018	-0.8100402617413033	1.8693031267234816	1.031648096807844	0.6835834749857822	0.5693947339275482	51566-62-2	3,7-Dimethyloct-6-enenitrile	CC(C)=CCCC(C)CC#N	Organic compounds	Lipids and lipid-like molecules	Prenol lipids	Monoterpenoids	standardized (cv)
1211	-4.265463757214278	-4.318421	-5.683577569737593	-2.953364494873094	2.7302130748644986	1.073502434366417	1.0205452913814403	-0.3446113781568973	2.385601696707601	0.0529571297791298	0.6964956098997126	0.611378083491461	125-33-7	Primidone	CCC1(c2ccccc2)C(=O)NCNC1=O	Organic compounds	Organoheterocyclic compounds	Diazinanes		standardized (cv)
1219	-3.884046445455125	-4.4138618	-5.566181916375417	-3.1548212338882164	2.4113606824872003	1.3785185426451951	0.8487032387870096	-0.3036169282750967	2.107743754212104	0.5298153061012716	0.6142749838602026	0.6945626032582555	125904-11-2	Benzene, ethenyl-?, ar-?bromo derivs.	C=Cc1ccccc1Br	Organic compounds	Benzenoids	Benzene and substituted derivatives	Styrenes	standardized (cv)
1551	-3.385815143477118	-3.7035584	-5.809740773616912	-2.266461794621405	3.5432789789955064	2.2061205191264768	1.888377227204969	-0.2178051110133164	3.32547386798219	0.3177433014996884	0.9071666608884488	0.3883388142025536	13515-40-7	C.I. Pigment Yellow 73	COc1ccccc1NC(=O)C(=NNc1ccc(Cl)cc1[N+](=O)[O-])C(C)=O	Organic compounds	Benzenoids	Benzene and substituted derivatives	Nitrobenzenes	standardized (cv)
1562	-3.954504319357269	-4.7978187	-6.34896141370099	-3.4271656417002	2.9217957720007903	1.6174792070551265	0.7741648793105143	-0.7769778872885946	2.144817884712196	0.8433143413788149	0.7439723445612115	0.7000556022651822	135590-91-9	Mefenpyr-diethyl	CCOC(=O)C1=NN(c2ccc(Cl)cc2Cl)C(C)(C(=O)OCC)C1	Organic compounds	Organic acids and derivatives	Carboxylic acids and derivatives	Amino acids, peptides, and analogues	standardized (cv)
1584	-3.52910135319526	-3.9836	-5.6438031215454	-2.958437233740188	2.685365887805212	1.8710600268392	1.4165614813803915	-0.2436417415109401	2.441724146294272	0.4544985480040808	0.6922841346241957	0.5367955536119849	136-45-8	Dipropyl 2,5-pyridinedicarboxylate	CCCOC(=O)c1ccc(C(=O)OCCC)nc1	Organic compounds	Organoheterocyclic compounds	Pyridines and derivatives	Pyridinecarboxylic acids and derivatives	standardized (cv)
1710	-4.547571357496754	-3.8610215	-6.600560583947842	-2.605279327736475	3.995281256211367	1.0472066929152632	1.7337565095185443	-1.005782533535825	2.9894987226755414	-0.6865498387894782	1.0683835556221963	0.5771482329010933	140-01-2	Diethylenetriaminepentaacetic acid pentasodium salt	O=C([O-])CN(CCN(CC(=O)[O-])CC(=O)[O-])CCN(CC(=O)[O-])CC(=O)[O-].[Na+].[Na+].[Na+].[Na+].[Na+]	Organic compounds	Organic acids and derivatives	Carboxylic acids and derivatives	Pentacarboxylic acids and derivatives	standardized (cv)
1759	-7.246147008325514	-5.280159	-6.9682986521600405	-3.287613257962364	3.6806853941976767	-1.8710469712489972	0.0949410477599627	-1.5931986150835238	2.087486779114153	-1.965988011743483	0.9369728127978348	0.6272483562066988	141-66-2	Dicrotophos	COP(=O)(OC)OC(C)=CC(=O)N(C)C	Organic compounds	Organic acids and derivatives	Organic phosphoric acids and derivatives	Phosphate esters	standardized (cv)
1788	-2.445575196176061	-2.8006744	-3.7707179760433664	-2.040853400524337	1.7298645755190294	2.7221260387953072	2.367026790808414	1.3969832589280018	3.126847834447031	0.3550992423005015	0.4406363874925509	0.4422121212121211	142-47-2	Sodium L-glutamate	NC(CCC(=O)O)C(=O)[O-].[Na+]	Organic compounds	Organic acids and derivatives	Carboxylic acids and derivatives	Amino acids, peptides, and analogues	standardized (cv)
1845	-4.839456449642431	-4.6913757	-6.7062169280321	-3.558143128185568	3.148073799846532	0.8657793046378613	1.0138600306764385	-1.0009811737518073	2.1470926260947247	-0.148080717220556	0.8187658503767468	0.4041839336185165	144550-36-7	Iodosulfuron-methyl-sodium	COC(=O)c1ccc(I)cc1S(=O)(=O)[N-]C(=O)Nc1nc(C)nc(OC)n1.[Na+]	Organic compounds	Organic nitrogen compounds	Organonitrogen compounds	Sulfonylureas	standardized (cv)
1915	-4.400618422568786	-4.4137325	-5.715633558718202	-3.2612826404861184	2.4543509182320835	0.9031260983253512	0.8900119837170828	-0.4118890378240649	2.042461880408019	0.0131141061177375	0.624958773565155	0.706887871853547	148-79-8	Thiabendazole	c1ccc2[nH]c(-c3cscn3)nc2c1	Organic compounds	Organoheterocyclic compounds	Benzimidazoles		standardized (cv)
1939	-5.241104388481852	-4.5061083	-5.638952881898464	-3.3578237083936004	2.281129173504864	0.1711965242908884	0.9061926233140806	-0.2266519691257237	2.05447720437914	-0.73499610448527	0.5818386623065132	0.7562384627469463	1506-02-1	6-Acetyl-1,1,2,4,4,7-hexamethyltetraline	CC(=O)c1cc2c(cc1C)C(C)(C)C(C)CC2(C)C	Organic compounds	Benzenoids	Tetralins		standardized (cv)
1956	-4.914921807363051	-4.691646	-5.756102111210584	-3.5225003913165143	2.23360171989407	0.4562680098511573	0.6795437076406124	-0.384912293996376	1.8486894258976936	-0.2232757082724745	0.568948279907539	0.4127573836552164	15165-67-0	Dichlorprop-P	CC(Oc1ccc(Cl)cc1Cl)C(=O)O	Organic compounds	Benzenoids	Benzene and substituted derivatives	2-phenoxypropionic acids	standardized (cv)
2054	-5.04838621288633	-4.6886344	-5.978224486456803	-3.690877366024228	2.287347120432575	0.4770240255692995	0.8367758282009612	-0.4528142480011736	1.8345328724314012	-0.3597518172869645	0.5827812232392539	0.3628232893973109	1582-09-8	Trifluralin	CCCN(CCC)c1c([N+](=O)[O-])cc(C(F)(F)F)cc1[N+](=O)[O-]	Organic compounds	Benzenoids	Benzene and substituted derivatives	Aniline and substituted anilines	standardized (cv)
2124	-4.691830048950914	-4.6870785	-7.676400093229768	-3.4082716574788763	4.268128435750892	0.929837393475655	0.9345889683577742	-2.054732650803199	2.213395784947693	-0.0047515729987654	1.1554014587697072	0.5865245181264356	162881-26-7	(Phenylphosphoryl)bis[(2,4,6-trimethylphenyl)methanone]	Cc1cc(C)c(C(=O)P(=O)(C(=O)c2c(C)cc(C)cc2C)c2ccccc2)c(C)c1	Organic compounds	Benzenoids	Benzene and substituted derivatives	Benzoic acids and derivatives	standardized (cv)
2135	-4.760348650627618	-4.6509843	-7.239208627119601	-3.3275826457624778	3.911625981357124	0.7099706789265763	0.8193350274162713	-1.768889297565407	2.142736683791717	-0.1093643633656551	1.0290468776462678	0.6226380621892437	163520-33-0	Isoxadifen-ethyl	CCOC(=O)C1=NOC(c2ccccc2)(c2ccccc2)C1	Organic compounds	Benzenoids	Benzene and substituted derivatives	Diphenylmethanes	standardized (cv)
2150	-5.766441479142571	-4.48728	-6.958916585842041	-3.07489256391396	3.884024021928081	-0.4195684453311407	0.8595931594883186	-1.6120435520306104	2.2719804698974704	-1.279161587174798	1.0084979211584546	0.6563263246889417	1646-88-4	Aldoxycarb	CNC(=O)ON=CC(C)(C)S(C)(=O)=O	Organic compounds	Organic nitrogen compounds	Organonitrogen compounds	Oxime carbamates	standardized (cv)
2209	-4.019091179866442	-4.5158763	-5.529397738868058	-3.299998403595609	2.229399335272449	1.326570677617488	0.8297855526012247	-0.1837358813841276	2.045663453888321	0.4967851133159309	0.5675290030348077	0.6922302340290954	1698-60-8	Chloridazon	Nc1cnn(-c2ccccc2)c(=O)c1Cl	Organic compounds	Organoheterocyclic compounds	Diazines	Pyridazines and derivatives	standardized (cv)
2218	-3.2175897446047688	-4.487179	-5.917700108454166	-3.2494284573043104	2.668271651149855	2.300157581519479	1.0305685080308598	-0.3999527823299181	2.2683188688199367	1.2695890578854656	0.679302869593366	0.4966202697129686	171118-09-5	Metolachlor ESA	CCc1cccc(C)c1N(C(=O)CS(=O)(=O)O)C(C)COC	Organic compounds	Benzenoids	Benzene and substituted derivatives	Anilides	standardized (cv)
2231	-3.3368901894028857	-4.3243866	-5.782463764957794	-3.1840769625755896	2.5983868023822043	2.318679443272375	1.3311830215114346	-0.1268941322825331	2.4714926700996718	0.9874964072768018	0.6618878511794145	0.4860820285825772	173159-57-4	Foramsulfuron	COc1cc(OC)nc(NC(=O)NS(=O)(=O)c2cc(NC=O)ccc2C(=O)N(C)C)n1	Organic compounds	Organic nitrogen compounds	Organonitrogen compounds	Sulfonylureas	standardized (cv)
2259	-4.639684631076039	-3.75752	-5.509993651082079	-2.419077948432516	3.090915702649563	0.3942294394405702	1.2763941209087808	-0.4760795805654691	2.614836122084094	-0.882164670672597	0.7877540204261944	0.6522977022977023	1758-73-2	Amino(imino)methanesulfinic acid	N=C(N)S(=O)O	Organic compounds	Organic acids and derivatives	Sulfinic acids and derivatives	Sulfinic acids	standardized (cv)
2270	-3.5309911272818275	-3.5478172	-5.145948405512306	-2.642880480771902	2.5030679247404035	2.2813780182095407	2.2645519202180595	0.6664207399790623	3.169488664719466	0.0168261029427818	0.6505449061114746	0.1118012422360248	17671-27-1	Behenyl behenate	CCCCCCCCCCCCCCCCCCCCCCOC(=O)CCCCCCCCCCCCCCCCCCCCC	Organic compounds	Lipids and lipid-like molecules	Fatty Acyls	Fatty acid esters	standardized (cv)
2292	-5.119625489720803	-5.186774	-9.735149508765655	-3.568878386306899	6.166271122458758	0.5715621306514383	0.504413842234376	-4.043961888393416	2.1223092340653418	0.0671482872872539	1.6946211391051085	0.6879157733450889	179101-81-6	Pyridalyl	FC(F)(F)c1ccc(OCCCOc2c(Cl)cc(OCC=C(Cl)Cl)cc2Cl)nc1	Organic compounds	Benzenoids	Benzene and substituted derivatives	Halobenzenes	standardized (cv)
2316	-3.58401876687227	-4.3166833	-5.84176130065442	-3.314460665075691	2.5273006355787286	2.016297292577305	1.2836327824272789	-0.2414452412048445	2.285855394373884	0.732664525516646	0.6485336982362655	0.5688476267084674	181274-15-7	Propoxycarbazone-sodium	CCCOc1nn(C(=O)[N-]S(=O)(=O)c2ccccc2C(=O)OC)c(=O)n1C.[Na+]	Organic compounds	Benzenoids	Benzene and substituted derivatives	Benzoic acids and derivatives	standardized (cv)
2319	-4.967525984418001	-4.4725137	-6.287232990109484	-3.1866025104406863	3.1006304796687973	0.7934149300794159	1.2884272612990917	-0.5262920756120671	2.5743384040567303	-0.4950123087283034	0.7923179069449232	0.7142242508485447	181640-09-5	SR144190	CN(C)C(=O)NC1(c2ccccc2)CCN(CCC2(c3ccc(F)c(F)c3)CN(C(=O)c3ccccc3)CCO2)CC1.Cl	Organic compounds	Organoheterocyclic compounds	Oxazinanes	Morpholines	standardized (cv)
2328	-4.696124990618542	-4.8672733	-6.013756742636777	-3.52784788329032	2.485908859346457	0.7573431857583144	0.5861948526040327	-0.5602885662599204	1.9256202930865365	0.1711483400699345	0.6328422999566292	0.5435244980401432	1836-75-5	Nitrofen	O=[N+]([O-])c1ccc(Oc2ccc(Cl)cc2Cl)cc1	Organic compounds	Benzenoids	Benzene and substituted derivatives	Diphenylethers	standardized (cv)
2335	-2.951434976424565	-4.5004992	-6.046690569114635	-3.1729723819347093	2.873718187179926	2.601696483288153	1.0526322148042335	-0.4935591094019165	2.3801590777780097	1.5490642720800736	0.7315768707929324	0.7469206593010199	184653-84-7	Carabersat	CC(=O)c1ccc2c(c1)C(NC(=O)c1ccc(F)cc1)C(O)C(C)(C)O2	Organic compounds	Organoheterocyclic compounds	Benzopyrans	1-benzopyrans	standardized (cv)
2363	-5.068149180750163	-4.2858906	-6.852331989080908	-3.1522801291076537	3.700051859973255	0.1140656845173722	0.8963242728940923	-1.6701171238133727	2.029934736159882	-0.7822586015265305	0.9957656529808956	0.667140964298859	18755-43-6	Phosphonic acid, propyl-, dimethyl ester	CCCP(=O)(OC)OC	Organic compounds	Organic acids and derivatives	Organic phosphonic acids and derivatives	Phosphonic acid diesters	standardized (cv)
2369	-3.8169504235439216	-3.5424292	-5.622882769336759	-2.8660170401660183	2.756865729170741	1.4934390949867145	1.7679602934983212	-0.3124932508061233	2.4443724783646177	-0.2745212147884284	0.7610271013610393	0.4215961457896942	18794-84-8	trans-beta-Farnesene	C=CC(=C)CCC=C(C)CCC=C(C)C	Organic compounds	Lipids and lipid-like molecules	Prenol lipids	Sesquiterpenoids	standardized (cv)
2439	-4.62970714657668	-3.7465189	-5.6428513658995145	-2.6352424300167296	3.007608935882785	1.1079807547699625	1.991169058269812	0.0948365354471282	3.102445471329913	-0.8831882962501423	0.7789834630549318	0.7093067518067518	196808-45-4	Farglitazar	Cc1oc(-c2ccccc2)nc1CCOc1ccc(CC(Nc2ccccc2C(=O)c2ccccc2)C(=O)O)cc1	Organic compounds	Organic acids and derivatives	Carboxylic acids and derivatives	Amino acids, peptides, and analogues	standardized (cv)
2455	-4.423437328878833	-4.7509675	-5.971201622751599	-3.4893811041157465	2.481820518635852	0.9137782598039548	0.5862480994943887	-0.6339860340688103	1.8478344845670416	0.3275301737151608	0.6328204986324528	0.618974358974359	2008-41-5	Butylate	CCSC(=O)N(CC(C)C)CC(C)C	Organic compounds	Organosulfur compounds	Thiocarbonyl compounds	Thiocarbamic acid derivatives	standardized (cv)
2456	-4.739285602875383	-4.192549	-5.200050836475277	-3.2553215103230992	1.9447293261521772	0.5395342800717128	1.086270647831074	0.0787690464718193	2.023498372623997	-0.5467363742071703	0.4955327416832588	0.6197598605098605	2008-58-4	2,6-Dichlorobenzamide	NC(=O)c1c(Cl)cccc1Cl	Organic compounds	Benzenoids	Benzene and substituted derivatives	Benzoic acids and derivatives	standardized (cv)
2472	-4.854334651343393	-4.8163104	-5.984542835494236	-3.455335231467366	2.52920760402687	0.5335781492408062	0.5716023899639723	-0.5966300349100365	1.9325775691168332	-0.0380242456121919	0.6438724190514384	0.5651071428571429	20325-40-0	3,3'-Dimethoxybenzidine dihydrochloride	COc1cc(-c2ccc(N)c(OC)c2)ccc1N.Cl.Cl	Organic compounds	Benzenoids	Benzene and substituted derivatives	Biphenyls and derivatives	standardized (cv)
2517	-4.253741272991138	-3.9342744	-5.224149502746036	-3.1063001212935237	2.1178493814525123	1.4712534552195395	1.7907202880501591	0.5008452254646419	2.6186946069171544	-0.3194668379478029	0.5443462674081025	0.2449726831585734	2082-79-3	Octadecyl 3-(3,5-di-tert-butyl-4-hydroxyphenyl)propionate	CCCCCCCCCCCCCCCCCCOC(=O)CCc1cc(C(C)(C)C)c(O)c(C(C)(C)C)c1	Organic compounds	Lipids and lipid-like molecules	Fatty Acyls	Fatty alcohol esters	standardized (cv)
2539	-4.572425456094482	-4.6338286	-6.079483194868158	-3.2642290618202976	2.81525413304786	0.8249635177445406	0.7635603338234813	-0.6820942210291351	2.133159912018725	0.0614031838896487	0.7175757283049382	0.6977096469081951	210880-92-5	Clothianidin	CN=C(NCc1cnc(Cl)s1)N[N+](=O)[O-]	Organic compounds	Organoheterocyclic compounds	Azoles	Thiazoles	standardized (cv)
2637	-3.0294804508239053	-4.5221777	-6.908456527139677	-3.130528508933225	3.777928018206452	2.301432271513948	0.8087350312406153	-1.5775438048018235	2.2003842134046283	1.492697245404122	0.9789564496959088	0.7867520195750571	22252-43-3	7-Aminodeacetoxycephalosporanic acid	CC1=C(C(=O)O)N2C(=O)C(N)C2SC1	Organic compounds	Organic acids and derivatives	Carboxylic acids and derivatives	Amino acids, peptides, and analogues	standardized (cv)
2726	-3.441989670615259	-4.576026	-5.854910088711066	-3.2635211873040126	2.5913889014070537	2.052678256648365	0.9186419645867606	-0.3602421614474428	2.2311467399596108	1.134036292214331	0.6608429688585955	0.645410416456928	23949-66-8	Ethanediamide, N-(2-ethoxyphenyl)-N'-(2-ethylphenyl)-	CCOc1ccccc1NC(=O)C(=O)Nc1ccccc1CC	Organic compounds	Organic acids and derivatives	Carboxylic acids and derivatives	Amino acids, peptides, and analogues	standardized (cv)
2847	-2.9930571493518467	-3.2936287	-4.167992587811883	-2.305066217030694	1.8629263707811887	2.1346144546072265	1.8340429164921852	0.9596790161471904	2.822605386928379	0.3005715432751064	0.4743585909169188	0.4322195035238513	25322-69-4	Polypropylene glycol	CC(O)COC(C)CO	Organic compounds	Organic oxygen compounds	Organooxygen compounds	Alcohols and polyols	standardized (cv)
2904	-4.079291156689891	-4.5614276	-6.294360211301492	-3.354567313671863	2.939792897629629	1.4653448215009803	0.9832083971185376	-0.7497242331106208	2.1900686645190084	0.4821364365413103	0.751842488820347	0.458091584054317	26002-80-2	Phenothrin	CC(C)=CC1C(C(=O)OCc2cccc(Oc3ccccc3)c2)C1(C)C	Organic compounds	Lipids and lipid-like molecules	Fatty Acyls	Fatty acid esters	standardized (cv)
2919	-3.3212682288942488	-4.417285	-6.865404171028201	-3.2243657535153933	3.641038417512808	2.1356274418963244	1.0396107080109935	-1.4085085002376283	2.23252991727518	1.096016736620888	0.9643605396137868	0.7748128964266322	26225-79-6	Ethofumesate	CCOC1Oc2ccc(OS(C)(=O)=O)cc2C1(C)C	Organic compounds	Organoheterocyclic compounds	Coumarans		standardized (cv)
2920	-3.970089339569208	-5.081758	-8.560637775205848	-3.5394118366536538	5.021225938552194	1.509627017832451	0.3979583393824572	-3.0809214178041886	1.9403045207480047	1.1116686827391415	1.3504342635322326	0.7508375169626571	262376-75-0	HMR1426	OC12N=C(c3ccccc3)SC1Cc1cc(Cl)ccc12	Organic compounds	Benzenoids	Indanes		standardized (cv)
2923	-3.027296241047294	-3.3041008	-4.854007390763572	-2.309578981622169	2.544428409141404	2.577547324169095	2.300742805478267	0.7508361744528173	3.2952645835942205	0.2768045108295371	0.6540064045302415	0.2718816649466804	26266-57-9	Sorbitan monohexadecanoate	CCCCCCCCCCCCCCCC(=O)OCC(O)C1OCC(O)C1O	Organic compounds	Lipids and lipid-like molecules	Fatty Acyls	Fatty acid esters	standardized (cv)
3006	-3.2531443221947933	-3.5848439	-5.318850203870526	-2.844642322583301	2.474207881287225	2.281378018209541	1.9496784882330007	0.2156721365338081	2.6898800178210336	0.3316995517828678	0.6700505682363296	0.4668184693232131	27138-31-4	Di(propylene glycol) dibenzoate	CC(COCC(C)OC(=O)c1ccccc1)OC(=O)c1ccccc1	Organic compounds	Benzenoids	Benzene and substituted derivatives	Benzoic acids and derivatives	standardized (cv)
3008	-4.199057047821103	-3.8073213	-4.919107057528356	-2.9282564082704825	1.9908506492578733	1.314828798084947	1.7065645317987432	0.5947787883776942	2.5856294376355677	-0.3917357377777684	0.5070357137665126	0.5752074412536544	27176-87-0	Dodecylbenzenesulfonic acid	CCCCCCCCCCCCc1ccccc1S(=O)(=O)O	Organic compounds	Benzenoids	Benzene and substituted derivatives	Benzenesulfonic acids and derivatives	standardized (cv)
3052	-3.897184582237192	-3.7303576	-5.308852279743363	-2.921898429353918	2.3869538503894447	1.363521080441212	1.5303480190552106	-0.0481466170649586	2.338807233324486	-0.1668269352950533	0.6278058010092222	0.5996864548494983	27776-01-8	Benzyltoluene	Cc1ccccc1Cc1ccccc1	Organic compounds	Benzenoids	Benzene and substituted derivatives	Diphenylmethanes	standardized (cv)
3090	-3.2397850165254924	-3.9062278	-5.910210074054457	-2.898632011605127	3.01157806244933	1.8058508545527276	1.1394080567731983	-0.864574202976237	2.147003859473093	0.6664428105466511	0.7940775084138735	0.7445863369111423	28382-15-2	Maleic hydrazide, potassium salt	O=c1ccc([O-])n[nH]1.[K+]	Organic compounds	Organoheterocyclic compounds	Diazines	Pyridazines and derivatives	standardized (cv)
3126	-3.41165952122028	-4.225976	-6.175885424051749	-3.0360747046404164	3.139810719411333	1.8827118993518908	1.068395440755497	-0.8815140034795786	2.2582967159317544	0.8143164690751301	0.8102425654732686	0.7056090407177363	2893-78-9	Sodium dichloroisocyanurate	O=c1[n-]c(=O)n(Cl)c(=O)n1Cl.[Na+]	Organic compounds	Organoheterocyclic compounds	Triazines	Triazinones	standardized (cv)
3190	-4.077559351065838	-4.1689453	-5.674400642628865	-3.09587514857201	2.578525494056855	1.3380382639290778	1.2466523113821553	-0.2588030276339497	2.319722466422905	0.0913859614341623	0.6587284470438558	0.7805914291801388	3006-86-8	1,1-Bis(tert-butylperoxy)cyclohexane	CC(C)(C)OOC1(OOC(C)(C)C)CCCCC1	Organic compounds	Organic oxygen compounds	Organic oxides	Organic peroxides	standardized (cv)
3192	-6.502807910225481	-5.7295423	-7.451214393554549	-3.711864118507601	3.739350275046948	-0.9221292185637164	-0.1488635707813936	-1.870535701892784	1.868814573154164	-0.7732656548238701	0.9519228651045056	0.6726351877824529	300-76-5	Naled	COP(=O)(OC)OC(Br)C(Cl)(Cl)Br	Organic compounds	Organic acids and derivatives	Organic phosphoric acids and derivatives	Phosphate esters	standardized (cv)
294	-3.599392104758879	-3.9573348	-5.1016729646304	-3.0930436638247087	2.0086293008056915	1.5714707509477204	1.2135280977507656	0.0691898910761989	2.0778191918818902	0.3579426520923174	0.5120721403569005	0.5258448540706604	104-46-1	Anethole	CC=Cc1ccc(OC)cc1	Organic compounds	Benzenoids	Phenol ethers	Anisoles	standardized (cv)
3278	-4.732660092803644	-4.7122426	-5.984311357686666	-3.377275362539113	2.607035995147553	0.6841783810680953	0.7045958655247511	-0.5674728838149266	2.039563111332626	-0.020417489501642	0.6645716691959338	0.7835483033965549	314-40-9	Bromacil	CCC(C)n1c(=O)[nH]c(C)c(Br)c1=O	Organic compounds	Organoheterocyclic compounds	Diazines	Pyrimidines and pyrimidine derivatives	standardized (cv)
3322	-4.07601108482326	-4.2866354	-5.8464650995427005	-3.033633834460549	2.8128312650821514	1.2530388127447056	1.0424144909192723	-0.5174152019747351	2.295416063107416	0.2106243140414863	0.716227957544645	0.7604078156053997	32289-58-0	Polihexanide	CN=C(N)NCCCCCCN=C(C)N	Organic compounds	Organic nitrogen compounds	Organonitrogen compounds	Guanidines	standardized (cv)
3338	-5.646598496206912	-5.9598913	-10.504061777729104	-3.85870326555672	6.645358512172383	0.2572394614260612	-0.056053364870905	-4.600223820096129	2.045134692076253	0.3132928230679903	1.7744903622135115	0.7142240896358544	32536-52-0	Octabromodiphenyl ether	Brc1cc(Oc2cc(Br)c(Br)c(Br)c2Br)c(Br)c(Br)c1Br	Organic compounds	Benzenoids	Benzene and substituted derivatives	Diphenylethers	standardized (cv)
3388	-3.7733601897760543	-3.54641	-4.629072357025556	-2.7214541271511345	1.907618229874421	1.827207610906553	2.054157732394569	0.9714954436570516	2.8791136735314726	-0.2269501060053023	0.4862060848255662	0.2281947261663285	33703-08-1	Hexanedioic acid, diisononyl ester	CC(C)CCCCCCOC(=O)CCCCC(=O)OCCCCCCC(C)C	Organic compounds	Lipids and lipid-like molecules	Fatty Acyls	Fatty alcohol esters	standardized (cv)
3401	-4.567306143401755	-4.7242074	-6.335449283835622	-3.439352384315306	2.896096899520316	0.7912397144953536	0.6343384716262124	-0.976903425938514	1.919193473581802	0.1569012578738799	0.7374962696401716	0.7773295064578523	34014-18-1	Tebuthiuron	CNC(=O)N(C)c1nnc(C(C)(C)C)s1	Organic compounds	Organoheterocyclic compounds	Azoles	Thiadiazoles	standardized (cv)
3470	-4.033569041978065	-4.1638737	-5.638543721041447	-3.3119971931949648	2.3265465278464825	1.4081150987264643	1.2778104541730828	-0.1968595803369175	2.129686947509565	0.1303046305072861	0.6034314842040011	0.6774734017072728	35435-21-3	Silane, triethoxy(2,4,4-trimethylpentyl)-	CCO[Si](CC(C)CC(C)(C)C)(OCC)OCC	Organic compounds	Organometallic compounds	Organometalloid compounds	Organosilicon compounds	standardized (cv)
3477	-4.984972331599694	-4.7857776	-5.775706240674959	-3.747020777389824	2.028685463285135	0.4880545536314112	0.6872493212931102	-0.302679355443853	1.7260061078412818	-0.1991947627825556	0.5171427088666598	0.6914480230880492	35554-44-0	Imazalil	C=CCOC(Cn1ccnc1)c1ccc(Cl)cc1Cl	Organic compounds	Benzenoids	Benzene and substituted derivatives	Benzylethers	standardized (cv)
3616	-3.92073630860502	-4.072809	-5.61331063171747	-3.2158720624698023	2.3974385692476674	1.576837387883406	1.4247644954092222	-0.1157369352290437	2.281701634018624	0.1520729107553315	0.6242827496203774	0.4659780642471437	3851-87-4	Peroxide, bis(3,5,5-trimethyl-1-oxohexyl)	CC(CC(=O)OOC(=O)CC(C)CC(C)(C)C)CC(C)(C)C	Organic compounds	Organic acids and derivatives	Carboxylic acids and derivatives	Dicarboxylic acids and derivatives	standardized (cv)
3624	-3.212424129885544	-3.8047702	-6.08641652765625	-2.7275137062183084	3.3589028214379417	2.36874926868126	1.7764031634860038	-0.5052431290894462	2.853659692348496	0.5923461013614042	0.8939224750164478	0.5959899971504453	38720-66-0	1,2-Dichloro-5,12-dihydroquinolino[2,3-b]acridine-7,14-dione	O=c1c2ccccc2[nH]c2cc3c(=O)c4c(Cl)c(Cl)ccc4[nH]c3cc12	Organic compounds	Organoheterocyclic compounds	Quinolines and derivatives	Benzoquinolines	standardized (cv)
3662	-3.8652566467164697	-4.0815225	-5.363744687390868	-3.2060840686578	2.157660618733068	1.4318930160513337	1.2156271806763972	-0.0665950246230648	2.091065594110004	0.2162658180357275	0.5523949299227134	0.5908976426799007	39515-51-0	3-Phenoxybenzaldehyde	O=Cc1cccc(Oc2ccccc2)c1	Organic compounds	Benzenoids	Benzene and substituted derivatives	Diphenylethers	standardized (cv)
3710	-4.10107455724292	-3.6314235	-5.453012990563631	-2.5362117252921377	2.9168012652714936	1.2236543126277102	1.6933054002908512	-0.1282841206930012	2.7885171445784924	-0.4696510838847656	0.7536708841319069	0.6898289229996546	41372-08-1	Methyldopa sesquihydrate	CC(N)(Cc1ccc(O)c(O)c1)C(=O)O.CC(N)(Cc1ccc(O)c(O)c1)C(=O)O.O.O.O	Organic compounds	Phenylpropanoids and polyketides	Phenylpropanoic acids		standardized (cv)
3834	-3.312788131862498	-3.6601388	-6.329707130806399	-2.900537075148944	3.4291700556574547	2.034291970242483	1.6869412656177454	-0.9826270287014176	2.446543026956037	0.3473507135812275	0.9524864090113674	0.4415343915343915	4602-84-0	Farnesol	CC(C)=CCCC(C)=CCCC(C)=CCO	Organic compounds	Lipids and lipid-like molecules	Prenol lipids	Sesquiterpenoids	standardized (cv)
3910	-3.4435753310172266	-3.315009	-5.445964640222156	-1.9380860874950077	3.5078785527271488	1.0339221492458883	1.1624883725546336	-0.9684671599590412	2.539411392768108	-0.1285662138907617	0.901198397483426	0.8080808080808082	50-00-0	Formaldehyde	C=O	Organic compounds	Organic oxygen compounds	Organooxygen compounds	Carbonyl compounds	standardized (cv)
3928	-4.257452095332859	-4.413846	-5.710205704714105	-3.363651939934573	2.346553764779532	1.2316355170767028	1.0752415967498006	-0.2211180923045436	2.125435672474988	0.156393920597317	0.5974484352938025	0.6996317242732599	50-33-9	Phenylbutazone	CCCCc1c(O)n(-c2ccccc2)n(-c2ccccc2)c1=O	Organic compounds	Organoheterocyclic compounds	Azoles	Pyrazoles	standardized (cv)
3960	-3.49398219411604	-3.275068	-4.91254748018083	-2.360476107869306	2.552071372311524	1.3817213499383374	1.60063547918563	-0.0368439361264528	2.515227436185071	-0.2189141494535644	0.6642535062460402	0.6664345458463106	5080-22-8	2-Propanamine, N-hydroxy-	CC(C)NO	Organic compounds	Organic nitrogen compounds	Organonitrogen compounds	N-organohydroxylamines	standardized (cv)
4000	-6.391229265879938	-4.819664	-6.723806349511916	-3.3966150926599856	3.3271912568519304	-0.8582329720141781	0.7133322905826168	-1.1908100556461565	2.136381201205774	-1.571565264415094	0.8484845049898025	0.5302367895263845	51338-27-3	Methyl (RS)-2-[4-(2,4-dichlorophenoxy)phenoxy]propionate	COC(=O)C(C)Oc1ccc(Oc2ccc(Cl)cc2Cl)cc1	Organic compounds	Benzenoids	Benzene and substituted derivatives	Diphenylethers	standardized (cv)
4037	-4.446619867637169	-4.7972198	-6.969698900902519	-3.4146713965319844	3.5550275043705346	1.261259313988372	0.9106594208073736	-1.2618197192769778	2.293207785093557	0.3505998856282115	0.9143186899352724	0.6118651105865898	51851-37-7	Triethoxy((perfluorohexyl)ethyl)silane	CCO[Si](CCC(F)(F)C(F)(F)C(F)(F)C(F)(F)C(F)(F)C(F)(F)F)(OCC)OCC	Organic compounds	Organometallic compounds	Organometalloid compounds	Organosilicon compounds	standardized (cv)
4086	-6.1206405852864405	-5.150285	-6.075805141595478	-3.395971824412543	2.6798333171829354	-0.8950522039517627	0.0753036168392589	-0.8502167602608005	1.829616556922135	-0.9703558181355616	0.7021576630373346	0.3661904761904762	528-29-0	1,2-Dinitrobenzene	O=[N+]([O-])c1ccccc1[N+](=O)[O-]	Organic compounds	Benzenoids	Benzene and substituted derivatives	Nitrobenzenes	standardized (cv)
4122	-2.947983340209221	-3.1290202	-4.780562803389376	-2.1667542876406203	2.613808515748756	2.0115827064287064	1.8305458168013509	0.1790032432485516	2.792811758997308	0.1810368738715895	0.6773649668266973	0.6896825396825397	534-03-2	1,3-Propanediol, 2-amino-	NC(CO)CO	Organic compounds	Organic nitrogen compounds	Organonitrogen compounds	Amines	standardized (cv)
4230	-3.13333091814522	-3.4443429	-4.950930690674087	-2.383230102016304	2.5677005886577837	2.275488850246884	1.964476929457417	0.457889077718016	3.0255896663757995	0.3110119334935741	0.6563205804409521	0.5538011695906433	54982-83-1	1,4-Dioxacyclohexadecane-5,16-dione	O=C1CCCCCCCCCCC(=O)OCCO1	Organic compounds	Phenylpropanoids and polyketides	Macrolides and analogues		standardized (cv)
4373	-1.8607412077445065	-2.9358878	-4.1289192424089	-2.013653194863521	2.1152660475453797	3.020614913628579	1.9454682952631508	0.7524368789641855	2.8677029265095646	1.0751466058236088	0.5389478029692111	0.4857575757575757	57-55-6	1,2-Propylene glycol	CC(O)CO	Organic compounds	Organic oxygen compounds	Organooxygen compounds	Alcohols and polyols	standardized (cv)
4378	-8.912669910610614	-4.5696697	-6.309951918845259	-3.35487329809956	2.955078620745699	-3.440777059240033	0.9022231215788808	-0.8380590674746788	2.1170195532710205	-4.343000187099872	0.7556640616858329	0.680802318405294	57-63-6	17alpha-Ethinylestradiol	C#CC1(O)CCC2C3CCc4cc(O)ccc4C3CCC21C	Organic compounds	Lipids and lipid-like molecules	Steroids and steroid derivatives	Estrane steroids	standardized (cv)
4408	-3.80698043263616	-3.8251565	-5.671875897671095	-2.540725571598644	3.1311503260724507	1.843946514053518	1.825770505051701	-0.0209489509814167	3.110201375091034	0.0181760176354464	0.8008341571722095	0.59170747962718	58353-68-7	Butanoic acid, 4-[(9Z)-9-octadecen-1-ylamino]-4-oxosulfo-, sodium salt (1:2)	CCCCCCCCC=CCCCCCCCCNC(=O)CC(C(=O)[O-])S(=O)(=O)[O-].[Na+].[Na+]	Organic compounds	Lipids and lipid-like molecules	Fatty Acyls	Fatty acids and conjugates	standardized (cv)
4412	-3.990671611080204	-3.8692667	-5.014221582410845	-3.10052599714194	1.913695585268905	1.2795295878764277	1.4009344601151454	0.2559796165457869	2.169675201814692	-0.1214048626518593	0.4904115615619296	0.4997970591898485	58430-94-7	3,5,5-Trimethylhexyl acetate	CC(=O)OCCC(C)CC(C)(C)C	Organic compounds	Organic acids and derivatives	Carboxylic acids and derivatives	Carboxylic acid derivatives	standardized (cv)
5977	-4.144051970395186	-3.6763446	-5.361323060521122	-2.2247927146457087	3.136530345875413	0.6199746372968515	1.0876819724724611	-0.5972964528290847	2.5392338930463287	-0.4677073372927687	0.7984951425214055	0.7323364217481865	75-56-9	1,2-Propylene oxide	CC1CO1	Organic compounds	Organoheterocyclic compounds	Epoxides		standardized (cv)
4526	-5.137217337033409	-4.931098	-5.989859685325246	-3.5960084654277016	2.393851219897545	0.3970956641611147	0.6032150228805788	-0.4555466841307227	1.938304535766822	-0.206119352719444	0.6096457561172395	0.5180216513683127	60207-90-1	Propiconazole	CCCC1COC(Cn2cncn2)(c2ccc(Cl)cc2Cl)O1	Organic compounds	Benzenoids	Benzene and substituted derivatives	Halobenzenes	standardized (cv)
4605	-5.431332560988074	-3.8015954	-4.986704165098222	-2.8643975790460443	2.122306586052177	-0.4263709674712525	1.203366161431316	0.0182574284185997	2.1405640144707774	-1.6297371115404422	0.5405138872395213	0.7045448525612356	617-84-5	Diethylformamide	CCN(C=O)CC	Organic compounds	Organic acids and derivatives	Carboxylic acids and derivatives	Carboxylic acid derivatives	standardized (cv)
4606	-4.960462003547867	-4.3444567	-6.283817107049955	-3.319048707353812	2.9647683996961427	0.4167968806062778	1.032802206852406	-0.9065582228958102	2.0582101768003325	-0.6160053308794096	0.7766021749037405	0.7887932942016426	61788-32-7	Hydrogenated terphenyl	C1=CC(c2ccc(C3CC=CCC3)cc2)CCC1	Organic compounds	Benzenoids	Benzene and substituted derivatives		standardized (cv)
4647	-4.7086565957978825	-4.6579847	-5.966706767790518	-3.629140772289939	2.3375659955005785	0.5646549412007861	0.6153267969928562	-0.6933952307918491	1.6441707647087294	-0.0506718622163395	0.5953939276478175	0.4565725806451614	6190-65-4	Deethylatrazine	CC(C)Nc1nc(N)nc(Cl)n1	Organic compounds	Organoheterocyclic compounds	Triazines	Aminotriazines	standardized (cv)
4660	-3.7632297928002	-4.1866746	-5.639096575742332	-2.9355780477709774	2.703518527971355	1.4133851990083934	0.9899404005881408	-0.462481583933739	2.241036944037616	0.4234448020789503	0.6882590467498173	0.6224002234324815	622-51-5	p-Tolylurea	Cc1ccc(NC(N)=O)cc1	Organic compounds	Benzenoids	Benzene and substituted derivatives	N-phenylureas	standardized (cv)
4719	-2.8844523129599606	-3.205419	-4.42664006944547	-2.558412008620653	1.8682280608248163	2.381230875989487	2.0602641258955487	0.8390431195039778	2.7072711803287945	0.3209667506081546	0.4892484627774993	0.0	629-50-5	Tridecane	CCCCCCCCCCCCC	Organic compounds	Hydrocarbons	Saturated hydrocarbons	Alkanes	standardized (cv)
4766	-6.309011212510737	-4.191201	-5.631529716436613	-3.3253988497639275	2.306130866672685	-1.01572823048988	1.102081766356496	-0.338246734415756	1.9678841322569287	-2.1178100024887643	0.5958911260478881	0.5858692185007974	634-93-5	2,4,6-Trichloroaniline	Nc1c(Cl)cc(Cl)cc1Cl	Organic compounds	Benzenoids	Benzene and substituted derivatives	Aniline and substituted anilines	standardized (cv)
4824	-4.681889731880634	-4.685562	-5.906577547364713	-3.332723002058088	2.573854545306625	0.7687226765603288	0.7650502704092169	-0.45596513892375	2.1178894063828757	0.0036724019084282	0.655538943787534	0.7126050420168067	64359-81-5	4,5-Dichloro-2-octyl-3(2H)-isothiazolone	CCCCCCCCn1sc(Cl)c(Cl)c1=O	Organic compounds	Organohalogen compounds	Aryl halides	Aryl chlorides	standardized (cv)
5037	-4.582838126113651	-4.283592	-5.831154234794646	-3.011090607824545	2.8200636269701005	0.6377615352000616	0.9370074318625754	-0.6105545734809332	2.209509053489167	-0.2992459019925571	0.7179291518519733	0.6928743564123483	66215-27-8	Cyromazine	Nc1nc(N)nc(NC2CC2)n1	Organic compounds	Organoheterocyclic compounds	Triazines	Aminotriazines	standardized (cv)
5060	-3.956615797188312	-4.3729134	-5.8418805512722685	-3.153034253868673	2.688846297403595	1.2259158307775646	0.8096182849650945	-0.6593489233063918	2.029497374097203	0.4162975634073911	0.6844952386059237	0.784525667030738	6674-22-2	1,8-Diazabicyclo[5.4.0]undec-7-ene	C1CCC2=NCCCN2CC1	Organic compounds	Organoheterocyclic compounds	Azepanes		standardized (cv)
5093	-5.709495769194688	-4.5071874	-6.59376169856083	-2.662465454351147	3.9312962442096833	-0.0153444037632133	1.1869639809455026	-0.8996103331293557	3.031685911080328	-1.2023084027090922	1.0010249974329115	0.7999231676888456	67485-29-4	Hydramethylnon	CC1(C)CN=C(NN=C(C=Cc2ccc(C(F)(F)F)cc2)C=Cc2ccc(C(F)(F)F)cc2)NC1	Organic compounds	Benzenoids	Benzene and substituted derivatives	Trifluoromethylbenzenes	standardized (cv)
5123	-5.670276107954032	-5.3447623	-7.654001061063428	-3.6672400627608592	3.986760998302569	-0.296004464678052	0.0295093331691941	-2.2797294177874483	1.7070315805151206	-0.3255137826671666	1.0176883538897543	0.6083333333333333	67-72-1	Hexachloroethane	ClC(Cl)(Cl)C(Cl)(Cl)Cl	Organic compounds	Organohalogen compounds	Organochlorides		standardized (cv)
5232	-4.441592195456133	-4.6242766	-5.806468297918158	-3.3666793889752333	2.439788908942925	0.9523075107078884	0.7696230688870224	-0.4125685917541367	2.0272203171887884	0.1826844425748728	0.6217889204884627	0.6022869674185464	68157-60-8	Forchlorfenuron	O=C(Nc1ccccc1)Nc1ccnc(Cl)c1	Organic compounds	Benzenoids	Benzene and substituted derivatives	N-phenylureas	standardized (cv)
5478	-5.503485022573681	-4.4913425	-5.923805007904206	-3.3216145289902883	2.6021904789139176	-0.1261441604888889	0.8859983059016002	-0.5464641458194137	2.055726333094504	-1.012142478018017	0.6624921587520606	0.7266149068322981	6864-37-5	Bis(4-amino-3-methylcyclohexyl)methane	CC1CC(CC2CCC(N)C(C)C2)CCC1N	Organic compounds	Organic nitrogen compounds	Organonitrogen compounds	Cyclohexylamines	standardized (cv)
5492	-5.0133248253757845	-5.1462994	-8.259451632025856	-3.923687276403497	4.335764355622359	0.5254398755861903	0.3924653455995332	-2.7206869310638813	1.6150774245584776	0.1329745368068327	1.1854534647863817	0.7121443309947362	68694-11-1	Triflumizole	CCCOCC(=Nc1ccc(Cl)cc1C(F)(F)F)n1ccnc1	Organic compounds	Benzenoids	Benzene and substituted derivatives	Trifluoromethylbenzenes	standardized (cv)
5582	-3.796080438662554	-3.8425732	-5.249071336613559	-3.091944219294512	2.1571271173190474	1.7485828015075646	1.702090065900788	0.2955919035565598	2.452719020875607	0.0464927272310005	0.5644010609733212	0.4134876847290639	68987-29-1	Potassium stearyl phosphate	CCCCCCCCCCCCCCCCCCOP(=O)([O-])O.[K+]	Organic compounds	Organic acids and derivatives	Organic phosphoric acids and derivatives	Phosphate esters	standardized (cv)
5633	-2.6010429005217968	-3.4422805	-5.249352567643697	-2.411354840646045	2.837997726997652	2.6594387257926484	1.8182011098800803	0.0111290586707478	2.8491267856684	0.8412376304077687	0.7370193883041074	0.6370471014492753	69-65-8	D-Mannitol	OCC(O)C(O)C(O)C(O)CO	Organic compounds	Organic oxygen compounds	Organooxygen compounds	Carbohydrates and carbohydrate conjugates	standardized (cv)
5635	-3.4734890309504043	-3.3648367	-4.336440775819359	-2.516298821049069	1.8201419547702893	1.666773827336013	1.775426166577999	0.803822082467059	2.6239640372373483	-0.1086523381403457	0.4634114405478284	0.2951111111111111	69-72-7	Salicylic acid	O=C(O)c1ccccc1O	Organic compounds	Benzenoids	Benzene and substituted derivatives	Benzoic acids and derivatives	standardized (cv)
5771	-2.976639923877681	-2.9889386	-4.455879605009327	-2.09829220665852	2.3575873983508067	2.0920949546602663	2.079796296513852	0.612855273528621	2.970442671879428	0.0122986461449019	0.6086520435433989	0.560112130283082	72-18-4	L-Valine	CC(C)C(N)C(=O)O	Organic compounds	Organic acids and derivatives	Carboxylic acids and derivatives	Amino acids, peptides, and analogues	standardized (cv)
5839	-4.749665109696616	-3.8230512	-5.234454637991883	-2.540357065496852	2.6940975724950307	0.8373551484617567	1.7639690481457222	0.3525656201664895	3.04666319266152	-0.926613895478476	0.686229028847822	0.4482726423902894	73612-29-0	2-Naphthalenecarboxylic acid, 3-hydroxy-4-[2-(4-methyl-2-sulfophenyl)diazenyl]-, strontium salt (1:1)	Cc1ccc(N=Nc2c(O)c(C(=O)[O-])cc3ccccc23)c(S(=O)(=O)[O-])c1.[Sr+2]	Organic compounds	Benzenoids	Naphthalenes	Naphthalenecarboxylic acids and derivatives	standardized (cv)
5853	-4.5017201263762505	-4.8192997	-6.321752847574586	-3.42459034673819	2.897162500836396	1.01347791684888	0.6958983576504604	-0.8065548043494551	2.0906076964869404	0.317579571499726	0.7381945597337001	0.6177120272055724	74051-80-2	Sethoxydim	CCCC(=NOCC)C1C(=O)CC(CC(C)SCC)CC1=O	Organic compounds	Organic oxygen compounds	Organooxygen compounds	Carbonyl compounds	standardized (cv)
5925	-4.014503241577723	-3.5841475	-4.81922154250909	-2.768560412601808	2.050661129907282	1.2008804907231698	1.631236298242542	0.3961621897918027	2.4468233196990847	-0.4303557882696172	0.5260561366385116	0.5130346947738251	7473-98-5	2-Hydroxy-2-methylpropiophenone	CC(C)(O)C(=O)c1ccccc1	Organic compounds	Organic oxygen compounds	Organooxygen compounds	Carbonyl compounds	standardized (cv)
5928	-5.402454612979649	-4.4158406	-5.536320701047491	-2.71567737406312	2.820643326984371	-0.4250099600313621	0.5616040386750244	-0.5588760480992043	2.261767278885167	-0.9866139872167096	0.7236731062761511	0.7991919191919192	74-83-9	Methyl bromide	CBr	Organic compounds	Organohalogen compounds	Alkyl halides	Halomethanes	standardized (cv)
5938	-3.3191662570801244	-3.4790463	-4.678263064176764	-2.525329375561836	2.152933688614928	2.1378249528706577	1.9779448704998048	0.7787281457740183	2.931661834388946	0.1598800876769557	0.548268566781227	0.535362558588365	7491-02-3	Decanedioic acid, bis(1-methylethyl) ester	CC(C)OC(=O)CCCCCCCCC(=O)OC(C)C	Organic compounds	Lipids and lipid-like molecules	Fatty Acyls	Fatty acid esters	standardized (cv)
5950	-4.142393001688438	-4.2362247	-5.5195750896699165	-2.644114197813312	2.875460891856605	0.7866834627994268	0.6928518108713115	-0.5904986251820515	2.2849622666745533	0.0938316496482318	0.7321477245183664	0.6166666666666666	75-09-2	Dichloromethane	ClCCl	Organic compounds	Organohalogen compounds	Alkyl halides	Halomethanes	standardized (cv)
6145	-4.527129651252813	-4.1618633	-6.667761286341205	-3.0552017939763814	3.612559492364823	0.5941215142429569	0.959387832379168	-1.5465101208454348	2.0660493715193886	-0.3652663242264458	0.9722518328353548	0.7953045100103925	77-73-6	Dicyclopentadiene	C1=CC2C3C=CC(C3)C2C1	Organic compounds	Hydrocarbons	Polycyclic hydrocarbons		standardized (cv)
6254	-3.838134181557557	-4.401696	-6.745249486946078	-3.3591631829359057	3.3860863040101727	1.799997508873605	1.2364354855206636	-1.1071177965149164	2.2789685074952564	0.563562023581603	0.9101272529949364	0.4087554112554112	78-42-2	Tris(2-ethylhexyl) phosphate	CCCCC(CC)COP(=O)(OCC(CC)CCCC)OCC(CC)CCCC	Organic compounds	Organic acids and derivatives	Organic phosphoric acids and derivatives	Phosphate esters	standardized (cv)
6258	-3.9313393906926266	-3.8396342	-5.697104309484909	-2.5244507392196947	3.1726535702652146	1.5130505165590789	1.6047557331971725	-0.2527144022332039	2.919939168032011	-0.0917052106236568	0.8107510096520757	0.7852372752435082	78491-02-8	Diazolidinyl urea	O=C(NCO)N(CO)c1c(O)n(CO)c(=O)n1CO	Organic compounds	Organoheterocyclic compounds	Azoles	Imidazoles	standardized (cv)
6280	-5.600132981778416	-5.604407	-7.02913904666085	-3.972644689428927	3.0564943572319234	-0.0505277682112465	-0.0548016228148311	-1.4795338330936805	1.576960524138243	0.0042738518702654	0.7781875245172207	0.597249312328082	789-02-6	o,p'-DDT	Clc1ccc(C(c2ccccc2Cl)C(Cl)(Cl)Cl)cc1	Organic compounds	Benzenoids	Benzene and substituted derivatives	Diphenylmethanes	standardized (cv)
6287	-4.663553238673459	-4.4031944	-5.513717935426151	-2.6334684158790966	2.8802495195470548	0.4616188685061398	0.7219776937259867	-0.3885458282465525	2.4917036913005024	-0.2603588111832247	0.7415667499598698	0.5903138528138527	79-00-5	1,1,2-Trichloroethane	ClCC(Cl)Cl	Organic compounds	Organohalogen compounds	Organochlorides		standardized (cv)
6291	-4.669733550511973	-4.3503633	-5.493477838069177	-2.972367757523771	2.521110080545406	0.3011384393531695	0.6205087185821921	-0.5226058482040348	1.998504232341371	-0.3193702959648536	0.6417970750190876	0.5819047619047619	79-07-2	Chloroacetamide	NC(=O)CCl	Organic compounds	Organic acids and derivatives	Carboxylic acids and derivatives	Carboxylic acid derivatives	standardized (cv)
6305	-5.794986400783665	-4.387045	-5.934144522431496	-3.312331465031792	2.621813057399704	-0.2068279054512757	1.201113601314887	-0.3459860270991072	2.2758270303005967	-1.4079414941674535	0.6706062543224309	0.4225615976145637	79277-27-3	hifensulfuron methyl	COC(=O)c1sccc1S(=O)(=O)NC(=O)Nc1nc(C)nc(OC)n1	Organic compounds	Organic nitrogen compounds	Organonitrogen compounds	Sulfonylureas	standardized (cv)
6310	-3.9174856712611374	-4.0567565	-5.596087133508648	-2.4681598147110577	3.1279273187975907	1.0124745078015418	0.8732036971307492	-0.6661269544459693	2.461800364351621	0.1392708251683059	0.7975918369290034	0.5398476885433408	79-39-0	Methacrylamide	C=C(C)C(N)=O	Organic compounds	Organic acids and derivatives	Carboxylic acids and derivatives	Carboxylic acid derivatives	standardized (cv)
6318	-5.540850340509589	-5.130067	-6.776154042870516	-3.567209770810657	3.208944272059859	0.1266894625920136	0.5374729390372546	-1.1086142397689132	2.100330032290946	-0.4107834688665228	0.8179541203560972	0.6640772540359428	79622-59-6	Fluazinam	O=[N+]([O-])c1cc(C(F)(F)F)c(Cl)c([N+](=O)[O-])c1Nc1ncc(C(F)(F)F)cc1Cl	Organic compounds	Benzenoids	Benzene and substituted derivatives	Trifluoromethylbenzenes	standardized (cv)
6410	-3.305750715788962	-3.8357213	-4.786470650243042	-2.7361441405907554	2.0503265096522867	1.6947571117336606	1.1647865878103802	0.2140371772795805	2.2643636869318677	0.5299705385597928	0.5219809520475688	0.5237922705314009	80-62-6	Methyl methacrylate	C=C(C)C(=O)OC	Organic compounds	Organic acids and derivatives	Carboxylic acids and derivatives	Carboxylic acid derivatives	standardized (cv)
6539	-4.631740516843184	-4.3447127	-5.633701586429362	-2.697566516942324	2.936135069487038	0.7632099658446584	1.0502377504518765	-0.2387511037415197	2.697383965745518	-0.2870277826207719	0.7479138856963113	0.5467004390408645	842-07-9	C.I. Solvent Yellow 14	Oc1ccc2ccccc2c1N=Nc1ccccc1	Organic compounds	Benzenoids	Naphthalenes	Naphthols and derivatives	standardized (cv)
6725	-4.058600265241847	-4.656836	-5.718426437945967	-3.418584993154691	2.299841444791276	1.3701175179619844	0.7718817664810073	-0.2897086547421348	2.010132790049141	0.5982357676255843	0.5854785273155263	0.5989210789210789	85-98-3	N,N'-Diethylcarbanilide	CCN(C(=O)N(CC)c1ccccc1)c1ccccc1	Organic compounds	Benzenoids	Benzene and substituted derivatives	N-phenylureas	standardized (cv)
6773	-3.4310119012593003	-3.457432	-4.2225096210788	-2.799070994345251	1.4234386267335486	1.715952895730447	1.689532766680992	0.9244551759109478	2.3478938026444967	0.0264201303721693	0.3623757433153214	0.0	872-05-9	1-Decene	C=CCCCCCCCC	Organic compounds	Hydrocarbons	Unsaturated hydrocarbons	Unsaturated aliphatic hydrocarbons	standardized (cv)
6789	-3.835431026701397	-4.379164	-5.631728861578952	-3.2896071301807472	2.342121731398205	1.2480106729636409	0.704277496017348	-0.5482871619139146	1.7938345694842903	0.543733192201191	0.5962906887378331	0.5306599832915622	87-62-7	2,6-Dimethylaniline	Cc1cccc(C)c1N	Organic compounds	Benzenoids	Benzene and substituted derivatives	Xylenes	standardized (cv)
6799	-4.987560964980691	-4.6169	-5.741720821822474	-3.238766915300192	2.5029539065222823	0.5302153642932652	0.9008763503395112	-0.2239444925485178	2.2790094139737644	-0.3706609977870876	0.6372297232154713	0.6621789742566124	87820-88-0	Tralkoxydim	CCON=C(CC)C1C(=O)CC(c2c(C)cc(C)cc2C)CC1=O	Organic compounds	Organic oxygen compounds	Organooxygen compounds	Carbonyl compounds	standardized (cv)
6825	-4.571671498718594	-4.815415	-6.056145778935912	-3.252657165609943	2.8034886133259693	0.744523279122214	0.5007798868061044	-0.7399510010951043	2.0635376122308653	0.2437434068295019	0.7139568063024038	0.6059643605870021	88-30-2	3-Trifluoromethyl-4-nitrophenol	O=[N+]([O-])c1ccc(O)cc1C(F)(F)F	Organic compounds	Benzenoids	Phenols	Nitrophenols	standardized (cv)
6842	-5.773667423954119	-4.9384265	-5.962177860994783	-3.34605785575869	2.616120005236092	-0.3930673009295669	0.4421736207072129	-0.5815777379702309	2.034542267265861	-0.8352409293557299	0.672339757961392	0.5536172261782017	88-85-7	Dinoseb	CCC(C)c1cc([N+](=O)[O-])cc([N+](=O)[O-])c1O	Organic compounds	Benzenoids	Phenols	Nitrophenols	standardized (cv)
6848	-4.400699459014315	-3.8318944	-5.139137968021372	-2.948346452349731	2.1907915156716413	1.3371203100721183	1.905925372823417	0.5986818010650611	2.7894733167367023	-0.5688050612787192	0.5612004008224292	0.3625110108831039	89-04-3	Trioctyl trimellitate	CCCCCCCCOC(=O)c1ccc(C(=O)OCCCCCCCC)c(C(=O)OCCCCCCCC)c1	Organic compounds	Benzenoids	Benzene and substituted derivatives	Benzoic acids and derivatives	standardized (cv)
6929	-4.745069034962058	-4.646131	-5.975223103102023	-3.338956637929942	2.636266465172081	0.5959438511814366	0.6948818405103687	-0.6342102169585279	2.002056248213553	-0.0989379962962866	0.6723902953030254	0.597883432780458	90-30-2	N-Phenyl-1-naphthylamine	c1ccc(Nc2cccc3ccccc23)cc1	Organic compounds	Benzenoids	Naphthalenes		standardized (cv)
6940	-3.4375347007298163	-3.97295	-5.175671817674568	-3.223494397029087	1.9521774206454812	1.793452922497786	1.2580376471777506	0.055315805553034	2.0074932261985152	0.5354152809596369	0.5028978341807208	0.4275541795665634	90-43-7	2-Phenylphenol	Oc1ccccc1-c1ccccc1	Organic compounds	Benzenoids	Benzene and substituted derivatives	Biphenyls and derivatives	standardized (cv)
7174	-4.508155627285645	-4.0813427	-5.323610286225885	-3.134059025156594	2.1895512610692918	0.6910508518760127	1.1178637901329236	-0.1244038070642274	2.065147454005064	-0.4268129301420904	0.5580533616490627	0.4755244755244755	93-04-9	2-Methoxynaphthalene	COc1ccc2ccccc2c1	Organic compounds	Benzenoids	Naphthalenes		standardized (cv)
4792	-2.5364561783143547	-3.4714227	-5.750571479937592	-2.3388584321072847	3.411713047830307	2.709362361965075	1.7743958733970764	-0.5047529396581624	2.906960108172145	0.934966493957374	0.901063755833724	0.7651308717763534	6381-77-7	Sodium erythorbate (1:1)	O=C1OC(C(O)CO)C([O-])C1=O.[Na+]	Organic compounds	Organoheterocyclic compounds	Lactones	Gamma butyrolactones	standardized (cv)
7299	-3.746241002602624	-4.1902633	-5.2395902469013205	-3.007985947280357	2.2316042996209635	1.5639614602095886	1.1199391697764094	0.0706122159108919	2.3022165155318555	0.4440222687291633	0.5682558894011265	0.6190916347381864	947-19-3	(1-Hydroxycyclohexyl)(phenyl)methanone	O=C(c1ccccc1)C1(O)CCCCC1	Organic compounds	Organic oxygen compounds	Organooxygen compounds	Carbonyl compounds	standardized (cv)
7333	-7.671348873975597	-6.6734686	-8.423872320441722	-3.546947699018637	4.876924621423085	-2.2393421867059984	-1.2414619161169371	-2.991865633172124	1.8850589882509607	-0.997880284192882	1.2690418149381169	0.6107758620689656	95465-99-9	Cadusafos	CCOP(=O)(SC(C)CC)SC(C)CC	Organic compounds	Organophosphorus compounds	Organothiophosphorus compounds		standardized (cv)
7334	-3.401996239281584	-3.4801223	-5.417552973069592	-2.839749559057904	2.577803414011688	1.623997396883684	1.5458712920834887	-0.3915593369043237	2.186244077107364	0.0781260885229815	0.711029510392099	0.4691176470588235	95-47-6	o-Xylene	Cc1ccccc1C	Organic compounds	Benzenoids	Benzene and substituted derivatives	Xylenes	standardized (cv)
7336	-3.5673177704294066	-3.6886446	-5.392916592735066	-2.94236985056968	2.450546742165386	1.4666685948101992	1.3453417184039331	-0.3589302274954601	2.091616514669926	0.12132687716886	0.6605249046217394	0.4811946532999164	95-48-7	o-Cresol	Cc1ccccc1O	Organic compounds	Benzenoids	Phenols	Cresols	standardized (cv)
7374	-4.786667081609353	-3.8179998	-4.693873193359425	-2.8672463430596027	1.8266268502998224	0.3142373863189702	1.282904631704575	0.4070312745688975	2.23365812486872	-0.9686672418266378	0.4653656794556512	0.4381981915025393	96-05-9	Allyl methacrylate	C=CCOC(=O)C(=C)C	Organic compounds	Organic acids and derivatives	Carboxylic acids and derivatives	Carboxylic acid derivatives	standardized (cv)
7375	-3.995354825803265	-3.9799385	-5.643053540082003	-3.055831886541898	2.587221653540105	1.0843725639240411	1.0997888804585567	-0.5633261503546969	2.023895503185408	-0.015416318723187	0.6737845421653802	0.7036363636363637	96-09-3	Styrene oxide	c1ccc(C2CO2)cc1	Organic compounds	Benzenoids	Benzene and substituted derivatives		standardized (cv)
7398	-5.782498534467533	-4.7534394	-5.814435891571137	-3.4588137308783016	2.355622160692836	-0.220274686672665	0.808784424064861	-0.2522120437762695	2.1034101169165664	-1.0290591080454137	0.5997037348828615	0.7274574021274653	96489-71-3	Pyridaben	CC(C)(C)c1ccc(CSc2cnn(C(C)(C)C)c(=O)c2Cl)cc1	Organic compounds	Benzenoids	Benzene and substituted derivatives	Phenylpropanes	standardized (cv)
7446	-4.99229166462556	-4.895285	-6.75704044712993	-3.530665660654804	3.226374786475126	0.479809192713731	0.5768157134278993	-1.2849395897906395	1.9414351966844865	-0.0970065350784405	0.8233106365607171	0.6418662818662819	97-77-8	Disulfiram	CCN(CC)C(=S)SSC(=S)N(CC)CC	Organic compounds	Organic nitrogen compounds	Organonitrogen compounds	Amines	standardized (cv)
7458	-3.733181629625452	-3.5896142	-4.657941717223238	-2.3880242301286048	2.269917487094633	1.563961460209589	1.70752895004427	0.6392013726118025	2.909118859706436	-0.1435674767171266	0.5780229029735338	0.2818219461697722	97-90-5	Ethylene glycol dimethacrylate	C=C(C)C(=O)OCCOC(=O)C(=C)C	Organic compounds	Organic acids and derivatives	Carboxylic acids and derivatives	Dicarboxylic acids and derivatives	standardized (cv)
7512	-4.724320944570908	-4.805863	-6.049885838125966	-3.3124925243320225	2.7373933137939432	0.4128368669191195	0.331294896041359	-0.912728026635938	1.8246652871580051	0.0815419590240624	0.6968479465984974	0.4600953716690042	99-08-1	3-Nitrotoluene	Cc1cccc([N+](=O)[O-])c1	Organic compounds	Benzenoids	Benzene and substituted derivatives	Nitrobenzenes	standardized (cv)
7526	-3.8197911523387615	-3.4780774	-4.636793913893149	-2.519119176923667	2.117674736969481	1.3680706658913333	1.7097844058505685	0.5510679043369462	2.6687426413064275	-0.3417137406871502	0.5390993866961072	0.5372148541114058	99-50-3	3,4-Dihydroxybenzoic acid	O=C(O)c1ccc(O)c(O)c1	Organic compounds	Benzenoids	Benzene and substituted derivatives	Benzoic acids and derivatives	standardized (cv)
7534	-4.129562939807614	-3.7062366	-4.99488089926157	-2.9024177226490844	2.092463176612486	1.0806913542743566	1.5040176849438889	0.2153733948204002	2.307836571432886	-0.4233263389317594	0.5389926342914869	0.4861811391223156	99-62-7	1,3-Diisopropylbenzene	CC(C)c1cccc(C(C)C)c1	Organic compounds	Benzenoids	Benzene and substituted derivatives	Cumenes	standardized (cv)
7551	-4.179691907948583	-4.8603377	-6.05063851084288	-3.314815246714058	2.7358232641288223	0.9574659035414448	0.276820073402135	-0.9134806993528524	1.82234256477597	0.6806458262738291	0.6971163481503506	0.4297174645000732	99-99-0	4-Nitrotoluene	Cc1ccc([N+](=O)[O-])cc1	Organic compounds	Benzenoids	Benzene and substituted derivatives	Nitrobenzenes	standardized (cv)
7560	-6.521197287594649	-4.907973	-10.666638444517224	-3.453595516225424	7.2130429282918	-0.6600914087817301	0.9531330507527442	-4.805532565704304	2.4075103625874954	-1.6132244749420614	2.01373379169377	0.5175567103674314	NOCAS_(+/-) 2-(2,4-dichlorophenyl)-3-(1H-1,2,	(+/-) 2-(2,4-dichlorophenyl)-3-(1H-1,2,4-triazole-1-yl)propyl-1,1,2,2-tetrafluoroethylether	FC(F)(CC(Cn1cncn1)c1ccc(Cl)cc1Cl)C(F)(F)OC(F)(F)C(F)(F)CC(Cn1cncn1)c1ccc(Cl)cc1Cl	Organic compounds	Benzenoids	Benzene and substituted derivatives	Halobenzenes	standardized (cv)
10160	-10.565274721803275	-10.047232	-10.834033717975556	-5.887095632138631	4.946938085836925	-4.99139982823808	-4.473356764532708	-5.260158824410361	-0.3132207385734353	-0.5180430476089395	1.3962143701226086	0.399893899204244	70648-26-9	1,2,3,4,7,8-Hexachlorodibenzofuran	Clc1cc2oc3c(Cl)c(Cl)c(Cl)c(Cl)c3c2cc1Cl	Organic compounds	Organoheterocyclic compounds	Benzofurans	Dibenzofurans	standardized (cv)
20012	-3.5322959660451563	-3.632003	-7.191507578428671	-2.839450787880581	4.35205679054809	2.1155171728769475	2.015810059450846	-1.543694439506567	2.8083623510415228	0.0997071028787939	1.2211309459852122	0.707303596228601	60-54-8 ,64-75-5	Tetracycline ,Tetracycline hydrochloride		Organic compounds	Phenylpropanoids and polyketides	Tetracyclines		standardized (cv)
20016	-3.1343276770349355	-3.2726662	-4.791703539138601	-2.2315008486069075	2.560202690531694	1.735367434092868	1.5970289176610686	0.0779915719892022	2.638194262520896	0.1383385388616709	0.6553114244777626	0.554041514041514	1560-69-6 ,4075-81-4 ,79-09-4 ,84057-80-7	Propanoic acid, cobalt(2+) salt ,Calcium propionate ,Propionic acid ,Zirconium(4+) tetrapropanoate		Organic compounds	Organic acids and derivatives	Carboxylic acids and derivatives	Carboxylic acids	standardized (cv)
20025	-4.295408215768723	-3.4544463	-4.560640138457456	-2.588236067688118	1.972404070769337	1.158649629981305	1.9996115210837688	0.8934177072925724	2.86582177806191	-0.8409619000033421	0.5024194624063906	0.0117647058823529	13586-84-0 ,4485-12-5 ,557-05-1	Octadecanoic acid, cobalt salt ,Lithium octadecanoate ,Octadecanoic acid, zinc salt		Organic compounds	Lipids and lipid-like molecules	Fatty Acyls	Fatty acids and conjugates	standardized (cv)
20029	-3.860085474930947	-3.7699783	-4.538150342776177	-3.0876936861464377	1.4504566566297394	1.517127859241101	1.6072350472809818	0.8390629913958706	2.28951964802561	-0.0901071900951313	0.3693472869626135	0.0	142-87-0 ,22397-58-6	Sodium decyl sulfate ,unnamed [22397-58-6]		Organic compounds	Organic acids and derivatives	Organic sulfuric acids and derivatives	Sulfuric acid esters	standardized (cv)
20039	-5.132069370858578	-4.2750173	-5.31351806357974	-3.3142692986660807	1.9992487649136592	-0.0263071980963942	0.8307448966977595	-0.207755890817556	1.7914928740961031	-0.8570521093534511	0.5093785066077033	0.4596941070625281	106-47-8 ,20265-96-7	4-Chloroaniline ,4-Chloroaniline hydrochloride		Organic compounds	Benzenoids	Benzene and substituted derivatives	Aniline and substituted anilines	standardized (cv)
20045	-3.123152457981069	-3.38305	-5.252690006232084	-2.401232917544005	2.8514570886880786	2.160426901545679	1.9005293930831428	0.0308893532946649	2.882346441982744	0.2598975069237159	0.7475574801052661	0.5893240962446684	3344-18-1 ,546-46-3 ,77-92-9 ,813-94-5 ,866-84-2	trimagnesium dicitrate ,1,2,3-Propanetricarboxylic acid, 2-hydroxy-, zinc salt (2:3) ,Citric acid ,Tricalcium citrate ,Tripotassium citrate		Organic compounds	Organic acids and derivatives	Carboxylic acids and derivatives	Tricarboxylic acids and derivatives	standardized (cv)
20052	-4.260383250178352	-3.706017	-5.153230021028807	-2.8465135194163924	2.3067165016124145	1.020966059360777	1.5753323009016031	0.1281192885103219	2.434835790122736	-0.5543662328138499	0.5966968941435714	0.5476262626262627	139-13-9 ,5064-31-3	Nitrilotriacetic acid ,Glycine, N,N-bis(carboxymethyl)-, trisodium salt		Organic compounds	Organic acids and derivatives	Carboxylic acids and derivatives	Amino acids, peptides, and analogues	standardized (cv)
20053	-3.7397602722166567	-3.7963228	-5.734245426622327	-2.777334285143907	2.9569111414784204	1.7259853313002305	1.6694227648723536	-0.2684998231054399	2.6884113183729803	0.056562550354144	0.7750785088249162	0.5548871063576946	139-33-3 ,14025-21-9 ,14402-88-1 ,15375-84-5 ,15708-41-5 ,15934-01-7 ,22473-78-5 ,60-00-4 ,62-33-9 ,64-02-8 ,67859-51-2 ,68015-77-0	Ethylenediaminetetraacetic acid, disodium salt ,Zincate(2-), [[N,N'-1,2-ethanediylbis[N-[(carboxy-.kappa.O)methyl]glycinato-.kappa.N,.kappa.O]](4-)]-, sodium (1:2), (OC-6-21)- ,Sodium [(ethylenedinitrilo)tetraacetato]magnesate ,Manganate(2-), [[N,N'-1,2-ethanediylbis[N-[(carboxy-.kappa.O)methyl]glycinato-.kappa.N,.kappa.O]](4-)]-, disodium, (OC-6-21)- ,Ethylenediaminetetraacetic acid ferric sodiu…		Organic compounds	Organic acids and derivatives	Carboxylic acids and derivatives	Tetracarboxylic acids and derivatives	standardized (cv)
20063	-3.775231184711653	-5.732149	-6.932520998232735	-4.120836629367379	2.811684368865356	1.7020319163717863	-0.2548860303888548	-1.4552578971492958	1.35642647171606	1.956917939433855	0.7170939180377276	0.3724993158182813	29420-49-3 ,375-73-5	Potassium perfluorobutanesulfonate ,Perfluorobutanesulfonic acid		Organic compounds	Organohalogen compounds	Alkyl halides	Alkyl fluorides	standardized (cv)
156	-4.902599794695014	-4.651171	-6.700451729168796	-2.6040494652229587	4.096402263945837	0.7334495738915289	0.98487814676039	-1.0644023605822526	3.0319999033635843	-0.2514285872670356	1.0450138138694842	0.5093117611701061	10193-99-4	Acetic acid, mercapto-, 2,2-bis[[(mercaptoacetyl)oxy]methyl]-1,3-propanediyl ester	O=C(CS)OCC(COC(=O)CS)(COC(=O)CS)COC(=O)CS	Organic compounds	Organic acids and derivatives	Carboxylic acids and derivatives	Tetracarboxylic acids and derivatives	standardized (cv)
184	-4.712480181420342	-4.805122	-6.637881096905417	-3.34944977708336	3.288431319822057	0.6711018231861423	0.5784601142024961	-1.2542990922989328	2.034132227523124	0.0926417172307809	0.8374510723166965	0.733179622310057	10222-01-2	2,2-Dibromo-3-nitrilopropionamide	N#CC(Br)(Br)C(N)=O	Organic compounds	Organic acids and derivatives	Carboxylic acids and derivatives	Carboxylic acid derivatives	standardized (cv)
205	-3.1805248062843634	-3.5462968	-5.310492222403837	-2.4651232906997333	2.8453689317041038	2.158339891606505	1.7925678556423028	0.0283724754870314	2.8737414071911345	0.3657720286613153	0.733994825136631	0.5958510410684323	102-76-1	Triacetin	CC(=O)OCC(COC(C)=O)OC(C)=O	Organic compounds	Lipids and lipid-like molecules	Glycerolipids	Triradylcglycerols	standardized (cv)
330	-4.310577532751864	-4.0075407	-6.0557269860017975	-2.8967775440242027	3.1589494419775948	1.0478294480097	1.3508662656839896	-0.6973200052402332	2.4616294367373617	-0.30303682993204	0.8249473945048728	0.6413165266106442	10543-57-4	Tetraacetylethylenediamine	CC(=O)N(CCN(C(C)=O)C(C)=O)C(C)=O	Organic compounds	Organic acids and derivatives	Carboxylic acids and derivatives	Carboxylic acid derivatives	standardized (cv)
386	-4.840642761330515	-4.5856004	-8.139808107655279	-3.2391375636364046	4.900670544018874	0.5320962254802767	0.7871386100508458	-2.767069120844487	2.133601423174387	-0.2550423852013646	1.342454056825117	0.6235574229691877	106-37-6	1,4-Dibromobenzene	Brc1ccc(Br)cc1	Organic compounds	Benzenoids	Benzene and substituted derivatives	Halobenzenes	standardized (cv)
418	-4.414877030863645	-4.2339973	-5.434893422754381	-3.1706713356055034	2.264222087148877	0.8589619107094695	1.039841597872139	-0.1610544811812664	2.1031676059676108	-0.1808796858929415	0.5765472943761735	0.7032323232323232	106-93-4	1,2-Dibromoethane	BrCCBr	Organic compounds	Organohalogen compounds	Organobromides		standardized (cv)
441	-2.806300285488609	-3.1836014	-4.674285150747076	-2.00146797552143	2.6728171752256453	1.986567465971256	1.6092663597387766	0.1185826007127889	2.7913997759384346	0.3773010939059222	0.6806906017405521	0.5444444444444445	107-21-1	Ethylene glycol	OCCO	Organic compounds	Organic oxygen compounds	Organooxygen compounds	Alcohols and polyols	standardized (cv)
454	-3.454844448056267	-3.4364598	-4.485953759704939	-2.3557684821930804	2.130185277511859	1.617684837914618	1.6360695165830377	0.5865755262659454	2.716760803777804	-0.0183846683168869	0.5431979525592859	0.6415204678362573	107-41-5	2-Methyl-2,4-pentanediol	CC(O)CC(C)(C)O	Organic compounds	Organic oxygen compounds	Organooxygen compounds	Alcohols and polyols	standardized (cv)
460	-4.931618732656025	-4.7594314	-5.705521834572945	-3.4577839503972787	2.2477378841756663	0.5566851554877306	0.7288725148735589	-0.2172179464291893	2.030519937746477	-0.1721873705039254	0.5737609754157696	0.5058082029780143	107534-96-3	Tebuconazole	CC(C)(C)C(O)(CCc1ccc(Cl)cc1)Cn1cncn1	Organic compounds	Benzenoids	Benzene and substituted derivatives	Phenylbutylamines	standardized (cv)
491	-3.7558932717321314	-3.6824517	-5.261710646357548	-2.392352737152291	2.869357909205257	1.2444236475781785	1.31786518285689	-0.261393727047238	2.607964182158019	-0.0734415467260278	0.7305083516479852	0.6903828197945845	108-30-5	Succinic anhydride	Oc1ccc(O)o1	Organic compounds	Organoheterocyclic compounds	Heteroaromatic compounds		standardized (cv)
504	-4.510838260859762	-4.5319076	-5.634440910214288	-3.1802965626312902	2.4541443475829974	0.7223279783706582	0.7012586888837937	-0.4012746709838675	2.05286967659913	0.0210692975814001	0.6248059175484393	0.5944187675070028	108-60-1	bis(2-Chloro-1-methylethyl) ether	CC(CCl)OC(C)CCl	Organic compounds	Organic oxygen compounds	Organooxygen compounds	Ethers	standardized (cv)
510	-3.2979356528651533	-3.5521326	-4.860948360044692	-2.9109048323909086	1.950043527653784	1.7819507489315631	1.5277538061798723	0.2189380417520241	2.168981569405808	0.2541969536411943	0.5160749840676067	0.5908722856091277	108-67-8	1,3,5-Trimethylbenzene	Cc1cc(C)cc(C)c1	Organic compounds	Benzenoids	Benzene and substituted derivatives		standardized (cv)
522	-2.881117608027292	-3.5781763	-5.0638484556743215	-2.9292474263217234	2.134601029352598	2.0833353132833907	1.3862766489513003	-0.0993955343636383	2.0352054949889595	0.6970586519672146	0.5756250606002319	0.5085994397759104	108-88-3	Toluene	Cc1ccccc1	Organic compounds	Benzenoids	Benzene and substituted derivatives	Toluenes	standardized (cv)
526	-3.6717902872034	-3.6654768	-4.787162625755791	-2.6768280273528906	2.1103345984029	1.328908364648517	1.3352218576454529	0.213536026096126	2.323870624499026	-0.0063134881921693	0.5373379136555748	0.6560421994884911	108-93-0	Cyclohexanol	OC1CCCCC1	Organic compounds	Organic oxygen compounds	Organooxygen compounds	Alcohols and polyols	standardized (cv)
561	-5.766132789688137	-4.4103627	-5.645666881068567	-3.163226289396196	2.482440591672371	-0.9461744980520496	0.4095955841930139	-0.8257085894324795	1.6567320022398917	-1.355770069198635	0.633222822478041	0.7096969696969697	109-77-3	Propanedinitrile	N#CCC#N	Organic compounds	Organic nitrogen compounds	Organonitrogen compounds	Organic cyanides	standardized (cv)
572	-4.871772568127282	-3.9869924	-5.480776371119773	-2.4609068145938657	3.019869556525907	-0.0387849181152798	0.8459952858826769	-0.6477887211077705	2.3720808354181364	-0.8847802089659051	0.7701707514978945	0.8066378066378068	110-00-9	Furan	c1ccoc1	Organic compounds	Organoheterocyclic compounds	Heteroaromatic compounds		standardized (cv)
592	-2.6091946958144785	-3.24425	-4.0404676766781416	-2.386552175309479	1.6539155013686626	2.6610065031421533	2.025951128932873	1.2297335222784902	2.883649023647153	0.6350553633133291	0.4214165086480645	0.1477926421404682	110-42-9	Methyl decanoate	CCCCCCCCCC(=O)OC	Organic compounds	Lipids and lipid-like molecules	Fatty Acyls	Fatty acid esters	standardized (cv)
595	-4.603509599278537	-4.8259797	-6.302127671904022	-3.3986513028717376	2.903476369032284	0.9851687529890932	0.7626986433969309	-0.7134493196363918	2.1900270493958924	0.2224701103467072	0.7403313496308473	0.6988521555064392	110488-70-5	Dimethomorph	COc1ccc(C(=CC(=O)N2CCOCC2)c2ccc(Cl)cc2)cc1OC	Organic compounds	Benzenoids	Benzene and substituted derivatives	Diphenylmethanes	standardized (cv)
615	-3.551863992678247	-3.8569293	-5.519196813039978	-2.3599251977975317	3.1592716152424463	1.3833307911745307	1.0782654919562231	-0.5840020291871996	2.5752695860552466	0.305065309537329	0.80461650466599	0.7059523809523809	110-85-0	Piperazine	C1CNCCN1	Organic compounds	Organoheterocyclic compounds	Diazinanes	Piperazines	standardized (cv)
650	-2.9126596242754403	-3.061303	-4.009905802253155	-2.303457842365196	1.7064479598879596	2.096693523018031	1.9480502439279952	0.999447345040316	2.7058953049282755	0.1486432760388907	0.4345395765373075	0.0	111-27-3	1-Hexanol	CCCCCCO	Organic compounds	Lipids and lipid-like molecules	Fatty Acyls	Fatty alcohols	standardized (cv)
666	-4.421690338066549	-3.5448961	-5.105447251512907	-2.111071971357246	2.994375280155661	0.6000652425478159	1.4768594343957124	-0.0836916708985424	2.9106836092571187	-0.8767942122730918	0.7628385913177262	0.6188186813186813	111-42-2	Diethanolamine	OCCNCCO	Organic compounds	Organic nitrogen compounds	Organonitrogen compounds	Amines	standardized (cv)
678	-4.902347149533285	-4.951558	-7.247138062821546	-3.464626246575591	3.782511816245955	0.7002282605226003	0.6510172843178629	-1.6445626527656605	2.1379491634802945	0.0492109635648594	0.9715868331309933	0.7341671531326703	111578-32-6	Metobenzuron	CON(C)C(=O)Nc1ccc(Oc2ccc3c(c2)OC(C)(OC)CC3(C)C)cc1	Organic compounds	Organic oxygen compounds	Organooxygen compounds	Ethers	standardized (cv)
731	-4.578219584488653	-4.177499	-5.544445916752199	-3.1689393522076137	2.3755065645445854	0.5050643997612446	0.9057851771601946	-0.4611619325023015	1.914344632042284	-0.4007207670448052	0.606043967723396	0.6444840777502068	1122-62-9	2-Acetylpyridine	CC(=O)c1ccccn1	Organic compounds	Organic oxygen compounds	Organooxygen compounds	Carbonyl compounds	standardized (cv)
733	-5.558841560037394	-5.1437473	-8.197829163563693	-3.822526474632343	4.37530268893135	0.011875296301203	0.4269695160856235	-2.6271123072250955	1.7481903817062543	-0.4150942303254803	1.1819432993365109	0.5296370140076138	112281-77-3	Tetraconazole	FC(F)C(F)(F)OCC(Cn1cncn1)c1ccc(Cl)cc1Cl	Organic compounds	Benzenoids	Benzene and substituted derivatives	Halobenzenes	standardized (cv)
777	-4.926245925711004	-4.734674	-7.092824058482973	-3.275723950595279	3.8171001078876943	0.5116678631167684	0.7032398202197454	-1.6549102696552014	2.162189838232493	-0.1915719488128102	0.9838881454498352	0.6622282022469802	113136-77-9	Cyclanilide	O=C(O)C1(C(=O)Nc2ccc(Cl)cc2Cl)CC1	Organic compounds	Benzenoids	Benzene and substituted derivatives	Anilides	standardized (cv)
792	-4.96481988046345	-4.499595	-6.226847626118592	-3.318026258914885	2.908821367203707	0.3558352086708873	0.8210599145015578	-0.9061925369842546	2.0026288302194524	-0.4652247152107645	0.7446239389244554	0.5805695397915077	114-26-1	Propoxur	CNC(=O)Oc1ccccc1OC(C)C	Organic compounds	Benzenoids	Benzene and substituted derivatives	Phenyl methylcarbamates	standardized (cv)
819	-4.074221334411726	-3.8168721	-5.105800611671821	-3.04925423597375	2.0565463756980717	1.2186768406062989	1.476026050255863	0.187097563346204	2.2436439390442757	-0.2573492145081619	0.5318478478220767	0.6010926298398925	115-95-7	Linalyl acetate	C=CC(C)(CCC=C(C)C)OC(C)=O	Organic compounds	Lipids and lipid-like molecules	Prenol lipids	Monoterpenoids	standardized (cv)
851	-4.972581828934165	-5.2785535	-8.147302713347623	-3.7165434809362266	4.430759232411396	0.6255310000452747	0.3195593491530402	-2.5491898843681837	1.881569348043213	0.3059716569361965	1.156537406182817	0.78944473725099	117718-60-2	Thiazopyr	COC(=O)c1c(C(F)F)nc(C(F)(F)F)c(C2=NCCS2)c1CC(C)C	Organic compounds	Organoheterocyclic compounds	Pyridines and derivatives	Pyridinecarboxylic acids and derivatives	standardized (cv)
903	-4.376626449171964	-3.8926606	-5.071243798405487	-3.017089996180705	2.0541538022247816	0.8839743598086688	1.3679402157321892	0.1893570105751466	2.2435108127999284	-0.4839658313435953	0.5239394927537302	0.4949326214085939	119-61-9	Benzophenone	O=C(c1ccccc1)c1ccccc1	Organic compounds	Benzenoids	Benzene and substituted derivatives	Benzophenones	standardized (cv)
966	-3.618921738047885	-3.942499	-5.680862119782592	-3.1122809609872157	2.568581158795377	1.5575544248329272	1.2339772537448033	-0.5043859569017801	2.0641952018935967	0.3235771843001376	0.682372860473117	0.6838980463980464	120-57-0	Piperonal	O=Cc1ccc2c(c1)OCO2	Organic compounds	Organoheterocyclic compounds	Benzodioxoles		standardized (cv)
1034	-4.896137003912295	-5.8379703	-7.176262540084533	-3.926024951547964	3.250237588536569	0.6228557119358852	-0.3189775295792769	-1.657269824236353	1.5929677643002167	0.941833252893125	0.8310288615420531	0.584986128422661	121-75-5	Malathion	CCOC(=O)CC(SP(=S)(OC)OC)C(=O)OCC	Organic compounds	Lipids and lipid-like molecules	Fatty Acyls	Fatty acid esters	standardized (cv)
1037	-5.382606408835068	-4.2822633	-5.98900051441756	-3.0474279075026662	2.9415726069148938	-0.0360246097478665	1.0643185297309403	-0.6424187153303585	2.299153891584535	-1.1003431298738864	0.7510055523844649	0.5975848712690818	121-82-4	Cyclonite	O=[N+]([O-])N1CN([N+](=O)[O-])CN([N+](=O)[O-])C1	Organic compounds	Organoheterocyclic compounds	Triazinanes	1,3,5-triazinanes	standardized (cv)
1077	-4.122577434798872	-3.7109246	-4.952434168340329	-2.9371672375611237	2.0152669307792053	1.1834120075710113	1.595064814937912	0.353555274029555	2.3688222048087604	-0.4116528094021436	0.5191431648386392	0.6035984848484848	122-40-7	2-(Phenylmethylene)-heptanal	CCCCCC(C=O)=Cc1ccccc1	Organic compounds	Phenylpropanoids and polyketides	Cinnamaldehydes		standardized (cv)
1144	-3.618896837007088	-3.4063401	-4.505547888135545	-2.3663672784832817	2.139180609652263	1.4461597663489305	1.6587164929605207	0.5595087152204737	2.6986893248727366	-0.2125567147841875	0.5452393683631912	0.6684494949494949	123-42-2	Diacetone alcohol	CC(=O)CC(C)(C)O	Organic compounds	Organic oxygen compounds	Organooxygen compounds	Carbonyl compounds	standardized (cv)
1155	-3.50827898307065	-3.4438224	-5.28316807112798	-2.3413248454751936	2.941843225652786	1.3496984441148967	1.4141550299830503	-0.4251906439424331	2.516652581710353	-0.0644565991900347	0.7603507938012772	0.6023976608187134	123-72-8	Butyraldehyde	CCCC=O	Organic compounds	Organic oxygen compounds	Organooxygen compounds	Carbonyl compounds	standardized (cv)
1212	-4.569750585066366	-4.080552	-5.781723111356141	-2.873038228813134	2.9086848825430067	1.0640944324274109	1.5532929228745942	-0.1478780938623637	2.760806788680643	-0.4891984839311121	0.7432116051850214	0.633518388155019	125401-92-5	Bispyribac-sodium	COc1cc(OC)nc(Oc2cccc(Oc3nc(OC)cc(OC)n3)c2C(=O)[O-])n1.[Na+]	Organic compounds	Organic oxygen compounds	Organooxygen compounds	Ethers	standardized (cv)
1224	-3.190877513591364	-3.7446067	-7.118081688077057	-2.637200584541292	4.480881103535765	2.50143082861133	1.947701615811692	-1.4257733458743629	3.0551077576614016	0.5537292197307795	1.2363518896256769	0.7692858865272658	1260-17-9	Carminic acid	Cc1c(C(=O)O)c(O)cc2c(O)c3c(c(O)c12)C(=O)C(C1OC(CO)C(O)C(O)C1O)C(=O)C3=O	Organic compounds	Benzenoids	Anthracenes	Anthracenecarboxylic acids and derivatives	standardized (cv)
1230	-3.096910233894396	-4.201509	-6.737923081135184	-2.4701416975959503	4.2677813835392335	2.8309306165682337	1.7263318548633648	-0.8100822306725545	3.45769915286668	1.1045987649764537	1.092631980718647	0.7883168092962566	126-13-6	Sucrose acetate isobutanoate	CC(=O)OCC1OC(OC2(COC(=O)C(C)C)OC(COC(C)=O)C(OC(=O)C(C)C)C2OC(=O)C(C)C)C(OC(=O)C(C)C)C(OC(=O)C(C)C)C1OC(=O)C(C)C	Organic compounds	Organic oxygen compounds	Organooxygen compounds	Carbohydrates and carbohydrate conjugates	standardized (cv)
1255	-3.755438988343651	-3.8116283	-5.2060963970761005	-3.0524199104748555	2.153676486601245	1.567389958625961	1.5112005964483852	0.1167325498935115	2.2704090364947564	0.0561893533311534	0.5621684684583732	0.41812564499484	126-92-1	Sodium ethasulfate	CCCCC(CC)COS(=O)(=O)[O-].[Na+]	Organic compounds	Organic acids and derivatives	Organic sulfuric acids and derivatives	Sulfuric acid esters	standardized (cv)
1278	-4.691731445736303	-4.0813456	-5.246697304447073	-2.9774003402563918	2.2692969641906817	0.6472765304706499	1.2576624290622052	0.0923106717598797	2.3616076359505613	-0.610385887569799	0.5784166479161139	0.5263157894736843	127-63-9	Diphenylsulfone	O=S(=O)(c1ccccc1)c1ccccc1	Organic compounds	Benzenoids	Benzene and substituted derivatives	Benzenesulfonyl compounds	standardized (cv)
1281	-3.2679057097736512	-4.2503486	-5.911316318864722	-2.9279099232160317	2.983406395648691	2.0399645586512167	1.0575216919524024	-0.6034460504398543	2.3799603452088367	0.9824428581889952	0.7597457900259554	0.5332548804962598	127-68-4	Sodium 3-nitrobenzenesulfonate	O=[N+]([O-])c1cccc(S(=O)(=O)[O-])c1.[Na+]	Organic compounds	Benzenoids	Benzene and substituted derivatives	Benzenesulfonic acids and derivatives	standardized (cv)
1293	-4.265198164694968	-4.4015074	-5.234763998216367	-3.41271691966512	1.8220470785512464	1.077926715571507	0.941617485191674	0.1083608820501081	1.9304079606013549	0.136309212929544	0.4638265603759727	0.4513188405797101	128-37-0	Butylated hydroxytoluene	Cc1cc(C(C)(C)C)c(O)c(C(C)(C)C)c1	Organic compounds	Benzenoids	Benzene and substituted derivatives	Phenylpropanes	standardized (cv)
1462	-4.388968839777212	-4.6000204	-6.667511669045686	-3.3917458939885483	3.2757657750571374	1.0831466621154675	0.8720951002302095	-1.1953961671530058	2.080369607904132	0.2110515688531586	0.8486604303325997	0.6592307692307692	133-07-3	Folpet	O=C1c2ccccc2C(=O)N1SC(Cl)(Cl)Cl	Organic compounds	Organoheterocyclic compounds	Isoindoles and derivatives	Isoindolines	standardized (cv)
1661	-5.1099422467203945	-4.686758	-5.945066304191614	-3.574683248662892	2.370383055528722	0.2977290313753029	0.7209132470677289	-0.5373950260959164	1.8329880294328056	-0.4231842053385586	0.6035679637937871	0.7217443870432273	138261-41-3	Imidacloprid	O=[N+]([O-])NC1=NCCN1Cc1ccc(Cl)nc1	Organic compounds	Organic nitrogen compounds	Organonitrogen compounds	Guanidines	standardized (cv)
1688	-4.753736606766973	-4.403306	-5.706400485291011	-3.334432993744959	2.3719674915460525	0.7680145503711506	1.118445146169633	-0.1846493281528879	2.1873181633931646	-0.3504305993817187	0.6038617350793283	0.6893618010418494	139340-56-0	Darbufelone mesylate	CC(C)(C)c1cc(C=C2SC(=N)NC2=O)cc(C(C)(C)C)c1O.CS(=O)(=O)O	Organic compounds	Benzenoids	Benzene and substituted derivatives	Phenylpropanes	standardized (cv)
1729	-3.9577309323151817	-3.734821	-4.814320713825484	-3.0939722792753077	1.7203484345501765	1.2131319233914175	1.4360417638007588	0.3565421418811157	2.076890576431292	-0.2229098511536826	0.4450336249063008	0.5125586546276202	140-67-0	Estragole	C=CCc1ccc(OC)cc1	Organic compounds	Benzenoids	Phenol ethers	Anisoles	standardized (cv)
1748	-3.936836196591345	-3.6860778	-4.71548793027807	-2.594601065907163	2.120886864370907	1.1709535761367773	1.4217119288421614	0.392301842450052	2.513188706820959	-0.2507583634156858	0.5405466268174611	0.4250928381962865	141-32-2	Butyl acrylate	C=CC(=O)OCCCC	Organic compounds	Organic acids and derivatives	Carboxylic acids and derivatives	Acrylic acids and derivatives	standardized (cv)
1772	-4.099263459905487	-4.6537704	-5.696262569898915	-3.4461960710389863	2.2500664988599284	1.068771197484823	0.5142642046452919	-0.5282279125086049	1.7218385863513237	0.5545069868718571	0.5728264637685822	0.7114149650217433	141-98-0	Carbamothioic acid, ethyl-, O-(1-methylethyl) ester	CCNC(=S)OC(C)C	Organic compounds	Organosulfur compounds	Thiocarbonyl compounds	Thiocarbamic acid derivatives	standardized (cv)
1833	-3.934160850821496	-4.3026004	-5.647086921641634	-3.130962901359735	2.516124020281899	1.4574692771894882	1.0890297499093298	-0.2554567936306503	2.2606672266512486	0.3684395329370495	0.6405990896063369	0.7203699293482575	144020-22-4	Acetic acid, anhydride, reaction products with 1,5,10-trimethyl-1,5,9-cyclododecatriene	CC(=O)C1=C(C)CCC=C(C)CCC=C(C)CC1	Organic compounds	Organic oxygen compounds	Organooxygen compounds	Carbonyl compounds	standardized (cv)
1862	-4.462990011664206	-4.493882	-5.729900277450976	-3.304574967868717	2.425325309582259	1.145777704783133	1.1148855213318516	-0.1211325610036366	2.304192748578622	0.0308921675960478	0.6183583756917425	0.7018432631625402	145701-21-9	Diclosulam	CCOc1nc(F)cc2nc(S(=O)(=O)Nc3c(Cl)cccc3Cl)nn12	Organic compounds	Organoheterocyclic compounds	Triazolopyrimidines		standardized (cv)
1863	-4.9568374629656855	-4.266342	-5.959266397628237	-3.0686776246650447	2.8905887729631927	0.598606458073002	1.2891017637612745	-0.40382247658955	2.4867662963736428	-0.690495299879748	0.7386998061818841	0.6429821280624927	145701-23-1	Florasulam	COc1ncc(F)c2nc(S(=O)(=O)Nc3c(F)cccc3F)nn12	Organic compounds	Benzenoids	Benzene and substituted derivatives	Sulfanilides	standardized (cv)
1898	-2.714787337618725	-3.221632	-4.86020833606123	-2.115123407123904	2.7450849289373256	2.346408711396855	1.8395640356420304	0.2009877129543504	2.9460726418916763	0.5068446661654549	0.7032265682409597	0.7010023305107088	147-85-3	L-Proline	O=C(O)C1CCCN1	Organic compounds	Organic acids and derivatives	Carboxylic acids and derivatives	Amino acids, peptides, and analogues	standardized (cv)
2087	-3.013900360088665	-4.8025084	-6.490307640911236	-3.475499330337221	3.0148083105740144	2.3689664190962176	0.5803584446679395	-1.1074408617263531	1.9073674488476613	1.7886079940983466	0.7678906080295499	0.6890656370656372	16079-88-2	1-Bromo-3-chloro-5,5-dimethylhydantoin	CC1(C)C(=O)N(Cl)C(=O)N1Br	Organic compounds	Organoheterocyclic compounds	Azolidines	Imidazolidines	standardized (cv)
2103	-4.7510380964214285	-4.6426635	-5.616329796308828	-3.367865572087933	2.248464224220895	0.7422944581018996	0.8506690823781983	-0.1229972417855	2.125466982435395	-0.1083746175701101	0.5730452712868996	0.7231992087615188	161326-34-7	Fenamidone	CSC1=NC(C)(c2ccccc2)C(=O)N1Nc1ccccc1	Organic compounds	Organic acids and derivatives	Carboxylic acids and derivatives	Amino acids, peptides, and analogues	standardized (cv)
2151	-4.129867925040673	-4.066968	-4.887020884341364	-3.4160191871766115	1.4710016971647528	1.9023993905048155	1.9652993377750865	1.1452464312041244	2.616248128368877	-0.06289996086831	0.3746170032756264	0.1975990675990676	16470-24-9	C.I. Fluorescent Brightener 220	O=S(=O)([O-])c1ccc(Nc2nc(Nc3ccc(C=Cc4ccc(Nc5nc(Nc6ccc(S(=O)(=O)[O-])cc6)nc(N(CCO)CCO)n5)cc4S(=O)(=O)[O-])c(S(=O)(=O)[O-])c3)nc(N(CCO)CCO)n2)cc1.[Na+].[Na+].[Na+].[Na+]	Organic compounds	Phenylpropanoids and polyketides	Stilbenes	Sulfonated stilbenes	standardized (cv)
2165	-4.283647501002279	-4.3014755	-5.739821122944555	-3.155610862011471	2.584210260933084	0.876202312727022	0.8583742843708432	-0.5799713092152541	2.0042389517178303	0.0178280239000647	0.6580823678855496	0.6628787878787878	16672-87-0	Ethephon	O=P(O)(O)CCCl	Organic compounds	Organic acids and derivatives	Organic phosphonic acids and derivatives	Organic phosphonic acids	standardized (cv)
2180	-5.30468649919512	-5.502315	-7.180469476037306	-3.5624487685823367	3.618020707454969	0.5610261274969177	0.3633975977767045	-1.3147568493452682	2.303263858109701	0.197628545207956	0.9210940622820474	0.6467738610595752	168316-95-8	Spinosad	CCC1CCCC(OC2CCC(N(C)C)C(C)O2)C(C)C(=O)C2CC3C4CC(OC5CC(C)C(OC)C(OC)C5OC)CC4CCC3C2CC(=O)O1	Organic compounds	Organic oxygen compounds	Organooxygen compounds	Carbohydrates and carbohydrate conjugates	standardized (cv)
2222	-4.739458154881583	-4.282264	-5.790350797099781	-3.085380094435481	2.7049707026642995	0.8161162927136216	1.2733102098313016	-0.2347763495045762	2.4701943531597235	-0.457193922246085	0.6888711925734847	0.7686240375714061	171866-31-2	CP-283097	Oc1ccc2c(c1)OCC(N1CCC(O)(c3ccc(F)cc3)CC1)C2O	Organic compounds	Organoheterocyclic compounds	Piperidines	Phenylpiperidines	standardized (cv)
2278	-3.9758374908997247	-4.6829996	-6.04065128018432	-3.333947197432354	2.706704082751966	1.265347757513109	0.558185640738988	-0.7994660317714861	1.90723805098048	0.7071621200011542	0.6904567805675023	0.8230128205128204	17766-26-6	Trisodium 2,4,6-trithioxo-1,3,5-triazinane-1,3,5-triide	S=c1[n-]c(=S)[n-]c(=S)[n-]1.[Na+].[Na+].[Na+]	Organic compounds	Organoheterocyclic compounds	Triazines	Triazinethiones	standardized (cv)
2376	-4.05629308000132	-5.2419777	-8.018671375724137	-3.815664578583231	4.203006797140906	1.555148747962405	0.3694641377684518	-2.407229547760412	1.795777249380495	1.1856846116490702	1.105027141569782	0.641989703989704	188489-07-8	Flufenpyr-ethyl	CCOC(=O)COc1cc(-n2ncc(C(F)(F)F)c(C)c2=O)c(F)cc1Cl	Organic compounds	Benzenoids	Benzene and substituted derivatives	Phenoxyacetic acid derivatives	standardized (cv)
2400	-4.8619808311476	-5.0652885	-7.072551002010429	-4.133308575323585	2.939242426686844	0.4718451522546469	0.268537446612014	-1.7387250186081824	1.2005174080786618	0.2033077125535722	0.7843296910418458	0.3491695804195804	1912-24-9	Atrazine	CCNc1nc(Cl)nc(NC(C)C)n1	Organic compounds	Organoheterocyclic compounds	Triazines	Aminotriazines	standardized (cv)
2411	-3.4338550171755418	-3.8081899	-5.184434285759437	-2.8226029595837088	2.361831326175728	2.019938645704784	1.6456038032798563	0.269359377120889	2.631190703296617	0.3743348517514602	0.6032476149932637	0.4457478005865102	19224-26-1	1,2-Propanediol, dibenzoate	CC(COC(=O)c1ccccc1)OC(=O)c1ccccc1	Organic compounds	Benzenoids	Benzene and substituted derivatives	Benzoic acids and derivatives	standardized (cv)
2427	-4.125508493510634	-4.400619	-5.724986684408519	-3.065998923712176	2.658987760696343	1.3477711335658542	1.0726606070068931	-0.2517070573320303	2.4072807033643127	0.2751105364881452	0.6782731111334684	0.700681917211329	194098-25-4	CP-409092	CNCc1ccc(NC(=O)c2c[nH]c3c2C(=O)CCC3)cc1	Organic compounds	Benzenoids	Benzene and substituted derivatives	Anilides	standardized (cv)
2536	-3.967265900284101	-4.318804	-5.703423008666342	-3.2043453223570184	2.499077686309324	1.6396397415823916	1.2881018635780823	-0.0965173667998497	2.402560319509474	0.3515378869473444	0.6363232779879792	0.6767005659329752	210826-40-7	CP-456773	CC(C)(O)c1coc(S(=O)(=O)NC(=O)Nc2c3c(cc4c2CCC4)CCC3)c1	Organic compounds	Benzenoids	Indanes		standardized (cv)
2575	-4.477116867473075	-5.0364985	-6.886360632357762	-3.83839070216	3.047969930197763	1.0198819302670166	0.4605002509215014	-1.3893618346176706	1.6586080955800924	0.5593816791272666	0.7829155911495712	0.5187524366471735	21615-47-4	Ammonium perfluorohexanoate	O=C([O-])C(F)(F)C(F)(F)C(F)(F)C(F)(F)C(F)(F)F.[NH4+]	Organic compounds	Organohalogen compounds	Alkyl halides	Alkyl fluorides	standardized (cv)
2663	-5.674089767582796	-5.249985	-7.279757061847134	-3.4784519956001803	3.8013050662469534	-0.3253410993476415	0.0987634353634645	-1.9310083936119795	1.870296672634974	-0.4241045495347002	0.9678143064845776	0.5928673841077934	22781-23-3	Bendiocarb	CNC(=O)Oc1cccc2c1OC(C)(C)O2	Organic compounds	Organoheterocyclic compounds	Benzodioxoles		standardized (cv)
2700	-4.567098354545855	-4.6352725	-5.893135274489772	-3.36988472713915	2.523250547350622	0.9674379382186852	0.8992637740270688	-0.3585989817252317	2.16465156562539	0.0681741483533144	0.6436624303527755	0.553437691231751	23564-05-8	Thiophanate-methyl	COC(=O)NC(=S)Nc1ccccc1NC(=S)NC(=O)OC	Organic compounds	Benzenoids	Benzene and substituted derivatives		standardized (cv)
2748	-2.994469757988896	-4.1583195	-5.742161408178442	-2.949295424852258	2.7928659833261835	2.4931055214119704	1.3292557957235105	-0.2545861287775749	2.5382798545486085	1.1638497152777054	0.7118019550928208	0.5499285042361428	2425-85-6	C.I. Pigment Red 3	Cc1ccc(N=Nc2c(O)ccc3ccccc23)c([N+](=O)[O-])c1	Organic compounds	Benzenoids	Naphthalenes	Naphthols and derivatives	standardized (cv)
2756	-4.861538981947342	-4.282256	-6.180414182878494	-3.0046957793941047	3.1757184034843897	0.4952438390323145	1.0745266935630675	-0.8236313618988383	2.3520870415855515	-0.579282855543533	0.8137041235174	0.5708502024291497	2439-10-3	Dodine	CC(=O)O.CCCCCCCCCCCCN=C(N)N	Organic compounds	Organic nitrogen compounds	Organonitrogen compounds	Guanidines	standardized (cv)
2806	-5.492511459612715	-4.2613025	-5.759851321324761	-3.1463224412663253	2.6135288800584355	-0.1117866065909845	1.1194223896525528	-0.37912646830303	2.234402411755405	-1.2312089884518267	0.6665826426199797	0.6935266761905176	25057-89-0	Bentazone	CC(C)N1C(=O)c2ccccc2NS1(=O)=O	Organic compounds	Benzenoids			standardized (cv)
2848	-3.3488317026700027	-3.4579036	-4.414715731389974	-2.8079758820939578	1.606739849296016	1.7981330943197449	1.68906116057939	0.7322490655997738	2.33898891489579	0.1090719209109298	0.411469347462662	0.3663800904977375	25339-53-1	Decene	CC=CCCCCCCC	Organic compounds	Hydrocarbons	Unsaturated hydrocarbons	Unsaturated aliphatic hydrocarbons	standardized (cv)
2866	-6.718515743310546	-4.2824273	-6.654806731498188	-3.2339864566415035	3.4208202748566845	-1.3559541075094217	1.08013431160139	-1.292245095697064	2.1285751791596206	-2.436088432366942	0.9205325366944128	0.6733333333333335	2550-40-5	Dicyclohexyl disulfide	C1CCC(SSC2CCCCC2)CC1	Organic compounds	Organosulfur compounds	Organic disulfides	Dialkyldisulfides	standardized (cv)
2892	-3.4092243435218297	-3.806332	-5.459170024719825	-2.396491521624025	3.0626785030958	1.4605176657588377	1.0634098784275443	-0.5894280154391575	2.473250487656643	0.3971077678368129	0.7796622864145424	0.6670320855614973	2582-30-1	Carbonic acid, compd. with hydrazinecarboximidamide (1:1)	N=C(N)NN.O=C(O)O	Organic compounds	Organic acids and derivatives	Organic carbonic acids and derivatives	Organic carbonic acids	standardized (cv)
2896	-4.6823394706070784	-4.6814575	-5.562922182997989	-3.1697980058423414	2.3931241771556477	0.2267777637925442	0.2276597249699115	-0.6538049485983659	1.7393192285572814	-0.0008819510758284	0.6201268507023628	0.6975336543700388	25899-50-7	(2Z)-2-Pentenenitrile	CCC=CC#N	Organic compounds	Organic nitrogen compounds	Organonitrogen compounds	Organic cyanides	standardized (cv)
2898	-4.878333680694996	-4.6869745	-5.846818470731711	-3.3775107470845707	2.469307723647141	0.515301179133163	0.7066603318714125	-0.4531836109035523	2.0161241127435883	-0.1913591552433358	0.6287711861494467	0.7779321031494945	2593-15-9	Etridiazole	CCOc1nc(C(Cl)(Cl)Cl)ns1	Organic compounds	Organic oxygen compounds	Organooxygen compounds	Ethers	standardized (cv)
2931	-5.005745104520755	-4.4134645	-5.694451582172687	-3.246500418261683	2.447951163911004	0.5450725103942927	1.1373530887580798	-0.1436339672576393	2.304317196653365	-0.5922805583171415	0.6235531533087505	0.7247535271745799	263553-33-9	GW473178E methyl benzene sulphonic acid	CCN(C(=O)c1cc(C)cc(OCC(C)Nc2ccncc2)c1)C(C)C.Cc1ccc(S(=O)(=O)O)cc1	Organic compounds	Benzenoids	Benzene and substituted derivatives	Toluenes	standardized (cv)
2941	-4.250310486399329	-4.8040457	-8.358175569963377	-3.358819218701228	4.999356351262149	1.5432375474281366	0.9895023633945572	-2.564627536135912	2.4347288151262374	0.55373519078573	1.364342480543394	0.683971674257012	264618-44-2	SSR146977	CN(C)C(=O)NC1(c2ccccc2)CCN(CCCC2(c3ccc(Cl)c(Cl)c3)CCCN(C(=O)c3ccccc3)C2)CC1	Organic compounds	Benzenoids	Benzene and substituted derivatives	Benzoyl derivatives	standardized (cv)
2966	-3.200471484231337	-3.5138767	-5.196801851532931	-2.6526999894035552	2.544101862129376	2.783409081593298	2.470003881258985	0.7870787142917041	3.33118057642108	0.3134051923281111	0.6692175767110607	0.3619115731398942	26658-19-5	Sorbitan tristearate	CCCCCCCCCCCCCCCCCC(=O)OCC(OC(=O)CCCCCCCCCCCCCCCCC)C1OCC(O)C1OC(=O)CCCCCCCCCCCCCCCCC	Organic compounds	Organic acids and derivatives	Carboxylic acids and derivatives	Tricarboxylic acids and derivatives	standardized (cv)
3016	-3.552126526689737	-3.4569595	-4.414722930424946	-2.806023450809319	1.608699479615627	1.5490807797393351	1.6442478186077765	0.686484376004126	2.295183855619753	-0.0951670406820466	0.4119581243790304	0.3663800904977375	27215-95-8	n-Nonenes	CC=CCCCCCC	Organic compounds	Hydrocarbons	Unsaturated hydrocarbons	Unsaturated aliphatic hydrocarbons	standardized (cv)
3091	-4.407625731303887	-4.0075316	-8.76250549497084	-2.947647719302285	5.814857775668555	1.5352936314977932	1.9353877146436425	-2.81958613216916	2.995271643499396	-0.4000940883900687	1.6315064423357402	0.6287391331686085	28407-37-6	C.I. Direct Blue 218	Nc1cc(S(=O)(=O)[O-])cc2cc(S(=O)(=O)[O-])c(N=Nc3ccc(-c4ccc(N=Nc5c(S(=O)(=O)[O-])cc6cc(S(=O)(=O)[O-])cc(N)c6c5[O-])c([O-])c4)cc3[O-])c([O-])c12.[Cu+2].[Cu+2].[Na+].[Na+].[Na+].[Na+]	Organic compounds	Benzenoids	Benzene and substituted derivatives	Biphenyls and derivatives	standardized (cv)
3196	-6.852773530513888	-6.1194654	-7.13550809656465	-3.693601070789244	3.4419070257754067	-1.4613267517766326	-0.7280185620468617	-1.744061317827395	1.6978457079480118	-0.7333081794091516	0.9355165270854532	0.7163822458029776	301-12-2	Oxydemeton-methyl	CCS(=O)CCSP(=O)(OC)OC	Organic compounds	Organosulfur compounds	Sulfoxides		standardized (cv)
3227	-4.081100328508275	-4.181371	-5.779822894581288	-2.9207558299593344	2.859067064621954	1.345809260048975	1.2455383929708026	-0.3529133060240383	2.506153758597916	0.1002708834973402	0.7281853108055564	0.8105182944908972	30516-87-1	3'-Azido-3'-deoxythymidine	Cc1cn(C2CC(N=[N+]=[N-])C(CO)O2)c(=O)[nH]c1=O	Organic compounds	Nucleosides, nucleotides, and analogues	Pyrimidine nucleosides	Pyrimidine 2',3'-dideoxyribonucleosides	standardized (cv)
3257	-7.11335225264896	-6.4514256	-7.7370467588157075	-4.098273189099556	3.638773569716151	-1.551161727168355	-0.8892350159403527	-2.1748562333351025	1.4639173363810487	-0.6619267002807963	0.9494390261037056	0.5751149425287356	309-00-2	Aldrin	ClC1=C(Cl)C2(Cl)C3C4C=CC(C4)C3C1(Cl)C2(Cl)Cl	Organic compounds	Organohalogen compounds	Vinyl halides	Vinyl chlorides	standardized (cv)
3294	-3.333448348131579	-3.3351483	-4.131447458452286	-2.9182491232374623	1.2131983352148232	2.522440133903564	2.5207401338799715	1.7244410235828571	2.9376393587976803	0.0016999863715949	0.318182115725153	0.3095713774427633	31775-20-9	Butanamide, 2,2'-[(3,3'-dichloro[1,1'-biphenyl]-4,4'-diyl)bis(2,1-diazenediyl)]bis[N-(4-ethoxyphenyl)-3-oxo-	CCOc1ccc(NC(=O)C(=NNc2ccc(-c3ccc(NN=C(C(C)=O)C(=O)Nc4ccc(OCC)cc4)c(Cl)c3)cc2Cl)C(C)=O)cc1	Organic compounds	Benzenoids	Benzene and substituted derivatives	Biphenyls and derivatives	standardized (cv)
3362	-4.883557458526092	-4.845536	-5.95532417360384	-3.690012315588822	2.2653118580150178	0.5128110386158284	0.5508322737444932	-0.558955676461919	1.7063561815530988	-0.0380212265314634	0.5775423845867135	0.4945214699151972	330-55-2	Linuron	CON(C)C(=O)Nc1ccc(Cl)c(Cl)c1	Organic compounds	Benzenoids	Benzene and substituted derivatives	N-phenylureas	standardized (cv)
3366	-3.9398246928600416	-4.162546	-5.4183191335177066	-3.13365438557375	2.2846647479439564	1.7979950762263917	1.5752736148463184	0.3195006355687267	2.604165383512683	0.2227214649768725	0.5816400503404516	0.3430543501106536	3319-31-1	Tris(2-ethylhexyl) trimellitate	CCCCC(CC)COC(=O)c1ccc(C(=O)OCC(CC)CCCC)c(C(=O)OCC(CC)CCCC)c1	Organic compounds	Benzenoids	Benzene and substituted derivatives	Benzoic acids and derivatives	standardized (cv)
3393	-4.798007531347176	-4.869497	-5.983193904733467	-3.3672488637245825	2.6159450410088843	0.6924650507254049	0.6209757537066175	-0.4927213226608857	2.1232237183479983	0.0714892910100015	0.667277503505262	0.491746388671458	33820-53-0	Isopropalin	CCCN(CCC)c1c([N+](=O)[O-])cc(C(C)C)cc1[N+](=O)[O-]	Organic compounds	Benzenoids	Benzene and substituted derivatives	Aniline and substituted anilines	standardized (cv)
3394	-6.092813751989335	-5.9151564	-7.7225316484118895	-3.72515128621253	3.99738036219936	-0.4239816545807791	-0.2463242778635892	-2.053699551003333	1.9436808111960264	-0.1776573875484173	1.0176306777605468	0.5579379737375894	3383-96-8	Temephos	COP(=S)(OC)Oc1ccc(Sc2ccc(OP(=S)(OC)OC)cc2)cc1	Organic compounds	Organic acids and derivatives	Organic thiophosphoric acids and derivatives	Thiophosphoric acid esters	standardized (cv)
3490	-4.454986711747618	-4.52165	-5.725378380079531	-3.226643461675924	2.4987349184036067	0.7334495738915292	0.6667864416638856	-0.5369420944403834	1.9617928239632236	0.0666631257462784	0.6366894785709437	0.7327092240404933	3570-55-6	2,2'-Sulfanediyldiethanethiol	SCCSCCS	Organic compounds	Organosulfur compounds	Thiols	Alkylthiols	standardized (cv)
3521	-5.979104800093481	-4.869565	-6.501899859329059	-3.3834774324387245	3.118422426890335	-0.4175919861264779	0.6919478054943893	-0.9403870453620564	2.1780353815282782	-1.10953979002268	0.7943312575500775	0.7213526853135525	365400-11-9	Pyrasulfotole	Cc1[nH]n(C)c(=O)c1C(O)c1ccc(C(F)(F)F)cc1S(C)(=O)=O	Organic compounds	Benzenoids	Benzene and substituted derivatives	Trifluoromethylbenzenes	standardized (cv)
3536	-3.44417827255398	-3.548662	-4.546473054329256	-2.9068515999771964	1.639621454352059	2.181893015844125	2.077409345729387	1.0795982340688497	2.719219688420909	0.1044836746963864	0.4213663496408065	0.1285714285714285	3687-46-5	9-Octadecenoic acid (9Z)-, decyl ester	CCCCCCCCC=CCCCCCCCC(=O)OCCCCCCCCCC	Organic compounds	Lipids and lipid-like molecules	Fatty Acyls	Fatty acid esters	standardized (cv)
3593	-4.784063614596959	-4.7252994	-5.787448701458662	-3.581133392699634	2.206315308759028	0.6824570244910096	0.7412212876009984	-0.3209280623706937	1.8853872463883343	-0.0587642562290389	0.562167572839134	0.6037166318641007	38083-17-9	Climbazole	CC(C)(C)C(=O)C(Oc1ccc(Cl)cc1)n1ccnc1	Organic compounds	Benzenoids	Phenol ethers		standardized (cv)
3597	-5.899729597570532	-4.711493	-5.690002068807191	-3.378197867026957	2.3118042017802334	-0.7919228831781051	0.3963136878258918	-0.5821953544147636	1.7296088473654698	-1.1882365822812258	0.5899023820662901	0.7156136938745634	3811-73-2	Sodium (2-pyridylthio)-N-oxide	[Na+].[O-][n+]1ccccc1[S-]	Organic compounds	Organoheterocyclic compounds	Pyridines and derivatives		standardized (cv)
3619	-3.979240889471497	-4.1308537	-6.231226075162755	-3.2394777182715817	2.991748356891173	1.3477827423577524	1.1961699591600612	-0.9042024433335056	2.0875459135576677	0.1516127634826047	0.8111058758464745	0.5415180375180375	38640-62-9	Diisopropylnaphthalene	CC(C)c1cccc2c(C(C)C)cccc12	Organic compounds	Benzenoids	Naphthalenes		standardized (cv)
3630	-4.835312288588954	-4.121022	-6.0016396748400656	-3.245778563962185	2.7558611108778805	0.4253933740894503	1.1396834458274752	-0.7409340121616614	2.014927098716219	-0.7142900641626841	0.7351135468295338	0.4601320949432404	38888-98-1	Diphenylethane	CC(c1ccccc1)c1ccccc1	Organic compounds	Benzenoids	Benzene and substituted derivatives	Diphenylmethanes	standardized (cv)
3654	-3.493896271676436	-4.118051	-5.285925879089048	-3.145110720012106	2.140815159076942	1.9315042490114316	1.307349468480425	0.1394746415988187	2.280289800675761	0.62415478041707	0.544979200355859	0.4134876847290639	39322-78-6	Potassium lauryl phosphate	CCCCCCCCCCCCOP(=O)([O-])[O-].[K+].[K+]	Organic compounds	Organic acids and derivatives	Organic phosphoric acids and derivatives	Phosphate esters	standardized (cv)
3676	-4.337350140420828	-4.7839437	-6.713991799263305	-3.538915775054817	3.1750760242084883	1.2267333182778375	0.7801398002328661	-1.1499083405646402	2.0251676836438484	0.4465935126858618	0.8157952202697388	0.6867549134055654	402910-27-4	UK-416244	CSc1ccc(Oc2ccc(S(N)(=O)=O)cc2CN(C)C)cc1C	Organic compounds	Benzenoids	Benzene and substituted derivatives	Diphenylethers	standardized (cv)
3680	-4.134203203562377	-4.9874754	-6.011138012025238	-3.380936137073419	2.6302018749518186	1.3149850548119473	0.4617128784504914	-0.5619497536509134	2.068252121300905	0.8532721916402597	0.6763999285655548	0.6594252437458012	40487-42-1	Pendimethalin	CCC(CC)Nc1c([N+](=O)[O-])cc(C)c(C)c1[N+](=O)[O-]	Organic compounds	Benzenoids	Benzene and substituted derivatives	Aniline and substituted anilines	standardized (cv)
3716	-5.883556832571785	-6.0188355	-7.133119779381023	-3.875884118214979	3.257235661166044	-0.1615847261006229	-0.2968634357819887	-1.4111476729098602	1.846087988256184	0.1352787120143963	0.8550117318921997	0.588278524830249	4151-50-2	N-Ethylperfluorooctanesulfonamide	CCNS(=O)(=O)C(F)(F)C(F)(F)C(F)(F)C(F)(F)C(F)(F)C(F)(F)C(F)(F)C(F)(F)F	Organic compounds	Organohalogen compounds	Alkyl halides	Alkyl fluorides	standardized (cv)
3793	-3.833707817813917	-3.9658976	-5.5382949816681615	-3.027936362665016	2.5103586190031457	1.778460175382346	1.6462704235758014	0.0738730115281017	2.584231630531248	0.1321897423057119	0.64911254101074	0.6428713804982993	4430-18-6	C.I. Acid Violet 43	Cc1ccc(Nc2ccc(O)c3c2C(=O)c2ccccc2C3=O)c(S(=O)(=O)[O-])c1.[Na+]	Organic compounds	Benzenoids	Anthracenes	Anthraquinones	standardized (cv)
3821	-3.807838755558613	-3.665504	-5.187776701445677	-2.4021551571375377	2.78562154430814	1.3509035780518632	1.4932383618376857	-0.0290343678352009	2.7565871764729386	-0.1423347768293648	0.7091325539432292	0.7425047438330171	4511-42-6	L-Dilactide	CC1OC(=O)C(C)OC1=O	Organic compounds	Organoheterocyclic compounds	Dioxanes	1,4-dioxanes	standardized (cv)
3828	-3.804574104350734	-4.017597	-5.640694137934823	-3.0071145219477358	2.633579615987088	1.9797649795720715	1.766741876491562	0.1436449459879817	2.77722456197507	0.2130230941355941	0.6784825193882431	0.7394412319228927	4553-89-3	Chocolate Brown HT	O=c1c(CO)cc(=NNc2ccc(S(=O)(=O)[O-])c3ccccc23)c(=O)c1=NNc1ccc(S(=O)(=O)[O-])c2ccccc12.[Na+].[Na+]	Organic compounds	Benzenoids	Naphthalenes	Naphthalene sulfonic acids and derivatives	standardized (cv)
4074	-4.256254679492932	-5.2957845	-7.206784602327013	-3.550795835951283	3.65598876637573	1.3362485091006449	0.2967186990903678	-1.6142814137334358	2.041707352642294	1.039529793926257	0.9313019969279104	0.4060606576106913	52645-53-1	Permethrin	CC1(C)C(C=C(Cl)Cl)C1C(=O)OCc1cccc(Oc2ccccc2)c1	Organic compounds	Lipids and lipid-like molecules	Fatty Acyls	Fatty acid esters	standardized (cv)
3958	-3.4406518453948265	-4.104979	-5.9517621949754975	-3.18507711552182	2.7666850794536777	1.7475817737984658	1.083254569032602	-0.7635285757822053	2.0031565036714727	0.6643271928436989	0.730459884880358	0.6488789324083442	507-70-0	dl-Borneol	CC1(C)C2CCC1(C)C(O)C2	Organic compounds	Lipids and lipid-like molecules	Prenol lipids	Monoterpenoids	standardized (cv)
4063	-3.8189280426689134	-3.8153958	-5.239275712753619	-2.625810983626605	2.613464729127013	1.4738240818333292	1.4773563107593963	0.0534764117486246	2.666941140875638	-0.0035322106071467	0.6652961178900155	0.7389093362777573	52556-42-0	Sodium 3-(allyloxy)-2-hydroxypropanesulphonate	C=CCOCC(O)CS(=O)(=O)[O-].[Na+]	Organic compounds	Organic acids and derivatives	Organic sulfonic acids and derivatives	Organosulfonic acids and derivatives	standardized (cv)
4127	-2.7362770861599954	-3.0513368	-4.159094173504526	-1.948614945135016	2.2104792283695103	2.281378018209541	1.9663183471471533	0.8585609308650106	3.069040159234521	0.3150596791293112	0.5638860589201362	0.4803628636809415	5343-92-0	1,?2-?Pentanediol	CCCC(O)CO	Organic compounds	Organic oxygen compounds	Organooxygen compounds	Alcohols and polyols	standardized (cv)
4158	-2.3126939422259767	-3.811253	-5.558341021552538	-2.7143933928304658	2.843947628722072	2.5824080137599226	1.0838489001276663	-0.6632390655666386	2.180708563155433	1.498559128605322	0.7321920043173017	0.5489898989898989	540-54-5	1-Chloropropane	CCCCl	Organic compounds	Organohalogen compounds	Organochlorides		standardized (cv)
4175	-3.782476359808603	-3.6051662	-4.814745783033712	-2.51301109553785	2.3017346874958617	1.3254624768886232	1.5027726414204103	0.2931930536635141	2.594927741159376	-0.1773101629854827	0.5862354679815808	0.6561128526645768	541-85-5	5-Methyl-3-heptanone	CCC(=O)CC(C)CC	Organic compounds	Organic oxygen compounds	Organooxygen compounds	Carbonyl compounds	standardized (cv)
4245	-6.223372029881371	-5.1603365	-7.036322475420001	-3.683814649117922	3.3525078263020798	-0.6429557387141993	0.4200797979014956	-1.45590618425283	1.8966016420492493	-1.0630355354355698	0.853889629705464	0.6140130816360324	55285-14-8	Carbosulfan	CCCCN(CCCC)SN(C)C(=O)Oc1cccc2c1OC(C)(C)C2	Organic compounds	Organoheterocyclic compounds	Coumarans		standardized (cv)
4318	-5.787363737988325	-4.714661	-7.276931225115403	-3.183515776828415	4.093415448286988	-0.2928042696295921	0.7798983446222881	-1.7823717567566704	2.3110436915303176	-1.0727026166199165	1.0582785500640424	0.731239596515772	56425-91-3	Flurprimidol	CC(C)C(O)(c1ccc(OC(F)(F)F)cc1)c1cncnc1	Organic compounds	Benzenoids	Benzene and substituted derivatives	Phenylpropanes	standardized (cv)
4321	-2.354959652900278	-2.9913096	-4.641642213354496	-2.0745660501625287	2.567076163191967	2.666614136747215	2.0302641502573366	0.3799315762929968	2.947007739484964	0.6363499898914702	0.6685590168967354	0.4843478260869565	56-45-1	L-Serine	NC(CO)C(=O)O	Organic compounds	Organic acids and derivatives	Carboxylic acids and derivatives	Amino acids, peptides, and analogues	standardized (cv)
4331	-4.056945352794676	-4.5011754	-6.866484101267573	-3.295402764897648	3.571081336369925	1.619596455810792	1.1753664174370342	-1.1899422926621048	2.38113904370782	0.4442300508002947	0.9398382731051248	0.5931798806479114	56706-10-6	3,14-Dioxa-8,9-dithia-4,13-disilahexadecane, 4,4,13,13-tetraethoxy-	CCO[Si](CCCSSCCC[Si](OCC)(OCC)OCC)(OCC)OCC	Organic compounds	Organometallic compounds	Organometalloid compounds	Organosilicon compounds	standardized (cv)
4336	-2.701089540078348	-2.9124656	-4.039507885751902	-2.040394120794658	1.999113764957244	2.463697393185408	2.2523213560947077	1.125279047511854	3.124392812469098	0.2113760322788298	0.5093427831557876	0.4746363636363636	56-85-9	L-Glutamine	NC(=O)CCC(N)C(=O)O	Organic compounds	Organic acids and derivatives	Carboxylic acids and derivatives	Amino acids, peptides, and analogues	standardized (cv)
4399	-6.404811217514719	-5.601482	-7.668238799165203	-3.915336286107231	3.752902513057972	-0.8990780477288264	-0.0957487566961213	-2.162505629379311	1.5903968836786615	-0.803329302994455	0.9554584954229678	0.7762532017520407	58138-08-2	Tridiphane	Clc1cc(Cl)cc(C2(CC(Cl)(Cl)Cl)CO2)c1	Organic compounds	Benzenoids	Benzene and substituted derivatives	Halobenzenes	standardized (cv)
4551	-4.818147318554974	-5.7543645	-6.120267673629715	-3.655427390315451	2.464840283314264	0.4422460915248905	-0.4939710867990888	-0.8598742635498502	1.6049660197644136	0.9362171719540592	0.6975693994527501	0.4411135531135531	606-20-2	2,6-Dinitrotoluene	Cc1c([N+](=O)[O-])cccc1[N+](=O)[O-]	Organic compounds	Benzenoids	Benzene and substituted derivatives	Toluenes	standardized (cv)
4578	-4.681775800441622	-4.593423	-6.231590151176815	-3.2017126070223805	3.0298775441544343	0.914482523341616	1.0028354223298928	-0.6353318273935764	2.3945457167608577	-0.0883529107321496	0.7713040418967597	0.7479185440523202	61260-55-7	1,6-Bis(2,2,6,6-tetramethyl-4-piperidylamino)hexane	CC1(C)CC(NCCCCCCNC2CC(C)(C)NC(C)(C)C2)CC(C)(C)N1	Organic compounds	Organoheterocyclic compounds	Piperidines	Aminopiperidines	standardized (cv)
4597	-3.2910052239233143	-3.536492	-5.30806120355506	-2.208513929163801	3.0995472743912598	1.6389549551393647	1.3934680808004225	-0.3781010244923811	2.7214462498988783	0.2454868853753917	0.7903591178196896	0.6971128909229596	616-45-5	2-Pyrrolidinone	O=C1CCCN1	Organic compounds	Organoheterocyclic compounds	Pyrrolidines	Pyrrolidones	standardized (cv)
4644	-4.156035847385218	-4.119413	-6.328621508376891	-3.103202672317977	3.225418836058914	0.7686671860183342	0.8052901149661622	-1.4039184749733384	1.821500361085576	-0.0366229483678841	0.8620121861866692	0.7771429568616501	61-82-5	Amitrole	Nc1nc[nH]n1	Organic compounds	Organoheterocyclic compounds	Azoles	Triazoles	standardized (cv)
4698	-6.786886373991411	-4.0043945	-5.358755057660368	-2.415546208229554	2.943208849430813	-1.8945579833633188	0.8879338557362049	-0.4664266670322752	2.476782182398538	-2.782491842741411	0.7492475608392204	0.5771428571428572	62-74-8	Sodium fluoroacetate	O=C([O-])CF.[Na+]	Organic compounds	Organic acids and derivatives	Carboxylic acids and derivatives	Alpha-halocarboxylic acids and derivatives	standardized (cv)
4742	-5.28742972746885	-4.656905	-8.8329134137214	-3.43380656160128	5.39910685212012	0.1695660314415506	0.8000905881882585	-3.375917654810999	2.023189197309121	-0.6305245532134789	1.497691798582757	0.7090234407160415	63-05-8	4-Androstene-3,17-dione	CC12CCC3C(CC=C4CC(=O)CCC43C)C1CCC2=O	Organic compounds	Lipids and lipid-like molecules	Steroids and steroid derivatives	Androstane steroids	standardized (cv)
4777	-3.314478594644461	-3.334962	-4.0298730375233305	-2.846227336559681	1.1836457009636496	2.4845198994061057	2.4640366008615247	1.7691254565272363	2.952771157490886	0.0204832965298553	0.3025679458322149	0.2290729625183407	6358-85-6	C.I. Pigment Yellow 12	CC(=O)C(=NNc1ccc(-c2ccc(NN=C(C(C)=O)C(=O)Nc3ccccc3)c(Cl)c2)cc1Cl)C(=O)Nc1ccccc1	Organic compounds	Benzenoids	Benzene and substituted derivatives	Biphenyls and derivatives	standardized (cv)
4834	-3.200675724356289	-3.580177	-5.658812915369745	-2.8773607609174263	2.7814521544523183	2.4291740628957346	2.0496727180301098	-0.0289631281177208	2.7524890263345974	0.379501344354038	0.7663478612862581	0.4359253545270375	6448-95-9	C.I. Pigment Red 22	Cc1ccc([N+](=O)[O-])cc1N=Nc1c(O)c(C(=O)Nc2ccccc2)cc2ccccc12	Organic compounds	Benzenoids	Naphthalenes	Naphthalenecarboxylic acids and derivatives	standardized (cv)
5045	-3.996738227232188	-4.7565775	-7.245183232268229	-3.439384314494041	3.805798917774187	1.5128862834143368	0.7530470066960369	-1.735558721621704	2.0702401961524832	0.759839264528066	0.9967755818233384	0.6116716408330927	66332-96-5	Flutolanil	CC(C)Oc1cccc(NC(=O)c2ccccc2C(F)(F)F)c1	Organic compounds	Benzenoids	Benzene and substituted derivatives	Anilides	standardized (cv)
5303	-4.2838616094479045	-3.7809594	-4.977860312864239	-2.9791002593457394	1.9987600535185	1.1792052856002722	1.682107521607182	0.4852065821839375	2.483966635702437	-0.5029022416958293	0.5122784385582384	0.33043131477342	68411-27-8	Benzoic acid, C12-15-alkyl esters	CCCCCCCCCCCCOC(=O)c1ccccc1	Organic compounds	Benzenoids	Benzene and substituted derivatives	Benzoic acids and derivatives	standardized (cv)
5405	-3.2904848224899537	-3.4479907	-4.311475721495771	-2.803481778973933	1.5079939425218385	1.8107224839391187	1.65321664336901	0.7897315849333011	2.29772552745514	0.1575058334090942	0.3845764621756376	0.0	68526-55-6	Alkenes, C8-10, C9-rich	C=CCCCCCCC	Organic compounds	Hydrocarbons	Unsaturated hydrocarbons	Unsaturated aliphatic hydrocarbons	standardized (cv)
5553	-4.561800948691671	-4.602706	-6.435708739600655	-3.4627924570840207	2.9729162825166338	1.093847386601578	1.052942378373883	-0.7800604043074055	2.192855878209228	0.0409050068137002	0.7659723623007199	0.5172413793103449	68937-41-7	Triphenyl phosphates isopropylated	CC(C)c1ccc(OP(=O)(Oc2ccc(C(C)C)cc2)Oc2ccc(C(C)C)cc2)cc1	Organic compounds	Organic acids and derivatives	Organic phosphoric acids and derivatives	Phosphate esters	standardized (cv)
5605	-6.575709711332941	-4.6208234	-6.80762272173325	-3.386830168524623	3.4207925532086274	-1.2132196968124602	0.7416666184832511	-1.4451327072127698	1.9756598459958576	-1.954886328001642	0.8893851144746493	0.7678821879382889	6911-51-9	2-Thienyl disulfide	c1csc(SSc2cccs2)c1	Organic compounds	Organoheterocyclic compounds	Heteroaromatic compounds		standardized (cv)
5677	-3.723992828448255	-4.2585745	-5.149202510636623	-3.095815233003389	2.053387277633234	1.767919090015303	1.2333374232792709	0.3427094078269353	2.396096685460169	0.5345816573305537	0.5232913108371418	0.6070429252782195	70356-09-1	1-(4-tert-Butylphenyl)-3-(4-methoxyphenyl)propane-1,3-dione	COc1ccc(C(=O)CC(=O)c2ccc(C(C)(C)C)cc2)cc1	Organic compounds	Phenylpropanoids and polyketides	Linear 1,3-diarylpropanoids	Chalcones and dihydrochalcones	standardized (cv)
5740	-3.6851513547137857	-3.4935193	-7.840483985993882	-2.962604983753797	4.8778790022400855	2.281378018209541	2.4730100697646886	-1.873954613070555	3.00392438916953	-0.1916320485309244	1.394339502127938	0.3987522336818111	71566-54-6	Benzoic acid, 3,3'-[(2,5-dichloro-1,4-phenylene)bis[iminocarbonyl(2-hydroxy-3,1-naphthalenediyl)-2,1-diazenediyl]]bis[4-methyl-, 1,1'-bis(1-methylethyl) ester	Cc1ccc(C(=O)OC(C)C)cc1N=Nc1c(O)c(C(=O)Nc2cc(Cl)c(NC(=O)c3cc4ccccc4c(N=Nc4cc(C(=O)OC(C)C)ccc4C)c3O)cc2Cl)cc2ccccc12	Organic compounds	Benzenoids	Naphthalenes	Naphthalenecarboxylic acids and derivatives	standardized (cv)
5746	-4.597647377502787	-4.4587517	-6.042663812335755	-3.007691710272238	3.0349721020635174	0.9164126822423386	1.0553083787611648	-0.5286037525906299	2.506368349472888	-0.1388956990359897	0.773146381284041	0.2933333333333333	7173-51-5	Didecyldimethylammonium chloride	CCCCCCCCCC[N+](C)(C)CCCCCCCCCC.[Cl-]	Organic compounds	Organic nitrogen compounds	Organonitrogen compounds	Quaternary ammonium salts	standardized (cv)
5818	-4.697131435724747	-4.8439226	-6.829299951659185	-3.495505270525461	3.333794681133724	0.843528327684718	0.6967371584784285	-1.2886401882497205	2.045154492884004	0.1467911793265228	0.8537565224916177	0.6862087912087913	731-27-1	Tolylfluanid	Cc1ccc(N(SC(F)(Cl)Cl)S(=O)(=O)N(C)C)cc1	Organic compounds	Benzenoids	Benzene and substituted derivatives	Sulfanilides	standardized (cv)
5822	-5.889095580583061	-5.603211	-7.073056542103753	-3.627190902519736	3.4458656395840173	-0.3875871860465091	-0.1017025481440096	-1.5715481475672013	1.874317492016816	-0.2858846545271527	0.8788783285532443	0.6625730994152047	732-11-6	Phosmet	COP(=S)(OC)SCN1C(=O)c2ccccc2C1=O	Organic compounds	Organoheterocyclic compounds	Isoindoles and derivatives	Isoindolines	standardized (cv)
5832	-2.417500268188019	-3.4778142	-4.932977747063919	-2.366399900039616	2.566577847024304	3.171941056415901	2.111627113595368	0.656463577540001	3.223041424564305	1.0603139293522643	0.654120120290679	0.4101387829610826	73398-61-5	Glycerides, mixed decanoyl and octanoyl	CCCCCCC(CCCCCCCCCC(=O)[O-])C(=O)OCC(O)CO	Organic compounds	Lipids and lipid-like molecules	Fatty Acyls	Fatty acids and conjugates	standardized (cv)
5954	-3.576902535694573	-4.251737	-5.514524270263968	-2.643560360548116	2.8709639097158526	1.216447745813744	0.5416131583474038	-0.7211739887556512	2.1497899209602016	0.6748345820727608	0.7312686421448081	0.8294117647058824	75-18-3	Dimethyl sulfide	CSC	Organic compounds	Organosulfur compounds	Thioethers	Dialkylthioethers	standardized (cv)
5961	-3.751689984544424	-3.9822962	-6.112863332881986	-2.780770536189645	3.332092796692341	1.3170448939935235	1.0864386591576352	-1.0441284543440383	2.2879643423483027	0.2306062438643894	0.8663799956517674	0.76015664160401	7529-22-8	4-Methylmorpholine 4-oxide	C[N+]1([O-])CCOCC1	Organic compounds	Organoheterocyclic compounds	Oxazinanes	Morpholines	standardized (cv)
5965	-4.044464352365275	-4.5269203	-6.892476733189384	-3.43723078461579	3.455245948573594	1.302529808848021	0.8200738309604032	-1.5454825719760878	1.9097633765975064	0.4824559662382404	0.9232164677949244	0.5278805989332305	7534-94-3	Isobornyl methacrylate	C=C(C)C(=O)OC1CC2CCC1(C)C2(C)C	Organic compounds	Lipids and lipid-like molecules	Prenol lipids	Monoterpenoids	standardized (cv)
6005	-4.417586753130705	-4.710606	-7.222923806422255	-3.4125700454607317	3.810353760961524	1.1244689549080755	0.8314496265079395	-1.680868098383474	2.1294856625780496	0.2930193450443434	1.001029529595837	0.6072519180215222	75980-60-8	Diphenyl(2,4,6-trimethylbenzoyl)phosphine oxide	Cc1cc(C)c(C(=O)P(=O)(c2ccccc2)c2ccccc2)c(C)c1	Organic compounds	Benzenoids	Benzene and substituted derivatives	Benzoic acids and derivatives	standardized (cv)
6057	-5.001627366166541	-4.65854	-6.066657405362749	-3.082754082613252	2.983903322749497	0.4773659998597573	0.8204535824594782	-0.587664039336451	2.3962392834130464	-0.3430875941328493	0.7598795665052679	0.6117534407771023	76674-21-0	Flutriafol	OC(Cn1cncn1)(c1ccc(F)cc1)c1ccccc1F	Organic compounds	Benzenoids	Benzene and substituted derivatives	Diphenylmethanes	standardized (cv)
6224	-4.010022388206134	-3.9769924	-6.605754213931784	-2.9027009553967784	3.703053258535005	1.5947262322745854	1.6277562577687357	-1.001005593451064	2.702047665083941	-0.0330300195080139	1.010291891177736	0.5742084942084942	77-90-7	Acetyl tributyl citrate	CCCCOC(=O)CC(CC(=O)OCCCC)(OC(C)=O)C(=O)OCCCC	Organic compounds	Organic acids and derivatives	Carboxylic acids and derivatives	Tetracarboxylic acids and derivatives	standardized (cv)
6263	-4.749134071662136	-4.71476	-6.246211879074412	-3.457807489924394	2.7884043891500183	0.7985015880232599	0.832875830302175	-0.6985762193890158	2.0898281697610024	-0.0343742450019801	0.7098767469687672	0.7617953579965138	78587-05-0	Hexythiazox	CC1C(c2ccc(Cl)cc2)SC(=O)N1C(=O)NC1CCCCC1	Organic compounds	Benzenoids	Benzene and substituted derivatives	Halobenzenes	standardized (cv)
6264	-3.412977004284864	-3.9814074	-5.093004357217234	-3.1539360556344973	1.9390683015827368	1.727562462687478	1.1591320570312995	0.047535109755108	1.9866034113378448	0.5684303996610587	0.4945532951707427	0.7908178113358502	78-59-1	Isophorone	CC1=CC(=O)CC(C)(C)C1	Organic compounds	Organic oxygen compounds	Organooxygen compounds	Carbonyl compounds	standardized (cv)
6298	-3.136855630817407	-3.209912	-5.12901415699142	-2.060426685382299	3.0685874716091206	1.7442492981781403	1.6711928828286695	-0.2479092279958723	2.8206782436132483	0.0730564308738772	0.7931600711840108	0.541880341880342	79-14-1	Glycolic acid	O=C(O)CO	Organic compounds	Organic acids and derivatives	Hydroxy acids and derivatives	Alpha hydroxy acids and derivatives	standardized (cv)
6299	-4.117378939318463	-3.3803668	-5.4686700699219575	-2.2027223127470914	3.265947757174866	0.7465087311185123	1.483520883234273	-0.6047823994849817	2.6611653576898844	-0.7370121371028873	0.8491851438767462	0.5964535464535464	79-16-3	N-Methylacetamide	CNC(C)=O	Organic compounds	Organic acids and derivatives	Carboxylic acids and derivatives	Carboxylic acid derivatives	standardized (cv)
6306	-2.863752633694614	-3.061455	-4.402864958660489	-2.28930312656942	2.1135618320910687	2.081252851087052	1.8835504753336971	0.5421405261211766	2.655702358212245	0.1977023776731838	0.5483850255817138	0.4887120232708468	79-31-2	2-Methylpropanoic acid	CC(C)C(=O)O	Organic compounds	Organic acids and derivatives	Carboxylic acids and derivatives	Carboxylic acids	standardized (cv)
6407	-3.446231131100137	-3.956764	-5.767156643559601	-2.897438494763167	2.869718148796434	2.224529445542109	1.7139966013063956	-0.0963960669173553	2.773322081879079	0.5105328516726901	0.7433763357001874	0.5244623655913978	80584-91-4	6,6',6''-(1,3,5-Triazine-2,4,6-triyltriazanediyl)trihexanoic acid	O=C(O)CCCCCNc1nc(NCCCCCC(=O)O)nc(NCCCCCC(=O)O)n1	Organic compounds	Organic acids and derivatives	Carboxylic acids and derivatives	Tricarboxylic acids and derivatives	standardized (cv)
6422	-3.496893614204086	-3.469647	-5.085950223399472	-2.365088138970728	2.720862084428744	1.8153980152219864	1.8426447170938387	0.2263414060266005	2.9472034904553444	-0.0272466835095057	0.6965473583416149	0.7323060996974041	81-13-0	Dexpanthenol	CC(C)(CO)C(O)C(=O)NCCCO	Organic compounds	Lipids and lipid-like molecules	Fatty Acyls	Fatty amides	standardized (cv)
6428	-3.78112814649157	-3.622791	-5.6075382559991365	-2.592331802604057	3.0152064533950798	1.7121081695050466	1.8704452603135613	-0.1143019400025194	2.90090451339256	-0.1583370946269462	0.7916343943460217	0.6084242424242424	81335-37-7	Imazaquin	CC(C)C1(C)N=C(c2nc3ccccc3cc2C(=O)O)NC1=O	Organic compounds	Organoheterocyclic compounds	Quinolines and derivatives	Quinoline carboxylic acids	standardized (cv)
6430	-3.472019132892741	-3.5123944	-5.6934872939832495	-2.574417950682912	3.1190693433003376	1.989381839253208	1.949006528862082	-0.232086321837301	2.8869830214630365	0.040375295360433	0.8435135237422868	0.5296188380415457	81335-77-5	Imazethapyr	CCc1cnc(C2=NC(=O)C(C)(C(C)C)N2)c(C(=O)O)c1	Organic compounds	Organic acids and derivatives	Carboxylic acids and derivatives	Amino acids, peptides, and analogues	standardized (cv)
6661	-3.986297459882573	-3.8176682	-5.083011024714689	-2.9575723674058896	2.1254386573087998	1.201688327371957	1.3703175782756856	0.1049747625398409	2.2304134198486403	-0.1686292603433883	0.5442812743179992	0.6646612517916866	85-42-7	Hexahydrophthalic anhydride	Oc1oc(O)c2c1CCCC2	Organic compounds	Organoheterocyclic compounds	Isobenzofurans		standardized (cv)
6702	-3.9177394559970886	-3.8249044	-5.140791093245551	-2.749325405390925	2.391465687854626	1.515871987524425	1.608707012099697	0.2928203502759631	2.684286038130589	-0.0928350141635925	0.608839523661299	0.5648351648351648	85702-79-0	6-[(1-Hydroxy-2,4-dimethylheptylidene)amino]hexanoic acid--2,2',2''-nitrilotri(ethan-1-ol) (1/1)	CCCC(C)CC(C)C(=O)NCCCCCC(=O)O.OCCN(CCO)CCO	Organic compounds	Lipids and lipid-like molecules	Fatty Acyls	Fatty acids and conjugates	standardized (cv)
6744	-5.999774080079101	-5.870593	-7.372145654543636	-4.012818642999282	3.3593270115443543	-0.4982602111848533	-0.3690792179499222	-1.870631785649388	1.4886952258949662	-0.1291810090952143	0.8553259385359102	0.6863589743589744	86-50-0	Azinphos-methyl	COP(=S)(OC)SCn1nnc2ccccc2c1=O	Organic compounds	Organoheterocyclic compounds	Benzo-1,2,3-triazines	Benzotriazine organothiophosphates	standardized (cv)
6784	-4.60461083425488	-5.1394453	-7.297459706822886	-3.389140673609892	3.908319033212994	0.9156971110779958	0.3808626347817585	-1.7771517614900103	2.131167271722984	0.5348344706157251	0.9950737574859864	0.6916861204762803	874967-67-6	Sedaxane	Cn1cc(C(=O)Nc2ccccc2C2CC2C2CC2)c(C(F)F)n1	Organic compounds	Benzenoids	Benzene and substituted derivatives	Anilides	standardized (cv)
6787	-3.784012595437402	-4.6844554	-5.527927983958221	-3.6098500223283736	1.9180779616298471	1.367053724956944	0.4666109249358197	-0.3768616635638746	1.5412162980659725	0.9004427993074708	0.4885606772175332	0.4950558213716108	87-60-5	3-Chloro-2-methylaniline	Cc1c(N)cccc1Cl	Organic compounds	Benzenoids	Benzene and substituted derivatives	Toluenes	standardized (cv)
6798	-4.46025851118972	-4.5914574	-7.595660197755127	-3.452438920099005	4.143221277656122	0.9781319266222024	0.8469330860917845	-2.157269759943204	1.985951517712918	0.131198855753639	1.134921958228939	0.7670586667293866	87818-31-3	Cinmethylin	Cc1ccccc1COC1CC2(C(C)C)CCC1(C)O2	Organic compounds	Lipids and lipid-like molecules	Prenol lipids	Monoterpenoids	standardized (cv)
6834	-4.45834957506473	-3.932086	-5.029792633361824	-3.2536216884512643	1.7761709449105596	0.7571505149220223	1.283414099534768	0.1857074566249286	1.961878401535488	-0.5262635841589685	0.4578592963244653	0.5097407407407407	88-60-8	2-Tert-Butyl-5-methylphenol	Cc1ccc(C(C)(C)C)c(O)c1	Organic compounds	Benzenoids	Benzene and substituted derivatives	Phenylpropanes	standardized (cv)
6839	-4.675649415949748	-4.80126	-6.019278359086674	-3.3843544559326486	2.634923903154025	0.4615083955402795	0.3358977951535117	-0.8821205475966462	1.7528033555573792	0.1256105785570875	0.6707895773733044	0.4133699633699634	88-72-2	2-Nitrotoluene	Cc1ccccc1[N+](=O)[O-]	Organic compounds	Benzenoids	Benzene and substituted derivatives	Nitrobenzenes	standardized (cv)
6847	-2.8106563547447228	-3.3033326	-4.204714932689629	-2.534974471565554	1.6697404611240745	2.409796938663256	1.9171207048748429	1.0157383607183494	2.685478821842424	0.492676212470243	0.4250629342830543	0.3071111111111111	88-99-3	Phthalic acid	O=C(O)c1ccccc1C(=O)O	Organic compounds	Benzenoids	Benzene and substituted derivatives	Benzoic acids and derivatives	standardized (cv)
7048	-4.836079607352395	-4.6798983	-8.677634512582244	-3.2068406188790526	5.470793893703192	0.93746769049121	1.093649036403486	-2.90408721473864	2.566706678964552	-0.156181345328469	1.500783734083866	0.8033755161230408	915972-17-7	Afidopyropen	CC1(COC(=O)C2CC2)C(OC(=O)C2CC2)CCC2(C)C1CC(O)C1(C)Oc3cc(-c4cccnc4)oc(=O)c3C(O)C21	Organic compounds	Lipids and lipid-like molecules	Steroids and steroid derivatives	Steroid lactones	standardized (cv)
7129	-4.605596205104512	-4.0583453	-5.585331881038916	-3.07703751790504	2.508294363133876	0.7373552033814166	1.2846060787175102	-0.2423804725529867	2.265913890580889	-0.5472508872639361	0.6446479684836621	0.7847449892337519	92077-08-2	3-[3-(Prop-2-en-1-yl)hexa-2,5-dien-1-yl]oxolane-2,5-dione	C=CCC(=CCc1cc(O)oc1O)CC=C	Organic compounds	Organoheterocyclic compounds	Heteroaromatic compounds		standardized (cv)
7169	-3.8623622936744826	-4.7275114	-5.920146471769343	-3.369857852703833	2.5502886190655096	1.7439180109625447	0.878768884105604	-0.3138661671323153	2.2364224519331946	0.8651491122703416	0.6493399171877167	0.7314680625617557	929601-09-2	SR58611	CCOC(=O)COc1ccc2c(c1)CC(NCC(O)c1cccc(Cl)c1)CC2.Cl	Organic compounds	Benzenoids	Benzene and substituted derivatives	Phenoxyacetic acid derivatives	standardized (cv)
7202	-5.169257124835166	-3.6938038	-4.798344356255199	-2.8863674759410247	1.911976880314174	-0.0352394791591828	1.4402138499848285	0.3356732894207844	2.2476501697349587	-1.4754533376037209	0.487948602757062	0.364877031181379	93-58-3	Methyl benzoate	COC(=O)c1ccccc1	Organic compounds	Benzenoids	Benzene and substituted derivatives	Benzoic acids and derivatives	standardized (cv)
7347	-3.585260654878305	-4.688274	-5.511092213347158	-3.610127270401451	1.9009649429457076	1.5658056655160413	0.4627924279098841	-0.3600258929528122	1.5409390499928952	1.1030132518294589	0.4844908937623031	0.5253623188405797	95-69-2	4-Chloro-2-methylaniline	Cc1cc(Cl)ccc1N	Organic compounds	Benzenoids	Benzene and substituted derivatives	Toluenes	standardized (cv)
7348	-5.18187760523738	-4.9215417	-5.697097692348772	-3.647459004933218	2.0496386874155537	-0.0949094765375044	0.1654264534848646	-0.6101295636488957	1.439509123766658	-0.2603359144109642	0.5290315517120632	0.3571428571428571	95-70-5	2-Methyl-1,4-benzenediamine	Cc1cc(N)ccc1N	Organic compounds	Benzenoids	Benzene and substituted derivatives	Toluenes	standardized (cv)
7359	-3.7571606845563927	-4.688898	-5.616989706847038	-3.585694556375998	2.03129515047104	1.3969253386904092	0.4651879460442825	-0.4629036836002361	1.568391466870804	0.9317374019914588	0.5170933105192987	0.5466696152145069	95-83-0	4-Chloro-1,2-diaminobenzene	Nc1ccc(Cl)cc1N	Organic compounds	Benzenoids	Benzene and substituted derivatives	Aniline and substituted anilines	standardized (cv)
7390	-4.106133732055485	-3.9154956	-5.332956857818815	-2.946660390909662	2.3862964669091524	0.8339941046072231	1.0246322019575833	-0.3928290211561059	1.9934674457530464	-0.1906380979765058	0.610892069563226	0.68989898989899	96-29-7	2-Butanone oxime	CCC(C)=NO	Organic compounds	Organic nitrogen compounds	Organonitrogen compounds	Oximes	standardized (cv)
7391	-3.706052548403708	-3.690858	-5.432216668515219	-2.390255009956608	3.0419616585586104	1.2389726528387548	1.2541673145530294	-0.487191467272756	2.5547701912858543	-0.0151946611356414	0.7757611960472625	0.6801282051282052	96-31-1	N,N'-Dimethylurea	CNC(=O)NC	Organic compounds	Organic acids and derivatives	Organic carbonic acids and derivatives	Ureas	standardized (cv)
7445	-5.135081366973946	-4.8898916	-5.628480877852117	-3.6049300559497337	2.0235508219023832	0.1837684142354593	0.428958165646888	-0.3096310966427117	1.7139197252596714	-0.2451897425232623	0.5251074025446223	0.629976878762045	97-74-5	Tetramethylthiuram monosulfide	CN(C)C(=S)SC(=S)N(C)C	Organic compounds	Organosulfur compounds	Sulfenyl compounds		standardized (cv)
7456	-6.0268414540329545	-5.2948785	-8.302906063401322	-3.4963001883300038	4.806605875071318	-0.4232402836473579	0.3087227069591117	-2.699304893015725	2.107300982055593	-0.7319629712143509	1.242594519468046	0.7961223560805439	97886-45-8	Dithiopyr	CSC(=O)c1c(C(F)F)nc(C(F)(F)F)c(C(=O)SC)c1CC(C)C	Organic compounds	Organoheterocyclic compounds	Pyridines and derivatives	Pyridinecarboxylic acids and derivatives	standardized (cv)
7520	-4.488802272812833	-4.736077	-5.775860757636325	-3.4389700919177018	2.3368906657186237	0.8272016400024178	0.579927068562042	-0.4598568448210737	1.8770338208975492	0.2472745590047935	0.5950542033760177	0.5442615813305468	99-30-9	Dicloran	Nc1c(Cl)cc([N+](=O)[O-])cc1Cl	Organic compounds	Benzenoids	Benzene and substituted derivatives	Nitrobenzenes	standardized (cv)
7529	-4.467948533884874	-4.723456	-5.980261111240542	-3.2327852906671115	2.74747582057343	0.7143319858760302	0.4588246207747292	-0.7979805914796377	1.9494952290937928	0.2555073720294327	0.6994070244883719	0.4371120689655172	99-55-8	2-Methyl-5-nitroaniline	Cc1ccc([N+](=O)[O-])cc1N	Organic compounds	Benzenoids	Benzene and substituted derivatives	Nitrobenzenes	standardized (cv)
8101	-3.503081579030188	-4.169589	-5.5349080405236615	-3.028018662235699	2.5068893782879624	1.827650695414231	1.1611432541265856	-0.2041757660792422	2.30271361220872	0.6665074636333861	0.6381650065105189	0.6549015653851781	NOCAS_3-(hydroxyphenylphosphinyl)propanoic ac	3-(hydroxyphenylphosphinyl)propanoic acid	O=C(O)CCP(=O)(O)c1ccccc1	Organic compounds	Benzenoids	Benzene and substituted derivatives		standardized (cv)
8236	-5.70436514022497	-4.5399995	-5.971565854418016	-3.1161391500029567	2.85542670441506	-0.1685205875121963	0.9958450769074604	-0.4357213017052422	2.419705402709817	-1.1643656552091013	0.7284030223003706	0.7940685162293925	NOCAS_47267	CP-642931	Cc1nc(C)nc(N2CC(C)N(c3ccnc(C(C)O)n3)C(C)C2)n1	Organic compounds	Organoheterocyclic compounds	Diazinanes	Piperazines	standardized (cv)
8314	-4.522160898756833	-4.7275457	-6.338009734417732	-3.461427438265907	2.8765822961518244	0.9551919179421376	0.7498070587622679	-0.8606569177187611	2.0159253784330637	0.2053848394633819	0.7326844301752237	0.640820656669184	NOCAS_57882	CP-939689	CC(N)c1cc(F)ccc1Oc1ccc(Cl)c(Cl)c1	Organic compounds	Benzenoids	Benzene and substituted derivatives	Diphenylethers	standardized (cv)
8316	-5.218556225109184	-4.7402806	-6.030519905892678	-3.441608702162059	2.588911203730619	0.4640563013556479	0.9423318929137522	-0.3479073794278461	2.241003824302773	-0.4782755969048384	0.6604075285987385	0.7396417442348143	NOCAS_57885	CP-395919	CC(=O)NCCN1CCc2cc(NC(=O)c3ccccc3-c3ccc(C(F)(F)F)cc3)ccc2C1	Organic compounds	Benzenoids	Benzene and substituted derivatives	Biphenyls and derivatives	standardized (cv)
10162	-10.043675195362113	-10.192162	-10.989546925127708	-8.993575043439924	1.9959718816877832	-4.4698003017969175	-4.618286676310313	-5.415672031562512	-3.419700149874728	0.1484863646964811	0.5117849872630251	0.3467032967032967	57117-44-9	1,2,3,6,7,8-Hexachlorodibenzofuran	Clc1cc2c(oc3cc(Cl)c(Cl)c(Cl)c32)c(Cl)c1Cl	Organic compounds	Organoheterocyclic compounds	Benzofurans	Dibenzofurans	standardized (cv)
10169	-8.463873415811728	-9.724791	-10.623726166655713	-4.976612029480707	5.647114137175006	-2.8167301563171945	-4.07764731340118	-4.97658290716118	0.6705312300138261	1.2609171573083895	1.5937752291277396	0.5413362000318522	39001-02-0	Octachlorodibenzofuran	Clc1c(Cl)c(Cl)c2c(oc3c(Cl)c(Cl)c(Cl)c(Cl)c32)c1Cl	Organic compounds	Organoheterocyclic compounds	Benzofurans	Dibenzofurans	standardized (cv)
10175	-6.506620791926408	-6.520796	-9.680051807070686	-4.48742114367623	5.192630663394456	-0.9928214139489606	-1.00699642914169	-4.166252429093239	1.0263782343012169	0.0141750302171468	1.3343939828360298	0.4484645354645354	74472-37-0	2,3,4,4',5-Pentachlorobiphenyl	Clc1ccc(-c2cc(Cl)c(Cl)c(Cl)c2Cl)cc1	Organic compounds	Benzenoids	Benzene and substituted derivatives	Biphenyls and derivatives	standardized (cv)
20019	-3.538331437561784	-3.3557055	-4.886606201207063	-2.5025782045810034	2.38402799662606	2.434564422351196	2.6171903560109966	1.086289658705917	3.470317655331977	-0.1826259379127361	0.6206685541556025	0.2805562990385512	64754-95-6 ,8001-78-3	Castor oil, hydrogenated, lithium salt ,Hydrogenated castor oil		Organic compounds	Lipids and lipid-like molecules	Glycerolipids	Triradylcglycerols	standardized (cv)
20021	-4.04669572181438	-3.3190658	-4.180315689326	-2.4984701228438206	1.6818455664821794	1.1526232969603976	1.880253204239258	1.019003329448778	2.700848895930957	-0.7276299125645025	0.4287263714383004	0.0117647058823529	112-05-0 ,53988-05-9	Nonanoic acid ,Isononanoic acid, calcium salt (2:1)		Organic compounds	Lipids and lipid-like molecules	Fatty Acyls	Fatty acids and conjugates	standardized (cv)
20042	-3.891924871899915	-3.583133	-5.062939418353114	-2.3644541748244623	2.698485243528652	1.1617680668850383	1.4705599457364722	-0.0092464795681608	2.689238763960491	-0.3087918896458865	0.686972233294136	0.6623333333333333	105-60-2 ,2123-24-2	Caprolactam ,Sodium caprolactamate		Organic compounds	Organoheterocyclic compounds	Lactams	Caprolactams	standardized (cv)
20044	-5.355534772341287	-5.822387	-6.936368117272052	-3.9400528118674942	2.9963153054045573	0.2615327009020011	-0.2053197586938938	-1.3193006440287631	1.677014661375794	0.4668524461340544	0.7753355210567456	0.5187524366471735	335-67-1 ,3825-26-1	Perfluorooctanoic acid ,Ammonium perfluorooctanoate		Organic compounds	Organohalogen compounds	Alkyl halides	Alkyl fluorides	standardized (cv)
20047	-2.76233304757124	-3.123283	-5.195005791293699	-2.317506295441405	2.877499495852294	2.4140071356359587	2.053057283707828	-0.0186656080865	2.858833887765794	0.3609498618220703	0.7871532596646869	0.5742507492507491	304-59-6 ,868-14-4 ,868-18-8 ,87-69-4	Potassium sodium tartrate ,Potassium bitartrate ,Butanedioic acid, 2,3-dihydroxy- (2R,3R)-, sodium salt (1:2) ,L-Tartaric acid		Organic compounds	Organic oxygen compounds	Organooxygen compounds	Carbohydrates and carbohydrate conjugates	standardized (cv)
20048	-3.726274403724066	-3.8169112	-5.898429667646545	-2.9061503229753547	2.9922793446711906	1.5342143744727648	1.4435775596396354	-0.6379408894497146	2.354338455221476	0.0906368168264712	0.8066573514184867	0.7053816987610091	68131-04-4 ,68514-28-3	Humic acids, sodium salts ,Humic acids, potassium salts		Organic compounds	Organic acids and derivatives	Carboxylic acids and derivatives	Dicarboxylic acids and derivatives	standardized (cv)
20049	-2.8184726867665004	-3.6032758	-4.78399892691696	-2.541598711148552	2.2424002157684075	2.268324777607607	1.4835216808926917	0.3027985374571477	2.5451987532255558	0.7848030891429234	0.5710923887067518	0.4073418394471025	532-32-1 ,65-85-0	Sodium benzoate ,Benzoic acid		Organic compounds	Benzenoids	Benzene and substituted derivatives	Benzoic acids and derivatives	standardized (cv)
20066	-4.5638868524463945	-4.40348	-5.4693734558773	-3.396948262680274	2.0724251931970263	0.6595000469247915	0.81990685741583	-0.2459865565061143	1.826438636690912	-0.1604067994983964	0.5282068226518115	0.5694683694683695	155-04-4 ,2492-26-4	2-Mercaptobenzothiazole, zinc ,Sodium 2-mercaptobenzothiolate		Organic compounds	Organoheterocyclic compounds	Benzothiazoles		standardized (cv)
64	-4.934499903309247	-4.126668	-5.33174130706485	-2.9784861904680118	2.3532551165968387	0.0955165902574717	0.9033485240167052	-0.3017248134981316	2.051530303098707	-0.8078319269298522	0.5998781506293814	0.5486393345216876	100-61-8	N-Methylaniline	CNc1ccccc1	Organic compounds	Organic nitrogen compounds	Organonitrogen compounds	Amines	standardized (cv)
74	-4.528505040466164	-4.6979513	-7.085332138821017	-3.582349396120031	3.5029827427009863	0.7110621918955272	0.5416159212662462	-1.8457649064593264	1.65721783624166	0.1694462763673323	0.9337960021467944	0.4176935483870968	1007-28-9	Deisopropylatrazine	CCNc1nc(N)nc(Cl)n1	Organic compounds	Organoheterocyclic compounds	Triazines	Aminotriazines	standardized (cv)
206	-3.8834375148835454	-4.732615	-5.858968970904365	-3.644448163968304	2.2145208069360605	1.5185898875251511	0.6694123911685624	-0.4569415684956673	1.757579238440393	0.849177479165526	0.5646522110391473	0.5963995106548299	102-77-2	N-Oxydiethylenebenzothiazole-2-sulfenamide	c1ccc2sc(SN3CCOCC3)nc2c1	Organic compounds	Organoheterocyclic compounds	Benzothiazoles		standardized (cv)
279	-3.286247294126029	-3.4730952	-5.176727510579166	-2.6619118475225454	2.5148156630566207	2.15357153733768	1.9667236615243595	0.2630913208845426	2.7779069839411634	0.1868478844780972	0.6683996985284928	0.5120699746530452	104098-48-8	Imazapic	Cc1cnc(C2=NC(=O)C(C)(C(C)C)N2)c(C(=O)O)c1	Organic compounds	Organic acids and derivatives	Carboxylic acids and derivatives	Amino acids, peptides, and analogues	standardized (cv)
365	-4.146637705468202	-4.4565487	-5.79569241676906	-3.029033967390639	2.766658449378421	1.134827467731326	0.8249164739044101	-0.5142272435695316	2.2524312058088896	0.3099109853276962	0.7050674862463676	0.6595150433125541	10605-21-7	Carbendazim	COC(=O)Nc1nc2ccccc2[nH]1	Organic compounds	Organoheterocyclic compounds	Benzimidazoles	2-benzimidazolylcarbamic acid esters	standardized (cv)
4413	-4.658626269898239	-4.419277	-5.49062898074621	-3.4959051378181067	1.994723842928103	0.8219756226915367	1.061324692641718	-0.0100270881564341	1.9846967547716687	-0.2393490787361294	0.5078162990111883	0.5603861247988438	584-79-2	Allethrin	C=CCC1=C(C)C(OC(=O)C2C(C=C(C)C)C2(C)C)CC1=O	Organic compounds	Lipids and lipid-like molecules	Fatty Acyls	Fatty acid esters	standardized (cv)
438	-4.739959351881307	-3.9085279	-5.412150542218083	-2.4242210313767325	2.987929510841351	0.0240672558107302	0.8554987393802818	-0.648123934526046	2.339805576315305	-0.8314315007765707	0.7621263406555336	0.7026764705882353	107-18-6	Allyl alcohol	C=CCO	Organic compounds	Organic oxygen compounds	Organooxygen compounds	Alcohols and polyols	standardized (cv)
449	-5.602768479385901	-4.9280057	-7.093509942101646	-3.562003133334537	3.5315068087671087	-0.0026236001213829	0.6721391690425729	-1.4933650628371278	2.038141745929981	-0.6747627840428834	0.9088754128846034	0.7037950107815726	1072957-71-1	Benzovindiflupyr	Cn1cc(C(=O)Nc2cccc3c2C2CCC3C2=C(Cl)Cl)c(C(F)F)n1	Organic compounds	Benzenoids	Tetralins		standardized (cv)
479	-4.181030226515928	-3.5705662	-5.334916979102627	-2.429292196448237	2.90562478265439	0.7690326590261523	1.3794967264381974	-0.3848540935605474	2.5207706890938426	-0.6104640491477635	0.7464184832396933	0.5989021164021164	108-01-0	Dimethylaminoethanol	CN(C)CCO	Organic compounds	Organic nitrogen compounds	Organonitrogen compounds	Amines	standardized (cv)
482	-3.1266763185582835	-3.4312322	-4.389318638740813	-2.4625698859699803	1.926748752770833	1.8740223332936328	1.5694664265309872	0.6113800131111033	2.5381287658819365	0.3045558954157155	0.4914666025455027	0.5942810457516339	108-10-1	4-Methyl-2-pentanone	CC(=O)CC(C)C	Organic compounds	Organic oxygen compounds	Organooxygen compounds	Carbonyl compounds	standardized (cv)
517	-3.132390737596448	-3.8169265	-5.553609854674701	-2.581794625854185	2.971815228820516	1.9784513961228123	1.2939156580922635	-0.4427677209554403	2.529047507865076	0.6845357417431517	0.7592758591454515	0.7694747510308151	108-80-5	Cyanuric acid	O=c1[nH]c(=O)[nH]c(=O)[nH]1	Organic compounds	Organoheterocyclic compounds	Triazines	Triazinones	standardized (cv)
552	-3.995235316558754	-3.8697155	-5.3553179659561225	-3.0027664559194105	2.352551510036712	1.014134832055222	1.1396546965553396	-0.3459478173421466	2.0066036926945654	-0.1255198643645401	0.6095669299856593	0.5752657004830918	109-55-7	3-(Dimethylamino)propylamine	CN(C)CCCN	Organic compounds	Organic nitrogen compounds	Organonitrogen compounds	Amines	standardized (cv)
597	-3.078842874816553	-3.3235445	-4.143041243175845	-2.6244871008722668	1.5185541423035782	1.8565535360422856	1.6118519116893004	0.7923551676829934	2.310909309986572	0.2447016274417479	0.3865765243096131	0.125	110-54-3	n-Hexane	CCCCCC	Organic compounds	Hydrocarbons	Saturated hydrocarbons	Alkanes	standardized (cv)
607	-3.244159195504716	-4.107319	-5.427728928695241	-2.79925256300166	2.628476365693581	1.6959686411579922	0.8328089607995113	-0.4876010920325324	2.140875273661049	0.8631596826691119	0.6704750281697954	0.6913636363636364	110-69-0	Butanal oxime	CCCC=NO	Organic compounds	Organic nitrogen compounds	Organonitrogen compounds	Oximes	standardized (cv)
713	-4.160007425483127	-4.3244085	-5.662892085071874	-3.260997232505624	2.401894852566251	1.453212625104045	1.2888115311873325	-0.0496720344847021	2.352222818081549	0.1644011057058376	0.6116779168480045	0.3896435076762946	111991-09-4	Nicosulfuron	COc1cc(OC)nc(NC(=O)NS(=O)(=O)c2ncccc2C(=O)N(C)C)n1	Organic compounds	Organic nitrogen compounds	Organonitrogen compounds	Sulfonylureas	standardized (cv)
716	-4.282248809960188	-4.3307695	-5.78297876937464	-3.021732712930131	2.7612460564445094	0.9857554957715732	0.9372347621835784	-0.5149744636428792	2.24627159280163	0.0485207289192066	0.7032541590760583	0.2799999999999999	1120-24-7	Decyldimethylamine	CCCCCCCCCCN(C)C	Organic compounds	Organic nitrogen compounds	Organonitrogen compounds	Amines	standardized (cv)
740	-3.598325603326159	-3.5074055	-4.535388588621711	-2.6885736867322185	1.846814901889492	1.667150243538289	1.758070318877065	0.7300872582427371	2.5769021601322293	-0.0909200838406851	0.4703017650714221	0.4228571428571429	112-38-9	10-Undecenoic acid	C=CCCCCCCCCC(=O)O	Organic compounds	Lipids and lipid-like molecules	Fatty Acyls	Fatty acids and conjugates	standardized (cv)
746	-2.925488579202959	-3.0557249	-3.965536414772888	-2.563127967961551	1.4024084468113367	2.3108269440507	2.180590658149831	1.2707791084807711	2.673187555292108	0.1302362800347118	0.3663037304371676	0.0	112-42-5	1-Undecanol	CCCCCCCCCCCO	Organic compounds	Lipids and lipid-like molecules	Fatty Acyls	Fatty alcohols	standardized (cv)
752	-4.125344375235837	-3.8535953	-5.673739354280339	-2.7286914070094808	2.945047947270858	1.1859537672251568	1.4577028644030383	-0.3624412118193448	2.582606735451513	-0.2717491184304172	0.7591755207222924	0.3648351648351648	112-52-7	1-Chlorododecane	CCCCCCCCCCCCCl	Organic compounds	Organohalogen compounds	Organochlorides		standardized (cv)
806	-4.908316026500776	-5.2708187	-8.84483263202369	-3.709545650259953	5.135286981763738	0.6814604924098338	0.3189577913329738	-3.255056113113081	1.8802308686506564	0.3625026838263725	1.384773934252079	0.6750672043010753	115-28-6	Chlorendic acid	O=C(O)C1C(C(=O)O)C2(Cl)C(Cl)=C(Cl)C1(Cl)C2(Cl)Cl	Organic compounds	Organic acids and derivatives	Carboxylic acids and derivatives	Dicarboxylic acids and derivatives	standardized (cv)
816	-4.243844140890004	-3.7686539	-5.068581822028129	-2.6842066476242774	2.384375174403852	0.9609728676283248	1.4361631211186834	0.1362351864901995	2.520610360894051	-0.4751902712610976	0.6069795676405251	0.6117919799498746	115-84-4	2-Butyl-2-ethyl-1,3-propanediol	CCCCC(CC)(CO)CO	Organic compounds	Lipids and lipid-like molecules	Fatty Acyls	Fatty alcohols	standardized (cv)
817	-3.723172467072835	-4.5629544	-7.284759588958526	-3.502933420464534	3.781826168493992	1.7904286348191931	0.9506466783353476	-1.7711584870664976	2.010667681427494	0.8397819587389326	1.0344632228273174	0.49643704121965	115-86-6	Triphenyl phosphate	O=P(Oc1ccccc1)(Oc1ccccc1)Oc1ccccc1	Organic compounds	Organic acids and derivatives	Organic phosphoric acids and derivatives	Phosphate esters	standardized (cv)
838	-5.854364538724753	-4.9226475	-6.172339930414956	-3.6192732022442944	2.5530667281706614	-0.2481035887763606	0.6836134867031534	-0.5660789804665631	1.9869877477040985	-0.931717062528464	0.6508861991421314	0.7639354792516901	117337-19-6	Fluthiacet-methyl	COC(=O)CSc1cc(N=c2sc(=O)n3n2CCCC3)c(F)cc1Cl	Organic compounds	Organosulfur compounds	Thioethers	Aryl thioethers	standardized (cv)
894	-3.302349991201397	-3.5543683	-4.496216361377093	-2.801412872008038	1.6948034893690551	1.879919111099696	1.627900848922741	0.6860527409239997	2.380856230293055	0.252018266321186	0.4315706740567871	0.4083336663336663	119-36-8	Methyl salicylate	COC(=O)c1ccccc1O	Organic compounds	Benzenoids	Benzene and substituted derivatives	Benzoic acids and derivatives	standardized (cv)
984	-4.403088726175142	-4.962236	-6.497423712254154	-3.572269332848183	2.9251543794059707	0.8556658528884183	0.2965186521688026	-1.238669133190594	1.6864852462153768	0.5591472014066454	0.7450437553609741	0.5005555555555554	120-82-1	1,2,4-Trichlorobenzene	Clc1ccc(Cl)c(Cl)c1	Organic compounds	Benzenoids	Benzene and substituted derivatives	Halobenzenes	standardized (cv)
994	-5.793817893910686	-5.4080234	-6.07163959093556	-3.602603414278675	2.469036176656885	-0.5334244838308211	-0.1476299453224638	-0.8112461808556957	1.6577899958011897	-0.3857945365193282	0.6774126178229295	0.423281894638958	121-14-2	2,4-Dinitrotoluene	Cc1ccc([N+](=O)[O-])cc1[N+](=O)[O-]	Organic compounds	Benzenoids	Benzene and substituted derivatives	Toluenes	standardized (cv)
1007	-3.391726528267176	-3.669806	-4.680532148064981	-2.8622610631422742	1.8182710849227068	1.7905425740339167	1.5124631024325403	0.5017369542361118	2.3200080391588185	0.2780794753033806	0.4630143432634937	0.5074923687423688	121-33-5	4-Hydroxy-3-methoxybenzaldehyde	COc1cc(C=O)ccc1O	Organic compounds	Benzenoids	Phenols	Methoxyphenols	standardized (cv)
1020	-4.639288876268451	-4.5642548	-5.681431205608655	-3.595264634509873	2.0861665710987825	0.7134626772107936	0.7884967960649492	-0.3286796521294105	1.757486918969372	-0.0750341155262637	0.53111556883436	0.6280871670702179	121552-61-2	Cyprodinil	Cc1cc(C2CC2)nc(Nc2ccccc2)n1	Organic compounds	Benzenoids	Benzene and substituted derivatives	Aniline and substituted anilines	standardized (cv)
1059	-3.439447093539278	-3.9564457	-5.641466228957651	-3.0910271787941364	2.550439050163515	1.8422020349056747	1.3252034361352696	-0.3598171005126987	2.1906219496508164	0.5169986004304485	0.6705582433741286	0.61677993059572	122-20-3	Triisopropanolamine	CC(O)CN(CC(C)O)CC(C)O	Organic compounds	Organic nitrogen compounds	Organonitrogen compounds	Amines	standardized (cv)
1062	-3.676164629930398	-3.3814826	-5.0088029353786725	-2.550633895982729	2.458169039395944	2.0816723027666013	2.376354317642741	0.7490339973183269	3.2072030367142705	-0.2946820287646265	0.6468076906644448	0.3252647201362304	12225-06-8	C.I. Pigment Red 176	COc1ccc(C(=O)Nc2ccccc2)cc1N=Nc1c(O)c(C(=O)Nc2ccc3[nH]c(=O)[nH]c3c2)cc2ccccc12	Organic compounds	Benzenoids	Benzene and substituted derivatives	Anilides	standardized (cv)
1063	-3.5396958402877856	-3.6934614	-5.279210353510919	-2.64267775107658	2.636532602434339	2.2211720189214588	2.0674064401379524	0.4816575056983251	3.1181901081326644	0.1537655778640698	0.676199679565753	0.4037831691646508	12225-08-0	C.I. Pigment Violet 32	CNS(=O)(=O)c1cc(OC)c(N=Nc2c(O)c(C(=O)Nc3ccc4[nH]c(=O)[nH]c4c3)cc3ccccc23)cc1OC	Organic compounds	Benzenoids	Naphthalenes	Naphthalenecarboxylic acids and derivatives	standardized (cv)
1115	-4.621673996878203	-4.09869	-5.638217437344868	-3.234380743209692	2.4038366941351765	1.013258489628002	1.5362424376863064	-0.0032849508386634	2.400551743296513	-0.5229839639192182	0.6253239662107387	0.4113985637714451	122931-48-0	Rimsulfuron	CCS(=O)(=O)c1cccnc1S(=O)(=O)NC(=O)Nc1nc(OC)cc(OC)n1	Organic compounds	Organic nitrogen compounds	Organonitrogen compounds	Sulfonylureas	standardized (cv)
1136	-3.471010131597578	-3.9055336	-5.44987886442016	-2.887258025210172	2.562620839209988	1.5785489884662354	1.14402557322185	-0.400319744356346	2.1623010948536416	0.4345234205722219	0.6574536054667899	0.7011188811188811	123-33-1	Maleic hydrazide	O=c1ccc(=O)[nH][nH]1	Organic compounds	Organoheterocyclic compounds	Diazines	Pyridazines and derivatives	standardized (cv)
1260	-4.020967182908902	-3.882897	-5.435866775859592	-2.7273480653335094	2.708518710526083	0.9546530087980508	1.092723306561368	-0.4602465841526398	2.2482721263734438	-0.1380702827319	0.6908083914428317	0.5519607843137255	127-00-4	1-Chloro-2-propanol	CC(O)CCl	Organic compounds	Organohalogen compounds	Halohydrins	Chlorohydrins	standardized (cv)
1274	-5.0817145650821445	-4.298777	-5.223663142749279	-3.397055533845239	1.82660760890404	0.2328457082368065	1.0157831787180969	0.0908971305696717	1.917504739473712	-0.7829374616580722	0.4658169153867048	0.5989883489627734	127-51-5	alpha-Isomethylionone	CC(=O)C(C)=CC1=C(C)CCCC1(C)C	Organic compounds	Lipids and lipid-like molecules	Prenol lipids	Sesquiterpenoids	standardized (cv)
1279	-3.5342798895579755	-4.5220265	-5.486615328537804	-3.299534402498728	2.187080926039076	1.7788826119916303	0.7911359522012268	-0.1734528269881978	2.0136280990508784	0.9877466492909016	0.5570305167539454	0.5299438250799413	127-65-1	Chloramine-T	Cc1ccc(S(=O)(=O)[N-]Cl)cc1.[Na+]	Organic compounds	Benzenoids	Benzene and substituted derivatives	Benzenesulfonamides	standardized (cv)
1350	-7.83448294878671	-6.1965027	-7.557236244742653	-3.604056477396096	3.953179767346557	-2.3744274618978234	-0.7364471988472476	-2.097180757853767	1.85599900949279	-1.637980263239835	1.036455424968882	0.48090642066791	13071-79-9	Terbufos	CCOP(=S)(OCC)SCSC(C)(C)C	Organic compounds	Organic acids and derivatives	Organic dithiophosphoric acids and derivatives	Dithiophosphate O-esters	standardized (cv)
1381	-4.308455711057291	-4.9291835	-7.214794167538798	-3.45595752904822	3.7588366384905783	1.0863250682820085	0.4655972808672262	-1.820013388199499	1.93882325029108	0.6207277720664885	0.9658393118904568	0.7967114581594329	131341-86-1	Fludioxonil	N#Cc1c[nH]cc1-c1cccc2c1OC(F)(F)O2	Organic compounds	Organoheterocyclic compounds	Benzodioxoles		standardized (cv)
1455	-3.2824823566371224	-4.3332486	-6.864330480687353	-3.0714280764562463	3.7929024042311066	2.262076783131058	1.2113105134510362	-1.3197713409191725	2.4731310633119343	1.0507662586277702	1.001282843434894	0.6644638597396993	132-98-9	Penicillin VK	CC1(C)SC2C(NC(=O)COc3ccccc3)C(=O)N2C1C(=O)[O-].[K+]	Organic compounds	Organic acids and derivatives	Carboxylic acids and derivatives	Amino acids, peptides, and analogues	standardized (cv)
1594	-5.26043361170213	-4.924535	-9.444127064253069	-3.820742476106318	5.623384588146749	0.3739499374725238	0.7098487379022685	-3.809743515078413	1.813641073068336	-0.3358988140336727	1.572092777359453	0.6593789612370848	13674-87-8	Tris(1,3-dichloro-2-propyl) phosphate	O=P(OC(CCl)CCl)(OC(CCl)CCl)OC(CCl)CCl	Organic compounds	Organic acids and derivatives	Organic phosphoric acids and derivatives	Phosphate esters	standardized (cv)
1734	-3.985362255529703	-4.7119036	-5.802542548141816	-3.289304665215344	2.513237882926472	1.10175870303219	0.3752173725283108	-0.7154215895799231	1.7978162933465491	0.7265413165528165	0.6404671510591736	0.6262443064182195	140-90-9	Sodium O-ethyl carbonodithioate	CCOC(=S)[S-].[Na+]	Organic compounds	Organic salts	Organic metal salts	Organic alkali metal salts	standardized (cv)
1764	-2.51183659925361	-3.269178	-4.585573320564483	-2.3440124475663224	2.24156087299816	2.4331688855280555	1.6758275748298546	0.3594321642171829	2.600993037215343	0.7573413144121615	0.5730157389531862	0.455988455988456	141-78-6	Ethyl acetate	CCOC(C)=O	Organic compounds	Organic acids and derivatives	Carboxylic acids and derivatives	Carboxylic acid derivatives	standardized (cv)
1776	-2.560468054032956	-3.1232433	-4.042341655128323	-2.333878442539361	1.7084632125889612	2.877917635704712	2.3151423426411326	1.3960440346093452	3.1045072471983066	0.5627752778762236	0.4349326691390051	0.2741441839893852	142-18-7	1-Monolaurin	CCCCCCCCCCCC(=O)OCC(O)CO	Organic compounds	Lipids and lipid-like molecules	Glycerolipids	Monoradylglycerols	standardized (cv)
1777	-4.250034282979108	-3.5745935	-4.462120483948807	-2.802232874912929	1.659887609035878	0.981057939419882	1.6564986849955312	0.7689717384501833	2.4288593474860614	-0.6754407389727604	0.4225991229426243	0.3183448275862068	142-19-8	Prop-2-en-1-yl heptanoate	C=CCOC(=O)CCCCCC	Organic compounds	Lipids and lipid-like molecules	Fatty Acyls	Fatty acid esters	standardized (cv)
1867	-4.382822402867812	-4.877488	-6.163972811090908	-3.1502307066860693	3.0137421044048383	1.0455149066609877	0.550849162336576	-0.7356355015621081	2.27810660284273	0.4946657334236919	0.7686318364204762	0.7404415584415585	145783-14-8	4,6-Dichloro-5-nitro-2-(propylsulfanyl)pyrimidine	CCCSc1nc(Cl)c([N+](=O)[O-])c(Cl)n1	Organic compounds	Organosulfur compounds	Thioethers	Aryl thioethers	standardized (cv)
1908	-3.9757767411161553	-4.715711	-5.754372151855107	-3.464126855084904	2.290245296770204	1.1982365221743585	0.4583021303085657	-0.5803588885645934	1.7098864082056102	0.7399343756746162	0.5830252513632378	0.6272793872793873	148-18-5	Sodium diethyldithiocarbamate	CCN(CC)C(=S)[S-].[Na+]	Organic compounds	Organic salts	Organic metal salts	Organic alkali metal salts	standardized (cv)
1934	-4.69958164331939	-4.7330956	-5.709458863543356	-3.359485226951552	2.349973636591804	0.834234884136923	0.800720881334405	-0.1756423360870425	2.174331300504761	0.033514002585151	0.6004152332738842	0.6148861469914101	149979-41-9	Tepraloxydim	CCC(=NOCC=CCl)C1C(=O)CC(C2CCOCC2)CC1=O	Organic compounds	Organic oxygen compounds	Organooxygen compounds	Carbonyl compounds	standardized (cv)
2016	-6.329619560904394	-4.588461	-5.934389212444863	-3.340271862204155	2.594117350240708	-0.9847245042167476	0.75643413469152	-0.5894941557572163	2.004623194483492	-1.7411586386631832	0.6609682807522922	0.4985793418051482	1563-66-2	Carbofuran	CNC(=O)Oc1cccc2c1OC(C)(C)C2	Organic compounds	Organoheterocyclic compounds	Coumarans		standardized (cv)
2032	-4.878844436514724	-3.545381	-4.726237348694696	-2.734243780158553	1.991993568536142	0.3364229069169983	1.66988625292736	0.4890299947370266	2.4810235632731685	-1.3334633673313745	0.5098118416360038	0.4277916597256928	1571-08-0	Methyl 4-formylbenzoate	COC(=O)c1ccc(C=O)cc1	Organic compounds	Benzenoids	Benzene and substituted derivatives	Benzoic acids and derivatives	standardized (cv)
2072	-4.4153123023516505	-4.267458	-5.647141129938465	-3.1040446519153337	2.543096478023131	1.0370155127432052	1.1848698612100608	-0.194813314843609	2.348283163179522	-0.1478543403155177	0.6473795575049784	0.7381102729407054	159138-81-5	Cariporide mesylate	CC(C)c1ccc(C(=O)N=C(N)N)cc1S(C)(=O)=O.CS(=O)(=O)O	Organic compounds	Lipids and lipid-like molecules	Prenol lipids	Monoterpenoids	standardized (cv)
2075	-5.493038157435144	-4.5891733	-5.758206115091664	-3.4102725177589	2.347933597332764	-0.388660316341442	0.5152045193846623	-0.6538282739979614	1.6941053233348025	-0.903864840479578	0.5989217916739233	0.7373661764966112	15922-78-8	Sodium pyrithione	[Na+].[O-]n1ccccc1=S	Organic compounds	Organoheterocyclic compounds	Pyridines and derivatives	Hydropyridines	standardized (cv)
2089	-3.7990394430739785	-4.070957	-5.332027412483824	-3.107879030666028	2.224148381817796	2.145921676397896	1.8740039259573809	0.6129337069880504	2.8370820888058463	0.2719177407639122	0.5668496292548116	0.4328103536557374	16090-02-1	4,4'-Bis(2-morpholino-4-anilino-s-triazinyl-6-amino)stilbene-2,2'-disulfonic acid disodium salt	O=S(=O)([O-])c1cc(Nc2nc(Nc3ccccc3)nc(N3CCOCC3)n2)ccc1C=Cc1ccc(Nc2nc(Nc3ccccc3)nc(N3CCOCC3)n2)cc1S(=O)(=O)[O-].[Na+].[Na+]	Organic compounds	Phenylpropanoids and polyketides	Stilbenes	Sulfonated stilbenes	standardized (cv)
2125	-2.2961334635774007	-3.50599	-5.440076783624469	-2.27888536629906	3.161191417325409	1.7834457033927302	0.5735891358300313	-1.360497616654338	1.800693800671071	1.209856564803947	0.8132126577216868	0.9161630036630036	16291-96-6	Charcoal	[C]	Organic compounds				standardized (cv)
2235	-5.915847029347895	-4.982639	-6.6017158214154055	-3.209514574204687	3.3922012472107186	-0.1933455539241597	0.7398626480771715	-0.8792143459916701	2.5129869012190484	-0.9332081934409128	0.8641064329875275	0.7482778654245863	173584-44-6	Indoxacarb	COC(=O)N(C(=O)N1COC2(C(=O)OC)Cc3cc(Cl)ccc3C2=N1)c1ccc(OC(F)(F)F)cc1	Organic compounds	Organohalogen compounds	Aryl halides	Aryl chlorides	standardized (cv)
2294	-4.882399077719467	-4.059343	-5.5102212530648735	-3.0600984871710795	2.450122765893794	0.620531695591206	1.443587918680587	-0.0072904797542006	2.442832286139593	-0.8230562165439297	0.6269724442050976	0.8011111111111111	17924-92-4	Zearalenone	CC1CCCC(=O)CCC=CCc2cc(O)cc(O)c2C(=O)O1	Organic compounds	Phenylpropanoids and polyketides	Macrolides and analogues	Zearalenones	standardized (cv)
2418	-4.502582337734613	-4.902485	-7.153194238978177	-3.5314351436210103	3.621759095357167	0.8608585227449869	0.4609559739952212	-1.789753378498577	1.8320057168585893	0.3999025560642151	0.9347521338183072	0.6448962976215478	1929-82-4	Nitrapyrin	Clc1cccc(C(Cl)(Cl)Cl)n1	Organic compounds	Organoheterocyclic compounds	Pyridines and derivatives	Halopyridines	standardized (cv)
2476	-3.1774222977432545	-3.8351502	-5.535812124784229	-2.596438005467357	2.9393741193168723	2.3375728001025915	1.6798448741525314	-0.020817026938383	2.918557092378489	0.6577279441085522	0.7502487440030642	0.7717817561807332	203515-86-0	5-Amino-N~1~,N~3~-bis(2,3-dihydroxypropyl)benzene-1,3-dicarboxamide--hydrogen chloride (1/1)	Cl.Nc1cc(C(=O)NCC(O)CO)cc(C(=O)NCC(O)CO)c1	Organic compounds	Benzenoids	Benzene and substituted derivatives	Benzoic acids and derivatives	standardized (cv)
2502	-3.251945452848238	-4.236829	-7.211285435916237	-2.953825521666661	4.257459914249576	2.053955961135654	1.0690725999104371	-1.9053840219323448	2.352075892317231	0.9848833511678752	1.1507345810484295	0.577021687462864	206-44-0	Fluoranthene	c1ccc2c(c1)-c1cccc3cccc-2c13	Organic compounds	Benzenoids	Naphthalenes		standardized (cv)
2512	-3.6751370611750014	-4.5060363	-6.575628493522052	-3.1699436383970725	3.405684855124979	2.0094156812475306	1.178516449374415	-0.8910757510995188	2.5146091040254603	0.8308992204106911	0.874998620887285	0.7821750851770792	207736-05-8	CI-1029	Cc1cc(SC2C(=O)CC(CCc3ccc(N)cc3)(C(C)C)OC2=O)c(C(C)(C)C)cc1CO	Organic compounds	Benzenoids	Benzene and substituted derivatives	Phenylpropanes	standardized (cv)
2537	-5.1831735177101645	-4.676467	-6.137281095517042	-3.2182876980453043	2.9189933974717377	0.1478364937265759	0.6545430768159367	-0.8062710840803016	2.112722313391436	-0.5067065758766685	0.7446462040489964	0.784705215419501	21087-64-9	Metribuzin	CSc1nnc(C(C)(C)C)c(=O)n1N	Organic compounds	Organosulfur compounds	Thioethers	Aryl thioethers	standardized (cv)
2564	-5.755149981136878	-4.4509525	-5.613708887295336	-3.203357721709452	2.410351165585884	-0.1748877815226841	1.1293096487531311	-0.0334466876811421	2.376904477904741	-1.3041974512296513	0.6141962732367032	0.5772353431599399	214535-77-0	CP-457677	CC(C)(O)c1ccc(CNC(=O)c2cccnc2Oc2ccc(F)cc2)cc1	Organic compounds	Organic oxygen compounds	Organooxygen compounds	Ethers	standardized (cv)
2571	-4.598310541529127	-4.8777537	-6.496564993866008	-3.522856194492076	2.9737087993739317	0.7789264792298305	0.4994832727953158	-1.11932797310705	1.8543808262668813	0.279443193059496	0.7569996378609201	0.5794368217322182	21564-17-0	2-(Thiocyanomethylthio)benzothiazole	N#CSCSc1nc2ccccc2s1	Organic compounds	Organoheterocyclic compounds	Benzothiazoles		standardized (cv)
2580	-4.853584329677452	-4.5293345	-5.674710782102593	-3.2889008291998145	2.385809952902778	0.4414150678754227	0.7656648649462574	-0.3797113845497178	2.0060985683530603	-0.3242497845419541	0.6078498102914011	0.6894171308805456	2163-68-0	2-Hydroxyatrazine	CCNc1nc(=O)nc(NC(C)C)[nH]1	Organic compounds	Organoheterocyclic compounds	Triazines	Aminotriazines	standardized (cv)
2583	-3.4806529271572333	-4.490989	-5.602655017884896	-3.3673899541744263	2.2352650637104694	1.8891175078528375	0.8787812468232324	-0.2328845828748246	2.0023804808356447	1.0103362810642025	0.5701640152595384	0.759033957281767	2164-08-1	Lenacil	O=c1[nH]c2c(c(=O)n1C1CCCCC1)CCC2	Organic compounds	Organoheterocyclic compounds	Diazines	Pyrimidines and pyrimidine derivatives	standardized (cv)
2641	-5.391687721359809	-4.224609	-9.04517323161476	-2.917538944946665	6.127634286668094	0.3997130674279626	1.5667918909522045	-3.253772442826988	2.873861843841107	-1.1670788231969675	1.7056046511057978	0.8328170787703124	2234-56-2	4-(2-Chlorophenyl)-3-[3-[4-(2-chlorophenyl)benzo[f]quinolin-3(4H)-ylidene]-1-propenyl]-benzo[f]quinolinium perchlorate	Clc1ccccc1N1C(=CC=Cc2ccc3c4ccccc4ccc3[n+]2-c2ccccc2Cl)C=Cc2c1ccc1ccccc21.[O-][Cl+3]([O-])([O-])[O-]	Organic compounds	Organoheterocyclic compounds	Quinolines and derivatives	Phenylquinolines	standardized (cv)
2682	-4.849101805523132	-4.819479	-5.707574969732155	-3.645719629716535	2.0618553400156205	0.6448481207610168	0.6744709481563003	-0.2136250434480064	1.848230296567614	-0.0296228168756709	0.5256153938052456	0.4928008928429451	23184-66-9	Butachlor	CCCCOCN(C(=O)CCl)c1c(CC)cccc1CC	Organic compounds	Benzenoids	Benzene and substituted derivatives	Anilides	standardized (cv)
2757	-4.754110540462346	-3.8379872	-5.399671398644978	-2.9583081918480576	2.4413632067969204	0.4017900164761199	1.3179133933336336	-0.2437708417065123	2.197592365090408	-0.9161233559378096	0.6348594605375064	0.4691698595146871	2439-35-2	2-(Dimethylamino)ethyl acrylate	C=CC(=O)OCCN(C)C	Organic compounds	Organic acids and derivatives	Carboxylic acids and derivatives	Acrylic acids and derivatives	standardized (cv)
2759	-3.974620964063888	-4.378585	-5.603474458561198	-3.277283152868775	2.326191305692423	1.3780457636383463	0.9740818830963692	-0.2508077308589638	2.075383574833459	0.403963897691483	0.5924316162666033	0.6201653283718501	2440-22-4	2-(2H-Benzotriazol-2-yl)-4-methylphenol	Cc1ccc(O)c(-n2nc3ccccc3n2)c1	Organic compounds	Organoheterocyclic compounds	Azoles	Triazoles	standardized (cv)
2795	-4.783738172170701	-4.751139	-6.1330650106239535	-3.300888710078684	2.8321763005452696	0.8112198083727182	0.8438188222339051	-0.538107030080534	2.2940692704647354	-0.032599008199754	0.7219632834168433	0.7863983903420524	249296-43-3	CJ-013610	CS(=O)(=O)O.Cc1nccn1-c1ccc(Sc2cccc(C3(C(N)=O)CCOCC3)c2)cc1	Organic compounds	Organoheterocyclic compounds	Azoles	Imidazoles	standardized (cv)
2819	-4.780109365152007	-4.4176135	-6.877667807267298	-3.456964028336172	3.4207037789311268	0.8331508948499612	1.1956467709825276	-1.26440754726533	2.1562962316657965	-0.3624958588348681	0.9355535786599116	0.6039767989405014	25155-23-1	Trixylyl phosphate	Cc1cc(C)cc(OP(=O)(Oc2cc(C)cc(C)c2)Oc2cc(C)cc(C)c2)c1	Organic compounds	Organic acids and derivatives	Organic phosphoric acids and derivatives	Phosphate esters	standardized (cv)
2821	-4.200276230950534	-3.9398572	-5.111853455737152	-3.162738187607076	1.949115268130076	1.313609614955516	1.5740285988089413	0.4020323901688979	2.3511476582989737	-0.2604189864589568	0.4998749379386197	0.5151515151515151	25155-30-0	Sodium dodecylbenzenesulfonate	CCCCCCCCCCCCOS(=O)(=O)c1ccccc1.[Na]	Organic compounds	Benzenoids	Benzene and substituted derivatives	Benzenesulfonic acids and derivatives	standardized (cv)
2829	-2.7898578205708184	-3.5968883	-5.108535993435331	-2.365823904608848	2.7427120888264835	2.3378137833882544	1.530783291934781	0.0191356105237419	2.761847699350225	0.8070304831858954	0.6982817243174495	0.6897142857142857	25265-71-8	Dipropylene glycol	CCC(O)OC(O)CC	Organic compounds	Organic oxygen compounds	Organooxygen compounds	Ethers	standardized (cv)
2865	-3.4312578632687463	-3.7488885	-4.777331536205995	-2.877246776847716	1.9000847593582797	1.739604992437853	1.4219743676072962	0.3935313195006037	2.2936160788588835	0.3176306293154822	0.4836949144150935	0.5143262867400799	2550-26-7	Benzylacetone	CC(=O)CCc1ccccc1	Organic compounds	Benzenoids	Benzene and substituted derivatives		standardized (cv)
2877	-4.249499937631043	-4.1514025	-5.753526183346965	-3.0580179279249027	2.6955082554220624	1.0252834917328624	1.1233809362524383	-0.4787427539830595	2.216765501439003	-0.0980974641813361	0.6901087766919515	0.5730451605451605	25606-41-1	Propamocarb hydrochloride	CCCOC(=O)NCCCN(C)C.Cl	Organic compounds	Organic acids and derivatives	Carboxylic acids and derivatives	Amino acids, peptides, and analogues	standardized (cv)
2881	-3.983059928571756	-5.7300086	-8.578914300594906	-3.7302336087195176	4.848680691875389	1.8242721107194348	0.0773234305361056	-2.7715822613037155	2.0770984305716733	1.746948673570578	1.2395527721336514	0.8074036829045317	25637-99-4	Hexabromocyclododecane	BrC1(Br)CCCCCCCCCC(Br)(Br)C1(Br)Br	Organic compounds	Organohalogen compounds	Organobromides		standardized (cv)
2921	-3.1368364500902137	-3.6307876	-5.278123135174248	-2.8912026570578617	2.386920478116386	1.970600786100798	1.4766496215712772	-0.170685898983236	2.21623457913315	0.4939511609174767	0.6405403664511123	0.7726424287856071	2624-17-1	Sodium cyanurate	O=c1[n-]c(=O)[nH]c(=O)[nH]1.[Na+]	Organic compounds	Organoheterocyclic compounds	Triazines	Triazinones	standardized (cv)
2943	-4.479950621765567	-4.2956357	-8.723654147090757	-3.2352839610615063	5.48837018602925	0.7248745166394498	0.909189424393408	-3.5188290086857408	1.96954117734351	-0.1843149215397366	1.5355941984922057	0.8278424342710057	26472-00-4	Methylcyclopentadiene dimer	CC1=CC2C3CC(C=C3C)C2C1	Organic compounds	Hydrocarbons	Unsaturated hydrocarbons	Branched unsaturated hydrocarbons	standardized (cv)
2969	-4.546105973807062	-4.3570895	-6.688390780479207	-3.2893018104738694	3.3990889700053373	1.2354375857752844	1.4244540487117077	-0.90684722089686	2.4922417491084774	-0.1890164543063299	0.9090721600368435	0.6878207223744981	26741-53-7	Bis(2,4-di-tert-butylphenyl) pentaerythritol diphosphite	CC(C)(C)c1ccc(OP2OCC3(CO2)COP(Oc2ccc(C(C)(C)C)cc2C(C)(C)C)OC3)c(C(C)(C)C)c1	Organic compounds	Benzenoids	Benzene and substituted derivatives	Phenylpropanes	standardized (cv)
3024	-3.519354037405132	-4.1224437	-5.125075683605306	-3.278404517168425	1.846671166436881	1.7168505742616236	1.11376094074579	0.1111289280614489	1.9578000944983296	0.6030896385897413	0.4700948280736328	0.6395787545787546	27253-32-3	Manganese neodecanoate	CC(C)(C)CC(C)(C)CC(=O)[O-].CC(C)(C)CC(C)(C)CC(=O)[O-].[Mn+2]	Organic compounds	Lipids and lipid-like molecules	Fatty Acyls	Fatty acids and conjugates	standardized (cv)
3167	-3.634716509992807	-3.663119	-4.595969848055106	-2.907117195870154	1.6888526521849525	1.931893015951852	1.9034904604984029	0.9706396778895524	2.659492330074505	0.0284025676896879	0.4299917836835599	0.1192370607864948	29806-73-3	2-Ethylhexyl hexadecanoate	CCCCCCCCCCCCCCCC(=O)OCC(CC)CCCC	Organic compounds	Lipids and lipid-like molecules	Fatty Acyls	Fatty acid esters	standardized (cv)
3238	-3.8500411947605566	-4.043434	-5.6225433733525785	-3.128726828522778	2.4938165448298006	1.5199386455222983	1.3265456852375996	-0.2525635330697235	2.2412530117600773	0.1933929483058496	0.6466400787136957	0.5294117647058824	3069-40-7	Trimethoxycaprylylsilane	CCCCCCCC[Si](OC)(OC)OC	Organic compounds	Organometallic compounds	Organometalloid compounds	Organosilicon compounds	standardized (cv)
3276	-3.230396767831232	-3.713061	-4.657664421938655	-2.9226044646595235	1.7350599572791316	2.321720018797737	1.8390557059281405	0.8944523646903141	2.629512321969446	0.4826643264528254	0.44168415597355	0.2971428571428571	31335-74-7	Neopentyl glycol dicaprylate	CCCCCCCC(=O)OCC(C)(C)COC(=O)CCCCCCC	Organic compounds	Lipids and lipid-like molecules	Fatty Acyls	Fatty acid esters	standardized (cv)
3313	-4.741495471440632	-4.709698	-6.1608839742220605	-3.3361673270632592	2.824716647158801	0.8456315530378316	0.8774288344331155	-0.5737569497435969	2.250959697415204	-0.0317972712148018	0.719975476038585	0.751152445607816	319460-85-0	Axitinib	CNC(=O)c1ccccc1Sc1ccc2c(C=Cc3ccccn3)[nH]nc2c1	Organic compounds	Organosulfur compounds	Thioethers	Aryl thioethers	standardized (cv)
3392	-4.727333601747723	-4.851403	-6.768430971293377	-3.5991835902555875	3.169247381037789	0.7343824679839093	0.6103128412142407	-1.306714901561744	1.8625324794760447	0.1240696346414367	0.8135919397890183	0.5055807126081047	3380-34-5	Triclosan	Oc1cc(Cl)ccc1Oc1ccc(Cl)cc1Cl	Organic compounds	Benzenoids	Benzene and substituted derivatives	Diphenylethers	standardized (cv)
3450	-4.909074411232231	-4.4956737	-6.218834282214018	-3.281412413497618	2.9374218687164	0.7799412667884187	1.1933420148618987	-0.5298186041933681	2.407603264523032	-0.4134007547686078	0.7508058156185186	0.761374945808908	351197-46-1	2-[2-(Dimethylamino)ethoxy]ethyl ({5-[({2-[2-(dimethylamino)ethoxy]ethoxy}carbonyl)amino]-1,3,3-trimethylcyclohexyl}methyl)carbamate	CN(C)CCOCCOC(=O)NCC1(C)CC(NC(=O)OCCOCCN(C)C)CC(C)(C)C1	Organic compounds	Organic acids and derivatives	Carboxylic acids and derivatives	Amino acids, peptides, and analogues	standardized (cv)
3495	-3.967363147958424	-3.4161973	-5.174422626290266	-2.0081988402705413	3.1662237860197244	1.1194236476682002	1.670589482542408	-0.0876358306636415	3.078587955356083	-0.5511658480011485	0.8062412789292024	0.593233082706767	3586-55-8	1,2-Bis[hydroxymethoxy]ethane	OCOCCOCO	Organic compounds	Organic oxygen compounds	Organooxygen compounds	Ethers	standardized (cv)
3505	-4.987228091735236	-4.6158643	-6.257322345567669	-3.1254706713846883	3.1318516741829807	0.7334495738915291	1.1048133863534313	-0.5366446799409036	2.595206994242077	-0.3713638148492499	0.7977214554387483	0.5278054353054353	36196-44-8	Propanoic acid, 3-mercapto-, (2,4,6-trioxo-1,3,5-triazine-1,3,5(2H,4H,6H)-triyl)tri-2,1-ethanediyl ester	O=C(CCS)OCCn1c(=O)n(CCOC(=O)CCS)c(=O)n(CCOC(=O)CCS)c1=O	Organic compounds	Organic acids and derivatives	Carboxylic acids and derivatives	Tricarboxylic acids and derivatives	standardized (cv)
3531	-4.720633406012074	-4.756781	-6.1060772316909455	-3.335862877895742	2.7702143537952035	0.7981055190834808	0.7619578298947461	-0.5873383065953907	2.1828760471998128	0.0361476952147326	0.7061247274771216	0.7542540181691125	36734-19-7	Iprodione	CC(C)NC(=O)n1cc(O)n(-c2cc(Cl)cc(Cl)c2)c1=O	Organic compounds	Organoheterocyclic compounds	Azoles	Imidazoles	standardized (cv)
3545	-3.214731425556149	-3.406305	-4.947445753072701	-2.5530946215238663	2.394351131548835	2.429174062895734	2.237600427888638	0.6964597353791819	3.0908108669280168	0.1915736491356234	0.6238075882153178	0.3862199565798358	36968-27-1	2-Naphthalenecarboxamide, 4-[[4-(aminocarbonyl)phenyl]azo]-3-hydroxy-N-(2-methoxyphenyl)-	COc1ccccc1NC(=O)c1cc2ccccc2c(N=Nc2ccc(C(N)=O)cc2)c1O	Organic compounds	Benzenoids	Naphthalenes	Naphthalenecarboxylic acids and derivatives	standardized (cv)
3552	-3.976241896132312	-4.663696	-5.7852761574716665	-3.2018571438957344	2.583419013575932	1.141559511865016	0.4541055882088907	-0.6674747494743388	1.9159442641015931	0.68745391609303	0.6583399723115774	0.7900431235431237	3715-92-2	N-Nitrosoethylenethiourea	O=NN1CCNC1=S	Organic compounds	Organoheterocyclic compounds	Azolidines	Imidazolidines	standardized (cv)
3575	-4.515884480225036	-4.447788	-6.871031071793919	-3.2405917741658734	3.630439297628045	0.8146023458645099	0.8826990822977767	-1.5405442457043723	2.0898950519236728	-0.0680967185368039	0.9584910173562792	0.4401045751633987	375-22-4	Perfluorobutanoic acid	O=C(O)C(F)(F)C(F)(F)C(F)(F)F	Organic compounds	Organohalogen compounds	Alkyl halides	Alkyl fluorides	standardized (cv)
3600	-4.718500079396126	-3.481481	-5.162055093272083	-2.4713254929609905	2.6907296003110925	0.2639158943486327	1.5009349058108026	-0.1796391195273244	2.511090480783768	-1.2370190041092606	0.695273059800414	0.5573626373626375	381-73-7	Acetic acid, difluoro-	O=C(O)C(F)F	Organic compounds	Organic acids and derivatives	Carboxylic acids and derivatives	Alpha-halocarboxylic acids and derivatives	standardized (cv)
3634	-3.780635775149384	-4.7644362	-5.748641123889266	-3.462840522232657	2.2858006016566086	1.718781851368129	0.7349813913639173	-0.2492234973717532	2.0365771042848557	0.9838004698152156	0.5827143342041377	0.6059943410886807	3896-11-5	Bumetrizole	Cc1cc(-n2nc3ccc(Cl)cc3n2)c(O)c(C(C)(C)C)c1	Organic compounds	Organoheterocyclic compounds	Azoles	Triazoles	standardized (cv)
3661	-4.922901873329215	-4.553091	-7.249303099931872	-3.3323904247847835	3.916912675147088	0.6204583148825277	0.9902691420438688	-1.7059429117201297	2.210969763426959	-0.3698108241348787	1.0496069033509838	0.3610582010582011	39515-41-8	Fenpropathrin	CC1(C)C(C(=O)OC(C#N)c2cccc(Oc3ccccc3)c2)C1(C)C	Organic compounds	Benzenoids	Benzene and substituted derivatives	Diphenylethers	standardized (cv)
3677	-3.821061343437028	-3.996736	-5.44424606792099	-2.833415615235241	2.610830452685749	1.5703043138092212	1.3946296064160364	-0.0528804106747412	2.5579500420110075	0.1756747062150716	0.66478920986297	0.6862731412731413	40306-75-0	Benzenesulfonic acid, 3-(acetylamino)-5-amino-4-hydroxy-	CC(=O)Nc1cc(S(=O)(=O)O)cc(N)c1O	Organic compounds	Benzenoids	Benzene and substituted derivatives	Anilides	standardized (cv)
3685	-4.190374111540606	-4.415881	-6.582106409976439	-3.125471030780996	3.4566353791954434	1.654682358298064	1.4291753101650269	-0.7370499401377688	2.7195854390576746	0.2255070453807803	0.8939074815045907	0.623688566615396	40601-76-1	Cyanox CY 1790	Cc1cc(C(C)(C)C)c(O)c(C)c1Cn1c(=O)n(Cc2c(C)cc(C(C)(C)C)c(O)c2C)c(=O)n(Cc2c(C)cc(C(C)(C)C)c(O)c2C)c1=O	Organic compounds	Benzenoids	Benzene and substituted derivatives	Xylenes	standardized (cv)
3702	-6.914352261270266	-6.2159133	-7.585607017824468	-4.143215300464389	3.4423917173600787	-1.3419035472236558	-0.6434645886472924	-2.0131583037778578	1.429233413582221	-0.6984389655244163	0.8830361044898091	0.6911865999370926	41198-08-7	Profenofos	CCCSP(=O)(OCC)Oc1ccc(Br)cc1Cl	Organic compounds	Benzenoids	Benzene and substituted derivatives	Phenoxy compounds	standardized (cv)
3774	-4.658390773371365	-4.8394976	-5.82640274635763	-3.6635700014632975	2.1628327448943314	0.8095930156653642	0.6284862148565419	-0.3584189573209004	1.804413787573431	0.1811067928517795	0.5505783446000069	0.514530303030303	43121-43-3	Triadimefon	CC(C)(C)C(=O)C(Oc1ccc(Cl)cc1)n1cncn1	Organic compounds	Benzenoids	Phenol ethers		standardized (cv)
3826	-5.959564137720048	-4.4485993	-5.701608995110872	-3.189643245556702	2.5119657495541703	-0.8722868507654551	0.6386779535080371	-0.6143317081562791	1.8976340413978912	-1.510964799188554	0.6407930007886137	0.7228571428571429	4532-64-3	2,3-Butanedithiol	CC(S)C(C)S	Organic compounds	Organosulfur compounds	Thiols	Alkylthiols	standardized (cv)
3867	-4.636056680695763	-4.8395004	-6.208005017571335	-3.654846219568169	2.553158798003166	0.8843495499185958	0.680905790456576	-0.6875987869569761	1.86556001104619	0.2034437465503309	0.6499987034406394	0.7409037745879851	473798-59-3	Fenpyrazamine	C=CCSC(=O)n1c(N)c(-c2ccccc2C)c(=O)n1C(C)C	Organic compounds	Organoheterocyclic compounds	Azoles	Pyrazoles	standardized (cv)
3884	-3.403203570572842	-3.78109	-4.783708597779236	-2.8375894368804278	1.9461191608988084	1.8805814459611256	1.502694985074546	0.5000764187547316	2.44619557965354	0.377886450560581	0.4959845692195213	0.5165861344537814	48145-04-6	2-Phenoxyethyl acrylate	C=CC(=O)OCCOc1ccccc1	Organic compounds	Benzenoids	Phenol ethers		standardized (cv)
3924	-6.269959188227593	-4.680179	-9.148547914242116	-3.248516305228829	5.900031609013286	-0.8347712173237677	0.7550088645385259	-3.7133599433382902	2.186671665674996	-1.5897800691174853	1.6298100269880451	0.6826094525427596	50-28-2	17beta-Estradiol	CC12CCC3c4ccc(O)cc4CCC3C1CCC2O	Organic compounds	Lipids and lipid-like molecules	Steroids and steroid derivatives	Estrane steroids	standardized (cv)
3927	-6.356155661611317	-4.2062206	-5.659765893015903	-2.958212216937837	2.7015536760780656	-0.9542108705016376	1.1957241563210566	-0.2578211019062238	2.443732574171842	-2.1499350347802624	0.6877481490514232	0.6099164703362604	50-32-8	Benzo(a)pyrene	c1ccc2c(c1)cc1ccc3cccc4ccc2c1c34	Organic compounds	Benzenoids	Pyrenes	Benzopyrenes	standardized (cv)
4044	-3.6420807541333264	-3.603636	-6.1177160293604045	-2.5628584822382927	3.554857547122112	2.1436511510659217	2.182095899070679	-0.3319841241611564	3.2228734229609555	-0.0384447277508801	0.9683977691454776	0.7414615939615941	520-26-3	Hesperidin	COc1ccc(C2CC(=O)c3c(O)cc(OC4OC(COC5OC(C)C(O)C(O)C5O)C(O)C(O)C4O)cc3O2)cc1O	Organic compounds	Phenylpropanoids and polyketides	Flavonoids	Flavonoid glycosides	standardized (cv)
4056	-5.037520248354425	-4.8122005	-5.948968814158687	-3.578882064094037	2.37008675006465	0.3341164442138361	0.5594361481947576	-0.577332121590426	1.792754628474224	-0.2253197020897763	0.6038266663286723	0.6710125140953199	5234-68-4	Carboxin	CC1=C(C(=O)Nc2ccccc2)SCCO1	Organic compounds	Benzenoids	Benzene and substituted derivatives	Anilides	standardized (cv)
4088	-4.03723613365433	-4.2504253	-6.415028306264548	-2.6860282883252298	3.729000017939319	1.3566355169707722	1.1434463037029985	-1.021156655639446	2.7078433622998728	0.2131892050907868	0.9520831732457524	0.5	5283-66-9	Trichloro(octyl)silane	CCCCCCCC[Si](Cl)(Cl)Cl	Organic compounds	Organometallic compounds	Organometalloid compounds	Organosilicon compounds	standardized (cv)
4248	-5.0598991834210905	-4.6961436	-5.931693492736212	-3.337212948670651	2.594480544065561	0.349140775074469	0.7128963487553363	-0.5226535342406525	2.0718270098249083	-0.3637555562543424	0.6608591480291462	0.5571460247070004	55335-06-3	Triclopyr	O=C(O)COc1nc(Cl)c(Cl)cc1Cl	Organic compounds	Organoheterocyclic compounds	Pyridines and derivatives	Halopyridines	standardized (cv)
4309	-4.016040772505675	-4.1908436	-5.554305988112883	-3.005476091580174	2.5488298965327094	0.940862070458741	0.7660592494357068	-0.5974031451484676	1.9514267513842416	0.1748028096476455	0.6489148761754353	0.6560268979386628	563-47-3	3-Chloro-2-methylpropene	C=C(C)CCl	Organic compounds	Organohalogen compounds	Organochlorides		standardized (cv)
4314	-6.828069930937393	-5.8861485	-7.057628885310027	-4.215492236019438	2.8421366492905893	-1.363781630381494	-0.4218601509917639	-1.5933405847541284	1.2487960645364609	-0.941921478178604	0.7266216987973897	0.5337724999015322	56-38-2	Parathion	CCOP(=S)(OCC)Oc1ccc([N+](=O)[O-])cc1	Organic compounds	Organic acids and derivatives	Organic thiophosphoric acids and derivatives	Thiophosphoric acid esters	standardized (cv)
6865	-3.328162057095828	-3.8378785	-4.929000829853288	-3.058200769959366	1.8708000598939216	1.865710775918684	1.3559943694521788	0.2648720031612241	2.135672063055146	0.5097164085566379	0.4778760132949388	0.6248418248418248	89-78-1	dl-Menthol	CC1CCC(C(C)C)C(O)C1	Organic compounds	Lipids and lipid-like molecules	Prenol lipids	Monoterpenoids	standardized (cv)
4351	-4.690633235909105	-4.633343	-5.757797588328264	-3.229744725029118	2.5280528632991457	0.3819879148547848	0.4392779233394666	-0.6851764375643739	1.842876425734772	-0.0572900161520246	0.6437355591553533	0.7665217391304348	57124-87-5	Tetrahydro-2-methyl-3-furanthiol	CC1OCCC1S	Organic compounds	Organoheterocyclic compounds	Tetrahydrofurans		standardized (cv)
4365	-3.6542519443442383	-3.8056767	-5.09273412538548	-2.7694501403880856	2.3232839849973943	2.16047098359234	2.009046215519896	0.7219888025510979	3.0452727875484924	0.1514247543404541	0.5915603009924719	0.634418477500731	573-58-0	C.I. Direct Red 28	Nc1c(N=Nc2ccc(-c3ccc(N=Nc4cc(S(=O)(=O)[O-])c5ccccc5c4N)cc3)cc2)cc(S(=O)(=O)[O-])c2ccccc12.[Na+].[Na+]	Organic compounds	Benzenoids	Benzene and substituted derivatives	Biphenyls and derivatives	standardized (cv)
4367	-4.671448159005455	-4.501079	-5.611661001644253	-3.0851474528219853	2.526513548822268	0.7304226128023094	0.900791708294066	-0.2097902298364892	2.3167233189857788	-0.1703690765164411	0.643545700756644	0.6633094384707288	57-41-0	5,5-Diphenylhydantoin	O=C1NC(=O)C(c2ccccc2)(c2ccccc2)N1	Organic compounds	Organoheterocyclic compounds	Azolidines	Imidazolidines	standardized (cv)
4403	-4.8960510381381415	-4.8286977	-6.13371235515189	-3.301145426484348	2.8325669286675423	0.5407617683116741	0.6081151340269992	-0.6968995487020746	2.135667379965468	-0.0673533567111395	0.7210867091862794	0.6797101449275362	58190-57-1	5-ethyl-2,8-dimethyl-5-[(propan-2-ylideneamino)oxy]-4,6-dioxa-3,7-diaza-5-silanona-2,7-diene	CC[Si](ON=C(C)C)(ON=C(C)C)ON=C(C)C	Organic compounds	Organometallic compounds	Organometalloid compounds	Organosilicon compounds	standardized (cv)
4414	-4.177015093723512	-4.413941	-5.775404915119896	-3.21858486690224	2.5568200482176566	1.0639308286500817	0.8270050044664602	-0.5344589927463022	2.0223610554713543	0.2369258128011457	0.6509998850429611	0.7487893707058791	584-84-9	Toluene 2,4-diisocyanate	Cc1ccc(N=C=O)cc1N=C=O	Organic compounds	Benzenoids	Benzene and substituted derivatives	Toluenes	standardized (cv)
4435	-4.384939616622043	-5.0234036	-9.80174401289906	-3.6627830923794	6.138960920519659	0.9803480224546804	0.3418840045421386	-4.436456373822336	1.7025045466973237	0.6384640279397242	1.705086329906461	0.5591111111111111	58-90-2	2,3,4,6-Tetrachlorophenol	Oc1c(Cl)cc(Cl)c(Cl)c1Cl	Organic compounds	Benzenoids	Phenols	Halophenols	standardized (cv)
4444	-4.851873976880871	-4.4385295	-5.709116956275271	-3.147038079668844	2.5620788766064275	0.4839207976155262	0.8972653019179782	-0.3733221817788743	2.188756694827553	-0.4133444854563102	0.6534716188685102	0.7683927753889244	5902-51-2	Terbacil	Cc1[nH]c(=O)n(C(C)(C)C)c(=O)c1Cl	Organic compounds	Organoheterocyclic compounds	Diazines	Pyrimidines and pyrimidine derivatives	standardized (cv)
4459	-4.13341435745381	-3.3172941	-4.29312119009375	-2.476763383438416	1.8163578066553336	0.8672842943981068	1.683404524838214	0.7075774617581669	2.523935268413501	-0.8161202366652356	0.4624064622199712	0.5367965367965367	591-78-6	2-Hexanone	CCCCC(C)=O	Organic compounds	Organic oxygen compounds	Organooxygen compounds	Carbonyl compounds	standardized (cv)
4477	-3.693040171837034	-3.8108225	-5.004084527334576	-3.101037330205757	1.9030471971288183	1.5223435604638589	1.4045612494911424	0.2112992049663168	2.1143464020951352	0.1177823150404075	0.4922058103967304	0.5182344993550427	5932-68-3	(E)-Isoeugenol	CC=Cc1ccc(O)c(OC)c1	Organic compounds	Benzenoids	Phenols	Methoxyphenols	standardized (cv)
4506	-4.867403384871884	-4.5556574	-5.888956561555947	-2.429323554394135	3.459633007161812	0.4295643900491701	0.7413103972884897	-0.5919887866348927	2.867644220526919	-0.3117459980920989	0.8907906131167418	0.7116824390080204	59-87-0	Nitrofurazone	NC(=O)NN=Cc1ccc([N+](=O)[O-])o1	Organic compounds	Organoheterocyclic compounds	Furans	Nitrofurans	standardized (cv)
4531	-2.483359798757418	-3.443816	-4.628448361024966	-2.334683006335065	2.2937653546899006	2.386593189561857	1.4261370531837143	0.2415046272943086	2.535269981984209	0.9604561478215614	0.5845337121604037	0.6162184873949579	60-29-7	Diethyl ether	CCOCC	Organic compounds	Organic oxygen compounds	Organooxygen compounds	Ethers	standardized (cv)
4542	-4.216690336917444	-4.6519256	-5.691981965733306	-3.3114032586627897	2.380578707070516	1.2407646216561288	0.8055294042703595	-0.2345270071597333	2.146051699910783	0.4352352268948118	0.6064997891757387	0.7162420200402215	604-75-1	Oxazepam	O=C1N=C(c2ccccc2)c2cc(Cl)ccc2NC1O	Organic compounds	Organoheterocyclic compounds	Benzodiazepines	1,4-benzodiazepines	standardized (cv)
4607	-4.40688734662185	-4.4220037	-5.675277329627848	-3.3099637096362056	2.3653136199916425	1.2022469149349833	1.1871305225745703	-0.0661430680710152	2.299170551920627	0.0151163994108651	0.6023019062210687	0.5765838136020692	61788-44-1	Styrenated phenol	CC(c1ccccc1)c1cc(C(C)c2ccccc2)c(O)c(C(C)c2ccccc2)c1	Organic compounds	Phenylpropanoids and polyketides	Diarylheptanoids	Linear diarylheptanoids	standardized (cv)
4665	-3.679624316995493	-3.4568932	-4.628858905027275	-2.8748803569575165	1.753978548069758	1.3929159937766085	1.6156470978624329	0.4436814057448268	2.197659953814585	-0.2227311113527927	0.4632825537750216	0.5776190476190476	622-97-9	4-Methylstyrene	C=Cc1ccc(C)cc1	Organic compounds	Benzenoids	Benzene and substituted derivatives	Styrenes	standardized (cv)
4682	-4.653022509783526	-3.9174652	-5.217291902514594	-2.9434298589099948	2.2738620436045998	0.3160624298318321	1.05161973344793	-0.2482069628992363	2.025655080705363	-0.7355572998225881	0.5798219232812829	0.515266106442577	62-53-3	Aniline	Nc1ccccc1	Organic compounds	Benzenoids	Benzene and substituted derivatives	Aniline and substituted anilines	standardized (cv)
4691	-3.976498063883961	-3.7954257	-4.665948173514974	-3.0920426586558385	1.5739055148591357	1.3704101394277666	1.551482569011499	0.6809600297967535	2.2548655446558894	-0.1810724104263195	0.4007369145203686	0.2773265334216098	6259-76-3	Hexyl salicylate	CCCCCCOC(=O)c1ccccc1O	Organic compounds	Benzenoids	Benzene and substituted derivatives	Benzoic acids and derivatives	standardized (cv)
4705	-2.808692476099402	-3.1298056	-4.457574442612772	-2.3375248902291346	2.120049552383638	2.764831239205104	2.4437181495998703	1.1159492726917335	3.235998825075371	0.3211130887809692	0.548173462188838	0.2949543574383112	6284-43-1	Octadecanoic acid, 12-hydroxy-, 2,3-dihydroxypropyl ester	CCCCCCC(O)CCCCCCCCCCC(=O)OCC(O)CO	Organic compounds	Lipids and lipid-like molecules	Fatty Acyls	Fatty alcohols	standardized (cv)
4732	-3.552007785164961	-3.44499	-4.231970808177215	-2.8280023038075464	1.403968504369668	1.799076994480711	1.9060948593126563	1.1191139714684577	2.523082475838126	-0.1070178655024856	0.3576173652938382	0.0	629-73-2	1-Hexadecene	C=CCCCCCCCCCCCCCC	Organic compounds	Hydrocarbons	Unsaturated hydrocarbons	Unsaturated aliphatic hydrocarbons	standardized (cv)
4739	-3.9005368885502	-4.663653	-6.415970158119825	-2.7197054007129453	3.69626475740688	1.3243844570338317	0.5612684599227368	-1.191048812535794	2.505215944871086	0.7631160083309037	0.941391656138997	0.6566666666666666	630-20-6	1,1,1,2-Tetrachloroethane	ClCC(Cl)(Cl)Cl	Organic compounds	Organohalogen compounds	Organochlorides		standardized (cv)
4779	-3.53649470830724	-3.9196556	-5.328223916967036	-3.018330900577287	2.309893016389749	1.4935217852594782	1.110360938028215	-0.2982074234003175	2.0116855929894317	0.3831608531399033	0.5938423586286573	0.5095095693779904	636-21-5	2-Methylaniline hydrochloride	Cc1ccccc1N.Cl	Organic compounds	Benzenoids	Benzene and substituted derivatives	Toluenes	standardized (cv)
4837	-3.799528582310205	-3.7575505	-5.307244963487307	-2.660146566587631	2.6470983968996755	1.0701665288175986	1.1121446416890437	-0.437549852359503	2.2095485445401724	-0.0419781043286375	0.6764448149213429	0.6448391812865497	646-06-0	1,3-Dioxolane	C1COCO1	Organic compounds	Organoheterocyclic compounds	Dioxolanes	1,3-dioxolanes	standardized (cv)
5097	-5.6139603447065	-4.5337424	-5.628768811966555	-3.4717931504743738	2.1569756614921816	-0.1318159590690897	0.948401964926214	-0.1466244263291448	2.0103512351630366	-1.0802179168805726	0.5500163339770059	0.7225728711392835	67564-91-4	(2R,6S)-Fenpropimorph	CC(Cc1ccc(C(C)(C)C)cc1)CN1CC(C)OC(C)C1	Organic compounds	Benzenoids	Benzene and substituted derivatives	Phenylpropanes	standardized (cv)
5109	-1.8075256983779413	-3.7146847	-5.4401338092589775	-2.507192670383895	2.9329411388750826	3.0853254763327804	1.1781664619551782	-0.5472826345482557	2.385658504326827	1.907159026429798	0.7499096048488747	0.8041491841491842	67-68-5	Dimethyl sulfoxide	CS(C)=O	Organic compounds	Organosulfur compounds	Sulfoxides		standardized (cv)
5269	-3.6851513547137857	-3.4845905	-5.953814253652316	-2.616105694856213	3.3377085587961024	2.281378018209541	2.481938840177797	0.0127151192710111	3.3504236780671137	-0.2005608243182779	0.9177992034212316	0.4368107551691856	68259-05-2	Benzoic acid, 3,3'-[(2,5-dimethyl-1,4-phenylene)bis[iminocarbonyl(2-hydroxy-3,1-naphthalenediyl)-2,1-diazenediyl]]bis[4-methyl-, 1,1'-bis(2-chloroethyl) ester	Cc1ccc(C(=O)OCCCl)cc1N=Nc1c(O)c(C(=O)Nc2cc(C)c(NC(=O)c3cc4ccccc4c(N=Nc4cc(C(=O)OCCCl)ccc4C)c3O)cc2C)cc2ccccc12	Organic compounds	Benzenoids	Naphthalenes	Naphthalenecarboxylic acids and derivatives	standardized (cv)
5311	-3.044702245304433	-3.6044626	-4.491036007258796	-2.877200851951577	1.613835155307218	2.2481959297135923	1.6884355511716953	0.8018621677592295	2.415697323066448	0.5597603782917586	0.4108542594318902	0.5629932184489309	68412-04-4	1,6-Octadiene, 7-methyl-3-methylene-, acetylated	C=CC(CCC=C(C)C)COC(C)=O	Organic compounds	Lipids and lipid-like molecules	Prenol lipids	Monoterpenoids	standardized (cv)
5406	-3.953718745144368	-3.4452004	-4.73539057533887	-2.80946099933126	1.9259295760076096	1.180579514330587	1.6890978096706946	0.3989076841360852	2.324837260143694	-0.5085183018765456	0.5092691829387812	0.6527699739873654	68526-56-7	Alkenes, C9-?11, C10-?rich	C=CC=CCCC=CCC	Organic compounds	Hydrocarbons	Unsaturated hydrocarbons	Olefins	standardized (cv)
5556	-4.407629292466861	-4.422912	-6.574022101953824	-3.227131657535172	3.3468904444186527	0.9071224812481828	0.8918396664439883	-1.25927032823878	2.0876201161798726	0.0152828283522303	0.8715816890240798	0.7527766743060861	68937-96-2	Di-tert-butyl polysulfides	CC(C)(C)CSSCC(C)(C)C	Organic compounds	Organosulfur compounds	Organic disulfides	Dialkyldisulfides	standardized (cv)
5651	-3.8307943794902175	-3.912705	-5.177488819545216	-3.1096938562044505	2.067794963340765	1.81139107378937	1.729480533096471	0.4646966337343712	2.5324915970751367	0.0819105651203782	0.5319101775621721	0.4835939533613952	70024-69-0	Benzenesulfonic acid, mono-C16-24-alkyl derivs., calcium salts	CCCCCCCCCCCCCCCCCC(CC)c1ccc(S(=O)(=O)[O-])cc1.CCCCCCCCCCCCCCCCCC(CC)c1ccc(S(=O)(=O)[O-])cc1.[Ca+2]	Organic compounds	Benzenoids	Benzene and substituted derivatives	Benzenesulfonic acids and derivatives	standardized (cv)
5806	-4.354256343191464	-4.9280815	-7.167642075804898	-3.490300418758568	3.6773416570463295	1.02841615137161	0.4545909796114946	-1.784969581241824	1.8923720758045064	0.5738251692597078	0.9451696743324646	0.4762092074592075	7287-19-6	Prometryn	CSc1nc(NC(C)C)nc(NC(C)C)n1	Organic compounds	Organoheterocyclic compounds	Triazines	1,3,5-triazines	standardized (cv)
5926	-2.893189396088446	-3.2930546	-4.781320199271582	-2.132721574955486	2.6485986243160964	2.3478687267874654	1.9480035370046231	0.4597379236043289	3.108336547920425	0.3998651846000305	0.6747175746531414	0.5406896551724139	74-79-3	L-Arginine	N=C(N)NCCCC(N)C(=O)O	Organic compounds	Organic acids and derivatives	Carboxylic acids and derivatives	Amino acids, peptides, and analogues	standardized (cv)
5997	-3.515195254005109	-2.9512157	-6.919731186116018	-2.3302073442766518	4.589523841839367	2.539795633197515	3.1037751655361654	-0.8647402989133942	3.7247835429259726	-0.5639795099865541	1.303184524110898	0.6075092023001047	7585-39-9	beta-Cyclodextrin	OCC1OC2OC3C(CO)OC(OC4C(CO)OC(OC5C(CO)OC(OC6C(CO)OC(OC7C(CO)OC(OC8C(CO)OC(OC1C(O)C2O)C(O)C8O)C(O)C7O)C(O)C6O)C(O)C5O)C(O)C4O)C(O)C3O	Organic compounds	Organic oxygen compounds	Organooxygen compounds	Carbohydrates and carbohydrate conjugates	standardized (cv)
6008	-4.719440554419547	-4.788619	-5.718781142666054	-3.7420452881404014	1.9767358545256528	0.5577651171611974	0.4885866166293025	-0.4415754710853093	1.5351603834403431	0.0691784870233238	0.5033636690472684	0.6025461214802028	759-94-4	EPTC	CCCN(CCC)C(=O)SCC	Organic compounds	Organosulfur compounds	Thiocarbonyl compounds	Thiocarbamic acid derivatives	standardized (cv)
6059	-4.649987162194547	-4.8194118	-5.721819130241068	-3.686549864493455	2.035269265747613	0.818061672854244	0.6486370742414146	-0.2537702951922766	1.781498970555336	0.1694245924136073	0.5182924528933379	0.5261179602780722	76738-62-0	Paclobutrazol	CC(C)(C)C(O)C(Cc1ccc(Cl)cc1)n1cncn1	Organic compounds	Benzenoids	Benzene and substituted derivatives	Phenethylamines	standardized (cv)
6070	-4.899005848301739	-4.0227385	-5.623353132119496	-3.06742825504986	2.555924877069636	0.5595292684880734	1.4357966447862736	-0.1648180153296833	2.3911068617399525	-0.8762673915756647	0.6608621236213721	0.7597622382286248	76855-69-1	3-(1-{[tert-Butyl(dimethyl)silyl]oxy}ethyl)-4-hydroxy-2,3-dihydroazet-2-yl acetate	CC(=O)OC1NC(=O)C1C(C)O[Si](C)(C)C(C)(C)C	Organic compounds	Organoheterocyclic compounds	Lactams	Beta lactams	standardized (cv)
6112	-5.875449972599685	-5.2577877	-6.294260041487687	-3.5378273660815025	2.756432675406184	-0.2110186151281448	0.4066436437198814	-0.6298286840161464	2.126603991390038	-0.6176622681319115	0.7120886060996767	0.5025227886867232	77501-63-4	Lactofen	CCOC(=O)C(C)OC(=O)c1cc(Oc2ccc(C(F)(F)F)cc2Cl)ccc1[N+](=O)[O-]	Organic compounds	Benzenoids	Benzene and substituted derivatives	Diphenylethers	standardized (cv)
6285	-3.096867608689041	-3.1307478	-4.532482041456516	-2.028862912488902	2.5036191289676144	1.7788359353653365	1.7449557533030675	0.343221502597861	2.8468406315654757	0.0338801864159394	0.6376895781312858	0.5741830065359478	78-96-6	1-Amino-2-propanol	CC(O)CN	Organic compounds	Organic nitrogen compounds	Organonitrogen compounds	Amines	standardized (cv)
6290	-5.621218441382216	-3.8196793	-5.40218099403744	-2.40359404356952	2.998586950467921	-0.769477132231182	1.0320620456605107	-0.5504396848864064	2.448147265581514	-1.8015391811283097	0.7636315463197231	0.594047619047619	79-06-1	Acrylamide	C=CC(N)=O	Organic compounds	Organic acids and derivatives	Carboxylic acids and derivatives	Acrylic acids and derivatives	standardized (cv)
6357	-3.546619138492942	-4.2636404	-5.591345106161895	-3.2220815456418777	2.369263560520017	1.9341091118545288	1.2170878488810464	-0.1106168558144239	2.258646704705593	0.7170212652546164	0.6034896574631973	0.5748692810457516	8007-24-7	Cashew nutshell liquid (CNSL)	CCCCCCC=CCCCCCCCc1cccc(O)c1	Organic compounds	Benzenoids	Phenols	1-hydroxy-4-unsubstituted benzenoids	standardized (cv)
6389	-4.37251412958861	-4.1301756	-5.56882366403582	-3.2693243071469027	2.299499356888917	1.0594475840303403	1.3017861282672236	-0.13686195041687	2.1626374064720477	-0.2423385390734731	0.5944217130107424	0.5443157894736842	80-43-3	Dicumyl peroxide	CC(C)(OOC(C)(C)c1ccccc1)c1ccccc1	Organic compounds	Benzenoids	Benzene and substituted derivatives	Phenylpropanes	standardized (cv)
6463	-3.8160006413532472	-4.910983	-5.828962760181742	-3.654831570411112	2.1741311897706304	1.2709674873466283	0.1759850527217588	-0.7419946314818665	1.4321365582887635	1.094982444279077	0.5548584502670973	0.5142105263157895	823-40-5	2,6-Toluenediamine	Cc1c(N)cccc1N	Organic compounds	Benzenoids	Benzene and substituted derivatives	Toluenes	standardized (cv)
6532	-3.945843390403792	-4.5276885	-5.588013649880356	-3.3327741639459987	2.255239485934357	1.4380814327051266	0.8562363254586016	-0.2040888267714373	2.05115065916292	0.5818451128615889	0.5742730932775959	0.652860682761015	84087-01-4	Quinclorac	O=C(O)c1c(Cl)ccc2cc(Cl)cnc12	Organic compounds	Organoheterocyclic compounds	Quinolines and derivatives	Quinoline carboxylic acids	standardized (cv)
6583	-3.5212431021364066	-3.9092324	-4.792412775802847	-2.987528400643348	1.8048843751595	1.923345003003284	1.5353557266992273	0.6521753293368431	2.457059704496343	0.3879892758695749	0.4601372109258376	0.2351785714285714	84-74-2	Dibutyl phthalate	CCCCOC(=O)c1ccccc1C(=O)OCCCC	Organic compounds	Benzenoids	Benzene and substituted derivatives	Benzoic acids and derivatives	standardized (cv)
6616	-6.095710544678707	-4.6070056	-5.746587341411886	-3.2583816283462075	2.4882057130656787	-0.8303219053051994	0.6583830401496468	-0.4811987020383786	2.0070070110273	-1.4887049485178183	0.633407360705276	0.7408888888888889	85-00-7	Diquat dibromide	[Br-].[Br-].c1cc[n+]2c(c1)-c1cccc[n+]1CC2	Organic compounds	Organoheterocyclic compounds	Pyridines and derivatives	Pyridinium derivatives	standardized (cv)
6664	-2.7245371357653294	-3.697263	-5.294576078041713	-2.732363359814727	2.5622127182269856	2.4460677713884724	1.47334189631438	-0.123971170887911	2.4382415473390746	0.9727258666303004	0.6617726091314836	0.6248868778280542	85-44-9	Phthalic anhydride	O=C1OC(=O)c2ccccc21	Organic compounds	Organoheterocyclic compounds	Benzofurans	Benzofuranones	standardized (cv)
6745	-2.990470270355168	-4.577818	-5.680157852704257	-3.377733700311764	2.302424152392493	2.449493665565737	0.8621460316314982	-0.240193916783352	2.062230235609141	1.5873476465149494	0.5865566878089794	0.7637573271679858	865318-97-4	Ametoctradin	CCCCCCCCc1c(CC)nc2ncnn2c1N	Organic compounds	Organoheterocyclic compounds	Triazolopyrimidines		standardized (cv)
6781	-4.775520466257761	-4.6463633	-5.8031410613797725	-3.293386180782415	2.5097548805973573	0.8333712475910094	0.9625284486123876	-0.1942493475310023	2.315505533066355	-0.1291572078959442	0.6389101708947251	0.712582123483181	874195-61-6	2?-[(4,6-Dimethoxy-1,3,5-triazin-2-yl)carbonyl]-1,1,6?-trifluoro-N-methylmethanesulfonanilide	COc1nc(OC)nc(C(=O)c2cccc(F)c2N(C)S(=O)(=O)C(F)F)n1	Organic compounds	Organic oxygen compounds	Organooxygen compounds	Carbonyl compounds	standardized (cv)
6809	-3.335388869734558	-4.931245	-6.210561840506858	-3.553307893435292	2.657253947071566	1.9600638692832424	0.3642078871993143	-0.9151091014890576	1.7421448455825082	1.5958559804241332	0.6770677626047464	0.598358395989975	88-06-2	2,4,6-Trichlorophenol	Oc1c(Cl)cc(Cl)cc1Cl	Organic compounds	Benzenoids	Phenols	Halophenols	standardized (cv)
6857	-3.592652708719028	-4.3798456	-5.7533623241072585	-2.980446773402518	2.77291555070474	1.8294181626153043	1.042225236735405	-0.3312914527729259	2.441624097931814	0.7871929104826321	0.707220313059302	0.6186963725929243	894-86-0	[2,2'-Bi-1H-indole]-3,3'-diol, disodium salt	[Na+].[Na+].[O-]c1c(-c2[nH]c3ccccc3c2[O-])[nH]c2ccccc12	Organic compounds	Organoheterocyclic compounds	Indoles and derivatives	Indoles	standardized (cv)
7280	-3.920861695826056	-4.5132957	-6.2587371344474585	-2.7996395671484717	3.459097567298987	1.3024213289510849	0.7099873525635346	-1.0354541096703178	2.4236434576286694	0.5924339546561219	0.8822322154430268	0.7042857142857144	94317-64-3	N-Butylphosphorothioic triamide	CCCCNP(N)(N)=S	Organic compounds	Organic acids and derivatives	Organic thiophosphoric acids and derivatives		standardized (cv)
7307	-4.6874393457595085	-4.777094	-6.18161341114568	-3.683912312294658	2.4977010988510218	0.7089221774249757	0.6192676376742033	-0.7852518879611955	1.7124492108898262	0.089654541569593	0.6362982400262472	0.4811619485303695	94-82-6	2,4-Dichlorophenoxybutyric acid	O=C(O)CCCOc1ccc(Cl)cc1Cl	Organic compounds	Benzenoids	Benzene and substituted derivatives	Halobenzenes	standardized (cv)
7316	-6.937653799619807	-5.906355	-7.27318464746838	-3.6965988245380927	3.576585822930287	-1.5073722935407623	-0.4760733850547911	-1.8429031413893355	1.7336826815409516	-1.0312988954450022	0.9219108434109236	0.7437636431266272	950-10-7	Mephosfolan	CCOP(=O)(N=C1SCC(C)S1)OCC	Organic compounds	Organic acids and derivatives	Organic phosphoric acids and derivatives	Phosphate esters	standardized (cv)
7319	-3.2550852967824326	-4.4566693	-5.567051409988252	-3.188647655891864	2.378403754096388	1.820924908210624	0.6193408801464276	-0.4910412049951952	1.8873625491011925	1.2015840338144912	0.6055590432457542	0.7283928885759549	95-14-7	1,2,3-Benzotriazole	c1ccc2[nH]nnc2c1	Organic compounds	Organoheterocyclic compounds	Benzotriazoles		standardized (cv)
7324	-3.8826365909349647	-4.733262	-6.183558405274435	-3.600706234384341	2.5828521708900944	1.4946350463581024	0.6440095773940463	-0.8062867679813678	1.7765654029087266	0.8506254711377892	0.6579487625661941	0.5623088023088023	95-31-8	N-tert-Butyl-2-benzothiazolesulfenamide	CC(C)(C)NSc1nc2ccccc2s1	Organic compounds	Organoheterocyclic compounds	Benzothiazoles		standardized (cv)
7369	-3.278796165736668	-5.0120153	-6.287287710063544	-3.548230067714317	2.739057642349227	2.016656573281132	0.283437396609645	-0.9918349710457436	1.7472226713034835	1.733219176975734	0.6973561288579228	0.5612698412698413	95-95-4	2,4,5-Trichlorophenol	Oc1cc(Cl)c(Cl)cc1Cl	Organic compounds	Benzenoids	Phenols	Halophenols	standardized (cv)
7454	-3.964351364322437	-3.7178168	-4.622250928233283	-2.8307940181164697	1.7914569101168136	1.1885421238077938	1.435076661684043	0.5306425598969473	2.322099470013761	-0.2465345346410403	0.4568977941484569	0.4159373219373219	97-86-9	Isobutyl methacrylate	C=C(C)C(=O)OCC(C)C	Organic compounds	Organic acids and derivatives	Carboxylic acids and derivatives	Carboxylic acid derivatives	standardized (cv)
7465	-4.056049808395926	-3.9174743	-5.238566907460312	-2.7523080666957256	2.4862588407645863	0.9266057860812488	1.065181321099496	-0.2559113129831371	2.2303475277814493	-0.1385755385289826	0.633060512864969	0.6803571428571429	98-01-1	Furfural	O=Cc1ccco1	Organic compounds	Organic oxygen compounds	Organooxygen compounds	Carbonyl compounds	standardized (cv)
7516	-3.4211532677646805	-4.7081275	-7.436119803151405	-3.258023102311152	4.1780967008402525	2.348941380953592	1.0619671316406538	-1.6660251544331324	2.51207154640712	1.2869742308620284	1.0937073918431264	0.6645749055296912	991-84-4	4-{[4,6-Bis(octylsulfanyl)-1,3,5-triazin-2-yl]amino}-2,6-di-tert-butylphenol	CCCCCCCCSc1nc(Nc2cc(C(C)(C)C)c(O)c(C(C)(C)C)c2)nc(SCCCCCCCC)n1	Organic compounds	Benzenoids	Benzene and substituted derivatives	Phenylpropanes	standardized (cv)
7544	-3.256118130139618	-3.7900152	-5.230289568636853	-2.9602621999375707	2.2700273686992825	1.871705575674976	1.337808503263168	-0.1024658628222594	2.167561505877023	0.5338970905024718	0.5889321598978239	0.4514285714285714	99-87-6	p-Cymene	Cc1ccc(C(C)C)cc1	Organic compounds	Lipids and lipid-like molecules	Prenol lipids	Monoterpenoids	standardized (cv)
8251	-6.161190891459249	-4.198028	-5.567392199492268	-2.86039988854536	2.706992310946908	-0.5575962124626785	1.4055666131707008	0.0362024795043024	2.7431947904512106	-1.9631628038432825	0.6903527173451671	0.7739839910754454	NOCAS_47366	SAR115740	O=C(Nc1ccc2[nH]ccc2c1)c1cc2cc(F)ccc2n1Cc1cccc(F)c1	Organic compounds	Organoheterocyclic compounds	Indoles and derivatives	Indolecarboxylic acids and derivatives	standardized (cv)
8253	-4.750971314617458	-4.8386455	-8.68687467247239	-3.274814524397656	5.412060148074734	1.0304494167119125	0.9427752600854106	-2.90545394114302	2.5066062069317145	0.0876741436039774	1.477021179241821	0.754157785474616	NOCAS_47379	SSR126768	CCN(Cc1cccnc1)C(=O)c1cccc(Cl)c1C1(C)C(=O)N(Cc2ccc(OC)cc2OC)c2ccc(Cl)cc21	Organic compounds	Benzenoids	Benzene and substituted derivatives	Methoxybenzenes	standardized (cv)
8305	-5.254408643416228	-4.5120325	-6.127512131150024	-3.312163126328864	2.81534900482116	0.2960667590352639	1.0384429125295955	-0.5770367286985321	2.238312276122628	-0.7423761345661299	0.7180978400063408	0.6568453388721135	NOCAS_57871	CP-087421	NC(=O)n1c(O)c(C(=O)c2ccc(Cl)s2)c2cc(Cl)ccc21	Organic compounds	Organoheterocyclic compounds	Indoles and derivatives	Indolecarboxylic acids and derivatives	standardized (cv)
8306	-5.24629261066117	-4.500791	-5.951233049782437	-3.3168281031973224	2.6344049465851147	0.3060555451097207	1.0515570961825558	-0.3988848940115463	2.2355200525735683	-0.745501537815711	0.6706954727423032	0.7170136741565313	NOCAS_57872	CP-449122	NC(=O)n1c(O)c(C(=O)c2ccc(F)s2)c2cc(F)c(Cl)cc21	Organic compounds	Organoheterocyclic compounds	Indoles and derivatives	Indolecarboxylic acids and derivatives	standardized (cv)
8887	-3.337891684358455	-4.6038337	-7.1602612270441215	-3.2882940814364106	3.871967145607711	2.02081962666461	0.7548776375415716	-1.8015499160210564	2.0704172295866545	1.2659419910260663	1.0177503997479207	0.6907867494824017	NOCAS_dicyclopentyldimethoxysilane	dicyclopentyldimethoxysilane	CO[Si](OC)(C1CCCC1)C1CCCC1	Organic compounds	Organometallic compounds	Organometalloid compounds	Organosilicon compounds	standardized (cv)
10156	-9.843374737943044	-9.614722	-10.66001758903244	-6.719916112976004	3.9401014760564346	-4.214670164989235	-3.9860176984368927	-5.031313016078629	-1.0912115400221942	-0.2286524860509544	1.0819963121939788	0.2710427253905514	35822-46-9	1,2,3,4,6,7,8-Heptachlorodibenzodioxin	Clc1cc2c(c(Cl)c1Cl)Oc1c(Cl)c(Cl)c(Cl)c(Cl)c1O2	Organic compounds	Organoheterocyclic compounds	Benzodioxins	Benzo-p-dioxins	standardized (cv)
10167	-10.08957505421841	-10.123264	-10.986962079783936	-7.099068028927372	3.887894050856564	-4.515700160653214	-4.549389430741275	-5.413087186218741	-1.525193135362177	0.0336892585257313	1.0797128015890132	0.4595421245421246	60851-34-5	2,3,4,6,7,8-Hexachlorodibenzofuran	Clc1cc2c(oc3c(Cl)c(Cl)c(Cl)cc32)c(Cl)c1Cl	Organic compounds	Organoheterocyclic compounds	Benzofurans	Dibenzofurans	standardized (cv)
10180	-6.550186634895622	-6.515212	-10.19468483525316	-5.377070356320193	4.817614478932967	-0.9928214139489604	-0.9578468402024364	-4.637319614306498	0.1802948646264691	-0.0349745758746262	1.333028446312256	0.4464713958810068	52663-72-6	2,3',4,4',5,5'-Hexachlorobiphenyl	Clc1cc(Cl)c(-c2cc(Cl)c(Cl)c(Cl)c2)cc1Cl	Organic compounds	Benzenoids	Benzene and substituted derivatives	Biphenyls and derivatives	standardized (cv)
10181	-6.589777890701679	-6.558749	-10.30011186011686	-4.580055559019308	5.720056301097551	-0.9928214139489604	-0.9617927038182844	-4.70315538336414	1.0169009177334107	-0.031028691788105	1.498285056534712	0.3901792524790236	39635-31-9	2,3,3',4,4',5,5'-Heptachlorobiphenyl	Clc1cc(-c2cc(Cl)c(Cl)c(Cl)c2Cl)cc(Cl)c1Cl	Organic compounds	Benzenoids	Benzene and substituted derivatives	Biphenyls and derivatives	standardized (cv)
20010	-2.987599913605883	-3.7535193	-5.334707178985057	-2.1669952457744377	3.167711933210619	2.120054302010573	1.354134929442368	-0.227052963368601	2.9406589698420182	0.7659193830402353	0.8081045856600787	0.7561742424242424	77-71-4 ,NOCAS_sodium 4,4-dimethyl-2,5-dioxoimidazolid	5,5-Dimethylhydantoin ,sodium 4,4-dimethyl-2,5-dioxoimidazolidin-1-ide		Organic compounds	Organoheterocyclic compounds	Azolidines	Imidazolidines	standardized (cv)
20020	-3.694904116545543	-3.624395	-4.6218867865612125	-2.443640370960061	2.1782464156011514	1.7829157900260355	1.853425009065879	0.8559331200103665	3.0341795356115178	-0.0705092228993029	0.5545027833099373	0.2916666666666667	3159-62-4 ,7620-77-1	Octadecanoic acid, 12-hydroxy-, calcium salt (2:1) ,Octadecanoic acid, 12-hydroxy-, monolithium salt		Organic compounds	Lipids and lipid-like molecules	Fatty Acyls	Fatty acids and conjugates	standardized (cv)
20032	-4.88968233122719	-4.8776927	-5.836702657717471	-3.561007885284136	2.275694772433335	0.1939277739351202	0.2059174004508077	-0.75309255255516	1.5226022198781752	-0.0119896317948171	0.5808511407887822	0.6250668449197861	128-03-0 ,128-04-1 ,137-30-4 ,14484-64-1	Potassium dimethyldithiocarbamate ,Sodium dimethyldithiocarbamate ,Ziram ,Ferbam		Organic compounds	Organosulfur compounds			standardized (cv)
20033	-4.239430258896326	-4.023608	-5.349687887348269	-3.2591217994171764	2.090566087931093	0.8510217896647385	1.0668438386520975	-0.2592358387872041	1.8313302491438883	-0.2158220511936894	0.542335846858571	0.5614891304347827	134-29-2 ,90-04-0	2-Methoxyaniline hydrochloride ,2-Anisidine		Organic compounds	Benzenoids	Phenol ethers	Aminophenyl ethers	standardized (cv)
20037	-4.145126022417709	-4.941813	-5.804658331437457	-3.485612544160191	2.319045787277266	0.6264100161382502	-0.170276964659837	-1.033122292881498	1.2859234943957685	0.7966869696782384	0.6000148349169891	0.6871212121212121	1762-95-4 ,333-20-0 ,540-72-7	Thiocyanic acid, ammonium salt ,Potassium thiocyanate ,Sodium thiocyanate		Organic compounds	Organosulfur compounds	Thiocyanates		standardized (cv)
20041	-3.215741938667524	-3.576506	-5.183691232866668	-2.630340198334258	2.55335103453241	1.849494088149796	1.488730107142035	-0.1184552060493476	2.434895828483062	0.3607639607617972	0.6610392128670989	0.4836601307189543	124-09-4 ,3323-53-3	1,6-Hexanediamine ,Hexanedioic acid, compd. with 1,6-hexanediamine (1:1)		Organic compounds	Organic nitrogen compounds	Organonitrogen compounds	Amines	standardized (cv)
20055	-4.831421425193069	-4.671702	-5.7521121766022585	-3.37949586543555	2.3726163111667087	0.5130474819331552	0.6727669893050595	-0.4076432694760343	1.9649730416906743	-0.1597195170814966	0.6039838747392025	0.4053985888663308	2008-39-1 ,5742-17-6 ,94-75-7	2,4-D dimethylamine salt ,2,4-D, isopropylamine salt ,2,4-Dichlorophenoxyacetic acid		Organic compounds	Benzenoids	Benzene and substituted derivatives	Phenoxyacetic acid derivatives	standardized (cv)
20058	-3.690864064118227	-3.2688003	-5.078976444696151	-2.077898840974219	3.001077603721932	1.1016957068432238	1.5237595354432167	-0.2864166737346999	2.714660929987232	-0.4220638054817525	0.7700538589048255	0.5507142857142857	11097-59-9 ,1633-05-2 ,298-14-6 ,471-34-1 ,513-78-0 ,513-79-1 ,534-16-7 ,584-08-7 ,83897-84-1	Aluminate (Al(OH)63-), (OC-6-11)-, magnesium carbonate hydroxide (2:6:1:4) ,Carbonic acid, strontium salt (1:1) ,Potassium bicarbonate ,Calcium carbonate ,Carbonic acid, cadmium salt (1:1) ,Cobalt(II) carbonate ,Silver(I) carbonate ,Potassium carbonate ,calcium magnesium(2+) carbonate oxidandiide		Organic compounds	Organic acids and derivatives	Organic carbonic acids and derivatives	Organic carbonic acids	standardized (cv)
42	-3.540400168990391	-3.4801815	-4.671643346153152	-2.872564150668732	1.79907919548442	1.4855934671748767	1.5458121825791078	0.3543502900121158	2.153429485496536	-0.0602187133782083	0.4734569960283509	0.5	100-41-4	Ethylbenzene	CCc1ccccc1	Organic compounds	Benzenoids	Benzene and substituted derivatives		standardized (cv)
76	-4.303861184235002	-4.6845713	-6.829243344717953	-3.2947097089550703	3.5345336357628825	1.3344463298795015	0.953736240860652	-1.1909358306034494	2.343597805159433	0.3807100819393145	0.9078595543525092	0.510966810966811	100784-20-1	Halosulfuron-methyl	COC(=O)c1c(Cl)nn(C)c1S(=O)(=O)NC(=O)Nc1nc(OC)cc(OC)n1	Organic compounds	Organic nitrogen compounds	Organonitrogen compounds	Sulfonylureas	standardized (cv)
100	-5.031211310968855	-4.5284176	-6.283679968578422	-3.242448082471813	3.041231886106609	0.3955584982238465	0.8983522174704165	-0.8569101593857206	2.1843217267208885	-0.5027937236885816	0.7760786128016239	0.6525729442970822	101-14-4	4,4'-Methylenebis(2-chloroaniline)	Nc1ccc(Cc2ccc(N)c(Cl)c2)cc1Cl	Organic compounds	Benzenoids	Benzene and substituted derivatives	Diphenylmethanes	standardized (cv)
158	-5.598512822815968	-4.625627	-5.681928721490373	-3.347247662826741	2.3346810586636324	-0.2553800591146838	0.7175057321220754	-0.3387959577890895	1.9958851008745429	-0.9728857819529306	0.5943468487209466	0.6984726867335562	101-96-2	N,N'-Bis(1-methylpropyl)-1,4-benzenediamine	CCC(C)Nc1ccc(NC(C)CC)cc1	Organic compounds	Organic nitrogen compounds	Organonitrogen compounds	Amines	standardized (cv)
196	-5.190900313452792	-3.850335	-5.580608045009893	-2.529553026672583	3.05105501833731	-0.3773526821166069	0.963212746842824	-0.7670604136737086	2.2839946046636017	-1.3405654307165855	0.7776054332597131	0.845	102-54-5	Ferrocene	[Fe+2].c1cccc1.c1cccc1	Organic compounds	Hydrocarbons	Aromatic hydrocarbons		standardized (cv)
231	-3.855693291526501	-3.705965	-5.138745759411897	-2.7423282473396378	2.3964175120722597	1.3543254268654417	1.5040536703371217	0.0712729589800458	2.467690471052305	-0.1497282494122433	0.6140529567475302	0.6063203463203463	103-26-4	Methyl cinnamate	COC(=O)C=Cc1ccccc1	Organic compounds	Phenylpropanoids and polyketides	Cinnamic acids and derivatives	Cinnamic acid esters	standardized (cv)
233	-4.707148832380966	-4.1224732	-5.657095056386744	-3.0616820053399105	2.5954130510468336	0.5534615098001658	1.1381370953831575	-0.3964847142056122	2.1989283368412216	-0.5846755924822844	0.6640231337218966	0.6287581699346405	103-33-3	Azobenzene	c1ccc(N=Nc2ccccc2)cc1	Organic compounds	Organoheterocyclic compounds	Azobenzenes		standardized (cv)
331	-2.982484052937826	-3.3471632	-4.629060308963535	-2.275923801982088	2.3531365069814467	2.082408013768411	1.7177288730167128	0.4358317577427024	2.788968264724149	0.3646791474405919	0.5990254714377334	0.5098809523809524	105-45-3	Methyl acetoacetate	COC(=O)CC(C)=O	Organic compounds	Organic acids and derivatives	Keto acids and derivatives	Beta-keto acids and derivatives	standardized (cv)
403	-3.841610622261903	-3.7102768	-4.674053191752855	-2.7149761325333057	1.9590770592195492	1.2661791504662192	1.3975129173188017	0.433736580975267	2.392813640194817	-0.1313337801445935	0.4995401318643371	0.5018186462324393	106-63-8	Isobutyl acrylate	C=CC(=O)OCC(C)C	Organic compounds	Organic acids and derivatives	Carboxylic acids and derivatives	Acrylic acids and derivatives	standardized (cv)
419	-3.096260891544424	-4.234115	-5.54736225020685	-2.6857538026087844	2.861608447598065	1.9936195032455235	0.8557652660530781	-0.4574818554169022	2.404126592181163	1.1378542322043552	0.7284660322906887	0.6323232323232323	106-94-5	1-Bromopropane	CCCBr	Organic compounds	Organohalogen compounds	Organobromides		standardized (cv)
478	-2.638083967104736	-3.2686818	-4.55410106073443	-1.901333150118252	2.652767910616178	2.316746853977748	1.6861490518603648	0.4007297603480534	3.0534976709642314	0.6305977974979253	0.6760679008372634	0.563137076052677	107-98-2	1-Methoxy-2-propanol	COCC(C)O	Organic compounds	Organic oxygen compounds	Organooxygen compounds	Alcohols and polyols	standardized (cv)
505	-4.399248461207278	-3.8498147	-5.408000139516976	-2.545072277682885	2.862927861834091	0.846787019238369	1.396220842876274	-0.1619646590713293	2.700963202762762	-0.5494338078106713	0.7287984075449514	0.7619613229907347	108-62-3	Metaldehyde acetaldehyde tetramer	CC1OC(C)OC(C)OC(C)O1	Organic compounds	Organic oxygen compounds	Organooxygen compounds	Ethers	standardized (cv)
529	-4.953208833608379	-4.431621	-5.552406707941282	-3.389339334319158	2.163067373622124	0.0888978760926653	0.6104856276054086	-0.5102999982402378	1.6527673753818863	-0.5215877589318652	0.5511641468647318	0.625	108-98-5	Benzenethiol	Sc1ccccc1	Organic compounds	Benzenoids	Thiophenols		standardized (cv)
6502	-5.488323655361572	-4.842661	-5.7401098669388695	-3.572991275114308	2.167118591824562	0.0251962469765044	0.6708590075680502	-0.2265899646007926	1.9405286272237696	-0.6456627514309083	0.5538368022478928	0.6321680007534813	83657-24-3	Diniconazole	CC(C)(C)C(O)C(=Cc1ccc(Cl)cc1Cl)n1cncn1	Organic compounds	Phenylpropanoids and polyketides	Cinnamyl alcohols		standardized (cv)
613	-3.4814813512917446	-3.2996607	-4.618537399919284	-1.935819221810135	2.682718178109149	1.473349469790739	1.6551701358254045	0.3362934211631992	3.0190115992723485	-0.1818206686135219	0.6840434845720388	0.3777380952380952	110-80-5	2-Ethoxyethanol	CCOCCO	Organic compounds	Organic oxygen compounds	Organooxygen compounds	Ethers	standardized (cv)
617	-3.198277713695367	-3.8651295	-5.651724624753076	-2.3885296504274067	3.263194974325669	1.7563410212874109	1.0894892745167857	-0.6971058897702981	2.566089084555371	0.6668517571298285	0.830720578523258	0.7152625152625153	110-88-3	1,3,5-Trioxane	C1OCOCO1	Organic compounds	Organoheterocyclic compounds	Trioxanes		standardized (cv)
639	-3.2542691517745954	-3.4412558	-4.727885450166079	-2.4404339186847377	2.287451531481341	1.8668275920627515	1.6798409521615247	0.3932112936712675	2.680662825152609	0.1869866561019915	0.58274335974965	0.4117399267399267	111-15-9	Ethylene glycol monoethyl ether acetate	CCOCCOC(C)=O	Organic compounds	Organic acids and derivatives	Carboxylic acids and derivatives	Carboxylic acid derivatives	standardized (cv)
640	-3.305668294938008	-4.2091107	-5.5328862255774895	-2.7615269637768685	2.771359261800621	1.9452613382737185	1.041818885840599	-0.2819565923657629	2.4894026694348583	0.9034424419089158	0.7059728955514268	0.5609548167092925	111-17-1	3,3'-Thiodipropionic acid	O=C(O)CCSCCC(=O)O	Organic compounds	Organic acids and derivatives	Carboxylic acids and derivatives	Dicarboxylic acids and derivatives	standardized (cv)
689	-3.804186676088618	-3.3491392	-4.392706410969903	-2.019104954073847	2.373601456896056	1.3608498039059471	1.81589727636002	0.7723300690246624	3.145931525920718	-0.4550474625266063	0.6045927458444509	0.46220670995671	1117-86-8	1,2-Octanediol	CCCCCCC(O)CO	Organic compounds	Lipids and lipid-like molecules	Fatty Acyls	Fatty alcohols	standardized (cv)
719	-3.446123319300052	-3.3781598	-4.266111044620398	-2.7765203801949245	1.489590664425473	1.8469695133679336	1.914933075238781	1.0269817880475878	2.516572452473061	-0.0679635578712187	0.3815236931217213	0.0	1120-36-1	1-Tetradecene	C=CCCCCCCCCCCCC	Organic compounds	Hydrocarbons	Unsaturated hydrocarbons	Unsaturated aliphatic hydrocarbons	standardized (cv)
720	-4.301486489822915	-4.370497	-6.235596440847458	-2.892950959587277	3.3426454812601807	1.193510819566857	1.1245000699587526	-0.7405991314576863	2.602046349802494	0.0690107368921726	0.8512897130448571	0.2933333333333333	112-03-8	N,N,N-Trimethyloctadecan-1-aminium chloride	CCCCCCCCCCCCCCCCCC[N+](C)(C)C.[Cl-]	Organic compounds	Organic nitrogen compounds	Organonitrogen compounds	Quaternary ammonium salts	standardized (cv)
737	-3.061650223104024	-3.4043252	-4.63129127363674	-2.477374498606513	2.153916775030227	2.153725574582927	1.8110505443533464	0.5840845240502109	2.738001299080438	0.3426750237068892	0.5491069835219953	0.2880882352941176	112-35-6	2-[2-(2-Methoxyethoxy)ethoxy]ethanol	COCCOCCOCCO	Organic compounds	Organic oxygen compounds	Organooxygen compounds	Ethers	standardized (cv)
745	-3.457262139204074	-3.3688211	-4.27370921768842	-2.7762031482646474	1.497506069423772	1.768883903833298	1.8573248889740237	0.9524368253489528	2.449942894772725	-0.0884409951000702	0.3843645285354037	0.0	112-41-4	1-Dodecene	C=CCCCCCCCCCC	Organic compounds	Hydrocarbons	Unsaturated hydrocarbons	Unsaturated aliphatic hydrocarbons	standardized (cv)
766	-4.394343128853176	-4.259515	-6.165124180941812	-2.926368807086725	3.2387553738550867	0.9885074632657964	1.123335785986282	-0.7822735888228394	2.456481785032248	-0.134828320198391	0.8281146977575417	0.2799999999999999	112-75-4	N,N-Dimethyltetradecylamine	CCCCCCCCCCCCCCN(C)C	Organic compounds	Organic nitrogen compounds	Organonitrogen compounds	Amines	standardized (cv)
773	-3.357795322030108	-3.3909676	-4.418278903798971	-2.623715344140865	1.7945635596581058	2.074373552934399	2.0412012639803097	1.0138899711655365	2.808453530823642	0.0331722854680607	0.45765034255567	0.0	112-92-5	1-Octadecanol	CCCCCCCCCCCCCCCCCCO	Organic compounds	Lipids and lipid-like molecules	Fatty Acyls	Fatty alcohols	standardized (cv)
825	-5.144476269909696	-4.9235573	-6.480339963010284	-3.6994296969029454	2.7809102661073384	0.4319445592810036	0.6528635442294218	-0.9039191338195838	1.8769911322877544	-0.2209189884155558	0.7083140428359681	0.561145302784647	116255-48-2	Bromuconazole	Clc1ccc(C2(Cn3cncn3)CC(Br)CO2)c(Cl)c1	Organic compounds	Benzenoids	Benzene and substituted derivatives	Halobenzenes	standardized (cv)
832	-5.442040281217342	-5.259696	-6.359533685077973	-3.073291706449921	3.2862419786280523	0.2505475697748904	0.4328918302514706	-0.6669458340857403	2.619296144542312	-0.1823442744424399	0.8664427930436449	0.5380903364509921	116714-46-6	Novaluron	O=C(NC(=O)c1c(F)cccc1F)Nc1ccc(OC(F)(F)C(F)OC(F)(F)F)c(Cl)c1	Organic compounds	Benzenoids	Benzene and substituted derivatives	N-phenylureas	standardized (cv)
875	-4.364560278983668	-4.505952	-6.163764179140748	-3.3058947853607146	2.857869393780033	1.1550065347560472	1.0136149150796243	-0.6441973654010326	2.213672028379001	0.1413916024250232	0.7296205281193393	0.6366310160427808	118-79-6	2,4,6-Tribromophenol	Oc1c(Br)cc(Br)cc1Br	Organic compounds	Benzenoids	Phenols	Halophenols	standardized (cv)
914	-6.670448247169782	-5.060016	-7.1764645808185605	-3.4611590954933886	3.715305485325172	-1.0298157775141643	0.5806163269705922	-1.535832111162943	2.179473374162229	-1.610432091926862	0.9471596650544344	0.7749542928748241	120068-37-3	Fipronil	N#Cc1nn(-c2c(Cl)cc(C(F)(F)F)cc2Cl)c(N)c1S(=O)C(F)(F)F	Organic compounds	Organoheterocyclic compounds	Azoles	Pyrazoles	standardized (cv)
920	-3.9421598394867576	-4.8184953	-7.380995756100352	-3.5439872463889235	3.837008509711428	1.5694468211866504	0.6931113945072351	-1.869389095426944	1.9676194142844845	0.8763354341033303	1.0132597359697528	0.748236490488696	120116-88-3	Cyazofamid	Cc1ccc(-c2c(Cl)nc(C#N)n2S(=O)(=O)N(C)C)cc1	Organic compounds	Organoheterocyclic compounds	Azoles	Imidazoles	standardized (cv)
922	-2.833627620575012	-4.1558566	-6.317286006826195	-3.024328911000408	3.292957095825787	2.4173629332443034	1.0951339417929424	-1.0662954530068791	2.226661642818908	1.3222289887694705	0.863642324707403	0.5027272727272727	120-12-7	Anthracene	c1ccc2cc3ccccc3cc2c1	Organic compounds	Benzenoids	Anthracenes		standardized (cv)
1075	-4.583879748928157	-4.2617292	-5.3409294735370905	-3.285825473654489	2.055103999882601	0.6445899065569379	0.9667404286811674	-0.1124598180519952	1.9426441818306064	-0.3221505085106768	0.523431012340923	0.4718720665523734	122-39-4	Diphenylamine	c1ccc(Nc2ccccc2)cc1	Organic compounds	Benzenoids	Benzene and substituted derivatives	Aniline and substituted anilines	standardized (cv)
1107	-4.391705712679555	-4.738401	-5.991787035438247	-3.425647624897754	2.5661394105404933	1.1962240277790377	0.8495287884200341	-0.4038572949796546	2.1622821155608385	0.3466952234471536	0.6541697012517521	0.7142455506270751	122836-35-5	Sulfentrazone	Cc1nn(-c2cc(NS(C)(=O)=O)c(Cl)cc2Cl)c(=O)n1C(F)F	Organic compounds	Organoheterocyclic compounds	Azoles	Triazoles	standardized (cv)
1124	-4.089389146194419	-3.7800095	-5.147904663497004	-2.842075326018414	2.3058293374785896	1.0446284994815644	1.3540081487238242	-0.0138870178210203	2.291942319657569	-0.3093796380614844	0.5901893463874031	0.5073478260869565	123-11-5	4-Methoxybenzaldehyde	COc1ccc(C=O)cc1	Organic compounds	Benzenoids	Benzene and substituted derivatives	Benzoyl derivatives	standardized (cv)
1234	-3.0608125033255207	-3.4438186	-4.509576887100043	-2.019944913085243	2.4896319740148	1.956842601044016	1.5738365352509096	0.5080782172694932	2.9977101912842934	0.3830060658578289	0.6348642446351911	0.6149914921081969	126-30-7	2,2-Dimethylpropane-1,3-diol	CC(C)(CO)CO	Organic compounds	Organic oxygen compounds	Organooxygen compounds	Alcohols and polyols	standardized (cv)
1241	-5.139130400279803	-4.264964	-5.942089803495593	-2.710602298960307	3.231487504535286	0.5532193946493449	1.4273856995570071	-0.2497400085664451	2.981747495968841	-0.8741662965810724	0.8233585952864151	0.5579968374102592	126535-15-7	Triflusulfuron-methyl	COC(=O)c1cccc(C)c1S(=O)(=O)NC(=O)Nc1nc(OCC(F)(F)F)nc(N(C)C)n1	Organic compounds	Organic nitrogen compounds	Organonitrogen compounds	Sulfonylureas	standardized (cv)
1248	-4.199098937241788	-4.1576157	-6.463010275952196	-3.199066144591156	3.26394413136104	1.2263015834460786	1.2677848690861102	-1.0376097552643289	2.226334376096712	-0.0414832756206946	0.8884039471659616	0.442197628458498	126-73-8	Tributyl phosphate	CCCCOP(=O)(OCCCC)OCCCC	Organic compounds	Organic acids and derivatives	Organic phosphoric acids and derivatives	Phosphate esters	standardized (cv)
1312	-4.858056097904024	-4.2822504	-6.342109793745534	-2.854196021352109	3.487913772393425	1.0095080200386897	1.5853137100456631	-0.4745456758028203	3.0133680965906047	-0.5758056935461138	0.8922284516900695	0.5403814884302689	129757-67-1	Decanedioic acid, bis(2,2,6,6-tetramethyl-4-piperidinyl) ester, reaction products with tert-Bu hydroperoxide and octane	CCCCCCCCON1C(C)(C)CC(OC(=O)CCCCCCCCC(=O)OC2CC(C)(C)N(OCCCCCCCC)C(C)(C)C2)CC1(C)C	Organic compounds	Lipids and lipid-like molecules	Fatty Acyls	Fatty acid esters	standardized (cv)
1402	-3.882024046035748	-3.7555377	-5.3081201507465705	-2.6812355074397507	2.62688464330682	1.7184718434691697	1.8449581300488167	0.2923757387583471	2.919260382065167	-0.126486297698956	0.6720391794810473	0.2307692307692307	13150-00-0	Sodium lauryltrioxyethylene sulfate	CCCCCCCCCCCCOCCOCCOCCOS(=O)(=O)[O-].[Na+]	Organic compounds	Organic acids and derivatives	Organic sulfuric acids and derivatives	Sulfuric acid esters	standardized (cv)
1453	-4.94080795999386	-4.8518414	-7.203538025997556	-3.005778778215837	4.197759247781719	0.9745670727597068	1.0635335832568868	-1.2881629932439895	2.9095962545377296	-0.088966510256311	1.0692248091337062	0.8325996233626446	13292-46-1	Rifampicin	COC1C=COC2(C)Oc3c(C)c(O)c4c(O)c(c(C=NN5CCN(C)CC5)c(O)c4c3C2=O)NC(=O)C(C)=CC=CC(C)C(O)C(C)C(O)C(C)C(OC(C)=O)C1C	Organic compounds	Phenylpropanoids and polyketides	Macrolactams		standardized (cv)
1499	-3.062728867397242	-3.217858	-5.042339998779142	-2.439407020631505	2.602932978147637	2.571371380374581	2.416242166447909	0.5917602489926811	3.194693227140318	0.1551292086983391	0.7049748274479759	0.2718816649466804	1338-41-6	Anhydrosorbitol stearate	CCCCCCCCCCCCCCCCCC(=O)OCC(O)C1OCC(O)C1O	Organic compounds	Lipids and lipid-like molecules	Fatty Acyls	Fatty acid esters	standardized (cv)
1525	-5.481853182505012	-5.1376085	-6.187761376828129	-3.3372631580553205	2.8504982187728083	0.1946749065266131	0.5389195701339317	-0.5112332877965036	2.339264930976305	-0.344244654367805	0.7386214234279663	0.7542935200033272	134605-64-4	Butafenacil	C=CCOC(=O)C(C)(C)OC(=O)c1cc(-n2c(=O)cc(C(F)(F)F)n(C)c2=O)ccc1Cl	Organic compounds	Benzenoids	Benzene and substituted derivatives	Benzoic acids and derivatives	standardized (cv)
1557	-4.448039819175796	-4.882894	-7.2444566972461395	-3.4590645891921	3.78539210805404	0.8996394431471905	0.4647852246000856	-1.896777434923153	1.8886146731308868	0.4348542199782566	0.9778631757280136	0.7401533547902371	135410-20-7	Acetamiprid	CC(=NC#N)N(C)Cc1ccc(Cl)nc1	Organic compounds	Organoheterocyclic compounds	Pyridines and derivatives	Halopyridines	standardized (cv)
1575	-3.874231471569389	-4.0957947	-5.663897367692374	-2.94842381894312	2.7154735487492543	1.6813780181432274	1.4598148228725294	-0.1082878779797576	2.6071856707694967	0.2215632061649861	0.6929823698969514	0.7416194278694278	1359963-68-0	4-Amino-5-(3-(isopropylamino)-2, 2-dimethyl-3-oxopropoxy)-2-methylquinoline-3-carboxylic acid	Cc1nc2cccc(OCC(C)(C)C(=O)NC(C)C)c2c(N)c1C(=O)O	Organic compounds	Organoheterocyclic compounds	Quinolines and derivatives	Quinoline carboxylic acids	standardized (cv)
1593	-4.2194513982720405	-5.001195	-7.017414706530688	-3.474452231773867	3.5429624747568207	1.2958553740434726	0.5141118190562173	-1.5021079342151749	2.040854540541646	0.7817435556464165	0.9031646792249524	0.577004329004329	13674-84-5	Tris(2-chloroisopropyl)phosphate	CC(CCl)OP(=O)(OC(C)CCl)OC(C)CCl	Organic compounds	Organic acids and derivatives	Organic phosphoric acids and derivatives	Phosphate esters	standardized (cv)
1711	-3.296625459085079	-3.7333946	-5.132230904157352	-2.783265490051213	2.348965414106139	1.8799779653410729	1.4432087947305907	0.0443725202687993	2.393337934374938	0.4367691637176554	0.6015473790834756	0.5057846044885131	140-11-4	Benzyl acetate	CC(=O)OCc1ccccc1	Organic compounds	Benzenoids	Benzene and substituted derivatives	Benzyloxycarbonyls	standardized (cv)
1742	-5.3604274383297215	-4.8152843	-6.273581557300974	-3.2671095187348995	3.006472038566075	0.1950599959201239	0.7402031857413625	-0.7180941230511289	2.2883779155149457	-0.5451431861629734	0.7662372014916067	0.7229689020485155	141112-29-0	Isoxaflutole	CS(=O)(=O)c1cc(C(F)(F)F)ccc1C(=O)c1cnoc1C1CC1	Organic compounds	Organic oxygen compounds	Organooxygen compounds	Carbonyl compounds	standardized (cv)
1791	-2.6401046283072733	-3.5096912	-4.62966158030904	-2.503420734071178	2.1262408462378617	2.424951975048745	1.5553653679117123	0.4353950230469788	2.5616358692848404	0.869586610096047	0.5415037046590482	0.0588235294117647	142-62-1	Hexanoic acid	CCCCCC(=O)O	Organic compounds	Lipids and lipid-like molecules	Fatty Acyls	Fatty acids and conjugates	standardized (cv)
1865	-5.535892941390072	-3.6169496	-5.15173515686621	-2.5020263557097704	2.64970880115644	-0.2659995724384951	1.6529437981674815	0.1181582120853669	2.7678670132418066	-1.9189433831320155	0.676383240065263	0.6783831417624521	145-73-3	Endothal	O=C(O)C1C2CCC(O2)C1C(=O)O	Organic compounds	Organic acids and derivatives	Carboxylic acids and derivatives	Dicarboxylic acids and derivatives	standardized (cv)
1970	-4.419380696387976	-4.3261766	-5.310660317851675	-3.1633327676379994	2.147327550213676	1.0141651341886435	1.107369175595628	0.1228855127249446	2.270213062938621	-0.093204053016394	0.5466333439779802	0.6605771506208226	15299-99-7	Napropamide	CCN(CC)C(=O)C(C)Oc1cccc2ccccc12	Organic compounds	Benzenoids	Naphthalenes		standardized (cv)
2170	-5.068745641885275	-4.8683763	-6.074378350857951	-3.307371572950499	2.767006777907452	0.1413426917159057	0.3417120901777252	-0.8642900172567697	1.9027167606506823	-0.200369386849875	0.70501320612909	0.5695479461116133	16752-77-5	Methomyl	CNC(=O)ON=C(C)SC	Organic compounds	Organic acids and derivatives	Organic carbonic acids and derivatives		standardized (cv)
2210	-3.6594588913586494	-4.0227237	-5.344126083086417	-3.050890331661585	2.293235751424832	1.6238445992894357	1.2605798025277175	-0.0608225924383312	2.2324131589865006	0.3632647834155196	0.5851202653105841	0.5832711339107334	1702-17-6	Clopyralid	O=C(O)c1nc(Cl)ccc1Cl	Organic compounds	Organoheterocyclic compounds	Pyridines and derivatives	Pyridinecarboxylic acids and derivatives	standardized (cv)
2262	-4.490833998717485	-4.702597	-6.349580018072674	-3.2367004950460285	3.112879523026645	0.8321394859500959	0.6203763528583083	-1.026606533405093	2.0862729896215524	0.2117631425483841	0.7926883224199518	0.694866782295127	1761-71-3	4,4'-Diaminodicyclohexylmethane	NC1CCC(CC2CCC(N)CC2)CC1	Organic compounds	Organic nitrogen compounds	Organonitrogen compounds	Cyclohexylamines	standardized (cv)
2288	-5.605255005648072	-4.665312	-5.851263959146227	-3.0794525521138345	2.7718114070323923	-0.2102660427647847	0.7296771356969746	-0.4562749962629397	2.3155364107694525	-0.9399431922935796	0.7068400491758666	0.5643160562575854	17865-07-5	Propylsilanetriyl triacetate	CCC[Si](OC(C)=O)(OC(C)=O)OC(C)=O	Organic compounds	Organic acids and derivatives	Carboxylic acids and derivatives	Tricarboxylic acids and derivatives	standardized (cv)
2312	-3.818017808214782	-3.9314384	-5.1131740670036905	-3.0113684360559967	2.101805630947694	1.4702560162449916	1.3568353756745757	0.175099757456083	2.276905388403777	0.1134206378301398	0.5354391598777292	0.6351428571428571	1809-19-4	Dibutyl phosphite	CCCCO[PH](=O)OCCCC	Organic compounds	Organic acids and derivatives	Organic phosphonic acids and derivatives	Phosphonic acid diesters	standardized (cv)
2323	-4.623251564934944	-5.575099	-10.694422722383829	-4.020291437876091	6.674131284507737	0.82447223160786	-0.1273751786505782	-5.246698925841025	1.4274323586667128	0.951847426459099	1.8483019431802052	0.6897345090708935	1825-21-4	Pentachloroanisole	COc1c(Cl)c(Cl)c(Cl)c(Cl)c1Cl	Organic compounds	Benzenoids	Phenol ethers	Anisoles	standardized (cv)
2373	-5.791085946471824	-4.7132845	-5.817516175859981	-3.4050191438018134	2.412497032058168	-0.5972659204557115	0.4805355325814092	-0.6236961498438683	1.7888008822142996	-1.0778014539791485	0.6141340672056317	0.7081907836404377	1883-78-9	Furfuryl isopropyl sulfide	CC(C)SCc1ccco1	Organic compounds	Organoheterocyclic compounds	Heteroaromatic compounds		standardized (cv)
2447	-4.318880154089646	-4.54729	-5.946665404260515	-3.271410403929216	2.675255000331299	1.3219549348122572	1.0935452462869102	-0.305830315358612	2.369424684972687	0.2284096942379907	0.6814613049199721	0.4061671087609452	199119-58-9	Trifloxysulfuron-sodium	COc1cc(OC)nc(NC(=O)[N-]S(=O)(=O)c2ncccc2OCC(F)(F)F)n1.[Na+]	Organic compounds	Organoheterocyclic compounds	Pyridines and derivatives	Pyridinesulfonamides	standardized (cv)
2473	-5.292314871461608	-4.7107353	-6.239522759742346	-3.50378161532033	2.7357411444220165	0.0604713786971384	0.6420509293220785	-0.8867365095836	1.8490046348384168	-0.5815795504166861	0.6967631640442081	0.6700077996045781	2032-65-7	Methiocarb	CNC(=O)Oc1cc(C)c(SC)c(C)c1	Organic compounds	Benzenoids	Benzene and substituted derivatives	Phenyl methylcarbamates	standardized (cv)
2493	-7.188599689113097	-5.0015	-6.487616484521132	-3.626370156315304	2.861246328205828	-1.5985540847090771	0.5885454855796929	-0.8975708801171118	1.9636754480887155	-2.18709955941339	0.7290049193364033	0.772756614215743	205650-65-3	Fipronil-desulfinyl	N#Cc1nn(-c2c(Cl)cc(C(F)(F)F)cc2Cl)c(N)c1C(F)(F)F	Organic compounds	Organoheterocyclic compounds	Azoles	Pyrazoles	standardized (cv)
2518	-3.687520299680552	-3.6213276	-4.830528862946527	-2.7632297561467847	2.067299106799742	1.66711051588334	1.733303186391722	0.5241019526173654	2.5914010594171075	-0.0661926610544534	0.528231022195668	0.2629375696767001	2082-81-7	Butane-1,4-diyl bis(2-methylprop-2-enoate)	C=C(C)C(=O)OCCCCOC(=O)C(=C)C	Organic compounds	Organic acids and derivatives	Carboxylic acids and derivatives	Dicarboxylic acids and derivatives	standardized (cv)
2554	-5.39602917784672	-4.016032	-5.701425505000876	-3.057601291058992	2.6438242139418846	0.2317861047968423	1.6117830789845808	-0.0736102223573138	2.5702139915845708	-1.3799969589136143	0.6868209548138021	0.4611276964560862	213464-77-8	Orthosulfamuron	COc1cc(OC)nc(NC(=O)NS(=O)(=O)Nc2ccccc2C(=O)N(C)C)n1	Organic compounds	Benzenoids	Benzene and substituted derivatives	Sulfanilides	standardized (cv)
2577	-5.764682576762841	-4.248004	-6.115658286659694	-3.2857469108743995	2.8299113757852945	-0.2053014907257118	1.3113771337587694	-0.5562772006225651	2.2736341751627296	-1.516678617107079	0.7437271209327792	0.6096946274337578	2162-74-5	Bis(2,6-diisopropylphenyl)carbodiimide	CC(C)c1cccc(C(C)C)c1N=C=Nc1c(C(C)C)cccc1C(C)C	Organic compounds	Benzenoids	Benzene and substituted derivatives	Cumenes	standardized (cv)
2607	-3.779968232449032	-4.4184046	-5.808374275390812	-3.063229512658818	2.7451447627319943	1.829003633292822	1.190567275253694	-0.1994024096489588	2.5457423530830354	0.6384363467135663	0.7000601283412283	0.7529541756291809	219790-72-4	SB281832	OCC(CO)n1cnc(-c2ccc(F)cc2)c1-c1ccnc(Oc2ccccc2)n1	Organic compounds	Organoheterocyclic compounds	Azoles	Imidazoles	standardized (cv)
2621	-5.444368289585085	-4.7538214	-5.717442888215181	-3.683633730968938	2.0338091572462424	-0.1718119629217609	0.5187349672931534	-0.4448865615518568	1.5889225956943855	-0.6905469165992448	0.5179778512277045	0.6631668546507254	2212-67-1	Molinate	CCSC(=O)N1CCCCCC1	Organic compounds	Organoheterocyclic compounds	Azepanes		standardized (cv)
2642	-3.896608661983721	-3.9195251	-5.401474940873583	-2.893817716842633	2.50765722403095	1.2470243333827498	1.2241078380115356	-0.2578419455071123	2.249815278523837	0.0229164845006542	0.641527998613854	0.5741556245686681	2235-00-9	1-Ethenylazepan-2-one	C=CN1CCCCCC1=O	Organic compounds	Organoheterocyclic compounds	Lactams	Caprolactams	standardized (cv)
2708	-5.061115387959388	-4.2952237	-6.352549010282763	-3.0421213862026564	3.3104276240801065	0.4153495864761929	1.1812412737162843	-0.8760840358471818	2.4343435882329247	-0.7658916750382456	0.8544080212345192	0.4833623188405797	2372-82-9	1,3-Propanediamine, N-(3-aminopropyl)-N-dodecyl-	CCCCCCCCCCCCN(CCCN)CCCN	Organic compounds	Organic nitrogen compounds	Organonitrogen compounds	Amines	standardized (cv)
2741	-3.959941683018554	-4.5185375	-5.707598839614797	-3.318188298583343	2.389410541031454	1.1742162922212898	0.6156204658452739	-0.5734408643749535	1.8159696766565008	0.5585958383437508	0.6094933530510188	0.5694900888585099	2416-94-6	2,3,6-Trimethylphenol	Cc1ccc(C)c(O)c1C	Organic compounds	Benzenoids	Phenols	Cresols	standardized (cv)
2745	-4.732482362409143	-5.0861335	-7.567842866522651	-3.63714111916192	3.93070174736073	0.8104251869736789	0.4567740790704301	-2.0249353171398288	1.9057664302209016	0.3536511176628787	1.018428610207298	0.704380733192348	2425-06-1	Captafol	Oc1c2c(c(O)n1SC(Cl)(Cl)C(Cl)Cl)CC=CC2	Organic compounds	Organoheterocyclic compounds	Isoindoles and derivatives	Isoindoles	standardized (cv)
2749	-4.06475450702686	-4.601763	-5.809677454676084	-3.2442957726773773	2.5653816819987068	1.039623334066842	0.5026150844220382	-0.7052996135823819	1.860082068416325	0.5370082645795851	0.653267329841893	0.7174962079077764	24295-03-2	2-Acetylthiazole	CC(=O)c1nccs1	Organic compounds	Organic oxygen compounds	Organooxygen compounds	Carbonyl compounds	standardized (cv)
2752	-3.3186649779561304	-3.4036834	-4.818968917497104	-2.439981300864211	2.378987616632893	1.9852003708865735	1.9001819250637364	0.4848964313455999	2.8638840479784933	0.0850184460398413	0.6091495697079122	0.3379679144385027	2432-99-7	11-Aminoundecanoic acid	NCCCCCCCCCCC(=O)O	Organic compounds	Lipids and lipid-like molecules	Fatty Acyls	Fatty acids and conjugates	standardized (cv)
2763	-5.906518332807838	-5.876985	-7.050171103379678	-3.670816730738055	3.379354372641623	-0.1604900780889589	-0.1309568347379326	-1.3041428486607984	2.0752115239808244	-0.0295332597182387	0.8845764250730901	0.5957053644553645	24448-09-7	N-Methyl-N-(2-hydroxyethyl)perfluorooctanesulfonamide	CN(CCO)S(=O)(=O)C(F)(F)C(F)(F)C(F)(F)C(F)(F)C(F)(F)C(F)(F)C(F)(F)C(F)(F)F	Organic compounds	Organohalogen compounds	Alkyl halides	Alkyl fluorides	standardized (cv)
2902	-4.945010837147751	-4.4599156	-5.676550468074963	-3.3649056394809014	2.311644828594062	0.6009070788677463	1.0860022980520363	-0.1306325520594661	2.181012276534596	-0.4850951991777803	0.5887347337985426	0.563423926938203	25973-55-1	2-(2H-Benzotriazol-2-yl)-4,6-bis(1,1-dimethylpropyl)phenol	CCC(C)(C)c1cc(-n2nc3ccccc3n2)c(O)c(C(C)(C)CC)c1	Organic compounds	Organoheterocyclic compounds	Azoles	Triazoles	standardized (cv)
2916	-4.933182306768106	-4.6886215	-5.866580725640988	-3.2915912712580044	2.574989454382984	0.2417550927974871	0.4863158714776724	-0.6916433260753945	1.8833461283075887	-0.2445607857720126	0.6554983221130569	0.7411354785816766	26172-55-4	5-Chloro-2-methyl-3(2H)-isothiazolone	Cn1sc(Cl)cc1=O	Organic compounds	Organohalogen compounds	Aryl halides	Aryl chlorides	standardized (cv)
2918	-4.660996346018897	-4.739174	-6.928237791345197	-3.0548140995679334	3.8734236917772633	1.1160721625311016	1.0378946314875157	-1.151169282795198	2.722254408982065	0.0781775431412592	0.9870097315081682	0.7698957302415659	261947-38-0	CP-532623	CCC1CC(N(Cc2cc(C(F)(F)F)cc(C(F)(F)F)c2)C(C)=O)c2cc(C(F)(F)F)ccc2N1C(=O)OC(C)C	Organic compounds	Organoheterocyclic compounds	Quinolines and derivatives	Hydroquinolines	standardized (cv)
2972	-4.117184559918122	-4.6587634	-6.2808816278485216	-3.3055384408398725	2.975343187008649	1.198903259943876	0.6573244230559138	-0.964793807986524	2.0105493790221254	0.5415788487427671	0.7574196183591698	0.62969355929246	2675-77-6	Chloroneb	COc1cc(Cl)c(OC)cc1Cl	Organic compounds	Benzenoids	Benzene and substituted derivatives	Methoxybenzenes	standardized (cv)
2980	-4.3504530865568585	-4.6826673	-5.86373232992162	-3.1438387713426743	2.719893558578945	0.7108372558213244	0.3786230966989459	-0.8024419875434367	1.9174515710355085	0.3322141688447528	0.6931124223351807	0.7817476703908488	2682-20-4	2-Methyl-3(2H)-isothiazolone	Cn1sccc1=O	Organic compounds	Organoheterocyclic compounds	Azoles	Thiazoles	standardized (cv)
2990	-4.24415109874437	-5.153482	-6.063169536098332	-2.8402278781082098	3.2229416579901224	1.227369436951132	0.3180385831279826	-0.5916490004028307	2.6312926575872915	0.9093308615522612	0.8811352038168867	0.5975848712690818	2691-41-0	Cyclotetramethylenetetranitramine	O=[N+]([O-])N1CN([N+](=O)[O-])CN([N+](=O)[O-])CN([N+](=O)[O-])C1	Organic compounds	Organic 1,3-dipolar compounds	Allyl-type 1,3-dipolar organic compounds	Organic nitro compounds	standardized (cv)
3059	-3.4003756256025266	-3.742871	-4.733502153548658	-2.4888599817501773	2.2446421717984806	1.7584992728534703	1.4160038502083183	0.4253727449073389	2.67001491670582	0.3424954204637576	0.5716800947456702	0.4363076923076923	27813-02-1	Hydroxypropyl methacrylate	C=C(C)C(=O)OCC(C)O	Organic compounds	Organic acids and derivatives	Carboxylic acids and derivatives	Carboxylic acid derivatives	standardized (cv)
3134	-4.166070158080869	-4.3515086	-6.068072620486128	-2.982912168867594	3.0851604516185342	1.367146288496777	1.181707845164477	-0.5348561739084822	2.550304277710052	0.1854384593202542	0.7856435166170073	0.7412157721796275	290352-28-2	CP-634384	Cc1cc(NC(=O)C(=O)O)cc(C)c1Oc1ccc(O)c2c1CCC2	Organic compounds	Organic oxygen compounds	Organooxygen compounds	Ethers	standardized (cv)
3135	-4.201892831388158	-4.680895	-6.714262540772132	-3.2051765689298475	3.509085971842284	1.3425435865774795	0.8635415785736651	-1.169826122806494	2.3392598490357903	0.479002020296412	0.8957866902835292	0.5102827397883718	29091-21-2	Prodiamine	CCCN(CCC)c1c([N+](=O)[O-])cc(C(F)(F)F)c(N)c1[N+](=O)[O-]	Organic compounds	Benzenoids	Benzene and substituted derivatives	Aniline and substituted anilines	standardized (cv)
3153	-4.206207397332588	-3.5478036	-4.811536735077595	-2.5046008121004317	2.3069359229771638	1.019938645704784	1.6783423827231885	0.4146093079597776	2.721545230936941	-0.6584037569669876	0.5872861377922703	0.7151515151515152	294-62-2	Cyclododecane	C1CCCCCCCCCCC1	Organic compounds	Hydrocarbons	Saturated hydrocarbons	Cycloalkanes	standardized (cv)
3168	-4.213855163024512	-3.9994895	-5.594013261280188	-3.192575169216917	2.401438092063271	1.29457489244491	1.5089405119614574	-0.0855832058107663	2.315854886252505	-0.2143656172023682	0.6326378325295242	0.4276858435681965	298-07-7	Bis(2-ethylhexyl) phosphate	CCCCC(CC)COP(=O)(O)OCC(CC)CCCC	Organic compounds	Organic acids and derivatives	Organic phosphoric acids and derivatives	Phosphate esters	standardized (cv)
3188	-3.708289463964812	-3.4803524	-4.941295990594211	-2.4073634785774702	2.533932512016741	1.5018390271816586	1.7297760787562366	0.2688325005522594	2.8027650125690005	-0.2279370622314136	0.6465655839073498	0.6542341214185534	30025-38-8	Dipropylene glycol monoethyl ether	CCOCCCOC(O)CC	Organic compounds	Organic oxygen compounds	Organooxygen compounds	Ethers	standardized (cv)
3285	-2.2685451845451907	-3.1301343	-4.522194461261359	-2.4313784800268623	2.0908159812344964	3.286020288285898	2.4244311300496757	1.03237101156973	3.1231869928042264	0.8615891595557614	0.5514231501855765	0.2226735957540911	31566-31-1	Glyceryl monostearate	CCCCCCCCCCCCCCCCCC(=O)OCC(O)CO	Organic compounds	Lipids and lipid-like molecules	Glycerolipids	Monoradylglycerols	standardized (cv)
3297	-4.821199464272123	-4.1378946	-5.538099858985683	-3.130819172535954	2.407280686449729	0.7334495738915289	1.4167544250315611	0.0165491791779684	2.423829865627697	-0.6833048338399941	0.6147447245181415	0.2572925282602701	31778-15-1	Propanoic acid, 3-mercapto-, octadecyl ester	CCCCCCCCCCCCCCCCCCOC(=O)CCS	Organic compounds	Organic acids and derivatives	Carboxylic acids and derivatives	Carboxylic acid derivatives	standardized (cv)
3304	-2.461179449861518	-3.6013308	-5.084346781385004	-2.5983763254744225	2.4859704559105813	3.120142023188529	1.979990702200622	0.4969746916650431	2.982945147575625	1.1401513072795957	0.6367920246131883	0.4964096103835411	31837-42-0	2-?[2-?[1-?[[(2,?3-?Dihydro-?2-?oxo-?1H-?benzimidazol-?5-?yl)?amino]?carbonyl]?-?2-?oxopropyl]?diazenyl]?-benzoic acid	CC(=O)C(=NNc1ccccc1C(=O)O)C(=O)Nc1ccc2[nH]c(=O)[nH]c2c1	Organic compounds	Organoheterocyclic compounds	Benzimidazoles		standardized (cv)
3375	-6.947397192612425	-5.9980283	-7.342425951605621	-4.3139567413426905	3.028469210262931	-1.4640210326179932	-0.514652097478306	-1.8590497916111892	1.1694194186517417	-0.9493689142615952	0.7711940756861588	0.5943731695576782	333-41-5	Diazinon	CCOP(=S)(OCC)Oc1cc(C)nc(C(C)C)n1	Organic compounds	Organic acids and derivatives	Organic thiophosphoric acids and derivatives	Thiophosphoric acid esters	standardized (cv)
3377	-3.793754279211595	-4.050585	-5.7136957639704375	-2.768929075351853	2.9447666886185844	1.5684359286215166	1.311605427008794	-0.351505556137326	2.5932611324812584	0.2568305138792253	0.7503468635233574	0.5947279244053437	3337-71-1	Asulam	COC(=O)NS(=O)(=O)c1ccc(N)cc1	Organic compounds	Benzenoids	Benzene and substituted derivatives	Benzenesulfonamides	standardized (cv)
3416	-3.939864848661456	-3.7109172	-5.407774548570509	-2.3964511339174	3.011323414653109	1.301173329576936	1.530120956406221	-0.1667363703321168	2.8445870443209924	-0.2289476142406794	0.7672194952907286	0.5862795807978364	3437-84-1	Peroxide, bis(2-methyl-1-oxopropyl)	CC(C)C(=O)OOC(=O)C(C)C	Organic compounds	Organic acids and derivatives	Carboxylic acids and derivatives	Dicarboxylic acids and derivatives	standardized (cv)
3432	-3.517518025228896	-4.28227	-5.433540045796463	-3.314828290411409	2.1187117553850543	1.80117332966095	1.0364213974242655	-0.1148486909066174	2.0038630644784368	0.7647519294525007	0.5393464621314515	0.5603048564338888	3457-61-2	Peroxide, 1,1-dimethylethyl 1-methyl-1-phenylethyl	CC(C)(C)OOC(C)(C)c1ccccc1	Organic compounds	Benzenoids	Benzene and substituted derivatives	Phenylpropanes	standardized (cv)
3447	-4.789989054797237	-4.0778375	-5.196843965011358	-3.1541168260694943	2.042727138941864	1.01546422545977	1.727615803982404	0.608609315245649	2.651336454187513	-0.7121515876036337	0.5200254537410225	0.2377309552952148	35074-77-2	Benzenepropanoic acid, 3,5-bis(1,1-dimethylethyl)-4-hydroxy-, 1,6-hexanediyl ester	CC(C)(C)c1cc(CCC(=O)OCCCCCCOC(=O)CCc2cc(C(C)(C)C)c(O)c(C(C)(C)C)c2)cc(C(C)(C)C)c1O	Organic compounds	Benzenoids	Benzene and substituted derivatives	Phenylpropanes	standardized (cv)
3475	-6.052601431125351	-4.825883	-7.008104945737178	-3.48798510125394	3.520119844483238	-0.4504198543636218	0.7762986685250596	-1.405923368975449	2.114196475507789	-1.2267185194432215	0.908023515590906	0.3485987958401751	355-46-4	Perfluorohexanesulfonic acid	O=S(=O)(O)C(F)(F)C(F)(F)C(F)(F)C(F)(F)C(F)(F)C(F)(F)F	Organic compounds	Organohalogen compounds	Alkyl halides	Alkyl fluorides	standardized (cv)
3489	-5.464101052738353	-4.748434	-7.070968778323741	-3.3447982449276594	3.7261705333960817	-0.0393239205851775	0.6763430635559806	-1.646191646170566	2.079978887225516	-0.7156669859658917	0.9623625650713912	0.7743937930024887	35691-65-7	1,2-Dibromo-2,4-dicyanobutane	N#CCCC(Br)(C#N)CBr	Organic compounds	Organic nitrogen compounds	Organonitrogen compounds	Organic cyanides	standardized (cv)
3496	-3.648056746191153	-3.488512	-8.62849755513642	-2.9083751426837705	5.72012241245265	2.281378018209541	2.440922734475762	-2.699062790735726	3.0210596217169234	-0.1595447070065825	1.6381529385677394	0.3256337390208358	35869-64-8	2-Naphthalenecarboxamide, N,N'-(2-chloro-1,4-phenylene)bis[4-[(4-chloro-2-nitrophenyl)azo]-3-hydroxy-	O=C(Nc1ccc(NC(=O)c2cc3ccccc3c(N=Nc3ccc(Cl)cc3[N+](=O)[O-])c2O)c(Cl)c1)c1cc2ccccc2c(N=Nc2ccc(Cl)cc2[N+](=O)[O-])c1O	Organic compounds	Benzenoids	Naphthalenes	Naphthalenecarboxylic acids and derivatives	standardized (cv)
3687	-4.324352592785801	-3.786292	-5.603063229426415	-2.8329321161373846	2.7701311132890307	1.164636427088544	1.7026969309306543	-0.1140742095520701	2.6560569037369604	-0.5380605166749612	0.7263029629981712	0.6257076599107229	4065-45-6	Sulisobenzone	COc1cc(O)c(C(=O)c2ccccc2)cc1S(=O)(=O)O	Organic compounds	Benzenoids	Benzene and substituted derivatives	Benzophenones	standardized (cv)
3700	-4.774545724744449	-4.134063	-5.582323804365136	-3.2008079612504714	2.381515843114665	1.2948485397606335	1.935331504602604	0.4870704601399469	2.868586303254612	-0.6404829577156406	0.6119458399250811	0.2899992897741314	41098-56-0	1,4-Benzenedisulfonic acid, 2,2'-[1,2-ethenediylbis[(3-sulfo-4,1-phenylene)imino[6-(diethylamino)-1,3,5-triazine-4,2-diyl]imino]]bis-, hexasodium salt	CCN(CC)c1nc(Nc2ccc(C=Cc3ccc(Nc4nc(Nc5cc(S(=O)(=O)[O-])ccc5S(=O)(=O)[O-])nc(N(CC)CC)n4)cc3S(=O)(=O)[O-])c(S(=O)(=O)[O-])c2)nc(Nc2cc(S(=O)(=O)[O-])ccc2S(=O)(=O)[O-])n1.[Na+].[Na+].[Na+].[Na+].[Na+].[Na+]	Organic compounds	Phenylpropanoids and polyketides	Stilbenes	Sulfonated stilbenes	standardized (cv)
3711	-4.73363201552972	-4.2756734	-8.153711827566509	-3.0314143493597387	5.12229747820677	0.5721856475741547	1.0301442651079225	-2.8478941644626348	2.274403313744136	-0.4579586260949053	1.4148817744951068	0.7379384848970103	41394-05-2	Metamitron	Cc1nnc(-c2ccccc2)c(=O)n1N	Organic compounds	Organoheterocyclic compounds	Triazines	1,2,4-triazines	standardized (cv)
3904	-4.314535466654573	-4.750841	-6.178389571616367	-3.3766942294012785	2.8016953422150883	1.2252492340361094	0.788943548685747	-0.6386048709256844	2.163090471289404	0.4363056740924973	0.7143223408942955	0.5701377742219556	4979-32-2	N,N-Dicyclohexyl-2-benzothiazolesulfenamide	c1ccc2sc(SN(C3CCCCC3)C3CCCCC3)nc2c1	Organic compounds	Organoheterocyclic compounds	Benzothiazoles		standardized (cv)
3915	-3.623695029642988	-4.2638173	-5.682267878997591	-2.948551598843149	2.7337162801544417	1.9678581621355904	1.3277358713597915	-0.090714687219012	2.6430015929354296	0.6401222806902638	0.6965358409853192	0.7165975355779243	501027-49-2	PD-0333941	Cc1oc(-c2ccccc2)nc1CCOc1cccc2c1ccn2CCC(=O)O	Organic compounds	Organoheterocyclic compounds	Indoles and derivatives	Indolyl carboxylic acids and derivatives	standardized (cv)
3932	-2.3151656568162817	-3.210987	-4.388531165973418	-2.321872017275552	2.066659148697866	2.69400043201212	1.798178983594612	0.6206349228549841	2.6872940715528504	0.8958214342481714	0.5268702818693409	0.5428165469086186	503-74-2	Isovaleric acid	CC(C)CC(=O)O	Organic compounds	Lipids and lipid-like molecules	Fatty Acyls	Fatty acids and conjugates	standardized (cv)
3959	-3.905467091018884	-3.404209	-4.625053879212413	-2.5010532644946943	2.124000614717719	1.350188871541316	1.8514470651522088	0.6306020833477863	2.754602698065505	-0.5012581924745723	0.5418303406983828	0.5262857142857142	50-78-2	Aspirin	CC(=O)Oc1ccccc1C(=O)O	Organic compounds	Benzenoids	Benzene and substituted derivatives	Benzoic acids and derivatives	standardized (cv)
3990	-4.413785798489456	-4.3725576	-5.827007970857249	-3.0671251426551915	2.7598828282020573	0.988162435071441	1.0293905750180132	-0.4250597372963521	2.3348230909057053	-0.0412281584137721	0.7028682555275643	0.7645740380641927	51235-04-2	Hexazinone	CN(C)c1nc(=O)n(C2CCCCC2)c(=O)n1C	Organic compounds	Organic nitrogen compounds	Organonitrogen compounds	Amines	standardized (cv)
4062	-4.806593994798198	-4.560562	-5.864376860779016	-2.6476163953943974	3.2167604653846187	0.4944099424151077	0.7404417891948878	-0.5633729235657104	2.6533875418189083	-0.2460318610091354	0.823620517076375	0.7006153846153846	52-51-7	Bronopol	O=[N+]([O-])C(Br)(CO)CO	Organic compounds	Organic 1,3-dipolar compounds	Allyl-type 1,3-dipolar organic compounds	Organic nitro compounds	standardized (cv)
4099	-3.2814016062210145	-4.202573	-5.537958309278339	-3.011136119078905	2.5268221901994337	1.9036898724587017	0.9825186797910036	-0.3528668305986224	2.173955359600811	0.9211712163497864	0.6434677382740408	0.5215811965811966	5307-14-2	2-Nitro-1,4-phenylenediamine	Nc1ccc(N)c([N+](=O)[O-])c1	Organic compounds	Benzenoids	Benzene and substituted derivatives	Nitrobenzenes	standardized (cv)
4119	-3.501689526639832	-5.2820835	-7.728071522358226	-3.689629672125806	4.03844185023242	1.8827463293056228	0.1023523476776519	-2.343635666412771	1.6948061838196486	1.780393984712707	1.036960451790023	0.6304061815246224	53378-51-1	Sodium diisobutyldithiophosphate	CC(C)COP(=S)([S-])OCC(C)C.[Na+]	Organic compounds	Organic acids and derivatives	Organic dithiophosphoric acids and derivatives	Dithiophosphate O-esters	standardized (cv)
4239	-5.66320172979543	-4.4096775	-5.677327000334517	-3.2811705550560624	2.396156445278455	-0.1350270474147596	1.118497196616069	-0.1491523179538467	2.247004127324608	-1.2535242243022662	0.6101777038362309	0.5675946341575416	55179-31-2	Bitertanol	CC(C)(C)C(O)C(Oc1ccc(-c2ccccc2)cc1)n1cncn1	Organic compounds	Benzenoids	Benzene and substituted derivatives	Biphenyls and derivatives	standardized (cv)
4244	-4.507719118047055	-4.797241	-6.079822589667835	-3.414098941387357	2.6657236482804776	1.0150718908862693	0.7255498027789012	-0.557031580734511	2.1086920675459666	0.2895220928904454	0.6792121751651781	0.4909982472308053	55283-68-6	Ethalfluralin	C=C(C)CN(CC)c1c([N+](=O)[O-])cc(C(F)(F)F)cc1[N+](=O)[O-]	Organic compounds	Benzenoids	Benzene and substituted derivatives	Aniline and substituted anilines	standardized (cv)
4254	-4.706848967734326	-4.7147374	-6.217966992518431	-3.3770101184239447	2.840956874094486	0.7420010628634166	0.7341126064975011	-0.7691169619206876	2.0718399121737985	0.0078884475793943	0.7234424438018179	0.6630415222587656	55406-53-6	3-Iodo-2-propynyl-N-butylcarbamate	CCCCNC(=O)OCC#CI	Organic compounds	Organic acids and derivatives	Carboxylic acids and derivatives	Amino acids, peptides, and analogues	standardized (cv)
4261	-3.198206255002697	-3.551981	-5.240439946164192	-2.564942510114116	2.675497436050076	2.7519155796586907	2.3981408659639643	0.709681888497196	3.385179324547272	0.353774717287342	0.6931287177639766	0.2833657803297272	555-43-1	Glyceryl tristearate	CCCCCCCCCCCCCCCCCC(=O)OCC(COC(=O)CCCCCCCCCCCCCCCCC)OC(=O)CCCCCCCCCCCCCCCCC	Organic compounds	Lipids and lipid-like molecules	Glycerolipids	Triradylcglycerols	standardized (cv)
4268	-4.175003549172604	-3.8642988	-5.639282057044023	-2.3768483700660314	3.262433686977992	0.6946915619552	1.0053962860061314	-0.7695869459162197	2.492846741061772	-0.3107047286769981	0.8304975577264437	0.640345282257047	556-52-5	Glycidol	OCC1CO1	Organic compounds	Organoheterocyclic compounds	Epoxides		standardized (cv)
4307	-6.605217748618587	-6.5986457	-8.015548675713411	-4.449266508692072	3.566282167021339	-1.020336088287925	-1.0137640286420897	-2.430667015382749	1.1356151516385895	-0.0065720615153157	0.9149609622850816	0.388248023715415	563-12-2	Ethion	CCOP(=S)(OCC)SCSP(=S)(OCC)OCC	Organic compounds	Organic acids and derivatives	Organic dithiophosphoric acids and derivatives	Dithiophosphate O-esters	standardized (cv)
4324	-3.676345014213365	-3.4530852	-4.583707708849605	-2.5098224471032022	2.073885261746403	1.3961842717575197	1.6194440880001484	0.4888215771212795	2.5627068388676824	-0.2232598301160751	0.5279394979388535	0.6551754385964912	56539-66-3	3-Methoxy-3-methylbutan-1-ol	COC(C)(C)CCO	Organic compounds	Organic oxygen compounds	Organooxygen compounds	Ethers	standardized (cv)
4326	-3.271945186199648	-3.8381727	-6.353330449676027	-3.048283759259796	3.305046690416231	2.4379791162364386	1.871751615798725	-0.6434061472399405	2.6616405431762904	0.5662274879794293	0.9138600005317166	0.5058908515455005	56554-53-1	Propane-1,2,3-triyl tris(3,5,5-trimethylhexanoate)	CC(CC(=O)OCC(COC(=O)CC(C)CC(C)(C)C)OC(=O)CC(C)CC(C)(C)C)CC(C)(C)C	Organic compounds	Lipids and lipid-like molecules	Glycerolipids	Triradylcglycerols	standardized (cv)
4354	-5.717194903465859	-3.8862464	-8.420374684337082	-2.384149744829569	6.0362249395075125	-0.9383204314631192	0.8926280436957077	-3.6415002123343423	2.39472472717317	-1.8309484606710589	1.6647632820163738	0.718131868131868	57-14-7	1,1-Dimethylhydrazine	CN(C)N	Organic compounds	Organic nitrogen compounds	Organonitrogen compounds	Hydrazines and derivatives	standardized (cv)
4418	-4.495475278115791	-3.670783	-5.333517067570455	-2.908756323717605	2.4247607438528496	0.7601999689581871	1.5848922181844527	-0.0778418204964768	2.3469189233563728	-0.8246922352080759	0.6484273095353439	0.7258823529411764	58-55-9	Theophylline	Cn1c(=O)c2[nH]cnc2n(C)c1=O	Organic compounds	Organoheterocyclic compounds	Imidazopyrimidines	Purines and purine derivatives	standardized (cv)
4486	-3.488028678727838	-3.4473438	-5.363947773825831	-2.8054781093886536	2.558469664437177	2.3276015270766157	2.3682863628533632	0.4516824319786228	3.0101520964158	-0.0406848524338925	0.705244363244487	0.3633108597875952	59487-23-9	C.I. Pigment Red 187	COc1cc(OC)c(NC(=O)c2cc3ccccc3c(N=Nc3cc(C(=O)Nc4ccc(C(N)=O)cc4)ccc3OC)c2O)cc1Cl	Organic compounds	Benzenoids	Naphthalenes	Naphthalenecarboxylic acids and derivatives	standardized (cv)
4502	-4.27426096079278	-5.6938434	-9.99093004915917	-3.727241712660745	6.263688336498425	1.2602169827558398	-0.1593654204529961	-4.456452105610549	1.8072362308878755	1.4195824039227958	1.6754185923931684	0.573423197492163	597-82-0	Phosphorothioic acid, O,O,O-triphenyl ester	S=P(Oc1ccccc1)(Oc1ccccc1)Oc1ccccc1	Organic compounds	Organic acids and derivatives	Organic thiophosphoric acids and derivatives	Thiophosphoric acid esters	standardized (cv)
4504	-3.0969615166838693	-3.8933172	-5.5566649337143215	-2.3968885671473963	3.159776366566925	1.778487543254985	0.9821318433204173	-0.6812158737754672	2.4785604927914577	0.7963557059113455	0.8047343106919363	0.5710308009843613	598-55-0	Methyl carbamate	COC(N)=O	Organic compounds	Organic acids and derivatives	Carboxylic acids and derivatives	Amino acids, peptides, and analogues	standardized (cv)
4583	-4.678166825161006	-4.0810847	-5.147669935498488	-3.169226050229325	1.9784438852691637	0.6916017562542622	1.2886838456291425	0.2220986459167802	2.200542531185944	-0.5970820969200394	0.5036538210967909	0.5728735632183908	613-62-7	Benzyl 2-naphthyl ether	c1ccc(COc2ccc3ccccc3c2)cc1	Organic compounds	Benzenoids	Naphthalenes		standardized (cv)
4589	-5.287095968448748	-4.6569295	-6.286626055895641	-3.539101699841346	2.7475243560542952	0.2109415144066548	0.8411080034463938	-0.7885885730402384	1.9589357830140568	-0.6301664754983083	0.7032304392566189	0.6878164642375169	615-54-3	1,2,4-Tribromobenzene	Brc1ccc(Br)c(Br)c1	Organic compounds	Benzenoids	Benzene and substituted derivatives	Halobenzenes	standardized (cv)
4634	-3.495037552590326	-3.7111752	-6.658364630089872	-2.482367415903008	4.175997214186864	2.5516940096185743	2.3355563692082213	-0.6116330678809716	3.564364146305892	0.2161376507330383	1.1360416383260326	0.5491062526705598	61791-12-6	Cremophor EL	CCCCCCC(O)CC=CCCCCCCCOC(=O)OCCOCC(COCCOC(=O)OCCCCCCCC=CCC(O)CCCCCC)OCCOC(=O)OCCCCCCCC=CCC(O)CCCCCC	Organic compounds	Lipids and lipid-like molecules	Fatty Acyls	Fatty alcohols	standardized (cv)
4676	-5.490016130478068	-4.9705734	-6.029979700880726	-3.318412223510447	2.711567477370279	0.0682831466467651	0.5877258584861107	-0.4716804237558926	2.2398870536143862	-0.5194427051850994	0.6970016192137394	0.4755521604330759	62476-59-9	Acifluorfen-sodium	O=C([O-])c1cc(Oc2ccc(C(F)(F)F)cc2Cl)ccc1[N+](=O)[O-].[Na+]	Organic compounds	Benzenoids	Benzene and substituted derivatives	Diphenylethers	standardized (cv)
4709	-4.223123019097642	-5.304589	-6.72093489963519	-2.671575013563744	4.049359886071446	0.9588976791618112	-0.1225680817699938	-1.538914201375737	2.5104456846957093	1.08146577561061	1.0584896662548202	0.5249026304232254	628-96-6	Ethylene glycol dinitrate	O=[N+]([O-])OCCO[N+](=O)[O-]	Organic compounds	Organic oxygen compounds	Organic oxoanionic compounds	Organic nitrates	standardized (cv)
4711	-2.940378771168051	-3.0270336	-4.369222718530604	-1.9643996836532092	2.4048230348773942	2.132150514802833	2.045495724781821	0.7033065674402811	3.108129602317675	0.0866547962605377	0.6124550924295775	0.2974358974358974	629-11-8	1,6-Hexanediol	OCCCCCCO	Organic compounds	Lipids and lipid-like molecules	Fatty Acyls	Fatty alcohols	standardized (cv)
4774	-3.253756684375237	-3.3349068	-4.176803049890203	-2.816012473229674	1.3607905766605288	2.5641773814846798	2.483027246322061	1.6411310159697137	3.0019215926302425	0.0811501321073069	0.3508643012310785	0.2310283600619735	6358-37-8	Butanamide, 2,2'-[(3,3'-dichloro[1,1'-biphenyl]-4,4'-diyl)bis(2,1-diazenediyl)]bis[N-(4-methylphenyl)-3-oxo-	CC(=O)C(=NNc1ccc(-c2ccc(NN=C(C(C)=O)C(=O)Nc3ccc(C)cc3)c(Cl)c2)cc1Cl)C(=O)Nc1ccc(C)cc1	Organic compounds	Benzenoids	Benzene and substituted derivatives	Biphenyls and derivatives	standardized (cv)
4976	-4.171846749575562	-4.3304014	-6.745747413205206	-3.126239823285678	3.619507589919528	1.344541851614499	1.185987168459664	-1.229358812015145	2.390148777904382	0.1585546710176997	0.9555042536813012	0.4879176201372998	65140-91-2	Calcium (3,5-di-tert-butyl-4-hydroxybenzyl monoethyl phosphonate)	CCOP(=O)([O-])Cc1cc(C(C)(C)C)c(O)c(C(C)(C)C)c1.CCOP(=O)([O-])Cc1cc(C(C)(C)C)c(O)c(C(C)(C)C)c1.[Ca+2]	Organic compounds	Benzenoids	Benzene and substituted derivatives	Phenylpropanes	standardized (cv)
4983	-4.73389472751006	-4.8616486	-6.131064848644892	-3.3166607475457006	2.814404101099191	0.9915595119234336	0.8638056870218852	-0.4056106092113982	2.408793491887793	0.1277538320602529	0.7164913850242394	0.670525124527814	65277-42-1	Ketoconazole	CC(=O)N1CCN(c2ccc(OCC3COC(Cn4ccnc4)(c4ccc(Cl)cc4Cl)O3)cc2)CC1	Organic compounds	Organoheterocyclic compounds	Diazinanes	Piperazines	standardized (cv)
5145	-4.446865012117938	-5.272267	-7.031686772924396	-3.7261091874953305	3.3055775854290657	1.2197605927414197	0.3943587223625728	-1.365061168065039	1.9405164173640264	0.8254018526586737	0.8416501550632103	0.460841618147121	678-39-7	8:2 Fluorotelomer alcohol	OCCC(F)(F)C(F)(F)C(F)(F)C(F)(F)C(F)(F)C(F)(F)C(F)(F)C(F)(F)F	Organic compounds	Organohalogen compounds	Alkyl halides	Alkyl fluorides	standardized (cv)
5172	-3.335022998844829	-3.4056816	-5.292810158599296	-2.91603030544768	2.376779853151616	2.4291740628957337	2.358515466825929	0.4713869031412671	2.848166756292883	0.0706586112625928	0.6628204153495935	0.3174767698055369	67990-05-0	2-Naphthalenecarboxamide, N-(5-chloro-2-methoxyphenyl)-3-hydroxy-4-[[2-methoxy-5-[(phenylamino)carbonyl]phenyl]azo]-	COc1ccc(C(=O)Nc2ccccc2)cc1N=Nc1c(O)c(C(=O)Nc2cc(Cl)ccc2OC)cc2ccccc12	Organic compounds	Benzenoids	Naphthalenes	Naphthalenecarboxylic acids and derivatives	standardized (cv)
5426	-2.844511169932268	-3.4436312	-4.479698103202655	-2.652202444150153	1.8274956590525024	2.42117201901718	1.822052014198857	0.7859850857467924	2.6134807447992947	0.5991200022479077	0.4657554375276774	0.4633333333333334	68551-19-9	Alkanes, C12-14-iso-	CCCCCCCCCCC(C)C	Organic compounds	Hydrocarbons	Saturated hydrocarbons	Alkanes	standardized (cv)
5484	-2.8706694379045072	-3.7758849	-5.240575442173158	-2.8413148031314424	2.399260639041716	2.580435095952821	1.6752196827679835	0.2105290916841699	2.6097897307258857	0.9052154288099704	0.6169465100578817	0.4666666666666667	68649-11-6	1-Decene, dimer, hydrogenated	CCCCCCCCC(C)C(C)CCCCCCCC	Organic compounds	Hydrocarbons	Saturated hydrocarbons	Alkanes	standardized (cv)
5609	-3.115783034075438	-3.2917335	-4.383271978483033	-1.9714932116598696	2.411778766823163	1.9567462518954464	1.780795804113273	0.6892573074878516	3.101036074311015	0.1759504692662368	0.6139723195240523	0.4998161538425833	6920-22-5	1,2-Hexanediol	CCCCC(O)CO	Organic compounds	Lipids and lipid-like molecules	Fatty Acyls	Fatty alcohols	standardized (cv)
5639	-8.293497934949725	-5.3023796	-6.36961384210984	-3.624522547759202	2.7450912943506376	-2.718622062446089	0.2724962676518635	-0.7947379696062039	1.9503533247444336	-2.991118326795428	0.7060375645586677	0.5778747082145073	69806-40-2	Haloxyfop-methyl	COC(=O)C(C)Oc1ccc(Oc2ncc(C(F)(F)F)cc2Cl)cc1	Organic compounds	Benzenoids	Benzene and substituted derivatives	2-phenoxypropionic acid esters	standardized (cv)
5640	-5.731381196324476	-4.823863	-6.158246127389667	-3.323836959319063	2.834409168070604	-0.1477676028245552	0.7597505525190967	-0.5746325338897464	2.2597766341808576	-0.9075181668444952	0.7217721183634863	0.6114612194945821	69806-50-4	Fluazifop-butyl	CCCCOC(=O)C(C)Oc1ccc(Oc2ccc(C(F)(F)F)cn2)cc1	Organic compounds	Benzenoids	Benzene and substituted derivatives	2-phenoxypropionic acid esters	standardized (cv)
5714	-4.918833559718499	-4.6164584	-5.687274049323023	-3.3927250107785056	2.294549038544517	0.4197882530681568	0.722163385143297	-0.3486522365363663	1.9458968020081504	-0.3023751437333919	0.5842054786136245	0.5244665718349929	709-98-8	Propanil	CCC(=O)Nc1ccc(Cl)c(Cl)c1	Organic compounds	Benzenoids	Benzene and substituted derivatives	Anilides	standardized (cv)
5731	-2.7684200475392187	-3.0255694	-4.253803319510468	-2.312137386242604	1.9416659332678643	2.176802269096122	1.919652865790157	0.6914189971248724	2.633084930392737	0.2571493913951075	0.5033314434170691	0.0769230769230769	71-41-0	1-Pentanol	CCCCCO	Organic compounds	Organic oxygen compounds	Organooxygen compounds	Alcohols and polyols	standardized (cv)
5783	-4.04649620596774	-3.7809463	-5.635622893727808	-2.630202070932863	3.005420822794945	1.5313780182032606	1.7969279792484651	-0.0577486695568072	2.947672153238138	-0.2655499512375154	0.774490937261461	0.6195194589463693	7237-83-4	tris(oxiran-2-ylmethyl) benzene-1,2,4-tricarboxylate	O=C(OCC1CO1)c1ccc(C(=O)OCC2CO2)c(C(=O)OCC2CO2)c1	Organic compounds	Benzenoids	Benzene and substituted derivatives	Benzoic acids and derivatives	standardized (cv)
5794	-4.444262169656483	-5.6782775	-9.57382089492808	-3.664941975902857	5.908878919025224	1.058205919573007	-0.1758093946803562	-4.071352805698592	1.8375261133266327	1.2340153228667106	1.5522761069348394	0.605482752541576	72-55-9	p,p'-DDE	ClC(Cl)=C(c1ccc(Cl)cc1)c1ccc(Cl)cc1	Organic compounds	Benzenoids	Benzene and substituted derivatives	Diphenylmethanes	standardized (cv)
5864	-5.3234271163162745	-4.827608	-6.030283287896374	-3.466862694591124	2.56342059330525	0.2751883246450531	0.771007341253553	-0.4316678469350465	2.1317527463702035	-0.4958190077957667	0.6527212629104423	0.7389599317988065	742693-38-5	SSR504734	O=C(NC(c1ccccc1)C1CCCCN1)c1cccc(C(F)(F)F)c1Cl	Organic compounds	Benzenoids	Benzene and substituted derivatives	Benzoic acids and derivatives	standardized (cv)
5984	-3.126829800090701	-3.323268	-5.173406664616951	-1.8806654937477372	3.2927411708692134	1.7431231882285736	1.546685054658408	-0.3034536762976761	2.989287494571537	0.1964381366158418	0.8388082508970863	0.6327380952380952	75-65-0	tert-Butyl alcohol	CC(C)(C)O	Organic compounds	Organic oxygen compounds	Organooxygen compounds	Alcohols and polyols	standardized (cv)
5999	-4.697350831243575	-3.8211174	-5.726124875597876	-2.558835567103156	3.16728930849472	0.2326093478191037	1.1088427797837268	-0.7961646965351972	2.371124611959523	-0.8762334301205286	0.8123267883188442	0.6076470588235294	75-86-5	2-Hydroxy-2-methylpropanenitrile	CC(C)(O)C#N	Organic compounds	Organic oxygen compounds	Organooxygen compounds	Alcohols and polyols	standardized (cv)
6046	-3.7657357285128414	-3.7558415	-5.442887147425267	-2.7669247878841645	2.675962359541103	1.433462514897872	1.4433567599153718	-0.2436889040145538	2.432273455526549	-0.009894234906274	0.6930664112010513	0.6825382855131139	764-99-8	{2-[2-(Ethenyloxy)ethoxy]ethoxy}ethene	C=COCCOCCOC=C	Organic compounds	Organic oxygen compounds	Organooxygen compounds	Ethers	standardized (cv)
6050	-5.715983287625536	-5.2934766	-6.373545821622544	-3.595233160032685	2.778312661589859	-0.1444980644195118	0.2780086350392636	-0.8020605984165198	1.9762520631733396	-0.42250670605205	0.7145886210451258	0.5381775333857031	76578-14-8	Quizalofop-ethyl	CCOC(=O)C(C)Oc1ccc(Oc2cnc3cc(Cl)ccc3n2)cc1	Organic compounds	Benzenoids	Benzene and substituted derivatives	2-phenoxypropionic acid esters	standardized (cv)
6165	-2.559328968321597	-3.684457	-5.678779696304812	-2.755996389009833	2.9227833072949787	3.305605521381268	2.180477421056024	0.1861547933980531	3.108938100693032	1.1251280953533298	0.7795988219874019	0.5634358099878266	77804-81-0	C.I. Pigment Yellow 180	CC(=O)C(=NNc1cccc(OCCOc2ccccc2N=NC(C(C)=O)C(=O)Nc2ccc3[nH]c(=O)[nH]c3c2)c1)C(=O)Nc1ccc2[nH]c(=O)[nH]c2c1	Organic compounds	Organic acids and derivatives	Carboxylic acids and derivatives	Amino acids, peptides, and analogues	standardized (cv)
6232	-3.0667906318724256	-3.7195938	-5.644831396862662	-2.5408131539607317	3.1040182429019305	2.3745666750706333	1.721763532163748	-0.2034740899196029	2.900544152982328	0.6528031314790148	0.8007785903849526	0.5782604323780794	77-93-0	Triethyl citrate	CCOC(=O)CC(O)(CC(=O)OCC)C(=O)OCC	Organic compounds	Organic acids and derivatives	Carboxylic acids and derivatives	Tricarboxylic acids and derivatives	standardized (cv)
6270	-3.8693454038344	-3.8349917	-5.153346580829366	-2.965640205575475	2.187706375253891	1.330094356726688	1.3644480576980045	0.0460931797317221	2.2337995549856133	-0.034353710337696	0.5612638194257039	0.6451461973201102	78-69-3	3,7-Dimethyl-3-octanol	CCC(C)(O)CCCC(C)C	Organic compounds	Organic oxygen compounds	Organooxygen compounds	Alcohols and polyols	standardized (cv)
6288	-5.170027629704754	-4.402951	-5.55681121404979	-3.297130767525982	2.259680446523808	-0.0514686224663244	0.7156082413178216	-0.4382522068113602	1.821428239712448	-0.7670768660023617	0.5760846514732251	0.7209090909090909	79-01-6	Trichloroethylene	ClC=C(Cl)Cl	Organic compounds	Organohalogen compounds	Vinyl halides	Vinyl chlorides	standardized (cv)
6346	-3.74629561542175	-4.255713	-5.459816147292568	-3.021176782774789	2.4386393645177784	1.7870327735431908	1.277615398527754	0.0735122416723732	2.512151606190152	0.5094173705706817	0.6218999860271095	0.6895514232107987	8002-74-2	Hydrocarbon waxes	CCCNCC(O)COc1ccccc1C(=O)CCc1ccccc1	Organic compounds	Phenylpropanoids and polyketides	Linear 1,3-diarylpropanoids		standardized (cv)
6390	-4.398609600935975	-4.0458217	-5.054061188522394	-3.257528196910804	1.7965329916115902	0.8168904890507773	1.1696784200205734	0.1614389014643585	1.9579718930759489	-0.3527879342184459	0.4576336875101004	0.4868423364075537	80-46-6	4-(2-Methylbutan-2-yl)phenol	CCC(C)(C)c1ccc(O)cc1	Organic compounds	Benzenoids	Benzene and substituted derivatives	Phenylpropanes	standardized (cv)
6427	-2.945050076652844	-3.6779091	-5.243524772535722	-2.907158653109718	2.336366119426004	2.4720577529169185	1.7391986892146156	0.17358305703404	2.509949176460044	0.7328590591656376	0.6178814790625543	0.5831157059314954	81334-34-1	Imazapyr	CC(C)C1(C)N=C(c2ncccc2C(=O)O)NC1=O	Organic compounds	Organic acids and derivatives	Carboxylic acids and derivatives	Amino acids, peptides, and analogues	standardized (cv)
6468	-5.500076449991258	-5.3366313	-6.911519867826937	-3.6038801365573714	3.3076397312695653	0.1132747965210284	0.2767199371234953	-1.29816862131465	2.0094711099549154	-0.1634451519260729	0.8425090181212693	0.6103515463985408	82560-54-1	Benfuracarb	CCOC(=O)CCN(SN(C)C(=O)Oc1cccc2c1OC(C)(C)C2)C(C)C	Organic compounds	Organoheterocyclic compounds	Coumarans		standardized (cv)
6494	-4.569018901186926	-4.6801443	-8.847863456270687	-3.3887083623288947	5.459155093941792	1.0487339842639618	0.9376085778652836	-3.2301105708198	2.229044523121993	0.1111254088106328	1.5104108927794422	0.6905230218769167	83-46-5	beta-Sitosterol	CCC(CCC(C)C1CCC2C3CC=C4CC(O)CCC4(C)C3CCC12C)C(C)C	Organic compounds	Lipids and lipid-like molecules	Steroids and steroid derivatives	Stigmastanes and derivatives	standardized (cv)
6500	-4.648535886333468	-4.808932	-5.697705133943557	-3.621011133110159	2.0766940008333976	0.8165226104707315	0.656126689305096	-0.2326466371393573	1.84404736369404	0.1603959412116982	0.529570549954526	0.5989181406828465	83657-17-4	Uniconazole-P	CC(C)(C)C(O)C(=Cc1ccc(Cl)cc1)n1cncn1	Organic compounds	Phenylpropanoids and polyketides	Cinnamyl alcohols		standardized (cv)
6574	-4.880000692187986	-4.015878	-5.7816977906556986	-2.910170728311021	2.8715270623446774	0.4385134068804926	1.302635903196962	-0.4631836915872199	2.408343370757457	-0.8641224916569801	0.7394448476611264	0.5509820302389962	84-65-1	Anthraquinone	O=C1c2ccccc2C(=O)c2ccccc21	Organic compounds	Benzenoids	Anthracenes	Anthraquinones	standardized (cv)
6800	-5.858099632380695	-5.3917093	-9.200419713243429	-3.57333928396057	5.627080429282858	-0.1165619904624969	0.3498283008316439	-3.4588820713252293	2.168198357957628	-0.4663903046829407	1.4949759740603072	0.70601829543006	87-82-1	Hexabromobenzene	Brc1c(Br)c(Br)c(Br)c(Br)c1Br	Organic compounds	Benzenoids	Benzene and substituted derivatives	Halobenzenes	standardized (cv)
6868	-4.320778129334347	-3.8347685	-5.209552473294618	-3.061598638691371	2.147953834603247	0.86174208777145	1.3477516940516416	-0.0270322561888215	2.1209215784144257	-0.4860095956276815	0.5586551322791831	0.7161204227607558	89-82-7	R-(+)-Pulegone	CC(C)=C1CCC(C)CC1=O	Organic compounds	Lipids and lipid-like molecules	Prenol lipids	Monoterpenoids	standardized (cv)
6913	-4.645565748754339	-3.7901063	-5.145195016631494	-3.0483266035363847	2.096868413095109	0.5133181867405022	1.3687776527547315	0.0136889188633475	2.1105573319584563	-0.8554594522150323	0.5469991108480365	0.4969467787114846	90-15-3	1-Naphthol	Oc1cccc2ccccc12	Organic compounds	Benzenoids	Naphthalenes	Naphthols and derivatives	standardized (cv)
7150	-3.5616314222584973	-3.8989	-5.322490983491008	-2.918845023239561	2.4036459602514464	1.6264867473773872	1.2892181375273657	-0.1343728138551232	2.269273146396323	0.3372686097849597	0.6150925593648088	0.5496615312791784	92-52-4	Biphenyl	c1ccc(-c2ccccc2)cc1	Organic compounds	Benzenoids	Benzene and substituted derivatives	Biphenyls and derivatives	standardized (cv)
7163	-5.916238115460075	-4.6918716	-5.460196318524495	-3.37345454575095	2.0867417727735447	-0.6508494760865676	0.5735170147310117	-0.1948076791509871	1.8919340936225573	-1.224366472393669	0.5407658139247971	0.4670944741532977	92-87-5	Benzidine	Nc1ccc(-c2ccc(N)cc2)cc1	Organic compounds	Benzenoids	Benzene and substituted derivatives	Biphenyls and derivatives	standardized (cv)
7262	-5.063884605609816	-4.6291347	-5.982024716013291	-3.269600651699187	2.712424064314104	0.5587282875349436	0.9934782513319396	-0.3594118228685313	2.353012241445573	-0.434749950611037	0.691927868178081	0.3989887267904509	94125-34-5	Prosulfuron	COc1nc(C)nc(NC(=O)NS(=O)(=O)c2ccccc2CCC(F)(F)F)n1	Organic compounds	Organic nitrogen compounds	Organonitrogen compounds	Sulfonylureas	standardized (cv)
7325	-3.954392242338749	-4.715558	-5.759746614767769	-3.5471314849727134	2.212615129795056	1.467900416109828	0.7067346193699215	-0.3374539563191921	1.8751611734758635	0.7611658097242393	0.5634641873789251	0.5427690318532132	95-33-0	N-Cyclohexyl-2-benzothiazolesulfenamide	c1ccc2sc(SNC3CCCCC3)nc2c1	Organic compounds	Organoheterocyclic compounds	Benzothiazoles		standardized (cv)
7337	-3.9703685440635423	-4.1940074	-5.542120321938032	-3.3656826426226223	2.176437679315409	1.1320171327160944	0.9083782859455656	-0.4397346451583947	1.7367030341570149	0.2236388526344557	0.5613143409061037	0.5135714285714286	95-49-8	2-Chlorotoluene	Cc1ccccc1Cl	Organic compounds	Benzenoids	Benzene and substituted derivatives	Halobenzenes	standardized (cv)
7377	-4.548692889004761	-4.5284004	-5.6803180435643945	-3.543641663091956	2.136676380472439	0.8996810143417852	0.919973487122796	-0.231944140217848	1.9047322402545908	-0.0202924678621831	0.5439350717406356	0.6288611388611388	96-11-7	Propane, 1,2,3-tribromo-	BrCC(Br)CBr	Organic compounds	Organohalogen compounds	Organobromides		standardized (cv)
7382	-5.383806817015756	-4.250468	-5.654270318043476	-3.0521004188243013	2.602169899219174	-0.2152150599845868	0.9181239696294832	-0.485678561012306	2.116491338206868	-1.133339039763559	0.6624328306161072	0.6119347319347319	96-18-4	1,2,3-Trichloropropane	ClCC(Cl)CCl	Organic compounds	Organohalogen compounds	Organochlorides		standardized (cv)
7407	-4.907400541800659	-4.5219793	-6.006883655797164	-3.1579983036499724	2.848885352147192	0.6471455512652285	1.0325667680137416	-0.4523375627312762	2.396547789415916	-0.3854212098304446	0.7257711895889649	0.5846390168970814	96-69-5	4,4'-Thiobis(6-tert-butyl-m-cresol)	Cc1cc(O)c(C(C)(C)C)cc1Sc1cc(C(C)(C)C)c(O)cc1C	Organic compounds	Organosulfur compounds	Thioethers	Aryl thioethers	standardized (cv)
7418	-4.032623702173133	-4.6499124	-6.355638873637915	-3.1338054670448425	3.2218334065930723	1.6123552033594657	0.9950665630912944	-0.7106599681053161	2.511173438487756	0.6172886551571892	0.8204207831543574	0.76223711823421	97322-87-7	Troglitazone	Cc1c(C)c2c(c(C)c1O)CCC(C)(COc1ccc(Cc3sc(=O)[nH]c3O)cc1)O2	Organic compounds	Organoheterocyclic compounds	Benzopyrans	1-benzopyrans	standardized (cv)
7422	-5.129683859593563	-4.4423103	-5.677193089220372	-3.200933048776335	2.4762600404440365	0.2492987639652738	0.9366722722452197	-0.2982104656615342	2.178049574782502	-0.6873735263416103	0.6316808994402233	0.6815528293545535	97-39-2	1,3-Bis(2-methylphenyl)guanidine	Cc1ccccc1N=C(N)Nc1ccccc1C	Organic compounds	Benzenoids	Benzene and substituted derivatives	Toluenes	standardized (cv)
7521	-3.2378693422815314	-3.7038145	-5.241712155150089	-1.8514426950388223	3.3902694601112664	1.7445014051745484	1.2785562479915955	-0.259341407694009	3.130928052417257	0.4659451642492302	0.8630560400205157	0.667247899159664	993-13-5	Methyl phosphonic acid	CP(=O)(O)O	Organic compounds	Organic acids and derivatives	Organic phosphonic acids and derivatives	Organic phosphonic acids	standardized (cv)
7533	-5.226294004768732	-4.9314756	-6.209912722161501	-3.512377297033619	2.6975354251278825	0.2998267778836265	0.5946451545054362	-0.6837919395091426	2.01374348561874	-0.2948183654254706	0.6870225813820053	0.7137933817594835	99607-70-2	Cloquintocet-mexyl	CCCCCC(C)OC(=O)COc1ccc(Cl)c2cccnc12	Organic compounds	Benzenoids	Benzene and substituted derivatives	Phenoxyacetic acid derivatives	standardized (cv)
7540	-3.7168150845349857	-3.7824953	-5.265401829379878	-2.934955332812972	2.3304464965669065	1.4301497124547615	1.364469551614072	-0.1184370323901308	2.212009464176776	0.0656801757036618	0.6050960470801188	0.6439756158873806	99-82-1	p-Menthane	CC1CCC(C(C)C)CC1	Organic compounds	Lipids and lipid-like molecules	Prenol lipids	Monoterpenoids	standardized (cv)
7549	-4.33126699963181	-4.396538	-5.663164565583019	-3.118739926979215	2.544424638603804	0.7997418131588303	0.7344710272196586	-0.5321557527923788	2.0122688858114253	0.0652707811299091	0.649040386473224	0.4953484044559559	99-97-8	N,N,4-Trimethylaniline	Cc1ccc(N(C)C)cc1	Organic compounds	Benzenoids	Benzene and substituted derivatives	Toluenes	standardized (cv)
7696	-3.2566060170035764	-4.0030227	-5.717801656577687	-2.561249856901405	3.156551799676282	2.33048055174739	1.5840639124796938	-0.1307150878267202	3.025836711849562	0.7464166537422732	0.803542456115507	0.6563260869565217	NOCAS_1-(2,6-bis(4-tolyl)-1,3-dioxano(5,4-d)-	1-(2,6-bis(4-tolyl)-1,3-dioxano(5,4-d)-1,3-dioxan-4-yl)ethane-1,2-diol	Cc1ccc(C2OC3COC(c4ccc(C)cc4)OC3C(C(O)CO)O2)cc1	Organic compounds	Benzenoids	Benzene and substituted derivatives	Toluenes	standardized (cv)
7870	-4.394459555938237	-4.5268426	-6.043780494047928	-3.2531600033966583	2.790620490651269	1.1550905236700282	1.0227074852878577	-0.4942304144396624	2.296390076211607	0.1323830382084914	0.7103900444680481	0.7572039377136829	NOCAS_2,2'-((3,3',5,5'-tetramethyl-(1,1'-biph	2,2'-((3,3',5,5'-tetramethyl-(1,1'-biphenyl)-4,4'-diyl)-bis(oxymethylene))-bis-oxirane	Cc1cc(-c2cc(C)c(OCC3CO3)c(C)c2)cc(C)c1OCC1CO1	Organic compounds	Benzenoids	Benzene and substituted derivatives	Biphenyls and derivatives	standardized (cv)
7906	-4.902538617687802	-4.686514	-6.063954782875325	-3.0746917066473234	2.989263076228002	0.4318930160513338	0.647917742891265	-0.7295231491361894	2.2597399270918124	-0.2160247169309661	0.7609776760165193	0.6394214251357109	NOCAS_2,3-dichloro-5-trifluoromethylpyridine	2,3-dichloro-5-trifluoromethylpyridine	FC(F)(F)c1cnc(Cl)c(Cl)c1	Organic compounds	Organoheterocyclic compounds	Pyridines and derivatives	Halopyridines	standardized (cv)
8304	-4.4912964184472965	-4.4173574	-5.675366486575722	-3.2055699215553144	2.469796565020408	1.039465320865347	1.1134042924246612	-0.1446047472630784	2.325191817757329	-0.0739389736841129	0.6297089146360723	0.7591273819469307	NOCAS_57870	CJ-011802	NC(=O)N(O)Cc1ccc2c(c1)CCCN2CCCc1ccccc1	Organic compounds	Organoheterocyclic compounds	Quinolines and derivatives	Hydroquinolines	standardized (cv)
8941	-3.875818006477403	-4.237957	-6.162748681713915	-2.8378795032784105	3.3248691784355047	1.9682246574942608	1.6060856755778228	-0.3187060177422512	3.0061631606932533	0.362138994255019	0.8486864247523216	0.6673700015805278	NOCAS_dodecyl 3-(2-(3-benzyl-4-ethoxy-2,5-dio	dodecyl 3-(2-(3-benzyl-4-ethoxy-2,5-dioxoimidazolidin-1-yl)-4,4-dimethyl-3-oxovaleramido)-4-chlorobenzoate	CCCCCCCCCCCCOC(=O)c1ccc(Cl)c(NC(=O)C(C(=O)C(C)(C)C)n2c(O)c(OCC)n(Cc3ccccc3)c2=O)c1	Organic compounds	Benzenoids	Benzene and substituted derivatives	Benzoic acids and derivatives	standardized (cv)
10166	-9.04771522803075	-9.881064	-10.883190345469858	-4.5529806800259	6.330209665443958	-3.5157001606532146	-4.349049354033714	-5.351175278092323	0.9790343873516352	0.8333491869472773	1.7869586710364225	0.3668144499178982	57117-41-6	1,2,3,7,8-Pentachlorodibenzofuran	Clc1cc2oc3cc(Cl)c(Cl)c(Cl)c3c2cc1Cl	Organic compounds	Organoheterocyclic compounds	Benzofurans	Dibenzofurans	standardized (cv)
[truncated: 1,112 more rows]
