# Supplementary material for: Uncertainty-aware machine learning to predict non-cancer human toxicity for the global chemicals market
Source: Nat Commun. 2026 Jan 7;17:647. doi: 10.1038/s41467-025-67374-4 (PMC12816579; doi:10.1038/s41467-025-67374-4)
Supplement: Supplementary file 4 — Source Data [file 41467_2025_67374_MOESM4_ESM.zip › Source Data/Figure S1-23a.csv]

feature	importance
VSA_EState10	0.1653642502514225
VSA_EState10	0.15566462905684397
VSA_EState10	0.005030790962015443
VSA_EState10	0.08255273544379994
VSA_EState10	0.1651100808919399
VSA_EState10	0.0
VSA_EState10	0.14966383079006698
VSA_EState10	0.00468970404114925
VSA_EState10	0.13963175815884757
VSA_EState10	0.16027072347358207
VSA_EState10	0.0
VSA_EState10	0.0
VSA_EState10	0.06272182316919431
VSA_EState10	0.0
VSA_EState10	0.165158330003781
VSA_EState10	0.19177750047796524
VSA_EState10	0.0
VSA_EState10	0.00601458125595856
VSA_EState10	0.0
VSA_EState10	0.19777206555185253
VSA_EState10	0.0
VSA_EState10	0.0034652858279382898
VSA_EState10	0.18241859150751755
VSA_EState10	0.006711893898175664
VSA_EState10	0.0
VSA_EState10	0.013613460359515182
VSA_EState10	0.15610670584199265
VSA_EState10	0.1612504634298101
VSA_EState10	0.15875667458240242
VSA_EState10	0.1367064821287945
VSA_EState10	0.18334778230296048
VSA_EState10	0.008501364500632557
VSA_EState10	0.011099404048840869
VSA_EState10	0.037263248802991276
VSA_EState10	0.0
VSA_EState10	0.1662080126746134
VSA_EState10	0.21283053416541214
VSA_EState10	0.0
VSA_EState10	0.16431800124697293
VSA_EState10	0.0
VSA_EState10	0.16177459345851758
VSA_EState10	0.14914882578044503
VSA_EState10	0.0
VSA_EState10	0.06509899143650212
VSA_EState10	0.007067614145592121
VSA_EState10	0.1486685937509374
VSA_EState10	0.17839063974581182
VSA_EState10	0.0029488142998413884
VSA_EState10	0.11508648214086982
VSA_EState10	0.16638867945254285
VSA_EState10	0.0
VSA_EState10	0.004249948900704159
VSA_EState10	0.0
VSA_EState10	0.006302474856051543
VSA_EState10	0.0
VSA_EState10	0.06623100779890247
VSA_EState10	0.0023017554664893714
VSA_EState10	0.003952397870242551
VSA_EState10	0.15475657081962363
VSA_EState10	0.17455646270079775
VSA_EState10	0.19061971068887404
VSA_EState10	0.17529893923886203
VSA_EState10	0.0
VSA_EState10	0.0
VSA_EState10	0.0
VSA_EState10	0.0
VSA_EState10	0.17383542156607362
VSA_EState10	0.003153809174391829
VSA_EState10	0.07822956046106816
VSA_EState10	0.0
VSA_EState10	0.18791977720286024
VSA_EState10	0.018063465604498914
VSA_EState10	0.0
VSA_EState10	0.0
VSA_EState10	0.14181825384120825
VSA_EState10	0.0
VSA_EState10	0.1802839615795942
VSA_EState10	0.010721491277691678
VSA_EState10	0.17156746699228767
VSA_EState10	0.2235982948228278
VSA_EState10	0.15281278493388104
VSA_EState10	0.189632052091408
VSA_EState10	0.1796750383865809
VSA_EState10	0.005921115499826107
VSA_EState10	0.005556702438715398
VSA_EState10	0.14783898645947213
VSA_EState10	0.019041678027107337
VSA_EState10	0.0
VSA_EState10	0.0
VSA_EState10	0.0032705885584311824
VSA_EState10	0.0
VSA_EState10	0.1750122717452686
VSA_EState10	0.0
VSA_EState10	0.0
VSA_EState10	0.010320486468620755
VSA_EState10	0.18903261670994934
VSA_EState10	0.17778242573054973
VSA_EState10	0.0
VSA_EState10	0.0
VSA_EState10	0.03250335015412648
VSA_EState10	0.0
VSA_EState10	0.15098508406870897
VSA_EState10	0.002377483948167159
VSA_EState10	0.0
VSA_EState10	0.1538681962878726
VSA_EState10	0.004439742934233966
VSA_EState10	0.15892006901243547
VSA_EState10	0.007335211463628123
VSA_EState10	0.16199255315392624
VSA_EState10	0.0
VSA_EState10	0.1746833659861055
VSA_EState10	0.16087074148020122
VSA_EState10	0.0
VSA_EState10	0.208296912352371
VSA_EState10	0.16986927915273028
VSA_EState10	0.19163463347252566
VSA_EState10	0.18507464083049055
VSA_EState10	0.0
VSA_EState10	0.004463289477535484
VSA_EState10	0.0
VSA_EState10	0.008950490142998742
VSA_EState10	0.0
VSA_EState10	0.0
VSA_EState10	0.0
VSA_EState10	0.15974037461359653
VSA_EState10	0.009943550769376057
VSA_EState10	0.17156227475202798
VSA_EState10	0.04235483295020209
VSA_EState10	0.0
VSA_EState10	0.15652354015930556
VSA_EState10	0.0
VSA_EState10	0.20863869150183575
VSA_EState10	0.0712792798214261
VSA_EState10	0.2214826809049835
VSA_EState10	0.16045460085597188
VSA_EState10	0.0
VSA_EState10	0.004257513437699142
VSA_EState10	0.0
VSA_EState10	0.0
VSA_EState10	0.0
VSA_EState10	0.004077056720247978
VSA_EState10	0.0
VSA_EState10	0.0
VSA_EState10	0.0
VSA_EState10	0.1728483494355418
VSA_EState10	0.20696975389003336
VSA_EState10	0.0
VSA_EState10	0.17431200472817543
VSA_EState10	0.002720577664848446
VSA_EState10	0.20914070994625195
VSA_EState10	0.16505348836710493
VSA_EState10	0.0
VSA_EState10	0.0
VSA_EState10	0.04154571176011806
VSA_EState10	0.1722058218197363
VSA_EState10	0.0
VSA_EState10	0.1795893999036803
VSA_EState10	0.1371601569041032
VSA_EState10	0.16203579896209788
VSA_EState10	0.18437726783607805
VSA_EState10	0.0
VSA_EState10	0.16453018329869323
VSA_EState10	0.21173195563340924
VSA_EState10	0.0
VSA_EState10	0.18067864455643862
VSA_EState10	0.0
VSA_EState10	0.0
VSA_EState10	0.1748716091363107
VSA_EState10	0.13512074527475645
VSA_EState10	0.18389381961647988
VSA_EState10	0.1494198164183362
VSA_EState10	0.003843906770550675
VSA_EState10	0.02001904067113308
VSA_EState10	0.003159389651436423
VSA_EState10	0.0
VSA_EState10	0.006889360896938872
VSA_EState10	0.22062213307012216
VSA_EState10	0.1792172599265088
VSA_EState10	0.1898721487866407
VSA_EState10	0.0
VSA_EState10	0.1628159660595558
VSA_EState10	0.223341862623792
VSA_EState10	0.19203229458166735
VSA_EState10	0.0
VSA_EState10	0.01023946566895755
VSA_EState10	0.0
VSA_EState10	0.16772784947499594
VSA_EState10	0.0
VSA_EState10	0.006247912111007269
VSA_EState10	0.1728012501822925
VSA_EState10	0.11317521473918209
VSA_EState10	0.0019274080042698753
VSA_EState10	0.009874156524546356
VSA_EState10	0.0020215809172710137
VSA_EState10	0.005618985966436115
VSA_EState10	0.16790112763580572
VSA_EState10	0.0
VSA_EState10	0.0
VSA_EState10	0.18167360118353562
VSA_EState10	0.18437174369753526
VSA_EState10	0.007111984436914879
VSA_EState10	0.1945700692369952
VSA_EState10	0.19707689864463282
VSA_EState10	0.0
VSA_EState10	0.0
VSA_EState10	0.00483050964998175
VSA_EState10	0.0027646718177066687
VSA_EState10	0.0
VSA_EState10	0.1506292919064003
VSA_EState10	0.05984820902643679
VSA_EState10	0.0
VSA_EState10	0.003269388506099417
VSA_EState10	0.15577356874356957
VSA_EState10	0.0
VSA_EState10	0.0
VSA_EState10	0.18515614096901797
VSA_EState10	0.01405995513726889
VSA_EState10	0.0
VSA_EState10	0.18350215834409475
VSA_EState10	0.0
VSA_EState10	0.009258889037381516
VSA_EState10	0.006658195828119285
VSA_EState10	0.0034147251204824495
VSA_EState10	0.06917320831667823
VSA_EState10	0.17046039893293974
VSA_EState10	0.0
VSA_EState10	0.0037002505453824818
VSA_EState10	0.0
VSA_EState10	0.017325021164495885
VSA_EState10	0.2027348980338183
VSA_EState10	0.0
VSA_EState10	0.0031869693830879056
VSA_EState10	0.2209872621779057
VSA_EState10	0.17657978165328422
VSA_EState10	0.17832110770904688
VSA_EState10	0.15233138965850027
VSA_EState10	0.17932116986887672
VSA_EState10	0.16933258073510576
VSA_EState10	0.0
VSA_EState10	0.1685739193338156
VSA_EState10	0.18884002067861702
VSA_EState10	0.0
VSA_EState10	0.1749519163748835
VSA_EState10	0.0
VSA_EState10	0.03175928993796285
VSA_EState10	0.0
VSA_EState10	0.0038131101166638385
VSA_EState10	0.0267501063560023
VSA_EState10	0.1691946153507385
VSA_EState10	0.16323626755076126
VSA_EState10	0.0
VSA_EState10	0.0044213066737045
VSA_EState10	0.18815787893715322
VSA_EState10	0.19170491899613823
VSA_EState10	0.16760199009896928
VSA_EState10	0.16747287352075246
VSA_EState10	0.2212579974818015
VSA_EState10	0.16002496150142886
VSA_EState10	0.0
VSA_EState10	0.0
VSA_EState10	0.03931667647279616
VSA_EState10	0.13144704709163707
VSA_EState10	0.19449738441338352
VSA_EState10	0.0
VSA_EState10	0.21308225843798032
VSA_EState10	0.0
VSA_EState10	0.0
VSA_EState10	0.0
VSA_EState10	0.01673844344338395
VSA_EState10	0.1926997617314282
VSA_EState10	0.01460750488539013
VSA_EState10	0.019643950726029404
VSA_EState10	0.006133367330623913
VSA_EState10	0.006605072644232032
VSA_EState10	0.016702320886039315
VSA_EState10	0.0
VSA_EState10	0.0
VSA_EState10	0.014274081185693375
VSA_EState10	0.15261181970999538
VSA_EState10	0.20214397336369488
VSA_EState10	0.19021948256598034
VSA_EState10	0.19037759807014895
VSA_EState10	0.0
VSA_EState10	0.06799242334749306
VSA_EState10	0.0
VSA_EState10	0.017568048241627356
VSA_EState10	0.0
VSA_EState10	0.15942444936810304
VSA_EState10	0.0
VSA_EState10	0.17296507282530277
VSA_EState10	0.1634778470458362
VSA_EState10	0.1401619244862912
VSA_EState10	0.18286187476008092
VSA_EState10	0.16149758682085488
VSA_EState10	0.19201031131387503
VSA_EState10	0.16536424506802497
VSA_EState10	0.16176513068668386
VSA_EState10	0.002184115496528644
VSA_EState10	0.14144690108390437
VSA_EState10	0.0026599851236317894
VSA_EState10	0.003253877055280731
VSA_EState10	0.0
VSA_EState10	0.15530972553157055
VSA_EState10	0.02607665963030438
VSA_EState10	0.0021747199183987684
VSA_EState10	0.17361193999936275
VSA_EState10	0.004923732577955835
VSA_EState10	0.02761184517831084
VSA_EState10	0.17222009141839123
VSA_EState10	0.1698942191296889
VSA_EState10	0.17212836716115054
VSA_EState10	0.0
VSA_EState10	0.20661755764759182
VSA_EState10	0.20786201187647257
VSA_EState10	0.166702482449789
VSA_EState10	0.002974610664036873
VSA_EState10	0.1993354309365146
VSA_EState10	0.0
VSA_EState10	0.011666726704938232
VSA_EState10	0.19013214850326415
VSA_EState10	0.2121941186139066
VSA_EState10	0.18502103114630195
VSA_EState10	0.15602532770240723
VSA_EState10	0.0
VSA_EState10	0.14249674149403058
VSA_EState10	0.16606033266705952
VSA_EState10	0.0
VSA_EState10	0.0
VSA_EState10	0.0
VSA_EState10	0.0017230208241022906
VSA_EState10	0.15839612655306196
VSA_EState10	0.0
VSA_EState10	0.004727824385215079
VSA_EState10	0.011737801585881233
VSA_EState10	0.11202295015169708
VSA_EState10	0.18119664217863396
VSA_EState10	0.0028958719286892726
VSA_EState10	0.0
VSA_EState10	0.0
VSA_EState10	0.04736793672386573
VSA_EState10	0.1423277414669951
VSA_EState10	0.001801735307543245
VSA_EState10	0.0
VSA_EState10	0.16539558147629171
VSA_EState10	0.05887058561149888
VSA_EState10	0.0
VSA_EState10	0.18883109748646904
VSA_EState10	0.16543355706947568
VSA_EState10	0.0
VSA_EState10	0.0
VSA_EState10	0.1750844092559321
VSA_EState10	0.0
VSA_EState10	0.15983941279207764
VSA_EState10	0.1522932056158482
VSA_EState10	0.0
VSA_EState10	0.0
VSA_EState10	0.0
VSA_EState10	0.18130995427299448
VSA_EState10	0.0
VSA_EState10	0.19541105884670956
VSA_EState10	0.19122690087274863
VSA_EState10	0.0134154643875336
VSA_EState10	0.0
VSA_EState10	0.005993168182748863
VSA_EState10	0.19028487310665293
VSA_EState10	0.1623407126308635
VSA_EState10	0.0
VSA_EState10	0.16461952074842612
VSA_EState10	0.009629341222394141
VSA_EState10	0.0
VSA_EState10	0.0
VSA_EState10	0.004299965331171828
VSA_EState10	0.003760568945298451
VSA_EState10	0.00683673567317396
VSA_EState10	0.0
VSA_EState10	0.2033381130378156
VSA_EState10	0.17717690382758755
VSA_EState10	0.0
VSA_EState10	0.002509196633593131
VSA_EState10	0.0
VSA_EState10	0.1764617523631196
VSA_EState10	0.0
VSA_EState10	0.0
VSA_EState10	0.16322180133893732
VSA_EState10	0.01791415641697493
VSA_EState10	0.0
VSA_EState10	0.17595275065486277
VSA_EState10	0.0
VSA_EState10	0.0
VSA_EState10	0.1706390459053248
VSA_EState10	0.006100784789296153
VSA_EState10	0.0
VSA_EState10	0.1747285443333015
VSA_EState10	0.0
VSA_EState10	0.2434476324695357
VSA_EState10	0.0
VSA_EState10	0.15377882269511514
VSA_EState10	0.010090687521417466
VSA_EState10	0.0
VSA_EState10	0.011207356597729217
VSA_EState10	0.16383471211142311
VSA_EState10	0.01202598695702524
VSA_EState10	0.21117855779234587
VSA_EState10	0.011441472349201039
VSA_EState10	0.168690185725109
VSA_EState10	0.16336083499603699
VSA_EState10	0.0
VSA_EState10	0.15389912242075346
VSA_EState10	0.13927373485951985
VSA_EState10	0.05685807516059054
VSA_EState10	0.17462352280817708
VSA_EState10	0.19140089984408631
VSA_EState10	0.0
VSA_EState10	0.0
VSA_EState10	0.01440934155677859
VSA_EState10	0.0061325734273272045
VSA_EState10	0.18192929678444017
VSA_EState10	0.1455475875672926
VSA_EState10	0.20182592758663906
VSA_EState10	0.0
VSA_EState10	0.0
VSA_EState10	0.005922970930192643
VSA_EState10	0.0
VSA_EState10	0.0
VSA_EState10	0.07853530173702397
VSA_EState10	0.1624558812993716
VSA_EState10	0.0
VSA_EState10	0.011934649900543246
VSA_EState10	0.0
VSA_EState10	0.17462158325278496
VSA_EState10	0.2450230559339383
VSA_EState10	0.0
VSA_EState10	0.0
VSA_EState10	0.02495620278140805
VSA_EState10	0.0
VSA_EState10	0.18220479867037817
VSA_EState10	0.0
VSA_EState10	0.016252383468790904
VSA_EState10	0.1477115273469401
VSA_EState10	0.015256531652822505
VSA_EState10	0.0
VSA_EState10	0.0
VSA_EState10	0.20229627331564234
VSA_EState10	0.0983699649797907
VSA_EState10	0.1699180897278001
VSA_EState10	0.0033418356681687803
VSA_EState10	0.005200669309199765
VSA_EState10	0.011585072087656705
VSA_EState10	0.024586715651185788
VSA_EState10	0.0
VSA_EState10	0.0
VSA_EState10	0.021821887327046156
VSA_EState10	0.019348898440501954
VSA_EState10	0.0
VSA_EState10	0.0
VSA_EState10	0.0
VSA_EState10	0.14486803825412495
VSA_EState10	0.0
VSA_EState10	0.08650818817224738
VSA_EState10	0.0032792720841723164
VSA_EState10	0.1384516300976756
VSA_EState10	0.0
VSA_EState10	0.002870721114078424
VSA_EState10	0.006042032063104896
VSA_EState10	0.0024046449407729466
VSA_EState10	0.00201227801244267
VSA_EState10	0.023882718673154123
VSA_EState10	0.22028063976360127
VSA_EState10	0.0
VSA_EState10	0.00293462976294498
VSA_EState10	0.0
VSA_EState10	0.0
VSA_EState10	0.1923390872444757
VSA_EState10	0.030279975523352876
VSA_EState10	0.09841515683707878
VSA_EState10	0.009948317992338501
VSA_EState10	0.13089704185935833
VSA_EState10	0.0
VSA_EState10	0.0
VSA_EState10	0.1533301686209908
VSA_EState10	0.006398769003970923
VSA_EState10	0.149909667564165
VSA_EState10	0.02745202519881389
VSA_EState10	0.1879304313979882
VSA_EState10	0.004881243603435871
VSA_EState10	0.0
VSA_EState10	0.0025220136364141007
VSA_EState10	0.19201090186187197
VSA_EState10	0.0
VSA_EState10	0.0024236589802480064
VSA_EState10	0.17251789697845593
VSA_EState10	0.009939335962108047
VSA_EState10	0.006789037856853926
VSA_EState10	0.0022262578019465653
VSA_EState10	0.0
VSA_EState10	0.004380085738773927
VSA_EState10	0.010648337508660533
VSA_EState10	0.0
VSA_EState10	0.0
VSA_EState10	0.0
VSA_EState10	0.017855456289900075
VSA_EState10	0.07613031128761007
VSA_EState10	0.0
VSA_EState10	0.0
VSA_EState10	0.07187278507909672
VSA_EState10	0.18683084502775263
VSA_EState10	0.0
VSA_EState10	0.0
VSA_EState10	0.0085892675934887
VSA_EState10	0.0
VSA_EState10	0.0
VSA_EState10	0.17145185222023396
VSA_EState10	0.020341188962636772
VSA_EState10	0.014023416878557952
VSA_EState10	0.07445969554131854
VSA_EState10	0.008452004444908713
VSA_EState10	0.16701404368686779
VSA_EState10	0.0
VSA_EState10	0.12805088228057573
VSA_EState10	0.0
VSA_EState10	0.005256051878385217
VSA_EState10	0.02333710337522256
VSA_EState10	0.18776196391965294
VSA_EState10	0.1612315729474901
VSA_EState10	0.17289200335325194
VSA_EState10	0.1714703143344551
VSA_EState10	0.00899970399851647
VSA_EState10	0.17876446849662833
VSA_EState10	0.0
VSA_EState10	0.01033960811752362
VSA_EState10	0.0038535629803589464
VSA_EState10	0.0
VSA_EState10	0.00874665419740219
VSA_EState10	0.0070550295050595254
VSA_EState10	0.18092719158722106
VSA_EState10	0.16007343896455178
VSA_EState10	0.0
VSA_EState10	0.2172613119147686
VSA_EState10	0.16587973044450383
VSA_EState10	0.21116279426517787
VSA_EState10	0.012315502850555764
VSA_EState10	0.18844184831282948
VSA_EState10	0.17778342558923885
VSA_EState10	0.0
VSA_EState10	0.0
VSA_EState10	0.0023368586782414316
VSA_EState10	0.18528891181233856
VSA_EState10	0.0249943048542234
VSA_EState10	0.0019444244087382585
VSA_EState10	0.0
VSA_EState10	0.18051860004734563
VSA_EState10	0.0
VSA_EState10	0.0
VSA_EState10	0.004129394296316914
VSA_EState10	0.17994385365112806
VSA_EState10	0.1634122166201678
VSA_EState10	0.18691106734795732
VSA_EState10	0.005912535340078179
VSA_EState10	0.16735022065831054
VSA_EState10	0.17787667400720997
VSA_EState10	0.1409769353156998
VSA_EState10	0.15306684158011236
VSA_EState10	0.003233115449754229
VSA_EState10	0.1759384409129271
VSA_EState10	0.0
VSA_EState10	0.0
VSA_EState10	0.00223938030230418
VSA_EState10	0.0
VSA_EState10	0.0
VSA_EState10	0.0
VSA_EState10	0.0
VSA_EState10	0.0027149029221239934
VSA_EState10	0.16998150409141105
VSA_EState10	0.0
VSA_EState10	0.0020341839213975674
VSA_EState10	0.2111626159920319
VSA_EState10	0.045314842907522815
VSA_EState10	0.0
VSA_EState10	0.0019690010674077306
VSA_EState10	0.01288438624684739
VSA_EState10	0.1696186272088916
VSA_EState10	0.0018588180987473037
VSA_EState10	0.0
VSA_EState10	0.1470927585087504
VSA_EState10	0.0020945231897825383
VSA_EState10	0.0023295240882158044
VSA_EState10	0.0
VSA_EState10	0.0
VSA_EState10	0.19653079445604502
VSA_EState10	0.22364552778098745
VSA_EState10	0.0015973489894505295
VSA_EState10	0.0019772823573945115
VSA_EState10	0.15622808425895532
VSA_EState10	0.18451172955746237
VSA_EState10	0.0053079483070619556
VSA_EState10	0.014885515214920993
VSA_EState10	0.0
VSA_EState10	0.14708901182684359
VSA_EState10	0.00171571805097907
VSA_EState10	0.16307672850235597
VSA_EState10	0.0036246515678902956
VSA_EState10	0.08911770404869455
VSA_EState10	0.0
VSA_EState10	0.1600798259123442
VSA_EState10	0.18706908643690687
VSA_EState10	0.0
VSA_EState10	0.19076257122425708
VSA_EState10	0.22634513060073652
VSA_EState10	0.21172460295258735
VSA_EState10	0.19835324154385053
VSA_EState10	0.1988323741320048
VSA_EState10	0.004175875645438903
VSA_EState10	0.0
VSA_EState10	0.1324862304407997
VSA_EState10	0.0
VSA_EState10	0.1835669477224192
VSA_EState10	0.13008770296760855
VSA_EState10	0.16489140576001288
VSA_EState10	0.0
VSA_EState10	0.0
VSA_EState10	0.02895028331588119
VSA_EState10	0.0016142361264852403
VSA_EState10	0.0
VSA_EState10	0.0
VSA_EState10	0.0020941263783670182
VSA_EState10	0.0
VSA_EState10	0.00958543506171018
VSA_EState10	0.008254179509095657
VSA_EState10	0.0
VSA_EState10	0.002606329691617397
VSA_EState10	0.0
VSA_EState10	0.15225723386499646
VSA_EState10	0.0
VSA_EState10	0.0060315339583893795
VSA_EState10	0.0
VSA_EState10	0.003373754262211683
VSA_EState10	0.1690478375883484
VSA_EState10	0.0
VSA_EState10	0.06982010351717506
VSA_EState10	0.0
VSA_EState10	0.0
VSA_EState10	0.0834766236346458
VSA_EState10	0.003150127532679426
VSA_EState10	0.018552997809546324
VSA_EState10	0.036381718052290575
VSA_EState10	0.15964617729630157
VSA_EState10	0.0
VSA_EState10	0.16422569618568642
VSA_EState10	0.00892010155294179
VSA_EState10	0.17676962429146076
VSA_EState10	0.0029511976879051786
VSA_EState10	0.0020490900725082277
VSA_EState10	0.007365319772851921
VSA_EState10	0.1863614614958698
VSA_EState10	0.006613336979450963
VSA_EState10	0.0
VSA_EState10	0.0
VSA_EState10	0.0
VSA_EState10	0.0
VSA_EState10	0.1417005011920174
VSA_EState10	0.16260228210342423
VSA_EState10	0.0
VSA_EState10	0.005932283829343367
VSA_EState10	0.14379899295297446
VSA_EState10	0.0
VSA_EState10	0.0
VSA_EState10	0.00555664131773777
VSA_EState10	0.008954323310648082
VSA_EState10	0.0
VSA_EState10	0.0
VSA_EState10	0.007332826936095779
VSA_EState10	0.20287647014608784
VSA_EState10	0.003961487131980197
VSA_EState10	0.1939040873692955
VSA_EState10	0.21615597084224356
VSA_EState10	0.0
VSA_EState10	0.043768607126321246
VSA_EState10	0.009925431421414173
VSA_EState10	0.012766249049074694
VSA_EState10	0.20460117384761084
VSA_EState10	0.018897176643137024
VSA_EState10	0.0
VSA_EState10	0.0
VSA_EState10	0.006325580273452943
VSA_EState10	0.01240298771188162
VSA_EState10	0.0
VSA_EState10	0.08615111536347843
VSA_EState10	0.049577388954895385
VSA_EState10	0.0
VSA_EState10	0.044966902169807844
VSA_EState10	0.00875949970934584
VSA_EState10	0.021161122177331786
VSA_EState10	0.005365330863301201
VSA_EState10	0.0
VSA_EState10	0.0
VSA_EState10	0.16574633250259285
VSA_EState10	0.0
VSA_EState10	0.17709655156465523
VSA_EState10	0.0030844035694263445
VSA_EState10	0.0
VSA_EState10	0.0
VSA_EState10	0.0
VSA_EState10	0.0
VSA_EState10	0.002668821259819177
VSA_EState10	0.0024483202951840156
VSA_EState10	0.17871458824747524
VSA_EState10	0.007985159768247936
VSA_EState10	0.1550804186988173
VSA_EState10	0.18794882865016602
VSA_EState10	0.003152365140059044
VSA_EState10	0.0
VSA_EState10	0.0
VSA_EState10	0.005103483375203038
VSA_EState10	0.0
VSA_EState10	0.0
VSA_EState10	0.006528158803795222
VSA_EState10	0.009616418998078524
VSA_EState10	0.0
VSA_EState10	0.1383063103207966
VSA_EState10	0.01075193260067143
VSA_EState10	0.17531985166129715
VSA_EState10	0.12921520879777829
VSA_EState10	0.0
VSA_EState10	0.0
VSA_EState10	0.17109666068576113
VSA_EState10	0.16305778852820782
VSA_EState10	0.1832163817262131
VSA_EState10	0.0
VSA_EState10	0.1443522848740642
VSA_EState10	0.004569359343347853
VSA_EState10	0.0
VSA_EState10	0.0
VSA_EState10	0.14906476124536933
VSA_EState10	0.0036522588198164238
VSA_EState10	0.007818997534599694
VSA_EState10	0.0
VSA_EState10	0.15305242972322167
VSA_EState10	0.002304953833437906
VSA_EState10	0.1606825402348909
VSA_EState10	0.1856479355672664
VSA_EState10	0.1738569738421925
VSA_EState10	0.01469744284745763
VSA_EState10	0.021498652129465085
VSA_EState10	0.14809052901438083
VSA_EState10	0.01779642573458553
VSA_EState10	0.006203933434962582
VSA_EState10	0.005319579191190319
VSA_EState10	0.007874211142423551
VSA_EState10	0.020729174465583557
VSA_EState10	0.0
VSA_EState10	0.0019865826972728364
VSA_EState10	0.18444113579156812
VSA_EState10	0.006382097901290717
VSA_EState10	0.0
VSA_EState10	0.169196019291079
VSA_EState10	0.20602120753512698
VSA_EState10	0.00927296665356054
VSA_EState10	0.10592886820497804
VSA_EState10	0.02425211985031153
VSA_EState10	0.21168219390506518
VSA_EState10	0.02584753412975719
VSA_EState10	0.1854674905094831
VSA_EState10	0.0
VSA_EState10	0.17996755498879724
VSA_EState10	0.1278057176892234
VSA_EState10	0.008863314551751985
VSA_EState10	0.0939956657472541
VSA_EState10	0.1755996292624171
VSA_EState10	0.16459376610781062
VSA_EState10	0.19860514899139084
VSA_EState10	0.19153301677476778
VSA_EState10	0.0
VSA_EState10	0.2040044249724038
VSA_EState10	0.03961753249540536
VSA_EState10	0.15632974469727315
VSA_EState10	0.1521546755848241
VSA_EState10	0.0
VSA_EState10	0.17663426147740158
VSA_EState10	0.15683795212570215
VSA_EState10	0.0
VSA_EState10	0.0
VSA_EState10	0.002187281789344674
VSA_EState10	0.17095494918804377
VSA_EState10	0.20382774122525357
VSA_EState10	0.004456924716870173
VSA_EState10	0.17285102342259298
VSA_EState10	0.003719603657513111
VSA_EState10	0.0
VSA_EState10	0.0028315955675528087
VSA_EState10	0.0036184803677849504
VSA_EState10	0.017023083425613036
VSA_EState10	0.007414894026588647
VSA_EState10	0.0
VSA_EState10	0.1680054943423467
VSA_EState10	0.16144059884918568
VSA_EState10	0.04274699065089859
VSA_EState10	0.007468001726766871
VSA_EState10	0.005518653621306861
VSA_EState10	0.003139010701167363
VSA_EState10	0.0
VSA_EState10	0.002121982413744241
VSA_EState10	0.07158542333563245
VSA_EState10	0.0
VSA_EState10	0.0
VSA_EState10	0.0
VSA_EState10	0.0033421757782044537
VSA_EState10	0.16593770355056703
VSA_EState10	0.1539632282552249
VSA_EState10	0.0101220473800599
VSA_EState10	0.0704845012803161
VSA_EState10	0.18688801798161817
VSA_EState10	0.01002384872202197
VSA_EState10	0.017964799761616437
VSA_EState10	0.0
VSA_EState10	0.0
VSA_EState10	0.17935045396083846
VSA_EState10	0.021440817688470826
VSA_EState10	0.18329043863799932
VSA_EState10	0.0
VSA_EState10	0.02322306738194831
VSA_EState10	0.011090442011445436
VSA_EState10	0.001999972428111021
VSA_EState10	0.0017939170384460058
VSA_EState10	0.15988421038221542
VSA_EState10	0.0
VSA_EState10	0.0
VSA_EState10	0.16969311589008246
VSA_EState10	0.0
VSA_EState10	0.2001395834328611
VSA_EState10	0.17583111595260484
VSA_EState10	0.144712000081202
VSA_EState10	0.0
VSA_EState10	0.21444052962774662
VSA_EState10	0.04370324352088678
VSA_EState10	0.0
VSA_EState10	0.20165573426421188
VSA_EState10	0.17007611018397611
VSA_EState10	0.0
VSA_EState10	0.17664161936858033
VSA_EState10	0.22193489606411357
VSA_EState10	0.19241115600205705
VSA_EState10	0.0
VSA_EState10	0.0
VSA_EState10	0.0
VSA_EState10	0.03690030510886137
VSA_EState10	0.039086948576259335
VSA_EState10	0.19863586862115315
VSA_EState10	0.0
VSA_EState10	0.16666549001494185
VSA_EState10	0.18606905400019427
VSA_EState10	0.16937135668111492
VSA_EState10	0.0
VSA_EState10	0.00774595678529783
VSA_EState10	0.15937145838793174
VSA_EState10	0.0
VSA_EState10	0.0
VSA_EState10	0.014555488274378053
VSA_EState10	0.0
VSA_EState10	0.0
VSA_EState10	0.003987471476018328
VSA_EState10	0.006445418504508119
VSA_EState10	0.0080855287064965
VSA_EState10	0.03889378686707731
VSA_EState10	0.0
VSA_EState10	0.0
VSA_EState10	0.0033375773754836507
VSA_EState10	0.02550430199094416
VSA_EState10	0.1914114080174252
VSA_EState10	0.17258557268056263
VSA_EState10	0.008631345017892318
VSA_EState10	0.0
VSA_EState10	0.0029944755519029
VSA_EState10	0.0
VSA_EState10	0.16168320358614977
VSA_EState10	0.00960555485297692
VSA_EState10	0.1887914465456206
VSA_EState10	0.180453328661695
VSA_EState10	0.20714900281828352
VSA_EState10	0.15141152829757343
VSA_EState10	0.0
VSA_EState10	0.18606009387942463
VSA_EState10	0.005253821289134715
VSA_EState10	0.05074379455959661
VSA_EState10	0.16158184727439318
VSA_EState10	0.0052601077404271935
VSA_EState10	0.015750004499890176
VSA_EState10	0.08623689169397576
VSA_EState10	0.17359453529931307
VSA_EState10	0.18837351479165612
VSA_EState10	0.0
VSA_EState10	0.023990466262109586
VSA_EState10	0.1453254858176866
VSA_EState10	0.003558265798125792
VSA_EState10	0.0
VSA_EState10	0.17387888332478013
VSA_EState10	0.14394369090823875
VSA_EState10	0.00431758983416579
VSA_EState10	0.0023505560400451297
VSA_EState10	0.0
VSA_EState10	0.0
VSA_EState10	0.07785750549415202
VSA_EState10	0.13681104036497502
VSA_EState10	0.011382530042352621
VSA_EState10	0.0
VSA_EState10	0.1465759546100929
VSA_EState10	0.0
VSA_EState10	0.003590334566950419
VSA_EState10	0.1543614736030797
VSA_EState10	0.0
VSA_EState10	0.009564907341987977
VSA_EState10	0.0020372439454716318
VSA_EState10	0.12005608547144815
VSA_EState10	0.0
VSA_EState10	0.1860084391306933
VSA_EState10	0.008398325329853074
VSA_EState10	0.0
VSA_EState10	0.19799805944064947
VSA_EState10	0.0
VSA_EState10	0.16773200113679584
VSA_EState10	0.20407607220665597
VSA_EState10	0.0029183985142169143
VSA_EState10	0.061966308332579274
VSA_EState10	0.002318868827512809
VSA_EState10	0.0
VSA_EState10	0.0
VSA_EState10	0.0
VSA_EState10	0.0
VSA_EState10	0.0038854328024423633
VSA_EState10	0.0
VSA_EState10	0.0
VSA_EState10	0.0
VSA_EState10	0.20685049640682335
VSA_EState10	0.0024657444399295934
VSA_EState10	0.18564165474244107
VSA_EState10	0.0057046184231037056
VSA_EState10	0.13902501011912344
VSA_EState10	0.18604900393152832
VSA_EState10	0.15018681334355516
VSA_EState10	0.016325812778546084
VSA_EState10	0.002215295045710922
VSA_EState10	0.0
VSA_EState10	0.0035491856100317107
VSA_EState10	0.1637321103394869
VSA_EState10	0.005862431440257695
VSA_EState10	0.002491342048370897
VSA_EState10	0.0
VSA_EState10	0.0029211003753876453
VSA_EState10	0.14567884989579263
VSA_EState10	0.0022141551242743167
VSA_EState10	0.006604941396413127
VSA_EState10	0.1721269075434635
VSA_EState10	0.16409956060329478
VSA_EState10	0.153334447210685
VSA_EState10	0.2119434417844155
VSA_EState10	0.0
VSA_EState10	0.011084787280346712
VSA_EState10	0.0
VSA_EState10	0.018963528730710832
VSA_EState10	0.004580114887667705
VSA_EState10	0.18605430912706622
VSA_EState10	0.17330708117680832
VSA_EState10	0.0
VSA_EState10	0.15617321438795656
VSA_EState10	0.0
VSA_EState10	0.0022561319656258755
VSA_EState10	0.0038611553491070525
VSA_EState10	0.012620518487298036
VSA_EState10	0.1623966908653303
VSA_EState10	0.003057930976183542
VSA_EState10	0.0
VSA_EState10	0.1745485417149485
VSA_EState10	0.15807338417583572
VSA_EState10	0.1935790923100472
VSA_EState10	0.0
VSA_EState10	0.0
VSA_EState10	0.0
VSA_EState10	0.030748386514339438
VSA_EState10	0.15756217978075548
VSA_EState10	0.0
VSA_EState10	0.20699235413074804
VSA_EState10	0.19078463761545042
VSA_EState10	0.0
VSA_EState10	0.01719252868011684
VSA_EState10	0.0
VSA_EState10	0.16293872932586262
VSA_EState10	0.09588376404735477
VSA_EState10	0.012049035736505852
VSA_EState10	0.00733174187477588
VSA_EState10	0.0
VSA_EState10	0.004307824040846544
VSA_EState10	0.0067006495619328695
VSA_EState10	0.17526561666301904
VSA_EState10	0.16937293391861202
VSA_EState10	0.08843167059259031
VSA_EState10	0.0
VSA_EState10	0.0
VSA_EState10	0.0
VSA_EState10	0.0
VSA_EState10	0.1834630102292779
VSA_EState10	0.0022966357289558783
SlogP_VSA12	0.0
SlogP_VSA12	0.0
SlogP_VSA12	0.0
SlogP_VSA12	0.015059649127605738
SlogP_VSA12	0.0
SlogP_VSA12	0.19586001567012437
SlogP_VSA12	0.00390075992223535
SlogP_VSA12	0.15511650157711313
SlogP_VSA12	0.0
SlogP_VSA12	0.0
SlogP_VSA12	0.0
SlogP_VSA12	0.0
SlogP_VSA12	0.0
SlogP_VSA12	0.16560830019927245
SlogP_VSA12	0.0
SlogP_VSA12	0.0037527557617413132
SlogP_VSA12	0.0704016316077184
SlogP_VSA12	0.20152146406257362
SlogP_VSA12	0.18254139196270164
SlogP_VSA12	0.00709277028447345
SlogP_VSA12	0.19675575593384984
SlogP_VSA12	0.00263276796620741
SlogP_VSA12	0.0
SlogP_VSA12	0.0
SlogP_VSA12	0.0
SlogP_VSA12	0.007475232274149852
SlogP_VSA12	0.0
SlogP_VSA12	0.013563964906174248
SlogP_VSA12	0.0
SlogP_VSA12	0.0
SlogP_VSA12	0.012544536266767065
SlogP_VSA12	0.15832843346177689
SlogP_VSA12	0.20547922655990683
SlogP_VSA12	0.0
SlogP_VSA12	0.19806189938032076
SlogP_VSA12	0.003847855176604096
SlogP_VSA12	0.0
SlogP_VSA12	0.16705548040421608
SlogP_VSA12	0.0
SlogP_VSA12	0.19432129381263946
SlogP_VSA12	0.0
SlogP_VSA12	0.002187326880480142
SlogP_VSA12	0.1432783150720862
SlogP_VSA12	0.006230645612844836
SlogP_VSA12	0.18902247990465168
SlogP_VSA12	0.02176304755610109
SlogP_VSA12	0.0
SlogP_VSA12	0.17440001687739798
SlogP_VSA12	0.018182913789411923
SlogP_VSA12	0.0
SlogP_VSA12	0.0
SlogP_VSA12	0.05778635391161048
SlogP_VSA12	0.0
SlogP_VSA12	0.19475905858375042
SlogP_VSA12	0.2508615795429279
SlogP_VSA12	0.0
SlogP_VSA12	0.19349788143059066
SlogP_VSA12	0.1828025370865534
SlogP_VSA12	0.0
SlogP_VSA12	0.006868720013537345
SlogP_VSA12	0.005717509673575093
SlogP_VSA12	0.0
SlogP_VSA12	0.20718227548655568
SlogP_VSA12	0.16803744537587928
SlogP_VSA12	0.14740859770103212
SlogP_VSA12	0.15229948136689783
SlogP_VSA12	0.0041271759214965
SlogP_VSA12	0.0
SlogP_VSA12	0.0
SlogP_VSA12	0.0
SlogP_VSA12	0.0
SlogP_VSA12	0.045105858453392114
SlogP_VSA12	0.2121904374814356
SlogP_VSA12	0.19755443850683763
SlogP_VSA12	0.0
SlogP_VSA12	0.019470579987541904
SlogP_VSA12	0.0
SlogP_VSA12	0.08099461554567004
SlogP_VSA12	0.01769624325178671
SlogP_VSA12	0.0
SlogP_VSA12	0.0077773402302939165
SlogP_VSA12	0.0
SlogP_VSA12	0.0
SlogP_VSA12	0.18181741402225762
SlogP_VSA12	0.17345485800686566
SlogP_VSA12	0.0
SlogP_VSA12	0.18920993284414878
SlogP_VSA12	0.19580686927918087
SlogP_VSA12	0.0022118815217377834
SlogP_VSA12	0.06742771110967956
SlogP_VSA12	0.16621430366090234
SlogP_VSA12	0.0
SlogP_VSA12	0.0
SlogP_VSA12	0.0
SlogP_VSA12	0.16162667744739181
SlogP_VSA12	0.0
SlogP_VSA12	0.008552337108434404
SlogP_VSA12	0.17862194052351776
SlogP_VSA12	0.20377456630301335
SlogP_VSA12	0.0016922886430887985
SlogP_VSA12	0.21587067503795254
SlogP_VSA12	0.0
SlogP_VSA12	0.0
SlogP_VSA12	0.0
SlogP_VSA12	0.013706063821763252
SlogP_VSA12	0.16414838132624027
SlogP_VSA12	0.007347887196908104
SlogP_VSA12	0.20204984208753488
SlogP_VSA12	0.0
SlogP_VSA12	0.0343874784874997
SlogP_VSA12	0.0
SlogP_VSA12	0.0
SlogP_VSA12	0.11097958898728838
SlogP_VSA12	0.0
SlogP_VSA12	0.0
SlogP_VSA12	0.008020772257331572
SlogP_VSA12	0.0037796304851918597
SlogP_VSA12	0.18812047630035825
SlogP_VSA12	0.1727060628631997
SlogP_VSA12	0.23206386960439757
SlogP_VSA12	0.1589695221110416
SlogP_VSA12	0.1769235435454569
SlogP_VSA12	0.1981272029322448
SlogP_VSA12	0.19032363220779627
SlogP_VSA12	0.0
SlogP_VSA12	0.024805443813756003
SlogP_VSA12	0.0
SlogP_VSA12	0.007188615218067575
SlogP_VSA12	0.15145609204671373
SlogP_VSA12	0.0
SlogP_VSA12	0.19325017424842678
SlogP_VSA12	0.0021356201465188296
SlogP_VSA12	0.0023129380856112725
SlogP_VSA12	0.01743001444277114
SlogP_VSA12	0.0
SlogP_VSA12	0.02347974240417124
SlogP_VSA12	0.0
SlogP_VSA12	0.0042279388580072855
SlogP_VSA12	0.18059978244750566
SlogP_VSA12	0.2173177387515384
SlogP_VSA12	0.012304029073598457
SlogP_VSA12	0.1891491195177026
SlogP_VSA12	0.0
SlogP_VSA12	0.18136119806144804
SlogP_VSA12	0.0
SlogP_VSA12	0.01377928354982998
SlogP_VSA12	0.1448784757124013
SlogP_VSA12	0.0
SlogP_VSA12	0.1717633542200764
SlogP_VSA12	0.0
SlogP_VSA12	0.0
SlogP_VSA12	0.16326247826583778
SlogP_VSA12	0.2050081833048446
SlogP_VSA12	0.14722565485377906
SlogP_VSA12	0.0
SlogP_VSA12	0.17781490147136897
SlogP_VSA12	0.0
SlogP_VSA12	0.0
SlogP_VSA12	0.0
SlogP_VSA12	0.006817871350421148
SlogP_VSA12	0.18698277413690406
SlogP_VSA12	0.0
SlogP_VSA12	0.0
SlogP_VSA12	0.18706861962102145
SlogP_VSA12	0.003001891931947157
SlogP_VSA12	0.17240202732325163
SlogP_VSA12	0.19653398393967678
SlogP_VSA12	0.0
SlogP_VSA12	0.0
SlogP_VSA12	0.0
SlogP_VSA12	0.0
SlogP_VSA12	0.015697480842539198
SlogP_VSA12	0.20124176088350043
SlogP_VSA12	0.12345849731319325
SlogP_VSA12	0.18754862839347805
SlogP_VSA12	0.0
SlogP_VSA12	0.0
SlogP_VSA12	0.0
SlogP_VSA12	0.004256771318394861
SlogP_VSA12	0.016343305078209122
SlogP_VSA12	0.0022059555725394545
SlogP_VSA12	0.012493773472245992
SlogP_VSA12	0.0
SlogP_VSA12	0.00581836167352518
SlogP_VSA12	0.012820594878778064
SlogP_VSA12	0.14372071601716632
SlogP_VSA12	0.00180852538069076
SlogP_VSA12	0.14632552256970172
SlogP_VSA12	0.007907356756902946
SlogP_VSA12	0.0
SlogP_VSA12	0.002169555688742651
SlogP_VSA12	0.17549564414862906
SlogP_VSA12	0.02344630542644352
SlogP_VSA12	0.15920140969432936
SlogP_VSA12	0.0
SlogP_VSA12	0.0
SlogP_VSA12	0.0
SlogP_VSA12	0.1616307713343359
SlogP_VSA12	0.0
SlogP_VSA12	0.0
SlogP_VSA12	0.19809887857946543
SlogP_VSA12	0.0
SlogP_VSA12	0.014707468479762134
SlogP_VSA12	0.15749396658887246
SlogP_VSA12	0.15525760140076594
SlogP_VSA12	0.00587462500486406
SlogP_VSA12	0.19427707259774013
SlogP_VSA12	0.18980157809267229
SlogP_VSA12	0.0
SlogP_VSA12	0.0
SlogP_VSA12	0.03174196893534875
SlogP_VSA12	0.16212649637064971
SlogP_VSA12	0.0
SlogP_VSA12	0.018461832862139375
SlogP_VSA12	0.0032695868734719325
SlogP_VSA12	0.0
SlogP_VSA12	0.0
SlogP_VSA12	0.2197770464040624
SlogP_VSA12	0.0
SlogP_VSA12	0.1587204120995777
SlogP_VSA12	0.10585621380516805
SlogP_VSA12	0.20409753709149472
SlogP_VSA12	0.1975612141574616
SlogP_VSA12	0.001973773125799439
SlogP_VSA12	0.0
SlogP_VSA12	0.010685390356771097
SlogP_VSA12	0.007595613443068819
SlogP_VSA12	0.014115043536462894
SlogP_VSA12	0.0
SlogP_VSA12	0.0
SlogP_VSA12	0.16884267059307873
SlogP_VSA12	0.18631078578090557
SlogP_VSA12	0.0050895110991968796
SlogP_VSA12	0.0036619711828502757
SlogP_VSA12	0.0
SlogP_VSA12	0.0
SlogP_VSA12	0.0022657149498187352
SlogP_VSA12	0.0
SlogP_VSA12	0.1729025987975175
SlogP_VSA12	0.011331327865683995
SlogP_VSA12	0.008682988136890071
SlogP_VSA12	0.1935577638595405
SlogP_VSA12	0.0
SlogP_VSA12	0.18509042173202983
SlogP_VSA12	0.013291692936869362
SlogP_VSA12	0.036967458102843555
SlogP_VSA12	0.0
SlogP_VSA12	0.0
SlogP_VSA12	0.0
SlogP_VSA12	0.0022724984819487925
SlogP_VSA12	0.2056522367961723
SlogP_VSA12	0.06526675744982996
SlogP_VSA12	0.0026630220776967637
SlogP_VSA12	0.007869618174131518
SlogP_VSA12	0.007687571364339134
SlogP_VSA12	0.0
SlogP_VSA12	0.0
SlogP_VSA12	0.0
SlogP_VSA12	0.0069950281436612985
SlogP_VSA12	0.15520844567376949
SlogP_VSA12	0.012836901194609023
SlogP_VSA12	0.0
SlogP_VSA12	0.0
SlogP_VSA12	0.026566430927241036
SlogP_VSA12	0.0
SlogP_VSA12	0.19013661151253602
SlogP_VSA12	0.02044501210369729
SlogP_VSA12	0.0
SlogP_VSA12	0.16285795086976473
SlogP_VSA12	0.008125766562003398
SlogP_VSA12	0.0
SlogP_VSA12	0.005286627606459702
SlogP_VSA12	0.005047526476019294
SlogP_VSA12	0.1513001024447118
SlogP_VSA12	0.16901186675700733
SlogP_VSA12	0.12925851902433508
SlogP_VSA12	0.0551123292431161
SlogP_VSA12	0.20310070605299707
SlogP_VSA12	0.0
SlogP_VSA12	0.0
SlogP_VSA12	0.0
SlogP_VSA12	0.003358302027032934
SlogP_VSA12	0.13008010712769155
SlogP_VSA12	0.0
SlogP_VSA12	0.18662614251301288
SlogP_VSA12	0.03000895554292034
SlogP_VSA12	0.19036845681142928
SlogP_VSA12	0.0
SlogP_VSA12	0.14782204590865067
SlogP_VSA12	0.0
SlogP_VSA12	0.0241828775788034
SlogP_VSA12	0.008097707692646746
SlogP_VSA12	0.0
SlogP_VSA12	0.0
SlogP_VSA12	0.01211515152039147
SlogP_VSA12	0.007263829045976086
SlogP_VSA12	0.0
SlogP_VSA12	0.0
SlogP_VSA12	0.0
SlogP_VSA12	0.15460418454952882
SlogP_VSA12	0.17764705607302483
SlogP_VSA12	0.17616735207326786
SlogP_VSA12	0.0
SlogP_VSA12	0.1789417627120534
SlogP_VSA12	0.19309450369251438
SlogP_VSA12	0.0
SlogP_VSA12	0.03821571626583779
SlogP_VSA12	0.007922948118646845
SlogP_VSA12	0.0
SlogP_VSA12	0.0
SlogP_VSA12	0.0038324714159699816
SlogP_VSA12	0.12399707066166171
SlogP_VSA12	0.002223756835460154
SlogP_VSA12	0.0
SlogP_VSA12	0.0
SlogP_VSA12	0.0
SlogP_VSA12	0.0
SlogP_VSA12	0.1792701275010908
SlogP_VSA12	0.1999376231875407
SlogP_VSA12	0.005500297990398824
SlogP_VSA12	0.004969081993020946
SlogP_VSA12	0.0
SlogP_VSA12	0.0
SlogP_VSA12	0.0018416251369335515
SlogP_VSA12	0.0
SlogP_VSA12	0.007036165618488235
SlogP_VSA12	0.1493199253728056
SlogP_VSA12	0.0
SlogP_VSA12	0.1441614257865167
SlogP_VSA12	0.0
SlogP_VSA12	0.0
SlogP_VSA12	0.1555864270101553
SlogP_VSA12	0.15762985856929673
SlogP_VSA12	0.17697485271960905
SlogP_VSA12	0.0
SlogP_VSA12	0.0
SlogP_VSA12	0.15397572715032923
SlogP_VSA12	0.16825652007097114
SlogP_VSA12	0.1497934806839686
SlogP_VSA12	0.01870955945613591
SlogP_VSA12	0.0
SlogP_VSA12	0.0
SlogP_VSA12	0.21188487943631384
SlogP_VSA12	0.00933301030218059
SlogP_VSA12	0.011388091906641506
SlogP_VSA12	0.18292540174306918
SlogP_VSA12	0.0018605311294408759
SlogP_VSA12	0.0
SlogP_VSA12	0.19143459733729182
SlogP_VSA12	0.17106152853668907
SlogP_VSA12	0.006831342804172846
SlogP_VSA12	0.14242401898877494
SlogP_VSA12	0.0
SlogP_VSA12	0.005335099543382563
SlogP_VSA12	0.001977825065133432
SlogP_VSA12	0.027636040346748783
SlogP_VSA12	0.19095978024545662
SlogP_VSA12	0.0
SlogP_VSA12	0.12264920758458225
SlogP_VSA12	0.010342059918965238
SlogP_VSA12	0.0
SlogP_VSA12	0.17650246181120205
SlogP_VSA12	0.0
SlogP_VSA12	0.0
SlogP_VSA12	0.0
SlogP_VSA12	0.0
SlogP_VSA12	0.18209364595123473
SlogP_VSA12	0.015557846275800659
SlogP_VSA12	0.006446993709866841
SlogP_VSA12	0.19040131330871113
SlogP_VSA12	0.18157057294575435
SlogP_VSA12	0.1187321764114976
SlogP_VSA12	0.0
SlogP_VSA12	0.17762595795971126
SlogP_VSA12	0.16028280269226583
SlogP_VSA12	0.0
SlogP_VSA12	0.0
SlogP_VSA12	0.16707144928069295
SlogP_VSA12	0.2048162982686835
SlogP_VSA12	0.0
SlogP_VSA12	0.0
SlogP_VSA12	0.16463695545461393
SlogP_VSA12	0.0
SlogP_VSA12	0.0
SlogP_VSA12	0.0
SlogP_VSA12	0.0173802177111161
SlogP_VSA12	0.0
SlogP_VSA12	0.004576494256537359
SlogP_VSA12	0.13691355419202084
SlogP_VSA12	0.0
SlogP_VSA12	0.15636800718402932
SlogP_VSA12	0.0
SlogP_VSA12	0.0029385174451492936
SlogP_VSA12	0.14932405372129776
SlogP_VSA12	0.0
SlogP_VSA12	0.20575963208575376
SlogP_VSA12	0.0023933049775773227
SlogP_VSA12	0.16961349034254744
SlogP_VSA12	0.1602403696109666
SlogP_VSA12	0.20523308885191174
SlogP_VSA12	0.006116036986463003
SlogP_VSA12	0.0
SlogP_VSA12	0.0
SlogP_VSA12	0.15575954608093454
SlogP_VSA12	0.0
SlogP_VSA12	0.0037486019924697364
SlogP_VSA12	0.17788659173938243
SlogP_VSA12	0.0108256551287894
SlogP_VSA12	0.015816035834848453
SlogP_VSA12	0.06204548827289581
SlogP_VSA12	0.034752892801687925
SlogP_VSA12	0.00799311604849259
SlogP_VSA12	0.16547021308075927
SlogP_VSA12	0.0050491660391709945
SlogP_VSA12	0.18957217812023328
SlogP_VSA12	0.19492980447718045
SlogP_VSA12	0.0
SlogP_VSA12	0.003951668382063383
SlogP_VSA12	0.0
SlogP_VSA12	0.1662513619424605
SlogP_VSA12	0.0
SlogP_VSA12	0.0
SlogP_VSA12	0.01225110343520426
SlogP_VSA12	0.1833647479033474
SlogP_VSA12	0.0018761685873059546
SlogP_VSA12	0.0
SlogP_VSA12	0.17657595567149956
SlogP_VSA12	0.0
SlogP_VSA12	0.05164845785436502
SlogP_VSA12	0.0024275470211255743
SlogP_VSA12	0.0
SlogP_VSA12	0.0
SlogP_VSA12	0.20472484287046647
SlogP_VSA12	0.0
SlogP_VSA12	0.1403780740378735
SlogP_VSA12	0.004144849787750863
SlogP_VSA12	0.0
SlogP_VSA12	0.07116504455608759
SlogP_VSA12	0.0
SlogP_VSA12	0.08435251178268899
SlogP_VSA12	0.002489704454056525
SlogP_VSA12	0.0
SlogP_VSA12	0.0016724310082578435
SlogP_VSA12	0.008449299924549158
SlogP_VSA12	0.0
SlogP_VSA12	0.14821584966041823
SlogP_VSA12	0.029021374087538403
SlogP_VSA12	0.16265776334156007
SlogP_VSA12	0.17370908446878805
SlogP_VSA12	0.15586125842551918
SlogP_VSA12	0.09603883104481542
SlogP_VSA12	0.0019430581001972417
SlogP_VSA12	0.008599092369405733
SlogP_VSA12	0.0023599990014534036
SlogP_VSA12	0.2049063292703786
SlogP_VSA12	0.15937734537622197
SlogP_VSA12	0.0
SlogP_VSA12	0.08448988483025946
SlogP_VSA12	0.0
SlogP_VSA12	0.18901677779755896
SlogP_VSA12	0.0
SlogP_VSA12	0.16255532182787086
SlogP_VSA12	0.15382320811001132
SlogP_VSA12	0.2074995108940811
SlogP_VSA12	0.13830529937739372
SlogP_VSA12	0.0058232482868275275
SlogP_VSA12	0.18280349005238583
SlogP_VSA12	0.0
SlogP_VSA12	0.15837116585467037
SlogP_VSA12	0.0
SlogP_VSA12	0.0
SlogP_VSA12	0.020328048886409062
SlogP_VSA12	0.0
SlogP_VSA12	0.0
SlogP_VSA12	0.0
SlogP_VSA12	0.18355617979901265
SlogP_VSA12	0.0
SlogP_VSA12	0.015842522555163066
SlogP_VSA12	0.15844488219213965
SlogP_VSA12	0.0
SlogP_VSA12	0.18118824996859006
SlogP_VSA12	0.010650254015801679
SlogP_VSA12	0.0
SlogP_VSA12	0.0
SlogP_VSA12	0.17056283873414313
SlogP_VSA12	0.03711507412407957
SlogP_VSA12	0.023230714063360143
SlogP_VSA12	0.008834590790879391
SlogP_VSA12	0.15403922830042407
SlogP_VSA12	0.16662997963857132
SlogP_VSA12	0.011394017429491221
SlogP_VSA12	0.17642789861808503
SlogP_VSA12	0.19763306190539365
SlogP_VSA12	0.17587934571006053
SlogP_VSA12	0.16825029609783454
SlogP_VSA12	0.16449628040624853
SlogP_VSA12	0.16238261835299744
SlogP_VSA12	0.018898257370368793
SlogP_VSA12	0.18214154249364556
SlogP_VSA12	0.005311165498923614
SlogP_VSA12	0.20718985773921905
SlogP_VSA12	0.0
SlogP_VSA12	0.15590597300686065
SlogP_VSA12	0.1707545434268295
SlogP_VSA12	0.0
SlogP_VSA12	0.0
SlogP_VSA12	0.0066979387698171775
SlogP_VSA12	0.0
SlogP_VSA12	0.0
SlogP_VSA12	0.16016350127535692
SlogP_VSA12	0.0286983571840416
SlogP_VSA12	0.007736910931246554
SlogP_VSA12	0.00733531836227175
SlogP_VSA12	0.1811906950321679
SlogP_VSA12	0.025489527732159793
SlogP_VSA12	0.011411472022681734
SlogP_VSA12	0.024659243715669625
SlogP_VSA12	0.21764978959173464
SlogP_VSA12	0.005175916072667849
SlogP_VSA12	0.14464291874049395
SlogP_VSA12	0.16874387699684604
SlogP_VSA12	0.06331728988015108
SlogP_VSA12	0.0
SlogP_VSA12	0.0
SlogP_VSA12	0.018712596825836883
SlogP_VSA12	0.011691605242793411
SlogP_VSA12	0.17774976624195402
SlogP_VSA12	0.0
SlogP_VSA12	0.14318194642963192
SlogP_VSA12	0.1909725233217131
SlogP_VSA12	0.1518944337847408
SlogP_VSA12	0.16833807661985717
SlogP_VSA12	0.010498102041922532
SlogP_VSA12	0.19255452299875583
SlogP_VSA12	0.0
SlogP_VSA12	0.008233665844814188
SlogP_VSA12	0.0
SlogP_VSA12	0.0
SlogP_VSA12	0.0
SlogP_VSA12	0.0
SlogP_VSA12	0.019290919926154042
SlogP_VSA12	0.0
SlogP_VSA12	0.00937210799555838
SlogP_VSA12	0.002410030248433457
SlogP_VSA12	0.017681729153853284
SlogP_VSA12	0.16114637572253324
SlogP_VSA12	0.0
SlogP_VSA12	0.004064708731466901
SlogP_VSA12	0.1594482703021482
SlogP_VSA12	0.18682307835590245
SlogP_VSA12	0.00499352348550859
SlogP_VSA12	0.1690071237932514
SlogP_VSA12	0.0
SlogP_VSA12	0.0035609696454712812
SlogP_VSA12	0.0
SlogP_VSA12	0.0045915246330281104
SlogP_VSA12	0.015232261367425762
SlogP_VSA12	0.18207986026014503
SlogP_VSA12	0.013530548640999857
SlogP_VSA12	0.0100834266353619
SlogP_VSA12	0.01089876293765544
SlogP_VSA12	0.007205632691795489
SlogP_VSA12	0.004438279676478719
SlogP_VSA12	0.01634764372556906
SlogP_VSA12	0.16801968056263147
SlogP_VSA12	0.19132743023527185
SlogP_VSA12	0.1734626991273042
SlogP_VSA12	0.20484495631102786
SlogP_VSA12	0.18185006062532674
SlogP_VSA12	0.16948074532782775
SlogP_VSA12	0.16034257705440022
SlogP_VSA12	0.039510195721431045
SlogP_VSA12	0.01161458689334225
SlogP_VSA12	0.16863917303408407
SlogP_VSA12	0.17778728074406094
SlogP_VSA12	0.0
SlogP_VSA12	0.0049275889567160416
SlogP_VSA12	0.16602141437874315
SlogP_VSA12	0.11144285555737854
SlogP_VSA12	0.0
SlogP_VSA12	0.0
SlogP_VSA12	0.1493333782355696
SlogP_VSA12	0.1910546451390357
SlogP_VSA12	0.0
SlogP_VSA12	0.14502103424904195
SlogP_VSA12	0.16772428418416502
SlogP_VSA12	0.14929753236918158
SlogP_VSA12	0.16287326428950186
SlogP_VSA12	0.010004687183765642
SlogP_VSA12	0.011363670540820502
SlogP_VSA12	0.01666136922845019
SlogP_VSA12	0.1118987310189955
SlogP_VSA12	0.014632706942259073
SlogP_VSA12	0.0
SlogP_VSA12	0.14410948326323003
SlogP_VSA12	0.16479441826882274
SlogP_VSA12	0.20506427743207864
SlogP_VSA12	0.017887783553968972
SlogP_VSA12	0.006147769702367483
SlogP_VSA12	0.0
SlogP_VSA12	0.0
SlogP_VSA12	0.0
SlogP_VSA12	0.14007731377341226
SlogP_VSA12	0.0
SlogP_VSA12	0.0
SlogP_VSA12	0.17203433819121366
SlogP_VSA12	0.014991213725128918
SlogP_VSA12	0.0
SlogP_VSA12	0.0
SlogP_VSA12	0.0
SlogP_VSA12	0.0
SlogP_VSA12	0.20775797745491287
SlogP_VSA12	0.17373366161648052
SlogP_VSA12	0.0
SlogP_VSA12	0.005594288194000137
SlogP_VSA12	0.0
SlogP_VSA12	0.0
SlogP_VSA12	0.0
SlogP_VSA12	0.009104749941471924
SlogP_VSA12	0.13019670818148144
SlogP_VSA12	0.1986935521181362
SlogP_VSA12	0.17336129286271595
SlogP_VSA12	0.180356127649876
SlogP_VSA12	0.211585043865682
SlogP_VSA12	0.0
SlogP_VSA12	0.16133591529226146
SlogP_VSA12	0.005687991509634684
SlogP_VSA12	0.21560212936379355
SlogP_VSA12	0.1571606946264522
SlogP_VSA12	0.196901255875319
SlogP_VSA12	0.14978294671459738
SlogP_VSA12	0.00809952335445925
SlogP_VSA12	0.004877493672904352
SlogP_VSA12	0.0
SlogP_VSA12	0.07234154669739841
SlogP_VSA12	0.005762706994414695
SlogP_VSA12	0.0
SlogP_VSA12	0.18218627114219782
SlogP_VSA12	0.0
SlogP_VSA12	0.22636000314039773
SlogP_VSA12	0.19890626170381928
SlogP_VSA12	0.0
SlogP_VSA12	0.16806381151535285
SlogP_VSA12	0.021858211798180704
SlogP_VSA12	0.0
SlogP_VSA12	0.0
SlogP_VSA12	0.1603011994721419
SlogP_VSA12	0.00864872110871012
SlogP_VSA12	0.0
SlogP_VSA12	0.0
SlogP_VSA12	0.1537140000971218
SlogP_VSA12	0.1570491006738356
SlogP_VSA12	0.17683644715143884
SlogP_VSA12	0.0
SlogP_VSA12	0.18482347220916515
SlogP_VSA12	0.17087943632059957
SlogP_VSA12	0.15463021572853472
SlogP_VSA12	0.15882032480609057
SlogP_VSA12	0.20622226420492143
SlogP_VSA12	0.0
SlogP_VSA12	0.0
SlogP_VSA12	0.040486764515076386
SlogP_VSA12	0.17877336242457434
SlogP_VSA12	0.023672972812389097
SlogP_VSA12	0.1688991040814052
SlogP_VSA12	0.10493298605172971
SlogP_VSA12	0.0
SlogP_VSA12	0.0
SlogP_VSA12	0.16081437180596564
SlogP_VSA12	0.17452513929206606
SlogP_VSA12	0.016162340438659203
SlogP_VSA12	0.005621385012726994
SlogP_VSA12	0.14229967483216233
SlogP_VSA12	0.013508146645015472
SlogP_VSA12	0.0025348994800426156
SlogP_VSA12	0.17733479181759937
SlogP_VSA12	0.0
SlogP_VSA12	0.005551324782788492
SlogP_VSA12	0.1709321103741024
SlogP_VSA12	0.0
SlogP_VSA12	0.0
SlogP_VSA12	0.0062653365926494614
SlogP_VSA12	0.17721866194683128
SlogP_VSA12	0.1583809489435328
SlogP_VSA12	0.1791524414258182
SlogP_VSA12	0.15860127509188449
SlogP_VSA12	0.0
SlogP_VSA12	0.0
SlogP_VSA12	0.18533662839827886
SlogP_VSA12	0.012616159793634583
SlogP_VSA12	0.18132491848085108
SlogP_VSA12	0.1899282995486805
SlogP_VSA12	0.1809807105730697
SlogP_VSA12	0.00890807008355897
SlogP_VSA12	0.003658128109557401
SlogP_VSA12	0.001998648723810585
SlogP_VSA12	0.0
SlogP_VSA12	0.005147879829488727
SlogP_VSA12	0.1881980295501611
SlogP_VSA12	0.16101639667092826
SlogP_VSA12	0.19848318818716737
SlogP_VSA12	0.0
SlogP_VSA12	0.1707845786181483
SlogP_VSA12	0.19669859375862556
SlogP_VSA12	0.18873454049889746
SlogP_VSA12	0.0
SlogP_VSA12	0.17705632008684805
SlogP_VSA12	0.0
SlogP_VSA12	0.0042970182374880515
SlogP_VSA12	0.1598921145924055
SlogP_VSA12	0.08587946432896759
SlogP_VSA12	0.1925673469454173
SlogP_VSA12	0.22052422661638255
SlogP_VSA12	0.1511979163693651
SlogP_VSA12	0.1411103548519395
SlogP_VSA12	0.18778649981964257
SlogP_VSA12	0.2023873875954735
SlogP_VSA12	0.16544748810060195
SlogP_VSA12	0.0
SlogP_VSA12	0.1436100217889812
SlogP_VSA12	0.00585482014933393
SlogP_VSA12	0.0
SlogP_VSA12	0.022506428748211463
SlogP_VSA12	0.18622856145444414
SlogP_VSA12	0.0
SlogP_VSA12	0.0
SlogP_VSA12	0.0
SlogP_VSA12	0.0
SlogP_VSA12	0.0
SlogP_VSA12	0.08730738256097613
SlogP_VSA12	0.0
SlogP_VSA12	0.0
SlogP_VSA12	0.0034205489892251057
SlogP_VSA12	0.16968836610955637
SlogP_VSA12	0.012099421581846462
SlogP_VSA12	0.0
SlogP_VSA12	0.0
SlogP_VSA12	0.022173321032221797
SlogP_VSA12	0.0
SlogP_VSA12	0.005345747544714277
SlogP_VSA12	0.006401754957332052
SlogP_VSA12	0.18763322995348206
SlogP_VSA12	0.15658166606597335
SlogP_VSA12	0.020932934390847393
SlogP_VSA12	0.1629356045154712
SlogP_VSA12	0.14848646747101338
SlogP_VSA12	0.0
SlogP_VSA12	0.14860734966043743
SlogP_VSA12	0.022096817947108934
SlogP_VSA12	0.15385348004374236
SlogP_VSA12	0.16512448913826103
SlogP_VSA12	0.0
SlogP_VSA12	0.18194178195052096
SlogP_VSA12	0.03960488958073571
SlogP_VSA12	0.0
SlogP_VSA12	0.0
SlogP_VSA12	0.17802951031622605
SlogP_VSA12	0.002303319499278599
SlogP_VSA12	0.0
SlogP_VSA12	0.0
SlogP_VSA12	0.0
SlogP_VSA12	0.0017302238952068788
SlogP_VSA12	0.19001692088610672
SlogP_VSA12	0.0
SlogP_VSA12	0.0
SlogP_VSA12	0.16656887253765815
SlogP_VSA12	0.0
SlogP_VSA12	0.0
SlogP_VSA12	0.005335015652139168
SlogP_VSA12	0.0
SlogP_VSA12	0.0
SlogP_VSA12	0.13727208956481698
SlogP_VSA12	0.0
SlogP_VSA12	0.15797529598842067
SlogP_VSA12	0.0
SlogP_VSA12	0.02622678582292614
SlogP_VSA12	0.002157273720123361
SlogP_VSA12	0.0
SlogP_VSA12	0.0
SlogP_VSA12	0.014782568017764817
SlogP_VSA12	0.01563019779562208
SlogP_VSA12	0.15537275832988914
SlogP_VSA12	0.0
SlogP_VSA12	0.01553324185349275
SlogP_VSA12	0.18874409937375713
SlogP_VSA12	0.007084062783717414
SlogP_VSA12	0.16582349779279829
SlogP_VSA12	0.0030528620011746497
SlogP_VSA12	0.0
SlogP_VSA12	0.04447796411896671
SlogP_VSA12	0.016653501539171722
SlogP_VSA12	0.1905258705833769
SlogP_VSA12	0.14380218010198828
SlogP_VSA12	0.0
SlogP_VSA12	0.0
SlogP_VSA12	0.0
SlogP_VSA12	0.19908184824744954
SlogP_VSA12	0.19891430067850135
SlogP_VSA12	0.04658083076927594
SlogP_VSA12	0.004053524189630254
SlogP_VSA12	0.0
SlogP_VSA12	0.0
SlogP_VSA12	0.0
SlogP_VSA12	0.1595921186734245
SlogP_VSA12	0.1561767076832998
SlogP_VSA12	0.18676965605993326
SlogP_VSA12	0.0023692070404521476
SlogP_VSA12	0.0
SlogP_VSA12	0.16387983331029587
SlogP_VSA12	0.004203595023530733
SlogP_VSA12	0.014210271957206371
SlogP_VSA12	0.17786838814892195
SlogP_VSA12	0.18693603002838044
SlogP_VSA12	0.1541555353133321
SlogP_VSA12	0.20158441819164832
SlogP_VSA12	0.0
SlogP_VSA12	0.012257397041398074
SlogP_VSA12	0.0
SlogP_VSA12	0.012088770654195415
SlogP_VSA12	0.16795985338063155
SlogP_VSA12	0.1783962408916843
SlogP_VSA12	0.16369118464537122
SlogP_VSA12	0.1677870740567661
SlogP_VSA12	0.0
SlogP_VSA12	0.17855845994653385
SlogP_VSA12	0.010172629388185382
SlogP_VSA12	0.004248559036017221
SlogP_VSA12	0.16287199506878833
SlogP_VSA12	0.014175991844943354
SlogP_VSA12	0.008309085949920114
SlogP_VSA12	0.0
SlogP_VSA12	0.14895009401409282
SlogP_VSA12	0.0
SlogP_VSA12	0.0
SlogP_VSA12	0.0
SlogP_VSA12	0.0
SlogP_VSA12	0.0
SlogP_VSA12	0.1757370000802896
SlogP_VSA12	0.0
SlogP_VSA12	0.0
SlogP_VSA12	0.0
SlogP_VSA12	0.0
SlogP_VSA12	0.0
SlogP_VSA12	0.05790960088054833
SlogP_VSA12	0.17490368212142104
SlogP_VSA12	0.0
SlogP_VSA12	0.004908894731227059
SlogP_VSA12	0.004444724998122207
SlogP_VSA12	0.0
SlogP_VSA12	0.01689548272236548
SlogP_VSA12	0.0
SlogP_VSA12	0.17696067877597801
SlogP_VSA12	0.19408213012708667
SlogP_VSA12	0.0
SlogP_VSA12	0.13413566465003207
SlogP_VSA12	0.2065561642852962
SlogP_VSA12	0.01800992831264822
SlogP_VSA12	0.18597377574691307
SlogP_VSA12	0.0
SlogP_VSA12	0.0
SlogP_VSA12	0.030227541961813313
SlogP_VSA12	0.187800160280992
SlogP_VSA12	0.0
SlogP_VSA12	0.01602129531050988
SlogP_VSA12	0.0
SlogP_VSA12	0.018168633340691107
SlogP_VSA12	0.0
SlogP_VSA12	0.0
SlogP_VSA12	0.0
SlogP_VSA12	0.19960831091589465
SlogP_VSA12	0.0
SlogP_VSA12	0.00767002114942497
SlogP_VSA12	0.002871522330867463
SlogP_VSA12	0.0
SlogP_VSA12	0.19379835936792827
SlogP_VSA12	0.0
SlogP_VSA12	0.008756151006393395
SlogP_VSA12	0.004575163675059063
SlogP_VSA12	0.0
SlogP_VSA12	0.029729971174768822
SlogP_VSA12	0.008603682938979255
SlogP_VSA12	0.18944567645527688
SlogP_VSA12	0.0
SlogP_VSA12	0.0046533123043294945
SlogP_VSA12	0.013936841473575127
SlogP_VSA12	0.1677131302868449
SlogP_VSA12	0.01149481379432837
SlogP_VSA12	0.0
SlogP_VSA12	0.0
SlogP_VSA12	0.16889313277180368
SlogP_VSA12	0.0
SlogP_VSA12	0.0
SlogP_VSA12	0.17754687448764514
SlogP_VSA12	0.12407951949161558
SlogP_VSA12	0.0
SlogP_VSA12	0.0
SlogP_VSA12	0.17209312810575902
SlogP_VSA12	0.0
SlogP_VSA12	0.18577089255956605
SlogP_VSA12	0.19235438066654226
SlogP_VSA12	0.0
SlogP_VSA12	0.002143035202062626
SlogP_VSA12	0.16360633872712124
SlogP_VSA12	0.092192998301643
SlogP_VSA12	0.012390805001374792
SlogP_VSA12	0.1988923169921789
SlogP_VSA12	0.00901283385435449
SlogP_VSA12	0.0
SlogP_VSA12	0.16005859790680926
SlogP_VSA12	0.20810188405968824
SlogP_VSA12	0.1701882731229233
SlogP_VSA12	0.0
SlogP_VSA12	0.0
SlogP_VSA12	0.011318811337746513
SlogP_VSA12	0.1728449831674147
SlogP_VSA12	0.0
SlogP_VSA12	0.007058289749995487
SlogP_VSA12	0.16447614595729546
SlogP_VSA12	0.0
SlogP_VSA12	0.0
SlogP_VSA12	0.1757908607576862
SlogP_VSA12	0.0
SlogP_VSA12	0.036735622990835555
SlogP_VSA12	0.23982524255654808
SlogP_VSA12	0.17102104904069892
SlogP_VSA12	0.15616725583485724
SlogP_VSA12	0.18144085153040418
SlogP_VSA12	0.2024195420745219
SlogP_VSA12	0.20993982326336375
SlogP_VSA12	0.17216655756852295
SlogP_VSA12	0.014910638920394058
SlogP_VSA12	0.01330374076342004
SlogP_VSA12	0.13661242289033299
SlogP_VSA12	0.0
SlogP_VSA12	0.1627366247556083
SlogP_VSA12	0.0
SlogP_VSA12	0.0
SlogP_VSA12	0.0
SlogP_VSA12	0.18154593429004165
SlogP_VSA12	0.14006963200567182
SlogP_VSA12	0.004870422655884631
SlogP_VSA12	0.05329811247919824
SlogP_VSA12	0.0050979274139973324
SlogP_VSA12	0.15564090352793786
SlogP_VSA12	0.19853348859024486
SlogP_VSA12	0.18250357243550075
SlogP_VSA12	0.15399913379421218
SlogP_VSA12	0.0
SlogP_VSA12	0.1470338364291634
SlogP_VSA12	0.2137505650716412
SlogP_VSA12	0.0
SlogP_VSA12	0.015494162246058856
SlogP_VSA12	0.0
SlogP_VSA12	0.0
SlogP_VSA12	0.1804007555727892
SlogP_VSA12	0.1944416795035815
SlogP_VSA12	0.19313440238297452
SlogP_VSA12	0.16343767104890497
SlogP_VSA12	0.16557764311916087
SlogP_VSA12	0.0
SlogP_VSA12	0.0
SlogP_VSA12	0.0
SlogP_VSA12	0.0
SlogP_VSA12	0.2213350751436091
SlogP_VSA12	0.0
SlogP_VSA12	0.0
SlogP_VSA12	0.0029716895207660106
SlogP_VSA12	0.0
SlogP_VSA12	0.1876193778772427
SlogP_VSA12	0.023330052224042157
SlogP_VSA12	0.0
SlogP_VSA12	0.0
SlogP_VSA12	0.0
SlogP_VSA12	0.00537811760591898
SlogP_VSA12	0.15662934027601552
SlogP_VSA12	0.1764091930436574
SlogP_VSA12	0.0022378581923180444
SlogP_VSA12	0.015746998066239956
SlogP_VSA12	0.20031479961632617
SlogP_VSA12	0.0
SlogP_VSA12	0.0
SlogP_VSA12	0.14055636893465948
SlogP_VSA12	0.0
SlogP_VSA12	0.17712699125372114
SlogP_VSA12	0.0
SlogP_VSA12	0.0
SlogP_VSA12	0.20187489987323393
SlogP_VSA12	0.002649691424697077
SlogP_VSA12	0.2019049828186455
SlogP_VSA12	0.19719329212921155
SlogP_VSA12	0.17330617285676397
SlogP_VSA12	0.0
SlogP_VSA12	0.0024370391741555864
SlogP_VSA12	0.0
SlogP_VSA12	0.14179843760826674
SlogP_VSA12	0.014241364110264762
SlogP_VSA12	0.025154772444963707
SlogP_VSA12	0.1987194525351113
SlogP_VSA12	0.008099420246319145
[truncated: 160,001 more rows]
