# Supplementary material for: Uncertainty-aware machine learning to predict non-cancer human toxicity for the global chemicals market
Source: Nat Commun. 2026 Jan 7;17:647. doi: 10.1038/s41467-025-67374-4 (PMC12816579; doi:10.1038/s41467-025-67374-4)
Supplement: Supplementary file 4 — Source Data [file 41467_2025_67374_MOESM4_ESM.zip › Source Data/Figure S1-23b.csv]

feature	importance
VSA_EState10	0.06340937405317114
VSA_EState10	0.19971877951374334
VSA_EState10	0.0
VSA_EState10	0.006901058725946053
VSA_EState10	0.021178584993527212
VSA_EState10	0.017384925268558064
VSA_EState10	0.19516105219123125
VSA_EState10	0.257401163542028
VSA_EState10	0.2739264722191748
VSA_EState10	0.17052881162255895
VSA_EState10	0.2988635025640536
VSA_EState10	0.0
VSA_EState10	0.0014386212211805183
VSA_EState10	0.011767381455670148
VSA_EState10	0.061871796406027205
VSA_EState10	0.02735801673454931
VSA_EState10	0.25007222043696825
VSA_EState10	0.10020042553860235
VSA_EState10	0.0016806011339447016
VSA_EState10	0.03641654540175915
VSA_EState10	0.0
VSA_EState10	0.11304739520529643
VSA_EState10	0.00886916074875954
VSA_EState10	0.05303114993447796
VSA_EState10	0.21464837208526585
VSA_EState10	0.26764037106074545
VSA_EState10	0.0022450822426025867
VSA_EState10	0.0
VSA_EState10	0.001177939444501867
VSA_EState10	0.0
VSA_EState10	0.032563761215184825
VSA_EState10	0.08039429798897221
VSA_EState10	0.1920598778806961
VSA_EState10	0.2266301223784143
VSA_EState10	0.19143074147451236
VSA_EState10	0.21934058543011675
VSA_EState10	0.006190289576432895
VSA_EState10	0.23304659722210708
VSA_EState10	0.004146750040171282
VSA_EState10	0.009101536004755023
VSA_EState10	0.016452170223902374
VSA_EState10	0.0
VSA_EState10	0.21079652256069645
VSA_EState10	0.0018321892969832144
VSA_EState10	0.2239120638880424
VSA_EState10	0.24167703351033892
VSA_EState10	0.27312498189324635
VSA_EState10	0.03157098738561091
VSA_EState10	0.0
VSA_EState10	0.013334818851728648
VSA_EState10	0.2001258839091517
VSA_EState10	0.03651957648963711
VSA_EState10	0.0012434116526689205
VSA_EState10	0.0
VSA_EState10	0.22646101322620066
VSA_EState10	0.20066212917637252
VSA_EState10	0.004521937305963988
VSA_EState10	0.0010262716936406103
VSA_EState10	0.02029071728527024
VSA_EState10	0.01055567636574847
VSA_EState10	0.07900297165002523
VSA_EState10	0.1223216963894445
VSA_EState10	0.040897076990647804
VSA_EState10	0.004042191963344071
VSA_EState10	0.33756686248816165
VSA_EState10	0.017614741944304624
VSA_EState10	0.17158070275625745
VSA_EState10	0.0014911704001510917
VSA_EState10	0.02211884690599865
VSA_EState10	0.1358792792648454
VSA_EState10	0.0
VSA_EState10	0.2724781882738162
VSA_EState10	0.22952785945280993
VSA_EState10	0.2019844903112987
VSA_EState10	0.07900200692665969
VSA_EState10	0.0
VSA_EState10	0.0
VSA_EState10	0.25158229075211774
VSA_EState10	0.0
VSA_EState10	0.028669011267773933
VSA_EState10	0.0
VSA_EState10	0.30345304163521053
VSA_EState10	0.01448912092083648
VSA_EState10	0.014337893982959187
VSA_EState10	0.0032085821902854265
VSA_EState10	0.28101220540478977
VSA_EState10	0.11414947982329073
VSA_EState10	0.002775286575444597
VSA_EState10	0.0
VSA_EState10	0.2681700795799971
VSA_EState10	0.006682755990340294
VSA_EState10	0.0
VSA_EState10	0.0030932575541258557
VSA_EState10	0.20966330894042737
VSA_EState10	0.07121316620963597
VSA_EState10	0.001402591883506095
VSA_EState10	0.0077289265096811026
VSA_EState10	0.039503718221908
VSA_EState10	0.0
VSA_EState10	0.0
VSA_EState10	0.1965963373963681
VSA_EState10	0.03239546762029565
VSA_EState10	0.025267609803121906
VSA_EState10	0.12715113351671853
VSA_EState10	0.0
VSA_EState10	0.26700745475425763
VSA_EState10	0.2302470916400403
VSA_EState10	0.20083912025901576
VSA_EState10	0.0
VSA_EState10	0.21405831477370987
VSA_EState10	0.0
VSA_EState10	0.0
VSA_EState10	0.014731243354376667
VSA_EState10	0.013372938117977268
VSA_EState10	0.0009522988434345463
VSA_EState10	0.005070572438871417
VSA_EState10	0.11195085461344606
VSA_EState10	0.012255064437220574
VSA_EState10	0.22193326754500844
VSA_EState10	0.05323523475929474
VSA_EState10	0.008128036194114778
VSA_EState10	0.003723606269066476
VSA_EState10	0.23759315234818856
VSA_EState10	0.030630931066320415
VSA_EState10	0.16399692939457683
VSA_EState10	0.1708281046693182
VSA_EState10	0.1348018248930726
VSA_EState10	0.0
VSA_EState10	0.2359159369851277
VSA_EState10	0.010007926341396262
VSA_EState10	0.0
VSA_EState10	0.17316388310981964
VSA_EState10	0.056732184393112554
VSA_EState10	0.20628090546586725
VSA_EState10	0.2576371942669631
VSA_EState10	0.06874215990449677
VSA_EState10	0.0
VSA_EState10	0.003444456992419818
VSA_EState10	0.0
VSA_EState10	0.10705906233077458
VSA_EState10	0.2251617334880351
VSA_EState10	0.289895069778316
VSA_EState10	0.06937459509667608
VSA_EState10	0.04021322446859351
VSA_EState10	0.012483178021965217
VSA_EState10	0.006401503007570781
VSA_EState10	0.2297951588180392
VSA_EState10	0.0
VSA_EState10	0.2424535719788621
VSA_EState10	0.0035535167194843207
VSA_EState10	0.04321426423144602
VSA_EState10	0.21393067148441222
VSA_EState10	0.0
VSA_EState10	0.028852029201095204
VSA_EState10	0.16524708791993187
VSA_EState10	0.22662792030861897
VSA_EState10	0.012061622133749622
VSA_EState10	0.0028587426338345877
VSA_EState10	0.3043112715618118
VSA_EState10	0.012282768351793781
VSA_EState10	0.0
VSA_EState10	0.005544054914739503
VSA_EState10	0.03590001974414704
VSA_EState10	0.07012170590768667
VSA_EState10	0.06903568752469647
VSA_EState10	0.003731691643074981
VSA_EState10	0.0052122449528583525
VSA_EState10	0.16321986920862575
VSA_EState10	0.005942349689490688
VSA_EState10	0.002306394718354173
VSA_EState10	0.0
VSA_EState10	0.1616334806275681
VSA_EState10	0.2282397980530902
VSA_EState10	0.0
VSA_EState10	0.028437424123247467
VSA_EState10	0.001745505000613539
VSA_EState10	0.009561410042413678
VSA_EState10	0.23276677701932635
VSA_EState10	0.038275041321493716
VSA_EState10	0.0
VSA_EState10	0.033588144055015326
VSA_EState10	0.24014879329752517
VSA_EState10	0.0
VSA_EState10	0.08632416004062729
VSA_EState10	0.024357578927401938
VSA_EState10	0.0
VSA_EState10	0.21219452170355851
VSA_EState10	0.0
VSA_EState10	0.1619191778776832
VSA_EState10	0.22250211140517406
VSA_EState10	0.19762242584703527
VSA_EState10	0.23440906857809884
VSA_EState10	0.0032724469630212613
VSA_EState10	0.006523772832419588
VSA_EState10	0.0
VSA_EState10	0.04932789701105239
VSA_EState10	0.3271833122570245
VSA_EState10	0.0058560117097629875
VSA_EState10	0.0
VSA_EState10	0.0
VSA_EState10	0.1099705100224068
VSA_EState10	0.006127702181231657
VSA_EState10	0.025168932738866504
VSA_EState10	0.0
VSA_EState10	0.25693280691123366
VSA_EState10	0.04627432792260179
VSA_EState10	0.2300051071269017
VSA_EState10	0.01997676713306172
VSA_EState10	0.28541490203648634
VSA_EState10	0.0009185446937197261
VSA_EState10	0.0
VSA_EState10	0.07056023706694617
VSA_EState10	0.04541657173378367
VSA_EState10	0.3145250079579993
VSA_EState10	0.01684855233734028
VSA_EState10	0.02325176250922268
VSA_EState10	0.0
VSA_EState10	0.22332220496147195
VSA_EState10	0.2828049775066755
VSA_EState10	0.0
VSA_EState10	0.0
VSA_EState10	0.06493899003426139
VSA_EState10	0.0030464961111946703
VSA_EState10	0.33393195712898244
VSA_EState10	0.23213132440858472
VSA_EState10	0.0
VSA_EState10	0.05092846722388923
VSA_EState10	0.028919518677666237
VSA_EState10	0.0009540991059159589
VSA_EState10	0.0
VSA_EState10	0.002618777630936747
VSA_EState10	0.1858075640340249
VSA_EState10	0.20009769591799806
VSA_EState10	0.3011479840566365
VSA_EState10	0.003933725335975223
VSA_EState10	0.26515156633023623
VSA_EState10	0.18022583633240952
VSA_EState10	0.25324078921364507
VSA_EState10	0.0
VSA_EState10	0.0026907127816034283
VSA_EState10	0.0
VSA_EState10	0.08994859706060258
VSA_EState10	0.007356520357811486
VSA_EState10	0.0
VSA_EState10	0.021584179647754158
VSA_EState10	0.0
VSA_EState10	0.0012164911334060192
VSA_EState10	0.04668652791566177
VSA_EState10	0.21443738766969744
VSA_EState10	0.040310399632169695
VSA_EState10	0.0
VSA_EState10	0.0022409616457046543
VSA_EState10	0.0
VSA_EState10	0.0031227667620083548
VSA_EState10	0.27677862453737867
VSA_EState10	0.001595328191091757
VSA_EState10	0.20890768843278557
VSA_EState10	0.0
VSA_EState10	0.0019253543467203733
VSA_EState10	0.07903010397241328
VSA_EState10	0.002700002736933086
VSA_EState10	0.0017513393918677084
VSA_EState10	0.2275885030202331
VSA_EState10	0.2479323635965269
VSA_EState10	0.088043230359978
VSA_EState10	0.0
VSA_EState10	0.10556688818991204
VSA_EState10	0.1009167277351596
VSA_EState10	0.21162847385839806
VSA_EState10	0.2253940707557543
VSA_EState10	0.1959616961285912
VSA_EState10	0.012547084237303583
VSA_EState10	0.2173544717531859
VSA_EState10	0.0
VSA_EState10	0.0011735954961184804
VSA_EState10	0.04574927163983102
VSA_EState10	0.007485522685598348
VSA_EState10	0.004025228513977108
VSA_EState10	0.005948567098955671
VSA_EState10	0.06987499614619419
VSA_EState10	0.015401023144515509
VSA_EState10	0.15411659673061356
VSA_EState10	0.19002178821445725
VSA_EState10	0.22915205113615122
VSA_EState10	0.1934827764752299
VSA_EState10	0.0009986182171854705
VSA_EState10	0.0038433950628074445
VSA_EState10	0.2497429739637323
VSA_EState10	0.0
VSA_EState10	0.18780100977277797
VSA_EState10	0.017785689550263873
VSA_EState10	0.0008885069243918426
VSA_EState10	0.017567987609220837
VSA_EState10	0.0016024692675938328
VSA_EState10	0.19063968286045824
VSA_EState10	0.0035683835756461736
VSA_EState10	0.0
VSA_EState10	0.010447148588383682
VSA_EState10	0.30173745811937375
VSA_EState10	0.0
VSA_EState10	0.079787962300802
VSA_EState10	0.0020336635444260474
VSA_EState10	0.20927335642835904
VSA_EState10	0.2558958518893223
VSA_EState10	0.20181771563758744
VSA_EState10	0.04447015041430891
VSA_EState10	0.2632535210353125
VSA_EState10	0.010410762828941999
VSA_EState10	0.029830714324073603
VSA_EState10	0.0017877584628749753
VSA_EState10	0.22896313162058074
VSA_EState10	0.004551263420028516
VSA_EState10	0.1939452881160182
VSA_EState10	0.003412056810385704
VSA_EState10	0.0
VSA_EState10	0.005104752714703258
VSA_EState10	0.013013615596501013
VSA_EState10	0.0204135286678932
VSA_EState10	0.13739460047457153
VSA_EState10	0.026357733496001234
VSA_EState10	0.3045672038758385
VSA_EState10	0.060850595719435
VSA_EState10	0.2480886770799388
VSA_EState10	0.24284877153880344
VSA_EState10	0.08456759490565952
VSA_EState10	0.19878083225099638
VSA_EState10	0.27409701369338146
VSA_EState10	0.0
VSA_EState10	0.3490163752624413
VSA_EState10	0.2725213037441366
VSA_EState10	0.06509118673707652
VSA_EState10	0.0814569983767065
VSA_EState10	0.0010705491460741236
VSA_EState10	0.0
VSA_EState10	0.22371923266527646
VSA_EState10	0.2033661677813585
VSA_EState10	0.07940630343884131
VSA_EState10	0.01027826761824157
VSA_EState10	0.17501337773665884
VSA_EState10	0.002236564780577839
VSA_EState10	0.19860896841658685
VSA_EState10	0.023883349469405978
VSA_EState10	0.22352954700530564
VSA_EState10	0.0037358801862322345
VSA_EState10	0.0
VSA_EState10	0.0
VSA_EState10	0.322715071243828
VSA_EState10	0.028298707160186228
VSA_EState10	0.19432075238200702
VSA_EState10	0.02744937014473437
VSA_EState10	0.011961836326685087
VSA_EState10	0.0
VSA_EState10	0.1998412431944546
VSA_EState10	0.2062684615229303
VSA_EState10	0.0025241269175746654
VSA_EState10	0.18524219117544477
VSA_EState10	0.28181069497745354
VSA_EState10	0.0032836147345917024
VSA_EState10	0.3381569138756781
VSA_EState10	0.03456246862724291
VSA_EState10	0.0
VSA_EState10	0.11013970697355005
VSA_EState10	0.1411599778520488
VSA_EState10	0.0
VSA_EState10	0.16027136122578214
VSA_EState10	0.02241898027794691
VSA_EState10	0.028548581854862608
VSA_EState10	0.004325314089950885
VSA_EState10	0.31471415072762954
VSA_EState10	0.0017805449966524895
VSA_EState10	0.30513573019283474
VSA_EState10	0.044213360655951876
VSA_EState10	0.30446202350408774
VSA_EState10	0.006339342288141491
VSA_EState10	0.004994759173779717
VSA_EState10	0.03022998725248117
VSA_EState10	0.0
VSA_EState10	0.2249121580735018
VSA_EState10	0.014647408655939704
VSA_EState10	0.008650408248725606
VSA_EState10	0.0
VSA_EState10	0.01893351009330469
VSA_EState10	0.0018958197663696836
VSA_EState10	0.005625147632208612
VSA_EState10	0.2587619453581998
VSA_EState10	0.24725635926747672
VSA_EState10	0.0
VSA_EState10	0.270859130423416
VSA_EState10	0.0
VSA_EState10	0.008113285668094742
VSA_EState10	0.0031289663707789288
VSA_EState10	0.1552346585672035
VSA_EState10	0.11329456037543557
VSA_EState10	0.0
VSA_EState10	0.0
VSA_EState10	0.27219561338903747
VSA_EState10	0.22740630862403063
VSA_EState10	0.2705282742129657
VSA_EState10	0.23059081294211256
VSA_EState10	0.002599690542140144
VSA_EState10	0.015346239086528926
VSA_EState10	0.06374677548604715
VSA_EState10	0.21648976559547875
VSA_EState10	0.028776645444951253
VSA_EState10	0.2303751770891954
VSA_EState10	0.0
VSA_EState10	0.0
VSA_EState10	0.0393672733406563
VSA_EState10	0.18771094443697536
VSA_EState10	0.2050976895955703
VSA_EState10	0.22072722461569705
VSA_EState10	0.00928533020996997
VSA_EState10	0.029974282193980527
VSA_EState10	0.0
VSA_EState10	0.01786627041785135
VSA_EState10	0.24585446000595854
VSA_EState10	0.25611311780556945
VSA_EState10	0.028965706181573295
VSA_EState10	0.007291722899366227
VSA_EState10	0.18199592364969772
VSA_EState10	0.21560031693477577
VSA_EState10	0.14994284149611956
VSA_EState10	0.24211553196616217
VSA_EState10	0.005300980771095947
VSA_EState10	0.01629119879197318
VSA_EState10	0.002692334738009502
VSA_EState10	0.06392037420634424
VSA_EState10	0.0
VSA_EState10	0.00214574840994678
VSA_EState10	0.0
VSA_EState10	0.001051155355147097
VSA_EState10	0.006473844722418874
VSA_EState10	0.21940694228566643
VSA_EState10	0.2672843146640404
VSA_EState10	0.0
VSA_EState10	0.26886720366872463
VSA_EState10	0.011456357348138786
VSA_EState10	0.10440111662606454
VSA_EState10	0.0
VSA_EState10	0.0016199845565104444
VSA_EState10	0.13977538030769315
VSA_EState10	0.005117408565295848
VSA_EState10	0.039837008330521846
VSA_EState10	0.2383189978916221
VSA_EState10	0.20119073093108134
VSA_EState10	0.013108666915834255
VSA_EState10	0.11311519344647425
VSA_EState10	0.0
VSA_EState10	0.002115571333844109
VSA_EState10	0.3052428181509493
VSA_EState10	0.001251353784559111
VSA_EState10	0.013243647561278542
VSA_EState10	0.2796258323078637
VSA_EState10	0.17288120216090408
VSA_EState10	0.16975282586319912
VSA_EState10	0.009102051509479769
VSA_EState10	0.059248760259777405
VSA_EState10	0.012496779924960002
VSA_EState10	0.0
VSA_EState10	0.27066786786905883
VSA_EState10	0.011472458138466068
VSA_EState10	0.28241735426776043
VSA_EState10	0.1699662330627593
VSA_EState10	0.02753046830394793
VSA_EState10	0.0
VSA_EState10	0.2440590316846351
VSA_EState10	0.0
VSA_EState10	0.23789326468604996
VSA_EState10	0.035931587330882406
VSA_EState10	0.007796481339592395
VSA_EState10	0.0008549278266481195
VSA_EState10	0.1946398865236284
VSA_EState10	0.09777588352135633
VSA_EState10	0.008801969827865361
VSA_EState10	0.015069205735308889
VSA_EState10	0.23712281823546608
VSA_EState10	0.12387108719623584
VSA_EState10	0.0009272327375154206
VSA_EState10	0.18019344485821084
VSA_EState10	0.027615766937989988
VSA_EState10	0.0023074491151825406
VSA_EState10	0.18740139863064081
VSA_EState10	0.2306929842029468
VSA_EState10	0.000962363019648706
VSA_EState10	0.35101155188256694
VSA_EState10	0.2588137409145658
VSA_EState10	0.26403881608617513
VSA_EState10	0.013915505206896934
VSA_EState10	0.0
VSA_EState10	0.03948030110679198
VSA_EState10	0.09328911662022397
VSA_EState10	0.21461940908401286
VSA_EState10	0.04726277114736757
VSA_EState10	0.006515375959910773
VSA_EState10	0.2379959095091903
VSA_EState10	0.0
VSA_EState10	0.008586160310998485
VSA_EState10	0.010084140649558144
VSA_EState10	0.004031089839454492
VSA_EState10	0.001264083987635541
VSA_EState10	0.2655017398729977
VSA_EState10	0.0
VSA_EState10	0.16211224127087517
VSA_EState10	0.2672797126070639
VSA_EState10	0.2512830550277806
VSA_EState10	0.24988007098945006
VSA_EState10	0.003430025489241555
VSA_EState10	0.0
VSA_EState10	0.00229419236366669
VSA_EState10	0.050209792624709135
VSA_EState10	0.2385918142901556
VSA_EState10	0.06253937257788614
VSA_EState10	0.001826040562820254
VSA_EState10	0.0
VSA_EState10	0.17738753248266545
VSA_EState10	0.2866427812845773
VSA_EState10	0.22806772274063566
VSA_EState10	0.007914829758506277
VSA_EState10	0.007646946463779937
VSA_EState10	0.19826713797516335
VSA_EState10	0.01011782092395446
VSA_EState10	0.013676071971838314
VSA_EState10	0.18855815458983455
VSA_EState10	0.0029986708077529775
VSA_EState10	0.11299308896845861
VSA_EState10	0.2684970924303084
VSA_EState10	0.17581337620352155
VSA_EState10	0.0
VSA_EState10	0.056170760994863775
VSA_EState10	0.05349559690614172
VSA_EState10	0.0031902699700501655
VSA_EState10	0.0034315387891026773
VSA_EState10	0.2418478512370363
VSA_EState10	0.0
VSA_EState10	0.20920319636071466
VSA_EState10	0.08144691795797543
VSA_EState10	0.2527824677009513
VSA_EState10	0.01259520017709069
VSA_EState10	0.1965566927942311
VSA_EState10	0.155248239534541
VSA_EState10	0.005018555864912215
VSA_EState10	0.22766169311452944
VSA_EState10	0.006949912315955907
VSA_EState10	0.2671877666307805
VSA_EState10	0.18650009801015568
VSA_EState10	0.22790796829347992
VSA_EState10	0.22607411538210886
VSA_EState10	0.36290781370151315
VSA_EState10	0.009000496555512185
VSA_EState10	0.14110974469353388
VSA_EState10	0.0
VSA_EState10	0.17700125634673713
VSA_EState10	0.10591990833793886
VSA_EState10	0.09050591523598467
VSA_EState10	0.26997660388584716
VSA_EState10	0.22072439182599393
VSA_EState10	0.0026701987099999767
VSA_EState10	0.005604847006966538
VSA_EState10	0.1618680528507692
VSA_EState10	0.003335780971345683
VSA_EState10	0.0
VSA_EState10	0.2444765298976843
VSA_EState10	0.0011512947699850778
VSA_EState10	0.2272015044251927
VSA_EState10	0.0
VSA_EState10	0.01991785006585588
VSA_EState10	0.005976050145239882
VSA_EState10	0.21592318493562332
VSA_EState10	0.000794550608339715
VSA_EState10	0.20826695225076644
VSA_EState10	0.010952264085964926
VSA_EState10	0.2170542734480088
VSA_EState10	0.00238770235325802
VSA_EState10	0.09158334737158302
VSA_EState10	0.19368233092515463
VSA_EState10	0.18459161004529287
VSA_EState10	0.2643059396639279
VSA_EState10	0.0021447672875330227
VSA_EState10	0.0011778515541586963
VSA_EState10	0.27204310893849015
VSA_EState10	0.07907809088662261
VSA_EState10	0.22398107762220915
VSA_EState10	0.20487939902063754
VSA_EState10	0.0
VSA_EState10	0.002235080841294282
VSA_EState10	0.25100479281864696
VSA_EState10	0.001085410096874335
VSA_EState10	0.22435408241092095
VSA_EState10	0.22020827751746733
VSA_EState10	0.003065553596091481
VSA_EState10	0.0
VSA_EState10	0.06580042730667304
VSA_EState10	0.0
VSA_EState10	0.18674968662581495
VSA_EState10	0.19146368538059563
VSA_EState10	0.0
VSA_EState10	0.007483270531086378
VSA_EState10	0.020581191278027922
VSA_EState10	0.1670980660537838
VSA_EState10	0.24415765628665223
VSA_EState10	0.0
VSA_EState10	0.0030021084012562178
VSA_EState10	0.22848659039258842
VSA_EState10	0.049030935567959164
VSA_EState10	0.19337055275522275
VSA_EState10	0.0
VSA_EState10	0.010179653632351368
VSA_EState10	0.23105759083439584
VSA_EState10	0.0010041446088902301
VSA_EState10	0.03296921923883458
VSA_EState10	0.23601114782332788
VSA_EState10	0.0012239127734587987
VSA_EState10	0.3044521247910145
VSA_EState10	0.025192641490509437
VSA_EState10	0.1127221368383328
VSA_EState10	0.2302416451231531
VSA_EState10	0.0
VSA_EState10	0.033730442223171245
VSA_EState10	0.24713160059392175
VSA_EState10	0.2613806434028525
VSA_EState10	0.016519299205002363
VSA_EState10	0.053638838757913414
VSA_EState10	0.02396287828917215
VSA_EState10	0.016143129429865503
VSA_EState10	0.21330303789962837
VSA_EState10	0.2190580937627257
VSA_EState10	0.22407592427801173
VSA_EState10	0.005233821060889905
VSA_EState10	0.18309095838796063
VSA_EState10	0.12995453269682963
VSA_EState10	0.21009283709396542
VSA_EState10	0.002829821096713985
VSA_EState10	0.0032111191072167673
VSA_EState10	0.18994658949657472
VSA_EState10	0.214615435701498
VSA_EState10	0.32917420012223214
VSA_EState10	0.01100151682370818
VSA_EState10	0.18439139148516856
VSA_EState10	0.17954827636337728
VSA_EState10	0.010066525385342057
VSA_EState10	0.07557562016963895
VSA_EState10	0.24531073517095234
VSA_EState10	0.22820337043130248
VSA_EState10	0.014051061861365535
VSA_EState10	0.0
VSA_EState10	0.20705256983790665
VSA_EState10	0.006331417820773868
VSA_EState10	0.2239790063231431
VSA_EState10	0.2577641593955092
VSA_EState10	0.013723605779892107
VSA_EState10	0.1795783415419083
VSA_EState10	0.0012201207595337246
VSA_EState10	0.24804316296547613
VSA_EState10	0.0
VSA_EState10	0.012250642830187407
VSA_EState10	0.26636397980713006
VSA_EState10	0.04491164075481782
VSA_EState10	0.0030260392277021834
VSA_EState10	0.1617738056492702
VSA_EState10	0.10989160536424834
VSA_EState10	0.0
VSA_EState10	0.22355424537503013
VSA_EState10	0.0
VSA_EState10	0.03700145654177479
VSA_EState10	0.01064580853170589
VSA_EState10	0.23190683053910707
VSA_EState10	0.011792682624475739
VSA_EState10	0.18571987207290752
VSA_EState10	0.0010762011944497254
VSA_EState10	0.0
VSA_EState10	0.004008860504608932
VSA_EState10	0.009480107442681044
VSA_EState10	0.0048060574137681715
VSA_EState10	0.002903389450274315
VSA_EState10	0.23886630695675232
VSA_EState10	0.0
VSA_EState10	0.18680802001824967
VSA_EState10	0.3051604891225833
VSA_EState10	0.11600337332198345
VSA_EState10	0.057603889748156605
VSA_EState10	0.18809402154117927
VSA_EState10	0.032885309308446416
VSA_EState10	0.028611527639401047
VSA_EState10	0.030395669843753328
VSA_EState10	0.11041732284999965
VSA_EState10	0.004155776604744304
VSA_EState10	0.2271259975023763
VSA_EState10	0.2840637657097991
VSA_EState10	0.16915314610529458
VSA_EState10	0.07593747259227443
VSA_EState10	0.2784493249790148
VSA_EState10	0.31310659491176995
VSA_EState10	0.005684364923096884
VSA_EState10	0.2739587929218755
VSA_EState10	0.0945639468233359
VSA_EState10	0.0010068366937961047
VSA_EState10	0.12298581544252289
VSA_EState10	0.012959758859266327
VSA_EState10	0.013842818490980844
VSA_EState10	0.20891480307814153
VSA_EState10	0.002117978838543047
VSA_EState10	0.20415345478040534
VSA_EState10	0.0021728675950667977
VSA_EState10	0.013370588928310523
VSA_EState10	0.1562011442115162
VSA_EState10	0.0037365885585160506
VSA_EState10	0.20921428719963583
VSA_EState10	0.24601592731369143
VSA_EState10	0.007352956662042517
VSA_EState10	0.04295738654648954
VSA_EState10	0.014516443822251238
VSA_EState10	0.24934214892455442
VSA_EState10	0.07859783761891373
VSA_EState10	0.2084014184438104
VSA_EState10	0.0035437111219694503
VSA_EState10	0.06735070605013667
VSA_EState10	0.06703879620490001
VSA_EState10	0.014543875168131198
VSA_EState10	0.23454745907343771
VSA_EState10	0.021122883210078557
VSA_EState10	0.19472816601320272
VSA_EState10	0.25539835003176753
VSA_EState10	0.003522447255566474
VSA_EState10	0.003982592530642166
VSA_EState10	0.19245543146228025
VSA_EState10	0.0
VSA_EState10	0.013605632006906405
VSA_EState10	0.3432196107158256
VSA_EState10	0.0
VSA_EState10	0.012072025354739514
VSA_EState10	0.07970397247286105
VSA_EState10	0.24601401287118896
VSA_EState10	0.2483933909092016
VSA_EState10	0.21281618149923437
VSA_EState10	0.1976643191860996
VSA_EState10	0.0013456621709074625
VSA_EState10	0.013610018421450763
VSA_EState10	0.19747839278120916
VSA_EState10	0.27408423750066363
VSA_EState10	0.21623578243730063
VSA_EState10	0.00464469543810571
VSA_EState10	0.20927837194341936
VSA_EState10	0.23305598031416067
VSA_EState10	0.18102019585179455
VSA_EState10	0.0014386029864695068
VSA_EState10	0.18423096231563338
VSA_EState10	0.09895092306551236
VSA_EState10	0.04376651953746005
VSA_EState10	0.1870327054218144
VSA_EState10	0.154776584837855
VSA_EState10	0.2983142770703171
VSA_EState10	0.004478369248543867
VSA_EState10	0.004901417292438997
VSA_EState10	0.25241504608945864
VSA_EState10	0.0018921677612911765
VSA_EState10	0.09604352110392785
VSA_EState10	0.0
VSA_EState10	0.08875319397042437
VSA_EState10	0.015009179841569678
VSA_EState10	0.15363250909587356
VSA_EState10	0.019408117639317296
VSA_EState10	0.08112691468247794
VSA_EState10	0.04599108529394788
VSA_EState10	0.2499912793852449
VSA_EState10	0.09371935314451732
VSA_EState10	0.1105484266072743
VSA_EState10	0.2698355421333975
VSA_EState10	0.0
VSA_EState10	0.22471661372599913
VSA_EState10	0.01689672192711909
VSA_EState10	0.041861229999751635
VSA_EState10	0.002219406839011882
VSA_EState10	0.0
VSA_EState10	0.19255673837689688
VSA_EState10	0.01717880225887625
VSA_EState10	0.0027279432400417226
VSA_EState10	0.0
VSA_EState10	0.013678243575686581
VSA_EState10	0.0010324273472723969
VSA_EState10	0.06691936278384789
VSA_EState10	0.0026878217757617447
VSA_EState10	0.0
VSA_EState10	0.1922217118482844
VSA_EState10	0.21397297060658074
VSA_EState10	0.0
VSA_EState10	0.008845730285352975
VSA_EState10	0.20419802880919033
VSA_EState10	0.0
VSA_EState10	0.24513510707072936
VSA_EState10	0.0
VSA_EState10	0.035364819139515495
VSA_EState10	0.002160405592050904
VSA_EState10	0.0
VSA_EState10	0.0054532943649617475
VSA_EState10	0.2544892845422558
VSA_EState10	0.004659704826337061
VSA_EState10	0.02219024840734703
VSA_EState10	0.265907495496821
VSA_EState10	0.31561678842759355
VSA_EState10	0.20290544770498725
VSA_EState10	0.0
VSA_EState10	0.03354634243145848
VSA_EState10	0.00315136354924729
VSA_EState10	0.0897138721680543
VSA_EState10	0.06933971449434201
VSA_EState10	0.011960230245469114
VSA_EState10	0.18877750618990416
VSA_EState10	0.11780088268260064
VSA_EState10	0.003957506977682375
VSA_EState10	0.31828494300464766
VSA_EState10	0.0
VSA_EState10	0.20964189183653456
VSA_EState10	0.0
VSA_EState10	0.018223033318165317
VSA_EState10	0.04128922404397547
VSA_EState10	0.007519117753872796
VSA_EState10	0.020965916536813248
VSA_EState10	0.014846585990809994
VSA_EState10	0.10172350439649129
VSA_EState10	0.0065317643771969905
VSA_EState10	0.0
VSA_EState10	0.03416118731368309
VSA_EState10	0.0018863093173655029
VSA_EState10	0.11022927909789428
VSA_EState10	0.2790892744009235
VSA_EState10	0.1825800218186339
VSA_EState10	0.00816298340425254
VSA_EState10	0.0
VSA_EState10	0.015242243712826434
VSA_EState10	0.0
VSA_EState10	0.0
VSA_EState10	0.0
VSA_EState10	0.06522666355337424
VSA_EState10	0.2188181796223144
VSA_EState10	0.0
VSA_EState10	0.0
VSA_EState10	0.238616806169434
VSA_EState10	0.17631284976247966
VSA_EState10	0.024364978679736343
VSA_EState10	0.10842666858957961
VSA_EState10	0.23427424321085694
VSA_EState10	0.2184220261514092
VSA_EState10	0.026787767912515876
VSA_EState10	0.010091818970154971
VSA_EState10	0.04393993198045718
VSA_EState10	0.18997073933538633
VSA_EState10	0.03254731246950079
VSA_EState10	0.24216117460943912
VSA_EState10	0.009635106161729646
VSA_EState10	0.07730830601455402
VSA_EState10	0.173516096416432
VSA_EState10	0.19895661951885293
VSA_EState10	0.24350059692070533
VSA_EState10	0.021134332091983357
VSA_EState10	0.10910010448610585
VSA_EState10	0.09786307733734383
VSA_EState10	0.3180947087142195
VSA_EState10	0.2895761464537698
VSA_EState10	0.25156578942695906
VSA_EState10	0.19266401824979182
VSA_EState10	0.0013667128127367357
VSA_EState10	0.05261016753790961
VSA_EState10	0.0878788377350316
VSA_EState10	0.2712852472997072
VSA_EState10	0.000924432409416372
VSA_EState10	0.0
VSA_EState10	0.009977971081225966
VSA_EState10	0.3456811241368983
VSA_EState10	0.22946564482898224
VSA_EState10	0.0030949876250814076
VSA_EState10	0.0
VSA_EState10	0.0
VSA_EState10	0.005806728875259159
VSA_EState10	0.280286890665975
VSA_EState10	0.0011626687553570995
VSA_EState10	0.07654723492374793
VSA_EState10	0.0024496414059990996
VSA_EState10	0.13449953951398527
VSA_EState10	0.004893455438184506
VSA_EState10	0.015198525130033488
VSA_EState10	0.0
VSA_EState10	0.0
VSA_EState10	0.0
VSA_EState10	0.0
VSA_EState10	0.030178113334778187
VSA_EState10	0.03111434080936957
VSA_EState10	0.0020413381265773772
VSA_EState10	0.20613129299468916
VSA_EState10	0.0
VSA_EState10	0.1398570810866386
VSA_EState10	0.0
VSA_EState10	0.10065219907789827
VSA_EState10	0.16088150928602932
VSA_EState10	0.01551408775659232
VSA_EState10	0.0015415292268009455
VSA_EState10	0.0
VSA_EState10	0.19206123388247495
VSA_EState10	0.02679011294250393
VSA_EState10	0.017312092031495297
VSA_EState10	0.3317898211017252
VSA_EState10	0.28208741222650685
VSA_EState10	0.04277188368177237
VSA_EState10	0.036419547647469366
VSA_EState10	0.04146247428968714
VSA_EState10	0.0015357420870387379
VSA_EState10	0.006430463165656641
VSA_EState10	0.009313987936207505
VSA_EState10	0.27310702838233636
VSA_EState10	0.2706699286909188
VSA_EState10	0.05277222527951375
VSA_EState10	0.18165600203379553
VSA_EState10	0.014607600116667495
VSA_EState10	0.0036015087731473966
VSA_EState10	0.11315081449411091
VSA_EState10	0.19500790110977653
VSA_EState10	0.0016728239511216835
VSA_EState10	0.022416355184314167
VSA_EState10	0.0015152879384702832
VSA_EState10	0.0010632976741680388
VSA_EState10	0.2913772373410025
VSA_EState10	0.139070020200935
VSA_EState10	0.02321242665179049
VSA_EState10	0.20668168814350552
VSA_EState10	0.2114572414801769
VSA_EState10	0.15750457205450896
VSA_EState10	0.0008708239989833188
VSA_EState10	0.0
VSA_EState10	0.0023471447961259375
VSA_EState10	0.005276302183028074
VSA_EState10	0.18384252615747604
VSA_EState10	0.07942247735705628
VSA_EState10	0.011656289814649987
VSA_EState10	0.013967899921157566
VSA_EState10	0.17364710382635987
VSA_EState10	0.21588053346717753
VSA_EState10	0.1075679881503126
VSA_EState10	0.03803977396302265
VSA_EState10	0.20212917294377342
VSA_EState10	0.20884258090158328
VSA_EState10	0.0
VSA_EState10	0.0
VSA_EState10	0.1828688126786548
VSA_EState10	0.007118359541852402
VSA_EState10	0.0
VSA_EState10	0.06700038388860007
VSA_EState10	0.002553820250232038
VSA_EState10	0.1859777455597875
VSA_EState10	0.26685958259783094
VSA_EState10	0.0
VSA_EState10	0.2084138541884371
VSA_EState10	0.15350229647688993
VSA_EState10	0.06584100640491299
VSA_EState10	0.0021409892373463147
VSA_EState10	0.0
VSA_EState10	0.08885050170273873
VSA_EState10	0.07707337885110824
VSA_EState10	0.1837573213719182
VSA_EState10	0.012215213158577038
VSA_EState10	0.19524834694649518
VSA_EState10	0.21769386237386573
VSA_EState10	0.20591716801226215
VSA_EState10	0.31429447608802646
VSA_EState10	0.24947867965145448
VSA_EState10	0.001533986194846802
VSA_EState10	0.2488211946954609
VSA_EState10	0.007621984804838716
VSA_EState10	0.0
VSA_EState10	0.0
VSA_EState10	0.2484236511132572
VSA_EState10	0.02658937966199602
VSA_EState10	0.010410907339337184
VSA_EState10	0.0
VSA_EState10	0.1282173422141269
VSA_EState10	0.0
VSA_EState10	0.036169078178343875
VSA_EState10	0.01610982371914887
VSA_EState10	0.0010404046073557763
VSA_EState10	0.012977776064532584
VSA_EState10	0.01899388071994255
VSA_EState10	0.3163716606968156
VSA_EState10	0.21049498612025114
VSA_EState10	0.03394853314952691
VSA_EState10	0.2384960957219281
VSA_EState10	0.0
VSA_EState10	0.25497280387819227
VSA_EState10	0.33260900050784076
VSA_EState10	0.21140287237584185
VSA_EState10	0.004359481757569052
VSA_EState10	0.0
VSA_EState10	0.0
VSA_EState10	0.010500764774382448
VSA_EState10	0.16836239750882584
VSA_EState10	0.007231760560065491
VSA_EState10	0.035020100022493963
VSA_EState10	0.010814836074476359
VSA_EState10	0.2030179810471282
VSA_EState10	0.04151665189628311
VSA_EState10	0.028210321829640502
VSA_EState10	0.19793450165117882
VSA_EState10	0.09557130798534308
BCUT2D_LOGPHI	0.17412136282340349
BCUT2D_LOGPHI	0.04396951726928211
BCUT2D_LOGPHI	0.049824407845369956
BCUT2D_LOGPHI	0.019996254444100872
BCUT2D_LOGPHI	0.11828684039635791
BCUT2D_LOGPHI	0.05206479152459469
BCUT2D_LOGPHI	0.047329511885264124
BCUT2D_LOGPHI	0.06879730743122273
BCUT2D_LOGPHI	0.06153595879992189
BCUT2D_LOGPHI	0.09836174975974851
BCUT2D_LOGPHI	0.0926655209587093
BCUT2D_LOGPHI	0.052911948811619446
BCUT2D_LOGPHI	0.06234207104985686
BCUT2D_LOGPHI	0.18912968208598108
BCUT2D_LOGPHI	0.045661434571301875
BCUT2D_LOGPHI	0.07757084049057464
BCUT2D_LOGPHI	0.0473648166785146
BCUT2D_LOGPHI	0.05947033765648982
BCUT2D_LOGPHI	0.056502028283273595
BCUT2D_LOGPHI	0.044660295245735934
BCUT2D_LOGPHI	0.02193123190307977
BCUT2D_LOGPHI	0.10586507055561847
BCUT2D_LOGPHI	0.08760209986119748
BCUT2D_LOGPHI	0.17002645735280195
BCUT2D_LOGPHI	0.04011891068237877
BCUT2D_LOGPHI	0.08251249844919795
BCUT2D_LOGPHI	0.07645762860558568
BCUT2D_LOGPHI	0.09954192567170934
BCUT2D_LOGPHI	0.02795230145010658
BCUT2D_LOGPHI	0.02121133859142285
BCUT2D_LOGPHI	0.05082073930343088
BCUT2D_LOGPHI	0.2372375119963238
BCUT2D_LOGPHI	0.13545847740764383
BCUT2D_LOGPHI	0.036449120671564986
BCUT2D_LOGPHI	0.12199434522441648
BCUT2D_LOGPHI	0.08250304207823429
BCUT2D_LOGPHI	0.14365700761979985
BCUT2D_LOGPHI	0.08868316871195446
BCUT2D_LOGPHI	0.03962701385765723
BCUT2D_LOGPHI	0.2001414372470317
BCUT2D_LOGPHI	0.007114268157626686
BCUT2D_LOGPHI	0.0790948626192783
BCUT2D_LOGPHI	0.09778677432463216
BCUT2D_LOGPHI	0.003574042245746579
BCUT2D_LOGPHI	0.05647165388323157
BCUT2D_LOGPHI	0.13188185247374226
BCUT2D_LOGPHI	0.007995953655733481
BCUT2D_LOGPHI	0.04377413764391148
BCUT2D_LOGPHI	0.018838404731872645
BCUT2D_LOGPHI	0.014804903965670291
BCUT2D_LOGPHI	0.056053475677242386
BCUT2D_LOGPHI	0.1271697777990424
BCUT2D_LOGPHI	0.04825524061693334
BCUT2D_LOGPHI	0.037249564344969004
BCUT2D_LOGPHI	0.10993849429698672
BCUT2D_LOGPHI	0.024589957331709093
BCUT2D_LOGPHI	0.11245076755936996
BCUT2D_LOGPHI	0.08293544779486493
BCUT2D_LOGPHI	0.042486197531173026
BCUT2D_LOGPHI	0.07490545380082841
BCUT2D_LOGPHI	0.050679024683037574
BCUT2D_LOGPHI	0.18371764548852135
BCUT2D_LOGPHI	0.08534493861668886
BCUT2D_LOGPHI	0.1271380500546857
BCUT2D_LOGPHI	0.055592369573359036
BCUT2D_LOGPHI	0.2335293407163358
BCUT2D_LOGPHI	0.07614314522833708
BCUT2D_LOGPHI	0.03881275707374932
BCUT2D_LOGPHI	0.11711531369297228
BCUT2D_LOGPHI	0.0924686302988655
BCUT2D_LOGPHI	0.041988559700105156
BCUT2D_LOGPHI	0.02486904852929422
BCUT2D_LOGPHI	0.048984652701771866
BCUT2D_LOGPHI	0.033623440248864676
BCUT2D_LOGPHI	0.1988528830993676
BCUT2D_LOGPHI	0.20295545398108578
BCUT2D_LOGPHI	0.0631218285400431
BCUT2D_LOGPHI	0.03548804655624027
BCUT2D_LOGPHI	0.040621856648760585
BCUT2D_LOGPHI	0.22949051494469547
BCUT2D_LOGPHI	0.08010620775492604
BCUT2D_LOGPHI	0.08780396364152832
BCUT2D_LOGPHI	0.1758171026797557
BCUT2D_LOGPHI	0.0
BCUT2D_LOGPHI	0.04074332922773896
BCUT2D_LOGPHI	0.03837468913884594
BCUT2D_LOGPHI	0.08396985660751122
BCUT2D_LOGPHI	0.10203396330260218
BCUT2D_LOGPHI	0.09429622944144253
BCUT2D_LOGPHI	0.07295751787555042
BCUT2D_LOGPHI	0.07838234326303842
BCUT2D_LOGPHI	0.05181592805011921
BCUT2D_LOGPHI	0.15324219068973965
BCUT2D_LOGPHI	0.004353925916613842
BCUT2D_LOGPHI	0.03713287235825576
BCUT2D_LOGPHI	0.019794114629009037
BCUT2D_LOGPHI	0.09113014595328683
BCUT2D_LOGPHI	0.04301047013313713
BCUT2D_LOGPHI	0.07317622067151032
BCUT2D_LOGPHI	0.08450225457642535
BCUT2D_LOGPHI	0.05772719849767103
BCUT2D_LOGPHI	0.09957778062908676
BCUT2D_LOGPHI	0.044504774451466465
BCUT2D_LOGPHI	0.23479823405159536
BCUT2D_LOGPHI	0.030369647154176133
BCUT2D_LOGPHI	0.09359885132843787
BCUT2D_LOGPHI	0.064671909807067
BCUT2D_LOGPHI	0.004917286956023511
BCUT2D_LOGPHI	0.2048861058654457
BCUT2D_LOGPHI	0.07223442618117268
BCUT2D_LOGPHI	0.014949901820919752
BCUT2D_LOGPHI	0.08470358775464716
BCUT2D_LOGPHI	0.09291463415842309
BCUT2D_LOGPHI	0.07222591399859017
BCUT2D_LOGPHI	0.037146618577367764
BCUT2D_LOGPHI	0.09384419076738493
BCUT2D_LOGPHI	0.0920070772525239
BCUT2D_LOGPHI	0.22353096261559746
BCUT2D_LOGPHI	0.0953848758649189
BCUT2D_LOGPHI	0.058249185881079586
BCUT2D_LOGPHI	0.01116532407256221
BCUT2D_LOGPHI	0.007243720434163385
BCUT2D_LOGPHI	0.04688346698585143
BCUT2D_LOGPHI	0.19589353839406312
BCUT2D_LOGPHI	0.06177270609089453
BCUT2D_LOGPHI	0.05983791484812789
BCUT2D_LOGPHI	0.026954894168700776
BCUT2D_LOGPHI	0.08799116232677338
BCUT2D_LOGPHI	0.019010993955987418
BCUT2D_LOGPHI	0.030471895903200912
BCUT2D_LOGPHI	0.013280852410054578
BCUT2D_LOGPHI	0.08776827858113029
BCUT2D_LOGPHI	0.053922712897321604
BCUT2D_LOGPHI	0.08696672744899911
BCUT2D_LOGPHI	0.06456919692076639
BCUT2D_LOGPHI	0.04948098885786976
BCUT2D_LOGPHI	0.017389417809553387
BCUT2D_LOGPHI	0.06928882404067135
BCUT2D_LOGPHI	0.10075120512881086
BCUT2D_LOGPHI	0.011493269933732822
BCUT2D_LOGPHI	0.0993865078822828
BCUT2D_LOGPHI	0.033744512755668955
BCUT2D_LOGPHI	0.03289435808692962
BCUT2D_LOGPHI	0.16013702858670323
BCUT2D_LOGPHI	0.04184995426637978
BCUT2D_LOGPHI	0.03667088931497824
BCUT2D_LOGPHI	0.14557135819675796
BCUT2D_LOGPHI	0.042539261406770404
BCUT2D_LOGPHI	0.07145780639434111
BCUT2D_LOGPHI	0.04054751839674175
BCUT2D_LOGPHI	0.10501090181839591
BCUT2D_LOGPHI	0.05309936301824067
BCUT2D_LOGPHI	0.055278310689961585
BCUT2D_LOGPHI	0.10828723852712746
BCUT2D_LOGPHI	0.012437896883401037
BCUT2D_LOGPHI	0.12263911714818637
BCUT2D_LOGPHI	0.02517468295677575
BCUT2D_LOGPHI	0.09413562308882126
BCUT2D_LOGPHI	0.054722006426839706
BCUT2D_LOGPHI	0.18743417448033906
BCUT2D_LOGPHI	0.08314826828206683
BCUT2D_LOGPHI	0.043636189923284614
BCUT2D_LOGPHI	0.048280344308725937
BCUT2D_LOGPHI	0.16800645330284367
BCUT2D_LOGPHI	0.05192379293317523
BCUT2D_LOGPHI	0.013563941925053837
BCUT2D_LOGPHI	0.03634911893806198
BCUT2D_LOGPHI	0.027662747777317934
BCUT2D_LOGPHI	0.08920600495806234
BCUT2D_LOGPHI	0.04098211952408894
BCUT2D_LOGPHI	0.022488560842747966
BCUT2D_LOGPHI	0.01727011112705976
BCUT2D_LOGPHI	0.036548662746010895
BCUT2D_LOGPHI	0.0974131832221678
BCUT2D_LOGPHI	0.07437207745703547
BCUT2D_LOGPHI	0.02649051887748118
BCUT2D_LOGPHI	0.026669535585688728
BCUT2D_LOGPHI	0.09945604420165469
BCUT2D_LOGPHI	0.20683304393405166
BCUT2D_LOGPHI	0.11210145370983852
BCUT2D_LOGPHI	0.24139433068854088
BCUT2D_LOGPHI	0.12016078509301335
BCUT2D_LOGPHI	0.07126553399247312
BCUT2D_LOGPHI	0.1831100152522306
BCUT2D_LOGPHI	0.20198577012385374
BCUT2D_LOGPHI	0.006478077451576127
BCUT2D_LOGPHI	0.05408051309461908
BCUT2D_LOGPHI	0.16868047171763523
BCUT2D_LOGPHI	0.020616168545622295
BCUT2D_LOGPHI	0.1267845782393954
BCUT2D_LOGPHI	0.040772786013058636
BCUT2D_LOGPHI	0.034247202258286986
BCUT2D_LOGPHI	0.038302851575326244
BCUT2D_LOGPHI	0.09692617792564491
BCUT2D_LOGPHI	0.03769600825524739
BCUT2D_LOGPHI	0.24052016943936447
BCUT2D_LOGPHI	0.06199596440761861
BCUT2D_LOGPHI	0.18737477999881766
BCUT2D_LOGPHI	0.040279746454851065
BCUT2D_LOGPHI	0.10557303657895868
BCUT2D_LOGPHI	0.17272094559397727
BCUT2D_LOGPHI	0.018042397572999216
BCUT2D_LOGPHI	0.20565169335680447
BCUT2D_LOGPHI	0.07904606960400186
BCUT2D_LOGPHI	0.1097238684420586
BCUT2D_LOGPHI	0.1267050719794506
BCUT2D_LOGPHI	0.04583250308228055
BCUT2D_LOGPHI	0.04356441280146771
BCUT2D_LOGPHI	0.0540836537039142
BCUT2D_LOGPHI	0.044315807373191615
BCUT2D_LOGPHI	0.19542768501245794
BCUT2D_LOGPHI	0.22300712010095095
BCUT2D_LOGPHI	0.1865839316481468
BCUT2D_LOGPHI	0.03026817403622277
BCUT2D_LOGPHI	0.10407347983357228
BCUT2D_LOGPHI	0.21844484108174536
BCUT2D_LOGPHI	0.027583157470579732
BCUT2D_LOGPHI	0.05886014687618198
BCUT2D_LOGPHI	0.010084199030024764
BCUT2D_LOGPHI	0.031609850031266935
BCUT2D_LOGPHI	0.020792620360949175
BCUT2D_LOGPHI	0.017370792923156055
BCUT2D_LOGPHI	0.04313254767735779
BCUT2D_LOGPHI	0.06702536261431374
BCUT2D_LOGPHI	0.05454339286902669
BCUT2D_LOGPHI	0.010554434308600438
BCUT2D_LOGPHI	0.16896691277264583
BCUT2D_LOGPHI	0.06076742834485242
BCUT2D_LOGPHI	0.06412777855142324
BCUT2D_LOGPHI	0.10013070301719101
BCUT2D_LOGPHI	0.17474357557172818
BCUT2D_LOGPHI	0.08689054119145333
BCUT2D_LOGPHI	0.0
BCUT2D_LOGPHI	0.03211846308863411
BCUT2D_LOGPHI	0.08447132062434819
BCUT2D_LOGPHI	0.016087045892517714
BCUT2D_LOGPHI	0.14901771465318248
BCUT2D_LOGPHI	0.01018508832852351
BCUT2D_LOGPHI	0.04727214119731633
BCUT2D_LOGPHI	0.15857409674505177
BCUT2D_LOGPHI	0.05489435990154216
BCUT2D_LOGPHI	0.17059903894696118
BCUT2D_LOGPHI	0.055661415650013445
BCUT2D_LOGPHI	0.009162652979866036
BCUT2D_LOGPHI	0.07420761025222893
BCUT2D_LOGPHI	0.18899088961539962
BCUT2D_LOGPHI	0.13860276645220126
BCUT2D_LOGPHI	0.032205169847966494
BCUT2D_LOGPHI	0.11803094892758806
BCUT2D_LOGPHI	0.1338667979177256
BCUT2D_LOGPHI	0.20181606402852173
BCUT2D_LOGPHI	0.10527516916834456
BCUT2D_LOGPHI	0.028918830019009016
BCUT2D_LOGPHI	0.2281155551611633
BCUT2D_LOGPHI	0.10132036876050525
BCUT2D_LOGPHI	0.01755185624836814
BCUT2D_LOGPHI	0.11259966679612413
BCUT2D_LOGPHI	0.018316203426355305
BCUT2D_LOGPHI	0.04229386663629307
BCUT2D_LOGPHI	0.00251011018265808
BCUT2D_LOGPHI	0.04533441377353036
BCUT2D_LOGPHI	0.045009768470269676
BCUT2D_LOGPHI	0.12190979436287394
BCUT2D_LOGPHI	0.03705052240295642
BCUT2D_LOGPHI	0.038785494429781305
BCUT2D_LOGPHI	0.2122900370359521
BCUT2D_LOGPHI	0.018550435573946582
BCUT2D_LOGPHI	0.05875990409145007
BCUT2D_LOGPHI	0.1095355116148902
BCUT2D_LOGPHI	0.10131577913398392
BCUT2D_LOGPHI	0.0272480893671185
BCUT2D_LOGPHI	0.12191214269287948
BCUT2D_LOGPHI	0.0462769729968854
BCUT2D_LOGPHI	0.190167055062569
BCUT2D_LOGPHI	0.08180571855499094
BCUT2D_LOGPHI	0.20670672682417252
BCUT2D_LOGPHI	0.11193545135237716
BCUT2D_LOGPHI	0.023704221457160002
BCUT2D_LOGPHI	0.07129915340849285
BCUT2D_LOGPHI	0.10230167704797256
BCUT2D_LOGPHI	0.11625237006494948
BCUT2D_LOGPHI	0.03784334889499524
BCUT2D_LOGPHI	0.09070813484041729
BCUT2D_LOGPHI	0.04307888386410213
BCUT2D_LOGPHI	0.14320627688950216
BCUT2D_LOGPHI	0.034622891010206804
BCUT2D_LOGPHI	0.1765855047341565
BCUT2D_LOGPHI	0.0604432379882453
BCUT2D_LOGPHI	0.014665014035759682
BCUT2D_LOGPHI	0.11703766548048694
BCUT2D_LOGPHI	0.004631817009603525
BCUT2D_LOGPHI	0.05842998177315842
BCUT2D_LOGPHI	0.024844866639278047
BCUT2D_LOGPHI	0.0629597475829254
BCUT2D_LOGPHI	0.02894199735192084
BCUT2D_LOGPHI	0.022115601462978918
BCUT2D_LOGPHI	0.04072351480335243
BCUT2D_LOGPHI	0.020749294839633114
BCUT2D_LOGPHI	0.09246538894021995
BCUT2D_LOGPHI	0.02049338729926892
BCUT2D_LOGPHI	0.05544360212536674
BCUT2D_LOGPHI	0.07175162941318027
BCUT2D_LOGPHI	0.10951316560629215
BCUT2D_LOGPHI	0.0
BCUT2D_LOGPHI	0.06931627866929077
BCUT2D_LOGPHI	0.20033527385045716
BCUT2D_LOGPHI	0.09398039954601584
BCUT2D_LOGPHI	0.054114888947294285
BCUT2D_LOGPHI	0.21002436159181714
BCUT2D_LOGPHI	0.06414234463867001
BCUT2D_LOGPHI	0.02138075124637274
BCUT2D_LOGPHI	0.032253175282757035
BCUT2D_LOGPHI	0.0996004933528692
BCUT2D_LOGPHI	0.034919292161593465
BCUT2D_LOGPHI	0.0
BCUT2D_LOGPHI	0.21973046878052518
BCUT2D_LOGPHI	0.07132712172450666
BCUT2D_LOGPHI	0.2028100183242243
BCUT2D_LOGPHI	0.1527357998968313
BCUT2D_LOGPHI	0.10450333338182406
BCUT2D_LOGPHI	0.022654469126300328
BCUT2D_LOGPHI	0.0813029769374434
BCUT2D_LOGPHI	0.11114161489754647
BCUT2D_LOGPHI	0.0781419132556207
BCUT2D_LOGPHI	0.0254560614692217
BCUT2D_LOGPHI	0.08639643310719981
BCUT2D_LOGPHI	0.10268729759366048
BCUT2D_LOGPHI	0.08961888364402938
BCUT2D_LOGPHI	0.049539000198918555
BCUT2D_LOGPHI	0.10916367898382705
BCUT2D_LOGPHI	0.16598108895733757
BCUT2D_LOGPHI	0.09366420137688039
BCUT2D_LOGPHI	0.007732980258445991
BCUT2D_LOGPHI	0.22715201127122311
BCUT2D_LOGPHI	0.025902833515277217
BCUT2D_LOGPHI	0.0585278350467751
BCUT2D_LOGPHI	0.0429565027726992
BCUT2D_LOGPHI	0.028480588543511248
BCUT2D_LOGPHI	0.041544072586522686
BCUT2D_LOGPHI	0.07869081210689916
BCUT2D_LOGPHI	0.13211379790143457
BCUT2D_LOGPHI	0.0784357104367485
BCUT2D_LOGPHI	0.06754989519648631
BCUT2D_LOGPHI	0.052372340490236216
BCUT2D_LOGPHI	0.039333064954626684
BCUT2D_LOGPHI	0.16126240722844817
BCUT2D_LOGPHI	0.011190585982366124
BCUT2D_LOGPHI	0.06501651177114876
BCUT2D_LOGPHI	0.12067063626252938
BCUT2D_LOGPHI	0.0489674415889249
BCUT2D_LOGPHI	0.02168929367075351
BCUT2D_LOGPHI	0.04742097664171305
BCUT2D_LOGPHI	0.07526692193415842
BCUT2D_LOGPHI	0.03435840552611855
BCUT2D_LOGPHI	0.037907505116445035
BCUT2D_LOGPHI	0.0052479346360252066
BCUT2D_LOGPHI	0.05733732518383799
BCUT2D_LOGPHI	0.1059027080910489
BCUT2D_LOGPHI	0.09062128366174342
BCUT2D_LOGPHI	0.21421291272784482
BCUT2D_LOGPHI	0.09954166287342965
BCUT2D_LOGPHI	0.03453315119640323
BCUT2D_LOGPHI	0.016414988076268677
BCUT2D_LOGPHI	0.0481742852240601
BCUT2D_LOGPHI	0.10395188645174067
BCUT2D_LOGPHI	0.07156819263236372
BCUT2D_LOGPHI	0.02388840676624205
BCUT2D_LOGPHI	0.017158938202677426
BCUT2D_LOGPHI	0.08092790950445176
BCUT2D_LOGPHI	0.16204890858345375
BCUT2D_LOGPHI	0.10975042488652581
BCUT2D_LOGPHI	0.09070858358105457
BCUT2D_LOGPHI	0.07988252518435128
BCUT2D_LOGPHI	0.03206017162346535
BCUT2D_LOGPHI	0.04882669610813179
BCUT2D_LOGPHI	0.18833836784774843
BCUT2D_LOGPHI	0.05076933884285967
BCUT2D_LOGPHI	0.07761148699167933
BCUT2D_LOGPHI	0.06425364912776838
BCUT2D_LOGPHI	0.1426243335202038
BCUT2D_LOGPHI	0.008107854192159366
BCUT2D_LOGPHI	0.0685029319044496
BCUT2D_LOGPHI	0.07655423552655005
BCUT2D_LOGPHI	0.011394935568871811
BCUT2D_LOGPHI	0.1050711906878835
BCUT2D_LOGPHI	0.044766248785527325
BCUT2D_LOGPHI	0.009111862606208188
BCUT2D_LOGPHI	0.12296054303147165
BCUT2D_LOGPHI	0.031996725720666544
BCUT2D_LOGPHI	0.07754274351359515
BCUT2D_LOGPHI	0.02537722265343629
BCUT2D_LOGPHI	0.11267566829256964
BCUT2D_LOGPHI	0.07731073974395
BCUT2D_LOGPHI	0.09837652864965489
BCUT2D_LOGPHI	0.12719918954394888
BCUT2D_LOGPHI	0.01948437447727074
BCUT2D_LOGPHI	0.05683939140386866
BCUT2D_LOGPHI	0.12077236168050569
BCUT2D_LOGPHI	0.059722183839773624
BCUT2D_LOGPHI	0.17597385760979167
BCUT2D_LOGPHI	0.08326682775600272
BCUT2D_LOGPHI	0.2481181358442873
BCUT2D_LOGPHI	0.14771934405667284
BCUT2D_LOGPHI	0.10105074785479659
BCUT2D_LOGPHI	0.09225703273546511
BCUT2D_LOGPHI	0.018599243329624583
BCUT2D_LOGPHI	0.001076773726871445
BCUT2D_LOGPHI	0.16481354533041026
BCUT2D_LOGPHI	0.12275573129799859
BCUT2D_LOGPHI	0.08850699398522527
BCUT2D_LOGPHI	0.08529299029934168
BCUT2D_LOGPHI	0.04631690522168592
BCUT2D_LOGPHI	0.12551652853778922
BCUT2D_LOGPHI	0.013272110516367187
BCUT2D_LOGPHI	0.22241725794582592
BCUT2D_LOGPHI	0.03005775622185301
BCUT2D_LOGPHI	0.14970391672240327
BCUT2D_LOGPHI	0.23364305837437668
BCUT2D_LOGPHI	0.050472905387401665
BCUT2D_LOGPHI	0.15746654853288766
BCUT2D_LOGPHI	0.0947741657779594
BCUT2D_LOGPHI	0.037299399322389834
BCUT2D_LOGPHI	0.024818513009750746
BCUT2D_LOGPHI	0.10392784884465478
BCUT2D_LOGPHI	0.0346397091985047
BCUT2D_LOGPHI	0.19709633138498314
BCUT2D_LOGPHI	0.04726334132667976
BCUT2D_LOGPHI	0.21054122797736166
BCUT2D_LOGPHI	0.1107789679819708
BCUT2D_LOGPHI	0.027950210093397165
BCUT2D_LOGPHI	0.023743071183270372
BCUT2D_LOGPHI	0.169390014688608
BCUT2D_LOGPHI	0.0400313583134919
BCUT2D_LOGPHI	0.017585560631519108
BCUT2D_LOGPHI	0.057735029996909284
BCUT2D_LOGPHI	0.03938207850706631
BCUT2D_LOGPHI	0.10308003899893092
BCUT2D_LOGPHI	0.029635108345142738
BCUT2D_LOGPHI	0.09498372127522539
BCUT2D_LOGPHI	0.08109949747775112
BCUT2D_LOGPHI	0.01094285871506252
BCUT2D_LOGPHI	0.19908362640315078
BCUT2D_LOGPHI	0.17656565273627203
BCUT2D_LOGPHI	0.08533356480646656
BCUT2D_LOGPHI	0.06301066114808107
BCUT2D_LOGPHI	0.04636782408169141
BCUT2D_LOGPHI	0.03256118130868435
BCUT2D_LOGPHI	0.03165469530570369
BCUT2D_LOGPHI	0.10765019856600494
BCUT2D_LOGPHI	0.13330394369697063
BCUT2D_LOGPHI	0.06272243395488153
BCUT2D_LOGPHI	0.03483232864794695
BCUT2D_LOGPHI	0.03678836833483996
BCUT2D_LOGPHI	0.03697894175166791
BCUT2D_LOGPHI	0.058269356199489176
BCUT2D_LOGPHI	0.12997909656605897
BCUT2D_LOGPHI	0.2029297190836354
BCUT2D_LOGPHI	0.11773931546215627
BCUT2D_LOGPHI	0.01925720726705691
BCUT2D_LOGPHI	0.0649504500000675
BCUT2D_LOGPHI	0.049040191876328465
BCUT2D_LOGPHI	0.07863981102060835
BCUT2D_LOGPHI	0.04034304499699835
BCUT2D_LOGPHI	0.10693350940690263
BCUT2D_LOGPHI	0.06851164011495725
BCUT2D_LOGPHI	0.055843686397592913
BCUT2D_LOGPHI	0.049038240880261645
BCUT2D_LOGPHI	0.11732712567802389
BCUT2D_LOGPHI	0.0866069989129295
BCUT2D_LOGPHI	0.23869930158874222
BCUT2D_LOGPHI	0.05881542760024871
BCUT2D_LOGPHI	0.01741885367861657
BCUT2D_LOGPHI	0.005746513503269961
BCUT2D_LOGPHI	0.11867551525026515
BCUT2D_LOGPHI	0.21755034889991975
BCUT2D_LOGPHI	0.015958437767564664
BCUT2D_LOGPHI	0.2098246222712982
BCUT2D_LOGPHI	0.02150445190038721
BCUT2D_LOGPHI	0.14079481267543645
BCUT2D_LOGPHI	0.03389868958369711
BCUT2D_LOGPHI	0.03355562385448777
BCUT2D_LOGPHI	0.06210151121763835
BCUT2D_LOGPHI	0.11972290406549574
BCUT2D_LOGPHI	0.010510957796929761
BCUT2D_LOGPHI	0.10490434110137946
BCUT2D_LOGPHI	0.07035871275446284
BCUT2D_LOGPHI	0.0037550633745443924
BCUT2D_LOGPHI	0.18344233462111592
BCUT2D_LOGPHI	0.06107577314952743
BCUT2D_LOGPHI	0.19242893390499552
BCUT2D_LOGPHI	0.014711689547786845
BCUT2D_LOGPHI	0.017042885017162935
BCUT2D_LOGPHI	0.029097383048790053
BCUT2D_LOGPHI	0.046712720815507536
BCUT2D_LOGPHI	0.08774187625037969
BCUT2D_LOGPHI	0.06553870939286799
BCUT2D_LOGPHI	0.037258085094085236
BCUT2D_LOGPHI	0.19161121081294166
BCUT2D_LOGPHI	0.04683671236584759
BCUT2D_LOGPHI	0.08121096332437479
BCUT2D_LOGPHI	0.07210105920470664
BCUT2D_LOGPHI	0.03148676460953292
BCUT2D_LOGPHI	0.15585852845993703
BCUT2D_LOGPHI	0.0037778053963005193
BCUT2D_LOGPHI	0.0008913906727130577
BCUT2D_LOGPHI	0.10824599454835294
BCUT2D_LOGPHI	0.06662210449464037
BCUT2D_LOGPHI	0.10754314561237044
BCUT2D_LOGPHI	0.2058080405476426
BCUT2D_LOGPHI	0.18932118937758735
BCUT2D_LOGPHI	0.015466218968846146
BCUT2D_LOGPHI	0.02457823579832152
BCUT2D_LOGPHI	0.02333962234900627
BCUT2D_LOGPHI	0.0009160744173292097
BCUT2D_LOGPHI	0.07210398250308211
BCUT2D_LOGPHI	0.054457383195778884
BCUT2D_LOGPHI	0.11323909584808306
BCUT2D_LOGPHI	0.11384860545306176
BCUT2D_LOGPHI	0.09925526597758008
BCUT2D_LOGPHI	0.008846364475941242
BCUT2D_LOGPHI	0.038215196097110674
BCUT2D_LOGPHI	0.02217185686625578
BCUT2D_LOGPHI	0.024195149258863933
BCUT2D_LOGPHI	0.006396419723595842
BCUT2D_LOGPHI	0.09204272063490546
BCUT2D_LOGPHI	0.07484849058673318
BCUT2D_LOGPHI	0.057756686570489754
BCUT2D_LOGPHI	0.05390557444615741
BCUT2D_LOGPHI	0.21332342563625448
BCUT2D_LOGPHI	0.22345969525934048
BCUT2D_LOGPHI	0.10002072256799913
BCUT2D_LOGPHI	0.011399196380716637
BCUT2D_LOGPHI	0.034815142412163776
BCUT2D_LOGPHI	0.010671627873085551
BCUT2D_LOGPHI	0.020391301617321365
BCUT2D_LOGPHI	0.06491795563143402
BCUT2D_LOGPHI	0.043660538968901715
BCUT2D_LOGPHI	0.10869195899917748
BCUT2D_LOGPHI	0.028470591711354735
BCUT2D_LOGPHI	0.08647791394589557
BCUT2D_LOGPHI	0.03511181207931983
BCUT2D_LOGPHI	0.10545161183951575
BCUT2D_LOGPHI	0.004442981720407155
BCUT2D_LOGPHI	0.09903544776500384
BCUT2D_LOGPHI	0.002922363865966311
BCUT2D_LOGPHI	0.07429363224935881
BCUT2D_LOGPHI	0.0432785388108508
BCUT2D_LOGPHI	0.04245396956618087
BCUT2D_LOGPHI	0.2053933402761546
BCUT2D_LOGPHI	0.096957817384979
BCUT2D_LOGPHI	0.19887962693810038
BCUT2D_LOGPHI	0.1718148340273385
BCUT2D_LOGPHI	0.055550433653249714
BCUT2D_LOGPHI	0.07642905165048573
BCUT2D_LOGPHI	0.1110466116774075
BCUT2D_LOGPHI	0.16151572058244612
BCUT2D_LOGPHI	0.19212026362625892
BCUT2D_LOGPHI	0.04403722901766185
BCUT2D_LOGPHI	0.12276039526007651
BCUT2D_LOGPHI	0.09174468947376672
BCUT2D_LOGPHI	0.046747395452612826
BCUT2D_LOGPHI	0.07171627944287115
BCUT2D_LOGPHI	0.04970004556758443
BCUT2D_LOGPHI	0.08167201030399504
BCUT2D_LOGPHI	0.021580877355738184
BCUT2D_LOGPHI	0.08175932865222743
BCUT2D_LOGPHI	0.007607522643540639
BCUT2D_LOGPHI	0.013784449322939579
BCUT2D_LOGPHI	0.09953585502336124
BCUT2D_LOGPHI	0.038822621781084275
BCUT2D_LOGPHI	0.030804108215389956
BCUT2D_LOGPHI	0.13144908585692927
BCUT2D_LOGPHI	0.048040359302071095
BCUT2D_LOGPHI	0.18085713277677276
BCUT2D_LOGPHI	0.010792000032769528
BCUT2D_LOGPHI	0.14228716426196128
BCUT2D_LOGPHI	0.09018760171239491
BCUT2D_LOGPHI	0.06901863713366022
BCUT2D_LOGPHI	0.0810750111139
BCUT2D_LOGPHI	0.08737661720619465
BCUT2D_LOGPHI	0.023078822376657072
BCUT2D_LOGPHI	0.03607372423536755
BCUT2D_LOGPHI	0.03461868942864093
BCUT2D_LOGPHI	0.033960283441878195
BCUT2D_LOGPHI	0.02120784536309497
BCUT2D_LOGPHI	0.0785614620397801
BCUT2D_LOGPHI	0.010696418795013598
BCUT2D_LOGPHI	0.042791741497550224
BCUT2D_LOGPHI	0.11890862423778344
BCUT2D_LOGPHI	0.06995155291744339
BCUT2D_LOGPHI	0.0933650318062025
BCUT2D_LOGPHI	0.09937454222086983
BCUT2D_LOGPHI	0.0657856718563871
BCUT2D_LOGPHI	0.12064469912584777
BCUT2D_LOGPHI	0.06750376267946737
BCUT2D_LOGPHI	0.00431680196529573
BCUT2D_LOGPHI	0.07319979622480449
BCUT2D_LOGPHI	0.0208199428112677
BCUT2D_LOGPHI	0.07502287799102873
BCUT2D_LOGPHI	0.03887520885282402
BCUT2D_LOGPHI	0.1466788626357017
BCUT2D_LOGPHI	0.09414364879283679
BCUT2D_LOGPHI	0.017321819796201073
BCUT2D_LOGPHI	0.1665176901267088
BCUT2D_LOGPHI	0.06746165939017561
BCUT2D_LOGPHI	0.04043272159089578
BCUT2D_LOGPHI	0.021284941355146414
BCUT2D_LOGPHI	0.07449062090154993
BCUT2D_LOGPHI	0.11194786519670354
BCUT2D_LOGPHI	0.16793659464252605
BCUT2D_LOGPHI	0.025315638518842228
BCUT2D_LOGPHI	0.09151457471555544
BCUT2D_LOGPHI	0.025041085467068708
BCUT2D_LOGPHI	0.0992870806419498
BCUT2D_LOGPHI	0.04890619734240448
BCUT2D_LOGPHI	0.08161870683649902
BCUT2D_LOGPHI	0.041786197201008006
BCUT2D_LOGPHI	0.11260345372220847
BCUT2D_LOGPHI	0.01920807295975934
BCUT2D_LOGPHI	0.055458877285112576
BCUT2D_LOGPHI	0.10802476705200335
BCUT2D_LOGPHI	0.1779987361963936
BCUT2D_LOGPHI	0.04121142862166375
BCUT2D_LOGPHI	0.19142938550280314
BCUT2D_LOGPHI	0.09703486175091348
BCUT2D_LOGPHI	0.03935641456139415
BCUT2D_LOGPHI	0.037283407859336044
BCUT2D_LOGPHI	0.14414897294474366
BCUT2D_LOGPHI	0.10623504764315503
BCUT2D_LOGPHI	0.19737028171789786
BCUT2D_LOGPHI	0.03205028741494292
BCUT2D_LOGPHI	0.21807392423781533
BCUT2D_LOGPHI	0.09444212686874758
BCUT2D_LOGPHI	0.053696350675645044
BCUT2D_LOGPHI	0.10813452612846383
BCUT2D_LOGPHI	0.039319923286034
BCUT2D_LOGPHI	0.10240684637404962
BCUT2D_LOGPHI	0.06821746222988244
BCUT2D_LOGPHI	0.0951059571666908
BCUT2D_LOGPHI	0.04307951462754788
BCUT2D_LOGPHI	0.06969188637397808
BCUT2D_LOGPHI	0.09931381424923963
BCUT2D_LOGPHI	0.008627724543125957
BCUT2D_LOGPHI	0.18446685985401104
BCUT2D_LOGPHI	0.01124909410071415
BCUT2D_LOGPHI	0.05483698622120204
BCUT2D_LOGPHI	0.03979102411392042
BCUT2D_LOGPHI	0.09538692530395541
BCUT2D_LOGPHI	0.04926085320443355
BCUT2D_LOGPHI	0.11732318126286533
BCUT2D_LOGPHI	0.0533135975062241
BCUT2D_LOGPHI	0.006266764582832353
BCUT2D_LOGPHI	0.03301892779681358
BCUT2D_LOGPHI	0.1314635920993951
BCUT2D_LOGPHI	0.00814615829188332
BCUT2D_LOGPHI	0.05039666159874724
BCUT2D_LOGPHI	0.09560063095626
BCUT2D_LOGPHI	0.11109382804840923
BCUT2D_LOGPHI	0.04340039751405813
BCUT2D_LOGPHI	0.0371031733273614
BCUT2D_LOGPHI	0.044236384667889136
BCUT2D_LOGPHI	0.11674802910412478
BCUT2D_LOGPHI	0.037836884198652505
BCUT2D_LOGPHI	0.12017089983443807
BCUT2D_LOGPHI	0.1627585282064673
BCUT2D_LOGPHI	0.07253919113094713
BCUT2D_LOGPHI	0.04971374886981471
BCUT2D_LOGPHI	0.03405561942422714
BCUT2D_LOGPHI	0.03486271990111758
BCUT2D_LOGPHI	0.0916422213986737
BCUT2D_LOGPHI	0.007153884967113068
BCUT2D_LOGPHI	0.055195604061719236
BCUT2D_LOGPHI	0.05075079793940625
BCUT2D_LOGPHI	0.04606385838115332
BCUT2D_LOGPHI	0.0797890290959849
BCUT2D_LOGPHI	0.06091814546422486
BCUT2D_LOGPHI	0.08392061978125454
BCUT2D_LOGPHI	0.020379612168642123
BCUT2D_LOGPHI	0.055971277858349745
BCUT2D_LOGPHI	0.11409369441722383
BCUT2D_LOGPHI	0.03461900061726671
BCUT2D_LOGPHI	0.08008036095555206
BCUT2D_LOGPHI	0.003949712844315624
BCUT2D_LOGPHI	0.014505043598680593
BCUT2D_LOGPHI	0.10260830239591608
BCUT2D_LOGPHI	0.06625367615525535
BCUT2D_LOGPHI	0.08976336351976764
BCUT2D_LOGPHI	0.02319327921015822
BCUT2D_LOGPHI	0.1370475901921461
BCUT2D_LOGPHI	0.11267791546482672
BCUT2D_LOGPHI	0.10654895816371039
BCUT2D_LOGPHI	0.09412225960740286
BCUT2D_LOGPHI	0.030333914807874503
BCUT2D_LOGPHI	0.028551161018690215
BCUT2D_LOGPHI	0.2094606964653039
BCUT2D_LOGPHI	0.026551983747832488
BCUT2D_LOGPHI	0.11833401067322026
BCUT2D_LOGPHI	0.06439832621889369
BCUT2D_LOGPHI	0.04611443548135762
BCUT2D_LOGPHI	0.11005481423587682
BCUT2D_LOGPHI	0.10382385261349668
BCUT2D_LOGPHI	0.04033785006458194
BCUT2D_LOGPHI	0.02865783309424032
BCUT2D_LOGPHI	0.05953247878857906
BCUT2D_LOGPHI	0.08883871749910412
BCUT2D_LOGPHI	0.022785617689547413
BCUT2D_LOGPHI	0.007916277193756288
BCUT2D_LOGPHI	0.11539343875221278
BCUT2D_LOGPHI	0.07008544241288081
BCUT2D_LOGPHI	0.052443040212206714
BCUT2D_LOGPHI	0.055208894501022246
BCUT2D_LOGPHI	0.0834455458065991
BCUT2D_LOGPHI	0.10743468658941943
BCUT2D_LOGPHI	0.007411054180646538
BCUT2D_LOGPHI	0.1476579902350343
BCUT2D_LOGPHI	0.06382575342193712
BCUT2D_LOGPHI	0.20672157742692876
BCUT2D_LOGPHI	0.09398603471802776
BCUT2D_LOGPHI	0.10891587885965985
BCUT2D_LOGPHI	0.13458915758132556
BCUT2D_LOGPHI	0.03580893391885116
BCUT2D_LOGPHI	0.04193162076828596
BCUT2D_LOGPHI	0.01619886209799186
BCUT2D_LOGPHI	0.014615989397779224
BCUT2D_LOGPHI	0.060991013469686634
BCUT2D_LOGPHI	0.08160288935225206
BCUT2D_LOGPHI	0.11629109958427152
BCUT2D_LOGPHI	0.06424649432669484
BCUT2D_LOGPHI	0.11354171230466449
BCUT2D_LOGPHI	0.09557824728744503
BCUT2D_LOGPHI	0.05365855479853442
BCUT2D_LOGPHI	0.1725695840705784
BCUT2D_LOGPHI	0.013866412277340236
BCUT2D_LOGPHI	0.10521307745749753
BCUT2D_LOGPHI	0.0321374221074331
BCUT2D_LOGPHI	0.01567221522638454
BCUT2D_LOGPHI	0.033782615729960844
BCUT2D_LOGPHI	0.020362207433114413
BCUT2D_LOGPHI	0.03999976279056046
BCUT2D_LOGPHI	0.0904703991009101
BCUT2D_LOGPHI	0.03255722049578667
BCUT2D_LOGPHI	0.11437261098978148
BCUT2D_LOGPHI	0.061797145214962594
BCUT2D_LOGPHI	0.06163912024507195
BCUT2D_LOGPHI	0.08625752723446165
BCUT2D_LOGPHI	0.04352155826164272
BCUT2D_LOGPHI	0.06807987596016346
BCUT2D_LOGPHI	0.09647604075752084
BCUT2D_LOGPHI	0.04987094881436419
BCUT2D_LOGPHI	0.12374081401245383
BCUT2D_LOGPHI	0.10774605225694821
BCUT2D_LOGPHI	0.18452932294707916
BCUT2D_LOGPHI	0.23173543347917844
BCUT2D_LOGPHI	0.027603596404459956
BCUT2D_LOGPHI	0.27218473193820497
BCUT2D_LOGPHI	0.1975108167927816
BCUT2D_LOGPHI	0.24130886279142133
BCUT2D_LOGPHI	0.06896775466034685
BCUT2D_LOGPHI	0.0476292382936712
BCUT2D_LOGPHI	0.09333009145466027
BCUT2D_LOGPHI	0.06459393388633403
BCUT2D_LOGPHI	0.08245911133134212
BCUT2D_LOGPHI	0.19670727362184975
BCUT2D_LOGPHI	0.03320446435846283
BCUT2D_LOGPHI	0.022191761702762648
BCUT2D_LOGPHI	0.15723143850792065
BCUT2D_LOGPHI	0.04112901043338303
BCUT2D_LOGPHI	0.0531681219499886
BCUT2D_LOGPHI	0.007580824262621511
BCUT2D_LOGPHI	0.07567049547627165
BCUT2D_LOGPHI	0.05080062514062317
BCUT2D_LOGPHI	0.046946393021781344
BCUT2D_LOGPHI	0.10790895611926271
BCUT2D_LOGPHI	0.04989480318018224
BCUT2D_LOGPHI	0.0554829647490288
BCUT2D_LOGPHI	0.2236502803897667
BCUT2D_LOGPHI	0.060265399347757966
BCUT2D_LOGPHI	0.044714632849738555
BCUT2D_LOGPHI	0.08780934479563925
BCUT2D_LOGPHI	0.06368324288222314
BCUT2D_LOGPHI	0.0910446780996599
BCUT2D_LOGPHI	0.05489088513863987
BCUT2D_LOGPHI	0.08663374950323148
BCUT2D_LOGPHI	0.0351029593117223
BCUT2D_LOGPHI	0.10235068213681599
BCUT2D_LOGPHI	0.04757176827261726
BCUT2D_LOGPHI	0.0683757901848651
BCUT2D_LOGPHI	0.015067359305886329
BCUT2D_LOGPHI	0.05000125903480883
BCUT2D_LOGPHI	0.0644269932365674
BCUT2D_LOGPHI	0.1062116031550455
BCUT2D_LOGPHI	0.054234432827972516
BCUT2D_LOGPHI	0.06441456952385549
BCUT2D_LOGPHI	0.0812001639456676
BCUT2D_LOGPHI	0.09235469646107322
BCUT2D_LOGPHI	0.12188889405412585
BCUT2D_LOGPHI	0.0393239558702271
BCUT2D_LOGPHI	0.10516179934066762
BCUT2D_LOGPHI	0.09596605661875345
BCUT2D_LOGPHI	0.06486201331331319
BCUT2D_LOGPHI	0.05827659444740301
BCUT2D_LOGPHI	0.029425331489597202
BCUT2D_LOGPHI	0.05826388879249808
BCUT2D_LOGPHI	0.14586239099063814
BCUT2D_LOGPHI	0.03316627014939285
BCUT2D_LOGPHI	0.007330845827467782
BCUT2D_LOGPHI	0.02875337719102146
BCUT2D_LOGPHI	0.20740021846871837
BCUT2D_LOGPHI	0.02161490728062973
BCUT2D_LOGPHI	0.030405775250965324
BCUT2D_LOGPHI	0.041818984183189814
BCUT2D_LOGPHI	0.14220966069770363
BCUT2D_LOGPHI	0.026229276153361424
BCUT2D_LOGPHI	0.0961933104005949
BCUT2D_LOGPHI	0.23412102510337024
BCUT2D_LOGPHI	0.056216193319337825
BCUT2D_LOGPHI	0.05216128194648842
BCUT2D_LOGPHI	0.21792522603598447
BCUT2D_LOGPHI	0.20311188664593652
BCUT2D_LOGPHI	0.04204703149252321
BCUT2D_LOGPHI	0.11623518056405735
BCUT2D_LOGPHI	0.006980939042873734
BCUT2D_LOGPHI	0.018570302474706635
BCUT2D_LOGPHI	0.2027558249839497
BCUT2D_LOGPHI	0.09848465871158582
BCUT2D_LOGPHI	0.025729234062120424
BCUT2D_LOGPHI	0.1826309642207642
BCUT2D_LOGPHI	0.03671993966592138
BCUT2D_LOGPHI	0.07773711229944898
BCUT2D_LOGPHI	0.04140588192458572
BCUT2D_LOGPHI	0.03264908688087912
BCUT2D_LOGPHI	0.21967992386067894
BCUT2D_LOGPHI	0.06048010274527141
BCUT2D_LOGPHI	0.11511232288757987
BCUT2D_LOGPHI	0.09707571748822873
BCUT2D_LOGPHI	0.05292794042504613
BCUT2D_LOGPHI	0.10980856892319636
BCUT2D_LOGPHI	0.0028714536908969034
BCUT2D_LOGPHI	0.10787655387686959
BCUT2D_LOGPHI	0.024167103459310696
BCUT2D_LOGPHI	0.07739129168751209
BCUT2D_LOGPHI	0.12996467570183837
BCUT2D_LOGPHI	0.18196632281175892
BCUT2D_LOGPHI	0.094623580661756
BCUT2D_LOGPHI	0.05706045962498067
BCUT2D_LOGPHI	0.102540866684525
BCUT2D_LOGPHI	0.025018027469474964
BCUT2D_LOGPHI	0.06222813138612797
BCUT2D_LOGPHI	0.03574924802130969
BCUT2D_LOGPHI	0.17278457133653266
BCUT2D_LOGPHI	0.017509839574226815
BCUT2D_LOGPHI	0.043665262489998705
BCUT2D_LOGPHI	0.10925164585237541
BCUT2D_LOGPHI	0.016530929406423582
BCUT2D_LOGPHI	0.03052653401814829
BCUT2D_LOGPHI	0.03326408619673363
BCUT2D_LOGPHI	0.05362837132028659
BCUT2D_LOGPHI	0.0917384565883703
BCUT2D_LOGPHI	0.0701544148395557
BCUT2D_LOGPHI	0.00900067401522089
BCUT2D_LOGPHI	0.047853045466250556
BCUT2D_LOGPHI	0.05180805370931179
BCUT2D_LOGPHI	0.17088834487975163
BCUT2D_LOGPHI	0.0798182705827087
BCUT2D_LOGPHI	0.02212543684874474
BCUT2D_LOGPHI	0.10060449750977023
BCUT2D_LOGPHI	0.002870189970302026
BCUT2D_LOGPHI	0.059963094273754645
BCUT2D_LOGPHI	0.09501841954027081
BCUT2D_LOGPHI	0.1845292553165048
BCUT2D_LOGPHI	0.1943852450322956
BCUT2D_LOGPHI	0.04848487941327216
BCUT2D_LOGPHI	0.12531265866354957
BCUT2D_LOGPHI	0.056173685312647284
BCUT2D_LOGPHI	0.07660494801530573
BCUT2D_LOGPHI	0.08798552082721336
BCUT2D_LOGPHI	0.0793307982832132
BCUT2D_LOGPHI	0.055535837844277264
BCUT2D_LOGPHI	0.0536443536825436
BCUT2D_LOGPHI	0.19360191915778766
BCUT2D_LOGPHI	0.16830635828560286
BCUT2D_LOGPHI	0.004834624942069045
BCUT2D_LOGPHI	0.03687575410409948
BCUT2D_LOGPHI	0.0462740650145034
BCUT2D_LOGPHI	0.16886536202773383
BCUT2D_LOGPHI	0.11302857982538467
BCUT2D_LOGPHI	0.06658615891663332
BCUT2D_LOGPHI	0.054132085718553366
BCUT2D_LOGPHI	0.05662927384796158
BCUT2D_LOGPHI	0.06326448216993756
BCUT2D_LOGPHI	0.017033529444387373
BCUT2D_LOGPHI	0.20919019382588822
BCUT2D_LOGPHI	0.1047744994656441
BCUT2D_LOGPHI	0.1006715479188746
BCUT2D_LOGPHI	0.11492029761193237
BCUT2D_LOGPHI	0.037862382894266765
BCUT2D_LOGPHI	0.11060269153620642
BCUT2D_LOGPHI	0.14995146578336827
BCUT2D_LOGPHI	0.05938564794211484
BCUT2D_LOGPHI	0.051156213115990536
BCUT2D_LOGPHI	0.01667083267777663
BCUT2D_LOGPHI	0.12541634102377228
BCUT2D_LOGPHI	0.10532149113261065
BCUT2D_LOGPHI	0.19277369682966913
BCUT2D_LOGPHI	0.134324007218801
BCUT2D_LOGPHI	0.07870235920173124
BCUT2D_LOGPHI	0.21519093997961022
BCUT2D_LOGPHI	0.07248119588942448
BCUT2D_LOGPHI	0.03594502896044295
BCUT2D_LOGPHI	0.0184334004365385
BCUT2D_LOGPHI	0.04582756271487921
BCUT2D_LOGPHI	0.04216788693299867
BCUT2D_LOGPHI	0.06898002185179321
BCUT2D_LOGPHI	0.0327352646675398
BCUT2D_LOGPHI	0.06171889839263553
BCUT2D_LOGPHI	0.07152731759549849
BCUT2D_LOGPHI	0.14240995032572887
BCUT2D_LOGPHI	0.1303710341244398
BCUT2D_LOGPHI	0.049713740804143564
BCUT2D_LOGPHI	0.020832021783257618
BCUT2D_LOGPHI	0.0369207630159719
BCUT2D_LOGPHI	0.11710356706669207
BCUT2D_LOGPHI	0.12958975683492735
BCUT2D_LOGPHI	0.0075121052697395265
BCUT2D_LOGPHI	0.036405313509336686
BCUT2D_LOGPHI	0.08506561597401019
BCUT2D_LOGPHI	0.18346047753881317
BCUT2D_LOGPHI	0.04671000886820259
BCUT2D_LOGPHI	0.06399876972083561
BCUT2D_LOGPHI	0.016022907266894388
BCUT2D_LOGPHI	0.10875276663493516
BCUT2D_LOGPHI	0.03238527201156051
BCUT2D_LOGPHI	0.0626022788003678
BCUT2D_LOGPHI	0.09593316495016353
BCUT2D_LOGPHI	0.1021056683543855
BCUT2D_LOGPHI	0.03870481655740972
BCUT2D_LOGPHI	0.036337519291272456
BCUT2D_LOGPHI	0.09028609958379585
BCUT2D_LOGPHI	0.11439104306052679
BCUT2D_LOGPHI	0.06530216566996153
BCUT2D_LOGPHI	0.024079178584995246
BCUT2D_LOGPHI	0.0791424003232932
BCUT2D_LOGPHI	0.20937550141125352
BCUT2D_LOGPHI	0.06219912218079261
BCUT2D_LOGPHI	0.06240989968176834
BCUT2D_LOGPHI	0.08929837418434336
BCUT2D_LOGPHI	0.01319064026419339
BCUT2D_LOGPHI	0.019171268328377015
BCUT2D_LOGPHI	0.05223662240391705
BCUT2D_LOGPHI	0.06682159032132849
BCUT2D_LOGPHI	0.0137261663084588
BCUT2D_LOGPHI	0.031152871009397863
BCUT2D_LOGPHI	0.09192456105870601
BCUT2D_LOGPHI	0.012115446152400575
BCUT2D_LOGPHI	0.043391468741648134
BCUT2D_LOGPHI	0.259950848140792
BCUT2D_LOGPHI	0.04789769438694803
BCUT2D_LOGPHI	0.03802288062975096
BCUT2D_LOGPHI	0.11475823856211771
BCUT2D_LOGPHI	0.056038534838630395
BCUT2D_LOGPHI	0.06326335146664028
BCUT2D_LOGPHI	0.11037389778021288
BCUT2D_LOGPHI	0.04994285634709508
BCUT2D_LOGPHI	0.04537223959900511
BCUT2D_LOGPHI	0.03764310266513622
BCUT2D_LOGPHI	0.1813784819082755
BCUT2D_LOGPHI	0.013027475623874574
BCUT2D_LOGPHI	0.04412920452746724
BCUT2D_LOGPHI	0.13229893433379492
BCUT2D_LOGPHI	0.0883605485281655
BCUT2D_LOGPHI	0.12763362561945987
BCUT2D_LOGPHI	0.0
BCUT2D_LOGPHI	0.0967814743651419
BCUT2D_LOGPHI	0.016950285557924428
BCUT2D_LOGPHI	0.0933174976265249
BCUT2D_LOGPHI	0.06958697848385291
BCUT2D_LOGPHI	0.02388267694272629
BCUT2D_LOGPHI	0.042561419319607635
BCUT2D_LOGPHI	0.09635793542874567
BCUT2D_LOGPHI	0.03214213616916409
BCUT2D_LOGPHI	0.04298913169887537
BCUT2D_LOGPHI	0.17793013252853923
BCUT2D_LOGPHI	0.00852272601596326
BCUT2D_LOGPHI	0.031194415677134053
BCUT2D_LOGPHI	0.03215070869536568
BCUT2D_LOGPHI	0.0615883848275697
BCUT2D_LOGPHI	0.020634276762928127
BCUT2D_LOGPHI	0.10130116301837638
BCUT2D_LOGPHI	0.1296413373339351
BCUT2D_LOGPHI	0.05849045954560741
BCUT2D_LOGPHI	0.1817988327391821
BCUT2D_LOGPHI	0.16969665823625504
BCUT2D_LOGPHI	0.0436224123793683
BCUT2D_LOGPHI	0.03681665275249503
BCUT2D_LOGPHI	0.1287178016980761
BCUT2D_LOGPHI	0.030894854028754665
BCUT2D_LOGPHI	0.028659712339369314
BCUT2D_LOGPHI	0.08969390592687483
BCUT2D_LOGPHI	0.11415225234128147
[truncated: 166,001 more rows]
