# Supplementary material for: Uncertainty-aware machine learning to predict non-cancer human toxicity for the global chemicals market
Source: Nat Commun. 2026 Jan 7;17:647. doi: 10.1038/s41467-025-67374-4 (PMC12816579; doi:10.1038/s41467-025-67374-4)
Supplement: Supplementary file 4 — Source Data [file 41467_2025_67374_MOESM4_ESM.zip › Source Data/Figure S1-24a,c + Figure S1-25a,c,e,g.csv]

INCHIKEY	INCHI_STRING	PREFERRED_NAME	IUPAC_NAME	CASRN	SMILES	canonical SMILES	canonical order SMILES	standardization_failure	MW	yhat	yhat_lo	yhat_up	uhat	yhat_mg	yhat_lo_mg	yhat_up_mg	dJ	TSNE1	TSNE2	Kingdom	Superclass	Class	Subclass	Superclass (top 15)	POD_mg_all	POD_mg_training
ADGHQLSHWNXHQZ-QZJABNQBSA-N	InChI=1S/C159H288O18/c1-9-17-25-33-41-49-57-65-73-81-89-97-105-113-121-129-149(160)170-141-157(142-171-150(161)130-122-114-106-98-90-82-74-66-58-50-42-34-26-18-10-2,137-168-139-158(143-172-151(162)131-123-115-107-99-91-83-75-67-59-51-43-35-27-19-11-3,144-173-152(163)132-124-116-108-100-92-84-76-68-60-52-44-36-28-20-12-4)145-174-153(164)133-125-117-109-101-93-85-77-69-61-53-45-37-29-21-13-5)138-16…	['Oleic acid, octaester with tripentaerythritol']	[nan]	['20284-29-1']	CCCCCCCC\C=C/CCCCCCCC(=O)OCC(COCC(COC(=O)CCCCCCC\C=C/CCCCCCCC)(COC(=O)CCCCCCC\C=C/CCCCCCCC)COC(=O)CCCCCCC\C=C/CCCCCCCC)(COCC(COC(=O)CCCCCCC\C=C/CCCCCCCC)(COC(=O)CCCCCCC\C=C/CCCCCCCC)COC(=O)CCCCCCC\C=C/CCCCCCCC)COC(=O)CCCCCCC\C=C/CCCCCCCC	CCCCCCCCC=CCCCCCCCC(=O)OCC(COCC(COC(=O)CCCCCCCC=CCCCCCCCC)(COC(=O)CCCCCCCC=CCCCCCCCC)COC(=O)CCCCCCCC=CCCCCCCCC)(COCC(COC(=O)CCCCCCCC=CCCCCCCCC)(COC(=O)CCCCCCCC=CCCCCCCCC)COC(=O)CCCCCCCC=CCCCCCCCC)COC(=O)CCCCCCCC=CCCCCCCCC	CCCCCCCCC=CCCCCCCCC(=O)OCC(COCC(COC(=O)CCCCCCCC=CCCCCCCCC)(COC(=O)CCCCCCCC=CCCCCCCCC)COC(=O)CCCCCCCC=CCCCCCCCC)(COCC(COC(=O)CCCCCCCC=CCCCCCCCC)(COC(=O)CCCCCCCC=CCCCCCCCC)COC(=O)CCCCCCCC=CCCCCCCCC)COC(=O)CCCCCCCC=CCCCCCCCC	Size	2488.0350000000003	-4.226289	-8.017068575166698	-3.4521571371706923	4.564911437996006	2.1695676852888717	-1.6212120897427917	2.9436993482532143	0.3465574171456524	156.77906872237156	-6.847369563814622	Organic compounds	Lipids and lipid-like molecules	Fatty Acyls	Fatty acid esters	Lipids and lipid-like molecules
AFGYWOQMAMWZKR-AXGWGWBPSA-N	InChI=1S/C129H223N3O55/c1-61(29-33-80(143)106(158)101(153)67(7)47-92-110(162)115(167)109(161)90(181-92)36-35-74(137)81(144)50-71-49-72-52-91(179-71)89(178-72)38-37-88-84(147)51-73(60-130)180-88)23-20-28-76(139)103(155)75(138)25-18-13-15-24-69(135)48-93-111(163)116(168)112(164)96(182-93)54-83(146)82(145)53-94-105(157)86(149)56-95(183-94)104(156)79(142)34-32-68(134)31-30-64(4)87(150)59-129(177)125(…	['(42S-50R)42-hydroxypalytoxin']	[nan]	['1544691-76-0']	[H]N([H])C[C@@H]1C[C@@H](O)[C@@H](CC[C@H]2O[C@H]3C[C@@H]2O[C@H](C[C@@H](O)[C@H](O)\C=C/[C@@]2([H])O[C@H](C[C@@H](C)[C@@H](O)[C@H](O)[C@@H](O)CCC(=C)\C=C/C[C@@H](O)[C@@H](O)[C@H](O)C\C=C\C=C/[C@@H](O)C[C@@H]4O[C@H](C[C@@H](O)[C@H](O)C[C@H]5O[C@@]([H])(C[C@@H](O)[C@@H]5O)[C@H](O)[C@H](O)CC[C@H](O)\C=C\[C@H](C)[C@@H](O)C[C@]5(O)O[C@H]([C@@H](O)[C@@H](O)CCCCCCC[C@@]67C[C@@H](C)C[C@@](C)(O6)[C@@H](C[C…	C=C(C=CCC(O)C(O)C(O)CC=CC=CC(O)CC1OC(CC(O)C(O)CC2OC(C(O)C(O)CCC(O)C=CC(C)C(O)CC3(O)OC(C(O)C(O)CCCCCCCC45CC(C)CC(C)(O4)C(CC(C)CCCCCC(O)C(O)C(O)C(O)C(O)C4OC(CC(O)C(O)C(C)=CC(O)CC(C)C(O)C(=O)NC=CC(=O)NCCCO)C(O)C(O)C4O)O5)C(O)C(O)C3O)CC(O)C2O)C(O)C(O)C1O)CCC(O)C(O)C(O)C(C)CC1OC(C=CC(O)C(O)CC2CC3CC(O2)C(CCC2OC(CN)CC2O)O3)C(O)C(O)C1O	C=C(C=CCC(O)C(O)C(O)CC=CC=CC(O)CC1OC(CC(O)C(O)CC2OC(C(O)C(O)CCC(O)C=CC(C)C(O)CC3(O)OC(C(O)C(O)CCCCCCCC45CC(C)CC(C)(O4)C(CC(C)CCCCCC(O)C(O)C(O)C(O)C(O)C4OC(CC(O)C(O)C(C)=CC(O)CC(C)C(O)C(=O)N=CCC(=O)NCCCO)C(O)C(O)C4O)O5)C(O)C(O)C3O)CC(O)C2O)C(O)C(O)C1O)CCC(O)C(O)C(O)C(C)CC1OC(C=CC(O)C(O)CC2CC3CC(O2)C(CCC2OC(CN)CC2O)O3)C(O)C(O)C1O	Size	2696.168999999993	-4.362964	-7.990969911442957	-3.3584321471272545	4.632537764315703	2.0677829613704377	-1.5602228004835657	3.072314963832137	0.8634844188138103	75.49573667049967	118.47141450248812	Organic compounds	Lipids and lipid-like molecules	Prenol lipids	Terpene glycosides	Lipids and lipid-like molecules
AHDLNXGQLLQZTD-UHFFFAOYSA-N	InChI=1S/C94H178O13/c1-7-13-19-25-31-37-43-49-55-61-67-73-87(95)102-81-93(82-103-88(96)74-68-62-56-50-44-38-32-26-20-14-8-2,83-104-89(97)75-69-63-57-51-45-39-33-27-21-15-9-3)79-101-80-94(84-105-90(98)76-70-64-58-52-46-40-34-28-22-16-10-4,85-106-91(99)77-71-65-59-53-47-41-35-29-23-17-11-5)86-107-92(100)78-72-66-60-54-48-42-36-30-24-18-12-6/h7-86H2,1-6H3	['Dipentaerythritol hexamyristate']	['2-({3-(Tetradecanoyloxy)-2,2-bis[(tetradecanoyloxy)methyl]propoxy}methyl)-2-[(tetradecanoyloxy)methyl]propane-1,3-diyl ditetradecanoate']	['75587-84-7']	CCCCCCCCCCCCCC(=O)OCC(COCC(COC(=O)CCCCCCCCCCCCC)(COC(=O)CCCCCCCCCCCCC)COC(=O)CCCCCCCCCCCCC)(COC(=O)CCCCCCCCCCCCC)COC(=O)CCCCCCCCCCCCC	CCCCCCCCCCCCCC(=O)OCC(COCC(COC(=O)CCCCCCCCCCCCC)(COC(=O)CCCCCCCCCCCCC)COC(=O)CCCCCCCCCCCCC)(COC(=O)CCCCCCCCCCCCC)COC(=O)CCCCCCCCCCCCC	CCCCCCCCCCCCCC(=O)OCC(COCC(COC(=O)CCCCCCCCCCCCC)(COC(=O)CCCCCCCCCCCCC)COC(=O)CCCCCCCCCCCCC)(COC(=O)CCCCCCCCCCCCC)COC(=O)CCCCCCCCCCCCC	Size	1516.4449999999997	-3.7170982	-6.632237973879439	-3.077026437351331	3.555211536528108	2.463728423404575	-0.4514113103898056	3.1038002261383024	0.3212735651445329	155.00205597412608	-5.321149581649729	Organic compounds	Organic acids and derivatives	Carboxylic acids and derivatives	Hexacarboxylic acids and derivatives	Organic acids and derivatives
AIWRTTMUVOZGPW-HSPKUQOVSA-N	InChI=1S/C72H95ClN14O14/c1-41(2)32-54(64(93)80-53(17-10-11-30-77-42(3)4)72(101)87-31-13-18-60(87)69(98)78-43(5)63(75)92)81-68(97)58(38-62(74)91)84-70(99)61(37-46-22-27-52(90)28-23-46)86(7)71(100)59(40-88)85-67(96)57(36-48-14-12-29-76-39-48)83-66(95)56(34-45-20-25-51(73)26-21-45)82-65(94)55(79-44(6)89)35-47-19-24-49-15-8-9-16-50(49)33-47/h8-9,12,14-16,19-29,33,39,41-43,53-61,77,88,90H,10-11,13,17-…	['Abarelix']	['N-Acetyl-3-(naphthalen-2-yl)-D-alanyl-4-chloro-D-phenylalanyl-3-(pyridin-3-yl)-D-alanyl-L-seryl-N-methyl-L-tyrosyl-D-asparaginyl-L-leucyl-N~6~-(propan-2-yl)-L-lysyl-L-prolyl-D-alaninamide']	['183552-38-7']	CC(C)C[C@H](NC(=O)[C@@H](CC(N)=O)NC(=O)[C@H](CC1=CC=C(O)C=C1)N(C)C(=O)[C@H](CO)NC(=O)[C@@H](CC1=CN=CC=C1)NC(=O)[C@@H](CC1=CC=C(Cl)C=C1)NC(=O)[C@@H](CC1=CC2=CC=CC=C2C=C1)NC(C)=O)C(=O)N[C@@H](CCCCNC(C)C)C(=O)N1CCC[C@H]1C(=O)N[C@H](C)C(N)=O	CC(=O)NC(Cc1ccc2ccccc2c1)C(=O)NC(Cc1ccc(Cl)cc1)C(=O)NC(Cc1cccnc1)C(=O)NC(CO)C(=O)N(C)C(Cc1ccc(O)cc1)C(=O)NC(CC(N)=O)C(=O)NC(CC(C)C)C(=O)NC(CCCCNC(C)C)C(=O)N1CCCC1C(=O)NC(C)C(N)=O	CC(=O)NC(Cc1ccc2ccccc2c1)C(=O)NC(Cc1ccc(Cl)cc1)C(=O)NC(Cc1cccnc1)C(=O)NC(CO)C(=O)N(C)C(Cc1ccc(O)cc1)C(=O)NC(CC(N)=O)C(=O)NC(CC(C)C)C(=O)NC(CCCCNC(C)C)C(=O)N1CCCC1C(=O)NC(C)C(N)=O	Size	1416.089	-4.012478	-5.706334486093312	-3.207591456393215	2.498743029700097	2.1386126673177834	0.4447560631603211	2.943499092860418	0.797481568258485	53.880520960410266	87.88526458829358	Organic compounds	Organic acids and derivatives	Carboxylic acids and derivatives	Amino acids, peptides, and analogues	Organic acids and derivatives
AJTUNRJTNFESSC-DPBDWXOKSA-N	InChI=1S/C110H207N2O23P/c1-8-15-22-29-36-43-45-46-48-55-62-68-75-81-98(117)128-91(78-71-64-57-50-39-32-25-18-11-4)85-96(115)111-103-107(133-101(120)84-90(114)77-70-63-56-49-38-31-24-17-10-3)105(122)95(131-109(103)123)89-127-110-104(112-97(116)86-92(79-72-65-58-51-40-33-26-19-12-5)129-99(118)82-74-67-60-53-42-35-28-21-14-7)108(106(94(88-113)132-110)135-136(124,125)126)134-102(121)87-93(80-73-66-59…	['Coumpound 514']	['2-Deoxy-6-O-(2-deoxy-2-{[(3S)-3-(dodecanoyloxy)tetradecanoyl]amino}-4-O-phosphono-3-O-[(3S)-3-(tetradecanoyloxy)tetradecanoyl]-beta-D-glucopyranosyl)-2-{[(3S)-3-(hexadecanoyloxy)tetradecanoyl]amino}-3\n-O-[(3S)-3-hydroxytetradecanoyl]-alpha-D-glucopyranose']	['103530-99-0']	CCCCCCCCCCCCCCCC(=O)O[C@@H](CCCCCCCCCCC)CC(=O)N[C@H]1[C@@H](O)O[C@H](CO[C@@H]2O[C@H](CO)[C@@H](OP(O)(O)=O)[C@H](OC(=O)C[C@H](CCCCCCCCCCC)OC(=O)CCCCCCCCCCCCC)[C@H]2NC(=O)C[C@H](CCCCCCCCCCC)OC(=O)CCCCCCCCCCC)[C@@H](O)[C@@H]1OC(=O)C[C@@H](O)CCCCCCCCCCC	CCCCCCCCCCCCCCCC(=O)OC(CCCCCCCCCCC)CC(=O)NC1C(O)OC(COC2OC(CO)C(OP(=O)(O)O)C(OC(=O)CC(CCCCCCCCCCC)OC(=O)CCCCCCCCCCCCC)C2NC(=O)CC(CCCCCCCCCCC)OC(=O)CCCCCCCCCCC)C(O)C1OC(=O)CC(O)CCCCCCCCCCC	CCCCCCCCCCCCCCCC(=O)OC(CCCCCCCCCCC)CC(=O)NC1C(O)OC(COC2OC(CO)C(OP(=O)(O)O)C(OC(=O)CC(CCCCCCCCCCC)OC(=O)CCCCCCCCCCCCC)C2NC(=O)CC(CCCCCCCCCCC)OC(=O)CCCCCCCCCCC)C(O)C1OC(=O)CC(O)CCCCCCCCCCC	Size	1956.8310000000015	-4.0521536	-7.22254445334501	-3.298067409109209	3.924477044235801	2.239399727960438	-0.9309911335310199	2.993485910704781	0.7093833833744915	157.14729150754053	7.43820704949596	Organic compounds	Organic oxygen compounds	Organooxygen compounds	Carbohydrates and carbohydrate conjugates	Organic oxygen compounds
ANYZAZFGBISMDO-UHFFFAOYNA-N	InChI=1/C100H165O4P/c1-81(2)41-22-42-82(3)43-23-44-83(4)45-24-46-84(5)47-25-48-85(6)49-26-50-86(7)51-27-52-87(8)53-28-54-88(9)55-29-56-89(10)57-30-58-90(11)59-31-60-91(12)61-32-62-92(13)63-33-64-93(14)65-34-66-94(15)67-35-68-95(16)69-36-70-96(17)71-37-72-97(18)73-38-74-98(19)75-39-76-99(20)77-40-78-100(21)79-80-104-105(101,102)103/h41,43,45,47,49,51,53,55,57,59,61,63,65,67,69,71,73,75,77,100H,22-…	['6,10,14,18,22,26,30,34,38,42,46,50,54,58,62,66,70,74,78-Octacontanonadecaen-1-ol, 3,7,11,15,19,23,27,31,35,39,43,47,51,55,59,63,67,71,75,79-eicosamethyl-, 1-(dihydrogen phosphate)']	[nan]	['34457-14-2']	CC(CCOP(O)(O)=O)CCC=C(C)CCC=C(C)CCC=C(C)CCC=C(C)CCC=C(C)CCC=C(C)CCC=C(C)CCC=C(C)CCC=C(C)CCC=C(C)CCC=C(C)CCC=C(C)CCC=C(C)CCC=C(C)CCC=C(C)CCC=C(C)CCC=C(C)CCC=C(C)CCC=C(C)C	CC(C)=CCCC(C)=CCCC(C)=CCCC(C)=CCCC(C)=CCCC(C)=CCCC(C)=CCCC(C)=CCCC(C)=CCCC(C)=CCCC(C)=CCCC(C)=CCCC(C)=CCCC(C)=CCCC(C)=CCCC(C)=CCCC(C)=CCCC(C)=CCCC(C)=CCCC(C)CCOP(=O)(O)O	CC(C)=CCCC(C)=CCCC(C)=CCCC(C)=CCCC(C)=CCCC(C)=CCCC(C)=CCCC(C)=CCCC(C)=CCCC(C)=CCCC(C)=CCCC(C)=CCCC(C)=CCCC(C)=CCCC(C)=CCCC(C)=CCCC(C)=CCCC(C)=CCCC(C)=CCCC(C)CCOP(=O)(O)O	Size	1462.3899999999987	-4.005519	-6.545423929841379	-3.162679533794918	3.3827443960464616	2.159544289982036	-0.38036072119975534	3.002383674846706	0.5654033771106942	125.0858467087132	14.921612455792554	Organic compounds	Lipids and lipid-like molecules	Prenol lipids	Polyprenols	Lipids and lipid-like molecules
APDRSIPGCLEMJS-HTDQPAIWSA-N	InChI=1S/C84H150O19/c1-9-17-25-33-41-49-57-69(85)93-65-67-77(97-71(87)59-51-43-35-27-19-11-3)79(98-72(88)60-52-44-36-28-20-12-4)82(101-75(91)63-55-47-39-31-23-15-7)84(96-67)103-78-68(66-94-70(86)58-50-42-34-26-18-10-2)95-83(102-76(92)64-56-48-40-32-24-16-8)81(100-74(90)62-54-46-38-30-22-14-6)80(78)99-73(89)61-53-45-37-29-21-13-5/h67-68,77-84H,9-66H2,1-8H3/t67-,68-,77-,78-,79+,80+,81-,82-,83-,84+/…	['alpha-D-Glucopyranose, 4-o-[2,3,4,6-tetrakis-O-(1-oxononyl)-beta-D-glucopyranosyl]-, tetranonanoate']	[nan]	['172585-66-9']	[H][C@]1(COC(=O)CCCCCCCC)O[C@@]([H])(O[C@]2([H])[C@@]([H])(COC(=O)CCCCCCCC)O[C@]([H])(OC(=O)CCCCCCCC)[C@]([H])(OC(=O)CCCCCCCC)[C@@]2([H])OC(=O)CCCCCCCC)[C@]([H])(OC(=O)CCCCCCCC)[C@@]([H])(OC(=O)CCCCCCCC)[C@]1([H])OC(=O)CCCCCCCC	CCCCCCCCC(=O)OCC1OC(OC2C(COC(=O)CCCCCCCC)OC(OC(=O)CCCCCCCC)C(OC(=O)CCCCCCCC)C2OC(=O)CCCCCCCC)C(OC(=O)CCCCCCCC)C(OC(=O)CCCCCCCC)C1OC(=O)CCCCCCCC	CCCCCCCCC(=O)OCC1OC(OC2C(COC(=O)CCCCCCCC)OC(OC(=O)CCCCCCCC)C(OC(=O)CCCCCCCC)C2OC(=O)CCCCCCCC)C(OC(=O)CCCCCCCC)C(OC(=O)CCCCCCCC)C1OC(=O)CCCCCCCC	Size	1464.1049999999996	-4.050039	-7.728956994892641	-3.414391693560355	4.314565301332286	2.115533412494716	-1.5633847711174	2.751180530214886	0.5916512059369202	153.01731476023272	47.59266787864861	Organic compounds	Lipids and lipid-like molecules	Fatty Acyls	Fatty acyl glycosides	Lipids and lipid-like molecules
AQKPPGWPERFFEN-UHFFFAOYSA-N	InChI=1S/C90H53NO4/c1-3-4-5-6-7-8-9-10-11-12-13-14-15-16-17-18-19-20-21-22-25-95-29-24-23-28(26-30(29)94-2)27-91-88-83-75-67-56-47-39-37-31-32-34-36-35-33(31)40-41(37)49-53(47)64-69-59(49)58-48(40)51-44(35)52-45(36)54-50-43(34)46-38(32)42(39)55(56)60-57(46)66-61(50)73-65(54)71-63(52)70-62(51)68(58)77-78(69)86(81(83)72(64)67)89(92)85(77)79(70)80(71)87(90(91)93)82(73)84(88)76(66)74(60)75/h23-24,26H…	['Docosyloxymethoxybenzyl azafullerenedione']	[nan]	['943912-75-2']	CCCCCCCCCCCCCCCCCCCCCCOC1=C(OC)C=C(CN2C(=O)C3=C4C5=C6C(=O)C7=C8C9=C%10C%11=C%12C%13=C%14C%15=C%16C%17=C%13C%11=C%11C%13=C%18C(C7=C6C6=C7C%19=C%20C(=C%16C(C%19=C%186)=C%17%13)C6=C%15C%13=C%14C%14=C%12C%12=C%10C8=C2C2=C%12C%14=C8C%13=C%10C6=C%20C(=C57)C4=C%10C8=C32)=C9%11)C=C1	CCCCCCCCCCCCCCCCCCCCCCOc1ccc(Cn2c(=O)c3c4c5c6c(=O)c7c8c6c6c9c5c5c4c4c%10c3c3c%11c%12c%10c%10c4c4c5c5c9c9c6c6c8c8c%13c7c(c7c%13c%13c%14c8c6c6c9c8c5c4c4c%10c5c9c4c8c6c%14c9c%13c(c5%12)c7%11)c32)cc1OC	CCCCCCCCCCCCCCCCCCCCCCOc1ccc(Cn2c(=O)c3c4c5c6c(=O)c7c8c6c6c9c5c5c4c4c%10c3c3c%11c%12c%10c%10c4c4c5c5c9c9c6c6c8c8c%13c7c(c7c%13c%13c%14c8c6c6c9c8c5c4c4c%10c5c9c4c8c6c%14c9c%13c(c5%12)c7%11)c32)cc1OC	Size	1212.4169999999986	-3.8940408	-7.106578145337005	-3.0696496588057016	4.036928486531304	2.1896111831968317	-1.0229261281046087	3.014002358426695	0.7288253126184161	-23.284132913284324	116.69223727042824	Organic compounds	Alkaloids and derivatives	Aporphines		Other
ASQHIVLTDYBZHV-UHFFFAOYSA-N	InChI=1S/C36H9F66O4P.C4H11NO2/c37-5(38,7(41,42)9(45,46)11(49,50)13(53,54)15(57,58)17(61,62)19(65,66)21(69,70)23(73,74)25(77,78)27(81,82)29(85,86)31(89,90)33(93,94)35(97,98)99)1-3-105-107(103,104)106-4-2-6(39,40)8(43,44)10(47,48)12(51,52)14(55,56)16(59,60)18(63,64)20(67,68)22(71,72)24(75,76)26(79,80)28(83,84)30(87,88)32(91,92)34(95,96)36(100,101)102;6-3-1-5-2-4-7/h1-4H2,(H,103,104);5-7H,1-4H2	['Bis(2-hydroxyethyl)ammonium bis((perfluorohexadecyl)ethyl) phosphate']	['2-Hydroxy-N-(2-hydroxyethyl)ethan-1-aminium bis(3,3,4,4,5,5,6,6,7,7,8,8,9,9,10,10,11,11,12,12,13,13,14,14,15,15,16,16,17,17,18,18,18-tritriacontafluorooctadecyl) phosphate']	['94291-76-6']	OCC[NH2+]CCO.[O-]P(=O)(OCCC(F)(F)C(F)(F)C(F)(F)C(F)(F)C(F)(F)C(F)(F)C(F)(F)C(F)(F)C(F)(F)C(F)(F)C(F)(F)C(F)(F)C(F)(F)C(F)(F)C(F)(F)C(F)(F)F)OCCC(F)(F)C(F)(F)C(F)(F)C(F)(F)C(F)(F)C(F)(F)C(F)(F)C(F)(F)C(F)(F)C(F)(F)C(F)(F)C(F)(F)C(F)(F)C(F)(F)C(F)(F)C(F)(F)F	O=P([O-])(OCCC(F)(F)C(F)(F)C(F)(F)C(F)(F)C(F)(F)C(F)(F)C(F)(F)C(F)(F)C(F)(F)C(F)(F)C(F)(F)C(F)(F)C(F)(F)C(F)(F)C(F)(F)C(F)(F)F)OCCC(F)(F)C(F)(F)C(F)(F)C(F)(F)C(F)(F)C(F)(F)C(F)(F)C(F)(F)C(F)(F)C(F)(F)C(F)(F)C(F)(F)C(F)(F)C(F)(F)C(F)(F)C(F)(F)F.OCC[NH2+]CCO	O=P([O-])(OCCC(F)(F)C(F)(F)C(F)(F)C(F)(F)C(F)(F)C(F)(F)C(F)(F)C(F)(F)C(F)(F)C(F)(F)C(F)(F)C(F)(F)C(F)(F)C(F)(F)C(F)(F)C(F)(F)F)OCCC(F)(F)C(F)(F)C(F)(F)C(F)(F)C(F)(F)C(F)(F)C(F)(F)C(F)(F)C(F)(F)C(F)(F)C(F)(F)C(F)(F)C(F)(F)C(F)(F)C(F)(F)C(F)(F)F.OCC[NH2+]CCO	Size	1895.443000000002	-6.3494735	-6.958624993871956	-3.6176488578018624	3.3409761360700934	-0.07176275154785994	-0.680914265071348	2.6600618709987454	0.6027653393679684	6.823675234301609	-163.7192810947658	Organic compounds	Organic acids and derivatives	Organic phosphoric acids and derivatives	Phosphate esters	Organic acids and derivatives
ATLMFJTZZPOKLC-UHFFFAOYSA-N	InChI=1S/C70/c1-2-22-5-6-24-13-14-26-11-9-23-4-3(21(1)51-52(22)54(24)55(26)53(23)51)33-31(1)61-35-7-8-27-15-16-29-19-20-30-18-17-28-12-10(25(7)56-57(27)59(29)60(30)58(28)56)37(35)63(33)65-36(4)40(9)67(44(17)42(12)65)69-46(11)47(14)70(50(20)49(18)69)68-43(13)39(6)66(45(16)48(19)68)64-34(5)32(2)62(61)38(8)41(15)64	['Fullerene C70']	[nan]	['115383-22-7']	C1=2C3=C4C5=C1C1=C6C7=C8C9=C%10C%11=C%12C%13=C%14C%15=C%16C%17=C%18C%19=C%20C%17=C%17C%21=C%22C(=C%15%17)C%13=C%11C%11=C%22C%13=C%15C%21=C%20C%17=C%15C%15=C%20C%13=C%11C%10=C%10C(=C4C(C4=C3C3=C%11C=2C2=C1C1=C6C(C%14=C%16C1=C%18C2=C%11C%19=C%17C3=C%154)=C8%12)=C%20%10)C9=C57	c12c3c4c5c1c1c6c7c2c2c8c3c3c9c4c4c%10c5c5c1c1c6c6c%11c%12c%13c%14c%15c%16c%17c%14c%14c%18c%13c%11c1c1c5c%10c5c(c%14c%10c%17c%11c%13c%16c%14c%16c%15c%12c%12c%16c(c2c7c%126)c2c8c3c(c%13c%142)c2c9c4c5c%10c%112)c%181	c12c3c4c5c1c1c6c7c2c2c8c3c3c9c4c4c%10c5c5c1c1c6c6c%11c%12c%13c%14c%15c%16c%17c%14c%14c%18c%13c%11c1c1c5c%10c5c(c%14c%10c%17c%11c%13c%16c%14c%16c%15c%12c%12c%16c(c2c7c%126)c2c8c3c(c%13c%142)c2c9c4c5c%10c%112)c%181	Size	840.7699999999995	-3.9358914	-8.36784559773055	-2.9611841216976584	5.406661476032892	1.9887858149525721	-2.443168390746163	2.963493085286729	0.8614285714285714	-135.07844971271422	-48.882012729617706	Organic compounds	Benzenoids	Pyrenes	Benzopyrenes	Benzenoids
AUTFSFUMNFDPLH-KYMMNHPFSA-N	InChI=1S/C82H103ClN18O16.C2H4O2/c1-45(2)35-60(72(107)92-59(16-9-10-33-87-46(3)4)80(115)101-34-12-17-68(101)79(114)88-47(5)70(84)105)93-74(109)63(38-51-23-30-58(31-24-51)91-81(85)116)95-76(111)64(39-50-21-28-57(29-22-50)90-71(106)66-42-69(104)100-82(117)99-66)97-78(113)67(44-102)98-77(112)65(41-53-13-11-32-86-43-53)96-75(110)62(37-49-19-26-56(83)27-20-49)94-73(108)61(89-48(6)103)40-52-18-25-54-14-…	['Degarelix acetate']	[nan]	['934016-19-0']	CC(O)=O.CC(C)C[C@H](NC(=O)[C@@H](CC1=CC=C(NC(N)=O)C=C1)NC(=O)[C@H](CC1=CC=C(NC(=O)[C@@H]2CC(=O)NC(=O)N2)C=C1)NC(=O)[C@H](CO)NC(=O)[C@@H](CC1=CN=CC=C1)NC(=O)[C@@H](CC1=CC=C(Cl)C=C1)NC(=O)[C@@H](CC1=CC2=C(C=CC=C2)C=C1)NC(C)=O)C(=O)N[C@@H](CCCCNC(C)C)C(=O)N1CCC[C@H]1C(=O)N[C@H](C)C(N)=O	CC(=O)NC(Cc1ccc2ccccc2c1)C(=O)NC(Cc1ccc(Cl)cc1)C(=O)NC(Cc1cccnc1)C(=O)NC(CO)C(=O)NC(Cc1ccc(NC(=O)C2CC(=O)NC(=O)N2)cc1)C(=O)NC(Cc1ccc(NC(N)=O)cc1)C(=O)NC(CC(C)C)C(=O)NC(CCCCNC(C)C)C(=O)N1CCCC1C(=O)NC(C)C(N)=O.CC(=O)O	CC(=O)NC(Cc1ccc2ccccc2c1)C(=O)NC(Cc1ccc(Cl)cc1)C(=O)NC(Cc1cccnc1)C(=O)NC(CO)C(=O)NC(Cc1ccc(NC(=O)C2CC(=O)NC(=O)N2)cc1)C(=O)NC(Cc1ccc(NC(N)=O)cc1)C(=O)NC(CC(C)C)C(=O)NC(CCCCNC(C)C)C(=O)N1CCCC1C(=O)NC(C)C(N)=O.CC(=O)O	Size	1692.341	-4.0254035	-5.712326207379231	-3.238752384235388	2.4735738231438433	2.2030843616620426	0.5161616687570524	2.9897354919008956	0.7999760135626316	53.90280278930943	87.83115856763035	Organic compounds	Organic Polymers	Polypeptides		Organic Polymers
AVYLASZFLJVHNN-SKYDLCMRSA-N	InChI=1S/C192H256N75O98P19S19/c1-76-40-256(190(286)245-169(76)270)136-30-89(357-376(299,395)314-50-106-84(25-131(334-106)251-15-7-122(196)230-185(251)281)351-370(293,389)312-49-105-87(28-134(333-105)254-18-10-125(199)233-188(254)284)355-374(297,393)323-59-115-97(38-145(343-115)266-74-225-154-167(266)238-180(208)243-175(154)276)364-381(304,400)319-55-111-90(31-137(339-111)257-41-77(2)170(271)246-1…	['Alicaforsen']	[nan]	['185229-68-9']	CC1=CN([C@H]2C[C@H](OP(O)(=S)OC[C@H]3O[C@H](C[C@@H]3OP(O)(=S)OC[C@H]3O[C@H](C[C@@H]3O)N3C=NC4=C3N=CN=C4N)N3C=CC(N)NC3=O)[C@@H](COP(O)(=S)O[C@H]3C[C@@H](O[C@@H]3COP(O)(=S)O[C@H]3C[C@@H](O[C@@H]3COP(O)(=S)O[C@H]3C[C@@H](O[C@@H]3COP(O)(=S)O[C@H]3C[C@@H](O[C@@H]3COP(O)(=S)O[C@H]3C[C@@H](O[C@@H]3COP(O)(=S)O[C@H]3C[C@@H](O[C@@H]3COP(O)(=S)O[C@H]3C[C@@H](O[C@@H]3COP(O)(=S)O[C@H]3C[C@@H](O[C@@H]3COP(O)(=…	Cc1cn(C2CC(OP(O)(=S)OCC3OC(N4C=CC(N)NC4=O)CC3OP(O)(=S)OCC3OC(n4cnc5c(N)ncnc54)CC3O)C(COP(O)(=S)OC3CC(N4CN=C5C(=O)NC(N)N=C54)OC3COP(O)(=S)OC3CC(N4CC=C(N)NC4=O)OC3COP(O)(=S)OC3CC(n4ccc(N)nc4=O)OC3COP(O)(=S)OC3CC(n4cc(C)c(=O)[nH]c4=O)OC3COP(O)(=S)OC3CC(n4cnc5c4NC=NC5N)OC3COP(O)(=S)OC3CC(N4C=CC(N)NC4=O)OC3COP(O)(=S)OC3CC(N4C=NC5C(=O)N=C(N)N=C54)OC3COP(O)(=S)OC3CC(N4C=NC5C(=O)NC(N)N=C54)OC3COP(O)(=S)O…	Cc1cn(C2CC(OP(O)(=S)OCC3OC(N4C=CC(N)NC4=O)CC3OP(O)(=S)OCC3OC(n4cnc5c(N)ncnc54)CC3O)C(COP(O)(=S)OC3CC(N4CN=C5C(=O)NC(N)N=C54)OC3COP(O)(=S)OC3CC(N4CC=C(N)NC4=O)OC3COP(O)(=S)OC3CC(n4ccc(N)nc4=O)OC3COP(O)(=S)OC3CC(n4cc(C)c(=O)[nH]c4=O)OC3COP(O)(=S)OC3CC(n4cnc5c4NC=NC5N)OC3COP(O)(=S)OC3CC(N4C=CC(N)NC4=O)OC3COP(O)(=S)OC3CC(n4cnc5c(O)nc(N)nc54)OC3COP(O)(=S)OC3CC(N4C=NC5C(=O)NC(N)N=C54)OC3COP(O)(=S)OC3CC…	Size	6380.365999999983	-4.5547876	-7.747780132036591	-3.4729393776203565	4.274840754416235	2.250057965363418	-0.9429345399578632	3.331906214458371	0.8314120123549547	38.90730606146196	125.17184076127322	Organic compounds	Organic Polymers	Polysaccharides		Organic Polymers
AZFSIRLHAUSISJ-UHFFFAOYSA-I	InChI=1S/C60H44N18O21S5.5Na.2H2O/c1-30(79)61-45-23-34(13-16-43(45)75-73-37-21-41-39(51(26-37)103(94,95)96)9-3-11-48(41)100(85,86)87)63-55-67-56(70-59(69-55)77-19-5-7-32(28-77)53(81)82)65-36-15-18-50(102(91,92)93)47(25-36)66-58-68-57(71-60(72-58)78-20-6-8-33(29-78)54(83)84)64-35-14-17-44(46(24-35)62-31(2)80)76-74-38-22-42-40(52(27-38)104(97,98)99)10-4-12-49(42)101(88,89)90;;;;;;;/h3-29H,1-2H3,(H11…	["Pyridinium, 1,1'-((4-sulfo-1,3-phenylene)bis(imino(6-((3-(acetylamino)-4-(2-(4,8-disulfo-2-naphthalenyl)diazenyl)phenyl)amino)-1,3,5-triazine-4,2-diyl)))bis(3-carboxy-, hydroxide, sodium salt (1:2:5)"]	["Sodium hydroxide 3,3'-[(4-sulfonato-1,3-phenylene)bis{azanediyl[6-(3-carboxypyridin-1-ium-1-yl)-1,3,5-triazine-4,2-diyl]azanediyl(2-acetamido-4,1-phenylene)diazene-2,1-diyl}]di(naphthalene-1,5-disulfo\nnate) (5/2/1)"]	['89797-02-4']	[OH-].[OH-].[Na+].[Na+].[Na+].[Na+].[Na+].CC(=O)NC1=C(C=CC(NC2=NC(NC3=CC=C(C(NC4=NC(=NC(NC5=CC(NC(C)=O)=C(C=C5)N=NC5=CC6=C(C=CC=C6S([O-])(=O)=O)C(=C5)S([O-])(=O)=O)=N4)[N+]4=CC=CC(=C4)C(O)=O)=C3)S([O-])(=O)=O)=NC(=N2)[N+]2=CC=CC(=C2)C(O)=O)=C1)N=NC1=CC2=C(C=CC=C2S([O-])(=O)=O)C(=C1)S([O-])(=O)=O	CC(=O)Nc1cc(Nc2nc(Nc3ccc(S(=O)(=O)[O-])c(Nc4nc(Nc5ccc(N=Nc6cc(S(=O)(=O)[O-])c7cccc(S(=O)(=O)[O-])c7c6)c(NC(C)=O)c5)nc(-[n+]5cccc(C(=O)O)c5)n4)c3)nc(-[n+]3cccc(C(=O)O)c3)n2)ccc1N=Nc1cc(S(=O)(=O)[O-])c2cccc(S(=O)(=O)[O-])c2c1.[Na+].[Na+].[Na+].[Na+].[Na+].[OH-].[OH-]	CC(=O)Nc1cc(Nc2nc(Nc3ccc(S(=O)(=O)[O-])c(Nc4nc(Nc5ccc(N=Nc6cc(S(=O)(=O)[O-])c7cccc(S(=O)(=O)[O-])c7c6)c(NC(C)=O)c5)nc(-[n+]5cccc(C(=O)O)c5)n4)c3)nc(-[n+]3cccc(C(=O)O)c3)n2)ccc1N=Nc1cc(S(=O)(=O)[O-])c2cccc(S(=O)(=O)[O-])c2c1.[Na+].[Na+].[Na+].[Na+].[Na+].[OH-].[OH-]	Size	1659.3920000000005	-3.8712912	-7.085681622612722	-3.2270304578897235	3.858651164722999	2.348657808538612	-0.8657326306046815	2.9929185341183175	0.5977373138221117	-184.15069363841212	-5.9427441959376	Organic compounds	Benzenoids	Naphthalenes	Naphthalene sulfonic acids and derivatives	Benzenoids
AZZJAARMZMEIHY-BBKUSFMUSA-N	InChI=1S/C86H104Cl2N18O13/c1-4-5-26-66(84(117)106(86(119)73-30-18-37-105(73)83(116)63(91)41-53-21-15-33-93-46-53)85(118)72-29-17-36-104(72)82(115)61(89)25-13-14-35-95-75(108)54-22-16-34-94-47-54)98-77(110)67(38-50(2)3)100-79(112)69(43-55-48-96-64-27-11-9-23-57(55)64)102-78(111)68(42-51-19-7-6-8-20-51)101-80(113)70(44-56-49-97-65-28-12-10-24-58(56)65)103-81(114)71(45-74(92)107)99-76(109)62(90)40-5…	['Spantide II']	['3,4-Dichloro-D-phenylalanyl-L-asparaginyl-D-tryptophyl-L-phenylalanyl-D-tryptophyl-L-leucyl-N-{(2S)-1-[N~6~-(pyridine-3-carbonyl)-D-lysyl]pyrrolidine-2-carbonyl}-N-{(2S)-1-[3-(pyridin-3-yl)-L-alanyl]p\nyrrolidine-2-carbonyl}-L-norleucinamide']	['129176-97-2']	CCCC[C@H](NC(=O)[C@H](CC(C)C)NC(=O)[C@@H](CC1=CNC2=CC=CC=C12)NC(=O)[C@H](CC1=CC=CC=C1)NC(=O)[C@@H](CC1=CNC2=CC=CC=C12)NC(=O)[C@H](CC(N)=O)NC(=O)[C@H](N)CC1=CC(Cl)=C(Cl)C=C1)C(=O)N(C(=O)[C@@H]1CCCN1C(=O)[C@H](N)CCCCNC(=O)C1=CN=CC=C1)C(=O)[C@@H]1CCCN1C(=O)[C@@H](N)CC1=CN=CC=C1	CCCCC(NC(=O)C(CC(C)C)NC(=O)C(Cc1c[nH]c2ccccc12)NC(=O)C(Cc1ccccc1)NC(=O)C(Cc1c[nH]c2ccccc12)NC(=O)C(CC(N)=O)NC(=O)C(N)Cc1ccc(Cl)c(Cl)c1)C(=O)N(C(=O)C1CCCN1C(=O)C(N)CCCCNC(=O)c1cccnc1)C(=O)C1CCCN1C(=O)C(N)Cc1cccnc1	CCCCC(NC(=O)C(CC(C)C)NC(=O)C(Cc1c[nH]c2ccccc12)NC(=O)C(Cc1ccccc1)NC(=O)C(Cc1c[nH]c2ccccc12)NC(=O)C(CC(N)=O)NC(=O)C(N)Cc1ccc(Cl)c(Cl)c1)C(=O)N(C(=O)C1CCCN1C(=O)C(N)CCCCNC(=O)c1cccnc1)C(=O)C1CCCN1C(=O)C(N)Cc1cccnc1	Size	1668.7970000000007	-3.9104981	-5.8791599282130385	-3.2079011358613436	2.671258792351695	2.311905372230848	0.3432435821379835	3.0145023744896786	0.7825560405419891	54.39991268410888	88.21852100280537	Organic compounds	Organic acids and derivatives	Carboxylic acids and derivatives	Amino acids, peptides, and analogues	Organic acids and derivatives
BBBFJLBPOGFECG-VJVYQDLKSA-N	InChI=1S/C145H240N44O48S2/c1-65(2)45-86(175-139(232)110(70(11)12)183-136(229)99-63-239-238-62-79(148)117(210)178-96(59-191)134(227)174-92(52-104(151)202)131(224)172-90(49-69(9)10)129(222)180-98(61-193)135(228)187-114(74(16)197)142(235)181-99)118(211)158-55-106(204)162-80(25-18-20-40-146)120(213)169-89(48-68(7)8)128(221)179-97(60-192)133(226)167-83(34-37-102(149)200)122(215)165-85(36-39-109(207)20…	['Salmon calcitonin']	[nan]	['47931-85-1']	[H][C@]1(NC(=O)[C@H](CO)NC(=O)[C@H](CC(C)C)NC(=O)[C@H](CC(N)=O)NC(=O)[C@H](CO)NC(=O)[C@@H](N)CSSC[C@H](NC1=O)C(=O)N[C@@H](C(C)C)C(=O)N[C@@H](CC(C)C)C(=O)NCC(=O)N[C@@H](CCCCN)C(=O)N[C@@H](CC(C)C)C(=O)N[C@@H](CO)C(=O)N[C@@H](CCC(N)=O)C(=O)N[C@@H](CCC(O)=O)C(=O)N[C@@H](CC(C)C)C(=O)N[C@@H](CC1=CN=CN1)C(=O)N[C@@H](CCCCN)C(=O)N[C@@H](CC(C)C)C(=O)N[C@@H](CCC(N)=O)C(=O)N[C@@H]([C@@H](C)O)C(=O)N[C@@H](CC1…	CC(C)CC(NC(=O)C(CCCCN)NC(=O)CNC(=O)C(CC(C)C)NC(=O)C(NC(=O)C1CSSCC(N)C(=O)NC(CO)C(=O)NC(CC(N)=O)C(=O)NC(CC(C)C)C(=O)NC(CO)C(=O)NC(C(C)O)C(=O)N1)C(C)C)C(=O)NC(CO)C(=O)NC(CCC(N)=O)C(=O)NC(CCC(=O)O)C(=O)NC(CC(C)C)C(=O)NC(Cc1cnc[nH]1)C(=O)NC(CCCCN)C(=O)NC(CC(C)C)C(=O)NC(CCC(N)=O)C(=O)NC(C(=O)NC(Cc1ccc(O)cc1)C(=O)N1CCCC1C(=O)NC(CCCNC(=N)N)C(=O)NC(C(=O)NC(CC(N)=O)C(=O)NC(C(=O)NCC(=O)NC(CO)C(=O)NCC(=O)NC…	CC(C)CC(NC(=O)C(CCCCN)NC(=O)CNC(=O)C(CC(C)C)NC(=O)C(NC(=O)C1CSSCC(N)C(=O)NC(CO)C(=O)NC(CC(N)=O)C(=O)NC(CC(C)C)C(=O)NC(CO)C(=O)NC(C(C)O)C(=O)N1)C(C)C)C(=O)NC(CO)C(=O)NC(CCC(N)=O)C(=O)NC(CCC(=O)O)C(=O)NC(CC(C)C)C(=O)NC(Cc1c[nH]cn1)C(=O)NC(CCCCN)C(=O)NC(CC(C)C)C(=O)NC(CCC(N)=O)C(=O)NC(C(=O)NC(Cc1ccc(O)cc1)C(=O)N1CCCC1C(=O)NC(CCCNC(=N)N)C(=O)NC(C(=O)NC(CC(N)=O)C(=O)NC(C(=O)NCC(=O)NC(CO)C(=O)NCC(=O)NC…	Size	3431.908999999989	-4.3372016	-7.747669734778048	-3.357566590151652	4.390103144626396	2.1983341666680722	-1.2121339711380406	3.177969173488356	0.8304943981027572	51.72577309585456	92.64334950188658	Organic compounds	Organic Polymers	Polypeptides		Organic Polymers
BJNLLBUOHPVGFT-PKMGYIMSSA-N	InChI=1S/C88H97Cl2N9O33/c1-3-4-5-6-7-8-9-10-60(108)94-68-74(113)71(110)58(32-101)129-87(68)132-78-55-26-40-27-56(78)126-52-18-14-38(24-47(52)90)77(131-86-67(92-34(2)103)73(112)70(109)57(31-100)128-86)69-84(121)98-66(85(122)123)45-29-42(105)30-54(127-88-76(115)75(114)72(111)59(33-102)130-88)61(45)44-23-37(13-15-49(44)106)63(81(118)99-69)96-83(120)65(40)97-82(119)64-39-21-41(104)28-43(22-39)124-53-…	['Teichomycin A2 factor 3']	['(1S,2R,19R,22R,34S,37R,40R,52S)-2-{[(2R,3R,4R,5S,6R)-3-Acetamido-4,5-dihydroxy-6-(hydroxymethyl)oxan-2-yl]oxy}-22-amino-5,15-dichloro-64-{[(2S,3R,4R,5S,6R)-3-(decanoylamino)-4,5-dihydroxy-6-(hydroxyme\nthyl)oxan-2-yl]oxy}-26,31,44,49-tetrahydroxy-21,35,38,54,56,59-hexaoxo-47-{[(2R,3S,4S,5S,6R)-3,4,5-trihydroxy-6-(hydroxymethyl)oxan-2-yl]oxy}-7,13,28-trioxa-20,36,39,53,55,58-hexaazaundecacyclo[3…	['91032-36-9']	CCCCCCCCCC(=O)N[C@@H]1[C@@H](O)[C@H](O)[C@@H](CO)O[C@H]1OC1=C2OC3=CC=C(C[C@H]4NC(=O)[C@H](N)C5=CC(OC6=CC(=CC(O)=C6)[C@H](NC4=O)C(=O)N[C@@H]4C(C=C1OC1=C(Cl)C=C(C=C1)[C@@H](O[C@@H]1O[C@H](CO)[C@@H](O)[C@H](O)[C@H]1NC(C)=O)[C@@H]1NC(=O)[C@H](NC4=O)C4=CC(=C(O)C=C4)C4=C(C=C(O)C=C4O[C@H]4O[C@H](CO)[C@@H](O)[C@H](O)[C@@H]4O)[C@H](NC1=O)C(O)=O)=C2)=C(O)C=C5)C=C3Cl	CCCCCCCCCC(=O)NC1C(Oc2c3cc4cc2Oc2ccc(cc2Cl)C(OC2OC(CO)C(O)C(O)C2NC(C)=O)C2NC(=O)C(NC(=O)C4NC(=O)C4NC(=O)C(Cc5ccc(c(Cl)c5)O3)NC(=O)C(N)c3ccc(O)c(c3)Oc3cc(O)cc4c3)c3ccc(O)c(c3)-c3c(OC4OC(CO)C(O)C(O)C4O)cc(O)cc3C(C(=O)O)NC2=O)OC(CO)C(O)C1O	CCCCCCCCCC(=O)NC1C(Oc2c3cc4cc2Oc2ccc(cc2Cl)C(OC2OC(CO)C(O)C(O)C2NC(C)=O)C2NC(=O)C(NC(=O)C4NC(=O)C4NC(=O)C(Cc5ccc(c(Cl)c5)O3)NC(=O)C(N)c3ccc(O)c(c3)Oc3cc(O)cc4c3)c3ccc(O)c(c3)-c3c(OC4OC(CO)C(O)C(O)C4O)cc(O)cc3C(C(=O)O)NC2=O)OC(CO)C(O)C1O	Size	1879.680000000001	-4.1080847	-7.359814599327124	-3.3020683944876033	4.057746204839521	2.165999247664031	-1.0857306788204364	2.9720155260190846	0.778658424861509	31.15507566371785	167.1532281308094	Organic compounds	Organic acids and derivatives	Carboxylic acids and derivatives	Amino acids, peptides, and analogues	Organic acids and derivatives
BKAVGOZWVVRCFE-UHFFFAOYSA-N	InChI=1S/C50H44Cl2N18O24S6/c1-5-69-41(73)35(39(53)71)19(3)37(43(69)75)67-65-27-15-25(31(97(83,84)85)17-33(27)99(89,90)91)57-49-61-45(51)59-47(63-49)55-23-11-9-21(29(13-23)95(77,78)79)7-8-22-10-12-24(14-30(22)96(80,81)82)56-48-60-46(52)62-50(64-48)58-26-16-28(34(100(92,93)94)18-32(26)98(86,87)88)66-68-38-20(4)36(40(54)72)42(74)70(6-2)44(38)76/h7-18,75-76H,5-6H2,1-4H3,(H2,53,71)(H2,54,72)(H,77,78,7…	["4,4'-{1,2-Ethenediylbis[(3-sulfobenzene-4,1-diyl)imino(6-chloro-1,3,5-triazine-4,2-diyl)imino]}bis{6-[(5-carbamoyl-1-ethyl-2-hydroxy-4-methyl-6-oxo-1,6-dihydro-3-pyridinyl)diazenyl]-1,3-benzenedisulfonic acid}"]	["4,4'-{Ethene-1,2-diylbis[(3-sulfo-4,1-phenylene)azanediyl(6-chloro-1,3,5-triazine-4,2-diyl)azanediyl]}bis{6-[(5-carbamoyl-1-ethyl-2-hydroxy-4-methyl-6-oxo-1,6-dihydropyridin-3-yl)diazenyl]benzene-1,3-\ndisulfonic acid}"]	['93942-67-7']	CCN1C(O)=C(N=NC2=CC(NC3=NC(NC4=CC(=C(C=CC5=C(C=C(NC6=NC(NC7=C(C=C(C(=C7)N=NC7=C(O)N(CC)C(=O)C(C(N)=O)=C7C)S(O)(=O)=O)S(O)(=O)=O)=NC(Cl)=N6)C=C5)S(O)(=O)=O)C=C4)S(O)(=O)=O)=NC(Cl)=N3)=C(C=C2S(O)(=O)=O)S(O)(=O)=O)C(C)=C(C(N)=O)C1=O	CCn1c(O)c(N=Nc2cc(Nc3nc(Cl)nc(Nc4ccc(C=Cc5ccc(Nc6nc(Cl)nc(Nc7cc(N=Nc8c(C)c(C(N)=O)c(=O)n(CC)c8O)c(S(=O)(=O)O)cc7S(=O)(=O)O)n6)cc5S(=O)(=O)O)c(S(=O)(=O)O)c4)n3)c(S(=O)(=O)O)cc2S(=O)(=O)O)c(C)c(C(N)=O)c1=O	CCn1c(O)c(C(N)=O)c(C)c(N=Nc2cc(Nc3nc(Cl)nc(Nc4ccc(C=Cc5ccc(Nc6nc(Cl)nc(Nc7cc(N=Nc8c(C)c(C(N)=O)c(=O)n(CC)c8O)c(S(=O)(=O)O)cc7S(=O)(=O)O)n6)cc5S(=O)(=O)O)c(S(=O)(=O)O)c4)n3)c(S(=O)(=O)O)cc2S(=O)(=O)O)c1=O	Size	1544.312	-3.6816063	-5.0939095709416895	-3.1083819353062787	1.9855276356354108	2.507128764740289	1.0948254751809523	3.0803531108163633	0.6139345827439887	-183.77997588678988	-2.1342827543736465	Organic compounds	Phenylpropanoids and polyketides	Stilbenes	Sulfonated stilbenes	Other
BMXSJCSWZZMGOP-UHFFFAOYSA-H	InChI=1S/C52H35Cl2N17O23S6.6Na.2H2O/c53-30-9-5-28(19-36(30)97(83,84)85)58-49-60-47(62-51(64-49)70-13-1-3-23(21-70)45(73)74)56-26-7-11-34(95(77,78)79)32(17-26)66-68-42-38(99(89,90)91)15-25-16-39(100(92,93)94)43(44(72)40(25)41(42)55)69-67-33-18-27(8-12-35(33)96(80,81)82)57-48-61-50(59-29-6-10-31(54)37(20-29)98(86,87)88)65-52(63-48)71-14-2-4-24(22-71)46(75)76;;;;;;;;/h1-22H,(H13-2,55,56,57,58,59,60,…	['Sodium hydroxide 4-amino-3,6-bis[(5-{[4-(3-carboxypyridin-1-ium-1-yl)-6-(4-chloro-3-sulfonatoanilino)-1,3,5-triazin-2-yl]amino}-2-sulfonatophenyl)diazenyl]-5-hydroxynaphthalene-2,7-disulfonate (6:2:1)']	[nan]	['89797-03-5']	[OH-].[OH-].[Na+].[Na+].[Na+].[Na+].[Na+].[Na+].NC1=C2C(O)=C(N=NC3=CC(NC4=NC(=NC(NC5=CC=C(Cl)C(=C5)S([O-])(=O)=O)=N4)[N+]4=CC(=CC=C4)C(O)=O)=CC=C3S([O-])(=O)=O)C(=CC2=CC(=C1N=NC1=CC(NC2=NC(=NC(NC3=CC=C(Cl)C(=C3)S([O-])(=O)=O)=N2)[N+]2=CC(=CC=C2)C(O)=O)=CC=C1S([O-])(=O)=O)S([O-])(=O)=O)S([O-])(=O)=O	Nc1c(N=Nc2cc(Nc3nc(Nc4ccc(Cl)c(S(=O)(=O)[O-])c4)nc(-[n+]4cccc(C(=O)O)c4)n3)ccc2S(=O)(=O)[O-])c(S(=O)(=O)[O-])cc2cc(S(=O)(=O)[O-])c(N=Nc3cc(Nc4nc(Nc5ccc(Cl)c(S(=O)(=O)[O-])c5)nc(-[n+]5cccc(C(=O)O)c5)n4)ccc3S(=O)(=O)[O-])c(O)c12.[Na+].[Na+].[Na+].[Na+].[Na+].[Na+].[OH-].[OH-]	Nc1c(N=Nc2cc(Nc3nc(Nc4ccc(Cl)c(S(=O)(=O)[O-])c4)nc(-[n+]4cccc(C(=O)O)c4)n3)ccc2S(=O)(=O)[O-])c(S(=O)(=O)[O-])cc2cc(S(=O)(=O)[O-])c(N=Nc3cc(Nc4nc(Nc5ccc(Cl)c(S(=O)(=O)[O-])c5)nc(-[n+]5cccc(C(=O)O)c5)n4)ccc3S(=O)(=O)[O-])c(O)c12.[Na+].[Na+].[Na+].[Na+].[Na+].[Na+].[OH-].[OH-]	Size	1697.1780000000006	-3.787154	-5.110812316081268	-3.2186794317431024	1.8921328843381655	2.442573437948715	1.118915077423087	3.0110479617612524	0.5411059813730356	-181.0934738689404	-8.796979651741335	Organic compounds	Benzenoids	Naphthalenes	Naphthalene sulfonic acids and derivatives	Benzenoids
BPKIMPVREBSLAJ-QTBYCLKRSA-N	InChI=1S/C102H172N36O32S7/c1-50(2)34-63-91(161)127-62(26-33-171-5)90(160)129-64(35-53-22-24-54(143)25-23-53)92(162)130-65(36-78(148)149)93(163)135-72-48-175-173-45-69(80(108)150)133-86(156)58(18-8-12-29-105)121-76(146)39-117-85(155)66(41-139)131-88(158)61(21-15-32-114-102(111)112)126-96(166)70-46-176-177-47-71(97(167)132-68(43-141)95(165)125-60(87(157)128-63)20-14-31-113-101(109)110)134-89(159)59…	['Ziconotide']	['{(1R,4S,7S,13S,16R,21R,24S,27S,30S,33S,36S,39S,42R,45S,48S,54S,60S,63R,68R,71S,77S)-63-Amino-13,45,54,60-tetrakis(4-aminobutyl)-4,36-bis(3-carbamimidamidopropyl)-16-carbamoyl-71-[(1R)-1-hydroxyethyl]-\n7,39,77-tris(hydroxymethyl)-27-[(4-hydroxyphenyl)methyl]-48-methyl-33-(2-methylpropyl)-30-[2-(methylsulfanyl)ethyl]-2,5,8,11,14,23,26,29,32,35,38,41,44,47,50,53,56,59,62,69,72,75,78,85-tetracosao…	['107452-89-1']	[H]N=C(N([H])[H])N([H])CCC[C@@H]1N([H])C(=O)[C@H](CO)N([H])C(=O)[C@]2([H])CSSC[C@]3([H])N([H])C(=O)[C@H](CO)N([H])C(=O)CN([H])C(=O)[C@@]([H])(N([H])C(=O)[C@]([H])(CSSC[C@H](N([H])[H])C(=O)N([H])[C@@H](CCCCN([H])[H])C(=O)N([H])CC(=O)N([H])[C@@H](CCCCN([H])[H])C(=O)N([H])CC(=O)N([H])[C@@H](C)C(=O)N([H])[C@@H](CCCCN([H])[H])C(=O)N2[H])N([H])C(=O)[C@]([H])(CSSC[C@H](N([H])C(=O)[C@H](CCCCN([H])[H])N([…	CSCCC1NC(=O)C(CC(C)C)NC(=O)C(CCCNC(=N)N)NC(=O)C(CO)NC(=O)C2CSSCC3NC(=O)C(CO)NC(=O)CNC(=O)C(C(C)O)NC(=O)C(CSSCC(N)C(=O)NC(CCCCN)C(=O)NCC(=O)NC(CCCCN)C(=O)NCC(=O)NC(C)C(=O)NC(CCCCN)C(=O)N2)NC(=O)C(CSSCC(C(N)=O)NC(=O)C(CCCCN)NC(=O)CNC(=O)C(CO)NC(=O)C(CCCNC(=N)N)NC3=O)NC(=O)C(CC(=O)O)NC(=O)C(Cc2ccc(O)cc2)NC1=O	CSCCC1NC(=O)C(CC(C)C)NC(=O)C(CCCN=C(N)N)NC(=O)C(CO)NC(=O)C2CSSCC3NC(=O)C(CO)NC(=O)CNC(=O)C(C(C)O)NC(=O)C(CSSCC(N)C(=O)NC(CCCCN)C(=O)NCC(=O)NC(CCCCN)C(=O)NCC(=O)NC(C)C(=O)NC(CCCCN)C(=O)N2)NC(=O)C(CSSCC(C(N)=O)NC(=O)C(CCCCN)NC(=O)CNC(=O)C(CO)NC(=O)C(CCCNC(=N)N)NC3=O)NC(=O)C(CC(=O)O)NC(=O)C(Cc2ccc(O)cc2)NC1=O	Size	2639.1869999999976	-4.2143984	-7.181516397957295	-3.2988426209211053	3.8826737770361897	2.2070717606083576	-0.7600462346448372	3.1226275423913523	0.8358193016640051	53.533465347122	94.07218081071994	Organic compounds	Organic acids and derivatives	Peptidomimetics	Hybrid peptides	Organic acids and derivatives
BSSIRFLGSWHWDE-UHFFFAOYSA-N	InChI=1S/C58H110N16O28S5/c1-9-35(6)12-10-11-13-46(77)65-38(14-20-59-28-103(88,89)90)53(82)74-48(37(8)76)58(87)70-41(17-23-62-31-106(97,98)99)50(79)68-43-19-25-64-57(86)47(36(7)75)73-54(83)42(18-24-63-32-107(100,101)102)67-49(78)39(15-21-60-29-104(91,92)93)69-55(84)44(26-33(2)3)72-56(85)45(27-34(4)5)71-52(81)40(66-51(43)80)16-22-61-30-105(94,95)96/h33-45,47-48,59-63,75-76H,9-32H2,1-8H3,(H,64,86)(H…	['Colistin A hydrogen methanesulfonate']	['{[17-(1-Hydroxyethyl)-22-{2-(3-hydroxy-2-{2-[(6-methyloctanoyl)amino]-4-[(sulfomethyl)amino]butanamido}butanamido)-4-[(sulfomethyl)amino]butanamido}-5,8-bis(2-methylpropyl)-3,6,9,12,15,18,23-heptaoxo-\n1,4,7,10,13,16,19-heptaazacyclotricosane-2,11,14-triyl]tris[(ethane-2,1-diyl)azanediyl]}trimethanesulfonic acid']	['748069-57-0']	CCC(C)CCCCC(=O)NC(CCNCS(O)(=O)=O)C(=O)NC(C(C)O)C(=O)NC(CCNCS(O)(=O)=O)C(=O)NC1CCNC(=O)C(NC(=O)C(CCNCS(O)(=O)=O)NC(=O)C(CCNCS(O)(=O)=O)NC(=O)C(CC(C)C)NC(=O)C(CC(C)C)NC(=O)C(CCNCS(O)(=O)=O)NC1=O)C(C)O	CCC(C)CCCCC(=O)NC(CCNCS(=O)(=O)O)C(=O)NC(C(=O)NC(CCNCS(=O)(=O)O)C(=O)NC1CCNC(=O)C(C(C)O)NC(=O)C(CCNCS(=O)(=O)O)NC(=O)C(CCNCS(=O)(=O)O)NC(=O)C(CC(C)C)NC(=O)C(CC(C)C)NC(=O)C(CCNCS(=O)(=O)O)NC1=O)C(C)O	CCC(C)CCCCC(=O)NC(CCNCS(=O)(=O)O)C(=O)NC(C(=O)NC(CCNCS(=O)(=O)O)C(=O)NC1CCNC(=O)C(C(C)O)NC(=O)C(CCNCS(=O)(=O)O)NC(=O)C(CCNCS(=O)(=O)O)NC(=O)C(CC(C)C)NC(=O)C(CC(C)C)NC(=O)C(CCNCS(=O)(=O)O)NC1=O)C(C)O	Size	1639.9370000000004	-3.8919153	-7.125124476917094	-3.0973796277871792	4.027744849129915	2.3229118423771773	-0.9102973124534789	3.1174475366764356	0.8192740802935565	51.53525811774509	97.25013881062684	Organic compounds	Organic Polymers	Polypeptides		Organic Polymers
BWVPHIKGXQBZPV-QKFDDRBGSA-N	InChI=1S/C266H427N95O71S2/c1-135(2)102-166(318-201(374)123-309-216(390)174(112-195(273)368)319-202(375)124-311-219(393)178(116-210(385)386)348-247(421)189-68-45-99-361(189)256(430)179(106-139(9)10)349-248(422)190-69-43-97-359(190)254(428)164(79-100-433-15)336-231(405)167(103-136(3)4)341-240(414)181(130-362)321-198(371)117-269)230(404)331-161(74-78-208(381)382)229(403)346-177(115-209(383)384)218(3…	['Apelin']	[nan]	['372170-33-7']	CSCC[C@H](NC(=O)[C@H](CC(C)C)NC(=O)[C@H](CO)NC(=O)CN)C(=O)N1CCC[C@H]1C(=O)N[C@@H](CC(C)C)C(=O)N1CCC[C@H]1C(=O)N[C@@H](CC(O)=O)C(=O)NCC(=O)N[C@@H](CC(N)=O)C(=O)NCC(=O)N[C@@H](CC(C)C)C(=O)N[C@@H](CCC(O)=O)C(=O)N[C@@H](CC(O)=O)C(=O)NCC(=O)N[C@@H](CC(N)=O)C(=O)N[C@@H](C(C)C)C(=O)N[C@@H](CCCNC(N)=N)C(=O)N[C@@H](CC1=CN=CN1)C(=O)N[C@@H](CC(C)C)C(=O)N[C@@H](C(C)C)C(=O)N[C@@H](CCC(N)=O)C(=O)N1CCC[C@H]1C(=…	CSCCC(NC(=O)C(CC(C)C)NC(=O)C(CO)NC(=O)CN)C(=O)N1CCCC1C(=O)NC(CC(C)C)C(=O)N1CCCC1C(=O)NC(CC(=O)O)C(=O)NCC(=O)NC(CC(N)=O)C(=O)NCC(=O)NC(CC(C)C)C(=O)NC(CCC(=O)O)C(=O)NC(CC(=O)O)C(=O)NCC(=O)NC(CC(N)=O)C(=O)NC(C(=O)NC(CCCNC(=N)N)C(=O)NC(Cc1cnc[nH]1)C(=O)NC(CC(C)C)C(=O)NC(C(=O)NC(CCC(N)=O)C(=O)N1CCCC1C(=O)NC(CCCNC(=N)N)C(=O)NCC(=O)NC(CO)C(=O)NC(CCCNC(=N)N)C(=O)NC(CC(N)=O)C(=O)NCC(=O)N1CCCC1C(=O)NCC(=O)…	CSCCC(NC(=O)C(CC(C)C)NC(=O)C(CO)NC(=O)CN)C(=O)N1CCCC1C(=O)NC(CC(C)C)C(=O)N1CCCC1C(=O)NC(CC(=O)O)C(=O)NCC(=O)NC(CC(N)=O)C(=O)NCC(=O)NC(CC(C)C)C(=O)NC(CCC(=O)O)C(=O)NC(CC(=O)O)C(=O)NCC(=O)NC(CC(N)=O)C(=O)NC(C(=O)NC(CCCN=C(N)N)C(=O)NC(Cc1cnc[nH]1)C(=O)NC(CC(C)C)C(=O)NC(C(=O)NC(CCC(N)=O)C(=O)N1CCCC1C(=O)NC(CCCNC(=N)N)C(=O)NCC(=O)NC(CO)C(=O)NC(CCCNC(=N)N)C(=O)NC(CC(N)=O)C(=O)NCC(=O)N1CCCC1C(=O)NCC(=O)…	Size	6156.069999999992	-4.30979	-7.838867441618856	-3.3517892226607593	4.487078218958096	2.479513415532361	-1.0495638921161903	3.437514326841906	0.8241216308295959	50.88605716796208	90.7488163143288	Organic compounds	Organic Polymers	Polypeptides		Organic Polymers
CASDGWYZIKZSQE-ZUWMJMDKSA-N	InChI=1S/C89H101Cl2N9O36/c1-30-67(107)46(92)25-58(125-30)131-52-27-53-45(91)19-37(52)20-48-80(117)99-65(86(123)124)43-23-39(103)24-51(106)60(43)42-17-35(9-15-49(42)104)62(82(119)95-48)96-84(121)64-38-21-54(78(55(22-38)130-53)136-89-79(74(114)71(111)57(29-102)133-89)134-59-26-47(93)68(108)31(2)126-59)128-40-13-7-34(8-14-40)77(135-88-76(116)73(113)70(110)56(28-101)132-88)66(85(122)97-63(83(120)98-6…	['Avoparcin-beta']	['(1S,18R,19R,22S,25R,28R,40R)-4-{[(2S,4R,5R,6S)-4-Amino-5-hydroxy-6-methyloxan-2-yl]oxy}-48-{[(2S,3R,4S,5S,6R)-3-{[(2S,4R,5R,6S)-4-amino-5-hydroxy-6-methyloxan-2-yl]oxy}-4,5-dihydroxy-6-(hydroxymethyl)\noxan-2-yl]oxy}-49-chloro-22-(3-chloro-4-hydroxyphenyl)-32,35,37-trihydroxy-19-{[(2S)-2-(methylamino)-2-(4-{[(2S,3R,4R,5R,6S)-3,4,5-trihydroxy-6-methyloxan-2-yl]oxy}phenyl)acetyl]amino}-20,23,26,4…	['73957-87-6']	CN[C@H](C(=O)N[C@@H]1[C@H](O[C@@H]2O[C@@H](CO)[C@H](O)[C@@H](O)[C@H]2O)C2=CC=C(OC3=C(O[C@@H]4O[C@H](CO)[C@@H](O)[C@H](O)[C@H]4O[C@H]4C[C@@H](N)[C@@H](O)[C@H](C)O4)C4=CC(=C3)[C@@H](NC(=O)[C@@H](NC1=O)C1=CC=C(O)C(Cl)=C1)C(=O)N[C@@H]1C3=CC(=C(O)C=C3)C3=C(C=C(O)C=C3O)[C@@H](NC(=O)[C@H](CC3=C(O[C@H]5C[C@@H](N)[C@@H](O)[C@H](C)O5)C=C(O4)C(Cl)=C3)NC1=O)C(O)=O)C=C2)C1=CC=C(O[C@@H]2O[C@@H](C)[C@H](O)[C@@H…	CNC(C(=O)NC1C(=O)NC(c2ccc(O)c(Cl)c2)C(=O)NC2C(=O)NC3C(=O)NC(Cc4cc(Cl)c(cc4OC4CC(N)C(O)C(C)O4)Oc4cc2cc(c4OC2OC(CO)C(O)C(O)C2OC2CC(N)C(O)C(C)O2)Oc2ccc(cc2)C1OC1OC(CO)C(O)C(O)C1O)C(=O)NC(C(=O)O)c1cc(O)cc(O)c1-c1cc3ccc1O)c1ccc(OC2OC(C)C(O)C(O)C2O)cc1	CNC(C(=O)NC1C(=O)NC(c2ccc(O)c(Cl)c2)C(=O)NC2C(=O)NC3C(=O)NC(Cc4cc(Cl)c(cc4OC4CC(N)C(O)C(C)O4)Oc4cc2cc(c4OC2OC(CO)C(O)C(O)C2OC2CC(N)C(O)C(C)O2)Oc2ccc(cc2)C1OC1OC(CO)C(O)C(O)C1O)C(=O)NC(C(=O)O)c1cc(O)cc(O)c1-c1cc3ccc1O)c1ccc(OC2OC(C)C(O)C(O)C2O)cc1	Size	1943.720000000001	-4.112036	-7.525022664288411	-3.2796501113280447	4.245372552960366	2.176597464521777	-1.2363889609065666	3.0089835920537995	0.7311399516217968	30.856797723305775	166.91290207857614	Organic compounds	Organic acids and derivatives	Carboxylic acids and derivatives	Amino acids, peptides, and analogues	Organic acids and derivatives
CCJDISUFYJTPKV-WMLZGZLKSA-N	InChI=1S/C96H181N2O22P/c1-7-13-19-25-31-37-39-45-51-57-63-69-85(104)114-79(67-61-55-49-43-35-29-23-17-11-5)73-84(103)98-90-94(119-88(107)74-80(68-62-56-50-44-36-30-24-18-12-6)115-86(105)70-64-58-52-46-40-38-32-26-20-14-8-2)93(120-121(110,111)112)81(75-99)117-96(90)113-76-82-92(118-87(106)72-78(101)66-60-54-48-42-34-28-22-16-10-4)89(91(108)95(109)116-82)97-83(102)71-77(100)65-59-53-47-41-33-27-21-…	['Monophosphoryl lipid A']	['(3xi)-3-Deoxy-6-O-(2-deoxy-4-O-phosphono-3-O-[(3R)-3-(tetradecanoyloxy)tetradecanoyl]-2-{[(3R)-3-(tetradecanoyloxy)tetradecanoyl]amino}-beta-D-galactopyranosyl)-4-O-[(3R)-3-hydroxytetradecanoyl]-3-{[(\n3R)-3-hydroxytetradecanoyl]amino}-alpha-D-xylo-hexopyranose']	['143110-73-0']	CCCCCCCCCCCCCC(=O)O[C@H](CCCCCCCCCCC)CC(=O)N[C@H]1[C@H](OC[C@H]2O[C@H](O)[C@H](O)C(NC(=O)C[C@H](O)CCCCCCCCCCC)[C@H]2OC(=O)C[C@H](O)CCCCCCCCCCC)O[C@H](CO)[C@H](OP(O)(O)=O)[C@@H]1OC(=O)C[C@@H](CCCCCCCCCCC)OC(=O)CCCCCCCCCCCCC	CCCCCCCCCCCCCC(=O)OC(CCCCCCCCCCC)CC(=O)NC1C(OCC2OC(O)C(O)C(NC(=O)CC(O)CCCCCCCCCCC)C2OC(=O)CC(O)CCCCCCCCCCC)OC(CO)C(OP(=O)(O)O)C1OC(=O)CC(CCCCCCCCCCC)OC(=O)CCCCCCCCCCCCC	CCCCCCCCCCCCCC(=O)OC(CCCCCCCCCCC)CC(=O)NC1C(OCC2OC(O)C(O)C(NC(=O)CC(O)CCCCCCCCCCC)C2OC(=O)CC(O)CCCCCCCCCCC)OC(CO)C(OP(=O)(O)O)C1OC(=O)CC(CCCCCCCCCCC)OC(=O)CCCCCCCCCCCCC	Size	1746.4700000000007	-4.0528054	-7.1273335431898355	-3.2874186602765896	3.839914882913246	2.189355714419515	-0.8851724132484388	2.954742469664807	0.7093833833744915	157.14459945500687	7.438053120704011	Organic compounds	Organic oxygen compounds	Organooxygen compounds	Carbohydrates and carbohydrate conjugates	Organic oxygen compounds
CGPQJXLDFSQATH-GQLZCZGCSA-N	InChI=1S/C142H222N42O31/c1-10-11-34-93(168-130(206)106(76-186)177-128(204)101(172-118(194)90(147)75-185)67-83-46-50-87(187)51-47-83)121(197)169-98(54-55-112(191)192)125(201)175-104(70-86-72-155-77-162-86)129(205)173-102(66-82-31-13-12-14-32-82)127(203)167-97(41-26-61-157-141(151)152)124(200)174-103(69-85-71-159-91-35-16-15-33-89(85)91)119(195)160-73-111(190)164-99(39-20-24-59-146)137(213)182-63-2…	['Norleusactide [INN:DCF]']	['L-Seryl-L-tyrosyl-L-seryl-L-norleucyl-L-alpha-glutamyl-L-histidyl-L-phenylalanyl-L-arginyl-L-tryptophylglycyl-L-lysyl-L-prolyl-L-valylglycyl-L-lysyl-L-lysyl-L-arginyl-L-arginyl-L-prolyl-L-valyl-L-lysy\nl-L-valyl-L-tyrosyl-L-prolyl-L-valinamide']	['17692-62-5']	CCCC[C@H](NC(=O)[C@H](CO)NC(=O)[C@H](CC1=CC=C(O)C=C1)NC(=O)[C@@H](N)CO)C(=O)N[C@@H](CCC(O)=O)C(=O)N[C@@H](CC1=CN=CN1)C(=O)N[C@@H](CC1=CC=CC=C1)C(=O)N[C@@H](CCCNC(N)=N)C(=O)N[C@@H](CC1=CNC2=CC=CC=C12)C(=O)NCC(=O)N[C@@H](CCCCN)C(=O)N1CCC[C@H]1C(=O)N[C@@H](C(C)C)C(=O)NCC(=O)N[C@@H](CCCCN)C(=O)N[C@@H](CCCCN)C(=O)N[C@@H](CCCNC(N)=N)C(=O)N[C@@H](CCCNC(N)=N)C(=O)N1CCC[C@H]1C(=O)N[C@@H](C(C)C)C(=O)N[C@@H…	CCCCC(NC(=O)C(CO)NC(=O)C(Cc1ccc(O)cc1)NC(=O)C(N)CO)C(=O)NC(CCC(=O)O)C(=O)NC(Cc1cnc[nH]1)C(=O)NC(Cc1ccccc1)C(=O)NC(CCCNC(=N)N)C(=O)NC(Cc1c[nH]c2ccccc12)C(=O)NCC(=O)NC(CCCCN)C(=O)N1CCCC1C(=O)NC(C(=O)NCC(=O)NC(CCCCN)C(=O)NC(CCCCN)C(=O)NC(CCCNC(=N)N)C(=O)NC(CCCNC(=N)N)C(=O)N1CCCC1C(=O)NC(C(=O)NC(CCCCN)C(=O)NC(C(=O)NC(Cc1ccc(O)cc1)C(=O)N1CCCC1C(=O)NC(C(N)=O)C(C)C)C(C)C)C(C)C)C(C)C	CCCCC(NC(=O)C(CO)NC(=O)C(Cc1ccc(O)cc1)NC(=O)C(N)CO)C(=O)NC(CCC(=O)O)C(=O)NC(Cc1c[nH]cn1)C(=O)NC(Cc1ccccc1)C(=O)NC(CCCNC(=N)N)C(=O)NC(Cc1c[nH]c2ccccc12)C(=O)NCC(=O)NC(CCCCN)C(=O)N1CCCC1C(=O)NC(C(=O)NCC(=O)NC(CCCCN)C(=O)NC(CCCCN)C(=O)NC(CCCNC(=N)N)C(=O)NC(CCCNC(=N)N)C(=O)N1CCCC1C(=O)NC(C(=O)NC(CCCCN)C(=O)NC(C(=O)NC(Cc1ccc(O)cc1)C(=O)N1CCCC1C(=O)NC(C(N)=O)C(C)C)C(C)C)C(C)C)C(C)C	Size	3013.600999999996	-4.2367644	-8.191350772260588	-3.2655171970292662	4.925833575231321	2.242321312789588	-1.7122650209538794	3.213568554277442	0.8057712629382378	51.41358088613417	91.2562796562057	Organic compounds	Organic Polymers	Polypeptides		Organic Polymers
CIMREIWUKKSZFD-UHFFFAOYSA-H	InChI=1S/C50H44Cl2N18O24S6.6Na/c1-5-69-41(73)35(39(53)71)19(3)37(43(69)75)67-65-27-15-25(31(97(83,84)85)17-33(27)99(89,90)91)57-49-61-45(51)59-47(63-49)55-23-11-9-21(29(13-23)95(77,78)79)7-8-22-10-12-24(14-30(22)96(80,81)82)56-48-60-46(52)62-50(64-48)58-26-16-28(34(100(92,93)94)18-32(26)98(86,87)88)66-68-38-20(4)36(40(54)72)42(74)70(6-2)44(38)76;;;;;;/h7-18,75-76H,5-6H2,1-4H3,(H2,53,71)(H2,54,72)…	["Hexasodium 4,4'-{1,2-ethenediylbis[(3-sulfonatobenzene-4,1-diyl)imino(6-chloro-1,3,5-triazine-4,2-diyl)imino]}bis{6-[(5-carbamoyl-1-ethyl-2-hydroxy-4-methyl-6-oxo-1,6-dihydro-3-pyridinyl)diazenyl]-1,3-benzenedisulfonate}"]	["Hexasodium 4,4'-{ethene-1,2-diylbis[(3-sulfonato-4,1-phenylene)azanediyl(6-chloro-1,3,5-triazine-4,2-diyl)azanediyl]}bis{6-[(5-carbamoyl-1-ethyl-2-hydroxy-4-methyl-6-oxo-1,6-dihydropyridin-3-yl)diazen\nyl]benzene-1,3-disulfonate}"]	['68991-98-0']	[Na+].[Na+].[Na+].[Na+].[Na+].[Na+].CCN1C(O)=C(N=NC2=CC(NC3=NC(NC4=CC(=C(C=CC5=C(C=C(NC6=NC(NC7=C(C=C(C(=C7)N=NC7=C(O)N(CC)C(=O)C(C(N)=O)=C7C)S([O-])(=O)=O)S([O-])(=O)=O)=NC(Cl)=N6)C=C5)S([O-])(=O)=O)C=C4)S([O-])(=O)=O)=NC(Cl)=N3)=C(C=C2S([O-])(=O)=O)S([O-])(=O)=O)C(C)=C(C(N)=O)C1=O	CCn1c(O)c(N=Nc2cc(Nc3nc(Cl)nc(Nc4ccc(C=Cc5ccc(Nc6nc(Cl)nc(Nc7cc(N=Nc8c(C)c(C(N)=O)c(=O)n(CC)c8O)c(S(=O)(=O)[O-])cc7S(=O)(=O)[O-])n6)cc5S(=O)(=O)[O-])c(S(=O)(=O)[O-])c4)n3)c(S(=O)(=O)[O-])cc2S(=O)(=O)[O-])c(C)c(C(N)=O)c1=O.[Na+].[Na+].[Na+].[Na+].[Na+].[Na+]	CCn1c(O)c(C(N)=O)c(C)c(N=Nc2cc(Nc3nc(Cl)nc(Nc4ccc(C=Cc5ccc(Nc6nc(Cl)nc(Nc7cc(N=Nc8c(C)c(C(N)=O)c(=O)n(CC)c8O)c(S(=O)(=O)[O-])cc7S(=O)(=O)[O-])n6)cc5S(=O)(=O)[O-])c(S(=O)(=O)[O-])c4)n3)c(S(=O)(=O)[O-])cc2S(=O)(=O)[O-])c1=O.[Na+].[Na+].[Na+].[Na+].[Na+].[Na+]	Size	1676.2039999999995	-3.760108	-5.100138693126709	-3.213317351631663	1.8868213414950463	2.4642188732187806	1.1241881795702098	3.0110095210652563	0.5813012523913454	-183.76168011116687	-2.168256073430664	Organic compounds	Phenylpropanoids and polyketides	Stilbenes	Sulfonated stilbenes	Other
CLKOFPXJLQSYAH-YBVXDRQKSA-N	InChI=1S/C66H103N17O16S/c1-9-35(6)52(69)66-81-48(32-100-66)63(97)76-43(26-34(4)5)59(93)74-42(22-23-50(85)86)58(92)83-53(36(7)10-2)64(98)75-40-20-15-16-25-71-55(89)46(29-49(68)84)78-62(96)47(30-51(87)88)79-61(95)45(28-39-31-70-33-72-39)77-60(94)44(27-38-18-13-12-14-19-38)80-65(99)54(37(8)11-3)82-57(91)41(21-17-24-67)73-56(40)90/h12-14,18-19,31,33-37,40-48,52-54H,9-11,15-17,20-30,32,67,69H2,1-8H3,(…	['Bacitracin A']	['N-{(4R)-2-[(1R,2R)-1-Amino-2-methylbutyl]-4,5-dihydro-1,3-thiazole-4-carbonyl}-L-leucyl-L-alpha-glutamyl-N-{(3R,6R,9R,12R,15R,18R,21R)-3-(2-amino-2-oxoethyl)-18-(3-aminopropyl)-12-benzyl-15-(butan-2-y\nl)-6-(carboxymethyl)-9-[(1H-imidazol-5-yl)methyl]-2,5,8,11,14,17,20-heptaoxo-1,4,7,10,13,16,19-heptaazacyclopentacosan-21-yl}-D-isoleucinamide (incorrect configuration definition!)']	['22601-59-8']	CC[C@@H](C)[C@@H](N)C1=N[C@@H](CS1)C(=O)N[C@@H](CC(C)C)C(=O)N[C@@H](CCC(O)=O)C(=O)N[C@H]([C@@H](C)CC)C(=O)N[C@@H]1CCCCNC(=O)[C@@H](CC(N)=O)NC(=O)[C@@H](CC(O)=O)NC(=O)[C@@H](CC2=CN=CN2)NC(=O)[C@@H](CC2=CC=CC=C2)NC(=O)[C@H](NC(=O)[C@@H](CCCN)NC1=O)[C@H](C)CC	CCC(C)C(N)C1=NC(C(=O)NC(CC(C)C)C(=O)NC(CCC(=O)O)C(=O)NC(C(=O)NC2CCCCNC(=O)C(CC(N)=O)NC(=O)C(CC(=O)O)NC(=O)C(Cc3cnc[nH]3)NC(=O)C(Cc3ccccc3)NC(=O)C(C(C)CC)NC(=O)C(CCCN)NC2=O)C(C)CC)CS1	CCC(C)C(N)C1=NC(C(=O)NC(CC(C)C)C(=O)NC(CCC(=O)O)C(=O)NC(C(=O)NC2CCCCNC(=O)C(CC(N)=O)NC(=O)C(CC(=O)O)NC(=O)C(Cc3c[nH]cn3)NC(=O)C(Cc3ccccc3)NC(=O)C(C(C)CC)NC(=O)C(CCCN)NC2=O)C(C)CC)CS1	Size	1422.7199999999998	-4.3359666	-6.87927784600502	-3.2990888275721453	3.5801890184328746	1.8171528644462331	-0.7261584093221422	2.8540306091107324	0.8152963702963703	52.39465076181693	95.05087524687502	Organic compounds	Organic Polymers	Polypeptides		Organic Polymers
CQJZXVCPROCGRM-OYDHUGEGSA-N	InChI=1S/C72H93FN18O13/c1-40(2)31-54(63(97)85-53(16-9-29-80-72(77)78)70(104)91-30-10-17-60(91)69(103)82-38-61(74)95)86-62(96)52(15-8-28-79-71(75)76)84-65(99)56(34-43-21-26-49(94)27-22-43)88-68(102)59(39-92)90-67(101)58(36-47-37-81-51-14-7-6-13-50(47)51)89-66(100)57(33-42-19-24-48(73)25-20-42)87-64(98)55(83-41(3)93)35-44-18-23-45-11-4-5-12-46(45)32-44/h4-7,11-14,18-27,32,37,40,52-60,81,92,94H,8-10…	['LHRH, acetyl-2-(2-naphthyl)-ala(1)-4-F-phe(2)-trp(3)-arg(6)-']	['N-Acetyl-3-(naphthalen-2-yl)-D-alanyl-4-fluoro-D-phenylalanyl-D-tryptophyl-L-seryl-L-tyrosyl-D-arginyl-L-leucyl-L-arginyl-L-prolylglycinamide']	['86855-16-5']	CC(C)C[C@H](NC(=O)[C@@H](CCCNC(N)=N)NC(=O)[C@H](CC1=CC=C(O)C=C1)NC(=O)[C@H](CO)NC(=O)[C@@H](CC1=CNC2=CC=CC=C12)NC(=O)[C@@H](CC1=CC=C(F)C=C1)NC(=O)[C@@H](CC1=CC2=CC=CC=C2C=C1)NC(C)=O)C(=O)N[C@@H](CCCNC(N)=N)C(=O)N1CCC[C@H]1C(=O)NCC(N)=O	CC(=O)NC(Cc1ccc2ccccc2c1)C(=O)NC(Cc1ccc(F)cc1)C(=O)NC(Cc1c[nH]c2ccccc12)C(=O)NC(CO)C(=O)NC(Cc1ccc(O)cc1)C(=O)NC(CCCNC(=N)N)C(=O)NC(CC(C)C)C(=O)NC(CCCNC(=N)N)C(=O)N1CCCC1C(=O)NCC(N)=O	CC(=O)NC(Cc1ccc2ccccc2c1)C(=O)NC(Cc1ccc(F)cc1)C(=O)NC(Cc1c[nH]c2ccccc12)C(=O)NC(CO)C(=O)NC(Cc1ccc(O)cc1)C(=O)NC(CCCN=C(N)N)C(=O)NC(CC(C)C)C(=O)NC(CCCNC(=N)N)C(=O)N1CCCC1C(=O)NCC(N)=O	Size	1437.6470000000004	-4.023515	-7.380593088236326	-3.068841810133993	4.311751278102333	2.134137029006531	-1.222940825813907	3.088810452288426	0.8007766165383178	53.25409684699296	89.17139862468855	Organic compounds	Organic Polymers	Polypeptides		Organic Polymers
CQXYENUJCPYPTI-LZUXSVOASA-N	InChI=1S/C87H129N27O30S2/c1-40(2)67-84(143)103-49(23-25-61(89)117)70(129)98-42(4)69(128)104-54(34-64(121)122)77(136)101-50(24-26-63(119)120)71(130)97-41(3)68(127)99-47(16-10-28-95-86(91)92)72(131)100-48(17-11-29-96-87(93)94)74(133)111-58-38-145-146-39-59(82(141)110-57(37-115)80(139)108-55(35-65(123)124)78(137)105-52(79(138)113-67)31-43-13-6-5-7-14-43)112-73(132)46(15-8-9-27-88)102-83(142)60-18-12…	['Mibenratide']	[nan]	['1239011-83-6']	[H][C@@]12CCCN1C(=O)[C@H](CC(O)=O)NC(=O)[C@H](CC(N)=O)NC(=O)[C@H](CC1=CC=C(O)C=C1)NC(=O)[C@@H]1CSSC[C@H](NC(=O)[C@H](CCCCN)NC2=O)C(=O)N[C@@H](CO)C(=O)N[C@@H](CC(O)=O)C(=O)N[C@@H](CC2=CC=CC=C2)C(=O)N[C@@H](C(C)C)C(=O)N[C@@H](CCC(N)=O)C(=O)N[C@@H](C)C(=O)N[C@@H](CC(O)=O)C(=O)N[C@@H](CCC(O)=O)C(=O)N[C@@H](C)C(=O)N[C@@H](CCCNC(N)=N)C(=O)N[C@@H](CCCNC(N)=N)C(=O)N1	CC1NC(=O)C(CCC(=O)O)NC(=O)C(CC(=O)O)NC(=O)C(C)NC(=O)C(CCC(N)=O)NC(=O)C(C(C)C)NC(=O)C(Cc2ccccc2)NC(=O)C(CC(=O)O)NC(=O)C(CO)NC(=O)C2CSSCC(NC(=O)C(CCCNC(=N)N)NC(=O)C(CCCNC(=N)N)NC1=O)C(=O)NC(Cc1ccc(O)cc1)C(=O)NC(CC(N)=O)C(=O)NC(CC(=O)O)C(=O)N1CCCC1C(=O)NC(CCCCN)C(=O)N2	CC1NC(=O)C(CCC(=O)O)NC(=O)C(CC(=O)O)NC(=O)C(C)NC(=O)C(CCC(N)=O)NC(=O)C(C(C)C)NC(=O)C(Cc2ccccc2)NC(=O)C(CC(=O)O)NC(=O)C(CO)NC(=O)C2CSSCC(NC(=O)C(CCCN=C(N)N)NC(=O)C(CCCNC(=N)N)NC1=O)C(=O)NC(Cc1ccc(O)cc1)C(=O)NC(CC(N)=O)C(=O)NC(CC(=O)O)C(=O)N1CCCC1C(=O)NC(CCCCN)C(=O)N2	Size	2097.282000000002	-4.2834487	-8.283908605126893	-3.277929925604733	5.00597867952216	2.038208127278843	-1.9622517756106115	3.043726903911548	0.8222930917272787	53.977393388749206	94.25594013986344	Organic compounds	Organic Polymers	Polypeptides		Organic Polymers
CRLOOHDYULQNLS-SPAOFFDCSA-N	InChI=1S/C80H104ClN15O14/c1-48(2)38-66(92-72(103)60(82)20-9-12-36-90-71(102)57-19-14-34-88-46-57)76(107)95(75(106)65(86-6)42-52-26-31-59(99)32-27-52)79(110)80(70(101)62(84)40-51-24-29-58(81)30-25-51,44-69(100)64(91-50(5)98)43-53-23-28-55-17-7-8-18-56(55)39-53)96(77(108)67(47-97)93-73(104)63(85)41-54-16-13-33-87-45-54)78(109)68-22-15-37-94(68)74(105)61(83)21-10-11-35-89-49(3)4/h7-8,13-14,16-19,23-…	['A-75998']	['N~6~-(Propan-2-yl)-L-lysyl-L-prolyl-(5R)-5-acetamido-2-[(2R)-2-amino-3-(4-chlorophenyl)propanoyl]-N-[(2S)-3-(4-hydroxyphenyl)-2-(methylamino)propanoyl]-N-[(2S)-4-methyl-2-{[N~6~-(pyridine-3-carbonyl)-\nD-lysyl]amino}pentanoyl]-6-naphthalen-2-yl-4-oxo-N~2~-[3-(pyridin-3-yl)-D-alanyl-L-seryl]-D-norleucinamide']	['135215-95-1']	CN[C@@H](CC1=CC=C(O)C=C1)C(=O)N(C(=O)[C@H](CC(C)C)NC(=O)[C@H](N)CCCCNC(=O)C1=CN=CC=C1)C(=O)[C@@](CC(=O)[C@@H](CC1=CC2=CC=CC=C2C=C1)NC(C)=O)(N(C(=O)[C@H](CO)NC(=O)[C@H](N)CC1=CN=CC=C1)C(=O)[C@@H]1CCCN1C(=O)[C@@H](N)CCCCNC(C)C)C(=O)[C@H](N)CC1=CC=C(Cl)C=C1	CNC(Cc1ccc(O)cc1)C(=O)N(C(=O)C(CC(C)C)NC(=O)C(N)CCCCNC(=O)c1cccnc1)C(=O)C(CC(=O)C(Cc1ccc2ccccc2c1)NC(C)=O)(C(=O)C(N)Cc1ccc(Cl)cc1)N(C(=O)C(CO)NC(=O)C(N)Cc1cccnc1)C(=O)C1CCCN1C(=O)C(N)CCCCNC(C)C	CNC(Cc1ccc(O)cc1)C(=O)N(C(=O)C(CC(C)C)NC(=O)C(N)CCCCNC(=O)c1cccnc1)C(=O)C(CC(=O)C(Cc1ccc2ccccc2c1)NC(C)=O)(C(=O)C(N)Cc1ccc(Cl)cc1)N(C(=O)C(CO)NC(=O)C(N)Cc1cccnc1)C(=O)C1CCCN1C(=O)C(N)CCCCNC(C)C	Size	1535.2560000000003	-3.84342	-6.086015248640284	-3.1694640602456854	2.9165511883945987	2.342760760970735	0.10016555470218064	3.0167167430967794	0.8087404833971998	54.305369980623695	87.77394999356102	Organic compounds	Organic acids and derivatives	Carboxylic acids and derivatives	Amino acids, peptides, and analogues	Organic acids and derivatives
CUOPXNHMMIAXEF-AKRYILKSSA-N	InChI=1S/C217H298N69O64P/c1-112(2)71-144(193(325)270-150(78-120-45-55-132(293)56-46-120)197(329)280-161(91-178(309)310)207(339)283-163(213(345)346)89-169(223)295)266-195(327)149(77-119-43-53-131(292)54-44-119)271-205(337)159(88-168(222)294)279-208(340)164(102-287)255-172(298)101-244-181(313)146(75-117-39-49-129(290)50-40-117)268-206(338)160(90-177(307)308)254-171(297)100-243-180(312)145(74-116-37…	['HTN1 protein, human']	[nan]	['101056-53-5']	CC(C)C[C@H](NC(=O)[C@H](CC1=CC=C(O)C=C1)NC(=O)[C@H](CC(N)=O)NC(=O)[C@H](CO)NC(=O)CNC(=O)[C@H](CC1=CC=C(O)C=C1)NC(=O)[C@H](CC(O)=O)NC(=O)CNC(=O)[C@H](CC1=CC=C(O)C=C1)NC(=O)[C@H](CC1=CC=CC=C1)NC(=O)[C@@H]1CCCN1C(=O)[C@H](CC1=CC=CC=C1)NC(=O)[C@H](CCC(O)=O)NC(=O)[C@H](CCCNC(N)=N)NC(=O)[C@H](CC1=CN=CN1)NC(=O)[C@H](CO)NC(=O)[C@H](CC1=CN=CN1)NC(=O)[C@H](CC1=CN=CN1)NC(=O)[C@H](CCCCN)NC(=O)[C@H](CCC(O)=O)…	CC(C)CC(NC(=O)C(Cc1ccc(O)cc1)NC(=O)C(CC(N)=O)NC(=O)C(CO)NC(=O)CNC(=O)C(Cc1ccc(O)cc1)NC(=O)C(CC(=O)O)NC(=O)CNC(=O)C(Cc1ccc(O)cc1)NC(=O)C(Cc1ccccc1)NC(=O)C1CCCN1C(=O)C(Cc1ccccc1)NC(=O)C(CCC(=O)O)NC(=O)C(CCCNC(=N)N)NC(=O)C(Cc1cnc[nH]1)NC(=O)C(CO)NC(=O)C(Cc1cnc[nH]1)NC(=O)C(Cc1cnc[nH]1)NC(=O)C(CCCCN)NC(=O)C(CCC(=O)O)NC(=O)C(Cc1cnc[nH]1)NC(=O)C(Cc1ccccc1)NC(=O)C(CCCCN)NC(=O)C(CCCNC(=N)N)NC(=O)C(CCCNC(…	CC(C)CC(NC(=O)C(Cc1ccc(O)cc1)NC(=O)C(CC(N)=O)NC(=O)C(CO)NC(=O)CNC(=O)C(Cc1ccc(O)cc1)NC(=O)C(CC(=O)O)NC(=O)CNC(=O)C(Cc1ccc(O)cc1)NC(=O)C(Cc1ccccc1)NC(=O)C1CCCN1C(=O)C(Cc1ccccc1)NC(=O)C(CCC(=O)O)NC(=O)C(CCCN=C(N)N)NC(=O)C(Cc1cnc[nH]1)NC(=O)C(CO)NC(=O)C(Cc1cnc[nH]1)NC(=O)C(Cc1cnc[nH]1)NC(=O)C(CCCCN)NC(=O)C(CCC(=O)O)NC(=O)C(Cc1cnc[nH]1)NC(=O)C(Cc1ccccc1)NC(=O)C(CCCCN)NC(=O)C(CCCNC(=N)N)NC(=O)C(CCCNC(…	Size	4928.163999999987	-4.5745606	-8.231496720929629	-3.6997127418914024	4.531783979038226	2.1181245030492226	-1.5388115690318012	2.992972410006425	0.7910867121479876	50.56864385651565	90.30015901390396	Organic compounds	Organic Polymers	Polypeptides		Organic Polymers
CWODDUGJZSCNGB-HQNRRURTSA-N	InChI=1S/C129H223N3O54/c1-62(29-33-81(143)108(158)103(153)68(7)47-93-111(161)117(167)110(160)91(180-93)36-35-76(138)82(144)51-73-50-74-53-92(178-73)90(177-74)38-37-89-85(147)52-75(61-130)179-89)23-20-28-78(140)105(155)77(139)26-18-13-16-25-70(135)48-94-112(162)118(168)113(163)97(181-94)55-84(146)83(145)54-95-107(157)87(149)57-96(182-95)106(156)80(142)34-32-69(134)31-30-65(4)88(150)60-129(176)125(…	['Palytoxin']	['(2S,3R,5R,6E,8R,9S)-10-[(2R,3R,4R,5S,6R)-6-{(1S,2R,3S,4S,5R,11S)-12-[(1R,3S,5S,7R)-5-{(8S)-9-[(2R,3R,4R,5R,6S)-6-{(2S,3S,4E,6S,9R,10R)-10-[(2S,4R,5S,6R)-6-{(2R,3R)-4-[(2R,3S,4R,5R,6S)-6-{(2S,3Z,5E,8R,\n9S,10R,12Z,17S,18R,19R,20R)-21-[(2R,3R,4R,5S,6R)-6-{(1Z,3R,4R)-5-[(1S,3R,5R,7R)-7-{2-[(2R,3R,5S)-5-(Aminomethyl)-3-hydroxyoxolan-2-yl]ethyl}-2,6-dioxabicyclo[3.2.1]octan-3-yl]-3,4-dihydroxypent-1…	['77734-91-9']	[H][C@]1(C[C@@H](O)[C@H](O)[C@@H](C[C@@H](O)[C@H](O)C[C@H]2O[C@@H](C[C@H](O)\C=C/C=C/C[C@@H](O)[C@H](O)[C@H](O)C\C=C/C(=C)CC[C@H](O)[C@@H](O)[C@H](O)[C@H](C)C[C@H]3O[C@H](\C=C/[C@@H](O)[C@H](O)C[C@@H]4C[C@@H]5C[C@H](O4)[C@@H](CC[C@H]4O[C@H](CN)C[C@H]4O)O5)[C@@H](O)[C@H](O)[C@H]3O)[C@H](O)[C@@H](O)[C@@H]2O)O1)[C@H](O)[C@H](O)CC[C@H](O)\C=C\[C@H](C)[C@@H](O)C[C@]1(O)O[C@H](C[C@@H](O)CCCCCCC[C@@]23C…	C=C(C=CCC(O)C(O)C(O)CC=CC=CC(O)CC1OC(CC(O)C(O)CC2OC(C(O)C(O)CCC(O)C=CC(C)C(O)CC3(O)OC(CC(O)CCCCCCCC45CC(C)CC(C)(O4)C(CC(C)CCCCCC(O)C(O)C(O)C(O)C(O)C4OC(CC(O)C(O)C(C)=CC(O)CC(C)C(O)C(=O)NC=CC(=O)NCCCO)C(O)C(O)C4O)O5)C(O)C(O)C3O)CC(O)C2O)C(O)C(O)C1O)CCC(O)C(O)C(O)C(C)CC1OC(C=CC(O)C(O)CC2CC3CC(O2)C(CCC2OC(CN)CC2O)O3)C(O)C(O)C1O	C=C(C=CCC(O)C(O)C(O)CC=CC=CC(O)CC1OC(CC(O)C(O)CC2OC(C(O)C(O)CCC(O)C=CC(C)C(O)CC3(O)OC(CC(O)CCCCCCCC45CC(C)CC(C)(O4)C(CC(C)CCCCCC(O)C(O)C(O)C(O)C(O)C4OC(CC(O)C(O)C(C)=CC(O)CC(C)C(O)C(=O)N=CCC(=O)NCCCO)C(O)C(O)C4O)O5)C(O)C(O)C3O)CC(O)C2O)C(O)C(O)C1O)CCC(O)C(O)C(O)C(C)CC1OC(C=CC(O)C(O)CC2CC3CC(O2)C(CCC2OC(CN)CC2O)O3)C(O)C(O)C1O	Size	2680.1699999999933	-4.25267	-7.261710803695655	-3.3681818604761364	3.8935289432195184	2.1754925439689523	-0.8335484620100023	3.059980481209516	0.861475528322663	75.49521229157149	118.46945703819075	Organic compounds	Lipids and lipid-like molecules	Prenol lipids	Terpene glycosides	Lipids and lipid-like molecules
CWUAUBJQQWLJFO-UHFFFAOYSA-N	InChI=1S/C124H130N2O8/c1-67(2)79-31-29-32-80(68(3)4)111(79)125-113(127)91-59-95(131-75-43-35-71(36-44-75)121(21,22)63-117(9,10)11)105-87-55-51-83-85-53-57-89-102-90(58-54-86(100(85)102)84-52-56-88(101(87)99(83)84)106-96(60-92(114(125)128)103(91)109(105)106)132-76-45-37-72(38-46-76)122(23,24)64-118(12,13)14)108-98(134-78-49-41-74(42-50-78)124(27,28)66-120(18,19)20)62-94-104-93(115(129)126(116(94)1…	["2,13-Bis[2,6-bis(1-methylethyl)phenyl]-5,10,16,21-tetrakis[4-(1,1,3,3-tetramethylbutyl)phenoxy]anthra[9′′,1′′,2′′:6,5,10;10′′,5′′,6′′:6′,5′,10′]dianthra[2,1,9-def:2′,1′,9′-d'e'f′]diisoquinoline-1,3,12,14(2H,13H)-tetrone"]	["2,13-Bis[2,6-di(propan-2-yl)phenyl]-5,10,16,21-tetrakis[4-(2,4,4-trimethylpentan-2-yl)phenoxy]benzo[13,14]isoquinolino[4'',5'',6'':6',5',10']anthra[2',1',9':8,9,10]pentapheno[3,4,5-def]isoquinoline-1,\n3,12,14(2H,13H)-tetrone"]	['333304-54-4']	CC(C)C1=CC=CC(C(C)C)=C1N1C(=O)C2=CC(OC3=CC=C(C=C3)C(C)(C)CC(C)(C)C)=C3C4=CC=C5C6=CC=C7C8=C(OC9=CC=C(C=C9)C(C)(C)CC(C)(C)C)C=C9C(=O)N(C(=O)C%10=CC(OC%11=CC=C(C=C%11)C(C)(C)CC(C)(C)C)=C(C%11=CC=C(C%12=CC=C(C%13=C(OC%14=CC=C(C=C%14)C(C)(C)CC(C)(C)C)C=C(C1=O)C2=C3%13)C4=C5%12)C6=C7%11)C8=C9%10)C1=C(C=CC=C1C(C)C)C(C)C	CC(C)c1cccc(C(C)C)c1N1C(=O)c2cc(Oc3ccc(C(C)(C)CC(C)(C)C)cc3)c3c4ccc5c6ccc7c8c(Oc9ccc(C(C)(C)CC(C)(C)C)cc9)cc9c%10c(cc(Oc%11ccc(C(C)(C)CC(C)(C)C)cc%11)c(c%11ccc(c%12ccc(c%13c(Oc%14ccc(C(C)(C)CC(C)(C)C)cc%14)cc(c2c3%13)C1=O)c4c5%12)c6c7%11)c%108)C(=O)N(c1c(C(C)C)cccc1C(C)C)C9=O	CC(C)c1cccc(C(C)C)c1N1C(=O)c2cc(Oc3ccc(C(C)(C)CC(C)(C)C)cc3)c3c4ccc5c6ccc7c8c(Oc9ccc(C(C)(C)CC(C)(C)C)cc9)cc9c%10c(cc(Oc%11ccc(C(C)(C)CC(C)(C)C)cc%11)c(c%11ccc(c%12ccc(c%13c(Oc%14ccc(C(C)(C)CC(C)(C)C)cc%14)cc(c2c3%13)C1=O)c4c5%12)c6c7%11)c%108)C(=O)N(c1c(C(C)C)cccc1C(C)C)C9=O	Size	1776.4099999999974	-3.8871992	-7.227827842007152	-3.1990415909631302	4.028786251044021	2.3623440427036435	-0.9782846327112136	3.0505016183328078	0.7197513382198653	-50.22516396323978	55.14602907977896	Organic compounds	Benzenoids	Pyrenes	Benzopyrenes	Benzenoids
CXWRXYDTWCBSJF-UHFFFAOYNA-N	InChI=1/C118H122N12O37/c1-9-67-71-33-61(131)17-21-87(71)123-103-75(67)45-127-91(103)37-83-79(107(127)143)53-160-111(147)115(83,13-5)164-99(139)41-119-95(135)57-153-27-25-151-49-65(158-31-29-155-59-97(137)121-43-101(141)166-117(15-7)85-39-93-105-77(47-129(93)109(145)81(85)55-162-113(117)149)69(11-3)73-35-63(133)19-23-89(73)125-105)51-157-52-66(159-32-30-156-60-98(138)122-44-102(142)167-118(16-8)86…	['Poly(oxy-1,2-ethanediyl), α,α′,α′′,α′′′-(oxydi-3,1,2-propanetriyl)tetrakis[ω-[2-[[2-[[(4S)-4,11-diethyl-9-hydroxy-3,4,12,14-tetrahydro-3,14-dioxo-1H-pyrano[3′,4′:6,7]indolizino[1,2-b]quinolin-4-yl]oxy]-2-oxoethyl]amino]-2-oxoethoxy]-']	[nan]	['946062-05-1']	CCc1c2Cn3c(cc4c(COC(=O)C4(CC)OC(=O)CNC(=O)COCCOCC(COCC(COCCOCC(=O)NCC(=O)OC4(CC)C(=O)OCc5c4cc4-c6nc7ccc(O)cc7c(CC)c6Cn4c5=O)OCCOCC(=O)NCC(=O)OC4(CC)C(=O)OCc5c4cc4-c6nc7ccc(O)cc7c(CC)c6Cn4c5=O)OCCOCC(=O)NCC(=O)OC4(CC)C(=O)OCc5c4cc4-c6nc7ccc(O)cc7c(CC)c6Cn4c5=O)c3=O)-c2nc2ccc(O)cc12	CCc1c2c(nc3ccc(O)cc13)-c1cc3c(c(=O)n1C2)COC(=O)C3(CC)OC(=O)CNC(=O)COCCOCC(COCC(COCCOCC(=O)NCC(=O)OC1(CC)C(=O)OCc2c1cc1n(c2=O)Cc2c-1nc1ccc(O)cc1c2CC)OCCOCC(=O)NCC(=O)OC1(CC)C(=O)OCc2c1cc1n(c2=O)Cc2c-1nc1ccc(O)cc1c2CC)OCCOCC(=O)NCC(=O)OC1(CC)C(=O)OCc2c1cc1n(c2=O)Cc2c-1nc1ccc(O)cc1c2CC	CCc1c2c(nc3ccc(O)cc13)-c1cc3c(c(=O)n1C2)COC(=O)C3(CC)OC(=O)CNC(=O)COCCOCC(COCC(COCCOCC(=O)NCC(=O)OC1(CC)C(=O)OCc2c1cc1n(c2=O)Cc2c-1nc1ccc(O)cc1c2CC)OCCOCC(=O)NCC(=O)OC1(CC)C(=O)OCc2c1cc1n(c2=O)Cc2c-1nc1ccc(O)cc1c2CC)OCCOCC(=O)NCC(=O)OC1(CC)C(=O)OCc2c1cc1n(c2=O)Cc2c-1nc1ccc(O)cc1c2CC	Size	2300.320999999998	-4.182106	-8.31657453681331	-3.3738504535605465	4.942724083252763	2.179682413981903	-1.9547860926212364	2.9879379906315267	0.7978449105503275	-94.58486474615124	141.30276705122895	Organic compounds	Alkaloids and derivatives	Camptothecins		Other
DDFKWSGIDUKBRR-KWMQIWAYNA-F	InChI=1/C60H40N12O27S8.8Na/c73-100(74,75)45-29-49-47(57(31-45)106(91,92)93)21-23-51-59(49)63-65(61-51)37-13-17-39(18-14-37)67-69(97-67)41-9-5-33(53(25-41)102(79,80)81)1-3-35-7-11-43(27-55(35)104(85,86)87)71-72(99-71)44-12-8-36(56(28-44)105(88,89)90)4-2-34-6-10-42(26-54(34)103(82,83)84)70-68(98-70)40-19-15-38(16-20-40)66-62-52-24-22-48-50(60(52)64-66)30-46(101(76,77)78)32-58(48)107(94,95)96;;;;;;;…	['2,2′-[2,3-Oxadiaziridinediylbis[(2-sulfo-4,1-phenylene)-2,1-ethenediyl(3-sulfo-4,1-phenylene)-3,2-oxadiaziridinediyl-4,1-phenylene]]bis-2H-naphtho[1,2-d]triazole-6,8-disulfonic acid sodium (1:8)']	[nan]	['71701-34-3']	[NaH].[Na+].[Na+].[Na+].[Na+].[Na+].[Na+].[Na+].[O-]S(=O)(=O)C1=CC(=C2C=CC3=NN(N=C3C2=C1)C1=CC=C(C=C1)N1ON1C1=CC(=C(\C=C\C2=CC=C(C=C2S([O-])(=O)=O)N2ON2C2=CC(=C(\C=C\C3=CC=C(C=C3S([O-])(=O)=O)N3ON3C3=CC=C(C=C3)N3N=C4C=CC5=C(C=C(C=C5C4=N3)S([O-])(=O)=O)S([O-])(=O)=O)C=C2)S([O-])(=O)=O)C=C1)S([O-])(=O)=O)S([O-])(=O)=O	O=S(=O)([O-])c1cc(S(=O)(=O)[O-])c2ccc3nn(-c4ccc(-n5on5-c5ccc(/C=C/c6ccc(-n7on7-c7ccc(/C=C/c8ccc(-n9on9-c9ccc(-n%10nc%11ccc%12c(S(=O)(=O)[O-])cc(S(=O)(=O)[O-])cc%12c%11n%10)cc9)cc8S(=O)(=O)[O-])c(S(=O)(=O)[O-])c7)cc6S(=O)(=O)[O-])c(S(=O)(=O)[O-])c5)cc4)nc3c2c1.[Na+].[Na+].[Na+].[Na+].[Na+].[Na+].[Na+].[NaH]	O=S(=O)([O-])c1cc(S(=O)(=O)[O-])c2ccc3nn(-c4ccc(-n5on5-c5ccc(/C=C/c6ccc(-n7on7-c7ccc(/C=C/c8ccc(-n9on9-c9ccc(-n%10nc%11ccc%12c(S(=O)(=O)[O-])cc(S(=O)(=O)[O-])cc%12c%11n%10)cc9)cc8S(=O)(=O)[O-])c(S(=O)(=O)[O-])c7)cc6S(=O)(=O)[O-])c(S(=O)(=O)[O-])c5)cc4)nc3c2c1.[Na+].[Na+].[Na+].[Na+].[Na+].[Na+].[Na+].[NaH]	Size	1794.437	-3.787078	-5.296271431072138	-3.117771050043212	2.178500381028926	2.466850324614249	0.9576567844348759	3.1361571654638016	0.6828642374695006	-155.4787104942314	-7.654432248030142	Organic compounds	Phenylpropanoids and polyketides	Stilbenes	Sulfonated stilbenes	Other
DEZJGRPRBZSAKI-KMGSDFBDSA-N	InChI=1S/C86H122F5N29O17/c87-64-49(65(88)67(90)68(91)66(64)89)39-60(118-80(135)62(42-122)120-77(132)59(38-47-40-109-51-19-8-7-18-48(47)51)117-79(134)61(41-121)119-70(125)50(92)36-44-25-27-46(28-26-44)69(124)45-16-5-2-6-17-45)78(133)116-58(37-43-14-3-1-4-15-43)76(131)113-54(22-11-33-106-84(98)99)72(127)110-52(20-9-31-104-82(94)95)71(126)111-53(21-10-32-105-83(96)97)73(128)114-56(29-30-63(93)123)75…	['Cdc25C phosphatase (211-221)']	['4-Benzoyl-D-phenylalanyl-D-seryl-D-tryptophyl-D-seryl-2,3,4,5,6-pentafluoro-D-phenylalanyl-3-cyclohexyl-D-alanyl-D-arginyl-D-arginyl-D-arginyl-D-glutaminyl-D-arginyl-D-arginine']	['565434-85-7']	N[C@H](CC1=CC=C(C=C1)C(=O)C1=CC=CC=C1)C(=O)N[C@H](CO)C(=O)N[C@H](CC1=CNC2=CC=CC=C12)C(=O)N[C@H](CO)C(=O)N[C@H](CC1=C(F)C(F)=C(F)C(F)=C1F)C(=O)N[C@H](CC1CCCCC1)C(=O)N[C@H](CCCNC(N)=N)C(=O)N[C@H](CCCNC(N)=N)C(=O)N[C@H](CCCNC(N)=N)C(=O)N[C@H](CCC(N)=O)C(=O)N[C@H](CCCNC(N)=N)C(=O)N[C@H](CCCNC(N)=N)C(O)=O	N=C(N)NCCCC(NC(=O)C(CCCNC(=N)N)NC(=O)C(CCC(N)=O)NC(=O)C(CCCNC(=N)N)NC(=O)C(CCCNC(=N)N)NC(=O)C(CCCNC(=N)N)NC(=O)C(CC1CCCCC1)NC(=O)C(Cc1c(F)c(F)c(F)c(F)c1F)NC(=O)C(CO)NC(=O)C(Cc1c[nH]c2ccccc12)NC(=O)C(CO)NC(=O)C(N)Cc1ccc(C(=O)c2ccccc2)cc1)C(=O)O	N=C(N)NCCCC(NC(=O)C(CCC(N)=O)NC(=O)C(CCCNC(=N)N)NC(=O)C(CCCNC(=N)N)NC(=O)C(CCCNC(=N)N)NC(=O)C(CC1CCCCC1)NC(=O)C(Cc1c(F)c(F)c(F)c(F)c1F)NC(=O)C(CO)NC(=O)C(Cc1c[nH]c2ccccc12)NC(=O)C(CO)NC(=O)C(N)Cc1ccc(C(=O)c2ccccc2)cc1)C(=O)NC(CCCN=C(N)N)C(=O)O	Size	1929.0980000000009	-4.13416	-7.469764477691591	-3.191817933400142	4.277946544291449	2.1511942367861496	-1.184410186917513	3.0935363573739356	0.7997927153488306	52.73324564960207	88.8987011595811	Organic compounds	Organic Polymers	Polypeptides		Organic Polymers
DFABUZLKSKOWCS-WMPFGLIOSA-N	InChI=1S/C136H210N40O31S.6C2H4O2/c1-75(2)109(127(200)154-71-106(181)156-88(31-13-17-52-137)114(187)158-89(32-14-18-53-138)115(188)159-91(35-21-56-149-134(142)143)116(189)164-96(37-23-58-151-136(146)147)131(204)175-60-25-39-104(175)126(199)173-111(77(5)6)128(201)163-90(33-15-19-54-139)120(193)171-110(76(3)4)129(202)169-101(65-80-43-47-84(180)48-44-80)132(205)176-61-26-40-105(176)133(206)207)172-12…	['Tetracosactide hexaacetate']	['Acetic acid--L-seryl-L-tyrosyl-L-seryl-L-methionyl-L-alpha-glutamyl-L-histidyl-L-phenylalanyl-L-arginyl-L-tryptophylglycyl-L-lysyl-L-prolyl-L-valylglycyl-L-lysyl-L-lysyl-L-arginyl-L-arginyl-L-prolyl-L\n-valyl-L-lysyl-L-valyl-L-tyrosyl-L-proline (6/1)']	['22633-88-1']	CC(O)=O.CC(O)=O.CC(O)=O.CC(O)=O.CC(O)=O.CC(O)=O.CSCC[C@H](NC(=O)[C@H](CO)NC(=O)[C@H](CC1=CC=C(O)C=C1)NC(=O)[C@@H](N)CO)C(=O)N[C@@H](CCC(O)=O)C(=O)N[C@@H](CC1=CNC=N1)C(=O)N[C@@H](CC1=CC=CC=C1)C(=O)N[C@@H](CCCNC(N)=N)C(=O)N[C@@H](CC1=CNC2=CC=CC=C12)C(=O)NCC(=O)N[C@@H](CCCCN)C(=O)N1CCC[C@H]1C(=O)N[C@@H](C(C)C)C(=O)NCC(=O)N[C@@H](CCCCN)C(=O)N[C@@H](CCCCN)C(=O)N[C@@H](CCCNC(N)=N)C(=O)N[C@@H](CCCNC(N)=…	CC(=O)O.CC(=O)O.CC(=O)O.CC(=O)O.CC(=O)O.CC(=O)O.CSCCC(NC(=O)C(CO)NC(=O)C(Cc1ccc(O)cc1)NC(=O)C(N)CO)C(=O)NC(CCC(=O)O)C(=O)NC(Cc1c[nH]cn1)C(=O)NC(Cc1ccccc1)C(=O)NC(CCCNC(=N)N)C(=O)NC(Cc1c[nH]c2ccccc12)C(=O)NCC(=O)NC(CCCCN)C(=O)N1CCCC1C(=O)NC(C(=O)NCC(=O)NC(CCCCN)C(=O)NC(CCCCN)C(=O)NC(CCCNC(=N)N)C(=O)NC(CCCNC(=N)N)C(=O)N1CCCC1C(=O)NC(C(=O)NC(CCCCN)C(=O)NC(C(=O)NC(Cc1ccc(O)cc1)C(=O)N1CCCC1C(=O)O)C(C)…	CC(=O)O.CC(=O)O.CC(=O)O.CC(=O)O.CC(=O)O.CC(=O)O.CSCCC(NC(=O)C(CO)NC(=O)C(Cc1ccc(O)cc1)NC(=O)C(N)CO)C(=O)NC(CCC(=O)O)C(=O)NC(Cc1c[nH]cn1)C(=O)NC(Cc1ccccc1)C(=O)NC(CCCN=C(N)N)C(=O)NC(Cc1c[nH]c2ccccc12)C(=O)NCC(=O)NC(CCCCN)C(=O)N1CCCC1C(=O)NC(C(=O)NCC(=O)NC(CCCCN)C(=O)NC(CCCCN)C(=O)NC(CCCNC(=N)N)C(=O)NC(CCCNC(=N)N)C(=O)N1CCCC1C(=O)NC(C(=O)NC(CCCCN)C(=O)NC(C(=O)NC(Cc1ccc(O)cc1)C(=O)N1CCCC1C(=O)O)C(C)…	Size	3293.803999999995	-4.112139	-7.881511224975891	-3.288671271362512	4.592839953613379	2.4055585183354706	-1.363813472355579	3.2290264812578	0.8090260278184397	51.42407230467683	91.1425564540325	Organic compounds	Organic Polymers	Polypeptides		Organic Polymers
DIDCGVRALANKIU-OTEFFYEFSA-N	InChI=1S/C99H155N29O21S/c1-59(2)84(97(148)113-56-81(132)115-68(26-10-14-40-101)87(138)119-69(27-11-15-41-102)88(139)118-67(25-9-13-39-100)85(136)109-45-18-17-43-104)127-96(147)79-30-20-47-128(79)98(149)73(28-12-16-42-103)116-82(133)55-112-86(137)76(51-62-53-111-66-24-8-7-23-65(62)66)124-89(140)70(29-19-46-110-99(106)107)120-93(144)75(49-60-21-5-4-6-22-60)123-94(145)77(52-63-54-108-58-114-63)125-9…	['Alsactide']	['beta-Alanyl-L-tyrosyl-L-seryl-L-methionyl-L-alpha-glutamyl-L-histidyl-L-phenylalanyl-L-arginyl-L-tryptophylglycyl-L-lysyl-L-prolyl-L-valylglycyl-L-lysyl-L-lysyl-N-(4-aminobutyl)-L-lysinamide']	['34765-96-3']	CSCC[C@H](NC(=O)[C@H](CO)NC(=O)[C@H](CC1=CC=C(O)C=C1)NC(=O)CCN)C(=O)N[C@@H](CCC(O)=O)C(=O)N[C@@H](CC1=CN=CN1)C(=O)N[C@@H](CC1=CC=CC=C1)C(=O)N[C@@H](CCCNC(N)=N)C(=O)N[C@@H](CC1=CNC2=CC=CC=C12)C(=O)NCC(=O)N[C@@H](CCCCN)C(=O)N1CCC[C@H]1C(=O)N[C@@H](C(C)C)C(=O)NCC(=O)N[C@@H](CCCCN)C(=O)N[C@@H](CCCCN)C(=O)N[C@@H](CCCCN)C(=O)NCCCCN	CSCCC(NC(=O)C(CO)NC(=O)C(Cc1ccc(O)cc1)NC(=O)CCN)C(=O)NC(CCC(=O)O)C(=O)NC(Cc1cnc[nH]1)C(=O)NC(Cc1ccccc1)C(=O)NC(CCCNC(=N)N)C(=O)NC(Cc1c[nH]c2ccccc12)C(=O)NCC(=O)NC(CCCCN)C(=O)N1CCCC1C(=O)NC(C(=O)NCC(=O)NC(CCCCN)C(=O)NC(CCCCN)C(=O)NC(CCCCN)C(=O)NCCCCN)C(C)C	CSCCC(NC(=O)C(CO)NC(=O)C(Cc1ccc(O)cc1)NC(=O)CCN)C(=O)NC(CCC(=O)O)C(=O)NC(Cc1c[nH]cn1)C(=O)NC(Cc1ccccc1)C(=O)NC(CCCNC(=N)N)C(=O)NC(Cc1c[nH]c2ccccc12)C(=O)NCC(=O)NC(CCCCN)C(=O)N1CCCC1C(=O)NC(C(=O)NCC(=O)NC(CCCCN)C(=O)NC(CCCCN)C(=O)NC(CCCCN)C(=O)NCCCCN)C(C)C	Size	2119.5780000000022	-4.023142	-6.1732458321273995	-3.1718125104095343	3.0014333217178653	2.3031075432034798	0.15300357101146464	3.15443689272933	0.8055805998996973	51.45977285556746	91.26799073146226	Organic compounds	Organic acids and derivatives	Peptidomimetics	Hybrid peptides	Organic acids and derivatives
DLAHCJHYEAZDLE-VRYQDWSQSA-N	InChI=1S/C72H110N20O15/c1-9-44(4)59(65(100)89-55(36-48-39-78-42-83-48)62(97)85-51(67(102)105-8)25-16-17-29-81-70(103)107-72(5,6)7)91-58(94)37-57(93)52(33-43(2)3)86-63(98)54(35-47-38-77-41-82-47)87-61(96)53(34-45-21-12-10-13-22-45)88-64(99)56-28-20-32-92(56)66(101)50(27-19-31-80-69(75)76)84-60(95)49(26-18-30-79-68(73)74)90-71(104)106-40-46-23-14-11-15-24-46/h10-15,21-24,38-39,41-44,49-57,59,93H,9,…	['Cgp 29287']	['N~2~-[(Benzyloxy)carbonyl]-N~5~-(diaminomethylidene)-L-ornithyl-N~5~-(diaminomethylidene)-L-ornithyl-L-prolyl-L-phenylalanyl-N-[(10S,13S,16S,20S,21S)-16-[(2S)-butan-2-yl]-20-hydroxy-13-[(1H-imidazol-5\n-yl)methyl]-10-(methoxycarbonyl)-2,2,23-trimethyl-4,12,15,18-tetraoxo-3-oxa-5,11,14,17-tetraazatetracosan-21-yl]-L-histidinamide']	['93287-54-8']	CC[C@H](C)[C@H](NC(=O)C[C@H](O)[C@H](CC(C)C)NC(=O)[C@H](CC1=CN=CN1)NC(=O)[C@H](CC1=CC=CC=C1)NC(=O)[C@@H]1CCCN1C(=O)[C@H](CCCN=C(N)N)NC(=O)[C@H](CCCN=C(N)N)NC(=O)OCC1=CC=CC=C1)C(=O)N[C@@H](CC1=CN=CN1)C(=O)N[C@@H](CCCCNC(=O)OC(C)(C)C)C(=O)OC	CCC(C)C(NC(=O)CC(O)C(CC(C)C)NC(=O)C(Cc1cnc[nH]1)NC(=O)C(Cc1ccccc1)NC(=O)C1CCCN1C(=O)C(CCCN=C(N)N)NC(=O)C(CCCN=C(N)N)NC(=O)OCc1ccccc1)C(=O)NC(Cc1cnc[nH]1)C(=O)NC(CCCCNC(=O)OC(C)(C)C)C(=O)OC	CCC(C)C(NC(=O)CC(O)C(CC(C)C)NC(=O)C(Cc1c[nH]cn1)NC(=O)C(Cc1ccccc1)NC(=O)C1CCCN1C(=O)C(CCCN=C(N)N)NC(=O)C(CCCN=C(N)N)NC(=O)OCc1ccccc1)C(=O)NC(Cc1cnc[nH]1)C(=O)NC(CCCCNC(=O)OC(C)(C)C)C(=O)OC	Size	1495.7969999999991	-3.9115148	-8.120332913969262	-3.089138063619684	5.0311948503495785	2.263357877930916	-1.9454602561105607	3.0857345942390175	0.7908058319422949	51.35247763865564	89.31596518676761	Organic compounds	Organic acids and derivatives	Peptidomimetics	Hybrid peptides	Organic acids and derivatives
DMOXQGWDIIINKU-ZBXWUJIGSA-N	InChI=1S/C177H289N61O62S6/c1-11-82(4)136(231-153(278)101(55-120(183)250)219-149(274)96(31-22-48-193-177(189)190)209-131(261)70-206-165(290)139(86(8)244)235-170(295)141(88(10)246)233-154(279)102(56-121(184)251)220-162(287)117-33-24-50-237(117)172(297)114(80-305)228-161(286)113(79-304)227-156(281)108(74-242)224-143(268)93(181)26-14-17-43-178)166(291)222-99(52-89-35-39-91(247)40-36-89)151(276)218-10…	['Viscotoxin']	[nan]	['76822-96-3']	CC[C@H](C)[C@H](NC(=O)[C@H](CC(N)=O)NC(=O)[C@H](CCCNC(N)=N)NC(=O)CNC(=O)[C@@H](NC(=O)[C@@H](NC(=O)[C@H](CC(N)=O)NC(=O)[C@@H]1CCCN1C(=O)[C@H](CS)NC(=O)[C@H](CS)NC(=O)[C@H](CO)NC(=O)[C@@H](N)CCCCN)[C@@H](C)O)[C@@H](C)O)C(=O)N[C@@H](CC1=CC=C(O)C=C1)C(=O)N[C@@H](CC(N)=O)C(=O)NCC(=O)N[C@@H](CS)C(=O)N[C@@H](CCCNC(N)=N)C(=O)NCC(=O)NCC(=O)NCC(=O)NCC(=O)NCC(=O)N[C@@H](CCCNC(N)=N)C(=O)NCC(=O)NCC(=O)N[C@@H]…	CCC(C)C(NC(=O)C(CC(N)=O)NC(=O)C(CCCNC(=N)N)NC(=O)CNC(=O)C(NC(=O)C(NC(=O)C(CC(N)=O)NC(=O)C1CCCN1C(=O)C(CS)NC(=O)C(CS)NC(=O)C(CO)NC(=O)C(N)CCCCN)C(C)O)C(C)O)C(=O)NC(Cc1ccc(O)cc1)C(=O)NC(CC(N)=O)C(=O)NCC(=O)NC(CS)C(=O)NC(CCCNC(=N)N)C(=O)NCC(=O)NCC(=O)NCC(=O)NCC(=O)NCC(=O)NC(CCCNC(=N)N)C(=O)NCC(=O)NCC(=O)NC(CS)C(=O)NC(C)C(=O)NCC(=O)NCC(=O)NC(CO)C(=O)NCC(=O)NC(CS)C(=O)NC(CCCCN)C(=O)NC(C(=O)NC(C(=O)NC(…	CCC(C)C(NC(=O)C(CC(N)=O)NC(=O)C(CCCN=C(N)N)NC(=O)CNC(=O)C(NC(=O)C(NC(=O)C(CC(N)=O)NC(=O)C1CCCN1C(=O)C(CS)NC(=O)C(CS)NC(=O)C(CO)NC(=O)C(N)CCCCN)C(C)O)C(C)O)C(=O)NC(Cc1ccc(O)cc1)C(=O)NC(CC(N)=O)C(=O)NCC(=O)NC(CS)C(=O)NC(CCCNC(=N)N)C(=O)NCC(=O)NCC(=O)NCC(=O)NCC(=O)NCC(=O)NC(CCCNC(=N)N)C(=O)NCC(=O)NCC(=O)NC(CS)C(=O)NC(C)C(=O)NCC(=O)NCC(=O)NC(CO)C(=O)NCC(=O)NC(CS)C(=O)NC(CCCCN)C(=O)NC(C(=O)NC(C(=O)NC(…	Size	4456.02599999999	-4.168584	-6.415624259802285	-3.2742516887478055	3.1413725710544793	2.4803638397948222	0.23332345639022403	3.3746960274447035	0.7889647923568172	49.98936940562693	90.2980177648976	Organic compounds	Organic Polymers	Polypeptides		Organic Polymers
DOAKLVKFURWEDJ-QCMAZARJSA-N	InChI=1S/C72H101N17O26/c1-5-6-7-8-9-10-11-22-53(93)81-44(25-38-31-76-42-20-15-13-17-39(38)42)66(108)84-45(27-52(75)92)67(109)86-48(30-59(102)103)68(110)89-61-37(4)115-72(114)49(26-51(91)40-18-12-14-19-41(40)74)87-71(113)60(35(2)24-56(96)97)88-69(111)50(34-90)82-55(95)32-77-63(105)46(28-57(98)99)83-62(104)36(3)79-65(107)47(29-58(100)101)85-64(106)43(21-16-23-73)80-54(94)33-78-70(61)112/h12-15,17-2…	['Daptomycin']	['N-Decanoyl-L-tryptophyl-D-asparaginyl-N-[(3S,6S,9R,15S,18R,21S,24S,30S,31R)-3-[2-(2-aminophenyl)-2-oxoethyl]-24-(3-aminopropyl)-15,21-bis(carboxymethyl)-6-[(2R)-1-carboxypropan-2-yl]-9-(hydroxymethyl)\n-18,31-dimethyl-2,5,8,11,14,17,20,23,26,29-decaoxo-1-oxa-4,7,10,13,16,19,22,25,28-nonaazacyclohentriacontan-30-yl]-L-alpha-asparagine']	['103060-53-3']	CCCCCCCCCC(=O)N[C@@H](CC1=CNC2=C1C=CC=C2)C(=O)N[C@H](CC(N)=O)C(=O)N[C@@H](CC(O)=O)C(=O)N[C@H]1[C@@H](C)OC(=O)[C@H](CC(=O)C2=C(N)C=CC=C2)NC(=O)[C@@H](NC(=O)[C@@H](CO)NC(=O)CNC(=O)[C@H](CC(O)=O)NC(=O)[C@@H](C)NC(=O)[C@H](CC(O)=O)NC(=O)[C@H](CCCN)NC(=O)CNC1=O)[C@H](C)CC(O)=O	CCCCCCCCCC(=O)NC(Cc1c[nH]c2ccccc12)C(=O)NC(CC(N)=O)C(=O)NC(CC(=O)O)C(=O)NC1C(=O)NCC(=O)NC(CCCN)C(=O)NC(CC(=O)O)C(=O)NC(C)C(=O)NC(CC(=O)O)C(=O)NCC(=O)NC(CO)C(=O)NC(C(C)CC(=O)O)C(=O)NC(CC(=O)c2ccccc2N)C(=O)OC1C	CCCCCCCCCC(=O)NC(Cc1c[nH]c2ccccc12)C(=O)NC(CC(N)=O)C(=O)NC(CC(=O)O)C(=O)NC1C(=O)NCC(=O)NC(CCCN)C(=O)NC(CC(=O)O)C(=O)NC(C)C(=O)NC(CC(=O)O)C(=O)NCC(=O)NC(CO)C(=O)NC(C(C)CC(=O)O)C(=O)NC(CC(=O)c2ccccc2N)C(=O)OC1C	Size	1620.6930000000004	-3.9679792	-8.346793162976361	-3.187836970285578	5.158956192690783	2.2417215611022563	-2.1370924066306363	3.021863786060147	0.7976909246965036	51.8828972786855	95.70108506693606	Organic compounds	Organic acids and derivatives	Peptidomimetics	Depsipeptides	Organic acids and derivatives
DPEUWKZJZIPZKE-OFANTOPUSA-N	InChI=1S/C119H204N34O32S2/c1-19-65(14)92(112(180)144-81(54-90(160)161)104(172)145-82(52-63(10)11)115(183)153-46-29-37-87(153)110(178)149-91(64(12)13)111(179)139-72(32-23-24-41-120)97(165)136-74(35-27-44-130-119(126)127)98(166)135-73(34-26-43-129-118(124)125)96(164)133-67(16)116(184)185)150-99(167)75(38-39-89(158)159)137-106(174)84(57-155)147-113(181)93(68(17)156)151-105(173)79(51-62(8)9)142-101(1…	['Humanin']	['L-Methionyl-L-alanyl-L-prolyl-L-arginylglycyl-L-phenylalanyl-L-seryl-L-cysteinyl-L-leucyl-L-leucyl-L-leucyl-L-leucyl-L-threonyl-L-seryl-L-alpha-glutamyl-L-isoleucyl-L-alpha-aspartyl-L-leucyl-L-prolyl-\nL-valyl-L-lysyl-L-arginyl-L-arginyl-L-alanine']	['330936-69-1']	CC[C@H](C)[C@H](NC(=O)[C@H](CCC(O)=O)NC(=O)[C@H](CO)NC(=O)[C@@H](NC(=O)[C@H](CC(C)C)NC(=O)[C@H](CC(C)C)NC(=O)[C@H](CC(C)C)NC(=O)[C@H](CC(C)C)NC(=O)[C@H](CS)NC(=O)[C@H](CO)NC(=O)[C@H](CC1=CC=CC=C1)NC(=O)CNC(=O)[C@H](CCCNC(N)=N)NC(=O)[C@@H]1CCCN1C(=O)[C@H](C)NC(=O)[C@@H](N)CCSC)[C@@H](C)O)C(=O)N[C@@H](CC(O)=O)C(=O)N[C@@H](CC(C)C)C(=O)N1CCC[C@H]1C(=O)N[C@@H](C(C)C)C(=O)N[C@@H](CCCCN)C(=O)N[C@@H](CCC…	CCC(C)C(NC(=O)C(CCC(=O)O)NC(=O)C(CO)NC(=O)C(NC(=O)C(CC(C)C)NC(=O)C(CC(C)C)NC(=O)C(CC(C)C)NC(=O)C(CC(C)C)NC(=O)C(CS)NC(=O)C(CO)NC(=O)C(Cc1ccccc1)NC(=O)CNC(=O)C(CCCNC(=N)N)NC(=O)C1CCCN1C(=O)C(C)NC(=O)C(N)CCSC)C(C)O)C(=O)NC(CC(=O)O)C(=O)NC(CC(C)C)C(=O)N1CCCC1C(=O)NC(C(=O)NC(CCCCN)C(=O)NC(CCCNC(=N)N)C(=O)NC(CCCNC(=N)N)C(=O)NC(C)C(=O)O)C(C)C	CCC(C)C(NC(=O)C(CCC(=O)O)NC(=O)C(CO)NC(=O)C(NC(=O)C(CC(C)C)NC(=O)C(CC(C)C)NC(=O)C(CC(C)C)NC(=O)C(CC(C)C)NC(=O)C(CS)NC(=O)C(CO)NC(=O)C(Cc1ccccc1)NC(=O)CNC(=O)C(CCCN=C(N)N)NC(=O)C1CCCN1C(=O)C(C)NC(=O)C(N)CCSC)C(C)O)C(=O)NC(CC(=O)O)C(=O)NC(CC(C)C)C(=O)N1CCCC1C(=O)NC(C(=O)NC(CCCCN)C(=O)NC(CCCNC(=N)N)C(=O)NC(CCCNC(=N)N)C(=O)NC(C)C(=O)O)C(C)C	Size	2687.280999999997	-4.112597	-7.072274334056219	-3.2712063279658894	3.80106800609033	2.316716085259775	-0.6429612525249103	3.1581067535654195	0.8033801014148395	50.1753167398715	90.40999431096184	Organic compounds	Organic Polymers	Polypeptides		Organic Polymers
DRHZYJAUECRAJM-DWSYSWFDSA-N	InChI=1S/C92H148O46/c1-13-36(3)46(126-54(102)25-41(98)24-47(37(4)14-2)127-80-62(110)58(106)49(30-94)128-80)23-40(97)26-55(103)131-69-39(6)125-82(73(65(69)113)136-79-64(112)60(108)68(38(5)124-79)132-78-67(115)70(45(100)32-122-78)133-84-75(116)91(120,34-96)35-123-84)138-85(119)92-22-21-86(7,8)27-43(92)42-15-16-51-87(9)19-18-53(88(10,33-95)50(87)17-20-89(51,11)90(42,12)28-52(92)101)130-83-74(137-81-…	['Stimulon']	['3-O-[(2S,3R,4R)-3,4-Dihydroxy-4-(hydroxymethyl)oxolan-2-yl]-beta-D-xylopyranosyl-(1->4)-6-deoxy-alpha-L-mannopyranosyl-(1->2)-4-O-[(3S,5S,6S)-5-{[(3S,5S,6S)-5-(alpha-L-arabinofuranosyloxy)-3-hydroxy-6\n-methyloctanoyl]oxy}-3-hydroxy-6-methyloctanoyl]-6-deoxy-1-O-(3beta-{[beta-D-galactopyranosyl-(1->2)-[beta-D-xylopyranosyl-(1->3)]-beta-D-glucopyranuronosyl]oxy}-16alpha-hydroxy-24,28-dioxoolean-…	['141256-04-4']	CC[C@H](C)[C@H](C[C@H](O)CC(=O)O[C@@H](C[C@H](O)CC(=O)O[C@H]1[C@@H](C)O[C@@H](OC(=O)[C@]23CCC(C)(C)C[C@H]2C2=CC[C@@H]4[C@@]5(C)CC[C@H](O[C@@H]6O[C@@H]([C@@H](O)[C@H](O[C@@H]7OC[C@@H](O)[C@H](O)[C@H]7O)[C@H]6O[C@@H]6O[C@H](CO)[C@H](O)[C@H](O)[C@H]6O)C(O)=O)[C@@](C)(C=O)[C@@H]5CC[C@@]4(C)[C@]2(C)C[C@H]3O)[C@H](O[C@@H]2O[C@@H](C)[C@H](O[C@@H]3OC[C@@H](O)[C@H](O[C@@H]4OC[C@](O)(CO)[C@H]4O)[C@H]3O)[C@…	CCC(C)C(CC(O)CC(=O)OC1C(C)OC(OC(=O)C23CCC(C)(C)CC2C2=CCC4C5(C)CCC(OC6OC(C(=O)O)C(O)C(OC7OCC(O)C(O)C7O)C6OC6OC(CO)C(O)C(O)C6O)C(C)(C=O)C5CCC4(C)C2(C)CC3O)C(OC2OC(C)C(OC3OCC(O)C(OC4OCC(O)(CO)C4O)C3O)C(O)C2O)C1O)OC(=O)CC(O)CC(OC1OC(CO)C(O)C1O)C(C)CC	CCC(C)C(CC(O)CC(=O)OC1C(C)OC(OC(=O)C23CCC(C)(C)CC2C2=CCC4C5(C)CCC(OC6OC(C(=O)O)C(O)C(OC7OCC(O)C(O)C7O)C6OC6OC(CO)C(O)C(O)C6O)C(C)(C=O)C5CCC4(C)C2(C)CC3O)C(OC2OC(C)C(OC3OCC(O)C(OC4OCC(O)(CO)C4O)C3O)C(O)C2O)C1O)OC(=O)CC(O)CC(OC1OC(CO)C(O)C1O)C(C)CC	Size	1990.1500000000017	-4.489538	-6.996394313433339	-3.451107628776972	3.545286684656367	1.8093476127448804	-0.6975085024923627	2.8477781821640042	0.7961708619206808	86.76804869022465	139.2936597146218	Organic compounds	Lipids and lipid-like molecules	Fatty Acyls	Fatty acyl glycosides	Lipids and lipid-like molecules
DTLOVISJEFBXLX-REAFJZEQSA-N	InChI=1S/C256H408N74O74S8/c1-32-128(20)198-246(396)286-135(27)207(357)326-199(129(21)33-2)248(398)321-180(210(360)279-106-189(343)289-161(79-88-405-30)221(371)315-177(111-334)239(389)329-202(137(29)337)250(400)312-171(232(382)317-178(112-335)251(401)402)98-141-103-277-148-57-41-39-55-145(141)148)114-408-412-118-184(252(403)404)322-230(380)168(95-138-52-36-35-37-53-138)308-215(365)154(63-50-86-274…	['Serelaxin']	[nan]	['99489-94-8']	CC[C@H](C)[C@H](NC(=O)[C@@H](NC(=O)[C@H](CCC(O)=O)NC(=O)[C@H](CCC(O)=O)NC(=O)[C@H](CCSC)NC(=O)[C@H](CC1=CNC2=CC=CC=C12)NC(=O)[C@H](CO)NC(=O)[C@@H](N)CC(O)=O)C(C)C)C(=O)N[C@@H](CCCCN)C(=O)N[C@@H](CC(C)C)C(=O)N[C@H]1CSSC[C@@H]2NC(=O)[C@H](CSSC[C@H](NC(=O)CNC(=O)[C@@H](NC(=O)[C@H](CC3=CN=CN3)NC2=O)C(C)C)C(=O)N[C@@H]([C@@H](C)O)C(=O)N[C@@H](CCCCN)C(=O)N[C@@H](CCCNC(N)=N)C(=O)N[C@@H](CO)C(=O)N[C@@H](C…	CCC(C)C1NC(=O)C(C)NC(=O)C(C(C)CC)NC(=O)C(CCC(N)=O)NC(=O)C(C)NC(=O)C(CCCNC(=N)N)NC(=O)C(C(C)C)NC(=O)C(CC(C)C)NC(=O)C(CCC(=O)O)NC(=O)C(CCCNC(=N)N)NC(=O)CNC(=O)C(NC(=O)C(CC(C)C)NC(=O)C(CCCCN)NC(=O)C(NC(=O)C(NC(=O)C(CCC(=O)O)NC(=O)C(CCC(=O)O)NC(=O)C(CCSC)NC(=O)C(Cc2c[nH]c3ccccc23)NC(=O)C(CO)NC(=O)C(N)CC(=O)O)C(C)C)C(C)CC)CSSCC2NC(=O)C(NC(=O)C(CCCCN)NC(=O)C(CC(N)=O)NC(=O)C(C)NC(=O)C(CC(C)C)NC(=O)C(C)N…	CCC(C)C1NC(=O)C(C)NC(=O)C(C(C)CC)NC(=O)C(CCC(N)=O)NC(=O)C(C)NC(=O)C(CCCN=C(N)N)NC(=O)C(C(C)C)NC(=O)C(CC(C)C)NC(=O)C(CCC(=O)O)NC(=O)C(CCCNC(=N)N)NC(=O)CNC(=O)C(NC(=O)C(CC(C)C)NC(=O)C(CCCCN)NC(=O)C(NC(=O)C(NC(=O)C(CCC(=O)O)NC(=O)C(CCC(=O)O)NC(=O)C(CCSC)NC(=O)C(Cc2c[nH]c3ccccc23)NC(=O)C(CO)NC(=O)C(N)CC(=O)O)C(C)C)C(C)CC)CSSCC2NC(=O)C(NC(=O)C(CCCCN)NC(=O)C(CC(N)=O)NC(=O)C(C)NC(=O)C(CC(C)C)NC(=O)C(C)N…	Size	5963.059999999986	-4.4817815	-7.792067915226441	-3.3777411539005158	4.414326761325925	2.293687714254036	-1.016598736010198	3.397728025315727	0.8455074073219299	52.36121653494685	93.5287441856686	Organic compounds	Organic Polymers	Polypeptides		Organic Polymers
DUQRILZXKXSRIY-BMSFOLAPSA-O	InChI=1S/C86H134N20O19/c1-13-51(8)71(103-81(121)65-30-23-41-105(65)85(125)70(50(6)7)102-82(122)66(106(10,11)12)46-54-26-18-15-19-27-54)83(123)101-64(44-53-24-16-14-17-25-53)80(120)104-72(52(9)107)84(124)100-63(45-55-31-33-56(108)34-32-55)74(114)93-47-68(110)94-59(36-38-69(111)112)76(116)99-62(43-49(4)5)79(119)97-60(35-37-67(88)109)77(117)96-58(29-22-40-92-86(90)91)75(115)98-61(42-48(2)3)78(118)95…	['Atilmotin']	['N-[(2S)-3-Phenyl-2-(trimethylazaniumyl)propanoyl]-L-valyl-L-prolyl-L-isoleucyl-L-phenylalanyl-L-threonyl-L-tyrosylglycyl-L-alpha-glutamyl-L-leucyl-L-glutaminyl-L-arginyl-D-leucyl-L-lysinamide']	['533927-56-9']	CC[C@H](C)[C@H](NC(=O)[C@@H]1CCCN1C(=O)[C@@H](NC(=O)[C@H](CC1=CC=CC=C1)[N+](C)(C)C)C(C)C)C(=O)N[C@@H](CC1=CC=CC=C1)C(=O)N[C@@H]([C@@H](C)O)C(=O)N[C@@H](CC1=CC=C(O)C=C1)C(=O)NCC(=O)N[C@@H](CCC(O)=O)C(=O)N[C@@H](CC(C)C)C(=O)N[C@@H](CCC(N)=O)C(=O)N[C@@H](CCCNC(N)=N)C(=O)N[C@H](CC(C)C)C(=O)N[C@@H](CCCCN)C(N)=O	CCC(C)C(NC(=O)C1CCCN1C(=O)C(NC(=O)C(Cc1ccccc1)[N+](C)(C)C)C(C)C)C(=O)NC(Cc1ccccc1)C(=O)NC(C(=O)NC(Cc1ccc(O)cc1)C(=O)NCC(=O)NC(CCC(=O)O)C(=O)NC(CC(C)C)C(=O)NC(CCC(N)=O)C(=O)NC(CCCNC(=N)N)C(=O)NC(CC(C)C)C(=O)NC(CCCCN)C(N)=O)C(C)O	CCC(C)C(NC(=O)C1CCCN1C(=O)C(NC(=O)C(Cc1ccccc1)[N+](C)(C)C)C(C)C)C(=O)NC(Cc1ccccc1)C(=O)NC(C(=O)NC(Cc1ccc(O)cc1)C(=O)NCC(=O)NC(CCC(=O)O)C(=O)NC(CC(C)C)C(=O)NC(CCC(N)=O)C(=O)NC(CCCN=C(N)N)C(=O)NC(CC(C)C)C(=O)NC(CCCCN)C(N)=O)C(C)O	Size	1753.1470000000008	-4.3685517	-8.270239958422414	-3.2406349200155335	5.02960503840688	1.8752665900685719	-2.0264216255503844	3.0031834128564956	0.7884684274438373	50.223386197877886	89.9185466254615	Organic compounds	Organic Polymers	Polypeptides		Organic Polymers
DUVKOIQTTLSEBM-UHFFFAOYSA-N	InChI=1S/C62H102N4O47/c1-16(74)63-31-20(78)5-61(59(96)97,111-50(31)36(85)23(81)8-68)101-15-30-40(89)49(109-58-46(95)53(39(88)27(12-72)103-58)113-62(60(98)99)6-21(79)32(64-17(2)75)51(112-62)37(86)24(82)9-69)34(66-19(4)77)55(105-30)110-52-41(90)29(106-57(45(52)94)107-47(25(83)10-70)35(84)22(80)7-67)14-100-54-33(65-18(3)76)42(91)48(28(13-73)104-54)108-56-44(93)43(92)38(87)26(11-71)102-56/h7,20-58,68…	['5-Acetamido-3,5-dideoxynon-2-ulopyranonosyl-(2->6)-[5-acetamido-3,5-dideoxynon-2-ulopyranonosyl-(2->3)hexopyranosyl-(1->3)]-2-acetamido-2-deoxyhexopyranosyl-(1->3)-[hexopyranosyl-(1->4)-2-acetamido-2-deoxyhexopyranosyl-(1->6)]hexopyranosyl-(1->4)hexose']	['5-Acetamido-3,5-dideoxynon-2-ulopyranonosyl-(2->6)-[5-acetamido-3,5-dideoxynon-2-ulopyranonosyl-(2->3)hexopyranosyl-(1->3)]-2-acetamido-2-deoxyhexopyranosyl-(1->3)-[hexopyranosyl-(1->4)-2-acetamido-2-\ndeoxyhexopyranosyl-(1->6)]hexopyranosyl-(1->4)hexose']	['137608-62-9']	CC(=O)NC1C(O)C(OC2OC(CO)C(O)C(O)C2O)C(CO)OC1OCC1OC(OC(C(O)CO)C(O)C(O)C=O)C(O)C(OC2OC(COC3(CC(O)C(NC(C)=O)C(O3)C(O)C(O)CO)C(O)=O)C(O)C(OC3OC(CO)C(O)C(OC4(CC(O)C(NC(C)=O)C(O4)C(O)C(O)CO)C(O)=O)C3O)C2NC(C)=O)C1O	CC(=O)NC1C(OCC2OC(OC(C(O)CO)C(O)C(O)C=O)C(O)C(OC3OC(COC4(C(=O)O)CC(O)C(NC(C)=O)C(C(O)C(O)CO)O4)C(O)C(OC4OC(CO)C(O)C(OC5(C(=O)O)CC(O)C(NC(C)=O)C(C(O)C(O)CO)O5)C4O)C3NC(C)=O)C2O)OC(CO)C(OC2OC(CO)C(O)C(O)C2O)C1O	CC(=O)NC1C(OCC2OC(OC(C(=O)C(O)CO)C(O)CO)C(O)C(OC3OC(COC4(C(=O)O)CC(O)C(NC(C)=O)C(C(O)C(O)CO)O4)C(O)C(OC4OC(CO)C(O)C(OC5(C(=O)O)CC(O)C(NC(C)=O)C(C(O)C(O)CO)O5)C4O)C3NC(C)=O)C2O)OC(CO)C(OC2OC(CO)C(O)C(O)C2O)C1O	Size	1655.4790000000016	-3.9895778	-7.372230398466334	-3.0473820443243835	4.324848354141951	2.2293459126830486	-1.1533067224340994	3.171541631707851	0.7717161510207424	54.435178302600015	159.61640410351905	Organic compounds	Organic oxygen compounds	Organooxygen compounds	Carbohydrates and carbohydrate conjugates	Organic oxygen compounds
DXPHNGAMYPPTBJ-TZMIJSMNSA-N	InChI=1S/C86H117N17O27/c1-11-44(7)71(84(127)100-63(86(129)130)35-50-39-88-54-21-17-16-20-53(50)54)103-85(128)72(45(8)12-2)102-82(125)62(38-69(114)115)98-78(121)57(32-42(3)4)96-80(123)60(36-51-40-87-41-89-51)95-73(116)46(9)91-77(120)58(33-48-18-14-13-15-19-48)97-79(122)59(34-49-22-24-52(104)25-23-49)99-83(126)70(43(5)6)101-74(117)47(10)90-75(118)55(26-29-65(106)107)93-76(119)56(27-30-66(108)109)94…	['IRL 1620']	['N-(3-Carboxypropanoyl)-L-alpha-aspartyl-L-alpha-glutamyl-L-alpha-glutamyl-L-alanyl-L-valyl-L-tyrosyl-L-phenylalanyl-L-alanyl-L-histidyl-L-leucyl-L-alpha-aspartyl-L-isoleucyl-L-isoleucyl-L-tryptophan']	['142569-99-1']	CC[C@H](C)[C@H](NC(=O)[C@@H](NC(=O)[C@H](CC(O)=O)NC(=O)[C@H](CC(C)C)NC(=O)[C@H](CC1=CN=CN1)NC(=O)[C@H](C)NC(=O)[C@H](CC1=CC=CC=C1)NC(=O)[C@H](CC1=CC=C(O)C=C1)NC(=O)[C@@H](NC(=O)[C@H](C)NC(=O)[C@H](CCC(O)=O)NC(=O)[C@H](CCC(O)=O)NC(=O)[C@H](CC(O)=O)NC(=O)CCC(O)=O)C(C)C)[C@@H](C)CC)C(=O)N[C@@H](CC1=CNC2=CC=CC=C12)C(O)=O	CCC(C)C(NC(=O)C(CC(=O)O)NC(=O)C(CC(C)C)NC(=O)C(Cc1cnc[nH]1)NC(=O)C(C)NC(=O)C(Cc1ccccc1)NC(=O)C(Cc1ccc(O)cc1)NC(=O)C(NC(=O)C(C)NC(=O)C(CCC(=O)O)NC(=O)C(CCC(=O)O)NC(=O)C(CC(=O)O)NC(=O)CCC(=O)O)C(C)C)C(=O)NC(C(=O)NC(Cc1c[nH]c2ccccc12)C(=O)O)C(C)CC	CCC(C)C(NC(=O)C(CC(=O)O)NC(=O)C(CC(C)C)NC(=O)C(Cc1c[nH]cn1)NC(=O)C(C)NC(=O)C(Cc1ccccc1)NC(=O)C(Cc1ccc(O)cc1)NC(=O)C(NC(=O)C(C)NC(=O)C(CCC(=O)O)NC(=O)C(CCC(=O)O)NC(=O)C(CC(=O)O)NC(=O)CCC(=O)O)C(C)C)C(=O)NC(C(=O)NC(Cc1c[nH]c2ccccc12)C(=O)O)C(C)CC	Size	1820.9740000000004	-3.9141004	-8.339451563664433	-3.0882551012751223	5.251196462389311	2.346203323692891	-2.079147818713632	3.1720486436756787	0.7750009418752721	49.11968466682141	92.30571913727704	Organic compounds	Organic Polymers	Polypeptides		Organic Polymers
DYNMYYRPPFVAKR-CWXHRMTKSA-N	InChI=1S/C77H101N17O26/c1-6-7-8-14-41-20-22-42(23-21-41)37(2)25-58(98)86-49(27-43-33-81-47-18-12-10-15-44(43)47)71(113)89-50(29-57(80)97)72(114)91-53(32-64(107)108)73(115)94-66-40(5)120-77(119)54(28-56(96)45-16-9-11-17-46(45)79)92-76(118)65(38(3)26-61(101)102)93-74(116)55(36-95)87-60(100)34-82-68(110)51(30-62(103)104)88-67(109)39(4)84-70(112)52(31-63(105)106)90-69(111)48(19-13-24-78)85-59(99)35-8…	['Surotomycin']	['N-[(2E)-3-(4-Pentylphenyl)but-2-enoyl]-L-tryptophyl-D-asparaginyl-N-[(3S,9R,15S,18R,21S,24S,30S,31R)-3-[2-(2-aminophenyl)-2-oxoethyl]-24-(3-aminopropyl)-15,21-bis(carboxymethyl)-6-(1-carboxypropan-2-y\nl)-9-(hydroxymethyl)-18,31-dimethyl-2,5,8,11,14,17,20,23,26,29-decaoxo-1-oxa-4,7,10,13,16,19,22,25,28-nonaazacyclohentriacontan-30-yl]-L-alpha-asparagine (incorrect configuration definition!)']	['1233389-51-9']	CCCCCC1=CC=C(C=C1)C(\C)=C\C(=O)N[C@@H](CC1=CNC2=CC=CC=C12)C(=O)N[C@H](CC(N)=O)C(=O)N[C@@H](CC(O)=O)C(=O)N[C@H]1[C@@H](C)OC(=O)[C@H](CC(=O)C2=CC=CC=C2N)NC(=O)[C@@H](NC(=O)[C@@H](CO)NC(=O)CNC(=O)[C@H](CC(O)=O)NC(=O)[C@@H](C)NC(=O)[C@H](CC(O)=O)NC(=O)[C@H](CCCN)NC(=O)CNC1=O)[C@H](C)CC(O)=O	CCCCCc1ccc(C(C)=CC(=O)NC(Cc2c[nH]c3ccccc23)C(=O)NC(CC(N)=O)C(=O)NC(CC(=O)O)C(=O)NC2C(=O)NCC(=O)NC(CCCN)C(=O)NC(CC(=O)O)C(=O)NC(C)C(=O)NC(CC(=O)O)C(=O)NCC(=O)NC(CO)C(=O)NC(C(C)CC(=O)O)C(=O)NC(CC(=O)c3ccccc3N)C(=O)OC2C)cc1	CCCCCc1ccc(C(C)=CC(=O)NC(Cc2c[nH]c3ccccc23)C(=O)NC(CC(N)=O)C(=O)NC(CC(=O)O)C(=O)NC2C(=O)NCC(=O)NC(CCCN)C(=O)NC(CC(=O)O)C(=O)NC(C)C(=O)NC(CC(=O)O)C(=O)NCC(=O)NC(CO)C(=O)NC(C(C)CC(=O)O)C(=O)NC(CC(=O)c3ccccc3N)C(=O)OC2C)cc1	Size	1680.7480000000005	-3.9983845	-8.344681865121096	-3.202686940552161	5.141994924568936	2.227118120286922	-2.1191792619811745	3.0228156625877607	0.8313506011460724	51.90676653121007	95.6721358011178	Organic compounds	Organic acids and derivatives	Peptidomimetics	Depsipeptides	Organic acids and derivatives
DYOWVPBOSVXWJW-UHFFFAOYSA-N	InChI=1S/C80H124N10O9S5/c1-7-9-11-13-15-17-19-21-23-25-27-29-31-33-35-40-55-87-63-79(3,4)100-77(87)70-60-67(49-51-73(70)91)102(94,95)82-53-43-57-89(104(98,99)69-48-42-45-65(59-69)84-85-75-72(62-81)86-90(76(75)93)66-46-38-37-39-47-66)58-44-54-83-103(96,97)68-50-52-74(92)71(61-68)78-88(64-80(5,6)101-78)56-41-36-34-32-30-28-26-24-22-20-18-16-14-12-10-8-2/h37-39,42,45-52,59-61,75,77-78,82-83,91-92H,7…	['Benzenesulfonamide, 3-[2-(3-cyano-4,5-dihydro-5-oxo-1-phenyl-1H-pyrazol-4-yl)diazenyl]-N,N-bis[3-[[[3-(5,5-dimethyl-3-octadecyl-2-thiazolidinyl)-4-hydroxyphenyl]sulfonyl]amino]propyl]-']	["N,N'-[({3-[(3-Cyano-5-oxo-1-phenyl-4,5-dihydro-1H-pyrazol-4-yl)diazenyl]benzene-1-sulfonyl}azanediyl)di(propane-3,1-diyl)]bis[3-(5,5-dimethyl-3-octadecyl-1,3-thiazolidin-2-yl)-4-hydroxybenzene-1-sulfo\nnamide]"]	['195245-69-3']	CCCCCCCCCCCCCCCCCCN1CC(C)(C)SC1C1=CC(=CC=C1O)S(=O)(=O)NCCCN(CCCNS(=O)(=O)C1=CC=C(O)C(=C1)C1SC(C)(C)CN1CCCCCCCCCCCCCCCCCC)S(=O)(=O)C1=CC=CC(=C1)N=NC1C(=O)N(N=C1C#N)C1=CC=CC=C1	CCCCCCCCCCCCCCCCCCN1CC(C)(C)SC1c1cc(S(=O)(=O)NCCCN(CCCNS(=O)(=O)c2ccc(O)c(C3SC(C)(C)CN3CCCCCCCCCCCCCCCCCC)c2)S(=O)(=O)c2cccc(N=NC3C(=O)N(c4ccccc4)N=C3C#N)c2)ccc1O	CCCCCCCCCCCCCCCCCCN1CC(C)(C)SC1c1cc(S(=O)(=O)NCCCN(CCCNS(=O)(=O)c2ccc(O)c(C3SC(C)(C)CN3CCCCCCCCCCCCCCCCCC)c2)S(=O)(=O)c2cccc(N=Nc3c(C#N)[nH]n(-c4ccccc4)c3=O)c2)ccc1O	Size	1530.2679999999991	-4.207583	-7.754069417492921	-3.3475356952677973	4.406533722225124	1.977184560734147	-1.569301920839619	2.8372318013855042	0.7248729776752304	-172.1279944511922	-32.533029031013974	Organic compounds	Benzenoids	Benzene and substituted derivatives	Benzenesulfonamides	Benzenoids
FCYXYXSADZPFRJ-UHFFFAOYSA-N	InChI=1S/C36H18F60N3O6P3/c37-7(38)19(61,62)31(85,86)25(73,74)13(49,50)1-100-106(101-2-14(51,52)26(75,76)32(87,88)20(63,64)8(39)40)97-107(102-3-15(53,54)27(77,78)33(89,90)21(65,66)9(41)42,103-4-16(55,56)28(79,80)34(91,92)22(67,68)10(43)44)99-108(98-106,104-5-17(57,58)29(81,82)35(93,94)23(69,70)11(45)46)105-6-18(59,60)30(83,84)36(95,96)24(71,72)12(47)48/h7-12H,1-6H2	['Hexakis (1H,1H,6H-Decafluorohexyloxy) phosphazine']	['2,2,4,4,6,6-Hexakis[(2,2,3,3,4,4,5,5,6,6-decafluorohexyl)oxy]-1,3,5,2lambda~5~,4lambda~5~,6lambda~5~-triazatriphosphinine']	['186406-48-4']	FC(F)C(F)(F)C(F)(F)C(F)(F)C(F)(F)COP1(OCC(F)(F)C(F)(F)C(F)(F)C(F)(F)C(F)F)=NP(OCC(F)(F)C(F)(F)C(F)(F)C(F)(F)C(F)F)(OCC(F)(F)C(F)(F)C(F)(F)C(F)(F)C(F)F)=NP(OCC(F)(F)C(F)(F)C(F)(F)C(F)(F)C(F)F)(OCC(F)(F)C(F)(F)C(F)(F)C(F)(F)C(F)F)=N1	FC(F)C(F)(F)C(F)(F)C(F)(F)C(F)(F)COP1(OCC(F)(F)C(F)(F)C(F)(F)C(F)(F)C(F)F)=NP(OCC(F)(F)C(F)(F)C(F)(F)C(F)(F)C(F)F)(OCC(F)(F)C(F)(F)C(F)(F)C(F)(F)C(F)F)=NP(OCC(F)(F)C(F)(F)C(F)(F)C(F)(F)C(F)F)(OCC(F)(F)C(F)(F)C(F)(F)C(F)(F)C(F)F)=N1	FC(F)C(F)(F)C(F)(F)C(F)(F)C(F)(F)COP1(OCC(F)(F)C(F)(F)C(F)(F)C(F)(F)C(F)F)=NP(OCC(F)(F)C(F)(F)C(F)(F)C(F)(F)C(F)F)(OCC(F)(F)C(F)(F)C(F)(F)C(F)(F)C(F)F)=NP(OCC(F)(F)C(F)(F)C(F)(F)C(F)(F)C(F)F)(OCC(F)(F)C(F)(F)C(F)(F)C(F)(F)C(F)F)=N1	Size	1821.3570000000016	-5.6012254	-6.838078601144267	-3.5849319513662743	3.253146649777993	0.6591697146367348	-0.5776835219423051	2.6754631278356875	0.7681048848490709	12.50556967314398	-146.40643231427407	Organic compounds	Organohalogen compounds	Organofluorides		Organohalogen compounds
FDPAGEZQHKNQJS-CPZUMHQASA-N	InChI=1S/C73H95ClN18O13/c1-40(2)32-56(65(99)86-55(17-10-30-81-73(78)79)71(105)92-31-11-18-61(92)70(104)83-41(3)62(96)91-68(102)57(84-42(4)94)36-45-19-24-46-12-5-6-13-47(46)33-45)88-64(98)54(16-9-29-80-72(76)77)85-66(100)58(35-44-22-27-50(95)28-23-44)89-69(103)60(39-93)90-67(101)59(37-48-38-82-53-15-8-7-14-51(48)53)87-63(97)52(75)34-43-20-25-49(74)26-21-43/h5-8,12-15,19-28,33,38,40-41,52,54-61,82,…	['D-Alaninamide, N-acetyl-3-(2-naphthalenyl)-D-alanyl-4-chloro-D-phenylalanyl-D-tryptophyl-L-seryl-L-tyrosyl-D-arginyl-L-leucyl-L-arginyl-L-prolyl-']	['4-Chloro-D-phenylalanyl-D-tryptophyl-L-seryl-L-tyrosyl-D-arginyl-L-leucyl-L-arginyl-L-prolyl-N-[(2R)-2-acetamido-3-(naphthalen-2-yl)propanoyl]-D-alaninamide']	['86044-77-1']	CC(C)C[C@H](NC(=O)[C@@H](CCCNC(N)=N)NC(=O)[C@H](CC1=CC=C(O)C=C1)NC(=O)[C@H](CO)NC(=O)[C@@H](CC1=CNC2=CC=CC=C12)NC(=O)[C@H](N)CC1=CC=C(Cl)C=C1)C(=O)N[C@@H](CCCNC(N)=N)C(=O)N1CCC[C@H]1C(=O)N[C@H](C)C(=O)NC(=O)[C@@H](CC1=CC2=CC=CC=C2C=C1)NC(C)=O	CC(=O)NC(Cc1ccc2ccccc2c1)C(=O)NC(=O)C(C)NC(=O)C1CCCN1C(=O)C(CCCNC(=N)N)NC(=O)C(CC(C)C)NC(=O)C(CCCNC(=N)N)NC(=O)C(Cc1ccc(O)cc1)NC(=O)C(CO)NC(=O)C(Cc1c[nH]c2ccccc12)NC(=O)C(N)Cc1ccc(Cl)cc1	CC(=O)NC(Cc1ccc2ccccc2c1)C(=O)NC(=O)C(C)NC(=O)C1CCCN1C(=O)C(CCCN=C(N)N)NC(=O)C(CC(C)C)NC(=O)C(CCCNC(=N)N)NC(=O)C(Cc1ccc(O)cc1)NC(=O)C(CO)NC(=O)C(Cc1c[nH]c2ccccc12)NC(=O)C(N)Cc1ccc(Cl)cc1	Size	1468.129	-4.0120163	-5.657278927120082	-3.1629226798061447	2.494356247313937	2.154747908529594	0.5094852902629435	3.0038415375768808	0.7880812741072539	53.32577769381778	88.87383219820428	Organic compounds	Organic acids and derivatives	Carboxylic acids and derivatives	Amino acids, peptides, and analogues	Organic acids and derivatives
FEWOUVRMGWFWIH-SRXWUVNJSA-N	InChI=1S/C194H295N53O58S/c1-25-102(19)158(188(299)211-87-143(256)218-124(67-94(3)4)174(285)228-123(62-66-306-24)172(283)241-152(96(7)8)186(297)209-83-140(253)206-84-145(258)240-154(98(11)12)191(302)245-157(101(17)18)193(304)305)247-192(303)159(103(20)26-2)246-162(273)104(21)215-141(254)85-207-164(275)116(47-36-38-63-195)223-181(292)133(77-139(199)252)234-185(296)137(90-249)220-144(257)88-210-187(…	['PUBCHEM_71581487']	[nan]	['131438-79-4']	CCC(C)[C@@H](NC(=O)[C@H](NC(=O)[C@@H](C)NC(=O)CNC(=O)[C@@H](CCCCN)NC(=O)[C@@H](CC(N)=O)NC(=O)[C@@H](CO)NC(=O)CNC(=O)[C@H](NC(=O)[C@@H](CC(O)=O)NC(=O)[C@@H](CCC(O)=O)NC(=O)[C@H](C)NC(=O)[C@H](CC1=CC=CC=C1)NC(=O)[C@H](CC1=CC=CC=C1)NC(=O)[C@@H](NC(=O)[C@H](CC(C)C)NC(=O)[C@H](CCCCN)NC(=O)[C@H](CCC(N)=O)NC(=O)[C@H](CC1=CNC=N1)NC(=O)[C@H](CC1=CNC=N1)NC(=O)[C@@H](NC(=O)[C@H](CCC(O)=O)NC(=O)[C@H](CC1=CC=…	CCC(C)C(NC(=O)C(C)NC(=O)CNC(=O)C(CCCCN)NC(=O)C(CC(N)=O)NC(=O)C(CO)NC(=O)CNC(=O)C(NC(=O)C(CC(=O)O)NC(=O)C(CCC(=O)O)NC(=O)C(C)NC(=O)C(Cc1ccccc1)NC(=O)C(Cc1ccccc1)NC(=O)C(NC(=O)C(CC(C)C)NC(=O)C(CCCCN)NC(=O)C(CCC(N)=O)NC(=O)C(Cc1c[nH]cn1)NC(=O)C(Cc1c[nH]cn1)NC(=O)C(NC(=O)C(CCC(=O)O)NC(=O)C(Cc1ccc(O)cc1)NC(=O)CNC(=O)C(CO)NC(=O)C(CC(=O)O)NC(=O)C(Cc1c[nH]cn1)NC(=O)C(CCCNC(=N)N)NC(=O)C(Cc1ccccc1)NC(=O)C(…	CCC(C)C(NC(=O)C(C)NC(=O)CNC(=O)C(CCCCN)NC(=O)C(CC(N)=O)NC(=O)C(CO)NC(=O)CNC(=O)C(NC(=O)C(CC(=O)O)NC(=O)C(CCC(=O)O)NC(=O)C(C)NC(=O)C(Cc1ccccc1)NC(=O)C(Cc1ccccc1)NC(=O)C(NC(=O)C(CC(C)C)NC(=O)C(CCCCN)NC(=O)C(CCC(N)=O)NC(=O)C(Cc1c[nH]cn1)NC(=O)C(Cc1c[nH]cn1)NC(=O)C(NC(=O)C(CCC(=O)O)NC(=O)C(Cc1ccc(O)cc1)NC(=O)CNC(=O)C(CO)NC(=O)C(CC(=O)O)NC(=O)C(Cc1c[nH]cn1)NC(=O)C(CCCN=C(N)N)NC(=O)C(Cc1ccccc1)NC(=O)C(…	Size	4329.873999999992	-4.1123023	-7.865783826051407	-3.284390294385464	4.5813935316659435	2.524172973183075	-1.2293085675504465	3.3520849641154964	0.7882929997527398	49.68767312030561	91.19877553741766	Organic compounds	Organic Polymers	Polypeptides		Organic Polymers
FFILOTSTFMXQJC-QCFYAKGBSA-N	InChI=1S/C74H134N4O32/c1-4-6-8-10-12-14-16-18-19-21-23-25-27-29-31-33-52(89)78-43(44(84)32-30-28-26-24-22-20-17-15-13-11-9-7-5-2)40-101-69-61(95)60(94)63(50(38-81)104-69)106-70-62(96)67(64(51(39-82)105-70)107-68-55(77-42(3)83)59(93)58(92)49(37-80)103-68)110-74(72(99)100)35-46(86)54(76)66(109-74)57(91)48(88)41-102-73(71(97)98)34-45(85)53(75)65(108-73)56(90)47(87)36-79/h30,32,43-51,53-70,79-82,84-8…	['GD2 Ganglioside']	['(4E)-3-Hydroxy-2-(octadecanoylamino)octadec-4-en-1-yl 2-acetamido-2-deoxy-beta-D-galactopyranosyl-(1->4)-[(8xi)-5-amino-3,5-dideoxy-alpha-D-altro-non-2-ulopyranonosyl-(2->9)-(8xi)-5-amino-3,5-dideoxy-\nalpha-D-altro-non-2-ulopyranonosyl-(2->3)]-beta-D-galactopyranosyl-(1->4)-beta-D-glucopyranoside']	['65988-71-8']	[H]OCC(O[H])C(O[H])[C@H]1O[C@@](C[C@@H](O[H])[C@@H]1N([H])[H])(OCC(O[H])C(O[H])[C@H]1O[C@@](C[C@@H](O[H])[C@@H]1N([H])[H])(O[C@@H]1[C@@H](O[H])[C@H](O[C@@H]2[C@@H](CO[H])O[C@@H](OCC(N([H])C(=O)CCCCCCCCCCCCCCCCC)C(O[H])\C=C\CCCCCCCCCCCCC)[C@H](O[H])[C@H]2O[H])O[C@H](CO[H])[C@@H]1O[C@@H]1O[C@H](CO[H])[C@H](O[H])[C@H](O[H])[C@H]1N([H])C(C)=O)C(=O)O[H])C(=O)O[H]	CCCCCCCCCCCCCC=CC(O)C(COC1OC(CO)C(OC2OC(CO)C(OC3OC(CO)C(O)C(O)C3NC(C)=O)C(OC3(C(=O)O)CC(O)C(N)C(C(O)C(O)COC4(C(=O)O)CC(O)C(N)C(C(O)C(O)CO)O4)O3)C2O)C(O)C1O)NC(=O)CCCCCCCCCCCCCCCCC	CCCCCCCCCCCCCC=CC(O)C(COC1OC(CO)C(OC2OC(CO)C(OC3OC(CO)C(O)C(O)C3NC(C)=O)C(OC3(C(=O)O)CC(O)C(N)C(C(O)C(O)COC4(C(=O)O)CC(O)C(N)C(C(O)C(O)CO)O4)O3)C2O)C(O)C1O)NC(=O)CCCCCCCCCCCCCCCCC	Size	1591.8820000000017	-4.0212665	-7.384645212262377	-3.1092355329443144	4.275409679318063	2.1806444202057196	-1.1827343402226478	3.092675339095415	0.7558598866006916	55.03774732927299	160.55039560408133	Organic compounds	Lipids and lipid-like molecules	Sphingolipids	Glycosphingolipids	Lipids and lipid-like molecules
FGDOJVYPUSOORV-BKPBQXSSSA-N	InChI=1S/C65H73Cl2N9O24/c1-5-22(2)44(69)58(88)75-48-50(82)25-7-10-36(31(66)13-25)96-38-15-27-16-39(54(38)100-64-55(53(85)52(84)40(21-77)98-64)99-42-20-65(4,70)56(86)23(3)95-42)97-37-11-8-26(14-32(37)67)51(83)49-62(92)74-47(63(93)94)30-17-28(78)18-35(80)43(30)29-12-24(6-9-34(29)79)45(59(89)76-49)73-60(90)46(27)72-57(87)33(19-41(68)81)71-61(48)91/h6-18,22-23,33,40,42,44-53,55-56,64,77-80,82-86H,5,1…	['N-Demethylvancomycin']	['(1S,2R,18R,19R,22S,25R,28R,40S)-48-{[(2S,3R,4S,5S,6R)-3-{[(2S,4S,5S,6S)-4-Amino-5-hydroxy-4,6-dimethyloxan-2-yl]oxy}-4,5-dihydroxy-6-(hydroxymethyl)oxan-2-yl]oxy}-19-{[(2R)-2-amino-3-methylpentanoyl]a\nmino}-22-(2-amino-2-oxoethyl)-5,15-dichloro-2,18,32,35,37-pentahydroxy-20,23,26,42,44-pentaoxo-7,13-dioxa-21,24,27,41,43-pentaazaoctacyclo[26.14.2.2~3,6~.2~14,17~.1~8,12~.1~29,33~.0~10,25~.0~34,3…	['91700-98-0']	[H][C@@]1(C[C@](C)(N)[C@H](O)[C@H](C)O1)O[C@@H]1[C@@H](O)[C@H](O)[C@@H](CO)O[C@H]1OC1=C2OC3=C(Cl)C=C(C=C3)[C@@H](O)[C@]3([H])NC(=O)[C@]([H])(NC(=O)[C@]4([H])NC(=O)[C@H](CC(N)=O)NC(=O)[C@H](NC(=O)[C@H](N)C(C)CC)[C@H](O)C5=CC=C(OC1=CC4=C2)C(Cl)=C5)C1=CC(=C(O)C=C1)C1=C(C=C(O)C=C1O)[C@]([H])(NC3=O)C(O)=O	CCC(C)C(N)C(=O)NC1C(=O)NC(CC(N)=O)C(=O)NC2C(=O)NC3C(=O)NC(C(=O)NC(C(=O)O)c4cc(O)cc(O)c4-c4cc3ccc4O)C(O)c3ccc(c(Cl)c3)Oc3cc2cc(c3OC2OC(CO)C(O)C(O)C2OC2CC(C)(N)C(O)C(C)O2)Oc2ccc(cc2Cl)C1O	CCC(C)C(N)C(=O)NC1C(=O)NC(CC(N)=O)C(=O)NC2C(=O)NC3C(=O)NC(C(=O)NC(C(=O)O)c4cc(O)cc(O)c4-c4cc3ccc4O)C(O)c3ccc(c(Cl)c3)Oc3cc2cc(c3OC2OC(CO)C(O)C(O)C2OC2CC(C)(N)C(O)C(C)O2)Oc2ccc(cc2Cl)C1O	Size	1435.2440000000004	-4.110239	-6.479613694974122	-3.265578484702267	3.2140352102718555	2.0466867156997512	-0.322687954987392	2.8913472552844635	0.7612774289073938	30.5137023764539	167.1763935541049	Organic compounds	Organic acids and derivatives	Carboxylic acids and derivatives	Amino acids, peptides, and analogues	Organic acids and derivatives
FHBQKTSCJKPYIO-RLDSMAAISA-N	InChI=1S/C89H99Cl2N9O33/c1-34(2)9-7-5-4-6-8-10-61(109)95-69-75(114)72(111)59(32-102)130-88(69)133-79-56-26-41-27-57(79)127-53-18-14-39(24-48(53)91)78(132-87-68(93-35(3)104)74(113)71(110)58(31-101)129-87)70-85(122)99-67(86(123)124)46-29-43(106)30-55(128-89-77(116)76(115)73(112)60(33-103)131-89)62(46)45-23-38(13-15-50(45)107)64(82(119)100-70)97-84(121)66(41)98-83(120)65-40-21-42(105)28-44(22-40)125…	['Teichomycin A2 factor 5']	['(1S,2R,19R,22R,34S,37R,40R,52S)-2-{[(2R,3R,4R,5S,6R)-3-Acetamido-4,5-dihydroxy-6-(hydroxymethyl)oxan-2-yl]oxy}-22-amino-5,15-dichloro-64-({(2S,3R,4R,5S,6R)-4,5-dihydroxy-6-(hydroxymethyl)-3-[(9-methyl\ndecanoyl)amino]oxan-2-yl}oxy)-26,31,44,49-tetrahydroxy-21,35,38,54,56,59-hexaoxo-47-{[(2R,3S,4S,5S,6R)-3,4,5-trihydroxy-6-(hydroxymethyl)oxan-2-yl]oxy}-7,13,28-trioxa-20,36,39,53,55,58-hexaazaund…	['91032-38-1']	[H][C@]1(O[C@@H]2O[C@H](CO)[C@@H](O)[C@H](O)[C@H]2NC(C)=O)[C@@H]2NC(=O)[C@H](NC(=O)[C@@H]3NC(=O)[C@H]4NC(=O)[C@@H](CC5=CC=C(OC6=C(O[C@@H]7O[C@H](CO)[C@@H](O)[C@H](O)[C@H]7NC(=O)CCCCCCCC(C)C)C(OC7=C(Cl)C=C1C=C7)=CC3=C6)C(Cl)=C5)NC(=O)[C@H](N)C1=CC(OC3=CC4=CC(O)=C3)=C(O)C=C1)C1=CC(=C(O)C=C1)C1=C(C=C(O)C=C1O[C@H]1O[C@H](CO)[C@@H](O)[C@H](O)[C@@H]1O)[C@H](NC2=O)C(O)=O	CC(=O)NC1C(OC2c3ccc(c(Cl)c3)Oc3cc4cc(c3OC3OC(CO)C(O)C(O)C3NC(=O)CCCCCCCC(C)C)Oc3ccc(cc3Cl)CC3NC(=O)C(N)c5ccc(O)c(c5)Oc5cc(O)cc(c5)C(NC3=O)C(=O)NC4C(=O)NC3C(=O)NC2C(=O)NC(C(=O)O)c2cc(O)cc(OC4OC(CO)C(O)C(O)C4O)c2-c2cc3ccc2O)OC(CO)C(O)C1O	CC(=O)NC1C(OC2c3ccc(c(Cl)c3)Oc3cc4cc(c3OC3OC(CO)C(O)C(O)C3NC(=O)CCCCCCCC(C)C)Oc3ccc(cc3Cl)CC3NC(=O)C(N)c5ccc(O)c(c5)Oc5cc(O)cc(c5)C(NC3=O)C(=O)NC4C(=O)NC3C(=O)NC2C(=O)NC(C(=O)O)c2cc(O)cc(OC4OC(CO)C(O)C(O)C4O)c2-c2cc3ccc2O)OC(CO)C(O)C1O	Size	1893.7070000000008	-4.117019	-7.394261285466023	-3.3049533918851015	4.089307893580921	2.1602936273051676	-1.1169485009396374	2.9723593926412835	0.7829335045610749	31.1445212793673	167.15483630931894	Organic compounds	Organic acids and derivatives	Carboxylic acids and derivatives	Amino acids, peptides, and analogues	Organic acids and derivatives
FMPTWBWKJAJGSR-LJNLPFSOSA-N	InChI=1S/C159H234N46O45S3/c1-77(2)52-98(185-146(239)107(61-118(161)213)191-136(229)95(37-25-48-172-159(168)169)181-144(237)105(59-88-65-173-93-35-23-22-34-91(88)93)189-141(234)102(58-87-40-42-90(212)43-41-87)184-130(223)81(9)178-150(243)112(71-207)198-140(233)100(54-79(5)6)195-155(248)126(80(7)8)201-153(246)115(75-252)200-156(249)127(82(10)210)202-152(245)114(73-209)199-139(232)99(53-78(3)4)186-1…	['Calcitonin, porcine']	['L-Cysteinyl-L-seryl-L-asparaginyl-L-leucyl-L-seryl-L-threonyl-L-cysteinyl-L-valyl-L-leucyl-L-seryl-L-alanyl-L-tyrosyl-L-tryptophyl-L-arginyl-L-asparaginyl-L-leucyl-L-asparaginyl-L-asparaginyl-L-phenyl\nalanyl-L-histidyl-L-arginyl-L-phenylalanyl-L-serylglycyl-L-methionylglycyl-L-phenylalanylglycyl-L-prolyl-L-alpha-glutamyl-L-threonyl-L-prolinamide']	['12321-44-7']	CSCC[C@H](NC(=O)CNC(=O)[C@H](CO)NC(=O)[C@H](CC1=CC=CC=C1)NC(=O)[C@H](CCCNC(N)=N)NC(=O)[C@H](CC1=CN=CN1)NC(=O)[C@H](CC1=CC=CC=C1)NC(=O)[C@H](CC(N)=O)NC(=O)[C@H](CC(N)=O)NC(=O)[C@H](CC(C)C)NC(=O)[C@H](CC(N)=O)NC(=O)[C@H](CCCNC(N)=N)NC(=O)[C@H](CC1=CNC2=CC=CC=C12)NC(=O)[C@H](CC1=CC=C(O)C=C1)NC(=O)[C@H](C)NC(=O)[C@H](CO)NC(=O)[C@H](CC(C)C)NC(=O)[C@@H](NC(=O)[C@H](CS)NC(=O)[C@@H](NC(=O)[C@H](CO)NC(=O)…	CSCCC(NC(=O)CNC(=O)C(CO)NC(=O)C(Cc1ccccc1)NC(=O)C(CCCNC(=N)N)NC(=O)C(Cc1cnc[nH]1)NC(=O)C(Cc1ccccc1)NC(=O)C(CC(N)=O)NC(=O)C(CC(N)=O)NC(=O)C(CC(C)C)NC(=O)C(CC(N)=O)NC(=O)C(CCCNC(=N)N)NC(=O)C(Cc1c[nH]c2ccccc12)NC(=O)C(Cc1ccc(O)cc1)NC(=O)C(C)NC(=O)C(CO)NC(=O)C(CC(C)C)NC(=O)C(NC(=O)C(CS)NC(=O)C(NC(=O)C(CO)NC(=O)C(CC(C)C)NC(=O)C(CC(N)=O)NC(=O)C(CO)NC(=O)C(N)CS)C(C)O)C(C)C)C(=O)NCC(=O)NC(Cc1ccccc1)C(=O)…	CSCCC(NC(=O)CNC(=O)C(CO)NC(=O)C(Cc1ccccc1)NC(=O)C(CCCN=C(N)N)NC(=O)C(Cc1cnc[nH]1)NC(=O)C(Cc1ccccc1)NC(=O)C(CC(N)=O)NC(=O)C(CC(N)=O)NC(=O)C(CC(C)C)NC(=O)C(CC(N)=O)NC(=O)C(CCCNC(=N)N)NC(=O)C(Cc1c[nH]c2ccccc12)NC(=O)C(Cc1ccc(O)cc1)NC(=O)C(C)NC(=O)C(CO)NC(=O)C(CC(C)C)NC(=O)C(NC(=O)C(CS)NC(=O)C(NC(=O)C(CO)NC(=O)C(CC(C)C)NC(=O)C(CC(N)=O)NC(=O)C(CO)NC(=O)C(N)CS)C(C)O)C(C)C)C(=O)NCC(=O)NC(Cc1ccccc1)C(=O)…	Size	3606.098999999988	-4.060287	-7.007422204397425	-3.2340802653608054	3.77334193903662	2.4967506642820414	-0.45038455894850343	3.3229573800881163	0.8298068289734954	50.77097146299229	90.91965330183332	Organic compounds	Organic Polymers	Polypeptides		Organic Polymers
FOUFFVYWFNBHHH-YNGSZULRSA-N	InChI=1S/C60H96N20O21S2/c1-25-38(77-51(80-49(25)64)30(17-36(63)84)72-18-29(62)50(65)90)55(94)79-40(46(31-19-69-24-73-31)99-59-48(44(88)42(86)34(20-81)98-59)100-58-45(89)47(101-60(66)96)43(87)35(21-82)97-58)56(95)74-27(3)41(85)26(2)52(91)78-39(28(4)83)54(93)71-16-9-37-75-33(23-102-37)57-76-32(22-103-57)53(92)70-15-8-14-68-12-6-5-11-67-13-7-10-61/h19,22-24,26-30,34-35,39-48,58-59,67-68,72,81-83,85-…	['Boanmycin']	["(2R,3S,4S,5R,6R)-2-{[(2R,3S,4S,5S,6S)-2-[(1R,2S)-2-({6-Amino-2-[(1S)-3-amino-1-{[(2S)-2,3-diamino-3-oxopropyl]amino}-3-oxopropyl]-5-methylpyrimidine-4-carbonyl}amino)-3-{[(2R,3S,4S)-5-{[(2S,3R)-1-{[2-\n(4-{[3-({4-[(3-aminopropyl)amino]butyl}amino)propyl]carbamoyl}[2,4'-bi-1,3-thiazol]-2'-yl)ethyl]amino}-3-hydroxy-1-oxobutan-2-yl]amino}-3-hydroxy-4-methyl-5-oxopentan-2-yl]amino}-1-(1H-imidazol-5…	['37293-17-7']	C[C@@H](O)[C@H](NC(=O)[C@@H](C)[C@H](O)[C@@H](C)NC(=O)[C@@H](NC(=O)C1=C(C)C(N)=NC(=N1)[C@H](CC(N)=O)NC[C@H](N)C(N)=O)[C@@H](O[C@@H]1O[C@@H](CO)[C@@H](O)[C@H](O)[C@@H]1O[C@H]1O[C@H](CO)[C@@H](O)[C@H](OC(N)=O)[C@@H]1O)C1=CN=CN1)C(=O)NCCC1=NC(=CS1)C1=NC(=CS1)C(=O)NCCCNCCCCNCCCN	Cc1c(N)nc(C(CC(N)=O)NCC(N)C(N)=O)nc1C(=O)NC(C(=O)NC(C)C(O)C(C)C(=O)NC(C(=O)NCCc1nc(-c2nc(C(=O)NCCCNCCCCNCCCN)cs2)cs1)C(C)O)C(OC1OC(CO)C(O)C(O)C1OC1OC(CO)C(O)C(OC(N)=O)C1O)c1cnc[nH]1	Cc1c(N)nc(C(CC(N)=O)NCC(N)C(N)=O)nc1C(=O)NC(C(=O)NC(C)C(O)C(C)C(=O)NC(C(=O)NCCc1nc(-c2nc(C(=O)NCCCNCCCCNCCCN)cs2)cs1)C(C)O)C(OC1OC(CO)C(O)C(O)C1OC1OC(CO)C(O)C(OC(N)=O)C1O)c1c[nH]cn1	Size	1497.6809999999998	-4.0870676	-6.124319613815157	-3.2607679352703918	2.863551678544765	2.0883516976207295	0.05109970642886273	2.9146513849736277	0.8384237107921318	47.39404712589849	100.2273848612878	Organic compounds	Organic acids and derivatives	Peptidomimetics	Hybrid peptides	Organic acids and derivatives
FXCLFLOUGBGIGW-UHFFFAOYSA-N	InChI=1S/C38H9F70O4P.H3N/c39-5(40,9(45,46)13(53,54)17(61,62)21(69,70)25(77,78)29(85,86)33(93,94)31(89,90)27(81,82)23(73,74)19(65,66)15(57,58)11(49,50)7(43,35(97,98)99)36(100,101)102)1-3-111-113(109,110)112-4-2-6(41,42)10(47,48)14(55,56)18(63,64)22(71,72)26(79,80)30(87,88)34(95,96)32(91,92)28(83,84)24(75,76)20(67,68)16(59,60)12(51,52)8(44,37(103,104)105)38(106,107)108;/h1-4H2,(H,109,110);1H3	['Ammonium Bis((perfluoro-15-methylhexadecyl)ethyl) phosphate']	['Ammonium bis[3,3,4,4,5,5,6,6,7,7,8,8,9,9,10,10,11,11,12,12,13,13,14,14,15,15,16,16,17,18,18,18-dotriacontafluoro-17-(trifluoromethyl)octadecyl] phosphate']	['93776-28-4']	[H][N+]([H])([H])[H].[O-]P(=O)(OCCC(F)(F)C(F)(F)C(F)(F)C(F)(F)C(F)(F)C(F)(F)C(F)(F)C(F)(F)C(F)(F)C(F)(F)C(F)(F)C(F)(F)C(F)(F)C(F)(F)C(F)(C(F)(F)F)C(F)(F)F)OCCC(F)(F)C(F)(F)C(F)(F)C(F)(F)C(F)(F)C(F)(F)C(F)(F)C(F)(F)C(F)(F)C(F)(F)C(F)(F)C(F)(F)C(F)(F)C(F)(F)C(F)(C(F)(F)F)C(F)(F)F	O=P([O-])(OCCC(F)(F)C(F)(F)C(F)(F)C(F)(F)C(F)(F)C(F)(F)C(F)(F)C(F)(F)C(F)(F)C(F)(F)C(F)(F)C(F)(F)C(F)(F)C(F)(F)C(F)(C(F)(F)F)C(F)(F)F)OCCC(F)(F)C(F)(F)C(F)(F)C(F)(F)C(F)(F)C(F)(F)C(F)(F)C(F)(F)C(F)(F)C(F)(F)C(F)(F)C(F)(F)C(F)(F)C(F)(F)C(F)(C(F)(F)F)C(F)(F)F.[NH4+]	O=P([O-])(OCCC(F)(F)C(F)(F)C(F)(F)C(F)(F)C(F)(F)C(F)(F)C(F)(F)C(F)(F)C(F)(F)C(F)(F)C(F)(F)C(F)(F)C(F)(F)C(F)(F)C(F)(C(F)(F)F)C(F)(F)F)OCCC(F)(F)C(F)(F)C(F)(F)C(F)(F)C(F)(F)C(F)(F)C(F)(F)C(F)(F)C(F)(F)C(F)(F)C(F)(F)C(F)(F)C(F)(F)C(F)(F)C(F)(C(F)(F)F)C(F)(F)F.[NH4+]	Size	1907.3510000000017	-6.356662	-6.973008099302967	-3.6976410655220437	3.275367033780923	-0.07623116623820822	-0.6925774779212737	2.5827895558596494	0.676313144220121	7.434909614235192	-163.99287040195358	Organic compounds	Organic acids and derivatives	Organic phosphoric acids and derivatives	Phosphate esters	Organic acids and derivatives
GCYXWQUSHADNBF-AAEALURTSA-N	InChI=1S/C151H228N40O47/c1-17-77(10)121(148(236)169-81(14)127(215)177-105(60-87-63-160-92-36-25-24-35-90(87)92)138(226)179-101(56-74(4)5)139(227)188-119(75(6)7)146(234)176-94(37-26-28-52-152)130(218)161-65-111(199)170-93(39-30-54-159-151(156)157)129(217)164-68-118(210)211)190-140(228)103(57-84-31-20-18-21-32-84)180-135(223)99(47-51-116(206)207)175-134(222)95(38-27-29-53-153)172-125(213)79(12)166-…	['Glucagon-like peptide 1 (7-37)']	['L-Histidyl-L-alanyl-L-alpha-glutamylglycyl-L-threonyl-L-phenylalanyl-L-threonyl-L-seryl-L-alpha-aspartyl-L-valyl-L-seryl-L-seryl-L-tyrosyl-L-leucyl-L-alpha-glutamylglycyl-L-glutaminyl-L-alanyl-L-alany\nl-L-lysyl-L-alpha-glutamyl-L-phenylalanyl-L-isoleucyl-L-alanyl-L-tryptophyl-L-leucyl-L-valyl-L-lysylglycyl-L-arginylglycine']	['106612-94-6']	CC[C@H](C)[C@H](NC(=O)[C@H](CC1=CC=CC=C1)NC(=O)[C@H](CCC(O)=O)NC(=O)[C@H](CCCCN)NC(=O)[C@H](C)NC(=O)[C@H](C)NC(=O)[C@H](CCC(N)=O)NC(=O)CNC(=O)[C@H](CCC(O)=O)NC(=O)[C@H](CC(C)C)NC(=O)[C@H](CC1=CC=C(O)C=C1)NC(=O)[C@H](CO)NC(=O)[C@H](CO)NC(=O)[C@@H](NC(=O)[C@H](CC(O)=O)NC(=O)[C@H](CO)NC(=O)[C@@H](NC(=O)[C@H](CC1=CC=CC=C1)NC(=O)[C@@H](NC(=O)CNC(=O)[C@H](CCC(O)=O)NC(=O)[C@H](C)NC(=O)[C@@H](N)CC1=CNC=N…	CCC(C)C(NC(=O)C(Cc1ccccc1)NC(=O)C(CCC(=O)O)NC(=O)C(CCCCN)NC(=O)C(C)NC(=O)C(C)NC(=O)C(CCC(N)=O)NC(=O)CNC(=O)C(CCC(=O)O)NC(=O)C(CC(C)C)NC(=O)C(Cc1ccc(O)cc1)NC(=O)C(CO)NC(=O)C(CO)NC(=O)C(NC(=O)C(CC(=O)O)NC(=O)C(CO)NC(=O)C(NC(=O)C(Cc1ccccc1)NC(=O)C(NC(=O)CNC(=O)C(CCC(=O)O)NC(=O)C(C)NC(=O)C(N)Cc1c[nH]cn1)C(C)O)C(C)O)C(C)C)C(=O)NC(C)C(=O)NC(Cc1c[nH]c2ccccc12)C(=O)NC(CC(C)C)C(=O)NC(C(=O)NC(CCCCN)C(=O)NC…	CCC(C)C(NC(=O)C(Cc1ccccc1)NC(=O)C(CCC(=O)O)NC(=O)C(CCCCN)NC(=O)C(C)NC(=O)C(C)NC(=O)C(CCC(N)=O)NC(=O)CNC(=O)C(CCC(=O)O)NC(=O)C(CC(C)C)NC(=O)C(Cc1ccc(O)cc1)NC(=O)C(CO)NC(=O)C(CO)NC(=O)C(NC(=O)C(CC(=O)O)NC(=O)C(CO)NC(=O)C(NC(=O)C(Cc1ccccc1)NC(=O)C(NC(=O)CNC(=O)C(CCC(=O)O)NC(=O)C(C)NC(=O)C(N)Cc1c[nH]cn1)C(C)O)C(C)O)C(C)C)C(=O)NC(C)C(=O)NC(Cc1c[nH]c2ccccc12)C(=O)NC(CC(C)C)C(=O)NC(C(=O)NC(CCCCN)C(=O)NC…	Size	3355.7179999999908	-4.5795746	-8.167032442469178	-3.502925317905917	4.6641071245632615	1.9462108859544194	-1.6412469850055207	3.0228601395577406	0.7951524768185649	49.69523162962209	91.701148034296	Organic compounds	Organic Polymers	Polypeptides		Organic Polymers
GFOZQXMKARUPQI-DFIBRNPJSA-N	InChI=1S/C121H190N34O35/c1-10-65(8)98(153-115(185)87-32-23-53-155(87)118(188)97(64(6)7)152-100(170)71(124)56-67-24-13-11-14-25-67)116(186)151-85(57-68-26-15-12-16-27-68)114(184)154-99(66(9)156)117(187)150-84(58-69-33-35-70(157)36-34-69)102(172)136-60-92(162)137-76(40-46-94(164)165)106(176)148-83(55-63(4)5)112(182)145-77(37-43-88(125)158)107(177)141-74(30-21-51-133-120(129)130)104(174)147-82(54-62…	['13-Leu-motilin']	['L-Phenylalanyl-L-valyl-L-prolyl-L-isoleucyl-L-phenylalanyl-L-threonyl-L-tyrosylglycyl-L-alpha-glutamyl-L-leucyl-L-glutaminyl-L-arginyl-L-leucyl-L-glutaminyl-L-alpha-glutamyl-L-lysyl-L-alpha-glutamyl-D\n-arginyl-D-asparaginyl-L-lysylglycyl-D-glutamine']	['59530-69-7']	CC[C@H](C)[C@H](NC(=O)[C@@H]1CCCN1C(=O)[C@@H](NC(=O)[C@@H](N)CC1=CC=CC=C1)C(C)C)C(=O)N[C@@H](CC1=CC=CC=C1)C(=O)N[C@@H]([C@@H](C)O)C(=O)N[C@@H](CC1=CC=C(O)C=C1)C(=O)NCC(=O)N[C@@H](CCC(O)=O)C(=O)N[C@@H](CC(C)C)C(=O)N[C@@H](CCC(N)=O)C(=O)N[C@@H](CCCNC(N)=N)C(=O)N[C@@H](CC(C)C)C(=O)N[C@@H](CCC(N)=O)C(=O)N[C@@H](CCC(O)=O)C(=O)N[C@@H](CCCCN)C(=O)N[C@@H](CCC(O)=O)C(=O)N[C@H](CCCNC(N)=N)C(=O)N[C@H](CC(N)…	CCC(C)C(NC(=O)C1CCCN1C(=O)C(NC(=O)C(N)Cc1ccccc1)C(C)C)C(=O)NC(Cc1ccccc1)C(=O)NC(C(=O)NC(Cc1ccc(O)cc1)C(=O)NCC(=O)NC(CCC(=O)O)C(=O)NC(CC(C)C)C(=O)NC(CCC(N)=O)C(=O)NC(CCCNC(=N)N)C(=O)NC(CC(C)C)C(=O)NC(CCC(N)=O)C(=O)NC(CCC(=O)O)C(=O)NC(CCCCN)C(=O)NC(CCC(=O)O)C(=O)NC(CCCNC(=N)N)C(=O)NC(CC(N)=O)C(=O)NC(CCCCN)C(=O)NCC(=O)NC(CCC(N)=O)C(=O)O)C(C)O	CCC(C)C(NC(=O)C1CCCN1C(=O)C(NC(=O)C(N)Cc1ccccc1)C(C)C)C(=O)NC(Cc1ccccc1)C(=O)NC(C(=O)NC(Cc1ccc(O)cc1)C(=O)NCC(=O)NC(CCC(=O)O)C(=O)NC(CC(C)C)C(=O)NC(CCC(N)=O)C(=O)NC(CCCN=C(N)N)C(=O)NC(CC(C)C)C(=O)NC(CCC(N)=O)C(=O)NC(CCC(=O)O)C(=O)NC(CCCCN)C(=O)NC(CCC(=O)O)C(=O)NC(CCCNC(=N)N)C(=O)NC(CC(N)=O)C(=O)NC(CCCCN)C(=O)NCC(=O)NC(CCC(N)=O)C(=O)O)C(C)O	Size	2681.053999999998	-4.097165	-8.261631284277676	-3.2968439680122272	4.964787316265449	2.3311404578648434	-1.8333257229371527	3.1314615933282965	0.785067740775577	50.11601983711904	90.22898540732206	Organic compounds	Organic Polymers	Polypeptides		Organic Polymers
GHOXVFYORXUCPY-PKMGYIMSSA-N	InChI=1S/C88H97Cl2N9O33/c1-33(2)8-6-4-5-7-9-60(108)94-68-74(113)71(110)58(31-101)129-87(68)132-78-55-25-40-26-56(78)126-52-17-13-38(23-47(52)90)77(131-86-67(92-34(3)103)73(112)70(109)57(30-100)128-86)69-84(121)98-66(85(122)123)45-28-42(105)29-54(127-88-76(115)75(114)72(111)59(32-102)130-88)61(45)44-22-37(12-14-49(44)106)63(81(118)99-69)96-83(120)65(40)97-82(119)64-39-20-41(104)27-43(21-39)124-53-…	['Teichomycin A2 factor 2']	['(1S,2R,19R,22R,34S,37R,40R,52S)-2-{[(2R,3R,4R,5S,6R)-3-Acetamido-4,5-dihydroxy-6-(hydroxymethyl)oxan-2-yl]oxy}-22-amino-5,15-dichloro-64-({(2S,3R,4R,5S,6R)-4,5-dihydroxy-6-(hydroxymethyl)-3-[(8-methyl\nnonanoyl)amino]oxan-2-yl}oxy)-26,31,44,49-tetrahydroxy-21,35,38,54,56,59-hexaoxo-47-{[(2R,3S,4S,5S,6R)-3,4,5-trihydroxy-6-(hydroxymethyl)oxan-2-yl]oxy}-7,13,28-trioxa-20,36,39,53,55,58-hexaazaund…	['91032-26-7']	[H][C@]1(O[C@@H]2O[C@H](CO)[C@@H](O)[C@H](O)[C@H]2NC(C)=O)[C@@H]2NC(=O)[C@H](NC(=O)[C@@H]3NC(=O)[C@H]4NC(=O)[C@@H](CC5=CC=C(OC6=C(O[C@@H]7O[C@H](CO)[C@@H](O)[C@H](O)[C@H]7NC(=O)CCCCCCC(C)C)C(OC7=C(Cl)C=C1C=C7)=CC3=C6)C(Cl)=C5)NC(=O)[C@H](N)C1=CC(OC3=CC4=CC(O)=C3)=C(O)C=C1)C1=CC(=C(O)C=C1)C1=C(C=C(O)C=C1O[C@H]1O[C@H](CO)[C@@H](O)[C@H](O)[C@@H]1O)[C@H](NC2=O)C(O)=O	CC(=O)NC1C(OC2c3ccc(c(Cl)c3)Oc3cc4cc(c3OC3OC(CO)C(O)C(O)C3NC(=O)CCCCCCC(C)C)Oc3ccc(cc3Cl)CC3NC(=O)C(N)c5ccc(O)c(c5)Oc5cc(O)cc(c5)C(NC3=O)C(=O)NC4C(=O)NC3C(=O)NC2C(=O)NC(C(=O)O)c2cc(O)cc(OC4OC(CO)C(O)C(O)C4O)c2-c2cc3ccc2O)OC(CO)C(O)C1O	CC(=O)NC1C(OC2c3ccc(c(Cl)c3)Oc3cc4cc(c3OC3OC(CO)C(O)C(O)C3NC(=O)CCCCCCC(C)C)Oc3ccc(cc3Cl)CC3NC(=O)C(N)c5ccc(O)c(c5)Oc5cc(O)cc(c5)C(NC3=O)C(=O)NC4C(=O)NC3C(=O)NC2C(=O)NC(C(=O)O)c2cc(O)cc(OC4OC(CO)C(O)C(O)C4O)c2-c2cc3ccc2O)OC(CO)C(O)C1O	Size	1879.6800000000003	-4.1174607	-7.376480789484233	-3.2973756591456764	4.079105130338556	2.1566231954804804	-1.1023968689775452	2.976708261361011	0.7829335045610749	31.144521279367297	167.154836309319	Organic compounds	Organic acids and derivatives	Carboxylic acids and derivatives	Amino acids, peptides, and analogues	Organic acids and derivatives
GJNXBNATEDXMAK-PFLSVRRQSA-N	InChI=1S/C80H113ClN18O13/c1-9-84-79(85-10-2)88-38-17-15-24-60(70(104)94-62(41-49(5)6)71(105)93-61(25-16-18-39-89-80(86-11-3)87-12-4)78(112)99-40-20-26-68(99)77(111)90-50(7)69(82)103)92-73(107)64(44-53-30-35-59(102)36-31-53)97-76(110)67(48-100)98-75(109)66(46-55-21-19-37-83-47-55)96-74(108)65(43-52-28-33-58(81)34-29-52)95-72(106)63(91-51(8)101)45-54-27-32-56-22-13-14-23-57(56)42-54/h13-14,19,21-23…	['Ganirelix']	[nan]	['124904-93-4']	CCNC(NCC)=NCCCC[C@@H](NC(=O)[C@H](CC1=CC=C(O)C=C1)NC(=O)[C@H](CO)NC(=O)[C@@H](CC1=CN=CC=C1)NC(=O)[C@@H](CC1=CC=C(Cl)C=C1)NC(=O)[C@@H](CC1=CC2=C(C=CC=C2)C=C1)NC(C)=O)C(=O)N[C@@H](CC(C)C)C(=O)N[C@@H](CCCCN=C(NCC)NCC)C(=O)N1CCC[C@H]1C(=O)N[C@H](C)C(N)=O	CCNC(=NCCCCC(NC(=O)C(Cc1ccc(O)cc1)NC(=O)C(CO)NC(=O)C(Cc1cccnc1)NC(=O)C(Cc1ccc(Cl)cc1)NC(=O)C(Cc1ccc2ccccc2c1)NC(C)=O)C(=O)NC(CC(C)C)C(=O)NC(CCCCN=C(NCC)NCC)C(=O)N1CCCC1C(=O)NC(C)C(N)=O)NCC	CCN=C(NCC)NCCCCC(NC(=O)C(CC(C)C)NC(=O)C(CCCCN=C(NCC)NCC)NC(=O)C(Cc1ccc(O)cc1)NC(=O)C(CO)NC(=O)C(Cc1cccnc1)NC(=O)C(Cc1ccc(Cl)cc1)NC(=O)C(Cc1ccc2ccccc2c1)NC(C)=O)C(=O)N1CCCC1C(=O)NC(C)C(N)=O	Size	1570.3500000000004	-4.013056	-5.690470879329924	-3.2146069030153335	2.4758639763145904	2.182940667491142	0.5055255795303715	2.9813895558449617	0.785793062008598	53.78564675133284	88.04982234146773	Organic compounds	Organic Polymers	Polypeptides		Organic Polymers
GQLCLPLEEOUJQC-ZTQDTCGGSA-N	InChI=1S/C78H98N4O20/c1-13-57(53-43-67(93-7)73(97-11)68(44-53)94-8)75(85)81-37-17-15-25-59(81)77(87)101-61(31-27-49-29-33-63(89-3)65(39-49)91-5)51-21-19-23-55(41-51)99-47-71(83)79-35-36-80-72(84)48-100-56-24-20-22-52(42-56)62(32-28-50-30-34-64(90-4)66(40-50)92-6)102-78(88)60-26-16-18-38-82(60)76(86)58(14-2)54-45-69(95-9)74(98-12)70(46-54)96-10/h19-24,29-30,33-34,39-46,57-62H,13-18,25-28,31-32,35-…	['AP 1903']	["[{[(Ethane-1,2-diyl)bis(azanediyl)(2-oxoethane-2,1-diyl)oxy]-3,1-phenylene}-(1R)-3-(3,4-dimethoxyphenyl)propane-1,1-diyl] (2S,2'S)bis{1-[(2S)-2-(3,4,5-trimethoxyphenyl)butanoyl]piperidine-2-carboxylat\ne}"]	['195514-63-7']	CC[C@H](C(=O)N1CCCC[C@H]1C(=O)O[C@H](CCC1=CC(OC)=C(OC)C=C1)C1=CC(OCC(=O)NCCNC(=O)COC2=CC=CC(=C2)[C@@H](CCC2=CC(OC)=C(OC)C=C2)OC(=O)[C@@H]2CCCCN2C(=O)[C@@H](CC)C2=CC(OC)=C(OC)C(OC)=C2)=CC=C1)C1=CC(OC)=C(OC)C(OC)=C1	CCC(C(=O)N1CCCCC1C(=O)OC(CCc1ccc(OC)c(OC)c1)c1cccc(OCC(=O)NCCNC(=O)COc2cccc(C(CCc3ccc(OC)c(OC)c3)OC(=O)C3CCCCN3C(=O)C(CC)c3cc(OC)c(OC)c(OC)c3)c2)c1)c1cc(OC)c(OC)c(OC)c1	CCC(C(=O)N1CCCCC1C(=O)OC(CCc1ccc(OC)c(OC)c1)c1cccc(OCC(=O)NCCNC(=O)COc2cccc(C(CCc3ccc(OC)c(OC)c3)OC(=O)C3CCCCN3C(=O)C(CC)c3cc(OC)c(OC)c(OC)c3)c2)c1)c1cc(OC)c(OC)c(OC)c1	Size	1411.6499999999985	-4.463445	-8.21414532827658	-3.4469520836639616	4.767193244612618	1.6862818466981853	-2.0644182958034913	2.7027749488091266	0.7662565136713911	45.97079656041865	56.22361798679854	Organic compounds	Phenylpropanoids and polyketides	Linear 1,3-diarylpropanoids		Other
GUCYBPFJNGVFEB-XELKFLSISA-N	InChI=1S/C78H126N30O18S4/c1-39(2)28-49(99-57(111)32-93-56(110)31-94-63(115)45(79)16-10-24-89-75(81)82)66(118)103-53-36-128-130-38-55(72(124)107-60(40(3)4)73(125)96-34-58(112)97-46(62(80)114)17-11-25-90-76(83)84)106-74(126)61(41(5)6)108-71(123)54-37-129-127-35-52(104-68(120)51(102-70(53)122)30-43-20-22-44(109)23-21-43)69(121)100-47(18-12-26-91-77(85)86)64(116)95-33-59(113)98-48(19-13-27-92-78(87)8…	['Iseganan']	['L-Arginylglycylglycyl-N-[(1R,4S,7R,12R,15S,18R,21S,24S,30S)-12-({(2S)-1-[(2-{[(2S)-1-amino-5-carbamimidamido-1-oxopentan-2-yl]amino}-2-oxoethyl)amino]-3-methyl-1-oxobutan-2-yl}carbamoyl)-21-benzyl-24,\n30-bis(3-carbamimidamidopropyl)-4-[(4-hydroxyphenyl)methyl]-3,6,14,17,20,23,26,29,32-nonaoxo-15-(propan-2-yl)-9,10,34,35-tetrathia-2,5,13,16,19,22,25,28,31-nonaazabicyclo[16.14.4]hexatriacontan-7…	['257277-05-7']	CC(C)C[C@H](NC(=O)CNC(=O)CNC(=O)[C@@H](N)CCCNC(N)=N)C(=O)N[C@H]1CSSC[C@H](NC(=O)[C@@H](NC(=O)[C@@H]2CSSC[C@H](NC(=O)[C@H](CC3=CC=C(O)C=C3)NC1=O)C(=O)N[C@@H](CCCNC(N)=N)C(=O)NCC(=O)N[C@@H](CCCNC(N)=N)C(=O)N[C@@H](CC1=CC=CC=C1)C(=O)N2)C(C)C)C(=O)N[C@@H](C(C)C)C(=O)NCC(=O)N[C@@H](CCCNC(N)=N)C(N)=O	CC(C)CC(NC(=O)CNC(=O)CNC(=O)C(N)CCCNC(=N)N)C(=O)NC1CSSCC(C(=O)NC(C(=O)NCC(=O)NC(CCCNC(=N)N)C(N)=O)C(C)C)NC(=O)C(C(C)C)NC(=O)C2CSSCC(NC(=O)C(Cc3ccc(O)cc3)NC1=O)C(=O)NC(CCCNC(=N)N)C(=O)NCC(=O)NC(CCCNC(=N)N)C(=O)NC(Cc1ccccc1)C(=O)N2	CC(C)CC(NC(=O)CNC(=O)CNC(=O)C(N)CCCN=C(N)N)C(=O)NC1CSSCC(C(=O)NC(C(=O)NCC(=O)NC(CCCNC(=N)N)C(N)=O)C(C)C)NC(=O)C(C(C)C)NC(=O)C2CSSCC(NC(=O)C(Cc3ccc(O)cc3)NC1=O)C(=O)NC(CCCNC(=N)N)C(=O)NCC(=O)NC(CCCNC(=N)N)C(=O)NC(Cc1ccccc1)C(=O)N2	Size	1900.3260000000012	-4.3062973	-8.052632345424495	-3.319123389448337	4.733508955976158	1.9725307962893697	-1.7738042350735523	2.959704720902606	0.8224743927888468	53.62633020032012	94.02616805941932	Organic compounds	Organic Polymers	Polypeptides		Organic Polymers
GUKVIRCHWVCSIZ-ROKJYLDNSA-N	InChI=1S/C182H310N40O35/c1-48-109(42)146(165(240)190-89-134(225)193-129(181(256)257)82-97(18)19)217-159(234)123(79-94(12)13)199-155(230)120(76-91(6)7)196-151(226)114(47)192-133(224)88-189-164(239)135(98(20)21)207-178(253)149(112(45)51-4)220-175(250)145(108(40)41)214-172(247)142(105(34)35)213-174(249)144(107(38)39)216-177(252)148(111(44)50-3)219-161(236)125(81-96(16)17)202-167(242)137(100(24)25)20…	['Lusupultide']	[nan]	['200074-80-2']	CC[C@H](C)[C@H](NC(=O)[C@H](CC(C)C)NC(=O)[C@H](CC(C)C)NC(=O)[C@H](C)NC(=O)CNC(=O)[C@@H](NC(=O)[C@@H](NC(=O)[C@@H](NC(=O)[C@@H](NC(=O)[C@@H](NC(=O)[C@@H](NC(=O)[C@H](CC(C)C)NC(=O)[C@@H](NC(=O)[C@@H](NC(=O)[C@@H](NC(=O)[C@@H](NC(=O)[C@@H](NC(=O)[C@@H](NC(=O)[C@@H](NC(=O)[C@H](CC(C)C)NC(=O)[C@H](CC(C)C)NC(=O)[C@H](CCCNC(N)=N)NC(=O)[C@H](CCCCN)NC(=O)[C@H](CC(C)C)NC(=O)[C@H](CC1=CN=CN1)NC(=O)[C@@H](NC…	CCC(C)C(NC(=O)C(CC(C)C)NC(=O)C(CC(C)C)NC(=O)C(C)NC(=O)CNC(=O)C(NC(=O)C(NC(=O)C(NC(=O)C(NC(=O)C(NC(=O)C(NC(=O)C(CC(C)C)NC(=O)C(NC(=O)C(NC(=O)C(NC(=O)C(NC(=O)C(NC(=O)C(NC(=O)C(NC(=O)C(CC(C)C)NC(=O)C(CC(C)C)NC(=O)C(CCCNC(=N)N)NC(=O)C(CCCCN)NC(=O)C(CC(C)C)NC(=O)C(Cc1cnc[nH]1)NC(=O)C(NC(=O)C1CCCN1C(=O)C(Cc1ccccc1)NC(=O)C(Cc1ccccc1)NC(=O)C1CCCN1C(=O)C(NC(=O)CN)C(C)CC)C(C)C)C(C)CC)C(C)C)C(C)C)C(C)C)C(C)…	CCC(C)C(NC(=O)C(CC(C)C)NC(=O)C(CC(C)C)NC(=O)C(C)NC(=O)CNC(=O)C(NC(=O)C(NC(=O)C(NC(=O)C(NC(=O)C(NC(=O)C(NC(=O)C(CC(C)C)NC(=O)C(NC(=O)C(NC(=O)C(NC(=O)C(NC(=O)C(NC(=O)C(NC(=O)C(NC(=O)C(CC(C)C)NC(=O)C(CC(C)C)NC(=O)C(CCCN=C(N)N)NC(=O)C(CCCCN)NC(=O)C(CC(C)C)NC(=O)C(Cc1cnc[nH]1)NC(=O)C(NC(=O)C1CCCN1C(=O)C(Cc1ccccc1)NC(=O)C(Cc1ccccc1)NC(=O)C1CCCN1C(=O)C(NC(=O)CN)C(C)CC)C(C)C)C(C)CC)C(C)C)C(C)C)C(C)C)C(C)…	Size	3618.726999999986	-4.353459	-8.068217563140662	-3.4216581927296414	4.646559370411021	2.2050969321464455	-1.5096617423606413	3.136897628050379	0.7958740553915528	50.786284971144525	89.69304309895978	Organic compounds	Organic Polymers	Polypeptides		Organic Polymers
GVUGOAYIVIDWIO-UFWWTJHBSA-N	InChI=1S/C270H401N73O83S7/c1-24-134(19)217(262(420)293-112-201(355)298-161(69-74-205(359)360)229(387)301-160(45-35-82-286-269(279)280)228(386)333-192(119-428)255(413)307-162(68-73-198(274)352)230(388)316-176(94-141-54-64-150(350)65-55-141)241(399)304-159(44-34-81-285-268(277)278)227(385)325-186(105-212(373)374)248(406)313-169(87-127(5)6)235(393)302-158(43-31-33-80-272)226(384)318-179(97-144-108-2…	['Nepidermin']	[nan]	['62253-63-8']	CC[C@H](C)[C@H](NC(=O)[C@H](CC1=CC=C(O)C=C1)NC(=O)CNC(=O)[C@@H](NC(=O)[C@@H](NC(=O)[C@H](CS)NC(=O)[C@H](CC(N)=O)NC(=O)[C@H](CS)NC(=O)[C@H](C)NC(=O)[C@H](CC1=CC=C(O)C=C1)NC(=O)[C@H](CCCCN)NC(=O)[C@H](CC(O)=O)NC(=O)[C@H](CC(C)C)NC(=O)[C@H](C)NC(=O)[C@H](CCC(O)=O)NC(=O)[C@@H](NC(=O)[C@H](CC1=CC=C(O)C=C1)NC(=O)[C@H](CCSC)NC(=O)[C@H](CS)NC(=O)[C@@H](NC(=O)CNC(=O)[C@H](CC(O)=O)NC(=O)[C@H](CC1=CN=CN1)NC…	CCC(C)C(NC(=O)C(Cc1ccc(O)cc1)NC(=O)CNC(=O)C(NC(=O)C(NC(=O)C(CS)NC(=O)C(CC(N)=O)NC(=O)C(CS)NC(=O)C(C)NC(=O)C(Cc1ccc(O)cc1)NC(=O)C(CCCCN)NC(=O)C(CC(=O)O)NC(=O)C(CC(C)C)NC(=O)C(C)NC(=O)C(CCC(=O)O)NC(=O)C(NC(=O)C(Cc1ccc(O)cc1)NC(=O)C(CCSC)NC(=O)C(CS)NC(=O)C(NC(=O)CNC(=O)C(CC(=O)O)NC(=O)C(Cc1cnc[nH]1)NC(=O)C(CC(C)C)NC(=O)C(CS)NC(=O)C(Cc1ccc(O)cc1)NC(=O)CNC(=O)C(CC(=O)O)NC(=O)C(Cc1cnc[nH]1)NC(=O)C(CO)N…	CCC(C)C(NC(=O)C(Cc1ccc(O)cc1)NC(=O)CNC(=O)C(NC(=O)C(NC(=O)C(CS)NC(=O)C(CC(N)=O)NC(=O)C(CS)NC(=O)C(C)NC(=O)C(Cc1ccc(O)cc1)NC(=O)C(CCCCN)NC(=O)C(CC(=O)O)NC(=O)C(CC(C)C)NC(=O)C(C)NC(=O)C(CCC(=O)O)NC(=O)C(NC(=O)C(Cc1ccc(O)cc1)NC(=O)C(CCSC)NC(=O)C(CS)NC(=O)C(NC(=O)CNC(=O)C(CC(=O)O)NC(=O)C(Cc1c[nH]cn1)NC(=O)C(CC(C)C)NC(=O)C(CS)NC(=O)C(Cc1ccc(O)cc1)NC(=O)CNC(=O)C(CC(=O)O)NC(=O)C(Cc1cnc[nH]1)NC(=O)C(CO)N…	Size	6222.074999999987	-4.3063707	-7.855875537966528	-3.3382810262828855	4.517594511683643	2.4875645166584843	-1.0619402962388733	3.4556542154447696	0.8283423313430198	50.74699058540913	91.28191867738332	Organic compounds	Organic Polymers	Polypeptides		Organic Polymers
HBMCYCKNGADUQP-CFIKXUEXSA-N	InChI=1S/C107H179N35O36S7/c1-51(2)33-64(129-91(163)62(20-11-15-30-111)127-100(172)71(44-147)135-103(175)73(47-181)137-93(165)60(18-9-13-28-109)124-85(157)53(5)121-77(150)36-117-87(159)58(17-8-12-27-108)126-99(171)70(43-146)134-92(164)61(19-10-14-29-110)125-86(158)57(112)45-179)95(167)128-63(26-32-185-7)94(166)130-65(34-55-22-24-56(149)25-23-55)96(168)131-66(35-81(154)155)97(169)138-76(50-184)104(…	['Leconotide']	['L-Cysteinyl-L-lysyl-L-seryl-L-lysylglycyl-L-alanyl-L-lysyl-L-cysteinyl-L-seryl-L-lysyl-L-leucyl-L-methionyl-L-tyrosyl-L-alpha-aspartyl-L-cysteinyl-3-sulfanylidene-L-alanyl-L-serylglycyl-L-seryl-3-sulf\nanylidene-L-alanyl-L-serylglycyl-L-threonyl-L-valylglycyl-L-arginyl-3-sulfanylidene-L-alaninamide']	['247207-64-3']	CSCC[C@H](NC(=O)[C@H](CC(C)C)NC(=O)[C@H](CCCCN)NC(=O)[C@H](CO)NC(=O)[C@H](CS)NC(=O)[C@H](CCCCN)NC(=O)[C@H](C)NC(=O)CNC(=O)[C@H](CCCCN)NC(=O)[C@H](CO)NC(=O)[C@H](CCCCN)NC(=O)[C@@H](N)CS)C(=O)N[C@@H](CC1=CC=C(O)C=C1)C(=O)N[C@@H](CC(O)=O)C(=O)N[C@@H](CS)C(=O)N[C@@H](C=S)C(=O)N[C@@H](CO)C(=O)NCC(=O)N[C@@H](CO)C(=O)N[C@@H](C=S)C(=O)N[C@@H](CO)C(=O)NCC(=O)N[C@@H]([C@@H](C)O)C(=O)N[C@@H](C(C)C)C(=O)NCC(…	CSCCC(NC(=O)C(CC(C)C)NC(=O)C(CCCCN)NC(=O)C(CO)NC(=O)C(CS)NC(=O)C(CCCCN)NC(=O)C(C)NC(=O)CNC(=O)C(CCCCN)NC(=O)C(CO)NC(=O)C(CCCCN)NC(=O)C(N)CS)C(=O)NC(Cc1ccc(O)cc1)C(=O)NC(CC(=O)O)C(=O)NC(CS)C(=O)NC(C=S)C(=O)NC(CO)C(=O)NCC(=O)NC(CO)C(=O)NC(C=S)C(=O)NC(CO)C(=O)NCC(=O)NC(C(=O)NC(C(=O)NCC(=O)NC(CCCNC(=N)N)C(=O)NC(C=S)C(N)=O)C(C)C)C(C)O	CSCCC(NC(=O)C(CC(C)C)NC(=O)C(CCCCN)NC(=O)C(CO)NC(=O)C(CS)NC(=O)C(CCCCN)NC(=O)C(C)NC(=O)CNC(=O)C(CCCCN)NC(=O)C(CO)NC(=O)C(CCCCN)NC(=O)C(N)CS)C(=O)NC(Cc1ccc(O)cc1)C(=O)NC(CC(=O)O)C(=O)NC(CS)C(=O)NC(C=S)C(=O)NC(CO)C(=O)NCC(=O)NC(CO)C(=O)NC(C=S)C(=O)NC(CO)C(=O)NCC(=O)NC(C(=O)NC(C(=O)NCC(=O)NC(CCCN=C(N)N)C(=O)NC(C=S)C(N)=O)C(C)C)C(C)O	Size	2756.286999999996	-4.107618	-6.134396442586135	-3.191341583849694	2.9430548587364407	2.332706561901729	0.30592799417152966	3.2489828529079703	0.7893595711402166	49.22779554871413	90.94391543172362	Organic compounds	Organic acids and derivatives	Peptidomimetics	Hybrid peptides	Organic acids and derivatives
HDKMSGKLRVZCOD-SXMMSQOJSA-N	InChI=1S/C69H92Cl2N18O13/c1-37(2)30-52(84-60(95)50(12-7-27-77-68(73)74)82-63(98)54(33-42-19-25-46(92)26-20-42)86-65(100)56(36-90)87-59(94)48(72)34-43-35-79-49-11-6-5-10-47(43)49)61(96)83-51(13-8-28-78-69(75)76)67(102)89-29-9-14-57(89)66(101)80-38(3)58(93)88-64(99)55(32-41-17-23-45(71)24-18-41)85-62(97)53(81-39(4)91)31-40-15-21-44(70)22-16-40/h5-6,10-11,15-26,35,37-38,48,50-57,79,90,92H,7-9,12-14,…	['LHRH, N-ac-(4-Cl-Phe)(1,2)-trp(3)-arg(6)-alanh2(10)-']	['D-Tryptophyl-L-seryl-L-tyrosyl-N~5~-(diaminomethylidene)-D-ornithyl-L-leucyl-N~5~-(diaminomethylidene)-L-ornithyl-L-prolyl-N-[(2R)-2-[(N-acetyl-4-chloro-D-phenylalanyl)amino]-3-(4-chlorophenyl)propano\nyl]-D-alaninamide']	['81608-49-3']	CC(C)C[C@H](NC(=O)[C@@H](CCCN=C(N)N)NC(=O)[C@H](CC1=CC=C(O)C=C1)NC(=O)[C@H](CO)NC(=O)[C@H](N)CC1=CNC2=CC=CC=C12)C(=O)N[C@@H](CCCN=C(N)N)C(=O)N1CCC[C@H]1C(=O)N[C@H](C)C(=O)NC(=O)[C@@H](CC1=CC=C(Cl)C=C1)NC(=O)[C@@H](CC1=CC=C(Cl)C=C1)NC(C)=O	CC(=O)NC(Cc1ccc(Cl)cc1)C(=O)NC(Cc1ccc(Cl)cc1)C(=O)NC(=O)C(C)NC(=O)C1CCCN1C(=O)C(CCCN=C(N)N)NC(=O)C(CC(C)C)NC(=O)C(CCCN=C(N)N)NC(=O)C(Cc1ccc(O)cc1)NC(=O)C(CO)NC(=O)C(N)Cc1c[nH]c2ccccc12	CC(=O)NC(Cc1ccc(Cl)cc1)C(=O)NC(Cc1ccc(Cl)cc1)C(=O)NC(=O)C(C)NC(=O)C1CCCN1C(=O)C(CCCN=C(N)N)NC(=O)C(CC(C)C)NC(=O)C(CCCN=C(N)N)NC(=O)C(Cc1ccc(O)cc1)NC(=O)C(CO)NC(=O)C(N)Cc1c[nH]c2ccccc12	Size	1452.5139999999994	-3.9749923	-5.649511726650111	-3.159605815499372	2.489905911150739	2.187128043001128	0.5126086003629937	3.002514511513733	0.7835571625360137	53.24417369724865	89.07555659155533	Organic compounds	Organic acids and derivatives	Carboxylic acids and derivatives	Amino acids, peptides, and analogues	Organic acids and derivatives
HESNYEPKIOSERY-CLJOTBCESA-N	InChI=1S/C78H110O54/c1-27(79)55(85)111-35(9)63(93)119-41(15)69(99)117-33(7)61(91)109-25-51(129-75(105)47(21)125-71(101)43(17)121-65(95)37(11)113-57(87)29(3)81)53(131-77(107)49(23)127-73(103)45(19)123-67(97)39(13)115-59(89)31(5)83)54(132-78(108)50(24)128-74(104)46(20)124-68(98)40(14)116-60(90)32(6)84)52(130-76(106)48(22)126-72(102)44(18)122-66(96)38(12)114-58(88)30(4)82)26-110-62(92)34(8)118-70(10…	['Glucitol, 1,2,3,4,5,6-hexakis[2-[2-[2-(2-hydroxy-1-oxopropoxy)-1-oxopropoxy]-1-oxopropoxy]propanoate]']	['1,2,3,4,5,6-Hexakis-O-(2-{[2-({2-[(2-hydroxypropanoyl)oxy]propanoyl}oxy)propanoyl]oxy}propanoyl)-D-glucitol']	['201167-74-0']	CC(O)C(=O)OC(C)C(=O)OC(C)C(=O)OC(C)C(=O)OC[C@@H](OC(=O)C(C)OC(=O)C(C)OC(=O)C(C)OC(=O)C(C)O)[C@@H](OC(=O)C(C)OC(=O)C(C)OC(=O)C(C)OC(=O)C(C)O)[C@H](OC(=O)C(C)OC(=O)C(C)OC(=O)C(C)OC(=O)C(C)O)[C@H](COC(=O)C(C)OC(=O)C(C)OC(=O)C(C)OC(=O)C(C)O)OC(=O)C(C)OC(=O)C(C)OC(=O)C(C)OC(=O)C(C)O	CC(O)C(=O)OC(C)C(=O)OC(C)C(=O)OC(C)C(=O)OCC(OC(=O)C(C)OC(=O)C(C)OC(=O)C(C)OC(=O)C(C)O)C(OC(=O)C(C)OC(=O)C(C)OC(=O)C(C)OC(=O)C(C)O)C(OC(=O)C(C)OC(=O)C(C)OC(=O)C(C)OC(=O)C(C)O)C(COC(=O)C(C)OC(=O)C(C)OC(=O)C(C)OC(=O)C(C)O)OC(=O)C(C)OC(=O)C(C)OC(=O)C(C)OC(=O)C(C)O	CC(O)C(=O)OC(C)C(=O)OC(C)C(=O)OC(C)C(=O)OCC(OC(=O)C(C)OC(=O)C(C)OC(=O)C(C)OC(=O)C(C)O)C(OC(=O)C(C)OC(=O)C(C)OC(=O)C(C)OC(=O)C(C)O)C(OC(=O)C(C)OC(=O)C(C)OC(=O)C(C)OC(=O)C(C)O)C(COC(=O)C(C)OC(=O)C(C)OC(=O)C(C)OC(=O)C(C)O)OC(=O)C(C)OC(=O)C(C)OC(=O)C(C)OC(=O)C(C)O	Size	1911.6839999999995	-3.8763895	-7.11527498998525	-3.1189788847994184	3.9962961051858312	2.405026604193301	-0.8338588846802366	3.162437220505595	0.7081418354444671	114.11651503876602	-24.26284433253949	Organic compounds	Organic acids and derivatives	Peptidomimetics	Depsipeptides	Organic acids and derivatives
HKEDBKXRDHFCFB-LUAQNYIXSA-N	InChI=1S/C98H155NO46/c1-16-93(11,127)26-18-20-45(34-101)81(125)139-75-41(4)132-87(73(122)69(75)118)145-94(12,17-2)27-19-21-44(33-100)80(124)137-57-32-98(90(126)144-89-79(68(117)62(111)50(36-103)135-89)143-86-74(123)77(141-85-72(121)66(115)61(110)49(35-102)133-85)76(42(5)131-86)140-84-71(120)63(112)51(37-104)134-84)47(30-91(57,7)8)46-22-23-54-95(13)28-25-56(92(9,10)53(95)24-29-96(54,14)97(46,15)31…	['Avicin D']	['alpha-L-Arabinofuranosyl-(1->4)-[beta-D-glucopyranosyl-(1->3)]-6-deoxy-alpha-L-mannopyranosyl-(1->2)-1-O-(21beta-{[(2E,6R)-6-({6-deoxy-4-O-[(2E,6R)-6-hydroxy-2-(hydroxymethyl)-6-methylocta-2,7-dienoyl\n]-beta-D-glucopyranosyl}oxy)-2-(hydroxymethyl)-6-methylocta-2,7-dienoyl]oxy}-16alpha-hydroxy-28-oxo-3beta-{[beta-D-xylopyranosyl-(1->2)-6-deoxy-beta-D-galactopyranosyl-(1->6)-2-acetamido-2-deoxy-…	['197787-20-5']	C[C@H]1O[C@@H](OC[C@H]2O[C@@H](O[C@H]3CC[C@@]4(C)[C@@H](CC[C@]5(C)[C@@H]4CC=C4[C@@H]6CC(C)(C)[C@H](C[C@@]6([C@H](O)C[C@@]54C)C(=O)O[C@@H]4O[C@H](CO)[C@@H](O)[C@H](O)[C@H]4O[C@@H]4O[C@@H](C)[C@H](O[C@@H]5O[C@@H](CO)[C@H](O)[C@H]5O)[C@@H](O[C@@H]5O[C@H](CO)[C@@H](O)[C@H](O)[C@H]5O)[C@H]4O)OC(=O)C(\CO)=C\CC[C@@](C)(O[C@@H]4O[C@H](C)[C@@H](OC(=O)C(\CO)=C\CC[C@@](C)(O)C=C)[C@H](O)[C@H]4O)C=C)C3(C)C)[C…	C=CC(C)(O)CCC=C(CO)C(=O)OC1C(C)OC(OC(C)(C=C)CCC=C(CO)C(=O)OC2CC3(C(=O)OC4OC(CO)C(O)C(O)C4OC4OC(C)C(OC5OC(CO)C(O)C5O)C(OC5OC(CO)C(O)C(O)C5O)C4O)C(O)CC4(C)C(=CCC5C6(C)CCC(OC7OC(COC8OC(C)C(O)C(O)C8OC8OCC(O)C(O)C8O)C(O)C(O)C7NC(C)=O)C(C)(C)C6CCC54C)C3CC2(C)C)C(O)C1O	C=CC(C)(O)CCC=C(CO)C(=O)OC1C(C)OC(OC(C)(C=C)CCC=C(CO)C(=O)OC2CC3(C(=O)OC4OC(CO)C(O)C(O)C4OC4OC(C)C(OC5OC(CO)C(O)C5O)C(OC5OC(CO)C(O)C(O)C5O)C4O)C(O)CC4(C)C(=CCC5C6(C)CCC(OC7OC(COC8OC(C)C(O)C(O)C8OC8OCC(O)C(O)C8O)C(O)C(O)C7NC(C)=O)C(C)(C)C6CCC54C)C3CC2(C)C)C(O)C1O	Size	2083.279	-5.5153327	-8.31832120237242	-3.4373060230105454	4.881015179361874	0.8034147228461791	-1.9995737662957944	2.8814414130660806	0.7967608225108225	87.24160275092684	138.76540750811537	Organic compounds	Lipids and lipid-like molecules	Prenol lipids	Terpene glycosides	Lipids and lipid-like molecules
HOWHQWFXSLOJEF-MGZLOUMQSA-N	InChI=1S/C85H144N26O28S/c1-43(2)65(106-67(121)44(3)89)77(131)100-49(25-27-61(91)115)71(125)104-55(41-112)75(129)101-52(19-8-11-32-88)79(133)109-35-14-22-58(109)81(135)108-34-13-21-57(108)76(130)105-56(42-113)74(128)98-47(18-7-10-31-87)69(123)97-48(20-12-33-95-85(93)94)70(124)102-53(39-63(117)118)80(134)110-36-15-23-59(110)82(136)111-37-16-24-60(111)84(138)139-83(137)54(40-64(119)120)103-78(132)66…	['Systemin']	['(2S)-3-Carboxy-2-[(L-lysyl-L-methionyl-L-glutaminyl-L-threonyl)amino]propanoyl L-alanyl-L-valyl-L-glutaminyl-L-seryl-L-lysyl-L-prolyl-L-prolyl-L-seryl-L-lysyl-N~5~-(diaminomethylidene)-L-ornithyl-L-al\npha-aspartyl-L-prolyl-L-prolinate']	['137181-56-7']	CSCC[C@H](NC(=O)[C@@H](N)CCCCN)C(=O)N[C@@H](CCC(N)=O)C(=O)N[C@@H]([C@@H](C)O)C(=O)N[C@@H](CC(O)=O)C(=O)OC(=O)[C@@H]1CCCN1C(=O)[C@@H]1CCCN1C(=O)[C@H](CC(O)=O)NC(=O)[C@H](CCCN=C(N)N)NC(=O)[C@H](CCCCN)NC(=O)[C@H](CO)NC(=O)[C@@H]1CCCN1C(=O)[C@@H]1CCCN1C(=O)[C@H](CCCCN)NC(=O)[C@H](CO)NC(=O)[C@H](CCC(N)=O)NC(=O)[C@@H](NC(=O)[C@H](C)N)C(C)C	CSCCC(NC(=O)C(N)CCCCN)C(=O)NC(CCC(N)=O)C(=O)NC(C(=O)NC(CC(=O)O)C(=O)OC(=O)C1CCCN1C(=O)C1CCCN1C(=O)C(CC(=O)O)NC(=O)C(CCCN=C(N)N)NC(=O)C(CCCCN)NC(=O)C(CO)NC(=O)C1CCCN1C(=O)C1CCCN1C(=O)C(CCCCN)NC(=O)C(CO)NC(=O)C(CCC(N)=O)NC(=O)C(NC(=O)C(C)N)C(C)C)C(C)O	CSCCC(NC(=O)C(N)CCCCN)C(=O)NC(CCC(N)=O)C(=O)NC(C(=O)NC(CC(=O)O)C(=O)OC(=O)C1CCCN1C(=O)C1CCCN1C(=O)C(CC(=O)O)NC(=O)C(CCCN=C(N)N)NC(=O)C(CCCCN)NC(=O)C(CO)NC(=O)C1CCCN1C(=O)C1CCCN1C(=O)C(CCCCN)NC(=O)C(CO)NC(=O)C(CCC(N)=O)NC(=O)C(NC(=O)C(C)N)C(C)C)C(C)O	Size	2010.308000000001	-4.0958133	-6.169433315815922	-3.2594916202077453	2.9099416956081763	2.2074493380509135	0.13382928511351647	3.0437709807216926	0.8261741856344555	49.76739312327294	89.24839177606765	Organic compounds	Organic Polymers	Polypeptides		Organic Polymers
HPNRHPKXQZSDFX-OAQDCNSJSA-N	InChI=1S/C143H244N50O42S4/c1-13-76(10)112-137(232)189-99(68-199)131(226)188-98(67-198)130(225)187-97(66-197)129(224)186-96(65-196)117(212)166-59-105(202)169-90(52-72(2)3)114(209)163-61-107(204)171-100(132(227)177-83(32-19-22-44-146)124(219)190-111(75(8)9)136(231)184-91(53-73(4)5)127(222)175-84(34-24-46-159-141(151)152)121(216)174-85(35-25-47-160-142(153)154)122(217)185-94(139(234)235)55-78-57-157…	['Nesiritide']	[nan]	['124584-08-3']	[H][C@]1(NC(=O)[C@H](CCCNC(N)=N)NC(=O)[C@H](CC(O)=O)NC(=O)[C@H](CCSC)NC(=O)[C@H](CCCCN)NC(=O)[C@H](CCCNC(N)=N)NC(=O)CNC(=O)[C@H](CC2=CC=CC=C2)NC(=O)[C@H](CSSC[C@H](NC(=O)CNC(=O)[C@H](CC(C)C)NC(=O)CNC(=O)[C@H](CO)NC(=O)[C@H](CO)NC(=O)[C@H](CO)NC(=O)[C@H](CO)NC1=O)C(=O)N[C@@H](CCCCN)C(=O)N[C@@H](C(C)C)C(=O)N[C@@H](CC(C)C)C(=O)N[C@@H](CCCNC(N)=N)C(=O)N[C@@H](CCCNC(N)=N)C(=O)N[C@@H](CC1=CN=CN1)C(O)=O…	CCC(C)C1NC(=O)C(CCCNC(=N)N)NC(=O)C(CC(=O)O)NC(=O)C(CCSC)NC(=O)C(CCCCN)NC(=O)C(CCCNC(=N)N)NC(=O)CNC(=O)C(Cc2ccccc2)NC(=O)C(NC(=O)CNC(=O)C(CO)NC(=O)CNC(=O)C(CCC(N)=O)NC(=O)C(NC(=O)C(CCSC)NC(=O)C(CCCCN)NC(=O)C2CCCN2C(=O)C(N)CO)C(C)C)CSSCC(C(=O)NC(CCCCN)C(=O)NC(C(=O)NC(CC(C)C)C(=O)NC(CCCNC(=N)N)C(=O)NC(CCCNC(=N)N)C(=O)NC(Cc2cnc[nH]2)C(=O)O)C(C)C)NC(=O)CNC(=O)C(CC(C)C)NC(=O)CNC(=O)C(CO)NC(=O)C(CO)NC(=…	CCC(C)C1NC(=O)C(CCCN=C(N)N)NC(=O)C(CC(=O)O)NC(=O)C(CCSC)NC(=O)C(CCCCN)NC(=O)C(CCCNC(=N)N)NC(=O)CNC(=O)C(Cc2ccccc2)NC(=O)C(NC(=O)CNC(=O)C(CO)NC(=O)CNC(=O)C(CCC(N)=O)NC(=O)C(NC(=O)C(CCSC)NC(=O)C(CCCCN)NC(=O)C2CCCN2C(=O)C(N)CO)C(C)C)CSSCC(C(=O)NC(CCCCN)C(=O)NC(C(=O)NC(CC(C)C)C(=O)NC(CCCNC(=N)N)C(=O)NC(CCCNC(=N)N)C(=O)NC(Cc2cnc[nH]2)C(=O)O)C(C)C)NC(=O)CNC(=O)C(CC(C)C)NC(=O)CNC(=O)C(CO)NC(=O)C(CO)NC(=…	Size	3464.1009999999897	-4.388073	-7.184951173226542	-3.3024014950513543	3.882549678175188	2.1515175624969554	-0.6453606273225694	3.2371890508526184	0.8478013208033677	52.5140016109862	93.44685947333214	Organic compounds	Organic Polymers	Polypeptides		Organic Polymers
HQYSIIBSDLWUEX-UHFFFAOYSA-N	InChI=1S/C56H36BF48O8.Na.3H2O/c1-106-33(41(58,59)60,42(61,62)63)21-9-22(34(107-2,43(64,65)66)44(67,68)69)14-29(13-21)57(30-15-23(35(108-3,45(70,71)72)46(73,74)75)10-24(16-30)36(109-4,47(76,77)78)48(79,80)81,31-17-25(37(110-5,49(82,83)84)50(85,86)87)11-26(18-31)38(111-6,51(88,89)90)52(91,92)93)32-19-27(39(112-7,53(94,95)96)54(97,98)99)12-28(20-32)40(113-8,55(100,101)102)56(103,104)105;;;;/h9-20H,1…	['Sodium tetrakis[3,5-bis(1,1,1,3,3,3-hexafluoro-2-methoxypropan-2-yl)phenyl]borate(1-)--water (1/1/3)']	['Sodium tetrakis[3,5-bis(1,1,1,3,3,3-hexafluoro-2-methoxypropan-2-yl)phenyl]borate(1-)--water (1/1/3)']	['120945-63-3']	O.O.O.[Na+].COC(C1=CC(=CC(=C1)[B-](C1=CC(=CC(=C1)C(OC)(C(F)(F)F)C(F)(F)F)C(OC)(C(F)(F)F)C(F)(F)F)(C1=CC(=CC(=C1)C(OC)(C(F)(F)F)C(F)(F)F)C(OC)(C(F)(F)F)C(F)(F)F)C1=CC(=CC(=C1)C(OC)(C(F)(F)F)C(F)(F)F)C(OC)(C(F)(F)F)C(F)(F)F)C(OC)(C(F)(F)F)C(F)(F)F)(C(F)(F)F)C(F)(F)F	COC(c1cc([B-](c2cc(C(OC)(C(F)(F)F)C(F)(F)F)cc(C(OC)(C(F)(F)F)C(F)(F)F)c2)(c2cc(C(OC)(C(F)(F)F)C(F)(F)F)cc(C(OC)(C(F)(F)F)C(F)(F)F)c2)c2cc(C(OC)(C(F)(F)F)C(F)(F)F)cc(C(OC)(C(F)(F)F)C(F)(F)F)c2)cc(C(OC)(C(F)(F)F)C(F)(F)F)c1)(C(F)(F)F)C(F)(F)F.O.O.O.[Na+]	COC(c1cc([B-](c2cc(C(OC)(C(F)(F)F)C(F)(F)F)cc(C(OC)(C(F)(F)F)C(F)(F)F)c2)(c2cc(C(OC)(C(F)(F)F)C(F)(F)F)cc(C(OC)(C(F)(F)F)C(F)(F)F)c2)c2cc(C(OC)(C(F)(F)F)C(F)(F)F)cc(C(OC)(C(F)(F)F)C(F)(F)F)c2)cc(C(OC)(C(F)(F)F)C(F)(F)F)c1)(C(F)(F)F)C(F)(F)F.O.O.O.[Na+]	Size	1836.6470000000008	-4.742276	-6.852371476592347	-3.5360013944300976	3.316370082162249	1.521749516192457	-0.5883457828253089	2.72802429933694	0.8034802190970227	-29.39837742807721	-65.15089042849242	Organic compounds	Benzenoids	Benzene and substituted derivatives	Benzylethers	Benzenoids
HTBKFGWATIYCSF-UHFFFAOYSA-N	InChI=1S/C88H138N26O44/c1-7-34(6)61(77(138)103-41(12-10-20-98-88(96)97)63(124)107-48(23-35(78(139)140)79(141)142)69(130)100-40(11-8-9-19-89)64(125)113-54(31-115)76(137)104-45(62(95)123)28-57(93)118)114-75(136)47(22-33(4)5)106-70(131)49(24-36(80(143)144)81(145)146)109-67(128)44(14-17-56(92)117)102-74(135)53(29-58(94)119)112-73(134)51(26-38(84(151)152)85(153)154)110-66(127)43(13-16-55(91)116)101-68…	['Conotoxin GV']	['Glycyl-alpha-glutamyl-4-carboxy-alpha-glutamyl-4-carboxy-alpha-glutamylleucylglutaminyl-4-carboxy-alpha-glutamylasparaginylglutaminyl-4-carboxy-alpha-glutamylleucylisoleucylarginyl-4-carboxy-alpha-glu\ntamyllysylserylaspartamide']	['93438-65-4']	[H]OCC(N([H])C(=O)C(CCCCN([H])[H])N([H])C(=O)C(CC(C(=O)O[H])C(=O)O[H])N([H])C(=O)C(CCCN([H])C(=N[H])N([H])[H])N([H])C(=O)C(N([H])C(=O)C(CC(C)C)N([H])C(=O)C(CC(C(=O)O[H])C(=O)O[H])N([H])C(=O)C(CCC(=O)N([H])[H])N([H])C(=O)C(CC(=O)N([H])[H])N([H])C(=O)C(CC(C(=O)O[H])C(=O)O[H])N([H])C(=O)C(CCC(=O)N([H])[H])N([H])C(=O)C(CC(C)C)N([H])C(=O)C(CC(C(=O)O[H])C(=O)O[H])N([H])C(=O)C(CC(C(=O)O[H])C(=O)O[H])N([…	CCC(C)C(NC(=O)C(CC(C)C)NC(=O)C(CC(C(=O)O)C(=O)O)NC(=O)C(CCC(N)=O)NC(=O)C(CC(N)=O)NC(=O)C(CC(C(=O)O)C(=O)O)NC(=O)C(CCC(N)=O)NC(=O)C(CC(C)C)NC(=O)C(CC(C(=O)O)C(=O)O)NC(=O)C(CC(C(=O)O)C(=O)O)NC(=O)C(CCC(=O)O)NC(=O)CN)C(=O)NC(CCCNC(=N)N)C(=O)NC(CC(C(=O)O)C(=O)O)C(=O)NC(CCCCN)C(=O)NC(CO)C(=O)NC(CC(N)=O)C(N)=O	CCC(C)C(NC(=O)C(CC(C)C)NC(=O)C(CC(C(=O)O)C(=O)O)NC(=O)C(CCC(N)=O)NC(=O)C(CC(N)=O)NC(=O)C(CC(C(=O)O)C(=O)O)NC(=O)C(CCC(N)=O)NC(=O)C(CC(C)C)NC(=O)C(CC(C(=O)O)C(=O)O)NC(=O)C(CC(C(=O)O)C(=O)O)NC(=O)C(CCC(=O)O)NC(=O)CN)C(=O)NC(CCCN=C(N)N)C(=O)NC(CC(C(=O)O)C(=O)O)C(=O)NC(CCCCN)C(=O)NC(CO)C(=O)NC(CC(N)=O)C(N)=O	Size	2264.2100000000005	-3.9428875	-7.942197903062927	-3.125154209213861	4.817043693849065	2.412029153523675	-1.5872811989160862	3.2297624949329795	0.760896110684773	48.56746172677607	90.84297321660416	Organic compounds	Organic acids and derivatives	Carboxylic acids and derivatives	Amino acids, peptides, and analogues	Organic acids and derivatives
HTQBXNHDCUEHJF-JHBIHAKISA-N	InChI=1S/C184H282N50O60S/c1-16-94(10)147(178(289)213-114(52-58-144(257)258)163(274)218-121(73-101-77-195-105-39-24-23-38-103(101)105)168(279)215-116(68-90(2)3)165(276)205-107(41-26-28-61-186)158(269)219-122(75-134(189)243)154(265)198-79-135(244)196-83-139(248)231-63-30-43-129(231)175(286)225-127(87-238)174(285)223-125(85-236)155(266)200-80-136(245)202-96(12)181(292)233-65-32-45-131(233)183(294)23…	['Exenatide']	[nan]	['141758-74-9']	CC[C@H](C)[C@H](NC(=O)[C@H](CC1=CC=CC=C1)NC(=O)[C@H](CC(C)C)NC(=O)[C@H](CCCNC(N)=N)NC(=O)[C@@H](NC(=O)[C@H](C)NC(=O)[C@H](CCC(O)=O)NC(=O)[C@H](CCC(O)=O)NC(=O)[C@H](CCC(O)=O)NC(=O)[C@H](CCSC)NC(=O)[C@H](CCC(N)=O)NC(=O)[C@@H](CCCCN)NC(=O)[C@H](CO)NC(=O)[C@H](CC(C)C)NC(=O)[C@H](CC(O)=O)NC(=O)[C@H](CO)NC(=O)[C@@H](NC(=O)[C@H](CC1=CC=CC=C1)NC(=O)[C@@H](NC(=O)CNC(=O)[C@H](CCC(O)=O)NC(=O)CNC(=O)[C@@H](N…	CCC(C)C(NC(=O)C(Cc1ccccc1)NC(=O)C(CC(C)C)NC(=O)C(CCCNC(=N)N)NC(=O)C(NC(=O)C(C)NC(=O)C(CCC(=O)O)NC(=O)C(CCC(=O)O)NC(=O)C(CCC(=O)O)NC(=O)C(CCSC)NC(=O)C(CCC(N)=O)NC(=O)C(CCCCN)NC(=O)C(CO)NC(=O)C(CC(C)C)NC(=O)C(CC(=O)O)NC(=O)C(CO)NC(=O)C(NC(=O)C(Cc1ccccc1)NC(=O)C(NC(=O)CNC(=O)C(CCC(=O)O)NC(=O)CNC(=O)C(N)Cc1c[nH]cn1)C(C)O)C(C)O)C(C)C)C(=O)NC(CCC(=O)O)C(=O)NC(Cc1c[nH]c2ccccc12)C(=O)NC(CC(C)C)C(=O)NC(CC…	CCC(C)C(NC(=O)C(Cc1ccccc1)NC(=O)C(CC(C)C)NC(=O)C(CCCN=C(N)N)NC(=O)C(NC(=O)C(C)NC(=O)C(CCC(=O)O)NC(=O)C(CCC(=O)O)NC(=O)C(CCC(=O)O)NC(=O)C(CCSC)NC(=O)C(CCC(N)=O)NC(=O)C(CCCCN)NC(=O)C(CO)NC(=O)C(CC(C)C)NC(=O)C(CC(=O)O)NC(=O)C(CO)NC(=O)C(NC(=O)C(Cc1ccccc1)NC(=O)C(NC(=O)CNC(=O)C(CCC(=O)O)NC(=O)CNC(=O)C(N)Cc1c[nH]cn1)C(C)O)C(C)O)C(C)C)C(=O)NC(CCC(=O)O)C(=O)NC(Cc1c[nH]c2ccccc12)C(=O)NC(CC(C)C)C(=O)NC(CC…	Size	4186.636999999986	-4.1552644	-7.885610558412012	-3.300055494789581	4.585555063622431	2.4666009468081307	-1.2637452511465685	3.321809812475863	0.8318029751109206	50.6651458860513	90.95418692738404	Organic compounds	Organic acids and derivatives	Peptidomimetics	Hybrid peptides	Organic acids and derivatives
IDHVLSACPFUBDY-QCDLPZBNSA-N	InChI=1S/C139H224N38O32S/c1-15-79(10)111(132(203)169-103(137(208)209)64-77(6)7)173-126(197)101(67-85-69-152-89-41-23-22-40-87(85)89)167-130(201)107-49-34-59-176(107)135(206)96(47-33-58-151-139(147)148)163-117(188)91(43-25-29-54-141)159-129(200)106-48-35-60-177(106)136(207)102(68-86-70-149-74-154-86)168-124(195)100(66-84-38-20-17-21-39-84)166-128(199)105(73-179)171-122(193)97(62-75(2)3)156-108(182…	['Xenin 25']	['L-Methionyl-L-leucyl-L-threonyl-L-lysyl-L-phenylalanyl-L-alpha-glutamyl-L-threonyl-L-lysyl-L-seryl-L-alanyl-L-arginyl-L-valyl-L-lysylglycyl-L-leucyl-L-seryl-L-phenylalanyl-L-histidyl-L-prolyl-L-lysyl-\nL-arginyl-L-prolyl-L-tryptophyl-L-isoleucyl-L-leucine']	['144092-28-4']	CC[C@H](C)[C@H](NC(=O)[C@H](CC1=CNC2=CC=CC=C12)NC(=O)[C@@H]1CCCN1C(=O)[C@H](CCCNC(N)=N)NC(=O)[C@H](CCCCN)NC(=O)[C@@H]1CCCN1C(=O)[C@H](CC1=CN=CN1)NC(=O)[C@H](CC1=CC=CC=C1)NC(=O)[C@H](CO)NC(=O)[C@H](CC(C)C)NC(=O)CNC(=O)[C@H](CCCCN)NC(=O)[C@@H](NC(=O)[C@H](CCCNC(N)=N)NC(=O)[C@H](C)NC(=O)[C@H](CO)NC(=O)[C@H](CCCCN)NC(=O)[C@@H](NC(=O)[C@H](CCC(O)=O)NC(=O)[C@H](CC1=CC=CC=C1)NC(=O)[C@H](CCCCN)NC(=O)[C@@…	CCC(C)C(NC(=O)C(Cc1c[nH]c2ccccc12)NC(=O)C1CCCN1C(=O)C(CCCNC(=N)N)NC(=O)C(CCCCN)NC(=O)C1CCCN1C(=O)C(Cc1cnc[nH]1)NC(=O)C(Cc1ccccc1)NC(=O)C(CO)NC(=O)C(CC(C)C)NC(=O)CNC(=O)C(CCCCN)NC(=O)C(NC(=O)C(CCCNC(=N)N)NC(=O)C(C)NC(=O)C(CO)NC(=O)C(CCCCN)NC(=O)C(NC(=O)C(CCC(=O)O)NC(=O)C(Cc1ccccc1)NC(=O)C(CCCCN)NC(=O)C(NC(=O)C(CC(C)C)NC(=O)C(N)CCSC)C(C)O)C(C)O)C(C)C)C(=O)NC(CC(C)C)C(=O)O	CCC(C)C(NC(=O)C(Cc1c[nH]c2ccccc12)NC(=O)C1CCCN1C(=O)C(CCCN=C(N)N)NC(=O)C(CCCCN)NC(=O)C1CCCN1C(=O)C(Cc1cnc[nH]1)NC(=O)C(Cc1ccccc1)NC(=O)C(CO)NC(=O)C(CC(C)C)NC(=O)CNC(=O)C(CCCCN)NC(=O)C(NC(=O)C(CCCNC(=N)N)NC(=O)C(C)NC(=O)C(CO)NC(=O)C(CCCCN)NC(=O)C(NC(=O)C(CCC(=O)O)NC(=O)C(Cc1ccccc1)NC(=O)C(CCCCN)NC(=O)C(NC(=O)C(CC(C)C)NC(=O)C(N)CCSC)C(C)O)C(C)O)C(C)C)C(=O)NC(CC(C)C)C(=O)O	Size	2971.621999999993	-4.11247	-7.0673719621538	-3.259319556611848	3.808052405541952	2.360523418360345	-0.5943783972250111	3.213674008316941	0.8180379850018239	50.6708340722837	90.70586258683224	Organic compounds	Organic Polymers	Polypeptides		Organic Polymers
IEMBUWHXCNUYST-UHFFFAOYSA-N	InChI=1S/C93H176N24/c1-31-37-49-112(67-55-82(7,8)105-83(9,10)56-67)76-96-73(97-77(102-76)113(50-38-32-2)68-57-84(11,12)106-85(13,14)58-68)94-45-43-47-111(75-100-80(116(53-41-35-5)71-63-90(23,24)109-91(25,26)64-71)104-81(101-75)117(54-42-36-6)72-65-92(27,28)110-93(29,30)66-72)48-44-46-95-74-98-78(114(51-39-33-3)69-59-86(15,16)107-87(17,18)60-69)103-79(99-74)115(52-40-34-4)70-61-88(19,20)108-89(21,…	["1,3,5-Triazine-2,4,6-triamine, N,N-bis[3-[[4,6-bis[butyl(2,2,6,6-tetramethyl-4-piperidinyl)amino]-1,3,5-triazin-2-yl]amino]propyl]-N',N''-dibutyl-N',N''-bis(2,2,6,6-tetramethyl-4-piperidinyl)-"]	["N~6~,N~6'~-[({4,6-Bis[butyl(2,2,6,6-tetramethylpiperidin-4-yl)amino]-1,3,5-triazin-2-yl}azanediyl)di(propane-3,1-diyl)]bis[N~2~,N~4~-dibutyl-N~2~,N~4~-bis(2,2,6,6-tetramethylpiperidin-4-yl)-1,3,5-tria\nzine-2,4,6-triamine]"]	['68310-27-0']	CCCCN(C1CC(C)(C)NC(C)(C)C1)C1=NC(=NC(NCCCN(CCCNC2=NC(=NC(=N2)N(CCCC)C2CC(C)(C)NC(C)(C)C2)N(CCCC)C2CC(C)(C)NC(C)(C)C2)C2=NC(=NC(=N2)N(CCCC)C2CC(C)(C)NC(C)(C)C2)N(CCCC)C2CC(C)(C)NC(C)(C)C2)=N1)N(CCCC)C1CC(C)(C)NC(C)(C)C1	CCCCN(c1nc(NCCCN(CCCNc2nc(N(CCCC)C3CC(C)(C)NC(C)(C)C3)nc(N(CCCC)C3CC(C)(C)NC(C)(C)C3)n2)c2nc(N(CCCC)C3CC(C)(C)NC(C)(C)C3)nc(N(CCCC)C3CC(C)(C)NC(C)(C)C3)n2)nc(N(CCCC)C2CC(C)(C)NC(C)(C)C2)n1)C1CC(C)(C)NC(C)(C)C1	CCCCN(c1nc(NCCCN(CCCNc2nc(N(CCCC)C3CC(C)(C)NC(C)(C)C3)nc(N(CCCC)C3CC(C)(C)NC(C)(C)C3)n2)c2nc(N(CCCC)C3CC(C)(C)NC(C)(C)C3)nc(N(CCCC)C3CC(C)(C)NC(C)(C)C3)n2)nc(N(CCCC)C2CC(C)(C)NC(C)(C)C2)n1)C1CC(C)(C)NC(C)(C)C1	Size	1630.5989999999977	-4.0969863	-7.576872841720581	-3.2949275749038707	4.28194526681671	2.115360868682866	-1.3645256700729447	2.9174195967437657	0.7599739737440706	23.97183587273976	0.7106343864138801	Organic compounds	Organic nitrogen compounds	Organonitrogen compounds	Amines	Organic nitrogen compounds
IGYWDDBBJPSOTG-HKKAGTEGSA-N	InChI=1S/C176H290N56O51S3/c1-14-95(10)143-172(280)201-84-138(245)209-125(86-234)168(276)221-113(54-65-284-13)159(267)229-124(85-233)152(260)200-81-135(242)206-114(66-91(2)3)150(258)198-83-140(247)211-128(174(282)283)89-286-285-88-127(170(278)224-118(70-98-34-16-15-17-35-98)151(259)199-80-137(244)207-115(67-92(4)5)162(270)217-108(41-23-29-60-182)155(263)223-117(69-94(8)9)164(272)226-122(75-142(250…	['Vosoritide']	[nan]	['1480724-61-5']	CC[C@H](C)[C@@H]1NC(=O)[C@H](CCCNC(N)=N)NC(=O)[C@H](CC(O)=O)NC(=O)[C@H](CC(C)C)NC(=O)[C@H](CCCCN)NC(=O)[C@H](CC(C)C)NC(=O)CNC(=O)[C@H](CC2=CC=CC=C2)NC(=O)[C@H](CSSC[C@H](NC(=O)CNC(=O)[C@H](CC(C)C)NC(=O)CNC(=O)[C@H](CO)NC(=O)[C@H](CCSC)NC(=O)[C@H](CO)NC(=O)CNC1=O)C(O)=O)NC(=O)CNC(=O)[C@H](CCCCN)NC(=O)[C@H](CO)NC(=O)[C@H](CC(C)C)NC(=O)CNC(=O)[C@H](CCCCN)NC(=O)[C@H](CCCCN)NC(=O)[C@H](CC(N)=O)NC(=O)[…	CCC(C)C1NC(=O)C(CCCNC(=N)N)NC(=O)C(CC(=O)O)NC(=O)C(CC(C)C)NC(=O)C(CCCCN)NC(=O)C(CC(C)C)NC(=O)CNC(=O)C(Cc2ccccc2)NC(=O)C(NC(=O)CNC(=O)C(CCCCN)NC(=O)C(CO)NC(=O)C(CC(C)C)NC(=O)CNC(=O)C(CCCCN)NC(=O)C(CCCCN)NC(=O)C(CC(N)=O)NC(=O)C(C)NC(=O)CNC(=O)C(CCCCN)NC(=O)C(Cc2ccc(O)cc2)NC(=O)C(CCCCN)NC(=O)C(CCCNC(=N)N)NC(=O)C(C)NC(=O)C(CC(N)=O)NC(=O)C2CCCN2C(=O)C(Cc2cnc[nH]2)NC(=O)C(CCC(=O)O)NC(=O)C(CCC(N)=O)NC(=…	CCC(C)C1NC(=O)C(CCCN=C(N)N)NC(=O)C(CC(=O)O)NC(=O)C(CC(C)C)NC(=O)C(CCCCN)NC(=O)C(CC(C)C)NC(=O)CNC(=O)C(Cc2ccccc2)NC(=O)C(NC(=O)CNC(=O)C(CCCCN)NC(=O)C(CO)NC(=O)C(CC(C)C)NC(=O)CNC(=O)C(CCCCN)NC(=O)C(CCCCN)NC(=O)C(CC(N)=O)NC(=O)C(C)NC(=O)CNC(=O)C(CCCCN)NC(=O)C(Cc2ccc(O)cc2)NC(=O)C(CCCCN)NC(=O)C(CCCNC(=N)N)NC(=O)C(C)NC(=O)C(CC(N)=O)NC(=O)C2CCCN2C(=O)C(Cc2cnc[nH]2)NC(=O)C(CCC(=O)O)NC(=O)C(CCC(N)=O)NC(=…	Size	4102.797999999988	-4.286126	-7.7404349912807415	-3.3078589743383877	4.432576016942354	2.3269540134071613	-1.1273548561429618	3.305221160799392	0.8466502432230012	52.46734991853437	93.35077760192556	Organic compounds	Organic acids and derivatives	Peptidomimetics	Hybrid peptides	Organic acids and derivatives
IIDCKPVDJNZQHD-UHFFFAOYSA-N	InChI=1S/C36H27F51N3O10PS3/c1-4-88(102(92,93)34(82,83)28(67,68)22(55,56)16(43,44)13(37,38)19(49,50)25(61,62)31(73,74)75)7-10-98-101(91,99-11-8-89(5-2)103(94,95)35(84,85)29(69,70)23(57,58)17(45,46)14(39,40)20(51,52)26(63,64)32(76,77)78)100-12-9-90(6-3)104(96,97)36(86,87)30(71,72)24(59,60)18(47,48)15(41,42)21(53,54)27(65,66)33(79,80)81/h4-12H2,1-3H3	["N,N',N''-(Phosphinylidynetris(oxyethane-2,1-diyl))tris(N-ethylheptadecafluorooctane-1-sulphonamide)"]	['Tris{2-[ethyl(1,1,2,2,3,3,4,4,5,5,6,6,7,7,8,8,8-heptadecafluorooctane-1-sulfonyl)amino]ethyl} phosphate']	['2250-98-8']	CCN(CCOP(=O)(OCCN(CC)S(=O)(=O)C(F)(F)C(F)(F)C(F)(F)C(F)(F)C(F)(F)C(F)(F)C(F)(F)C(F)(F)F)OCCN(CC)S(=O)(=O)C(F)(F)C(F)(F)C(F)(F)C(F)(F)C(F)(F)C(F)(F)C(F)(F)C(F)(F)F)S(=O)(=O)C(F)(F)C(F)(F)C(F)(F)C(F)(F)C(F)(F)C(F)(F)C(F)(F)C(F)(F)F	CCN(CCOP(=O)(OCCN(CC)S(=O)(=O)C(F)(F)C(F)(F)C(F)(F)C(F)(F)C(F)(F)C(F)(F)C(F)(F)C(F)(F)F)OCCN(CC)S(=O)(=O)C(F)(F)C(F)(F)C(F)(F)C(F)(F)C(F)(F)C(F)(F)C(F)(F)C(F)(F)F)S(=O)(=O)C(F)(F)C(F)(F)C(F)(F)C(F)(F)C(F)(F)C(F)(F)C(F)(F)C(F)(F)F	CCN(CCOP(=O)(OCCN(CC)S(=O)(=O)C(F)(F)C(F)(F)C(F)(F)C(F)(F)C(F)(F)C(F)(F)C(F)(F)C(F)(F)F)OCCN(CC)S(=O)(=O)C(F)(F)C(F)(F)C(F)(F)C(F)(F)C(F)(F)C(F)(F)C(F)(F)C(F)(F)F)S(=O)(=O)C(F)(F)C(F)(F)C(F)(F)C(F)(F)C(F)(F)C(F)(F)C(F)(F)C(F)(F)F	Size	1757.6960000000013	-6.333116	-6.914427879665303	-3.723510594765994	3.1909172848993093	-0.08817230132933508	-0.669484115263722	2.5214331696355874	0.5809854357528776	-10.898748370799868	-161.43079258548337	Organic compounds	Organohalogen compounds	Alkyl halides	Alkyl fluorides	Organohalogen compounds
IJBDQDWYJHVYJS-UZOALHFESA-K	InChI=1S/C65H90N14O19S2.In/c1-38(80)56-64(96)73-51(63(95)75-57(39(2)81)65(97)98)37-100-99-36-50(72-59(91)47(28-40-10-4-3-5-11-40)68-52(83)32-76-20-22-77(33-53(84)85)24-26-79(35-55(88)89)27-25-78(23-21-76)34-54(86)87)62(94)70-48(29-41-15-17-43(82)18-16-41)60(92)71-49(30-42-31-67-45-13-7-6-12-44(42)45)61(93)69-46(58(90)74-56)14-8-9-19-66;/h3-7,10-13,15-18,31,38-39,46-51,56-57,67,80-82H,8-9,14,19-30…	['Dotatate indium In-111']	["Indium 2,2',2''-[10-(2-{[(2R)-1-({(4R,7S,10S,13R,16S,19R)-10-(4-aminobutyl)-4-{[(1S,2R)-1-carboxy-2-hydroxypropyl]carbamoyl}-7-[(1R)-1-hydroxyethyl]-16-[(4-hydroxyphenyl)methyl]-13-[(1H-indol-3-yl)met\nhyl]-6,9,12,15,18-pentaoxo-1,2-dithia-5,8,11,14,17-pentaazacycloicosan-19-yl}amino)-1-oxo-3-phenylpropan-2-yl]amino}-2-oxoethyl)-1,4,7,10-tetraazacyclododecane-1,4,7-triyl]triacetate"]	['746665-25-8']	[In+3].C[C@@H](O)[C@H](NC(=O)[C@@H]1CSSC[C@H](NC(=O)[C@@H](CC2=CC=CC=C2)NC(=O)CN2CCN(CC([O-])=O)CCN(CC([O-])=O)CCN(CC([O-])=O)CC2)C(=O)N[C@@H](CC2=CC=C(O)C=C2)C(=O)N[C@H](CC2=CNC3=CC=CC=C23)C(=O)N[C@@H](CCCCN)C(=O)N[C@@H]([C@@H](C)O)C(=O)N1)C(O)=O	CC(O)C(NC(=O)C1CSSCC(NC(=O)C(Cc2ccccc2)NC(=O)CN2CCN(CC(=O)[O-])CCN(CC(=O)[O-])CCN(CC(=O)[O-])CC2)C(=O)NC(Cc2ccc(O)cc2)C(=O)NC(Cc2c[nH]c3ccccc23)C(=O)NC(CCCCN)C(=O)NC(C(C)O)C(=O)N1)C(=O)O.[In+3]	CC(O)C(NC(=O)C1CSSCC(NC(=O)C(Cc2ccccc2)NC(=O)CN2CCN(CC(=O)[O-])CCN(CC(=O)[O-])CCN(CC(=O)[O-])CC2)C(=O)NC(Cc2ccc(O)cc2)C(=O)NC(Cc2c[nH]c3ccccc23)C(=O)NC(CCCCN)C(=O)NC(C(C)O)C(=O)N1)C(=O)O.[In+3]	Size	1547.442	-4.156085	-8.409982258565954	-3.3238811468384264	5.086101111727528	2.0335293773018805	-2.2203678784518295	2.865733233275698	0.8084004203822598	53.57760894739655	95.8564310568468	Organic compounds	Organic acids and derivatives	Carboxylic acids and derivatives	Amino acids, peptides, and analogues	Organic acids and derivatives
IJHGPLLMPZZQLH-NUDMUACSSA-N	InChI=1S/C114H218O6/c1-7-13-19-25-31-37-43-49-55-61-67-73-79-85-91-97-103-115-109-111(117-105-99-93-87-81-75-69-63-57-51-45-39-33-27-21-15-9-3)113(119-107-101-95-89-83-77-71-65-59-53-47-41-35-29-23-17-11-5)114(120-108-102-96-90-84-78-72-66-60-54-48-42-36-30-24-18-12-6)112(118-106-100-94-88-82-76-70-64-58-52-46-40-34-28-22-16-10-4)110-116-104-98-92-86-80-74-68-62-56-50-44-38-32-26-20-14-8-2/h49-60…	['1,2,3,4,5,6-Hexa-O-octadec-9-en-1-yl-D-glucitol']	['1,2,3,4,5,6-Hexa-O--(9E)-octadec-9-en-1-yl-D-glucitol']	['97337-88-7']	CCCCCCCC\C=C\CCCCCCCCOC[C@@H](OCCCCCCCC\C=C\CCCCCCCC)[C@@H](OCCCCCCCC\C=C\CCCCCCCC)[C@H](OCCCCCCCC\C=C\CCCCCCCC)[C@H](COCCCCCCCC\C=C\CCCCCCCC)OCCCCCCCC\C=C\CCCCCCCC	CCCCCCCCC=CCCCCCCCCOCC(OCCCCCCCCC=CCCCCCCCC)C(OCCCCCCCCC=CCCCCCCCC)C(OCCCCCCCCC=CCCCCCCCC)C(COCCCCCCCCC=CCCCCCCCC)OCCCCCCCCC=CCCCCCCCC	CCCCCCCCC=CCCCCCCCCOCC(OCCCCCCCCC=CCCCCCCCC)C(OCCCCCCCCC=CCCCCCCCC)C(OCCCCCCCCC=CCCCCCCCC)C(COCCCCCCCCC=CCCCCCCCC)OCCCCCCCCC=CCCCCCCCC	Size	1684.992	-4.0113783	-6.566087868501765	-3.2319379598743674	3.334149908627398	2.2152195698119526	-0.33949002523156085	2.994659883395837	0.5664846163960292	110.17420766528436	-75.77998547746637	Organic compounds	Organic oxygen compounds	Organooxygen compounds	Carbohydrates and carbohydrate conjugates	Organic oxygen compounds
IJXRBDZLPVFPLJ-GHGUPIJPSA-K	InChI=1S/C228H316Br12N32O116.Gd/c229-161-153(217(373)265(57-109(289)177(333)193(349)125(305)73-273)58-110(290)178(334)194(350)126(306)74-274)165(233)173(166(234)154(161)218(374)266(59-111(291)179(335)195(351)127(307)75-275)60-112(292)180(336)196(352)128(308)76-276)257-149(329)53-245-209(365)89-1-25-101(26-2-89)253-213(369)93-9-17-97(18-10-93)249-145(325)49-241-141(321)37-33-105(225(381)382)261-41…	['Gadomelitol']	[nan]	['227622-74-4']	[Gd+3].OCC(O)C(O)C(O)C(O)CN(CC(O)C(O)C(O)C(O)CO)C(=O)C1=C(Br)C(C(=O)N(CC(O)C(O)C(O)C(O)CO)CC(O)C(O)C(O)C(O)CO)=C(Br)C(NC(=O)CNC(=O)C2=CC=C(NC(=O)C3=CC=C(NC(=O)CNC(=O)CC[C@@H](N4CCN(CCN(CCN(CC4)[C@H](CCC(=O)NCC(=O)NC4=CC=C(C=C4)C(=O)NC4=CC=C(C=C4)C(=O)NCC(=O)NC4=C(Br)C(C(=O)N(CC(O)C(O)C(O)C(O)CO)CC(O)C(O)C(O)C(O)CO)=C(Br)C(C(=O)N(CC(O)C(O)C(O)C(O)CO)CC(O)C(O)C(O)C(O)CO)=C4Br)C([O-])=O)[C@H](CCC(=O…	O=C(CCC(C(=O)[O-])N1CCN(C(CCC(=O)NCC(=O)Nc2ccc(C(=O)Nc3ccc(C(=O)NCC(=O)Nc4c(Br)c(C(=O)N(CC(O)C(O)C(O)C(O)CO)CC(O)C(O)C(O)C(O)CO)c(Br)c(C(=O)N(CC(O)C(O)C(O)C(O)CO)CC(O)C(O)C(O)C(O)CO)c4Br)cc3)cc2)C(=O)[O-])CCN(C(CCC(=O)NCC(=O)Nc2ccc(C(=O)Nc3ccc(C(=O)NCC(=O)Nc4c(Br)c(C(=O)N(CC(O)C(O)C(O)C(O)CO)CC(O)C(O)C(O)C(O)CO)c(Br)c(C(=O)N(CC(O)C(O)C(O)C(O)CO)CC(O)C(O)C(O)C(O)CO)c4Br)cc3)cc2)C(=O)O)CCN(C(CCC(=O…	O=C(CCC(C(=O)[O-])N1CCN(C(CCC(=O)NCC(=O)Nc2ccc(C(=O)Nc3ccc(C(=O)NCC(=O)Nc4c(Br)c(C(=O)N(CC(O)C(O)C(O)C(O)CO)CC(O)C(O)C(O)C(O)CO)c(Br)c(C(=O)N(CC(O)C(O)C(O)C(O)CO)CC(O)C(O)C(O)C(O)CO)c4Br)cc3)cc2)C(=O)[O-])CCN(C(CCC(=O)NCC(=O)Nc2ccc(C(=O)Nc3ccc(C(=O)NCC(=O)Nc4c(Br)c(C(=O)N(CC(O)C(O)C(O)C(O)CO)CC(O)C(O)C(O)C(O)CO)c(Br)c(C(=O)N(CC(O)C(O)C(O)C(O)CO)CC(O)C(O)C(O)C(O)CO)c4Br)cc3)cc2)C(=O)O)CCN(C(CCC(=O…	Size	6474.217999999983	-4.117525	-8.430838300443343	-3.2645862642095373	5.166252036233805	2.693662233510086	-1.6196509815579654	3.5466010546758397	0.7799163268189864	24.58025031076373	-73.8848890622342	Organic compounds	Organic acids and derivatives	Carboxylic acids and derivatives	Amino acids, peptides, and analogues	Organic acids and derivatives
ILCVKEBXPLEGOY-ZLFMSJRASA-N	InChI=1S/C202H346N56O63S/c1-29-103(20)156(162(212)283)251-199(320)161(110(27)261)256-191(312)137(92-155(281)282)247-186(307)132(87-101(16)17)243-185(306)131(86-100(14)15)242-183(304)129(84-98(10)11)239-172(293)116(51-43-78-218-202(215)216)228-188(309)135(90-146(211)266)246-189(310)134(89-145(210)265)238-164(285)109(26)220-163(284)108(25)221-166(287)118(54-63-142(207)262)229-173(294)119(55-64-143(…	['Sauvagine']	[nan]	['74434-59-6']	CC[C@H](C)[C@H](NC(=O)[C@@H](NC(=O)[C@H](CC(O)=O)NC(=O)[C@H](CC(C)C)NC(=O)[C@H](CC(C)C)NC(=O)[C@H](CC(C)C)NC(=O)[C@H](CCCNC(N)=N)NC(=O)[C@H](CC(N)=O)NC(=O)[C@H](CC(N)=O)NC(=O)[C@H](C)NC(=O)[C@H](C)NC(=O)[C@H](CCC(N)=O)NC(=O)[C@H](CCC(N)=O)NC(=O)[C@H](CCCCN)NC(=O)[C@H](CCC(O)=O)NC(=O)[C@H](CCCCN)NC(=O)[C@H](CCC(O)=O)NC(=O)[C@H](CCC(N)=O)NC(=O)[C@H](CCCCN)NC(=O)[C@H](CCC(O)=O)NC(=O)[C@@H](NC(=O)[C@…	CCC(C)C(NC(=O)C(NC(=O)C(CC(=O)O)NC(=O)C(CC(C)C)NC(=O)C(CC(C)C)NC(=O)C(CC(C)C)NC(=O)C(CCCNC(=N)N)NC(=O)C(CC(N)=O)NC(=O)C(CC(N)=O)NC(=O)C(C)NC(=O)C(C)NC(=O)C(CCC(N)=O)NC(=O)C(CCC(N)=O)NC(=O)C(CCCCN)NC(=O)C(CCC(=O)O)NC(=O)C(CCCCN)NC(=O)C(CCC(=O)O)NC(=O)C(CCC(N)=O)NC(=O)C(CCCCN)NC(=O)C(CCC(=O)O)NC(=O)C(NC(=O)C(CCC(=O)O)NC(=O)C(NC(=O)C(CCSC)NC(=O)C(CCCCN)NC(=O)C(CCCNC(=N)N)NC(=O)C(CC(C)C)NC(=O)C(CC(C)…	CCC(C)C(NC(=O)C(NC(=O)C(CC(=O)O)NC(=O)C(CC(C)C)NC(=O)C(CC(C)C)NC(=O)C(CC(C)C)NC(=O)C(CCCN=C(N)N)NC(=O)C(CC(N)=O)NC(=O)C(CC(N)=O)NC(=O)C(C)NC(=O)C(C)NC(=O)C(CCC(N)=O)NC(=O)C(CCC(N)=O)NC(=O)C(CCCCN)NC(=O)C(CCC(=O)O)NC(=O)C(CCCCN)NC(=O)C(CCC(=O)O)NC(=O)C(CCC(N)=O)NC(=O)C(CCCCN)NC(=O)C(CCC(=O)O)NC(=O)C(NC(=O)C(CCC(=O)O)NC(=O)C(NC(=O)C(CCSC)NC(=O)C(CCCCN)NC(=O)C(CCCNC(=N)N)NC(=O)C(CC(C)C)NC(=O)C(CC(C)…	Size	4599.385999999993	-4.1698623	-7.246696784985727	-3.297905163933798	3.948791621051929	2.492837591262468	-0.5839969260454398	3.364794695006489	0.8299073871776589	50.07108324566402	90.43827769348648	Organic compounds	Organic Polymers	Polypeptides		Organic Polymers
IPUPASGXCCCXGQ-PBRMLXTFSA-N	InChI=1S/C64H99ClN20O21S2/c1-26-42(82-55(85-53(26)69)33(18-40(68)89)77-19-32(66)54(70)95)59(99)84-44(50(34-20-73-25-78-34)104-63-52(48(93)46(91)37(21-86)103-63)105-62-49(94)51(106-64(71)101)47(92)38(22-87)102-62)60(100)79-28(3)45(90)27(2)56(96)83-43(29(4)88)58(98)76-16-11-41-80-36(24-107-41)61-81-35(23-108-61)57(97)75-15-6-13-72-12-5-14-74-39(67)17-30-7-9-31(65)10-8-30/h20,23-25,27-33,37-38,43-52…	['Bleomycin A5196']	[nan]	['58071-32-2']	[H][C@](NC(=O)[C@@H](C)[C@H](O)[C@@H](C)NC(=O)[C@@]([H])(NC(=O)C1=NC(=NC(N)=C1C)[C@H](CC(N)=O)NC[C@H](N)C(N)=O)[C@@H](O[C@@H]1O[C@@H](CO)[C@@H](O)[C@H](O)[C@@H]1O[C@@]1([H])O[C@H](CO)[C@@H](O)[C@H](OC(N)=O)[C@@H]1O)C1=CN=CN1)([C@@H](C)O)C(=O)NCCC1=NC(=CS1)C1=NC(=CS1)C(=O)NCCCNCCCNC(=N)CC1CCC(Cl)CC1	Cc1c(N)nc(C(CC(N)=O)NCC(N)C(N)=O)nc1C(=O)NC(C(=O)NC(C)C(O)C(C)C(=O)NC(C(=O)NCCc1nc(-c2nc(C(=O)NCCCNCCCNC(=N)CC3CCC(Cl)CC3)cs2)cs1)C(C)O)C(OC1OC(CO)C(O)C(O)C1OC1OC(CO)C(O)C(OC(N)=O)C1O)c1cnc[nH]1	Cc1c(N)nc(C(CC(N)=O)NCC(N)C(N)=O)nc1C(=O)NC(C(=O)NC(C)C(O)C(C)C(=O)NC(C(=O)NCCc1nc(-c2nc(C(=O)NCCCNCCCN=C(N)CC3CCC(Cl)CC3)cs2)cs1)C(C)O)C(OC1OC(CO)C(O)C(O)C1OC1OC(CO)C(O)C(OC(N)=O)C1O)c1cnc[nH]1	Size	1584.2019999999995	-4.0689845	-5.942871495884724	-3.2527382311721755	2.690133264712548	2.1308260513701365	0.2569390613511278	2.947072326063676	0.8429067434195238	47.391980915528194	100.23027549553971	Organic compounds	Organic acids and derivatives	Peptidomimetics	Hybrid peptides	Organic acids and derivatives
IQWHCHZFYPIVRV-VVXJTWMDSA-I	InChI=1S/C58H110N16O28S5.5Na/c1-9-35(6)12-10-11-13-46(77)65-38(14-20-59-28-103(88,89)90)53(82)74-48(37(8)76)58(87)70-41(17-23-62-31-106(97,98)99)50(79)68-43-19-25-64-57(86)47(36(7)75)73-54(83)42(18-24-63-32-107(100,101)102)67-49(78)39(15-21-60-29-104(91,92)93)69-55(84)44(26-33(2)3)72-56(85)45(27-34(4)5)71-52(81)40(66-51(43)80)16-22-61-30-105(94,95)96;;;;;/h33-45,47-48,59-63,75-76H,9-32H2,1-8H3,(H…	['Colistin A sodium methanesulfonate']	['Pentasodium {[(2S,5R,8S,11S,14S,17S,22S)-17-[(1R)-1-hydroxyethyl]-22-({(2S)-2-{[(2S,3R)-3-hydroxy-2-({(2S)-2-{[(6S)-6-methyloctanoyl]amino}-4-[(sulfonatomethyl)amino]butanoyl}amino)butanoyl]amino}-4-[\n(sulfonatomethyl)amino]butanoyl}amino)-5,8-bis(2-methylpropyl)-3,6,9,12,15,18,23-heptaoxo-1,4,7,10,13,16,19-heptaazacyclotricosane-2,11,14-triyl]tris[(ethane-2,1-diyl)azanediyl]}trimethanesulfona…	['24708-58-5']	[Na+].[Na+].[Na+].[Na+].[Na+].CC[C@H](C)CCCCC(=O)N[C@@H](CCNCS([O-])(=O)=O)C(=O)N[C@@H]([C@@H](C)O)C(=O)N[C@@H](CCNCS([O-])(=O)=O)C(=O)N[C@H]1CCNC(=O)[C@@H](NC(=O)[C@H](CCNCS([O-])(=O)=O)NC(=O)[C@H](CCNCS([O-])(=O)=O)NC(=O)[C@H](CC(C)C)NC(=O)[C@@H](CC(C)C)NC(=O)[C@H](CCNCS([O-])(=O)=O)NC1=O)[C@@H](C)O	CCC(C)CCCCC(=O)NC(CCNCS(=O)(=O)[O-])C(=O)NC(C(=O)NC(CCNCS(=O)(=O)[O-])C(=O)NC1CCNC(=O)C(C(C)O)NC(=O)C(CCNCS(=O)(=O)[O-])NC(=O)C(CCNCS(=O)(=O)[O-])NC(=O)C(CC(C)C)NC(=O)C(CC(C)C)NC(=O)C(CCNCS(=O)(=O)[O-])NC1=O)C(C)O.[Na+].[Na+].[Na+].[Na+].[Na+]	CCC(C)CCCCC(=O)NC(CCNCS(=O)(=O)[O-])C(=O)NC(C(=O)NC(CCNCS(=O)(=O)[O-])C(=O)NC1CCNC(=O)C(C(C)O)NC(=O)C(CCNCS(=O)(=O)[O-])NC(=O)C(CCNCS(=O)(=O)[O-])NC(=O)C(CC(C)C)NC(=O)C(CC(C)C)NC(=O)C(CCNCS(=O)(=O)[O-])NC1=O)C(C)O.[Na+].[Na+].[Na+].[Na+].[Na+]	Size	1749.8470000000002	-4.038191	-7.353223421382387	-3.239349792712657	4.1138736286697295	2.2048092265767627	-1.1102233441021414	3.003650284567588	0.8185095864646692	51.53893201842716	97.25167931274127	Organic compounds	Organic Polymers	Polypeptides		Organic Polymers
IQXDUKXUDQPOBC-UHFFFAOYSA-N	InChI=1S/C118H226O13/c1-7-13-19-25-31-37-43-49-55-61-67-73-79-85-91-97-111(119)126-105-117(106-127-112(120)98-92-86-80-74-68-62-56-50-44-38-32-26-20-14-8-2,107-128-113(121)99-93-87-81-75-69-63-57-51-45-39-33-27-21-15-9-3)103-125-104-118(108-129-114(122)100-94-88-82-76-70-64-58-52-46-40-34-28-22-16-10-4,109-130-115(123)101-95-89-83-77-71-65-59-53-47-41-35-29-23-17-11-5)110-131-116(124)102-96-90-84…	['Dipentaerythritol hexastearate']	['2-({3-(Octadecanoyloxy)-2,2-bis[(octadecanoyloxy)methyl]propoxy}methyl)-2-[(octadecanoyloxy)methyl]propane-1,3-diyl dioctadecanoate']	['70969-57-2']	CCCCCCCCCCCCCCCCCC(=O)OCC(COCC(COC(=O)CCCCCCCCCCCCCCCCC)(COC(=O)CCCCCCCCCCCCCCCCC)COC(=O)CCCCCCCCCCCCCCCCC)(COC(=O)CCCCCCCCCCCCCCCCC)COC(=O)CCCCCCCCCCCCCCCCC	CCCCCCCCCCCCCCCCCC(=O)OCC(COCC(COC(=O)CCCCCCCCCCCCCCCCC)(COC(=O)CCCCCCCCCCCCCCCCC)COC(=O)CCCCCCCCCCCCCCCCC)(COC(=O)CCCCCCCCCCCCCCCCC)COC(=O)CCCCCCCCCCCCCCCCC	CCCCCCCCCCCCCCCCCC(=O)OCC(COCC(COC(=O)CCCCCCCCCCCCCCCCC)(COC(=O)CCCCCCCCCCCCCCCCC)COC(=O)CCCCCCCCCCCCCCCCC)(COC(=O)CCCCCCCCCCCCCCCCC)COC(=O)CCCCCCCCCCCCCCCCC	Size	1853.0930000000003	-3.7340713	-7.115727634409521	-3.0814069080655524	4.034320726343969	2.533825948175744	-0.8478304188826894	3.186490307461279	0.3212735651445329	155.00205213787942	-5.321068004996666	Organic compounds	Organic acids and derivatives	Carboxylic acids and derivatives	Hexacarboxylic acids and derivatives	Organic acids and derivatives	2.2522559432850384
IUCCYQIEZNQWRS-DWWHXVEHSA-N	InChI=1S/C145H234N52O44S3/c1-11-72(6)112-137(238)171-60-106(208)172-73(7)113(214)177-86(40-41-103(146)205)122(223)190-95(63-198)116(217)170-61-108(210)175-88(51-70(2)3)114(215)169-62-109(211)176-100(133(234)187-92(56-104(147)206)127(228)193-97(65-200)130(231)186-91(54-77-27-16-13-17-28-77)126(227)180-82(31-20-45-163-142(153)154)119(220)189-94(139(240)241)55-78-36-38-79(204)39-37-78)68-243-244-69-…	['Urodilatin']	['(3S,6S,9S,12S,15S)-1-{(4R,10S,16S,19S,22S,28S,31S,34S,37S,40S,49S,52R)-52-{[(2S,5S,8S,11S,14S,17S,20S)-25-Amino-20-({(2S)-1-[(2S)-2-{[(2S,3R)-2-amino-3-hydroxybutanoyl]amino}propanoyl]pyrrolidine-2-ca\nrbonyl}amino)-8,11-bis(3-carbamimidamidopropyl)-2,5,17-tris(hydroxymethyl)-25-imino-14-(2-methylpropyl)-4,7,10,13,16,19-hexaoxo-3,6,9,12,15,18,24-heptaazapentacosanan-1-oyl]amino}-19-(3-amino-3-o…	['115966-23-9']	CC[C@H](C)[C@@H]1NC(=O)[C@H](CCCNC(N)=N)NC(=O)[C@H](CC(O)=O)NC(=O)[C@H](CCSC)NC(=O)[C@H](CCCNC(N)=N)NC(=O)CNC(=O)CNC(=O)[C@H](CC2=CC=CC=C2)NC(=O)[C@H](CSSC[C@H](NC(=O)CNC(=O)[C@H](CC(C)C)NC(=O)CNC(=O)[C@H](CO)NC(=O)[C@H](CCC(N)=O)NC(=O)[C@H](C)NC(=O)CNC1=O)C(=O)N[C@@H](CC(N)=O)C(=O)N[C@@H](CO)C(=O)N[C@@H](CC1=CC=CC=C1)C(=O)N[C@@H](CCCNC(N)=N)C(=O)N[C@@H](CC1=CC=C(O)C=C1)C(O)=O)NC(=O)[C@H](CO)NC(=…	CCC(C)C1NC(=O)C(CCCNC(=N)N)NC(=O)C(CC(=O)O)NC(=O)C(CCSC)NC(=O)C(CCCNC(=N)N)NC(=O)CNC(=O)CNC(=O)C(Cc2ccccc2)NC(=O)C(NC(=O)C(CO)NC(=O)C(CO)NC(=O)C(CCCNC(=N)N)NC(=O)C(CCCNC(=N)N)NC(=O)C(CC(C)C)NC(=O)C(CO)NC(=O)C(CCCNC(=N)N)NC(=O)C2CCCN2C(=O)C(C)NC(=O)C(N)C(C)O)CSSCC(C(=O)NC(CC(N)=O)C(=O)NC(CO)C(=O)NC(Cc2ccccc2)C(=O)NC(CCCNC(=N)N)C(=O)NC(Cc2ccc(O)cc2)C(=O)O)NC(=O)CNC(=O)C(CC(C)C)NC(=O)CNC(=O)C(CO)NC(…	CCC(C)C1NC(=O)C(CCCN=C(N)N)NC(=O)C(CC(=O)O)NC(=O)C(CCSC)NC(=O)C(CCCNC(=N)N)NC(=O)CNC(=O)CNC(=O)C(Cc2ccccc2)NC(=O)C(NC(=O)C(CO)NC(=O)C(CO)NC(=O)C(CCCNC(=N)N)NC(=O)C(CCCNC(=N)N)NC(=O)C(CC(C)C)NC(=O)C(CO)NC(=O)C(CCCNC(=N)N)NC(=O)C2CCCN2C(=O)C(C)NC(=O)C(N)C(C)O)CSSCC(C(=O)NC(CC(N)=O)C(=O)NC(CO)C(=O)NC(Cc2ccccc2)C(=O)NC(CCCNC(=N)N)C(=O)NC(Cc2ccc(O)cc2)C(=O)O)NC(=O)CNC(=O)C(CC(C)C)NC(=O)CNC(=O)C(CO)NC(…	Size	3505.9879999999903	-4.284817	-7.7041529866472755	-3.310758165802441	4.393394820844835	2.2599932058266843	-1.1593425613534771	3.2340522594913574	0.8405155736079648	52.60278669256732	93.48924248438198	Organic compounds	Organic Polymers	Polypeptides		Organic Polymers
IUYVQTSRRZICKL-FWZIHMHMSA-N	InChI=1S/C62H44Cl2N14O26S8/c1-77(35-15-17-37-31(23-35)25-49(109(93,94)95)51(53(37)79)75-73-43-21-19-39-41(55(43)111(99,100)101)5-3-7-45(39)105(81,82)83)61-69-57(63)67-59(71-61)65-33-13-11-29(47(27-33)107(87,88)89)9-10-30-12-14-34(28-48(30)108(90,91)92)66-60-68-58(64)70-62(72-60)78(2)36-16-18-38-32(24-36)26-50(110(96,97)98)52(54(38)80)76-74-44-22-20-40-42(56(44)112(102,103)104)6-4-8-46(40)106(84,8…	["2,2'-(Vinylenebis((3-sulpho-4,1-phenylene)imino(6-chloro-1,3,5-triazine-4,2-diyl)(methylimino)(1-hydroxy-3-sulphonaphthalene-6,2-diyl)azo))bis(naphthalene-1,5-disulphonic) acid"]	["2,2'-{(E)-Ethene-1,2-diylbis[(3-sulfo-4,1-phenylene)azanediyl(6-chloro-1,3,5-triazine-4,2-diyl)(methylazanediyl)(1-hydroxy-3-sulfonaphthalene-6,2-diyl)-(E)-diazene-2,1-diyl]}di(naphthalene-1,5-disulfo\nnic acid)"]	['93942-63-3']	CN(C1=CC2=CC(=C(\N=N\C3=C(C4=C(C=C3)C(=CC=C4)S(O)(=O)=O)S(O)(=O)=O)C(O)=C2C=C1)S(O)(=O)=O)C1=NC(Cl)=NC(NC2=CC(=C(\C=C\C3=C(C=C(NC4=NC(=NC(Cl)=N4)N(C)C4=CC5=CC(=C(\N=N\C6=C(C7=C(C=C6)C(=CC=C7)S(O)(=O)=O)S(O)(=O)=O)C(O)=C5C=C4)S(O)(=O)=O)C=C3)S(O)(=O)=O)C=C2)S(O)(=O)=O)=N1	CN(c1ccc2c(O)c(N=Nc3ccc4c(S(=O)(=O)O)cccc4c3S(=O)(=O)O)c(S(=O)(=O)O)cc2c1)c1nc(Cl)nc(Nc2ccc(C=Cc3ccc(Nc4nc(Cl)nc(N(C)c5ccc6c(O)c(N=Nc7ccc8c(S(=O)(=O)O)cccc8c7S(=O)(=O)O)c(S(=O)(=O)O)cc6c5)n4)cc3S(=O)(=O)O)c(S(=O)(=O)O)c2)n1	CN(c1ccc2c(O)c(N=Nc3ccc4c(S(=O)(=O)O)cccc4c3S(=O)(=O)O)c(S(=O)(=O)O)cc2c1)c1nc(Cl)nc(Nc2ccc(C=Cc3ccc(Nc4nc(Cl)nc(N(C)c5ccc6c(O)c(N=Nc7ccc8c(S(=O)(=O)O)cccc8c7S(=O)(=O)O)c(S(=O)(=O)O)cc6c5)n4)cc3S(=O)(=O)O)c(S(=O)(=O)O)c2)n1	Size	1728.548	-3.7468739	-7.6525872236630565	-3.1988837269177703	4.453703496745286	2.490807576860775	-1.4149057797061289	3.038797717039157	0.5318672163353155	-179.14803161602185	-9.914769859601115	Organic compounds	Phenylpropanoids and polyketides	Stilbenes	Sulfonated stilbenes	Other
IVGWQGJDNNGQTP-FWWAFOOOSA-N	InChI=1S/C218H362N72O68/c1-25-108(17)169(288-176(322)114(23)254-195(341)147(91-165(312)313)271-175(321)111(20)252-177(323)121(221)86-117-50-54-119(296)55-51-117)210(356)281-144(87-116-40-28-27-29-41-116)203(349)290-171(115(24)295)212(358)282-146(90-159(228)304)202(348)286-152(100-294)207(353)276-143(88-118-52-56-120(297)57-53-118)200(346)264-128(48-38-78-245-217(237)238)184(330)263-124(43-31-33-7…	['Dumorelin']	[nan]	['105953-59-1']	CC[C@H](C)[C@H](NC(=O)[C@H](C)NC(=O)[C@H](CC(O)=O)NC(=O)[C@H](C)NC(=O)[C@@H](N)CC1=CC=C(O)C=C1)C(=O)N[C@@H](CC1=CC=CC=C1)C(=O)N[C@@H]([C@@H](C)O)C(=O)N[C@@H](CC(N)=O)C(=O)N[C@@H](CO)C(=O)N[C@@H](CC1=CC=C(O)C=C1)C(=O)N[C@@H](CCCNC(N)=N)C(=O)N[C@@H](CCCCN)C(=O)N[C@@H](C(C)C)C(=O)N[C@@H](CC(C)C)C(=O)NCC(=O)N[C@@H](CCC(N)=O)C(=O)N[C@@H](CC(C)C)C(=O)N[C@@H](CO)C(=O)N[C@@H](C)C(=O)N[C@@H](CCCNC(N)=N)C(…	CCC(C)C(NC(=O)C(C)NC(=O)C(CC(=O)O)NC(=O)C(C)NC(=O)C(N)Cc1ccc(O)cc1)C(=O)NC(Cc1ccccc1)C(=O)NC(C(=O)NC(CC(N)=O)C(=O)NC(CO)C(=O)NC(Cc1ccc(O)cc1)C(=O)NC(CCCNC(=N)N)C(=O)NC(CCCCN)C(=O)NC(C(=O)NC(CC(C)C)C(=O)NCC(=O)NC(CCC(N)=O)C(=O)NC(CC(C)C)C(=O)NC(CO)C(=O)NC(C)C(=O)NC(CCCNC(=N)N)C(=O)NC(CCCCN)C(=O)NC(CC(C)C)C(=O)NC(CC(C)C)C(=O)NC(CCC(N)=O)C(=O)NC(CC(=O)O)C(=O)NC(C(=O)NC(CC(C)C)C(=O)NC(CO)C(=O)NC(CCCN…	CCC(C)C(NC(=O)C(C)NC(=O)C(CC(=O)O)NC(=O)C(C)NC(=O)C(N)Cc1ccc(O)cc1)C(=O)NC(Cc1ccccc1)C(=O)NC(C(=O)NC(CC(N)=O)C(=O)NC(CO)C(=O)NC(Cc1ccc(O)cc1)C(=O)NC(CCCN=C(N)N)C(=O)NC(CCCCN)C(=O)NC(C(=O)NC(CC(C)C)C(=O)NCC(=O)NC(CCC(N)=O)C(=O)NC(CC(C)C)C(=O)NC(CO)C(=O)NC(C)C(=O)NC(CCCNC(=N)N)C(=O)NC(CCCCN)C(=O)NC(CC(C)C)C(=O)NC(CC(C)C)C(=O)NC(CCC(N)=O)C(=O)NC(CC(=O)O)C(=O)NC(C(=O)NC(CC(C)C)C(=O)NC(CO)C(=O)NC(CCCN…	Size	5079.72999999999	-5.5407786	-8.156678125358955	-3.668108553211436	4.488569572147519	1.165061991663577	-1.450837496269204	3.0377320758783144	0.7801045463510292	49.43468710740694	90.9435310035696	Organic compounds	Organic Polymers	Polypeptides		Organic Polymers
IZALPRHQQKHANA-KNFRTYLHSA-N	InChI=1S/C85H121N23O25S3/c1-41(2)28-53-76(123)95-51-23-27-135-38-59(80(127)93-43(5)69(116)99-54(29-44-14-7-6-8-15-44)71(118)92-35-66(113)108-25-13-19-62(108)83(130)102-53)106-82(129)61-40-136-39-60(105-79(126)58(36-109)103-77(124)55(100-75(51)122)30-45-33-90-48-17-10-9-16-46(45)48)81(128)101-57(32-67(114)115)72(119)91-34-65(112)94-56(31-64(89)111)78(125)96-50(74(121)98-52(85(132)133)18-11-12-24-8…	['Ancovenin']	['(2S)-6-Amino-2-{[(1R,4S,7S,10S,13R,18R,21S,27S,30R,33S,36S,39R,42S,45S,54S)-13-amino-21-(2-amino-2-oxoethyl)-7-(3-amino-3-oxopropyl)-54-benzyl-27-(carboxymethyl)-33-(hydroxymethyl)-36-[(1H-indol-3-yl)\nmethyl]-57-methylidene-42-(2-methylpropyl)-3,6,9,12,20,23,26,29,32,35,38,41,44,50,53,56,59-heptadecaoxo-10-(propan-2-yl)-15,61,65-trithia-2,5,8,11,19,22,25,28,31,34,37,40,43,49,52,55,58-heptadeca…	['88201-41-6']	CC(C)C[C@@H]1NC(=O)[C@@H]2CCCN2C(=O)CNC(=O)[C@H](CC2=CC=CC=C2)NC(=O)C(=C)NC(=O)[C@@H]2CSCC[C@@H](NC1=O)C(=O)N[C@@H](CC1=CNC3=CC=CC=C13)C(=O)N[C@@H](CO)C(=O)N[C@H]1CSC[C@@H](NC(=O)[C@H](CCC(N)=O)NC(=O)[C@@H](NC(=O)[C@@H](N)CSCC[C@@H](NC(=O)[C@H](CC(N)=O)NC(=O)CNC(=O)[C@H](CC(O)=O)NC1=O)C(=O)N[C@@H](CCCCN)C(O)=O)C(C)C)C(=O)N2	C=C1NC(=O)C2CSCCC(NC(=O)C(CC(C)C)NC(=O)C3CCCN3C(=O)CNC(=O)C(Cc3ccccc3)NC1=O)C(=O)NC(Cc1c[nH]c3ccccc13)C(=O)NC(CO)C(=O)NC1CSCC(NC(=O)C(CCC(N)=O)NC(=O)C(C(C)C)NC(=O)C(N)CSCCC(C(=O)NC(CCCCN)C(=O)O)NC(=O)C(CC(N)=O)NC(=O)CNC(=O)C(CC(=O)O)NC1=O)C(=O)N2	CC1=NC(=O)C2CSCCC(NC(=O)C(CC(C)C)NC(=O)C3CCCN3C(=O)CNC(=O)C(Cc3ccccc3)NC1=O)C(=O)NC(Cc1c[nH]c3ccccc13)C(=O)NC(CO)C(=O)NC1CSCC(NC(=O)C(CCC(N)=O)NC(=O)C(C(C)C)NC(=O)C(N)CSCCC(C(=O)NC(CCCCN)C(=O)O)NC(=O)C(CC(N)=O)NC(=O)CNC(=O)C(CC(=O)O)NC1=O)C(=O)N2	Size	1961.2400000000016	-4.135652	-6.334551221321392	-3.2565821905042704	3.0779690308171213	2.1568786863675187	-0.04202047910798703	3.0359485517091342	0.8382516103507536	53.82190511310805	94.79543971130788	Organic compounds	Organic Polymers	Polypeptides		Organic Polymers
JAHCMOSSKRAPEL-IBFVROBCSA-N	InChI=1S/C215H358N72O66S/c1-24-106(15)166(285-174(318)112(21)251-193(337)145(91-163(309)310)270-173(317)109(18)249-175(319)119(218)86-115-49-53-117(293)54-50-115)208(352)278-142(87-114-39-27-26-28-40-114)200(344)287-168(113(22)292)209(353)279-144(90-157(225)301)199(343)283-150(99-291)204(348)274-141(88-116-51-55-118(294)56-52-116)197(341)261-126(47-37-78-243-214(235)236)181(325)260-122(42-30-32-7…	['Somatorelin']	[nan]	['83930-13-6']	CC[C@H](C)[C@H](NC(=O)[C@H](C)NC(=O)[C@H](CC(O)=O)NC(=O)[C@H](C)NC(=O)[C@@H](N)CC1=CC=C(O)C=C1)C(=O)N[C@@H](CC1=CC=CC=C1)C(=O)N[C@@H]([C@@H](C)O)C(=O)N[C@@H](CC(N)=O)C(=O)N[C@@H](CO)C(=O)N[C@@H](CC1=CC=C(O)C=C1)C(=O)N[C@@H](CCCNC(N)=N)C(=O)N[C@@H](CCCCN)C(=O)N[C@@H](C(C)C)C(=O)N[C@@H](CC(C)C)C(=O)NCC(=O)N[C@@H](CCC(N)=O)C(=O)N[C@@H](CC(C)C)C(=O)N[C@@H](CO)C(=O)N[C@@H](C)C(=O)N[C@@H](CCCNC(N)=N)C(…	CCC(C)C(NC(=O)C(C)NC(=O)C(CC(=O)O)NC(=O)C(C)NC(=O)C(N)Cc1ccc(O)cc1)C(=O)NC(Cc1ccccc1)C(=O)NC(C(=O)NC(CC(N)=O)C(=O)NC(CO)C(=O)NC(Cc1ccc(O)cc1)C(=O)NC(CCCNC(=N)N)C(=O)NC(CCCCN)C(=O)NC(C(=O)NC(CC(C)C)C(=O)NCC(=O)NC(CCC(N)=O)C(=O)NC(CC(C)C)C(=O)NC(CO)C(=O)NC(C)C(=O)NC(CCCNC(=N)N)C(=O)NC(CCCCN)C(=O)NC(CC(C)C)C(=O)NC(CC(C)C)C(=O)NC(CCC(N)=O)C(=O)NC(CC(=O)O)C(=O)NC(C(=O)NC(CCSC)C(=O)NC(CO)C(=O)NC(CCCNC(…	CCC(C)C(NC(=O)C(C)NC(=O)C(CC(=O)O)NC(=O)C(C)NC(=O)C(N)Cc1ccc(O)cc1)C(=O)NC(Cc1ccccc1)C(=O)NC(C(=O)NC(CC(N)=O)C(=O)NC(CO)C(=O)NC(Cc1ccc(O)cc1)C(=O)NC(CCCN=C(N)N)C(=O)NC(CCCCN)C(=O)NC(C(=O)NC(CC(C)C)C(=O)NCC(=O)NC(CCC(N)=O)C(=O)NC(CC(C)C)C(=O)NC(CO)C(=O)NC(C)C(=O)NC(CCCNC(=N)N)C(=O)NC(CCCCN)C(=O)NC(CC(C)C)C(=O)NC(CC(C)C)C(=O)NC(CCC(N)=O)C(=O)NC(CC(=O)O)C(=O)NC(C(=O)NC(CCSC)C(=O)NC(CO)C(=O)NC(CCCNC(…	Size	5039.73399999999	-4.1122236	-7.936917475935125	-3.283084487136687	4.653832988798438	2.5901839779923614	-1.2345098611921403	3.419323127606298	0.7933154820227885	49.51242991581482	90.93865269334404	Organic compounds	Organic Polymers	Polypeptides		Organic Polymers
JBJPODJOGAFSNE-FMJYRCEQSA-N	InChI=1S/C62H97N23O26/c1-27(52(101)78-34(11-15-43(67)91)57(106)79-32(9-13-41(65)89)54(103)73-22-47(95)72-23-48(96)77-36(51(71)100)18-28-5-7-29(88)8-6-28)75-62(111)40(26-87)85-56(105)31(4-2-3-17-63)76-49(97)24-74-55(104)33(10-14-42(66)90)80-58(107)35(12-16-44(68)92)81-59(108)37(19-45(69)93)83-60(109)38(20-46(70)94)84-61(110)39(21-50(98)99)82-53(102)30(64)25-86/h5-8,27,30-40,86-88H,2-4,9-26,63-64H2…	['Scotophobin']	['L-Seryl-L-alpha-aspartyl-L-asparaginyl-L-asparaginyl-L-glutaminyl-L-glutaminylglycyl-L-lysyl-L-seryl-L-alanyl-L-glutaminyl-L-glutaminylglycylglycyl-L-tyrosinamide']	['33579-45-2']	C[C@H](NC(=O)[C@H](CO)NC(=O)[C@H](CCCCN)NC(=O)CNC(=O)[C@H](CCC(N)=O)NC(=O)[C@H](CCC(N)=O)NC(=O)[C@H](CC(N)=O)NC(=O)[C@H](CC(N)=O)NC(=O)[C@H](CC(O)=O)NC(=O)[C@@H](N)CO)C(=O)N[C@@H](CCC(N)=O)C(=O)N[C@@H](CCC(N)=O)C(=O)NCC(=O)NCC(=O)N[C@@H](CC1=CC=C(O)C=C1)C(N)=O	CC(NC(=O)C(CO)NC(=O)C(CCCCN)NC(=O)CNC(=O)C(CCC(N)=O)NC(=O)C(CCC(N)=O)NC(=O)C(CC(N)=O)NC(=O)C(CC(N)=O)NC(=O)C(CC(=O)O)NC(=O)C(N)CO)C(=O)NC(CCC(N)=O)C(=O)NC(CCC(N)=O)C(=O)NCC(=O)NCC(=O)NC(Cc1ccc(O)cc1)C(N)=O	CC(NC(=O)C(CO)NC(=O)C(CCCCN)NC(=O)CNC(=O)C(CCC(N)=O)NC(=O)C(CCC(N)=O)NC(=O)C(CC(N)=O)NC(=O)C(CC(N)=O)NC(=O)C(CC(=O)O)NC(=O)C(N)CO)C(=O)NC(CCC(N)=O)C(=O)NC(CCC(N)=O)C(=O)NCC(=O)NCC(=O)NC(Cc1ccc(O)cc1)C(N)=O	Size	1580.5930000000008	-3.7762475	-8.03947997291264	-3.0672210442444574	4.972258928668182	2.422572547856883	-1.8406599186727797	3.1315990099954023	0.734271536024631	48.234776836348594	90.34321193403154	Organic compounds	Organic Polymers	Polypeptides		Organic Polymers
JFDDAIKYFLAHSD-UHFFFAOYSA-N	InChI=1/C42H70O56S7/c43-15-22(50)36-85-8(1-78-99(57,58)59)29(15)92-37-23(51)16(44)31(10(86-37)3-80-101(63,64)65)94-39-25(53)18(46)33(12(88-39)5-82-103(69,70)71)96-41-27(55)20(48)35(14(90-41)7-84-105(75,76)77)98-42-28(56)21(49)34(13(91-42)6-83-104(72,73)74)97-40-26(54)19(47)32(11(89-40)4-81-102(66,67)68)95-38-24(52)17(45)30(93-36)9(87-38)2-79-100(60,61)62/h8-56H,1-7H2,(H,57,58,59)(H,60,61,62)(H,63…	['beta-Cyclodextrin, hydrogen sulfate, sodium salt']	['(36,37,38,39,40,41,42,43,44,45,46,47,48,49-Tetradecahydroxy-2,4,7,9,12,14,17,19,22,24,27,29,32,34-tetradecaoxaoctacyclo[31.2.2.2~3,6~.2~8,11~.2~13,16~.2~18,21~.2~23,26~.2~28,31~]nonatetracontane-5,10,\n15,20,25,30,35-heptayl)heptakis(methylene) heptakis(hydrogen sulfate) (non-preferred name)']	['37191-69-8']	OC1C(O)C2OC3OC(COS(O)(=O)=O)C(OC4OC(COS(O)(=O)=O)C(OC5OC(COS(O)(=O)=O)C(OC6OC(COS(O)(=O)=O)C(OC7OC(COS(O)(=O)=O)C(OC8OC(COS(O)(=O)=O)C(OC1OC2COS(O)(=O)=O)C(O)C8O)C(O)C7O)C(O)C6O)C(O)C5O)C(O)C4O)C(O)C3O	O=S(=O)(O)OCC1OC2OC3C(COS(=O)(=O)O)OC(OC4C(COS(=O)(=O)O)OC(OC5C(COS(=O)(=O)O)OC(OC6C(COS(=O)(=O)O)OC(OC7C(COS(=O)(=O)O)OC(OC8C(COS(=O)(=O)O)OC(OC1C(O)C2O)C(O)C8O)C(O)C7O)C(O)C6O)C(O)C5O)C(O)C4O)C(O)C3O	O=S(=O)(O)OCC1OC2OC3C(COS(=O)(=O)O)OC(OC4C(COS(=O)(=O)O)OC(OC5C(COS(=O)(=O)O)OC(OC6C(COS(=O)(=O)O)OC(OC7C(COS(=O)(=O)O)OC(OC8C(COS(=O)(=O)O)OC(OC1C(O)C2O)C(O)C8O)C(O)C7O)C(O)C6O)C(O)C5O)C(O)C4O)C(O)C3O	Size	1695.4350000000018	-4.0703096	-6.610109669061614	-3.174283316839694	3.4358263522219197	2.1589715125929545	-0.3808285247159804	3.0549978275059395	0.6255799755799755	51.74278826678533	149.95289260487309	Organic compounds	Organic oxygen compounds	Organooxygen compounds	Carbohydrates and carbohydrate conjugates	Organic oxygen compounds
JGXDCBORXBYRSE-UHFFFAOYSA-N	InChI=1S/C36H19F58N2O8PS2.H3N/c1-3-95(106(99,100)35(91,92)31(81,82)27(73,74)23(65,66)19(57,58)15(49,50)11(41,42)9(37,38)13(45,46)17(53,54)21(61,62)25(69,70)29(77,78)33(85,86)87)5-7-103-105(97,98)104-8-6-96(4-2)107(101,102)36(93,94)32(83,84)28(75,76)24(67,68)20(59,60)16(51,52)12(43,44)10(39,40)14(47,48)18(55,56)22(63,64)26(71,72)30(79,80)34(88,89)90;/h3-8H2,1-2H3,(H,97,98);1H3	['N,N′-[Phosphinicobis(oxy-2,1-ethanediyl)]bis[N-ethyl-perfluoro-1-tetradecanesulfonamide] ammonium salt']	[nan]	['118337-78-3']	[NH4+].CCN(CCOP([O-])(=O)OCCN(CC)S(=O)(=O)C(F)(F)C(F)(F)C(F)(F)C(F)(F)C(F)(F)C(F)(F)C(F)(F)C(F)(F)C(F)(F)C(F)(F)C(F)(F)C(F)(F)C(F)(F)C(F)(F)F)S(=O)(=O)C(F)(F)C(F)(F)C(F)(F)C(F)(F)C(F)(F)C(F)(F)C(F)(F)C(F)(F)C(F)(F)C(F)(F)C(F)(F)C(F)(F)C(F)(F)C(F)(F)F	CCN(CCOP(=O)([O-])OCCN(CC)S(=O)(=O)C(F)(F)C(F)(F)C(F)(F)C(F)(F)C(F)(F)C(F)(F)C(F)(F)C(F)(F)C(F)(F)C(F)(F)C(F)(F)C(F)(F)C(F)(F)C(F)(F)F)S(=O)(=O)C(F)(F)C(F)(F)C(F)(F)C(F)(F)C(F)(F)C(F)(F)C(F)(F)C(F)(F)C(F)(F)C(F)(F)C(F)(F)C(F)(F)C(F)(F)C(F)(F)F.[NH4+]	CCN(CCOP(=O)([O-])OCCN(CC)S(=O)(=O)C(F)(F)C(F)(F)C(F)(F)C(F)(F)C(F)(F)C(F)(F)C(F)(F)C(F)(F)C(F)(F)C(F)(F)C(F)(F)C(F)(F)C(F)(F)C(F)(F)F)S(=O)(=O)C(F)(F)C(F)(F)C(F)(F)C(F)(F)C(F)(F)C(F)(F)C(F)(F)C(F)(F)C(F)(F)C(F)(F)C(F)(F)C(F)(F)C(F)(F)C(F)(F)F.[NH4+]	Size	1821.5770000000016	-6.330741	-6.9090449125225835	-3.6993953009135683	3.209649611609015	-0.07029338815910309	-0.6485973784663007	2.5610522331427146	0.6001032635587203	-10.83182966611766	-161.57346598999882	Organic compounds	Organic acids and derivatives	Organic phosphoric acids and derivatives	Phosphate esters	Organic acids and derivatives
JMHFFDIMOUKDCZ-NTXHZHDSSA-N	InChI=1S/C158H251N39O46S/c1-17-84(9)126(153(237)182-102(44-29-34-65-163)137(221)186-112(74-118(166)206)142(226)171-86(11)131(215)183-110(73-94-48-52-96(204)53-49-94)146(230)177-99(41-26-31-62-160)135(219)175-98(40-25-30-61-159)134(218)170-78-122(210)173-106(158(242)243)56-59-124(213)214)193-154(238)127(85(10)18-2)192-132(216)87(12)172-143(227)113(75-119(167)207)185-136(220)100(42-27-32-63-161)178…	['beta-Endorphin (sheep), 27-L-tyrosine-31-L-glutamic acid-']	['L-Tyrosylglycylglycyl-L-phenylalanyl-L-methionyl-L-threonyl-L-seryl-L-alpha-glutamyl-L-lysyl-L-seryl-L-glutaminyl-L-threonyl-L-prolyl-L-leucyl-L-valyl-L-threonyl-L-leucyl-L-phenylalanyl-L-lysyl-L-aspa\nraginyl-L-alanyl-L-isoleucyl-L-isoleucyl-L-lysyl-L-asparaginyl-L-alanyl-L-tyrosyl-L-lysyl-L-lysylglycyl-L-glutamic acid']	['61214-51-5']	CC[C@H](C)[C@H](NC(=O)[C@H](C)NC(=O)[C@H](CC(N)=O)NC(=O)[C@H](CCCCN)NC(=O)[C@H](CC1=CC=CC=C1)NC(=O)[C@H](CC(C)C)NC(=O)[C@@H](NC(=O)[C@@H](NC(=O)[C@H](CC(C)C)NC(=O)[C@@H]1CCCN1C(=O)[C@@H](NC(=O)[C@H](CCC(N)=O)NC(=O)[C@H](CO)NC(=O)[C@H](CCCCN)NC(=O)[C@H](CCC(O)=O)NC(=O)[C@H](CO)NC(=O)[C@@H](NC(=O)[C@H](CCSC)NC(=O)[C@H](CC1=CC=CC=C1)NC(=O)CNC(=O)CNC(=O)[C@@H](N)CC1=CC=C(O)C=C1)[C@@H](C)O)[C@@H](C)O)…	CCC(C)C(NC(=O)C(C)NC(=O)C(CC(N)=O)NC(=O)C(CCCCN)NC(=O)C(Cc1ccccc1)NC(=O)C(CC(C)C)NC(=O)C(NC(=O)C(NC(=O)C(CC(C)C)NC(=O)C1CCCN1C(=O)C(NC(=O)C(CCC(N)=O)NC(=O)C(CO)NC(=O)C(CCCCN)NC(=O)C(CCC(=O)O)NC(=O)C(CO)NC(=O)C(NC(=O)C(CCSC)NC(=O)C(Cc1ccccc1)NC(=O)CNC(=O)CNC(=O)C(N)Cc1ccc(O)cc1)C(C)O)C(C)O)C(C)C)C(C)O)C(=O)NC(C(=O)NC(CCCCN)C(=O)NC(CC(N)=O)C(=O)NC(C)C(=O)NC(Cc1ccc(O)cc1)C(=O)NC(CCCCN)C(=O)NC(CCCCN)…	CCC(C)C(NC(=O)C(C)NC(=O)C(CC(N)=O)NC(=O)C(CCCCN)NC(=O)C(Cc1ccccc1)NC(=O)C(CC(C)C)NC(=O)C(NC(=O)C(NC(=O)C(CC(C)C)NC(=O)C1CCCN1C(=O)C(NC(=O)C(CCC(N)=O)NC(=O)C(CO)NC(=O)C(CCCCN)NC(=O)C(CCC(=O)O)NC(=O)C(CO)NC(=O)C(NC(=O)C(CCSC)NC(=O)C(Cc1ccccc1)NC(=O)CNC(=O)CNC(=O)C(N)Cc1ccc(O)cc1)C(C)O)C(C)O)C(C)C)C(C)O)C(=O)NC(C(=O)NC(CCCCN)C(=O)NC(CC(N)=O)C(=O)NC(C)C(=O)NC(Cc1ccc(O)cc1)C(=O)NC(CCCCN)C(=O)NC(CCCCN)…	Size	3465.03999999999	-4.0990443	-7.897773049945484	-3.278433646118171	4.619339403827313	2.440663925365954	-1.3580647975260849	3.261274606301228	0.7951350819459162	50.0658893696674	90.3878507102284	Organic compounds	Organic Polymers	Polypeptides		Organic Polymers
JMNLNJOTFKOLGH-HXSAIMRVSA-N	InChI=1S/C76H52O46.2C2H4O2/c77-32-1-22(2-33(78)53(32)92)67(103)113-47-16-27(11-42(87)58(47)97)66(102)112-21-52-63(119-72(108)28-12-43(88)59(98)48(17-28)114-68(104)23-3-34(79)54(93)35(80)4-23)64(120-73(109)29-13-44(89)60(99)49(18-29)115-69(105)24-5-36(81)55(94)37(82)6-24)65(121-74(110)30-14-45(90)61(100)50(19-30)116-70(106)25-7-38(83)56(95)39(84)8-25)76(118-52)122-75(111)31-15-46(91)62(101)51(20-3…	['Acetyltannic acid [USP]']	['Acetic acid--1,2,3,4,6-pentakis-O-{3,4-dihydroxy-5-[(3,4,5-trihydroxybenzoyl)oxy]benzoyl}-beta-L-glucopyranose (2/1)']	['1397-74-6']	CC(O)=O.CC(O)=O.OC1=CC(=CC(O)=C1O)C(=O)OC1=CC(=CC(O)=C1O)C(=O)OC[C@@H]1O[C@H](OC(=O)C2=CC(O)=C(O)C(OC(=O)C3=CC(O)=C(O)C(O)=C3)=C2)[C@@H](OC(=O)C2=CC(O)=C(O)C(OC(=O)C3=CC(O)=C(O)C(O)=C3)=C2)[C@H](OC(=O)C2=CC(O)=C(O)C(OC(=O)C3=CC(O)=C(O)C(O)=C3)=C2)[C@H]1OC(=O)C1=CC(O)=C(O)C(OC(=O)C2=CC(O)=C(O)C(O)=C2)=C1	CC(=O)O.CC(=O)O.O=C(OCC1OC(OC(=O)c2cc(O)c(O)c(OC(=O)c3cc(O)c(O)c(O)c3)c2)C(OC(=O)c2cc(O)c(O)c(OC(=O)c3cc(O)c(O)c(O)c3)c2)C(OC(=O)c2cc(O)c(O)c(OC(=O)c3cc(O)c(O)c(O)c3)c2)C1OC(=O)c1cc(O)c(O)c(OC(=O)c2cc(O)c(O)c(O)c2)c1)c1cc(O)c(O)c(OC(=O)c2cc(O)c(O)c(O)c2)c1	CC(=O)O.CC(=O)O.O=C(OCC1OC(OC(=O)c2cc(O)c(O)c(OC(=O)c3cc(O)c(O)c(O)c3)c2)C(OC(=O)c2cc(O)c(O)c(OC(=O)c3cc(O)c(O)c(O)c3)c2)C(OC(=O)c2cc(O)c(O)c(OC(=O)c3cc(O)c(O)c(O)c3)c2)C1OC(=O)c1cc(O)c(O)c(OC(=O)c2cc(O)c(O)c(O)c2)c1)c1cc(O)c(O)c(OC(=O)c2cc(O)c(O)c(O)c2)c1	Size	1821.3100000000009	-4.096756	-7.120367112231527	-3.337549617441386	3.782817494790141	2.1636279058388013	-0.8599832401152805	2.9228342546748602	0.7404992791199688	56.077561554127584	137.6218137918501	Organic compounds	Phenylpropanoids and polyketides	Tannins	Hydrolyzable tannins	Other
JVHQMRKDOHWFRC-RDZSOMKUSA-N	InChI=1S/C54H40Cl2N18O26S8/c55-47-65-51(59-27-7-9-35(37(15-27)63-49(57)75)71-73-39-21-33-25(13-45(39)107(95,96)97)11-31(101(77,78)79)19-43(33)105(89,90)91)69-53(67-47)61-29-5-3-23(41(17-29)103(83,84)85)1-2-24-4-6-30(18-42(24)104(86,87)88)62-54-68-48(56)66-52(70-54)60-28-8-10-36(38(16-28)64-50(58)76)72-74-40-22-34-26(14-46(40)108(98,99)100)12-32(102(80,81)82)20-44(34)106(92,93)94/h1-22H,(H3,57,63,…	["7,7'-(Vinylenebis((3-sulpho-4,1-phenylene)imino(6-chloro-1,3,5-triazine-4,2-diyl)imino(2-((aminocarbonyl)amino)-4,1-phenylene)azo))bisnaphthalene-1,3,6-trisulphonic acid"]	["7,7'-{(E)-Ethene-1,2-diylbis[(3-sulfo-4,1-phenylene)azanediyl(6-chloro-1,3,5-triazine-4,2-diyl)azanediyl[2-(carbamoylamino)-4,1-phenylene]-(E)-diazene-2,1-diyl]}di(naphthalene-1,3,6-trisulfonic acid)"]	['94022-71-6']	NC(=O)NC1=C(C=CC(NC2=NC(NC3=CC(=C(\C=C\C4=C(C=C(NC5=NC(Cl)=NC(NC6=CC(NC(N)=O)=C(C=C6)\N=N\C6=CC7=C(C=C(C=C7C=C6S(O)(=O)=O)S(O)(=O)=O)S(O)(=O)=O)=N5)C=C4)S(O)(=O)=O)C=C3)S(O)(=O)=O)=NC(Cl)=N2)=C1)\N=N\C1=CC2=C(C=C(C=C2C=C1S(O)(=O)=O)S(O)(=O)=O)S(O)(=O)=O	NC(=O)Nc1cc(Nc2nc(Cl)nc(Nc3ccc(C=Cc4ccc(Nc5nc(Cl)nc(Nc6ccc(N=Nc7cc8c(S(=O)(=O)O)cc(S(=O)(=O)O)cc8cc7S(=O)(=O)O)c(NC(N)=O)c6)n5)cc4S(=O)(=O)O)c(S(=O)(=O)O)c3)n2)ccc1N=Nc1cc2c(S(=O)(=O)O)cc(S(=O)(=O)O)cc2cc1S(=O)(=O)O	NC(=O)Nc1cc(Nc2nc(Cl)nc(Nc3ccc(C=Cc4ccc(Nc5nc(Cl)nc(Nc6ccc(N=Nc7cc8c(S(=O)(=O)O)cc(S(=O)(=O)O)cc8cc7S(=O)(=O)O)c(NC(N)=O)c6)n5)cc4S(=O)(=O)O)c(S(=O)(=O)O)c3)n2)ccc1N=Nc1cc2c(S(=O)(=O)O)cc(S(=O)(=O)O)cc2cc1S(=O)(=O)O	Size	1684.4560000000006	-3.6820977	-5.08817972444166	-3.107492444606861	1.980687279834799	2.5443619983838923	1.1382799467337306	3.1189672265685298	0.6019174242740383	-183.61696437041172	-7.467519084238384	Organic compounds	Phenylpropanoids and polyketides	Stilbenes	Sulfonated stilbenes	Other
JWFVWARSGMYXRN-HTQQBIQNSA-N	InChI=1S/C89H102ClN9O36/c1-31-67(106)47(91)26-58(124-31)130-52-28-53-46(90)20-38(52)21-49-80(116)98-65(86(122)123)45-24-41(103)25-51(105)60(45)44-19-37(11-18-50(44)104)63(82(118)94-49)96-84(120)64-39-22-54(78(55(23-39)129-53)135-89-79(74(113)71(110)57(30-101)132-89)133-59-27-48(92)68(107)32(2)125-59)127-42-16-9-36(10-17-42)77(134-88-76(115)73(112)70(109)56(29-100)131-88)66(85(121)95-62(83(119)97-…	['Avoparcin-alpha']	['(1S,18R,19R,22S,25R,28R,40R)-4-{[(2S,4R,5R,6S)-4-Amino-5-hydroxy-6-methyloxan-2-yl]oxy}-48-{[(2S,3R,4S,5S,6R)-3-{[(2S,4R,5R,6S)-4-amino-5-hydroxy-6-methyloxan-2-yl]oxy}-4,5-dihydroxy-6-(hydroxymethyl)\noxan-2-yl]oxy}-49-chloro-32,35,37-trihydroxy-22-(4-hydroxyphenyl)-19-{[(2S)-2-(methylamino)-2-(4-{[(2S,3R,4R,5R,6S)-3,4,5-trihydroxy-6-methyloxan-2-yl]oxy}phenyl)acetyl]amino}-20,23,26,42,44-pent…	['73957-86-5']	CN[C@H](C(=O)N[C@@H]1[C@H](O[C@@H]2O[C@@H](CO)[C@H](O)[C@@H](O)[C@H]2O)C2=CC=C(OC3=C(O[C@@H]4O[C@H](CO)[C@@H](O)[C@H](O)[C@H]4O[C@H]4C[C@@H](N)[C@@H](O)[C@H](C)O4)C4=CC(=C3)[C@@H](NC(=O)[C@@H](NC1=O)C1=CC=C(O)C=C1)C(=O)N[C@@H]1C3=CC(=C(O)C=C3)C3=C(C=C(O)C=C3O)[C@@H](NC(=O)[C@H](CC3=C(O[C@H]5C[C@@H](N)[C@@H](O)[C@H](C)O5)C=C(O4)C(Cl)=C3)NC1=O)C(O)=O)C=C2)C1=CC=C(O[C@@H]2O[C@@H](C)[C@H](O)[C@@H](O)…	CNC(C(=O)NC1C(=O)NC(c2ccc(O)cc2)C(=O)NC2C(=O)NC3C(=O)NC(Cc4cc(Cl)c(cc4OC4CC(N)C(O)C(C)O4)Oc4cc2cc(c4OC2OC(CO)C(O)C(O)C2OC2CC(N)C(O)C(C)O2)Oc2ccc(cc2)C1OC1OC(CO)C(O)C(O)C1O)C(=O)NC(C(=O)O)c1cc(O)cc(O)c1-c1cc3ccc1O)c1ccc(OC2OC(C)C(O)C(O)C2O)cc1	CNC(C(=O)NC1C(=O)NC(c2ccc(O)cc2)C(=O)NC2C(=O)NC3C(=O)NC(Cc4cc(Cl)c(cc4OC4CC(N)C(O)C(C)O4)Oc4cc2cc(c4OC2OC(CO)C(O)C(O)C2OC2CC(N)C(O)C(C)O2)Oc2ccc(cc2)C1OC1OC(CO)C(O)C(O)C1O)C(=O)NC(C(=O)O)c1cc(O)cc(O)c1-c1cc3ccc1O)c1ccc(OC2OC(C)C(O)C(O)C2O)cc1	Size	1909.2750000000003	-4.1071796	-7.545575083042293	-3.263881575749728	4.281693507292566	2.1736888406584622	-1.264706597089137	3.0169869102034284	0.7274587563693872	30.85740774513388	166.9044237309283	Organic compounds	Organic acids and derivatives	Carboxylic acids and derivatives	Amino acids, peptides, and analogues	Organic acids and derivatives
JZMHCANOTJFLQJ-IEQBYLOXSA-A	InChI=1S/C196H249N68O105P19S19.19Na/c1-75-37-249(189(285)237-165(75)267)132-23-89(109(337-132)51-313-371(294,390)351-84-18-141(331-103(84)45-265)259-69-215-149-159(259)225-179(203)231-173(149)275)359-378(301,397)320-54-112-92(26-135(340-112)252-40-78(4)168(270)240-192(252)288)358-377(300,396)315-48-106-86(20-129(334-106)246-14-10-124(198)222-186(246)282)353-372(295,391)318-52-110-90(24-133(338-11…	['Aprinocarsen sodium']	[nan]	['331257-53-5']	[Na+].[Na+].[Na+].[Na+].[Na+].[Na+].[Na+].[Na+].[Na+].[Na+].[Na+].[Na+].[Na+].[Na+].[Na+].[Na+].[Na+].[Na+].[Na+].CC1=CN([C@H]2C[C@H](OP([S-])(=O)OC[C@H]3O[C@H](C[C@@H]3OP([O-])(=S)OC[C@H]3O[C@H](C[C@@H]3OP([O-])(=S)OC[C@H]3O[C@H](C[C@@H]3OP([O-])(=S)OC[C@H]3O[C@H](C[C@@H]3OP([O-])(=S)OC[C@H]3O[C@H](C[C@@H]3OP([O-])(=S)OC[C@H]3O[C@H](C[C@@H]3OP([O-])(=S)OC[C@H]3O[C@H](C[C@@H]3OP([O-])(=S)OC[C@H]3…	Cc1cn(C2CC(OP(=O)([S-])OCC3OC(n4cnc5c(=O)[nH]c(N)nc54)CC3OP([O-])(=S)OCC3OC(n4cnc5c(=O)[nH]c(N)nc54)CC3OP([O-])(=S)OCC3OC(n4cc(C)c(=O)[nH]c4=O)CC3OP([O-])(=S)OCC3OC(n4cnc5c(=O)[nH]c(N)nc54)CC3OP([O-])(=S)OCC3OC(n4cnc5c(N)ncnc54)CC3OP([O-])(=S)OCC3OC(n4cnc5c(=O)[nH]c(N)nc54)CC3OP([O-])(=S)OCC3OC(n4cc(C)c(=O)[nH]c4=O)CC3OP([O-])(=S)OCC3OC(n4cc(C)c(=O)[nH]c4=O)CC3OP([O-])(=S)OCC3OC(n4cc(C)c(=O)[nH]c…	Cc1cn(C2CC(OP(=O)([S-])OCC3OC(n4cnc5c(=O)[nH]c(N)nc54)CC3OP([O-])(=S)OCC3OC(n4cnc5c(=O)[nH]c(N)nc54)CC3OP([O-])(=S)OCC3OC(n4cc(C)c(=O)[nH]c4=O)CC3OP([O-])(=S)OCC3OC(n4cnc5c(=O)[nH]c(N)nc54)CC3OP([O-])(=S)OCC3OC(n4cnc5c(N)ncnc54)CC3OP([O-])(=S)OCC3OC(n4cnc5c(=O)[nH]c(N)nc54)CC3OP([O-])(=S)OCC3OC(n4cc(C)c(=O)[nH]c4=O)CC3OP([O-])(=S)OCC3OC(n4cc(C)c(=O)[nH]c4=O)CC3OP([O-])(=S)OCC3OC(n4cc(C)c(=O)[nH]c…	Size	6852.955999999986	-4.059613	-7.486840011411122	-3.1448270874100883	4.3420129240010334	2.7762647243484375	-0.6509620680102681	3.6910508559907655	0.8032913508419458	38.85876216778991	125.25593008789022	Organic compounds	Organic Polymers	Phosphorothioate polynucleotides		Organic Polymers
KAHDONZOCXSKII-NJVVDGNHSA-N	InChI=1S/C258H401N79O78/c1-21-131(16)204(329-220(381)152(70-77-189(264)351)301-213(374)147(53-34-84-281-257(274)275)299-234(395)173(118-341)322-226(387)164(103-140-110-278-123-288-140)315-242(403)181-58-38-87-331(181)247(408)133(18)290-232(393)172(117-340)321-222(383)158(95-125(4)5)293-197(359)114-287-238(399)178-55-36-88-332(178)249(410)155(71-78-190(265)352)306-218(379)150(68-75-187(262)349)300…	['Kisspeptin']	[nan]	['388138-21-4']	CC[C@H](C)[C@H](NC(=O)[C@H](CCC(N)=O)NC(=O)[C@H](CCCNC(N)=N)NC(=O)[C@H](CO)NC(=O)[C@H](CC1=CN=CN1)NC(=O)[C@@H]1CCCN1C(=O)[C@H](C)NC(=O)[C@H](CO)NC(=O)[C@H](CC(C)C)NC(=O)CNC(=O)[C@@H]1CCCN1C(=O)[C@H](CCC(N)=O)NC(=O)[C@H](CCC(N)=O)NC(=O)[C@H](CCCNC(N)=N)NC(=O)[C@H](CO)NC(=O)CNC(=O)[C@H](CO)NC(=O)[C@H](CO)NC(=O)[C@H](CCC(O)=O)NC(=O)[C@@H]1CCCN1C(=O)[C@@H]1CCCN1C(=O)[C@@H]1CCCN1C(=O)[C@H](CO)NC(=O)[C…	CCC(C)C(NC(=O)C(CCC(N)=O)NC(=O)C(CCCNC(=N)N)NC(=O)C(CO)NC(=O)C(Cc1cnc[nH]1)NC(=O)C1CCCN1C(=O)C(C)NC(=O)C(CO)NC(=O)C(CC(C)C)NC(=O)CNC(=O)C1CCCN1C(=O)C(CCC(N)=O)NC(=O)C(CCC(N)=O)NC(=O)C(CCCNC(=N)N)NC(=O)C(CO)NC(=O)CNC(=O)C(CO)NC(=O)C(CO)NC(=O)C(CCC(=O)O)NC(=O)C1CCCN1C(=O)C1CCCN1C(=O)C1CCCN1C(=O)C(CO)NC(=O)C(CC(C)C)NC(=O)C(CO)NC(=O)C(NC(=O)CN)C(C)O)C(=O)N1CCCC1C(=O)NC(C)C(=O)N1CCCC1C(=O)NC(CCC(N)=O)…	CCC(C)C(NC(=O)C(CCC(N)=O)NC(=O)C(CCCN=C(N)N)NC(=O)C(CO)NC(=O)C(Cc1cnc[nH]1)NC(=O)C1CCCN1C(=O)C(C)NC(=O)C(CO)NC(=O)C(CC(C)C)NC(=O)CNC(=O)C1CCCN1C(=O)C(CCC(N)=O)NC(=O)C(CCC(N)=O)NC(=O)C(CCCNC(=N)N)NC(=O)C(CO)NC(=O)CNC(=O)C(CO)NC(=O)C(CO)NC(=O)C(CCC(=O)O)NC(=O)C1CCCN1C(=O)C1CCCN1C(=O)C1CCCN1C(=O)C(CO)NC(=O)C(CC(C)C)NC(=O)C(CO)NC(=O)C(NC(=O)CN)C(C)O)C(=O)N1CCCC1C(=O)NC(C)C(=O)N1CCCC1C(=O)NC(CCC(N)=O)…	Size	5857.520999999997	-5.5634136	-8.416631668633455	-3.6308005385140065	4.7858311301194485	1.2043002208602314	-1.6489178143575796	3.136913315761869	0.8311168602097336	50.73591320509497	90.7860306699409	Organic compounds	Organic Polymers	Polypeptides		Organic Polymers
KATZUZNTRINHDT-HALMFYTRSA-N	InChI=1S/C72H96ClN17O14/c1-5-6-17-52(63(96)85-54(19-12-33-79-71(75)76)70(103)90-34-13-20-59(90)67(100)81-42(2)61(74)94)83-62(95)53(18-9-10-32-80-72(77)104)84-68(101)60(39-45-24-29-51(93)30-25-45)89(4)69(102)58(41-91)88-66(99)57(38-47-14-11-31-78-40-47)87-65(98)56(36-44-22-27-50(73)28-23-44)86-64(97)55(82-43(3)92)37-46-21-26-48-15-7-8-16-49(48)35-46/h7-8,11,14-16,21-31,35,40,42,52-60,91,93H,5-6,9-…	['Ozarelix']	['N-Acetyl-3-(naphthalen-2-yl)-D-alanyl-4-chloro-D-phenylalanyl-3-(pyridin-3-yl)-D-alanyl-L-seryl-N-methyl-L-tyrosyl-N~6~-carbamoyl-D-lysyl-L-norleucyl-N~5~-(diaminomethylidene)-L-ornithyl-L-prolyl-D-al\naninamide']	['295350-45-7']	CCCC[C@H](NC(=O)[C@@H](CCCCNC(N)=O)NC(=O)[C@H](CC1=CC=C(O)C=C1)N(C)C(=O)[C@H](CO)NC(=O)[C@@H](CC1=CN=CC=C1)NC(=O)[C@@H](CC1=CC=C(Cl)C=C1)NC(=O)[C@@H](CC1=CC2=CC=CC=C2C=C1)NC(C)=O)C(=O)N[C@@H](CCCN=C(N)N)C(=O)N1CCC[C@H]1C(=O)N[C@H](C)C(N)=O	CCCCC(NC(=O)C(CCCCNC(N)=O)NC(=O)C(Cc1ccc(O)cc1)N(C)C(=O)C(CO)NC(=O)C(Cc1cccnc1)NC(=O)C(Cc1ccc(Cl)cc1)NC(=O)C(Cc1ccc2ccccc2c1)NC(C)=O)C(=O)NC(CCCN=C(N)N)C(=O)N1CCCC1C(=O)NC(C)C(N)=O	CCCCC(NC(=O)C(CCCCNC(N)=O)NC(=O)C(Cc1ccc(O)cc1)N(C)C(=O)C(CO)NC(=O)C(Cc1cccnc1)NC(=O)C(Cc1ccc(Cl)cc1)NC(=O)C(Cc1ccc2ccccc2c1)NC(C)=O)C(=O)NC(CCCN=C(N)N)C(=O)N1CCCC1C(=O)NC(C)C(N)=O	Size	1459.1180000000006	-4.0124145	-5.65152448570796	-3.1885858568129817	2.4629386288949786	2.151675975259475	0.5125659293360237	2.9755045582310022	0.786734216635246	53.7803398079101	87.95746419871732	Organic compounds	Organic acids and derivatives	Carboxylic acids and derivatives	Amino acids, peptides, and analogues	Organic acids and derivatives
KFEFLCOCAHJBEA-ANRVCLKPSA-N	InChI=1S/C70H92ClN17O14.C2H4O2/c1-39(2)31-52(61(94)82-51(15-9-28-77-69(73)74)68(101)88-30-10-16-58(88)67(100)79-40(3)59(72)92)83-60(93)50(14-8-29-78-70(75)102)81-63(96)54(34-43-20-25-49(91)26-21-43)86-66(99)57(38-89)87-65(98)56(36-45-11-7-27-76-37-45)85-64(97)55(33-42-18-23-48(71)24-19-42)84-62(95)53(80-41(4)90)35-44-17-22-46-12-5-6-13-47(46)32-44;1-2(3)4/h5-7,11-13,17-27,32,37,39-40,50-58,89,91H…	['Cetrorelix acetate']	['Acetic acid--(2S)-N-[(2R)-1-amino-1-oxopropan-2-yl]-1-{(2S,5S,8R,11S,14S,17R,20R,23R)-2-(3-carbamimidamidopropyl)-8-[3-(carbamoylamino)propyl]-20-[(4-chlorophenyl)methyl]-14-(hydroxymethyl)-11-[(4-hyd\nroxyphenyl)methyl]-5-(2-methylpropyl)-23-[(naphthalen-2-yl)methyl]-4,7,10,13,16,19,22,25-octaoxo-17-[(pyridin-3-yl)methyl]-3,6,9,12,15,18,21,24-octaazahexacosanan-1-oyl}pyrrolidine-2-carboxamide …	['145672-81-7']	CC(O)=O.CC(C)C[C@H](NC(=O)[C@@H](CCCNC(N)=O)NC(=O)[C@H](CC1=CC=C(O)C=C1)NC(=O)[C@H](CO)NC(=O)[C@@H](CC1=CN=CC=C1)NC(=O)[C@@H](CC1=CC=C(Cl)C=C1)NC(=O)[C@@H](CC1=CC2=C(C=CC=C2)C=C1)NC(C)=O)C(=O)N[C@@H](CCCNC(N)=N)C(=O)N1CCC[C@H]1C(=O)N[C@H](C)C(N)=O	CC(=O)NC(Cc1ccc2ccccc2c1)C(=O)NC(Cc1ccc(Cl)cc1)C(=O)NC(Cc1cccnc1)C(=O)NC(CO)C(=O)NC(Cc1ccc(O)cc1)C(=O)NC(CCCNC(N)=O)C(=O)NC(CC(C)C)C(=O)NC(CCCNC(=N)N)C(=O)N1CCCC1C(=O)NC(C)C(N)=O.CC(=O)O	CC(=O)NC(Cc1ccc2ccccc2c1)C(=O)NC(Cc1ccc(Cl)cc1)C(=O)NC(Cc1cccnc1)C(=O)NC(CO)C(=O)NC(Cc1ccc(O)cc1)C(=O)NC(CCCNC(N)=O)C(=O)NC(CC(C)C)C(=O)NC(CCCN=C(N)N)C(=O)N1CCCC1C(=O)NC(C)C(N)=O.CC(=O)O	Size	1491.1160000000002	-4.012368	-5.658598978353151	-3.1756759255370794	2.4829230528160715	2.16114322494065	0.5149124519544973	2.9978355047705687	0.7793534189936905	53.73921819415581	88.06647616531198	Organic compounds	Organic Polymers	Polypeptides		Organic Polymers
KMGKABOMYQLLDJ-VKHHSAQNSA-N	InChI=1S/C72H112O48S8.8Na/c73-33(74)1-9-121-17-25-57-41(89)49(97)65(105-25)114-58-26(18-122-10-2-34(75)76)107-67(51(99)43(58)91)116-60-28(20-124-12-4-36(79)80)109-69(53(101)45(60)93)118-62-30(22-126-14-6-38(83)84)111-71(55(103)47(62)95)120-64-32(24-128-16-8-40(87)88)112-72(56(104)48(64)96)119-63-31(23-127-15-7-39(85)86)110-70(54(102)46(63)94)117-61-29(21-125-13-5-37(81)82)108-68(52(100)44(61)92)1…	['Sugammadex sodium']	[nan]	['343306-79-6']	[Na+].[Na+].[Na+].[Na+].[Na+].[Na+].[Na+].[Na+].[H][C@@]12O[C@H](CSCCC(O)=O)[C@@H](O[C@@]3([H])O[C@H](CSCCC(O)=O)[C@@H](O[C@@]4([H])O[C@H](CSCCC(O)=O)[C@@H](O[C@@]5([H])O[C@H](CSCCC(O)=O)[C@@H](O[C@@]6([H])O[C@H](CSCCC(O)=O)[C@@H](O[C@@]7([H])O[C@H](CSCCC(O)=O)[C@@H](O[C@@]8([H])O[C@H](CSCCC(O)=O)[C@@H](O[C@@]9([H])O[C@H](CSCCC(O)=O)[C@@H](O1)[C@H](O)[C@H]9O)[C@H](O)[C@H]8O)[C@H](O)[C@H]7O)[C@H](…	O=C(O)CCSCC1OC2OC3C(CSCCC(=O)O)OC(OC4C(CSCCC(=O)O)OC(OC5C(CSCCC(=O)O)OC(OC6C(CSCCC(=O)O)OC(OC7C(CSCCC(=O)O)OC(OC8C(CSCCC(=O)O)OC(OC9C(CSCCC(=O)O)OC(OC1C(O)C2O)C(O)C9O)C(O)C8O)C(O)C7O)C(O)C6O)C(O)C5O)C(O)C4O)C(O)C3O.[Na+].[Na+].[Na+].[Na+].[Na+].[Na+].[Na+].[Na+]	O=C(O)CCSCC1OC2OC3C(CSCCC(=O)O)OC(OC4C(CSCCC(=O)O)OC(OC5C(CSCCC(=O)O)OC(OC6C(CSCCC(=O)O)OC(OC7C(CSCCC(=O)O)OC(OC8C(CSCCC(=O)O)OC(OC9C(CSCCC(=O)O)OC(OC1C(O)C2O)C(O)C9O)C(O)C8O)C(O)C7O)C(O)C6O)C(O)C5O)C(O)C4O)C(O)C3O.[Na+].[Na+].[Na+].[Na+].[Na+].[Na+].[Na+].[Na+]	Size	2186.0960000000005	-4.112641	-7.417919186538238	-3.13473001638851	4.283189170149727	2.227028371886793	-1.0782499569415644	3.204939213208163	0.6281548403287533	160.5475904235261	39.33569686254544	Organic compounds	Lipids and lipid-like molecules	Fatty Acyls	Fatty acyl glycosides	Lipids and lipid-like molecules
KSPOYQQCANXEDC-BOJZBHCUNA-N	InChI=1/C89H99Cl2N9O33/c1-4-34(2)9-7-5-6-8-10-61(109)95-69-75(114)72(111)59(32-102)130-88(69)133-79-56-26-41-27-57(79)127-53-18-14-39(24-48(53)91)78(132-87-68(93-35(3)104)74(113)71(110)58(31-101)129-87)70-85(122)99-67(86(123)124)46-29-43(106)30-55(128-89-77(116)76(115)73(112)60(33-103)131-89)62(46)45-23-38(13-15-50(45)107)64(82(119)100-70)97-84(121)66(41)98-83(120)65-40-21-42(105)28-44(22-40)125-…	['Teichomycin A2 factor 4']	['(1S,2R,19S,22R,34R,37R,40R,52S)-2-{[(2R,3R,4R,5S,6R)-3-Acetamido-4,5-dihydroxy-6-(hydroxymethyl)oxan-2-yl]oxy}-22-amino-5,15-dichloro-64-({(2S,3R,4R,5S,6R)-4,5-dihydroxy-6-(hydroxymethyl)-3-[(8-methyl\ndecanoyl)amino]oxan-2-yl}oxy)-26,31,44,49-tetrahydroxy-21,35,38,54,56,59-hexaoxo-47-{[(2R,3S,4S,5S,6R)-3,4,5-trihydroxy-6-(hydroxymethyl)oxan-2-yl]oxy}-7,13,28-trioxa-20,36,39,53,55,58-hexaazaund…	['91032-37-0']	[H][C@]12NC(=O)[C@]([H])(NC(=O)[C@]3([H])NC(=O)[C@@H]4NC(=O)[C@H](CC5=CC=C(OC6=CC3=CC(OC3=CC=C(C=C3Cl)[C@H]1O[C@@H]1O[C@H](CO)[C@@H](O)[C@H](O)[C@H]1NC(C)=O)=C6O[C@@H]1O[C@H](CO)[C@@H](O)[C@H](O)[C@H]1NC(=O)CCCCCCC(C)CC)C(Cl)=C5)NC(=O)[C@H](N)C1=CC(OC3=CC4=CC(O)=C3)=C(O)C=C1)C1=CC=C(O)C(=C1)C1=C(O[C@H]3O[C@H](CO)[C@@H](O)[C@H](O)[C@@H]3O)C=C(O)C=C1[C@H](NC2=O)C(O)=O	CCC(C)CCCCCCC(=O)NC1C(Oc2c3cc4cc2Oc2ccc(cc2Cl)C(OC2OC(CO)C(O)C(O)C2NC(C)=O)C2NC(=O)C(NC(=O)C4NC(=O)C4NC(=O)C(Cc5ccc(c(Cl)c5)O3)NC(=O)C(N)c3ccc(O)c(c3)Oc3cc(O)cc4c3)c3ccc(O)c(c3)-c3c(OC4OC(CO)C(O)C(O)C4O)cc(O)cc3C(C(=O)O)NC2=O)OC(CO)C(O)C1O	CCC(C)CCCCCCC(=O)NC1C(Oc2c3cc4cc2Oc2ccc(cc2Cl)C(OC2OC(CO)C(O)C(O)C2NC(C)=O)C2NC(=O)C(NC(=O)C4NC(=O)C4NC(=O)C(Cc5ccc(c(Cl)c5)O3)NC(=O)C(N)c3ccc(O)c(c3)Oc3cc(O)cc4c3)c3ccc(O)c(c3)-c3c(OC4OC(CO)C(O)C(O)C4O)cc(O)cc3C(C(=O)O)NC2=O)OC(CO)C(O)C1O	Size	1893.707000000001	-4.117019	-7.394261285466023	-3.3049533918851015	4.089307893580921	2.1602936273051676	-1.1169485009396374	2.9723593926412835	0.7859474266946348	31.15284690560016	167.16024984678415	Organic compounds	Organic acids and derivatives	Carboxylic acids and derivatives	Amino acids, peptides, and analogues	Organic acids and derivatives
KSXQTGMWWMBCIP-VXMGFIRPSA-N	InChI=1S/C27H50N2O70S16/c30-24(20(96-112(68,69)70)16(92-108(56,57)58)12(10(88-104(44,45)46)6-82-102(38,39)40)86-26-22(98-114(74,75)76)18(94-110(62,63)64)14(90-106(50,51)52)8(84-26)4-80-100(32,33)34)28-2-1-3-29-25(31)21(97-113(71,72)73)17(93-109(59,60)61)13(11(89-105(47,48)49)7-83-103(41,42)43)87-27-23(99-115(77,78)79)19(95-111(65,66)67)15(91-107(53,54)55)9(85-27)5-81-101(35,36)37/h8-23,26-27H,1-7…	['Aprosulate']	['[(Propane-1,3-diyl)bis(azanediyl)-(2R,3R,4S,5R)-6-oxo-3-({(2S,3R,4S,5S,6R)-3,4,5-tris(sulfooxy)-6-[(sulfooxy)methyl]oxan-2-yl}oxy)hexane-6,1,2,4,5-pentayl] octakis(hydrogen sulfate) (non-preferred nam\ne)']	['123123-68-2']	OS(=O)(=O)OC[C@@H](OS(O)(=O)=O)[C@@H](O[C@@H]1O[C@H](COS(O)(=O)=O)[C@H](OS(O)(=O)=O)[C@H](OS(O)(=O)=O)[C@H]1OS(O)(=O)=O)[C@H](OS(O)(=O)=O)[C@@H](OS(O)(=O)=O)C(=O)NCCCNC(=O)[C@H](OS(O)(=O)=O)[C@@H](OS(O)(=O)=O)[C@H](O[C@@H]1O[C@H](COS(O)(=O)=O)[C@H](OS(O)(=O)=O)[C@H](OS(O)(=O)=O)[C@H]1OS(O)(=O)=O)[C@@H](COS(O)(=O)=O)OS(O)(=O)=O	O=C(NCCCNC(=O)C(OS(=O)(=O)O)C(OS(=O)(=O)O)C(OC1OC(COS(=O)(=O)O)C(OS(=O)(=O)O)C(OS(=O)(=O)O)C1OS(=O)(=O)O)C(COS(=O)(=O)O)OS(=O)(=O)O)C(OS(=O)(=O)O)C(OS(=O)(=O)O)C(OC1OC(COS(=O)(=O)O)C(OS(=O)(=O)O)C(OS(=O)(=O)O)C1OS(=O)(=O)O)C(COS(=O)(=O)O)OS(=O)(=O)O	O=C(NCCCNC(=O)C(OS(=O)(=O)O)C(OS(=O)(=O)O)C(OC1OC(COS(=O)(=O)O)C(OS(=O)(=O)O)C(OS(=O)(=O)O)C1OS(=O)(=O)O)C(COS(=O)(=O)O)OS(=O)(=O)O)C(OS(=O)(=O)O)C(OS(=O)(=O)O)C(OC1OC(COS(=O)(=O)O)C(OS(=O)(=O)O)C(OS(=O)(=O)O)C1OS(=O)(=O)O)C(COS(=O)(=O)O)OS(=O)(=O)O	Size	2035.7130000000025	-4.0539427	-7.128487025434342	-3.1410360896259837	3.9874509358083587	2.254773879818184	-0.8197704753954081	3.1676804604129507	0.8127015950801117	57.17280339805621	156.56242044575995	Organic compounds	Lipids and lipid-like molecules	Fatty Acyls	Fatty acyl glycosides	Lipids and lipid-like molecules
KUZYSQSABONDME-QRLOMCMNSA-N	InChI=1S/C86H109N21O26S2/c1-6-82(129)35-42-36-85(78(127)132-5,64-47(21-26-106(39-42)41-82)46-12-8-9-13-50(46)95-64)49-30-48-57(34-58(49)131-4)105(3)75-84(48)23-27-107-25-11-22-83(7-2,74(84)107)76(125)86(75,130)77(126)103-104-81(128)133-28-29-134-135-40-56(73(123)124)100-70(119)55(33-62(113)114)99-69(118)54(32-61(111)112)98-67(116)51(14-10-24-90-79(87)88)96-68(117)53(31-60(109)110)94-59(108)20-19-…	['Vintafolide']	[nan]	['742092-03-1']	[H][C@@]12N3CC[C@@]11C4=C(C=C(OC)C(=C4)[C@]4(C[C@H]5CN(C[C@](O)(CC)C5)CCC5=C4NC4=CC=CC=C54)C(=O)OC)N(C)[C@@]1([H])[C@](O)([C@H](O)[C@]2(CC)C=CC3)C(=O)NNC(=O)OCCSSC[C@H](NC(=O)[C@H](CC(O)=O)NC(=O)[C@H](CC(O)=O)NC(=O)[C@H](CCCNC(N)=N)NC(=O)[C@H](CC(O)=O)NC(=O)CC[C@H](NC(=O)C1=CC=C(NCC2=NC3=C(N=C2)N=C(N)NC3=O)C=C1)C(O)=O)C(O)=O	CCC1(O)CC2CN(CCc3c([nH]c4ccccc34)C(C(=O)OC)(c3cc4c(cc3OC)N(C)C3C(O)(C(=O)NNC(=O)OCCSSCC(NC(=O)C(CC(=O)O)NC(=O)C(CC(=O)O)NC(=O)C(CCCNC(=N)N)NC(=O)C(CC(=O)O)NC(=O)CCC(NC(=O)c5ccc(NCc6cnc7nc(N)[nH]c(=O)c7n6)cc5)C(=O)O)C(=O)O)C(O)C5(CC)C=CCN6CCC43C65)C2)C1	CCC1(O)CC2CN(CCc3c([nH]c4ccccc34)C(C(=O)OC)(c3cc4c(cc3OC)N(C)C3C(O)(C(=O)NNC(=O)OCCSSCC(NC(=O)C(CC(=O)O)NC(=O)C(CC(=O)O)NC(=O)C(CCCN=C(N)N)NC(=O)C(CC(=O)O)NC(=O)CCC(NC(=O)c5ccc(NCc6cnc7nc(N)[nH]c(=O)c7n6)cc5)C(=O)O)C(=O)O)C(O)C5(CC)C=CCN6CCC43C65)C2)C1	Size	1917.0730000000017	-5.147114	-8.495683425724364	-3.640320074367776	4.855363351356588	1.1355248547426509	-2.2130447750823183	2.6423185762742696	0.826761689523587	-34.41076937015817	149.87983719213346	Organic compounds	Alkaloids and derivatives	Vinca alkaloids		Other
KVSSMMDSKZGFII-UHFFFAOYSA-N	InChI=1S/C48H32Cl4N14O26P2S6/c49-33-36-40(92-38-22(58-36)8-10-24(42(38)100(88,89)90)56-26-14-32(98(82,83)84)28(16-30(26)96(76,77)78)60-48-64-44(52)62-46(66-48)54-18-4-2-6-20(12-18)94(70,71)72)34(50)35-39(33)91-37-21(57-35)7-9-23(41(37)99(85,86)87)55-25-13-31(97(79,80)81)27(15-29(25)95(73,74)75)59-47-63-43(51)61-45(65-47)53-17-3-1-5-19(11-17)93(67,68)69/h1-16,55-56H,(H2,67,68,69)(H2,70,71,72)(H,73…	['6,13-Dichloro-3,10-bis((4-((4-chloro-6-((3-phosphonophenyl)amino)-1,3,5-triazin-2-yl)amino)-2,5-disulphophenyl)amino)triphenodioxazine-4,11-disulphonic acid']	['6,13-Dichloro-3,10-bis(4-{[4-chloro-6-(3-phosphonoanilino)-1,3,5-triazin-2-yl]amino}-2,5-disulfoanilino)[1,4]benzoxazino[2,3-b]phenoxazine-4,11-disulfonic acid']	['93951-61-2']	OP(O)(=O)C1=CC=CC(NC2=NC(NC3=C(C=C(NC4=C(C5=C(C=C4)N=C4C(Cl)=C6OC7=C(C=CC(NC8=CC(=C(NC9=NC(Cl)=NC(NC%10=CC(=CC=C%10)P(O)(O)=O)=N9)C=C8S(O)(=O)=O)S(O)(=O)=O)=C7S(O)(=O)=O)N=C6C(Cl)=C4O5)S(O)(=O)=O)C(=C3)S(O)(=O)=O)S(O)(=O)=O)=NC(Cl)=N2)=C1	O=P(O)(O)c1cccc(Nc2nc(Cl)nc(Nc3cc(S(=O)(=O)O)c(Nc4ccc5c(c4S(=O)(=O)O)Oc4c(Cl)c6c(c(Cl)c4=N5)Oc4c(ccc(Nc5cc(S(=O)(=O)O)c(Nc7nc(Cl)nc(Nc8cccc(P(=O)(O)O)c8)n7)cc5S(=O)(=O)O)c4S(=O)(=O)O)N=6)cc3S(=O)(=O)O)n2)c1	O=P(O)(O)c1cccc(Nc2nc(Cl)nc(Nc3cc(S(=O)(=O)O)c(Nc4ccc5c(c4S(=O)(=O)O)Oc4c(Cl)c6c(c(Cl)c4=N5)Oc4c(ccc(Nc5cc(S(=O)(=O)O)c(Nc7nc(Cl)nc(Nc8cccc(P(=O)(O)O)c8)n7)cc5S(=O)(=O)O)c4S(=O)(=O)O)N=6)cc3S(=O)(=O)O)n2)c1	Size	1617.0180000000005	-3.8774362	-7.318760578802783	-3.2592962447412783	4.059464334061504	2.331278699742718	-1.1100457244763664	2.949418609585138	0.6555139760990778	-188.9387777355679	-9.322530908262529	Organic compounds	Organoheterocyclic compounds	Benzoxazines	Phenoxazines	Organoheterocyclic compounds
KWECNVXXONDEKG-JTCMYMKESA-N	InChI=1S/C69H91N15O16/c1-38(2)31-54(65(97)77-48(58(72)90)34-42-37-73-45-16-8-7-15-44(42)45)83-30-26-69(68(83)100)25-12-29-84(69)67(99)51(33-41-19-21-43(85)22-20-41)81-62(94)49(32-40-13-5-4-6-14-40)78-61(93)46(17-9-10-27-70)76-63(95)50(35-55(71)86)79-64(96)53-18-11-28-82(53)66(98)52(36-57(88)89)80-59(91)39(3)74-60(92)47-23-24-56(87)75-47/h4-8,13-16,19-22,37-39,46-54,73,85H,9-12,17-18,23-36,70H2,1-…	['GR 82334']	['Nalpha-{(2S)-4-Methyl-2-[(5S)-6-oxo-1-(5-oxo-L-prolyl-L-alanyl-L-alpha-aspartyl-L-prolyl-L-asparaginyl-L-lysyl-L-phenylalanyl-L-tyrosyl)-1,7-diazaspiro[4.4]nonan-7-yl]pentanoyl}-L-tryptophanamide']	['129623-01-4']	CC(C)C[C@H](N1CC[C@@]2(CCCN2C(=O)[C@H](CC2=CC=C(O)C=C2)NC(=O)[C@H](CC2=CC=CC=C2)NC(=O)[C@H](CCCCN)NC(=O)[C@H](CC(N)=O)NC(=O)[C@@H]2CCCN2C(=O)[C@H](CC(O)=O)NC(=O)[C@H](C)NC(=O)[C@@H]2CCC(=O)N2)C1=O)C(=O)N[C@@H](CC1=CNC2=CC=CC=C12)C(N)=O	CC(C)CC(C(=O)NC(Cc1c[nH]c2ccccc12)C(N)=O)N1CCC2(CCCN2C(=O)C(Cc2ccc(O)cc2)NC(=O)C(Cc2ccccc2)NC(=O)C(CCCCN)NC(=O)C(CC(N)=O)NC(=O)C2CCCN2C(=O)C(CC(=O)O)NC(=O)C(C)NC(=O)C2CCC(=O)N2)C1=O	CC(C)CC(C(=O)NC(Cc1c[nH]c2ccccc12)C(N)=O)N1CCC2(CCCN2C(=O)C(Cc2ccc(O)cc2)NC(=O)C(Cc2ccccc2)NC(=O)C(CCCCN)NC(=O)C(CC(N)=O)NC(=O)C2CCCN2C(=O)C(CC(=O)O)NC(=O)C(C)NC(=O)C2CCC(=O)N2)C1=O	Size	1386.5760000000002	-4.094588	-8.011724647054892	-3.3622472603891067	4.649477386665786	2.047355892509186	-1.869780968253852	2.7796964184119335	0.792461949755412	52.38714826231737	90.35554708476214	Organic compounds	Organic acids and derivatives	Carboxylic acids and derivatives	Amino acids, peptides, and analogues	Organic acids and derivatives
KWFNVZFWXXEJKL-YZDVLOIKSA-N	InChI=1S/C59H79N15O21S6.C2H4O2/c1-26-47(82)69-41-25-101-99-22-38-52(87)65-33(13-14-45(80)81)49(84)66-34(16-28-5-9-30(76)10-6-28)50(85)71-40(54(89)72-39(23-97-96-20-32(60)48(83)70-38)53(88)67-35(18-43(61)78)58(93)74-15-3-4-42(74)56(91)63-26)24-100-98-21-37(64-44(79)19-62-57(92)46(27(2)75)73-55(41)90)51(86)68-36(59(94)95)17-29-7-11-31(77)12-8-29;1-2(3)4/h5-12,26-27,32-42,46,75-77H,3-4,13-25,60H2,1-…	['PUBCHEM_16158207']	['Acetic acid--(2S)-2-({(1R,4S,7S,13S,16R,21R,24R,27S,30S,33R,38R,44S)-21-amino-13-(2-amino-2-oxoethyl)-27-(2-carboxyethyl)-44-[(1R)-1-hydroxyethyl]-30-[(4-hydroxyphenyl)methyl]-4-methyl-3,6,12,15,22,25\n,28,31,40,43,46,51-dodecaoxo-18,19,35,36,48,49-hexathia-2,5,11,14,23,26,29,32,39,42,45,52-dodecaazatetracyclo[22.22.4.2~16,33~.0~7,11~]dopentacontane-38-carbonyl}amino)-3-(4-hydroxyphenyl)propano…	['851199-60-5']	CC(O)=O.C[C@@H](O)[C@@H]1NC(=O)[C@@H]2CSSC[C@@H]3NC(=O)[C@@H](N)CSSC[C@H](NC(=O)[C@H](CSSC[C@H](NC(=O)CNC1=O)C(=O)N[C@@H](CC1=CC=C(O)C=C1)C(O)=O)NC(=O)[C@H](CC1=CC=C(O)C=C1)NC(=O)[C@H](CCC(O)=O)NC3=O)C(=O)N[C@@H](CC(N)=O)C(=O)N1CCC[C@H]1C(=O)N[C@@H](C)C(=O)N2	CC(=O)O.CC1NC(=O)C2CCCN2C(=O)C(CC(N)=O)NC(=O)C2CSSCC(N)C(=O)NC3CSSCC(NC1=O)C(=O)NC(C(C)O)C(=O)NCC(=O)NC(C(=O)NC(Cc1ccc(O)cc1)C(=O)O)CSSCC(NC(=O)C(Cc1ccc(O)cc1)NC(=O)C(CCC(=O)O)NC3=O)C(=O)N2	CC(=O)O.CC1NC(=O)C2CCCN2C(=O)C(CC(N)=O)NC(=O)C2CSSCC(N)C(=O)NC3CSSCC(NC1=O)C(=O)NC(C(C)O)C(=O)NCC(=O)NC(C(=O)NC(Cc1ccc(O)cc1)C(=O)O)CSSCC(NC(=O)C(Cc1ccc(O)cc1)NC(=O)C(CCC(=O)O)NC3=O)C(=O)N2	Size	1586.8190000000006	-4.4460564	-8.478793458552612	-3.4470104106421857	5.031783047910427	1.7544710056392419	-2.2782660666334364	2.75351698127699	0.8165415019762847	54.13404343520164	94.29745244956916	Organic compounds	Organic Polymers	Polypeptides		Organic Polymers
KXGCNMMJRFDFNR-WDRJZQOASA-N	InChI=1S/C59H79N15O21S6/c1-26-47(82)69-41-25-101-99-22-38-52(87)65-33(13-14-45(80)81)49(84)66-34(16-28-5-9-30(76)10-6-28)50(85)71-40(54(89)72-39(23-97-96-20-32(60)48(83)70-38)53(88)67-35(18-43(61)78)58(93)74-15-3-4-42(74)56(91)63-26)24-100-98-21-37(64-44(79)19-62-57(92)46(27(2)75)73-55(41)90)51(86)68-36(59(94)95)17-29-7-11-31(77)12-8-29/h5-12,26-27,32-42,46,75-77H,3-4,13-25,60H2,1-2H3,(H2,61,78)(…	['Linaclotide']	['(2S)-2-({(1R,4S,7S,13S,16R,21R,24R,27S,30S,33R,38R,44S)-21-Amino-13-(2-amino-2-oxoethyl)-27-(2-carboxyethyl)-44-[(1R)-1-hydroxyethyl]-30-[(4-hydroxyphenyl)methyl]-4-methyl-3,6,12,15,22,25,28,31,40,43,\n46,51-dodecaoxo-18,19,35,36,48,49-hexathia-2,5,11,14,23,26,29,32,39,42,45,52-dodecaazatetracyclo[22.22.4.2~16,33~.0~7,11~]dopentacontane-38-carbonyl}amino)-3-(4-hydroxyphenyl)propanoic acid (non-…	['851199-59-2']	C[C@@H](O)[C@@H]1NC(=O)[C@@H]2CSSC[C@@H]3NC(=O)[C@@H](N)CSSC[C@H](NC(=O)[C@H](CSSC[C@H](NC(=O)CNC1=O)C(=O)N[C@@H](CC1=CC=C(O)C=C1)C(O)=O)NC(=O)[C@H](CC1=CC=C(O)C=C1)NC(=O)[C@H](CCC(O)=O)NC3=O)C(=O)N[C@@H](CC(N)=O)C(=O)N1CCC[C@H]1C(=O)N[C@@H](C)C(=O)N2	CC1NC(=O)C2CCCN2C(=O)C(CC(N)=O)NC(=O)C2CSSCC(N)C(=O)NC3CSSCC(NC1=O)C(=O)NC(C(C)O)C(=O)NCC(=O)NC(C(=O)NC(Cc1ccc(O)cc1)C(=O)O)CSSCC(NC(=O)C(Cc1ccc(O)cc1)NC(=O)C(CCC(=O)O)NC3=O)C(=O)N2	CC1NC(=O)C2CCCN2C(=O)C(CC(N)=O)NC(=O)C2CSSCC(N)C(=O)NC3CSSCC(NC1=O)C(=O)NC(C(C)O)C(=O)NCC(=O)NC(C(=O)NC(Cc1ccc(O)cc1)C(=O)O)CSSCC(NC(=O)C(Cc1ccc(O)cc1)NC(=O)C(CCC(=O)O)NC3=O)C(=O)N2	Size	1526.7670000000007	-4.3627	-8.283663401924388	-3.350279644883228	4.93338375704116	1.8210727793108572	-2.099890637517111	2.8334931195240487	0.8160631069555194	54.12291397798966	94.30179265667414	Organic compounds	Organic Polymers	Polypeptides		Organic Polymers
KXHVGPOWQPPVFU-QQLGXXNZSA-N	InChI=1S/C101H158N30O23S/c1-58(2)84(99(153)115-54-81(135)117-68(26-10-15-40-103)88(142)120-70(28-12-17-42-105)90(144)121-69(27-11-16-41-104)89(143)119-67(85(108)139)25-9-14-39-102)130-98(152)80-31-20-45-131(80)100(154)74(29-13-18-43-106)118-82(136)53-114-87(141)77(49-61-51-113-66-24-8-7-23-64(61)66)127-91(145)71(30-19-44-112-101(109)110)122-94(148)76(47-59-21-5-4-6-22-59)126-96(150)78(50-62-52-11…	['Codactide']	['D-Seryl-L-tyrosyl-L-seryl-L-methionyl-L-alpha-glutamyl-L-histidyl-L-phenylalanyl-L-arginyl-L-tryptophylglycyl-L-lysyl-L-prolyl-L-valylglycyl-L-lysyl-L-lysyl-L-lysyl-L-lysinamide']	['22572-04-9']	CSCC[C@H](NC(=O)[C@H](CO)NC(=O)[C@H](CC1=CC=C(O)C=C1)NC(=O)[C@H](N)CO)C(=O)N[C@@H](CCC(O)=O)C(=O)N[C@@H](CC1=CN=CN1)C(=O)N[C@@H](CC1=CC=CC=C1)C(=O)N[C@@H](CCCNC(N)=N)C(=O)N[C@@H](CC1=CNC2=CC=CC=C12)C(=O)NCC(=O)N[C@@H](CCCCN)C(=O)N1CCC[C@H]1C(=O)N[C@@H](C(C)C)C(=O)NCC(=O)N[C@@H](CCCCN)C(=O)N[C@@H](CCCCN)C(=O)N[C@@H](CCCCN)C(=O)N[C@@H](CCCCN)C(N)=O	CSCCC(NC(=O)C(CO)NC(=O)C(Cc1ccc(O)cc1)NC(=O)C(N)CO)C(=O)NC(CCC(=O)O)C(=O)NC(Cc1cnc[nH]1)C(=O)NC(Cc1ccccc1)C(=O)NC(CCCNC(=N)N)C(=O)NC(Cc1c[nH]c2ccccc12)C(=O)NCC(=O)NC(CCCCN)C(=O)N1CCCC1C(=O)NC(C(=O)NCC(=O)NC(CCCCN)C(=O)NC(CCCCN)C(=O)NC(CCCCN)C(=O)NC(CCCCN)C(N)=O)C(C)C	CSCCC(NC(=O)C(CO)NC(=O)C(Cc1ccc(O)cc1)NC(=O)C(N)CO)C(=O)NC(CCC(=O)O)C(=O)NC(Cc1c[nH]cn1)C(=O)NC(Cc1ccccc1)C(=O)NC(CCCNC(=N)N)C(=O)NC(Cc1c[nH]c2ccccc12)C(=O)NCC(=O)NC(CCCCN)C(=O)N1CCCC1C(=O)NC(C(=O)NCC(=O)NC(CCCCN)C(=O)NC(CCCCN)C(=O)NC(CCCCN)C(=O)NC(CCCCN)C(N)=O)C(C)C	Size	2192.6290000000017	-4.028369	-6.190471097630329	-3.1678249596740606	3.0226461379562686	2.312596210403456	0.15049405621622816	3.173140194172497	0.8071400600135433	51.37690930653992	91.28879888006352	Organic compounds	Organic Polymers	Polypeptides		Organic Polymers
LAWKVNVCUPIOMG-HWWYPGLISA-N	InChI=1S/C81H132N20O23/c1-20-40(12)63(79(121)89-45(17)67(109)86-44(16)68(110)90-47(19)81(123)124)101-78(120)62(39(10)11)99-72(114)50(22-3)91-58(103)34-84-66(108)43(15)87-76(118)57(36-102)92-59(104)35-85-70(112)56(32-48-33-83-53-28-26-25-27-49(48)53)97-77(119)61(38(8)9)98-69(111)46(18)88-71(113)51(23-4)93-74(116)54(29-30-60(105)106)95-80(122)64(41(13)21-2)100-73(115)52(24-5)94-75(117)55(31-37(6)7)…	['Gardimycin']	['N-{(2R)-2-[(N-{(2R)-2-[(D-Alanyl-L-leucyl)amino]butanoyl}-L-isoleucyl-D-alpha-glutamyl)amino]butanoyl}-D-alanyl-L-valyl-D-tryptophylglycyl-D-seryl-D-alanyl-N-[(2R,5S,8R,11S,14S,17R)-11-[(2S)-butan-2-y\nl]-2-carboxy-5,8-dimethyl-4,7,10,13,16-pentaoxo-14-(propan-2-yl)-3,6,9,12,15-pentaazanonadecan-17-yl]glycinamide']	['59165-34-3']	CC[C@H](C)[C@H](NC(=O)[C@@H](NC(=O)[C@@H](CC)NC(=O)CNC(=O)[C@@H](C)NC(=O)[C@@H](CO)NC(=O)CNC(=O)[C@@H](CC1=CNC2=CC=CC=C12)NC(=O)[C@@H](NC(=O)[C@@H](C)NC(=O)[C@@H](CC)NC(=O)[C@@H](CCC(O)=O)NC(=O)[C@@H](NC(=O)[C@@H](CC)NC(=O)[C@H](CC(C)C)NC(=O)[C@@H](C)N)[C@@H](C)CC)C(C)C)C(C)C)C(=O)N[C@H](C)C(=O)N[C@@H](C)C(=O)N[C@H](C)C(O)=O	CCC(NC(=O)CNC(=O)C(C)NC(=O)C(CO)NC(=O)CNC(=O)C(Cc1c[nH]c2ccccc12)NC(=O)C(NC(=O)C(C)NC(=O)C(CC)NC(=O)C(CCC(=O)O)NC(=O)C(NC(=O)C(CC)NC(=O)C(CC(C)C)NC(=O)C(C)N)C(C)CC)C(C)C)C(=O)NC(C(=O)NC(C(=O)NC(C)C(=O)NC(C)C(=O)NC(C)C(=O)O)C(C)CC)C(C)C	CCC(NC(=O)CNC(=O)C(C)NC(=O)C(CO)NC(=O)CNC(=O)C(Cc1c[nH]c2ccccc12)NC(=O)C(NC(=O)C(C)NC(=O)C(CC)NC(=O)C(CCC(=O)O)NC(=O)C(NC(=O)C(CC)NC(=O)C(CC(C)C)NC(=O)C(C)N)C(C)CC)C(C)C)C(=O)NC(C(=O)NC(C(=O)NC(C)C(=O)NC(C)C(=O)NC(C)C(=O)O)C(C)CC)C(C)C	Size	1754.0639999999987	-3.818834	-8.06599876756584	-3.0908550296632313	4.975143737902609	2.425211382055595	-1.8219533322759762	3.153190405626633	0.7793542366554684	48.32610822451566	92.33911559887724	Organic compounds	Organic Polymers	Polypeptides		Organic Polymers
LDVRMNJZLWXJPL-JKQNMTHDSA-N	InChI=1S/C151H226N40O45S3/c1-17-75(8)118(144(229)163-67-114(205)183-117(74(6)7)143(228)162-64-112(203)165-77(10)150(235)190-50-29-38-106(190)124(158)209)185-125(210)76(9)166-145(230)120(79(12)194)186-131(216)92(45-47-109(155)200)170-142(227)107-39-30-51-191(107)151(236)103(58-85-35-25-20-26-36-85)180-148(233)122(81(14)196)188-139(224)99(59-87-63-159-71-164-87)176-133(218)96(55-83-31-21-18-22-32-8…	['Human calcitonin']	[nan]	['21215-62-3']	[H][C@]1(NC(=O)[C@H](CO)NC(=O)[C@H](CC(C)C)NC(=O)[C@H](CC(N)=O)NC(=O)CNC(=O)[C@@H](N)CSSC[C@H](NC1=O)C(=O)N[C@@H](CCSC)C(=O)N[C@@H](CC(C)C)C(=O)NCC(=O)N[C@@H]([C@@H](C)O)C(=O)N[C@@H](CC1=CC=C(O)C=C1)C(=O)N[C@@H]([C@@H](C)O)C(=O)N[C@@H](CCC(N)=O)C(=O)N[C@@H](CC(O)=O)C(=O)N[C@@H](CC1=CC=CC=C1)C(=O)N[C@@H](CC(N)=O)C(=O)N[C@@H](CCCCN)C(=O)N[C@@H](CC1=CC=CC=C1)C(=O)N[C@@H](CC1=CN=CN1)C(=O)N[C@@H]([C@@…	CCC(C)C(NC(=O)C(C)NC(=O)C(NC(=O)C(CCC(N)=O)NC(=O)C1CCCN1C(=O)C(Cc1ccccc1)NC(=O)C(NC(=O)C(Cc1cnc[nH]1)NC(=O)C(Cc1ccccc1)NC(=O)C(CCCCN)NC(=O)C(CC(N)=O)NC(=O)C(Cc1ccccc1)NC(=O)C(CC(=O)O)NC(=O)C(CCC(N)=O)NC(=O)C(NC(=O)C(Cc1ccc(O)cc1)NC(=O)C(NC(=O)CNC(=O)C(CC(C)C)NC(=O)C(CCSC)NC(=O)C1CSSCC(N)C(=O)NCC(=O)NC(CC(N)=O)C(=O)NC(CC(C)C)C(=O)NC(CO)C(=O)NC(C(C)O)C(=O)N1)C(C)O)C(C)O)C(C)O)C(C)O)C(=O)NCC(=O)NC(C…	CCC(C)C(NC(=O)C(C)NC(=O)C(NC(=O)C(CCC(N)=O)NC(=O)C1CCCN1C(=O)C(Cc1ccccc1)NC(=O)C(NC(=O)C(Cc1c[nH]cn1)NC(=O)C(Cc1ccccc1)NC(=O)C(CCCCN)NC(=O)C(CC(N)=O)NC(=O)C(Cc1ccccc1)NC(=O)C(CC(=O)O)NC(=O)C(CCC(N)=O)NC(=O)C(NC(=O)C(Cc1ccc(O)cc1)NC(=O)C(NC(=O)CNC(=O)C(CC(C)C)NC(=O)C(CCSC)NC(=O)C1CSSCC(N)C(=O)NCC(=O)NC(CC(N)=O)C(=O)NC(CC(C)C)C(=O)NC(CO)C(=O)NC(C(C)O)C(=O)N1)C(C)O)C(C)O)C(C)O)C(C)O)C(=O)NCC(=O)NC(C…	Size	3417.90499999999	-4.240069	-7.774184968688405	-3.3048129607027175	4.469372007985688	2.2936910784775115	-1.240424981265992	3.2289470267196956	0.8356509065578409	51.73843530622826	92.73211788305387	Organic compounds	Organic Polymers	Polypeptides		Organic Polymers
LEKBQPKGXGFBAN-MMXTXZKOSA-N	InChI=1S/C73H111N17O21/c1-38(2)17-14-20-43-32-56(94)80-53(37-92)69(106)88-59(61(98)62(77)99)71(108)87-52(36-91)63(100)79-35-57(95)89(7)54(30-41-18-10-9-11-19-41)70(107)86-49(29-39(3)4)66(103)81-46(23-15-27-74)64(101)82-47(25-26-58(96)97)65(102)85-51(33-55(76)93)68(105)84-50(31-42-34-78-45-22-13-12-21-44(42)45)67(104)83-48(24-16-28-75)72(109)90(8)60(40(5)6)73(110)111-43/h9-13,18-19,21-22,34,38-40,…	['PUBCHEM_16184172']	['3-[(3S,6R,9R,12R,15S,18R,21S,24R,30S,33R,36S,40R)-33-[(1R)-2-Amino-1-hydroxy-2-oxoethyl]-12-(2-amino-2-oxoethyl)-6,18-bis(3-aminopropyl)-24-benzyl-30,36-bis(hydroxymethyl)-9-[(1H-indol-3-yl)methyl]-4,\n25-dimethyl-40-(4-methylpentyl)-21-(2-methylpropyl)-2,5,8,11,14,17,20,23,26,29,32,35,38-tridecaoxo-3-(propan-2-yl)-1-oxa-4,7,10,13,16,19,22,25,28,31,34,37-dodecaazacyclotetracontan-15-yl]propanoi…	['169148-84-9']	CC(C)CCC[C@@H]1CC(=O)N[C@@H](CO)C(=O)N[C@H]([C@@H](O)C(N)=O)C(=O)N[C@@H](CO)C(=O)NCC(=O)N(C)[C@H](CC2=CC=CC=C2)C(=O)N[C@@H](CC(C)C)C(=O)N[C@H](CCCN)C(=O)N[C@@H](CCC(O)=O)C(=O)N[C@H](CC(N)=O)C(=O)N[C@H](CC2=CNC3=CC=CC=C23)C(=O)N[C@H](CCCN)C(=O)N(C)[C@@H](C(C)C)C(=O)O1	CC(C)CCCC1CC(=O)NC(CO)C(=O)NC(C(O)C(N)=O)C(=O)NC(CO)C(=O)NCC(=O)N(C)C(Cc2ccccc2)C(=O)NC(CC(C)C)C(=O)NC(CCCN)C(=O)NC(CCC(=O)O)C(=O)NC(CC(N)=O)C(=O)NC(Cc2c[nH]c3ccccc23)C(=O)NC(CCCN)C(=O)N(C)C(C(C)C)C(=O)O1	CC(C)CCCC1CC(=O)NC(CO)C(=O)NC(C(O)C(N)=O)C(=O)NC(CO)C(=O)NCC(=O)N(C)C(Cc2ccccc2)C(=O)NC(CC(C)C)C(=O)NC(CCCN)C(=O)NC(CCC(=O)O)C(=O)NC(CC(N)=O)C(=O)NC(Cc2c[nH]c3ccccc23)C(=O)NC(CCCN)C(=O)N(C)C(C(C)C)C(=O)O1	Size	1562.789	-3.986197	-8.267536966169791	-3.162330867761894	5.105206098407897	2.2077033599323395	-2.0736366204740406	3.0315694779338562	0.8369534404676967	54.49964700329495	96.13332242816128	Organic compounds	Organic acids and derivatives	Peptidomimetics	Depsipeptides	Organic acids and derivatives
LJBRGAGVICMKCG-UHFFFAOYSA-H	InChI=1S/C56H38Cl2N18O20S6.6Na/c57-51-63-53(67-55(65-51)61-33-9-17-39-27(21-33)23-45(101(91,92)93)47(49(39)77)75-73-41-19-11-35(25-43(41)99(85,86)87)71-69-31-5-13-37(14-6-31)97(79,80)81)59-29-1-2-30(4-3-29)60-54-64-52(58)66-56(68-54)62-34-10-18-40-28(22-34)24-46(102(94,95)96)48(50(40)78)76-74-42-20-12-36(26-44(42)100(88,89)90)72-70-32-7-15-38(16-8-32)98(82,83)84;;;;;;/h1-26,77-78H,(H,79,80,81)(H,…	["2-Naphthalenesulfonic acid, 7,7'-[1,4-phenylenebis[imino(6-chloro-1,3,5-triazine-4,2-diyl)imino]]bis[4-hydroxy-3-[2-[2-sulfo-4-[2-(4-sulfophenyl)diazenyl]phenyl]diazenyl]-, sodium salt (1:6)"]	["Hexasodium 7,7'-{1,4-phenylenebis[azanediyl(6-chloro-1,3,5-triazine-4,2-diyl)azanediyl]}bis[4-hydroxy-3-({2-sulfonato-4-[(4-sulfonatophenyl)diazenyl]phenyl}diazenyl)naphthalene-2-sulfonate]"]	['157627-99-1']	[Na+].[Na+].[Na+].[Na+].[Na+].[Na+].OC1=C(N=NC2=C(C=C(C=C2)N=NC2=CC=C(C=C2)S([O-])(=O)=O)S([O-])(=O)=O)C(=CC2=CC(NC3=NC(Cl)=NC(NC4=CC=C(NC5=NC(NC6=CC=C7C(O)=C(N=NC8=C(C=C(C=C8)N=NC8=CC=C(C=C8)S([O-])(=O)=O)S([O-])(=O)=O)C(=CC7=C6)S([O-])(=O)=O)=NC(Cl)=N5)C=C4)=N3)=CC=C12)S([O-])(=O)=O	O=S(=O)([O-])c1ccc(N=Nc2ccc(N=Nc3c(S(=O)(=O)[O-])cc4cc(Nc5nc(Cl)nc(Nc6ccc(Nc7nc(Cl)nc(Nc8ccc9c(O)c(N=Nc%10ccc(N=Nc%11ccc(S(=O)(=O)[O-])cc%11)cc%10S(=O)(=O)[O-])c(S(=O)(=O)[O-])cc9c8)n7)cc6)n5)ccc4c3O)c(S(=O)(=O)[O-])c2)cc1.[Na+].[Na+].[Na+].[Na+].[Na+].[Na+]	O=S(=O)([O-])c1ccc(N=Nc2ccc(N=Nc3c(S(=O)(=O)[O-])cc4cc(Nc5nc(Cl)nc(Nc6ccc(Nc7nc(Cl)nc(Nc8ccc9c(O)c(N=Nc%10ccc(N=Nc%11ccc(S(=O)(=O)[O-])cc%11)cc%10S(=O)(=O)[O-])c(S(=O)(=O)[O-])cc9c8)n7)cc6)n5)ccc4c3O)c(S(=O)(=O)[O-])c2)cc1.[Na+].[Na+].[Na+].[Na+].[Na+].[Na+]	Size	1678.226	-3.7686625	-5.099672715586795	-3.209826612848349	1.889846102738446	2.4561879878589554	1.1251777295494154	3.0150238322878615	0.40534466039562506	-177.61025295750554	-9.312343540254428	Organic compounds	Benzenoids	Naphthalenes	Naphthalene sulfonic acids and derivatives	Benzenoids
LJNNVCTYYRPPRZ-GDNXFURLSA-E	InChI=1S/C53H88N4O51S8.9Na/c1-86-30-22(17-93-110(65,66)67)96-48(29(33(30)87-2)56-27(59)15-9-8-12-16-54-26(58)14-11-10-13-25-28-21(20-109-25)55-53(64)57-28)101-36-34(88-3)42(90-5)50(103-40(36)46(60)61)100-32-24(19-95-112(71,72)73)98-52(45(108-116(83,84)85)39(32)106-114(77,78)79)102-37-35(89-4)43(91-6)51(104-41(37)47(62)63)99-31-23(18-94-111(68,69)70)97-49(92-7)44(107-115(80,81)82)38(31)105-113(74,…	['Idrabiotaparinux sodium']	['Nonasodium methyl 2-deoxy-3,4-di-O-methyl-2-{[6-({5-[(3aS,4S,6aR)-2-oxohexahydro-1H-thieno[3,4-d]imidazol-4-yl]pentanoyl}amino)hexanoyl]amino}-6-O-sulfonato-alpha-D-glucopyranosyl-(1->4)-2,3-di-O-meth\nyl-beta-D-glucopyranuronosyl-(1->4)-2,3,6-tri-O-sulfonato-alpha-D-glucopyranosyl-(1->4)-2,3-di-O-methyl-alpha-L-idopyranuronosyl-(1->4)-2,3,6-tri-O-sulfonato-alpha-D-glucopyranoside']	['405159-59-3']	[Na+].[Na+].[Na+].[Na+].[Na+].[Na+].[Na+].[Na+].[Na+].CO[C@H]1O[C@H](COS([O-])(=O)=O)[C@@H](O[C@@H]2O[C@H]([C@@H](O[C@H]3O[C@H](COS([O-])(=O)=O)[C@@H](O[C@@H]4O[C@@H]([C@@H](O[C@H]5O[C@H](COS([O-])(=O)=O)[C@@H](OC)[C@H](OC)[C@H]5NC(=O)CCCCCNC(=O)CCCC[C@@H]5SC[C@@H]6NC(=O)N[C@H]56)[C@H](OC)[C@H]4OC)C([O-])=O)[C@H](OS([O-])(=O)=O)[C@H]3OS([O-])(=O)=O)[C@H](OC)[C@H]2OC)C([O-])=O)[C@H](OS([O-])(=O)=O…	COC1OC(COS(=O)(=O)[O-])C(OC2OC(C(=O)[O-])C(OC3OC(COS(=O)(=O)[O-])C(OC4OC(C(=O)[O-])C(OC5OC(COS(=O)(=O)[O-])C(OC)C(OC)C5NC(=O)CCCCCNC(=O)CCCCC5SCC6NC(=O)NC65)C(OC)C4OC)C(OS(=O)(=O)[O-])C3OS(=O)(=O)[O-])C(OC)C2OC)C(OS(=O)(=O)[O-])C1OS(=O)(=O)[O-].[Na+].[Na+].[Na+].[Na+].[Na+].[Na+].[Na+].[Na+].[Na+]	COC1OC(COS(=O)(=O)[O-])C(OC2OC(C(=O)[O-])C(OC3OC(COS(=O)(=O)[O-])C(OC4OC(C(=O)[O-])C(OC5OC(COS(=O)(=O)[O-])C(OC)C(OC)C5NC(=O)CCCCCNC(=O)CCCCC5SCC6NC(=O)NC65)C(OC)C4OC)C(OS(=O)(=O)[O-])C3OS(=O)(=O)[O-])C(OC)C2OC)C(OS(=O)(=O)[O-])C1OS(=O)(=O)[O-].[Na+].[Na+].[Na+].[Na+].[Na+].[Na+].[Na+].[Na+].[Na+]	Size	2051.6380000000004	-4.0706735	-6.2305713147316695	-3.240432719465218	2.9901385952664516	2.241427267740621	0.08152941964599911	3.0716680149124507	0.8138887607698786	74.00673437319415	-25.509345998742567	Organic compounds	Organic oxygen compounds	Organooxygen compounds	Carbohydrates and carbohydrate conjugates	Organic oxygen compounds
LOXLDVDBPRBBLT-GDRYISODSA-N	InChI=1S/C72H105N19O20/c1-35(2)21-47(62(100)78-32-59(98)91-20-12-15-55(91)70(108)87-52(26-43-30-75-34-79-43)63(101)81-39(8)72(110)111)84-64(102)48(22-36(3)4)85-66(104)50(24-41-16-18-44(94)19-17-41)83-58(97)31-77-61(99)38(7)80-69(107)54(33-92)89-67(105)53(27-56(74)95)86-65(103)49(23-37(5)6)88-71(109)60(40(9)93)90-68(106)51(82-57(96)28-73)25-42-29-76-46-14-11-10-13-45(42)46/h10-11,13-14,16-19,29-30…	['Galanin (1-15)']	['Glycyl-L-tryptophyl-L-threonyl-L-leucyl-L-asparaginyl-L-seryl-L-alanylglycyl-L-tyrosyl-L-leucyl-L-leucylglycyl-L-prolyl-L-histidyl-L-alanine']	['112747-70-3']	CC(C)C[C@H](NC(=O)[C@H](CC(C)C)NC(=O)[C@H](CC1=CC=C(O)C=C1)NC(=O)CNC(=O)[C@H](C)NC(=O)[C@H](CO)NC(=O)[C@H](CC(N)=O)NC(=O)[C@H](CC(C)C)NC(=O)[C@@H](NC(=O)[C@H](CC1=CNC2=CC=CC=C12)NC(=O)CN)[C@@H](C)O)C(=O)NCC(=O)N1CCC[C@H]1C(=O)N[C@@H](CC1=CN=CN1)C(=O)N[C@@H](C)C(O)=O	CC(C)CC(NC(=O)C(CC(C)C)NC(=O)C(Cc1ccc(O)cc1)NC(=O)CNC(=O)C(C)NC(=O)C(CO)NC(=O)C(CC(N)=O)NC(=O)C(CC(C)C)NC(=O)C(NC(=O)C(Cc1c[nH]c2ccccc12)NC(=O)CN)C(C)O)C(=O)NCC(=O)N1CCCC1C(=O)NC(Cc1cnc[nH]1)C(=O)NC(C)C(=O)O	CC(C)CC(NC(=O)C(CC(C)C)NC(=O)C(Cc1ccc(O)cc1)NC(=O)CNC(=O)C(C)NC(=O)C(CO)NC(=O)C(CC(N)=O)NC(=O)C(CC(C)C)NC(=O)C(NC(=O)C(Cc1c[nH]c2ccccc12)NC(=O)CN)C(C)O)C(=O)NCC(=O)N1CCCC1C(=O)NC(Cc1c[nH]cn1)C(=O)NC(C)C(=O)O	Size	1556.7450000000006	-3.8746536	-7.989828193219745	-3.0467320087319876	4.943096184487757	2.317563894701934	-1.7976107137040314	3.145485470783726	0.8059751854365311	51.8022068390521	91.2192926015595	Organic compounds	Organic Polymers	Polypeptides		Organic Polymers
LRBQNJMCXXYXIU-PPKXGCFTSA-N	InChI=1S/C76H52O46/c77-32-1-22(2-33(78)53(32)92)67(103)113-47-16-27(11-42(87)58(47)97)66(102)112-21-52-63(119-72(108)28-12-43(88)59(98)48(17-28)114-68(104)23-3-34(79)54(93)35(80)4-23)64(120-73(109)29-13-44(89)60(99)49(18-29)115-69(105)24-5-36(81)55(94)37(82)6-24)65(121-74(110)30-14-45(90)61(100)50(19-30)116-70(106)25-7-38(83)56(95)39(84)8-25)76(118-52)122-75(111)31-15-46(91)62(101)51(20-31)117-71…	['Chinese gallotannin']	['1,2,3,4,6-Pentakis-O-{3,4-dihydroxy-5-[(3,4,5-trihydroxybenzoyl)oxy]benzoyl}-beta-D-glucopyranose']	['5424-20-4']	OC1=CC(=CC(O)=C1O)C(=O)OC1=CC(=CC(O)=C1O)C(=O)OC[C@H]1O[C@@H](OC(=O)C2=CC(O)=C(O)C(OC(=O)C3=CC(O)=C(O)C(O)=C3)=C2)[C@H](OC(=O)C2=CC(O)=C(O)C(OC(=O)C3=CC(O)=C(O)C(O)=C3)=C2)[C@@H](OC(=O)C2=CC(O)=C(O)C(OC(=O)C3=CC(O)=C(O)C(O)=C3)=C2)[C@@H]1OC(=O)C1=CC(O)=C(O)C(OC(=O)C2=CC(O)=C(O)C(O)=C2)=C1	O=C(OCC1OC(OC(=O)c2cc(O)c(O)c(OC(=O)c3cc(O)c(O)c(O)c3)c2)C(OC(=O)c2cc(O)c(O)c(OC(=O)c3cc(O)c(O)c(O)c3)c2)C(OC(=O)c2cc(O)c(O)c(OC(=O)c3cc(O)c(O)c(O)c3)c2)C1OC(=O)c1cc(O)c(O)c(OC(=O)c2cc(O)c(O)c(O)c2)c1)c1cc(O)c(O)c(OC(=O)c2cc(O)c(O)c(O)c2)c1	O=C(OCC1OC(OC(=O)c2cc(O)c(O)c(OC(=O)c3cc(O)c(O)c(O)c3)c2)C(OC(=O)c2cc(O)c(O)c(OC(=O)c3cc(O)c(O)c(O)c3)c2)C(OC(=O)c2cc(O)c(O)c(OC(=O)c3cc(O)c(O)c(O)c3)c2)C1OC(=O)c1cc(O)c(O)c(OC(=O)c2cc(O)c(O)c(O)c2)c1)c1cc(O)c(O)c(OC(=O)c2cc(O)c(O)c(O)c2)c1	Size	1701.2060000000006	-4.053434	-7.08843320713294	-3.2688494786796536	3.8195837284532868	2.1773230238256107	-0.857676301370818	2.961907427082469	0.7551355661881977	56.04194713848553	137.64883102060435	Organic compounds	Phenylpropanoids and polyketides	Tannins	Hydrolyzable tannins	Other	3.001916980146566
LRBQNJMCXXYXIU-YIILYMKVSA-N	InChI=1S/C76H52O46/c77-32-1-22(2-33(78)53(32)92)67(103)113-47-16-27(11-42(87)58(47)97)66(102)112-21-52-63(119-72(108)28-12-43(88)59(98)48(17-28)114-68(104)23-3-34(79)54(93)35(80)4-23)64(120-73(109)29-13-44(89)60(99)49(18-29)115-69(105)24-5-36(81)55(94)37(82)6-24)65(121-74(110)30-14-45(90)61(100)50(19-30)116-70(106)25-7-38(83)56(95)39(84)8-25)76(118-52)122-75(111)31-15-46(91)62(101)51(20-31)117-71…	['D-Glucopyranose, 1,2,3,4,6-pentakis[3,4-dihydroxy-5-[(3,4,5-trihydroxybenzoyl)oxy]benzoate]']	['1,2,3,4,6-Pentakis-O-{3,4-dihydroxy-5-[(3,4,5-trihydroxybenzoyl)oxy]benzoyl}-D-glucopyranose']	['72401-53-7']	OC1=CC(=CC(O)=C1O)C(=O)OC1=CC(=CC(O)=C1O)C(=O)OC[C@H]1OC(OC(=O)C2=CC(O)=C(O)C(OC(=O)C3=CC(O)=C(O)C(O)=C3)=C2)[C@H](OC(=O)C2=CC(O)=C(O)C(OC(=O)C3=CC(O)=C(O)C(O)=C3)=C2)[C@@H](OC(=O)C2=CC(O)=C(O)C(OC(=O)C3=CC(O)=C(O)C(O)=C3)=C2)[C@@H]1OC(=O)C1=CC(O)=C(O)C(OC(=O)C2=CC(O)=C(O)C(O)=C2)=C1	O=C(OCC1OC(OC(=O)c2cc(O)c(O)c(OC(=O)c3cc(O)c(O)c(O)c3)c2)C(OC(=O)c2cc(O)c(O)c(OC(=O)c3cc(O)c(O)c(O)c3)c2)C(OC(=O)c2cc(O)c(O)c(OC(=O)c3cc(O)c(O)c(O)c3)c2)C1OC(=O)c1cc(O)c(O)c(OC(=O)c2cc(O)c(O)c(O)c2)c1)c1cc(O)c(O)c(OC(=O)c2cc(O)c(O)c(O)c2)c1	O=C(OCC1OC(OC(=O)c2cc(O)c(O)c(OC(=O)c3cc(O)c(O)c(O)c3)c2)C(OC(=O)c2cc(O)c(O)c(OC(=O)c3cc(O)c(O)c(O)c3)c2)C(OC(=O)c2cc(O)c(O)c(OC(=O)c3cc(O)c(O)c(O)c3)c2)C1OC(=O)c1cc(O)c(O)c(OC(=O)c2cc(O)c(O)c(O)c2)c1)c1cc(O)c(O)c(OC(=O)c2cc(O)c(O)c(O)c2)c1	Size	1701.2060000000006	-4.053434	-7.08843320713294	-3.2688494786796536	3.8195837284532868	2.1773230238256107	-0.857676301370818	2.961907427082469	0.7551355661881977	56.04194713848557	137.64883102060443	Organic compounds	Phenylpropanoids and polyketides	Tannins	Hydrolyzable tannins	Other	3.001916980146566
LXCWYTUKZXZSAJ-AUHBJGJSSA-N	InChI=1S/C73H104N18O31S3/c1-29(92)55(88-60(108)39(14-17-49(75)97)78-64(112)43(81-59(107)37(74)13-18-51(99)100)22-34-25-77-38-8-6-5-7-36(34)38)70(118)84-45(24-54(105)106)66(114)83-44(23-50(76)98)65(113)85-46(26-123)67(115)80-40(15-19-52(101)102)61(109)89-56(30(2)93)71(119)87-48(28-125)69(117)90-57(31(3)94)72(120)86-47(27-124)68(116)82-42(21-33-9-11-35(96)12-10-33)63(111)79-41(16-20-53(103)104)62(1…	['PCK 3145']	['L-alpha-Glutamyl-L-tryptophyl-L-glutaminyl-L-threonyl-L-alpha-aspartyl-L-asparaginyl-L-cysteinyl-L-alpha-glutamyl-L-threonyl-L-cysteinyl-L-threonyl-L-cysteinyl-L-tyrosyl-L-alpha-glutamyl-L-threonine']	['414903-37-0']	C[C@@H](O)[C@H](NC(=O)[C@H](CCC(O)=O)NC(=O)[C@H](CC1=CC=C(O)C=C1)NC(=O)[C@H](CS)NC(=O)[C@@H](NC(=O)[C@H](CS)NC(=O)[C@@H](NC(=O)[C@H](CCC(O)=O)NC(=O)[C@H](CS)NC(=O)[C@H](CC(N)=O)NC(=O)[C@H](CC(O)=O)NC(=O)[C@@H](NC(=O)[C@H](CCC(N)=O)NC(=O)[C@H](CC1=CNC2=CC=CC=C12)NC(=O)[C@@H](N)CCC(O)=O)[C@@H](C)O)[C@@H](C)O)[C@@H](C)O)C(O)=O	CC(O)C(NC(=O)C(CCC(=O)O)NC(=O)C(Cc1ccc(O)cc1)NC(=O)C(CS)NC(=O)C(NC(=O)C(CS)NC(=O)C(NC(=O)C(CCC(=O)O)NC(=O)C(CS)NC(=O)C(CC(N)=O)NC(=O)C(CC(=O)O)NC(=O)C(NC(=O)C(CCC(N)=O)NC(=O)C(Cc1c[nH]c2ccccc12)NC(=O)C(N)CCC(=O)O)C(C)O)C(C)O)C(C)O)C(=O)O	CC(O)C(NC(=O)C(CCC(=O)O)NC(=O)C(Cc1ccc(O)cc1)NC(=O)C(CS)NC(=O)C(NC(=O)C(CS)NC(=O)C(NC(=O)C(CCC(=O)O)NC(=O)C(CS)NC(=O)C(CC(N)=O)NC(=O)C(CC(=O)O)NC(=O)C(NC(=O)C(CCC(N)=O)NC(=O)C(Cc1c[nH]c2ccccc12)NC(=O)C(N)CCC(=O)O)C(C)O)C(C)O)C(C)O)C(=O)O	Size	1825.9310000000007	-4.1416106	-6.060614630619121	-3.1931314656566503	2.8674831649624704	2.1198737609576885	0.20086973136040723	3.0683528963228777	0.7575700602643141	48.48531858894123	92.74972416125055	Organic compounds	Organic Polymers	Polypeptides		Organic Polymers
LYAKYODQZBHMCI-YSVXLPCPSA-N	InChI=1S/C156H294O19/c1-9-17-25-33-41-49-57-65-73-81-89-97-105-113-121-129-142(157)165-137-140-150(169-145(160)132-124-116-108-100-92-84-76-68-60-52-44-36-28-20-12-4)152(171-147(162)134-126-118-110-102-94-86-78-70-62-54-46-38-30-22-14-6)153(172-148(163)135-127-119-111-103-95-87-79-71-63-55-47-39-31-23-15-7)155(168-140)175-156(139-167-144(159)131-123-115-107-99-91-83-75-67-59-51-43-35-27-19-11-3)1…	['α-D-Glucopyranoside, 1,3,4,6-tetrakis-O-(1-oxooctadecyl)-β-D-fructofuranosyl, 2,3,4,6-tetraoctadecanoate']	[nan]	['34816-22-3']	CCCCCCCCCCCCCCCCCC(=O)OC[C@H]1O[C@@](COC(=O)CCCCCCCCCCCCCCCCC)(O[C@H]2O[C@H](COC(=O)CCCCCCCCCCCCCCCCC)[C@@H](OC(=O)CCCCCCCCCCCCCCCCC)[C@H](OC(=O)CCCCCCCCCCCCCCCCC)[C@H]2OC(=O)CCCCCCCCCCCCCCCCC)[C@@H](OC(=O)CCCCCCCCCCCCCCCCC)[C@@H]1OC(=O)CCCCCCCCCCCCCCCCC	CCCCCCCCCCCCCCCCCC(=O)OCC1OC(OC2(COC(=O)CCCCCCCCCCCCCCCCC)OC(COC(=O)CCCCCCCCCCCCCCCCC)C(OC(=O)CCCCCCCCCCCCCCCCC)C2OC(=O)CCCCCCCCCCCCCCCCC)C(OC(=O)CCCCCCCCCCCCCCCCC)C(OC(=O)CCCCCCCCCCCCCCCCC)C1OC(=O)CCCCCCCCCCCCCCCCC	CCCCCCCCCCCCCCCCCC(=O)OCC1OC(OC2(COC(=O)CCCCCCCCCCCCCCCCC)OC(COC(=O)CCCCCCCCCCCCCCCCC)C(OC(=O)CCCCCCCCCCCCCCCCC)C2OC(=O)CCCCCCCCCCCCCCCCC)C(OC(=O)CCCCCCCCCCCCCCCCC)C(OC(=O)CCCCCCCCCCCCCCCCC)C1OC(=O)CCCCCCCCCCCCCCCCC	Size	2474.049000000001	-4.047896	-7.4748446751224975	-3.3793339924444665	4.0955106826780305	2.3455123729135368	-1.0814363782857916	3.0140743043922393	0.6121539171575536	153.4760839123862	47.78167974989098	Organic compounds	Lipids and lipid-like molecules	Fatty Acyls	Fatty acyl glycosides	Lipids and lipid-like molecules
MASNOZXLGMXCHN-ZLPAWPGGSA-N	InChI=1S/C153H225N43O49S/c1-72(2)52-97(133(226)176-96(47-51-246-11)132(225)184-104(60-115(159)209)143(236)196-123(78(10)203)151(244)245)179-137(230)103(58-83-64-167-89-29-19-18-28-87(83)89)183-131(224)95(43-46-114(158)208)177-148(241)120(74(5)6)194-141(234)101(54-79-24-14-12-15-25-79)182-138(231)105(61-117(211)212)185-130(223)94(42-45-113(157)207)171-124(217)75(7)170-127(220)91(31-22-49-165-152(1…	['Glucagon']	[nan]	['16941-32-5']	[H]OC[C@H](N([H])C(=O)[C@H](CC1=CN=CN1[H])N([H])[H])C(=O)N([H])[C@@H](CCC(=O)N([H])[H])C(=O)N([H])CC(=O)N([H])[C@@H]([C@@H](C)O[H])C(=O)N([H])[C@@H](CC1=CC=CC=C1)C(=O)N([H])[C@@H]([C@@H](C)O[H])C(=O)N([H])[C@@H](CO[H])C(=O)N([H])[C@@H](CC(=O)O[H])C(=O)N([H])[C@@H](CC1=CC=C(O[H])C=C1)C(=O)N([H])[C@@H](CO[H])C(=O)N([H])[C@@H](CCCCN([H])[H])C(=O)N([H])[C@@H](CC1=CC=C(O[H])C=C1)C(=O)N([H])[C@@H](CC(C…	CSCCC(NC(=O)C(CC(C)C)NC(=O)C(Cc1c[nH]c2ccccc12)NC(=O)C(CCC(N)=O)NC(=O)C(NC(=O)C(Cc1ccccc1)NC(=O)C(CC(=O)O)NC(=O)C(CCC(N)=O)NC(=O)C(C)NC(=O)C(CCCNC(=N)N)NC(=O)C(CCCNC(=N)N)NC(=O)C(CO)NC(=O)C(CC(=O)O)NC(=O)C(CC(C)C)NC(=O)C(Cc1ccc(O)cc1)NC(=O)C(CCCCN)NC(=O)C(CO)NC(=O)C(Cc1ccc(O)cc1)NC(=O)C(CC(=O)O)NC(=O)C(CO)NC(=O)C(NC(=O)C(Cc1ccccc1)NC(=O)C(NC(=O)CNC(=O)C(CCC(N)=O)NC(=O)C(CO)NC(=O)C(N)Cc1cnc[nH]1)C…	CSCCC(NC(=O)C(CC(C)C)NC(=O)C(Cc1c[nH]c2ccccc12)NC(=O)C(CCC(N)=O)NC(=O)C(NC(=O)C(Cc1ccccc1)NC(=O)C(CC(=O)O)NC(=O)C(CCC(N)=O)NC(=O)C(C)NC(=O)C(CCCN=C(N)N)NC(=O)C(CCCNC(=N)N)NC(=O)C(CO)NC(=O)C(CC(=O)O)NC(=O)C(CC(C)C)NC(=O)C(Cc1ccc(O)cc1)NC(=O)C(CCCCN)NC(=O)C(CO)NC(=O)C(Cc1ccc(O)cc1)NC(=O)C(CC(=O)O)NC(=O)C(CO)NC(=O)C(NC(=O)C(Cc1ccccc1)NC(=O)C(NC(=O)CNC(=O)C(CCC(N)=O)NC(=O)C(CO)NC(=O)C(N)Cc1cnc[nH]1)C…	Size	3482.8019999999874	-4.1450353	-7.277689106089911	-3.2949323584973285	3.9827567475925822	2.3968935250200474	-0.7357603209086436	3.2469964266839386	0.8112012077846387	49.78689407993381	91.34656984183827	Organic compounds	Organic Polymers	Polypeptides		Organic Polymers
MCBJHHACKTVXNI-WDTUOMDDSA-N	InChI=1S/C120H226O17/c1-7-13-19-25-31-37-43-49-55-61-67-73-79-85-91-97-108(122)129-104-107-115(132-110(124)99-93-87-81-75-69-63-57-51-45-39-33-27-21-15-9-3)118(135-113(127)102-96-90-84-78-72-66-60-54-48-42-36-30-24-18-12-6)120(136-107,105-130-109(123)98-92-86-80-74-68-62-56-50-44-38-32-26-20-14-8-2)137-119-117(134-112(126)101-95-89-83-77-71-65-59-53-47-41-35-29-23-17-11-5)116(114(128)106(103-121)…	['Sucrose hexastearate']	['1,3,4,6-Tetra-O-octadecanoyl-beta-D-fructofuranosyl 2,3-di-O-octadecanoyl-alpha-D-glucopyranoside']	['94139-18-1']	CCCCCCCCCCCCCCCCCC(=O)OC[C@H]1O[C@@](COC(=O)CCCCCCCCCCCCCCCCC)(O[C@H]2O[C@H](CO)[C@@H](O)[C@H](OC(=O)CCCCCCCCCCCCCCCCC)[C@H]2OC(=O)CCCCCCCCCCCCCCCCC)[C@@H](OC(=O)CCCCCCCCCCCCCCCCC)[C@@H]1OC(=O)CCCCCCCCCCCCCCCCC	CCCCCCCCCCCCCCCCCC(=O)OCC1OC(COC(=O)CCCCCCCCCCCCCCCCC)(OC2OC(CO)C(O)C(OC(=O)CCCCCCCCCCCCCCCCC)C2OC(=O)CCCCCCCCCCCCCCCCC)C(OC(=O)CCCCCCCCCCCCCCCCC)C1OC(=O)CCCCCCCCCCCCCCCCC	CCCCCCCCCCCCCCCCCC(=O)OCC1OC(COC(=O)CCCCCCCCCCCCCCCCC)(OC2OC(CO)C(O)C(OC(=O)CCCCCCCCCCCCCCCCC)C2OC(=O)CCCCCCCCCCCCCCCCC)C(OC(=O)CCCCCCCCCCCCCCCCC)C1OC(=O)CCCCCCCCCCCCCCCCC	Size	1941.1110000000008	-4.006619	-7.554461979418329	-3.29580761361802	4.258654365800309	2.281431390161954	-1.2664116087341677	2.992242757066142	0.6415274145112855	153.70168664483504	47.68591426482907	Organic compounds	Organic acids and derivatives	Carboxylic acids and derivatives	Hexacarboxylic acids and derivatives	Organic acids and derivatives
MDCUNMLZLNGCQA-HWOAGHQOSA-N	InChI=1S/C254H416N72O75S10/c1-28-129(17)195-239(387)288-142(60-38-43-85-258)208(356)283-141(59-37-42-84-257)210(358)306-168-120-407-406-119-167-228(376)294-152(99-123(5)6)215(363)284-140(58-36-41-83-256)209(357)296-158(106-191(347)348)221(369)317-200(137(25)331)244(392)299-157(105-190(345)346)218(366)308-169(248(396)321-91-49-65-172(321)231(379)274-110-186(339)310-195)121-410-408-117-165(227(375)…	['Tiprelestat']	[nan]	['820211-82-3']	CC[C@H](C)[C@@H]1NC(=O)CNC(=O)[C@@H]2CCCN2C(=O)[C@@H]2CSSC[C@H](NC(=O)[C@H](C)NC(=O)[C@H](CCSC)NC(=O)CNC(=O)[C@@H]3CSSC[C@@H]4NC(=O)[C@H](CCCNC(N)=N)NC(=O)[C@@H](NC(=O)[C@H](CC(C)C)NC(=O)[C@@H](NC(=O)[C@@H](NC(=O)[C@@H]5CCCN5C(=O)[C@H](CSSC[C@H](NC(=O)[C@H](CSSC[C@H](NC(=O)[C@H](CCCNC(N)=N)NC(=O)[C@H](CC(N)=O)NC(=O)[C@@H]5CCCN5C(=O)[C@@H]5CCCN5C(=O)[C@H](CC(N)=O)NC(=O)[C@H](CC(C)C)NC(=O)[C@H](CCS…	CCC(C)C1NC(=O)CNC(=O)C2CCCN2C(=O)C2CSSCC(C(=O)NC(Cc3ccccc3)C(=O)NC(C(=O)N3CCCC3C(=O)NC(CCC(N)=O)C(=O)O)C(C)C)NC(=O)C(C)NC(=O)C(CCSC)NC(=O)CNC(=O)C3CSSCC4NC(=O)C(CCCNC(=N)N)NC(=O)C(C(C)CC)NC(=O)C(CC(C)C)NC(=O)C(C(C)CC)NC(=O)C(C(C)CC)NC(=O)C5CCCN5C(=O)C(NC(=O)C(CO)NC(=O)CNC(=O)C5CCCN5C(=O)C(CCCCN)NC(=O)C(NC(=O)C(CO)NC(=O)C(NC(=O)C5CCCN5C(=O)CNC(=O)C(CCCCN)NC(=O)C(NC(=O)C5CCCN5C(=O)C(CCC(=O)O)NC(=O)…	CCC(C)C1NC(=O)CNC(=O)C2CCCN2C(=O)C2CSSCC(C(=O)NC(Cc3ccccc3)C(=O)NC(C(=O)N3CCCC3C(=O)NC(CCC(N)=O)C(=O)O)C(C)C)NC(=O)C(C)NC(=O)C(CCSC)NC(=O)CNC(=O)C3CSSCC4NC(=O)C(CCCN=C(N)N)NC(=O)C(C(C)CC)NC(=O)C(CC(C)C)NC(=O)C(C(C)CC)NC(=O)C(C(C)CC)NC(=O)C5CCCN5C(=O)C(NC(=O)C(CO)NC(=O)CNC(=O)C5CCCN5C(=O)C(CCCCN)NC(=O)C(NC(=O)C(CO)NC(=O)C(NC(=O)C5CCCN5C(=O)CNC(=O)C(CCCCN)NC(=O)C(NC(=O)C5CCCN5C(=O)C(CCC(=O)O)NC(=O)…	Size	5999.220999999988	-4.4893465	-7.709706535286217	-3.3928651274006003	4.316841407885617	2.288748348395693	-0.9316116744635095	3.3852297334221073	0.8483095898060113	52.465335167101	93.4829404868796	Organic compounds	Organic Polymers	Polypeptides		Organic Polymers
MEUCPCLKGZSHTA-XYAYPHGZSA-N	InChI=1S/C82H103ClN18O16/c1-45(2)35-60(72(107)92-59(16-9-10-33-87-46(3)4)80(115)101-34-12-17-68(101)79(114)88-47(5)70(84)105)93-74(109)63(38-51-23-30-58(31-24-51)91-81(85)116)95-76(111)64(39-50-21-28-57(29-22-50)90-71(106)66-42-69(104)100-82(117)99-66)97-78(113)67(44-102)98-77(112)65(41-53-13-11-32-86-43-53)96-75(110)62(37-49-19-26-56(83)27-20-49)94-73(108)61(89-48(6)103)40-52-18-25-54-14-7-8-15-…	['Degarelix']	[nan]	['214766-78-6']	CC(C)C[C@H](NC(=O)[C@@H](CC1=CC=C(NC(N)=O)C=C1)NC(=O)[C@H](CC1=CC=C(NC(=O)[C@@H]2CC(=O)NC(=O)N2)C=C1)NC(=O)[C@H](CO)NC(=O)[C@@H](CC1=CN=CC=C1)NC(=O)[C@@H](CC1=CC=C(Cl)C=C1)NC(=O)[C@@H](CC1=CC2=C(C=CC=C2)C=C1)NC(C)=O)C(=O)N[C@@H](CCCCNC(C)C)C(=O)N1CCC[C@H]1C(=O)N[C@H](C)C(N)=O	CC(=O)NC(Cc1ccc2ccccc2c1)C(=O)NC(Cc1ccc(Cl)cc1)C(=O)NC(Cc1cccnc1)C(=O)NC(CO)C(=O)NC(Cc1ccc(NC(=O)C2CC(=O)NC(=O)N2)cc1)C(=O)NC(Cc1ccc(NC(N)=O)cc1)C(=O)NC(CC(C)C)C(=O)NC(CCCCNC(C)C)C(=O)N1CCCC1C(=O)NC(C)C(N)=O	CC(=O)NC(Cc1ccc2ccccc2c1)C(=O)NC(Cc1ccc(Cl)cc1)C(=O)NC(Cc1cccnc1)C(=O)NC(CO)C(=O)NC(Cc1ccc(NC(=O)C2CC(=O)NC(=O)N2)cc1)C(=O)NC(Cc1ccc(NC(N)=O)cc1)C(=O)NC(CC(C)C)C(=O)NC(CCCCNC(C)C)C(=O)N1CCCC1C(=O)NC(C)C(N)=O	Size	1632.2890000000002	-4.02749	-5.717813096432958	-3.238244544887551	2.479568551545407	2.1853069202386655	0.4949839574907785	2.9745525090361857	0.8068680138363895	53.90690404695235	87.83158600419127	Organic compounds	Organic Polymers	Polypeptides		Organic Polymers
MGMBOQJARKXIAL-LCLLRQAKSA-N	InChI=1S/C65H85N13O30/c1-28(2)19-36-55(96)69-34(64(105)106)15-17-47(83)68-39(22-48(84)85)54(95)66-29(3)53(94)76-43(26-52(92)93)63(104)78-18-4-5-45(78)62(103)75-42(25-51(90)91)58(99)70-35(65(107)108)14-16-46(82)67-37(20-30-6-10-32(80)11-7-30)56(97)73-40(23-49(86)87)60(101)72-38(21-31-8-12-33(81)13-9-31)57(98)77-44(27-79)61(102)74-41(24-50(88)89)59(100)71-36/h6-13,28-29,34-45,79-81H,4-5,14-27H2,1-3…	['Mycobacillin']	[nan]	['18524-67-9']	CC(C)C[C@@H]1NC(=O)[C@@H](CC(O)=O)NC(=O)[C@H](CO)NC(=O)[C@H](CC2=CC=C(O)C=C2)NC(=O)[C@H](CC(O)=O)NC(=O)[C@H](CC2=CC=C(O)C=C2)NC(=O)CC[C@@H](NC(=O)[C@@H](CC(O)=O)NC(=O)[C@@H]2CCCN2C(=O)[C@@H](CC(O)=O)NC(=O)[C@H](C)NC(=O)[C@@H](CC(O)=O)NC(=O)CC[C@@H](NC1=O)C(O)=O)C(O)=O	CC(C)CC1NC(=O)C(CC(=O)O)NC(=O)C(CO)NC(=O)C(Cc2ccc(O)cc2)NC(=O)C(CC(=O)O)NC(=O)C(Cc2ccc(O)cc2)NC(=O)CCC(C(=O)O)NC(=O)C(CC(=O)O)NC(=O)C2CCCN2C(=O)C(CC(=O)O)NC(=O)C(C)NC(=O)C(CC(=O)O)NC(=O)CCC(C(=O)O)NC1=O	CC(C)CC1NC(=O)C(CC(=O)O)NC(=O)C(CO)NC(=O)C(Cc2ccc(O)cc2)NC(=O)C(CC(=O)O)NC(=O)C(Cc2ccc(O)cc2)NC(=O)CCC(C(=O)O)NC(=O)C(CC(=O)O)NC(=O)C2CCCN2C(=O)C(CC(=O)O)NC(=O)C(C)NC(=O)C(CC(=O)O)NC(=O)CCC(C(=O)O)NC1=O	Size	1528.4560000000008	-3.859473	-8.386494435669153	-3.110760119249559	5.2757343164195944	2.3247799301563545	-2.2022414945581397	3.0734928218614543	0.8000997550017157	57.25729268199432	96.55430898485636	Organic compounds	Organic acids and derivatives	Carboxylic acids and derivatives	Amino acids, peptides, and analogues	Organic acids and derivatives
MGVRBUNKWISLAM-DQWUKECYSA-N	InChI=1S/C65H91N13O28S/c1-5-33(4)54(76-58(95)41(19-23-51(86)87)71-56(93)39(17-21-49(82)83)72-59(96)43(28-34-10-7-6-8-11-34)75-60(97)44(30-53(90)91)70-48(81)31-69-55(92)37(66)29-47(68)80)64(101)77-25-9-12-45(77)61(98)73-40(18-22-50(84)85)57(94)74-42(20-24-52(88)89)63(100)78(46(26-32(2)3)65(102)106-107(103,104)105)62(99)38(67)27-35-13-15-36(79)16-14-35/h6-8,10-11,13-16,32-33,37-46,54,79H,5,9,12,17-…	['Hirugen']	['L-Asparaginylglycyl-L-alpha-aspartyl-L-phenylalanyl-L-alpha-glutamyl-L-alpha-glutamyl-L-isoleucyl-L-prolyl-L-alpha-glutamyl-N-[(2S)-2-amino-3-(4-hydroxyphenyl)propanoyl]-N-[(2S)-4-methyl-1-oxo-1-(sulf\nooxy)pentan-2-yl]-L-alpha-glutamine']	['121822-23-9']	CC[C@H](C)[C@H](NC(=O)[C@H](CCC(O)=O)NC(=O)[C@H](CCC(O)=O)NC(=O)[C@H](CC1=CC=CC=C1)NC(=O)[C@H](CC(O)=O)NC(=O)CNC(=O)[C@@H](N)CC(N)=O)C(=O)N1CCC[C@H]1C(=O)N[C@@H](CCC(O)=O)C(=O)N[C@@H](CCC(O)=O)C(=O)N([C@@H](CC(C)C)C(=O)OS(O)(=O)=O)C(=O)[C@@H](N)CC1=CC=C(O)C=C1	CCC(C)C(NC(=O)C(CCC(=O)O)NC(=O)C(CCC(=O)O)NC(=O)C(Cc1ccccc1)NC(=O)C(CC(=O)O)NC(=O)CNC(=O)C(N)CC(N)=O)C(=O)N1CCCC1C(=O)NC(CCC(=O)O)C(=O)NC(CCC(=O)O)C(=O)N(C(=O)C(N)Cc1ccc(O)cc1)C(CC(C)C)C(=O)OS(=O)(=O)O	CCC(C)C(NC(=O)C(CCC(=O)O)NC(=O)C(CCC(=O)O)NC(=O)C(Cc1ccccc1)NC(=O)C(CC(=O)O)NC(=O)CNC(=O)C(N)CC(N)=O)C(=O)N1CCCC1C(=O)NC(CCC(=O)O)C(=O)NC(CCC(=O)O)C(=O)N(C(=O)C(N)Cc1ccc(O)cc1)C(CC(C)C)C(=O)OS(=O)(=O)O	Size	1534.573	-3.9104812	-8.156506732536405	-3.1098037491772326	5.046702983359173	2.275506334228267	-1.9705191797860968	3.076183803573076	0.774446181799123	50.26564348556541	89.18513839083025	Organic compounds	Organic acids and derivatives	Carboxylic acids and derivatives	Amino acids, peptides, and analogues	Organic acids and derivatives
MHCMFKNGHCJIDZ-RQYGEWOISA-N	InChI=1S/C160H258N46O46/c1-17-18-37-98(134(226)180-84(10)131(223)179-85(11)132(224)183-99(38-22-28-57-161)135(227)187-102(41-25-31-60-164)139(231)196-111(68-92-45-49-95(212)50-46-92)148(240)195-110(66-82(6)7)147(239)199-116(73-122(169)217)153(245)206-158(250)128(87(13)208)203-124(219)77-176-123(218)76-177-133(225)97-43-27-33-62-174-107(71-120(167)215)143(235)194-109(65-81(4)5)146(238)188-101(136(…	['Ro 25-1553']	['(9S,13S,16S,19S,22S,25S,28S,31S,34S,37S,40S,43S,46S,49S,52S,55S,58S,61S,67S,70S)-70-{[(2S)-2-{[(2S)-2-Acetamido-3-(1H-imidazol-4-yl)propanoyl]amino}-3-hydroxypropanoyl]amino}-22,25,40,49-tetrakis(4-am\ninobutyl)-1-[(2S,5S,8S,11S)-8-(4-aminobutyl)-2-(2-amino-2-oxoethyl)-5-(2-methylpropyl)-3,6,9-trioxo-1,4,7,10-tetraazacyclopentadecan-11-yl]-61-{[(2S,3R)-2-{[(2S)-2-{[(2S)-2-amino-3-methylbutanoyl…	['159427-08-4']	CCCC[C@H](NC(=O)[C@H](CCC(N)=O)NC(=O)[C@H](CCCCN)NC(=O)[C@H](CCCNC(N)=N)NC(=O)[C@H](CC(C)C)NC(=O)[C@H](CCCCN)NC(=O)[C@@H](NC(=O)[C@H](CC1=CC=C(O)C=C1)NC(=O)[C@H](CC(N)=O)NC(=O)[C@H](CCC(=O)OC(=O)[C@H](C)NC(=O)[C@H](CC(O)=O)NC(=O)[C@H](CO)NC(=O)[C@H](CC1=CNC=N1)NC(C)=O)NC(=O)[C@@H](NC(=O)[C@H](CC1=CC=CC=C1)NC(=O)[C@@H](N)C(C)C)[C@@H](C)O)[C@@H](C)O)C(=O)N[C@@H](C)C(=O)N[C@@H](C)C(=O)N[C@@H](CCCCN)…	CCCCC(NC(=O)C(CCC(N)=O)NC(=O)C(CCCCN)NC(=O)C(CCCNC(=N)N)NC(=O)C(CC(C)C)NC(=O)C(CCCCN)NC(=O)C(NC(=O)C(Cc1ccc(O)cc1)NC(=O)C(CC(N)=O)NC(=O)C(CCC(=O)OC(=O)C(C)NC(=O)C(CC(=O)O)NC(=O)C(CO)NC(=O)C(Cc1c[nH]cn1)NC(C)=O)NC(=O)C(NC(=O)C(Cc1ccccc1)NC(=O)C(N)C(C)C)C(C)O)C(C)O)C(=O)NC(C)C(=O)NC(C)C(=O)NC(CCCCN)C(=O)NC(CCCCN)C(=O)NC(Cc1ccc(O)cc1)C(=O)NC(CC(C)C)C(=O)NC(CC(N)=O)C(=O)NC(=O)C(NC(=O)CNC(=O)CNC(=O)C1…	CCCCC(NC(=O)C(CCC(N)=O)NC(=O)C(CCCCN)NC(=O)C(CCCN=C(N)N)NC(=O)C(CC(C)C)NC(=O)C(CCCCN)NC(=O)C(NC(=O)C(Cc1ccc(O)cc1)NC(=O)C(CC(N)=O)NC(=O)C(CCC(=O)OC(=O)C(C)NC(=O)C(CC(=O)O)NC(=O)C(CO)NC(=O)C(Cc1c[nH]cn1)NC(C)=O)NC(=O)C(NC(=O)C(Cc1ccccc1)NC(=O)C(N)C(C)C)C(C)O)C(C)O)C(=O)NC(C)C(=O)NC(C)C(=O)NC(CCCCN)C(=O)NC(CCCCN)C(=O)NC(Cc1ccc(O)cc1)C(=O)NC(CC(C)C)C(=O)NC(CC(N)=O)C(=O)NC(=O)C(NC(=O)CNC(=O)CNC(=O)C1…	Size	3562.0999999999904	-4.186168	-8.28821660684888	-3.396178461903469	4.892038144945412	2.3655379293945478	-1.7365104994592822	3.1555276454861296	0.8208544950570673	50.79655544540472	92.3542410584662	Organic compounds	Organic Polymers	Polypeptides		Organic Polymers
MIMNFCVQODTQDP-NDLVEFNKSA-N	InChI=1S/C172H221N62O91P17S17/c1-69-39-225(169(253)213-149(69)237)117-21-73(236)92(292-117)44-274-326(257,343)320-85-33-129(229-63-191-135-141(181)187-61-189-143(135)229)303-103(85)55-285-332(263,349)314-79-27-122(221-17-9-113(177)201-165(221)249)295-95(79)47-278-330(261,347)312-78-26-121(220-16-8-112(176)200-164(220)248)298-98(78)50-280-338(269,355)322-87-35-131(231-65-193-137-145(231)205-157(18…	['Oblimersen sodium']	[nan]	['190977-41-4']	CC1=CN([C@H]2C[C@H](O)[C@@H](COP(S)(=O)O[C@H]3C[C@@H](O[C@@H]3COP(O)(=S)O[C@H]3C[C@@H](O[C@@H]3COP(O)(=S)O[C@H]3C[C@@H](O[C@@H]3COP(O)(=S)O[C@H]3C[C@@H](O[C@@H]3COP(O)(=S)O[C@H]3C[C@@H](O[C@@H]3COP(O)(=S)O[C@H]3C[C@@H](O[C@@H]3COP(O)(=S)O[C@H]3C[C@@H](O[C@@H]3COP(O)(=S)O[C@H]3C[C@@H](O[C@@H]3COP(O)(=S)O[C@H]3C[C@@H](O[C@@H]3COP(O)(=S)O[C@H]3C[C@@H](O[C@@H]3COP(O)(=S)O[C@H]3C[C@@H](O[C@@H]3COP(O)(…	Cc1cn(C2CC(O)C(COP(=O)(S)OC3CC(n4cnc5c(N)ncnc54)OC3COP(O)(=S)OC3CC(n4ccc(N)nc4=O)OC3COP(O)(=S)OC3CC(n4ccc(N)nc4=O)OC3COP(O)(=S)OC3CC(n4cnc5c(=O)[nH]c(N)nc54)OC3COP(O)(=S)OC3CC(n4ccc(N)nc4=O)OC3COP(O)(=S)OC3CC(n4cnc5c(=O)[nH]c(N)nc54)OC3COP(O)(=S)OC3CC(n4cc(C)c(=O)[nH]c4=O)OC3COP(O)(=S)OC3CC(n4cnc5c(=O)[nH]c(N)nc54)OC3COP(O)(=S)OC3CC(n4ccc(N)nc4=O)OC3COP(O)(=S)OC3CC(n4cnc5c(=O)[nH]c(N)nc54)OC3COP(…	Cc1cn(C2CC(O)C(COP(=O)(S)OC3CC(n4cnc5c(N)ncnc54)OC3COP(O)(=S)OC3CC(n4ccc(N)nc4=O)OC3COP(O)(=S)OC3CC(n4ccc(N)nc4=O)OC3COP(O)(=S)OC3CC(n4cnc5c(=O)[nH]c(N)nc54)OC3COP(O)(=S)OC3CC(n4ccc(N)nc4=O)OC3COP(O)(=S)OC3CC(n4cnc5c(=O)[nH]c(N)nc54)OC3COP(O)(=S)OC3CC(n4cc(C)c(=O)[nH]c4=O)OC3COP(O)(=S)OC3CC(n4cnc5c(=O)[nH]c(N)nc54)OC3COP(O)(=S)OC3CC(n4ccc(N)nc4=O)OC3COP(O)(=S)OC3CC(n4cnc5c(=O)[nH]c(N)nc54)OC3COP(…	Size	5684.699999999989	-4.55526	-7.733438783713875	-3.4701330345498356	4.263305749164039	2.1994473782404933	-0.9787312332094498	3.2845745159545894	0.7926928663109385	38.85898603400805	125.25730013519318	Organic compounds	Organic Polymers	Phosphorothioate polynucleotides		Organic Polymers
MJLMFELZHDEELW-UHFFFAOYSA-N	InChI=1S/C48H12F90N3O6P3/c49-7(50,13(61,62)19(73,74)25(85,86)31(97,98)37(109,110)43(121,122)123)1-142-148(143-2-8(51,52)14(63,64)20(75,76)26(87,88)32(99,100)38(111,112)44(124,125)126)139-149(144-3-9(53,54)15(65,66)21(77,78)27(89,90)33(101,102)39(113,114)45(127,128)129,145-4-10(55,56)16(67,68)22(79,80)28(91,92)34(103,104)40(115,116)46(130,131)132)141-150(140-148,146-5-11(57,58)17(69,70)23(81,82)29…	['Hexakis(1H,1H-perfluorooctyloxy)phosphazene']	['2,2,4,4,6,6-Hexakis[(2,2,3,3,4,4,5,5,6,6,7,7,8,8,8-pentadecafluorooctyl)oxy]-1,3,5,2lambda~5~,4lambda~5~,6lambda~5~-triazatriphosphinine']	['186043-52-7']	FC(F)(F)C(F)(F)C(F)(F)C(F)(F)C(F)(F)C(F)(F)C(F)(F)COP1(OCC(F)(F)C(F)(F)C(F)(F)C(F)(F)C(F)(F)C(F)(F)C(F)(F)F)=NP(OCC(F)(F)C(F)(F)C(F)(F)C(F)(F)C(F)(F)C(F)(F)C(F)(F)F)(OCC(F)(F)C(F)(F)C(F)(F)C(F)(F)C(F)(F)C(F)(F)C(F)(F)F)=NP(OCC(F)(F)C(F)(F)C(F)(F)C(F)(F)C(F)(F)C(F)(F)C(F)(F)F)(OCC(F)(F)C(F)(F)C(F)(F)C(F)(F)C(F)(F)C(F)(F)C(F)(F)F)=N1	FC(F)(F)C(F)(F)C(F)(F)C(F)(F)C(F)(F)C(F)(F)C(F)(F)COP1(OCC(F)(F)C(F)(F)C(F)(F)C(F)(F)C(F)(F)C(F)(F)C(F)(F)F)=NP(OCC(F)(F)C(F)(F)C(F)(F)C(F)(F)C(F)(F)C(F)(F)C(F)(F)F)(OCC(F)(F)C(F)(F)C(F)(F)C(F)(F)C(F)(F)C(F)(F)C(F)(F)F)=NP(OCC(F)(F)C(F)(F)C(F)(F)C(F)(F)C(F)(F)C(F)(F)C(F)(F)F)(OCC(F)(F)C(F)(F)C(F)(F)C(F)(F)C(F)(F)C(F)(F)C(F)(F)F)=N1	FC(F)(F)C(F)(F)C(F)(F)C(F)(F)C(F)(F)C(F)(F)C(F)(F)COP1(OCC(F)(F)C(F)(F)C(F)(F)C(F)(F)C(F)(F)C(F)(F)C(F)(F)F)=NP(OCC(F)(F)C(F)(F)C(F)(F)C(F)(F)C(F)(F)C(F)(F)C(F)(F)F)(OCC(F)(F)C(F)(F)C(F)(F)C(F)(F)C(F)(F)C(F)(F)C(F)(F)F)=NP(OCC(F)(F)C(F)(F)C(F)(F)C(F)(F)C(F)(F)C(F)(F)C(F)(F)F)(OCC(F)(F)C(F)(F)C(F)(F)C(F)(F)C(F)(F)C(F)(F)C(F)(F)F)=N1	Size	2529.3810000000026	-6.330097	-6.9052937825018805	-3.7422268406160786	3.163066941885802	0.07291704118115681	-0.5022795305655757	2.6607874113202263	0.6432539682539682	12.610334733352246	-146.85242839422892	Organic compounds	Organohalogen compounds	Organofluorides		Organohalogen compounds
MPOBMQRWSSFVOQ-OWIKXPBHSA-N	InChI=1S/C78H126N30O18S4.ClH/c1-39(2)28-49(99-57(111)32-93-56(110)31-94-63(115)45(79)22-26-91-77(85)86)66(118)103-53-36-128-130-38-55(72(124)107-60(40(3)4)73(125)96-34-58(112)97-46(62(80)114)23-27-92-78(87)88)106-74(126)61(41(5)6)108-71(123)54-37-129-127-35-52(104-68(120)51(102-70(53)122)30-43-18-20-44(109)21-19-43)69(121)100-47(16-10-12-24-89-75(81)82)64(116)95-33-59(113)98-48(17-11-13-25-90-76(…	['Iseganan hydrochloride']	['N-[(2S)-2-Amino-4-carbamimidamidobutanoyl]glycylglycyl-N-[(1R,4S,7R,12R,15S,18R,21S,24S,30S)-12-({(2S)-1-[(2-{[(2S)-1-amino-4-carbamimidamido-1-oxobutan-2-yl]amino}-2-oxoethyl)amino]-3-methyl-1-oxobut\nan-2-yl}carbamoyl)-21-benzyl-24,30-bis(4-carbamimidamidobutyl)-4-[(4-hydroxyphenyl)methyl]-3,6,14,17,20,23,26,29,32-nonaoxo-15-(propan-2-yl)-9,10,34,35-tetrathia-2,5,13,16,19,22,25,28,31-nonaazab…	['256475-21-5']	Cl.CC(C)C[C@H](NC(=O)CNC(=O)CNC(=O)[C@@H](N)CCNC(N)=N)C(=O)N[C@H]1CSSC[C@H](NC(=O)[C@@H](NC(=O)[C@@H]2CSSC[C@H](NC(=O)[C@H](CC3=CC=C(O)C=C3)NC1=O)C(=O)N[C@@H](CCCCNC(N)=N)C(=O)NCC(=O)N[C@@H](CCCCNC(N)=N)C(=O)N[C@@H](CC1=CC=CC=C1)C(=O)N2)C(C)C)C(=O)N[C@@H](C(C)C)C(=O)NCC(=O)N[C@@H](CCNC(N)=N)C(N)=O	CC(C)CC(NC(=O)CNC(=O)CNC(=O)C(N)CCNC(=N)N)C(=O)NC1CSSCC(C(=O)NC(C(=O)NCC(=O)NC(CCNC(=N)N)C(N)=O)C(C)C)NC(=O)C(C(C)C)NC(=O)C2CSSCC(NC(=O)C(Cc3ccc(O)cc3)NC1=O)C(=O)NC(CCCCNC(=N)N)C(=O)NCC(=O)NC(CCCCNC(=N)N)C(=O)NC(Cc1ccccc1)C(=O)N2.Cl	CC(C)CC(NC(=O)CNC(=O)CNC(=O)C(N)CCN=C(N)N)C(=O)NC1CSSCC(C(=O)NC(C(=O)NCC(=O)NC(CCNC(=N)N)C(N)=O)C(C)C)NC(=O)C(C(C)C)NC(=O)C2CSSCC(NC(=O)C(Cc3ccc(O)cc3)NC1=O)C(=O)NC(CCCCNC(=N)N)C(=O)NCC(=O)NC(CCCCNC(=N)N)C(=O)NC(Cc1ccccc1)C(=O)N2.Cl	Size	1936.7870000000012	-4.257706	-7.964617273236185	-3.198078097909983	4.766539175326202	2.029375698158975	-1.677535411841342	3.08900376348486	0.828697763447767	53.62135391039872	94.03705446282038	Organic compounds	Organic Polymers	Polypeptides		Organic Polymers
MQCKZUPRTHWQQQ-IOQNLEIOSA-N	InChI=1S/C125H197N35O37/c1-10-67(8)101(158-119(192)90-32-23-54-160(90)122(195)100(66(6)7)157-103(176)73(128)58-69-24-13-11-14-25-69)120(193)156-88(59-70-26-15-12-16-27-70)118(191)159-102(68(9)162)121(194)155-87(60-71-33-35-72(163)36-34-71)105(178)140-63-96(169)142-79(40-46-97(170)171)110(183)153-86(57-65(4)5)116(189)149-80(38-44-92(130)165)111(184)145-76(30-21-52-137-124(133)134)107(180)152-85(56…	['Motilin (swine), 13-L-leucine-22a-L-homoserine-']	[nan]	['131418-27-4']	CC[C@H](C)[C@H](NC(=O)[C@@H]1CCCN1C(=O)[C@@H](NC(=O)[C@@H](N)CC1=CC=CC=C1)C(C)C)C(=O)N[C@@H](CC1=CC=CC=C1)C(=O)N[C@@H]([C@@H](C)O)C(=O)N[C@@H](CC1=CC=C(O)C=C1)C(=O)NCC(=O)N[C@@H](CCC(O)=O)C(=O)N[C@@H](CC(C)C)C(=O)N[C@@H](CCC(N)=O)C(=O)N[C@@H](CCCNC(N)=N)C(=O)N[C@@H](CC(C)C)C(=O)N[C@@H](CCC(N)=O)C(=O)N[C@@H](CCC(O)=O)C(=O)N[C@@H](CCCCN)C(=O)N[C@@H](CCC(O)=O)C(=O)N[C@@H](CCCNC(N)=N)C(=O)N[C@@H](CC(…	CCC(C)C(NC(=O)C1CCCN1C(=O)C(NC(=O)C(N)Cc1ccccc1)C(C)C)C(=O)NC(Cc1ccccc1)C(=O)NC(C(=O)NC(Cc1ccc(O)cc1)C(=O)NCC(=O)NC(CCC(=O)O)C(=O)NC(CC(C)C)C(=O)NC(CCC(N)=O)C(=O)NC(CCCNC(=N)N)C(=O)NC(CC(C)C)C(=O)NC(CCC(N)=O)C(=O)NC(CCC(=O)O)C(=O)NC(CCCCN)C(=O)NC(CCC(=O)O)C(=O)NC(CCCNC(=N)N)C(=O)NC(CC(N)=O)C(=O)NC(CCCCN)C(=O)NCC(=O)NC(CCC(N)=O)C(=O)NC(CCO)C(=O)O)C(C)O	CCC(C)C(NC(=O)C1CCCN1C(=O)C(NC(=O)C(N)Cc1ccccc1)C(C)C)C(=O)NC(Cc1ccccc1)C(=O)NC(C(=O)NC(Cc1ccc(O)cc1)C(=O)NCC(=O)NC(CCC(=O)O)C(=O)NC(CC(C)C)C(=O)NC(CCC(N)=O)C(=O)NC(CCCN=C(N)N)C(=O)NC(CC(C)C)C(=O)NC(CCC(N)=O)C(=O)NC(CCC(=O)O)C(=O)NC(CCCCN)C(=O)NC(CCC(=O)O)C(=O)NC(CCCNC(=N)N)C(=O)NC(CC(N)=O)C(=O)NC(CCCCN)C(=O)NCC(=O)NC(CCC(N)=O)C(=O)NC(CCO)C(=O)O)C(C)O	Size	2782.158999999997	-4.142559	-8.206988184173479	-3.3010633102441385	4.90592487392934	2.3018228907810725	-1.7626062379389453	3.1433186359903953	0.7896340274358751	50.098952127449465	90.26989058016171	Organic compounds	Organic Polymers	Polypeptides		Organic Polymers
MSJJWOIJNGQTGM-UHFFFAOYNA-N	InChI=1/C86H137N9O15S7/c1-9-11-13-15-17-19-21-23-25-27-29-31-33-35-37-39-54-92-66-85(3,4)111-83(92)72-63-69(47-50-77(72)96)114(101,102)87-52-42-56-94(57-43-53-88-115(103,104)70-48-51-78(97)73(64-70)84-93(67-86(5,6)112-84)55-40-38-36-34-32-30-28-26-24-22-20-18-16-14-12-10-2)117(107,108)80-65-76(81-71(82(80)98)44-41-45-75(81)91-113(8,99)100)90-89-74-49-46-68(109-7)62-79(74)116(105,106)95-58-60-110-…	['N,N-Bis[3-[[[3-(5,5-dimethyl-3-octadecyl-2-thiazolidinyl)-4-hydroxyphenyl]sulfonyl]amino]propyl]-1-hydroxy-4-[2-[4-methoxy-2-(4-morpholinylsulfonyl)phenyl]diazenyl]-5-[(methylsulfonyl)amino]-2-naphthalenesulfonamide']	[nan]	['212335-63-2']	CCCCCCCCCCCCCCCCCCN1CC(C)(C)SC1C1=CC(=CC=C1O)S(=O)(=O)NCCCN(CCCNS(=O)(=O)C1=CC=C(O)C(=C1)C1SC(C)(C)CN1CCCCCCCCCCCCCCCCCC)S(=O)(=O)C1=CC(N=NC2=CC=C(OC)C=C2S(=O)(=O)N2CCOCC2)=C2C(NS(C)(=O)=O)=CC=CC2=C1O	CCCCCCCCCCCCCCCCCCN1CC(C)(C)SC1c1cc(S(=O)(=O)NCCCN(CCCNS(=O)(=O)c2ccc(O)c(C3SC(C)(C)CN3CCCCCCCCCCCCCCCCCC)c2)S(=O)(=O)c2cc(N=Nc3ccc(OC)cc3S(=O)(=O)N3CCOCC3)c3c(NS(C)(=O)=O)cccc3c2O)ccc1O	CCCCCCCCCCCCCCCCCCN1CC(C)(C)SC1c1cc(S(=O)(=O)NCCCN(CCCNS(=O)(=O)c2ccc(O)c(C3SC(C)(C)CN3CCCCCCCCCCCCCCCCCC)c2)S(=O)(=O)c2cc(N=Nc3ccc(OC)cc3S(=O)(=O)N3CCOCC3)c3c(NS(C)(=O)=O)cccc3c2O)ccc1O	Size	1761.558999999999	-4.1939783	-7.752333001486089	-3.36161476385622	4.390718237629869	2.051918895382648	-1.5064358078744053	2.8842824297554635	0.7702136945745218	-172.12681160219216	-32.531168660465	Organic compounds	Benzenoids	Naphthalenes	Naphthalene sulfonic acids and derivatives	Benzenoids
MTUBRWIMDWTZST-UHFFFAOYSA-N	InChI=1S/C48H24F51P/c49-25(50,28(55,56)31(61,62)34(67,68)37(73,74)40(79,80)43(85,86)46(91,92)93)16-13-19-1-7-22(8-2-19)100(23-9-3-20(4-10-23)14-17-26(51,52)29(57,58)32(63,64)35(69,70)38(75,76)41(81,82)44(87,88)47(94,95)96)24-11-5-21(6-12-24)15-18-27(53,54)30(59,60)33(65,66)36(71,72)39(77,78)42(83,84)45(89,90)48(97,98)99/h1-12H,13-18H2	['Tris[4-[(perfluorooctyl)ethyl]phenyl]phosphane']	['Tris[4-(3,3,4,4,5,5,6,6,7,7,8,8,9,9,10,10,10-heptadecafluorodecyl)phenyl]phosphane']	['325459-92-5']	FC(F)(F)C(F)(F)C(F)(F)C(F)(F)C(F)(F)C(F)(F)C(F)(F)C(F)(F)CCC1=CC=C(C=C1)P(C1=CC=C(CCC(F)(F)C(F)(F)C(F)(F)C(F)(F)C(F)(F)C(F)(F)C(F)(F)C(F)(F)F)C=C1)C1=CC=C(CCC(F)(F)C(F)(F)C(F)(F)C(F)(F)C(F)(F)C(F)(F)C(F)(F)C(F)(F)F)C=C1	FC(F)(F)C(F)(F)C(F)(F)C(F)(F)C(F)(F)C(F)(F)C(F)(F)C(F)(F)CCc1ccc(P(c2ccc(CCC(F)(F)C(F)(F)C(F)(F)C(F)(F)C(F)(F)C(F)(F)C(F)(F)C(F)(F)F)cc2)c2ccc(CCC(F)(F)C(F)(F)C(F)(F)C(F)(F)C(F)(F)C(F)(F)C(F)(F)C(F)(F)F)cc2)cc1	FC(F)(F)C(F)(F)C(F)(F)C(F)(F)C(F)(F)C(F)(F)C(F)(F)C(F)(F)CCc1ccc(P(c2ccc(CCC(F)(F)C(F)(F)C(F)(F)C(F)(F)C(F)(F)C(F)(F)C(F)(F)C(F)(F)F)cc2)c2ccc(CCC(F)(F)C(F)(F)C(F)(F)C(F)(F)C(F)(F)C(F)(F)C(F)(F)C(F)(F)F)cc2)cc1	Size	1600.592000000001	-6.357615	-6.921953210624376	-3.7026441123080196	3.2193090983163564	-0.1533343418400532	-0.7176725687302733	2.501636529586083	0.6280967570441255	17.603249336649746	-163.5923632300781	Organic compounds	Benzenoids	Benzene and substituted derivatives	Phenylphosphines and derivatives	Benzenoids
MVMZFIQOIDKSFP-UHFFFAOYSA-N	InChI=1S/C88H208N30/c89-31-3-49-107(50-4-32-90)69-23-81-115(82-24-70-108(51-5-33-91)52-6-34-92)77-19-65-105(66-20-78-116(83-25-71-109(53-7-35-93)54-8-36-94)84-26-72-110(55-9-37-95)56-10-38-96)47-1-2-48-106(67-21-79-117(85-27-73-111(57-11-39-97)58-12-40-98)86-28-74-112(59-13-41-99)60-14-42-100)68-22-80-118(87-29-75-113(61-15-43-101)62-16-44-102)88-30-76-114(63-17-45-103)64-18-46-104/h1-104H2	['4,25-Bis(3-aminopropyl)-12,17-[3-[bis[3-[bis(3-aminopropyl)amino]propyl]amino]propyl]-8,21-bis[3-[bis(3-aminopropyl)amino]propyl]-4,8,12,17,21,25-hexaazaoctacosane-1,28-diamine']	[nan]	['154487-85-1']	NCCCN(CCCN)CCCN(CCCN(CCCN)CCCN)CCCN(CCCCN(CCCN(CCCN(CCCN)CCCN)CCCN(CCCN)CCCN)CCCN(CCCN(CCCN)CCCN)CCCN(CCCN)CCCN)CCCN(CCCN(CCCN)CCCN)CCCN(CCCN)CCCN	NCCCN(CCCN)CCCN(CCCN(CCCN)CCCN)CCCN(CCCCN(CCCN(CCCN(CCCN)CCCN)CCCN(CCCN)CCCN)CCCN(CCCN(CCCN)CCCN)CCCN(CCCN)CCCN)CCCN(CCCN(CCCN)CCCN)CCCN(CCCN)CCCN	NCCCN(CCCN)CCCN(CCCN(CCCN)CCCN)CCCN(CCCCN(CCCN(CCCN(CCCN)CCCN)CCCN(CCCN)CCCN)CCCN(CCCN(CCCN)CCCN)CCCN(CCCN)CCCN)CCCN(CCCN(CCCN)CCCN)CCCN(CCCN)CCCN	Size	1686.842000000001	-4.3805194	-6.585729251104832	-3.2155127098952727	3.370216541209559	1.8465549969943253	-0.35865484530388475	3.0115616959056744	0.4531578947368421	96.46134965085425	-98.47945307116804	Organic compounds	Organic nitrogen compounds	Organonitrogen compounds	Amines	Organic nitrogen compounds
MVPAMLBUDIFYGK-BHDRXCTLSA-N	InChI=1S/C90H127N27O12/c1-5-51(4)75(92)85(127)113-68(41-50(2)3)80(122)109-67(32-18-38-102-90(98)99)79(121)114-71(44-54-48-105-62-27-12-8-23-58(54)62)86(128)116-39-19-34-74(116)84(126)112-70(43-53-47-104-61-26-11-7-22-57(53)61)82(124)115-72(45-55-49-106-63-28-13-9-24-59(55)63)87(129)117-40-20-33-73(117)83(125)111-69(42-52-46-103-60-25-10-6-21-56(52)60)81(123)110-66(31-17-37-101-89(96)97)78(120)108…	['Omiganan']	['L-Isoleucyl-L-leucyl-L-arginyl-L-tryptophyl-L-prolyl-L-tryptophyl-L-tryptophyl-L-prolyl-L-tryptophyl-L-arginyl-L-arginyl-L-lysinamide']	['204248-78-2']	CC[C@H](C)[C@H](N)C(=O)N[C@@H](CC(C)C)C(=O)N[C@@H](CCCNC(N)=N)C(=O)N[C@@H](CC1=CNC2=CC=CC=C12)C(=O)N1CCC[C@H]1C(=O)N[C@@H](CC1=CNC2=CC=CC=C12)C(=O)N[C@@H](CC1=CNC2=CC=CC=C12)C(=O)N1CCC[C@H]1C(=O)N[C@@H](CC1=CNC2=CC=CC=C12)C(=O)N[C@@H](CCCNC(N)=N)C(=O)N[C@@H](CCCNC(N)=N)C(=O)N[C@@H](CCCCN)C(N)=O	CCC(C)C(N)C(=O)NC(CC(C)C)C(=O)NC(CCCNC(=N)N)C(=O)NC(Cc1c[nH]c2ccccc12)C(=O)N1CCCC1C(=O)NC(Cc1c[nH]c2ccccc12)C(=O)NC(Cc1c[nH]c2ccccc12)C(=O)N1CCCC1C(=O)NC(Cc1c[nH]c2ccccc12)C(=O)NC(CCCNC(=N)N)C(=O)NC(CCCNC(=N)N)C(=O)NC(CCCCN)C(N)=O	CCC(C)C(N)C(=O)NC(CC(C)C)C(=O)NC(CCCN=C(N)N)C(=O)NC(Cc1c[nH]c2ccccc12)C(=O)N1CCCC1C(=O)NC(Cc1c[nH]c2ccccc12)C(=O)NC(Cc1c[nH]c2ccccc12)C(=O)N1CCCC1C(=O)NC(Cc1c[nH]c2ccccc12)C(=O)NC(CCCNC(=N)N)C(=O)NC(CCCNC(=N)N)C(=O)NC(CCCCN)C(N)=O	Size	1779.1830000000016	-4.2167363	-8.207403682057112	-3.4159834105474363	4.791420271509676	2.0334842953805894	-1.9571830617962593	2.8342372097134167	0.7895989034209707	52.12343442019319	89.56009653168216	Organic compounds	Organic Polymers	Polypeptides		Organic Polymers
MXBGIICVQSPJBU-UAUXSXORSA-N	InChI=1S/C147H245N41O46/c1-23-32-107(199)161-77(18)121(209)178-100(65-189)137(225)173-96(57-73(11)12)133(221)180-102(67-191)138(226)186-115(78(19)192)142(230)164-85(24-2)123(211)183-114(75(15)16)141(229)175-92(53-69(3)4)122(210)158-63-109(201)163-86(33-25-27-48-148)124(212)170-95(56-72(9)10)132(220)179-101(66-190)136(224)168-89(42-45-105(150)197)126(214)166-91(44-47-111(203)204)127(215)172-94(55-…	['Avicatonin']	['N-{(2S)-2-[(N-Butanoyl-L-alanyl-L-seryl-L-leucyl-L-seryl-L-threonyl)amino]butanoyl}-L-valyl-L-leucylglycyl-L-lysyl-L-leucyl-L-seryl-L-glutaminyl-L-alpha-glutamyl-L-leucyl-L-histidyl-L-lysyl-L-leucyl-L\n-glutaminyl-L-threonyl-L-tyrosyl-L-prolyl-L-arginyl-L-threonyl-L-alpha-aspartyl-L-valylglycyl-L-alanylglycyl-L-threonyl-L-prolinamide']	['103451-84-9']	CCCC(=O)N[C@@H](C)C(=O)N[C@@H](CO)C(=O)N[C@@H](CC(C)C)C(=O)N[C@@H](CO)C(=O)N[C@@H]([C@@H](C)O)C(=O)N[C@@H](CC)C(=O)N[C@@H](C(C)C)C(=O)N[C@@H](CC(C)C)C(=O)NCC(=O)N[C@@H](CCCCN)C(=O)N[C@@H](CC(C)C)C(=O)N[C@@H](CO)C(=O)N[C@@H](CCC(N)=O)C(=O)N[C@@H](CCC(O)=O)C(=O)N[C@@H](CC(C)C)C(=O)N[C@@H](CC1=CN=CN1)C(=O)N[C@@H](CCCCN)C(=O)N[C@@H](CC(C)C)C(=O)N[C@@H](CCC(N)=O)C(=O)N[C@@H]([C@@H](C)O)C(=O)N[C@@H](CC…	CCCC(=O)NC(C)C(=O)NC(CO)C(=O)NC(CC(C)C)C(=O)NC(CO)C(=O)NC(C(=O)NC(CC)C(=O)NC(C(=O)NC(CC(C)C)C(=O)NCC(=O)NC(CCCCN)C(=O)NC(CC(C)C)C(=O)NC(CO)C(=O)NC(CCC(N)=O)C(=O)NC(CCC(=O)O)C(=O)NC(CC(C)C)C(=O)NC(Cc1cnc[nH]1)C(=O)NC(CCCCN)C(=O)NC(CC(C)C)C(=O)NC(CCC(N)=O)C(=O)NC(C(=O)NC(Cc1ccc(O)cc1)C(=O)N1CCCC1C(=O)NC(CCCNC(=N)N)C(=O)NC(C(=O)NC(CC(=O)O)C(=O)NC(C(=O)NCC(=O)NC(C)C(=O)NCC(=O)NC(C(=O)N1CCCC1C(N)=O)C(…	CCCC(=O)NC(C)C(=O)NC(CO)C(=O)NC(CC(C)C)C(=O)NC(CO)C(=O)NC(C(=O)NC(CC)C(=O)NC(C(=O)NC(CC(C)C)C(=O)NCC(=O)NC(CCCCN)C(=O)NC(CC(C)C)C(=O)NC(CO)C(=O)NC(CCC(N)=O)C(=O)NC(CCC(=O)O)C(=O)NC(CC(C)C)C(=O)NC(Cc1c[nH]cn1)C(=O)NC(CCCCN)C(=O)NC(CC(C)C)C(=O)NC(CCC(N)=O)C(=O)NC(C(=O)NC(Cc1ccc(O)cc1)C(=O)N1CCCC1C(=O)NC(CCCNC(=N)N)C(=O)NC(C(=O)NC(CC(=O)O)C(=O)NC(C(=O)NCC(=O)NC(C)C(=O)NCC(=O)NC(C(=O)N1CCCC1C(N)=O)C(…	Size	3322.8179999999893	-4.2854004	-8.261517119576732	-3.4450983061385267	4.816418813438205	2.236106177361172	-1.7400105651654107	3.0764082482727946	0.8153542185853772	50.7957063787027	91.47595445172384	Organic compounds	Organic Polymers	Polypeptides		Organic Polymers
MXDPZUIOZWKRAA-PRDSJKGBSA-K	InChI=1S/C65H90N14O19S2.Lu/c1-38(80)56-64(96)73-51(63(95)75-57(39(2)81)65(97)98)37-100-99-36-50(72-59(91)47(28-40-10-4-3-5-11-40)68-52(83)32-76-20-22-77(33-53(84)85)24-26-79(35-55(88)89)27-25-78(23-21-76)34-54(86)87)62(94)70-48(29-41-15-17-43(82)18-16-41)60(92)71-49(30-42-31-67-45-13-7-6-12-44(42)45)61(93)69-46(58(90)74-56)14-8-9-19-66;/h3-7,10-13,15-18,31,38-39,46-51,56-57,67,80-82H,8-9,14,19-30…	['Lutetium Lu 177 dotatate']	['(~177~Lu)Lutetium hydrogen (2S,3R)-2-({(4R,7S,10S,13R,16S,19R)-10-(4-aminobutyl)-7-[(1R)-1-hydroxyethyl]-16-[(4-hydroxyphenyl)methyl]-13-[(1H-indol-3-yl)methyl]-6,9,12,15,18-pentaoxo-19-[(N-{[4,7,10-t\nris(carboxylatomethyl)-1,4,7,10-tetraazacyclododecan-1-yl]acetyl}-D-phenylalanyl)amino]-1,2-dithia-5,8,11,14,17-pentaazacycloicosane-4-carbonyl}amino)-3-hydroxybutanoate (1/1/1)']	['437608-50-9']	[H+].[177Lu+3].[H][C@@]1(CC2=CC=C(O)C=C2)NC(=O)[C@H](CSSC[C@H](NC(=O)[C@@]([H])(NC(=O)[C@H](CCCCN)NC(=O)[C@@H](CC2=CNC3=CC=CC=C23)NC1=O)[C@@H](C)O)C(=O)N[C@@H]([C@@H](C)O)C([O-])=O)NC(=O)[C@@H](CC1=CC=CC=C1)NC(=O)CN1CCN(CC([O-])=O)CCN(CC([O-])=O)CCN(CC([O-])=O)CC1	CC(O)C(NC(=O)C1CSSCC(NC(=O)C(Cc2ccccc2)NC(=O)CN2CCN(CC(=O)[O-])CCN(CC(=O)[O-])CCN(CC(=O)[O-])CC2)C(=O)NC(Cc2ccc(O)cc2)C(=O)NC(Cc2c[nH]c3ccccc23)C(=O)NC(CCCCN)C(=O)NC(C(C)O)C(=O)N1)C(=O)[O-].[177Lu+3].[H+]	CC(O)C(NC(=O)C1CSSCC(NC(=O)C(Cc2ccccc2)NC(=O)CN2CCN(CC(=O)[O-])CCN(CC(=O)[O-])CCN(CC(=O)[O-])CC2)C(=O)NC(Cc2ccc(O)cc2)C(=O)NC(Cc2c[nH]c3ccccc23)C(=O)NC(CCCCN)C(=O)NC(C(C)O)C(=O)N1)C(=O)[O-].[177Lu+3].[H+]	Size	1609.5677581	-4.165579	-8.416118227872538	-3.3299632107871764	5.086155017085361	2.0411304061111175	-2.2094089639372485	2.876746053148113	0.8112381520414027	53.576581506842096	95.85377854277134	Organic compounds	Organic acids and derivatives	Carboxylic acids and derivatives	Amino acids, peptides, and analogues	Organic acids and derivatives
MYJOAFQNHXQZSX-IZYOOIPKSA-N	InChI=1S/C96H178O17/c1-7-13-19-25-31-37-43-49-55-61-67-73-84(98)105-80-83-91(108-86(100)75-69-63-57-51-45-39-33-27-21-15-9-3)94(111-89(103)78-72-66-60-54-48-42-36-30-24-18-12-6)96(112-83,81-106-85(99)74-68-62-56-50-44-38-32-26-20-14-8-2)113-95-93(110-88(102)77-71-65-59-53-47-41-35-29-23-17-11-5)92(90(104)82(79-97)107-95)109-87(101)76-70-64-58-52-46-40-34-28-22-16-10-4/h82-83,90-95,97,104H,7-81H2,…	['Sucrose hexamyristate']	['1,3,4,6-Tetra-O-tetradecanoyl-beta-D-fructofuranosyl 2,3-di-O-tetradecanoyl-alpha-D-glucopyranoside']	['94139-15-8']	CCCCCCCCCCCCCC(=O)OC[C@H]1O[C@@](COC(=O)CCCCCCCCCCCCC)(O[C@H]2O[C@H](CO)[C@@H](O)[C@H](OC(=O)CCCCCCCCCCCCC)[C@H]2OC(=O)CCCCCCCCCCCCC)[C@@H](OC(=O)CCCCCCCCCCCCC)[C@@H]1OC(=O)CCCCCCCCCCCCC	CCCCCCCCCCCCCC(=O)OCC1OC(COC(=O)CCCCCCCCCCCCC)(OC2OC(CO)C(O)C(OC(=O)CCCCCCCCCCCCC)C2OC(=O)CCCCCCCCCCCCC)C(OC(=O)CCCCCCCCCCCCC)C1OC(=O)CCCCCCCCCCCCC	CCCCCCCCCCCCCC(=O)OCC1OC(COC(=O)CCCCCCCCCCCCC)(OC2OC(CO)C(O)C(OC(=O)CCCCCCCCCCCCC)C2OC(=O)CCCCCCCCCCCCC)C(OC(=O)CCCCCCCCCCCCC)C1OC(=O)CCCCCCCCCCCCC	Size	1604.4630000000004	-3.9074576	-7.471078661232521	-3.2799919101162915	4.191086751116229	2.2978720926450418	-1.2657489548094794	2.9253377963067497	0.6415274145112855	153.70178509324674	47.68558704176549	Organic compounds	Organic acids and derivatives	Carboxylic acids and derivatives	Hexacarboxylic acids and derivatives	Organic acids and derivatives
MYPYJXKWCTUITO-LYRMYLQWSA-N	InChI=1S/C66H75Cl2N9O24/c1-23(2)12-34(71-5)58(88)76-49-51(83)26-7-10-38(32(67)14-26)97-40-16-28-17-41(55(40)101-65-56(54(86)53(85)42(22-78)99-65)100-44-21-66(4,70)57(87)24(3)96-44)98-39-11-8-27(15-33(39)68)52(84)50-63(93)75-48(64(94)95)31-18-29(79)19-37(81)45(31)30-13-25(6-9-36(30)80)46(60(90)77-50)74-61(91)47(28)73-59(89)35(20-43(69)82)72-62(49)92/h6-11,13-19,23-24,34-35,42,44,46-54,56-57,65,71,…	['Vancomycin']	['(1S,2R,18R,19R,22S,25R,28R,40S)-48-{[(2S,3R,4S,5S,6R)-3-{[(2S,4S,5S,6S)-4-Amino-5-hydroxy-4,6-dimethyloxan-2-yl]oxy}-4,5-dihydroxy-6-(hydroxymethyl)oxan-2-yl]oxy}-22-(2-amino-2-oxoethyl)-5,15-dichloro\n-2,18,32,35,37-pentahydroxy-19-{[(2R)-4-methyl-2-(methylamino)pentanoyl]amino}-20,23,26,42,44-pentaoxo-7,13-dioxa-21,24,27,41,43-pentaazaoctacyclo[26.14.2.2~3,6~.2~14,17~.1~8,12~.1~29,33~.0~10,25…	['1404-90-6']	CN[C@H](CC(C)C)C(=O)N[C@@H]1[C@H](O)C2=CC=C(OC3=C(O[C@@H]4O[C@H](CO)[C@@H](O)[C@H](O)[C@H]4O[C@H]4C[C@](C)(N)[C@H](O)[C@H](C)O4)C4=CC(=C3)[C@@H](NC(=O)[C@H](CC(N)=O)NC1=O)C(=O)N[C@@H]1C3=CC=C(O)C(=C3)C3=C(C=C(O)C=C3O)[C@H](NC(=O)[C@@H](NC1=O)[C@H](O)C1=CC(Cl)=C(O4)C=C1)C(O)=O)C(Cl)=C2	CNC(CC(C)C)C(=O)NC1C(=O)NC(CC(N)=O)C(=O)NC2C(=O)NC3C(=O)NC(C(=O)NC(C(=O)O)c4cc(O)cc(O)c4-c4cc3ccc4O)C(O)c3ccc(c(Cl)c3)Oc3cc2cc(c3OC2OC(CO)C(O)C(O)C2OC2CC(C)(N)C(O)C(C)O2)Oc2ccc(cc2Cl)C1O	CNC(CC(C)C)C(=O)NC1C(=O)NC(CC(N)=O)C(=O)NC2C(=O)NC3C(=O)NC(C(=O)NC(C(=O)O)c4cc(O)cc(O)c4-c4cc3ccc4O)C(O)c3ccc(c(Cl)c3)Oc3cc2cc(c3OC2OC(CO)C(O)C(O)C2OC2CC(C)(N)C(O)C(C)O2)Oc2ccc(cc2Cl)C1O	Size	1449.2710000000004	-4.1170964	-6.503589142694288	-3.2876354701903954	3.215953672503893	2.0440531573337224	-0.3424395406599013	2.8735141318439914	0.7657654940705036	30.4927058156452	167.18068259584237	Organic compounds	Organic acids and derivatives	Carboxylic acids and derivatives	Amino acids, peptides, and analogues	Organic acids and derivatives
NGHUOSKIZOQGBY-PMDAXIHYSA-N	InChI=1/C102H190O25/c1-5-9-13-17-21-25-29-33-37-41-45-49-53-57-61-65-99(111)124-87-97(126-101(113)67-63-59-55-51-47-43-39-35-31-27-23-19-15-11-7-3)85-122-83-95(109)81-120-79-93(107)77-118-75-91(105)73-116-71-89(103)69-115-70-90(104)72-117-74-92(106)76-119-78-94(108)80-121-82-96(110)84-123-86-98(127-102(114)68-64-60-56-52-48-44-40-36-32-28-24-20-16-12-8-4)88-125-100(112)66-62-58-54-50-46-42-38-34-…	['9-Octadecenoic acid (Z)-, tetraester with decaglycerol Polyglyceryl-10 tetraoleate']	["(9Z,68Z)-25,29,33,37,41,45,49,53-Octahydroxy-18,60-dioxo-19,23,27,31,35,39,43,47,51,55,59-undecaoxaheptaheptaconta-9,68-diene-21,57-diyl (9Z,9'Z)di-octadec-9-enoate"]	['34424-98-1']	CCCCCCCC\C=C/CCCCCCCC(=O)OCC(COCC(O)COCC(O)COCC(O)COCC(O)COCC(O)COCC(O)COCC(O)COCC(O)COCC(COC(=O)CCCCCCC\C=C/CCCCCCCC)OC(=O)CCCCCCC\C=C/CCCCCCCC)OC(=O)CCCCCCC\C=C/CCCCCCCC	CCCCCCCCC=CCCCCCCCC(=O)OCC(COCC(O)COCC(O)COCC(O)COCC(O)COCC(O)COCC(O)COCC(O)COCC(O)COCC(COC(=O)CCCCCCCC=CCCCCCCCC)OC(=O)CCCCCCCC=CCCCCCCCC)OC(=O)CCCCCCCC=CCCCCCCCC	CCCCCCCCC=CCCCCCCCC(=O)OCC(COCC(O)COCC(O)COCC(O)COCC(O)COCC(O)COCC(O)COCC(O)COCC(O)COCC(COC(=O)CCCCCCCC=CCCCCCCCC)OC(=O)CCCCCCCC=CCCCCCCCC)OC(=O)CCCCCCCC=CCCCCCCCC	Size	1816.6170000000016	-3.7337837	-7.042206837948119	-3.0901450070810332	3.952061830867086	2.52547965072105	-0.7829434639255215	3.1691183669415643	0.2653846153846154	137.0361699571396	-34.423498604044234	Organic compounds	Organic acids and derivatives	Carboxylic acids and derivatives	Tetracarboxylic acids and derivatives	Organic acids and derivatives
NHIAVLHRLKNHQR-UHFFFAOYSA-N	InChI=1S/C48H16F84S4Si/c49-9(50,17(65,66)25(81,82)33(97,98)41(113,114)115)13(57,58)21(73,74)29(89,90)37(105,106)45(125,126)133-1-5-137(6-2-134-46(127,128)38(107,108)30(91,92)22(75,76)14(59,60)10(51,52)18(67,68)26(83,84)34(99,100)42(116,117)118,7-3-135-47(129,130)39(109,110)31(93,94)23(77,78)15(61,62)11(53,54)19(69,70)27(85,86)35(101,102)43(119,120)121)8-4-136-48(131,132)40(111,112)32(95,96)24(79,…	['Tetrakis[2-[(perfluorodecyl)thio]ethyl]silane']	[nan]	['1189587-64-1']	FC(F)(F)C(F)(F)C(F)(F)C(F)(F)C(F)(F)C(F)(F)C(F)(F)C(F)(F)C(F)(F)C(F)(F)SCC[Si](CCSC(F)(F)C(F)(F)C(F)(F)C(F)(F)C(F)(F)C(F)(F)C(F)(F)C(F)(F)C(F)(F)C(F)(F)F)(CCSC(F)(F)C(F)(F)C(F)(F)C(F)(F)C(F)(F)C(F)(F)C(F)(F)C(F)(F)C(F)(F)C(F)(F)F)CCSC(F)(F)C(F)(F)C(F)(F)C(F)(F)C(F)(F)C(F)(F)C(F)(F)C(F)(F)C(F)(F)C(F)(F)F	FC(F)(F)C(F)(F)C(F)(F)C(F)(F)C(F)(F)C(F)(F)C(F)(F)C(F)(F)C(F)(F)C(F)(F)SCC[Si](CCSC(F)(F)C(F)(F)C(F)(F)C(F)(F)C(F)(F)C(F)(F)C(F)(F)C(F)(F)C(F)(F)C(F)(F)F)(CCSC(F)(F)C(F)(F)C(F)(F)C(F)(F)C(F)(F)C(F)(F)C(F)(F)C(F)(F)C(F)(F)C(F)(F)F)CCSC(F)(F)C(F)(F)C(F)(F)C(F)(F)C(F)(F)C(F)(F)C(F)(F)C(F)(F)C(F)(F)C(F)(F)F	FC(F)(F)C(F)(F)C(F)(F)C(F)(F)C(F)(F)C(F)(F)C(F)(F)C(F)(F)C(F)(F)C(F)(F)SCC[Si](CCSC(F)(F)C(F)(F)C(F)(F)C(F)(F)C(F)(F)C(F)(F)C(F)(F)C(F)(F)C(F)(F)C(F)(F)F)(CCSC(F)(F)C(F)(F)C(F)(F)C(F)(F)C(F)(F)C(F)(F)C(F)(F)C(F)(F)C(F)(F)C(F)(F)F)CCSC(F)(F)C(F)(F)C(F)(F)C(F)(F)C(F)(F)C(F)(F)C(F)(F)C(F)(F)C(F)(F)C(F)(F)F	Size	2344.842000000002	-5.8689203	-7.107415058296907	-3.554928399214272	3.552486659082635	0.5011932556988515	-0.7373014738641048	2.8151851852185303	0.698518651139619	20.188116994040936	-150.5980478149039	Organic compounds	Organic salts	Organic metal salts	Organic metalloid salts	Organic salts
NHXLMOGPVYXJNR-UYURUMNQSA-N	InChI=1S/C76H104N18O19S2/c1-41(79)64(100)82-37-61(99)83-58-39-114-115-40-59(76(112)113)92-72(108)57(38-95)91-75(111)63(43(3)97)94-71(107)54(33-46-23-11-6-12-24-46)90-74(110)62(42(2)96)93-66(102)51(28-16-18-30-78)84-69(105)55(34-47-36-81-49-26-14-13-25-48(47)49)88-68(104)53(32-45-21-9-5-10-22-45)86-67(103)52(31-44-19-7-4-8-20-44)87-70(106)56(35-60(80)98)89-65(101)50(85-73(58)109)27-15-17-29-77/h4-…	['Somatostatin']	['L-Alanyl-N-{(4R,7S,10S,13S,16S,19S,22S,25S,28S,31S,34S,37R)-19,34-bis(4-aminobutyl)-31-(2-amino-2-oxoethyl)-13,25,28-tribenzyl-4-carboxy-10-[(1S)-1-hydroxyethyl]-16-(1-hydroxyethyl)-7-(hydroxymethyl)-\n22-[(1H-indol-3-yl)methyl]-6,9,12,15,18,21,24,27,30,33,36-undecaoxo-1,2-dithia-5,8,11,14,17,20,23,26,29,32,35-undecaazacyclooctatriacontan-37-yl}glycinamide']	['38916-34-6']	CC(O)[C@@H]1NC(=O)[C@H](CC2=CC=CC=C2)NC(=O)[C@@H](NC(=O)[C@H](CCCCN)NC(=O)[C@H](CC2=CNC3=C2C=CC=C3)NC(=O)[C@H](CC2=CC=CC=C2)NC(=O)[C@H](CC2=CC=CC=C2)NC(=O)[C@H](CC(N)=O)NC(=O)[C@H](CCCCN)NC(=O)[C@H](CSSC[C@H](NC(=O)[C@H](CO)NC1=O)C(O)=O)NC(=O)CNC(=O)[C@H](C)N)C(C)O	CC(N)C(=O)NCC(=O)NC1CSSCC(C(=O)O)NC(=O)C(CO)NC(=O)C(C(C)O)NC(=O)C(Cc2ccccc2)NC(=O)C(C(C)O)NC(=O)C(CCCCN)NC(=O)C(Cc2c[nH]c3ccccc23)NC(=O)C(Cc2ccccc2)NC(=O)C(Cc2ccccc2)NC(=O)C(CC(N)=O)NC(=O)C(CCCCN)NC1=O	CC(N)C(=O)NCC(=O)NC1CSSCC(C(=O)O)NC(=O)C(CO)NC(=O)C(C(C)O)NC(=O)C(Cc2ccccc2)NC(=O)C(C(C)O)NC(=O)C(CCCCN)NC(=O)C(Cc2c[nH]c3ccccc23)NC(=O)C(Cc2ccccc2)NC(=O)C(Cc2ccccc2)NC(=O)C(CC(N)=O)NC(=O)C(CCCCN)NC1=O	Size	1637.9090000000008	-4.134418	-7.732527646742999	-3.2182813324238304	4.514246314319168	2.0798717654335617	-1.5182378774600482	2.99600843685912	0.8179208215668652	53.83083501980578	95.84011259550064	Organic compounds	Organic Polymers	Polypeptides		Organic Polymers
NMPKEVXPOGTENZ-CYRAOHJVSA-N	InChI=1S/C78H105ClN18O13.2C2H4O2/c1-7-83-78(84-8-2)86-35-14-13-24-58(68(102)92-60(38-45(3)4)69(103)91-59(25-16-36-85-77(81)82)76(110)97-37-17-26-66(97)75(109)88-46(5)67(80)101)90-70(104)61(40-49-29-33-54(100)34-30-49)94-74(108)65(44-98)96-73(107)64(42-52-43-87-57-23-12-11-22-56(52)57)95-71(105)62(39-48-27-31-53(79)32-28-48)93-72(106)63(89-47(6)99)41-51-20-15-19-50-18-9-10-21-55(50)51;2*1-2(3)4/h9…	['Detirelix acetate']	["Acetic acid--N-acetyl-3-(naphthalen-1-yl)-L-alanyl-4-chloro-D-phenylalanyl-D-tryptophyl-L-seryl-L-tyrosyl-N~6~-(N,N'-diethylcarbamimidoyl)-D-lysyl-L-leucyl-L-arginyl-L-prolyl-D-alaninamide (2/1)"]	['102583-46-0']	CC(O)=O.CC(O)=O.CCN\C(NCCCC[C@@H](NC(=O)[C@H](CC1=CC=C(O)C=C1)NC(=O)[C@H](CO)NC(=O)[C@@H](CC1=CNC2=CC=CC=C12)NC(=O)[C@@H](CC1=CC=C(Cl)C=C1)NC(=O)[C@H](CC1=CC=CC2=CC=CC=C12)NC(C)=O)C(=O)N[C@@H](CC(C)C)C(=O)N[C@@H](CCCNC(N)=N)C(=O)N1CCC[C@H]1C(=O)N[C@H](C)C(N)=O)=N/CC	CC(=O)O.CC(=O)O.CC/N=C(\NCC)NCCCCC(NC(=O)C(Cc1ccc(O)cc1)NC(=O)C(CO)NC(=O)C(Cc1c[nH]c2ccccc12)NC(=O)C(Cc1ccc(Cl)cc1)NC(=O)C(Cc1cccc2ccccc12)NC(C)=O)C(=O)NC(CC(C)C)C(=O)NC(CCCNC(=N)N)C(=O)N1CCCC1C(=O)NC(C)C(N)=O	CC(=O)O.CC(=O)O.CC/N=C(\NCC)NCCCCC(NC(=O)C(Cc1ccc(O)cc1)NC(=O)C(CO)NC(=O)C(Cc1c[nH]c2ccccc12)NC(=O)C(Cc1ccc(Cl)cc1)NC(=O)C(Cc1cccc2ccccc12)NC(C)=O)C(=O)NC(CC(C)C)C(=O)NC(CCCNC(=N)N)C(=O)N1CCCC1C(=O)NC(C)C(N)=O	Size	1658.3680000000004	-4.0121436	-5.706066736427688	-3.2319375485084123	2.4741291879192753	2.2075373029301804	0.5136141725583202	2.9877433604775954	0.7861966747855554	53.44079148899494	88.80737272581698	Organic compounds	Organic Polymers	Polypeptides		Organic Polymers
NNTOZZRGJOVEQQ-KPVNRCNWSA-N	InChI=1S/C72H89Cl2N15O13/c1-40(2)32-54(63(94)82-53(16-10-30-78-72(76)77)71(102)89-31-11-17-61(89)70(101)80-41(3)62(75)93)83-65(96)56(33-43-12-6-5-7-13-43)85-66(97)58(36-46-22-28-50(92)29-23-46)86-69(100)60(39-90)88-68(99)59(37-47-38-79-52-15-9-8-14-51(47)52)87-67(98)57(35-45-20-26-49(74)27-21-45)84-64(95)55(81-42(4)91)34-44-18-24-48(73)25-19-44/h5-9,12-15,18-29,38,40-41,53-61,79,90,92H,10-11,16-1…	['LHRH,(N)-Ac-(4-Cl-Phe)(1)-(4-Cl-phe)(2)-trp(3)-phe(6)-alanh2(10)-']	['N-Acetyl-4-chloro-D-phenylalanyl-4-chloro-D-phenylalanyl-D-tryptophyl-L-seryl-L-tyrosyl-D-phenylalanyl-L-leucyl-L-arginyl-L-prolyl-D-alaninamide']	['78493-58-0']	CC(C)C[C@H](NC(=O)[C@@H](CC1=CC=CC=C1)NC(=O)[C@H](CC1=CC=C(O)C=C1)NC(=O)[C@H](CO)NC(=O)[C@@H](CC1=CNC2=CC=CC=C12)NC(=O)[C@@H](CC1=CC=C(Cl)C=C1)NC(=O)[C@@H](CC1=CC=C(Cl)C=C1)NC(C)=O)C(=O)N[C@@H](CCCNC(N)=N)C(=O)N1CCC[C@H]1C(=O)N[C@H](C)C(N)=O	CC(=O)NC(Cc1ccc(Cl)cc1)C(=O)NC(Cc1ccc(Cl)cc1)C(=O)NC(Cc1c[nH]c2ccccc12)C(=O)NC(CO)C(=O)NC(Cc1ccc(O)cc1)C(=O)NC(Cc1ccccc1)C(=O)NC(CC(C)C)C(=O)NC(CCCNC(=N)N)C(=O)N1CCCC1C(=O)NC(C)C(N)=O	CC(=O)NC(Cc1ccc(Cl)cc1)C(=O)NC(Cc1ccc(Cl)cc1)C(=O)NC(Cc1c[nH]c2ccccc12)C(=O)NC(CO)C(=O)NC(Cc1ccc(O)cc1)C(=O)NC(Cc1ccccc1)C(=O)NC(CC(C)C)C(=O)NC(CCCN=C(N)N)C(=O)N1CCCC1C(=O)NC(C)C(N)=O	Size	1443.5020000000006	-3.9366283	-5.476964755498992	-3.1803855287613327	2.2965792267376592	2.222789039810512	0.6824526344415868	2.979031861179246	0.7718148287810076	53.221957847062754	89.09367199046652	Organic compounds	Organic Polymers	Polypeptides		Organic Polymers
NOENHWMKHNSHGX-IAOPALDYSA-N	InChI=1S/C74H100ClN15O14/c1-43(2)35-57(66(96)84-56(19-10-11-32-79-44(3)4)73(103)90-34-14-20-63(90)72(102)81-45(5)64(76)94)85-65(95)55(18-9-12-33-80-74(77)104)83-68(98)59(38-48-24-29-54(93)30-25-48)88-71(101)62(42-91)89-70(100)61(40-50-15-13-31-78-41-50)87-69(99)60(37-47-22-27-53(75)28-23-47)86-67(97)58(82-46(6)92)39-49-21-26-51-16-7-8-17-52(51)36-49/h7-8,13,15-17,21-31,36,41,43-45,55-63,79,91,93H…	['N-Acetyl-3-(2-naphthalenyl)-D-alanyl-4-chloro-L-phenylalanyl-3-(3-pyridinyl)-D-alanyl-L-seryl-L-tyrosyl-N6-(aminocarbonyl)-D-lysyl-L-leucyl-N6-(1-methylethyl)-L-lysyl-L-prolyl-D-alaninamide']	[nan]	['144743-92-0']	CC(C)C[C@H](NC(=O)[C@@H](CCCCNC(N)=O)NC(=O)[C@H](CC1=CC=C(O)C=C1)NC(=O)[C@H](CO)NC(=O)[C@@H](CC1=CC=CN=C1)NC(=O)[C@@H](CC1=CC=C(Cl)C=C1)NC(=O)[C@@H](CC1=CC=C2C=CC=CC2=C1)NC(C)=O)C(=O)N[C@@H](CCCCNC(C)C)C(=O)N1CCC[C@H]1C(=O)N[C@H](C)C(N)=O	CC(=O)NC(Cc1ccc2ccccc2c1)C(=O)NC(Cc1ccc(Cl)cc1)C(=O)NC(Cc1cccnc1)C(=O)NC(CO)C(=O)NC(Cc1ccc(O)cc1)C(=O)NC(CCCCNC(N)=O)C(=O)NC(CC(C)C)C(=O)NC(CCCCNC(C)C)C(=O)N1CCCC1C(=O)NC(C)C(N)=O	CC(=O)NC(Cc1ccc2ccccc2c1)C(=O)NC(Cc1ccc(Cl)cc1)C(=O)NC(Cc1cccnc1)C(=O)NC(CO)C(=O)NC(Cc1ccc(O)cc1)C(=O)NC(CCCCNC(N)=O)C(=O)NC(CC(C)C)C(=O)NC(CCCCNC(C)C)C(=O)N1CCCC1C(=O)NC(C)C(N)=O	Size	1459.158	-4.0014987	-5.688772620320997	-3.211204138090155	2.4775684822308426	2.1626036365313532	0.475329700231086	2.9528981824619285	0.7936101839409309	53.84772660221344	87.94113153454303	Organic compounds	Organic Polymers	Polypeptides		Organic Polymers
NOESYZHRGYRDHS-ZYCCASTOSA-N	InChI=1S/C256H381N65O76S6/c1-29-131(23)205(313-193(337)104-258)251(391)317-204(130(21)22)247(387)288-159(75-82-200(347)348)217(357)282-156(71-78-189(262)333)221(361)308-183-116-401-402-117-184-242(382)305-178(111-323)239(379)294-162(88-123(7)8)224(364)295-168(95-140-53-61-146(327)62-54-140)227(367)283-154(69-76-187(260)331)218(358)290-161(87-122(5)6)222(362)285-158(74-81-199(345)346)220(360)302-1…	['Insulin, neutral']	[nan]	['12584-58-6']	CC[C@H](C)[C@H](NC(=O)CN)C(=O)N[C@@H](C(C)C)C(=O)N[C@@H](CCC(O)=O)C(=O)N[C@@H](CCC(N)=O)C(=O)N[C@H]1CSSC[C@@H]2NC(=O)[C@@H](NC(=O)[C@H](CO)NC(=O)[C@@H](NC(=O)[C@H](CSSC[C@H](NC(=O)[C@H](CC(C)C)NC(=O)[C@H](CC3=CN=CN3)NC(=O)[C@H](CCC(N)=O)NC(=O)[C@H](CC(N)=O)NC(=O)[C@@H](NC(=O)[C@@H](N)CC3=CC=CC=C3)C(C)C)C(=O)NCC(=O)N[C@@H](CO)C(=O)N[C@@H](CC3=CN=CN3)C(=O)N[C@@H](CC(C)C)C(=O)N[C@@H](C(C)C)C(=O)N[C@…	CCC(C)C(NC(=O)CN)C(=O)NC(C(=O)NC(CCC(=O)O)C(=O)NC(CCC(N)=O)C(=O)NC1CSSCC2NC(=O)C(C(C)CC)NC(=O)C(CO)NC(=O)C(C(C)O)NC(=O)C(CSSCC(NC(=O)C(CC(C)C)NC(=O)C(Cc3cnc[nH]3)NC(=O)C(CCC(N)=O)NC(=O)C(CC(N)=O)NC(=O)C(NC(=O)C(N)Cc3ccccc3)C(C)C)C(=O)NCC(=O)NC(CO)C(=O)NC(Cc3cnc[nH]3)C(=O)NC(CC(C)C)C(=O)NC(C(C)C)C(=O)NC(CCC(=O)O)C(=O)NC(C)C(=O)NC(CC(C)C)C(=O)NC(Cc3ccc(O)cc3)C(=O)NC(CC(C)C)C(=O)NC(C(C)C)C(=O)NC(C(=…	CCC(C)C(NC(=O)CN)C(=O)NC(C(=O)NC(CCC(=O)O)C(=O)NC(CCC(N)=O)C(=O)NC1CSSCC2NC(=O)C(C(C)CC)NC(=O)C(CO)NC(=O)C(C(C)O)NC(=O)C(CSSCC(NC(=O)C(CC(C)C)NC(=O)C(Cc3c[nH]cn3)NC(=O)C(CCC(N)=O)NC(=O)C(CC(N)=O)NC(=O)C(NC(=O)C(N)Cc3ccccc3)C(C)C)C(=O)NCC(=O)NC(CO)C(=O)NC(Cc3cnc[nH]3)C(=O)NC(CC(C)C)C(=O)NC(C(C)C)C(=O)NC(CCC(=O)O)C(=O)NC(C)C(=O)NC(CC(C)C)C(=O)NC(Cc3ccc(O)cc3)C(=O)NC(CC(C)C)C(=O)NC(C(C)C)C(=O)NC(C(=…	Size	5777.644999999987	-4.6036434	-8.367406028993079	-3.4695344441073646	4.897871584885714	2.1581074454294007	-1.605655175333553	3.2922164095521613	0.8415114216683911	52.14877970471519	93.25303921206354	Organic compounds	Organic Polymers	Polypeptides		Organic Polymers
NPQAHAKLCMNLQV-WKHWLBNYSA-N	InChI=1S/C77H99ClN16O13/c1-7-85-76(86-8-2)87-35-12-11-23-57(79)70(102)92-36-16-24-65(92)74(106)94(71(103)60(82)38-48-25-29-54(78)30-26-48)77(6,66(98)61(88-47(5)96)42-53-21-13-20-52-19-9-10-22-56(52)53)75(107)93(72(104)62(37-46(3)4)89-67(99)58(80)39-50-17-14-33-83-43-50)73(105)63(41-49-27-31-55(97)32-28-49)90-69(101)64(45-95)91-68(100)59(81)40-51-18-15-34-84-44-51/h9-10,13-15,17-22,25-34,43-44,46,…	['RS 15378']	['N~6~-[Bis(ethylamino)methylidene]-L-lysyl-L-prolyl-(4R)-4-acetamido-N~2~-(4-chloro-D-phenylalanyl)-N-[(2S)-3-(4-hydroxyphenyl)-2-{[3-(pyridin-3-yl)-D-alanyl-L-seryl]amino}propanoyl]-2-methyl-N-[(2S)-4\n-methyl-2-{[3-(pyridin-3-yl)-D-alanyl]amino}pentanoyl]-5-naphthalen-1-yl-3-oxo-L-norvalinamide']	['123219-97-6']	CCNC(NCC)=NCCCC[C@H](N)C(=O)N1CCC[C@H]1C(=O)N(C(=O)[C@H](N)CC1=CC=C(Cl)C=C1)[C@@](C)(C(=O)[C@@H](CC1=CC=CC2=CC=CC=C12)NC(C)=O)C(=O)N(C(=O)[C@H](CC(C)C)NC(=O)[C@H](N)CC1=CN=CC=C1)C(=O)[C@H](CC1=CC=C(O)C=C1)NC(=O)[C@H](CO)NC(=O)[C@H](N)CC1=CN=CC=C1	CCNC(=NCCCCC(N)C(=O)N1CCCC1C(=O)N(C(=O)C(N)Cc1ccc(Cl)cc1)C(C)(C(=O)C(Cc1cccc2ccccc12)NC(C)=O)C(=O)N(C(=O)C(CC(C)C)NC(=O)C(N)Cc1cccnc1)C(=O)C(Cc1ccc(O)cc1)NC(=O)C(CO)NC(=O)C(N)Cc1cccnc1)NCC	CCN=C(NCC)NCCCCC(N)C(=O)N1CCCC1C(=O)N(C(=O)C(N)Cc1ccc(Cl)cc1)C(C)(C(=O)C(Cc1cccc2ccccc12)NC(C)=O)C(=O)N(C(=O)C(CC(C)C)NC(=O)C(N)Cc1cccnc1)C(=O)C(Cc1ccc(O)cc1)NC(=O)C(CO)NC(=O)C(N)Cc1cccnc1	Size	1492.1910000000005	-3.846086	-6.051020077092873	-3.174075690647823	2.8769443864450497	2.327738371342616	0.12280433916510022	2.99974872561015	0.8021792914464669	54.2933378947859	87.90038024316898	Organic compounds	Organic acids and derivatives	Carboxylic acids and derivatives	Amino acids, peptides, and analogues	Organic acids and derivatives
NQFDJZKURXCGLJ-UHFFFAOYSA-N	InChI=1S/C48H34Cl4N14O26P2S6.8H3N/c49-29-32-36(92-34-22(58-32)8-10-24(38(34)96(76,77)78)56-26-12-14-28(42(100(88,89)90)40(26)98(82,83)84)60-48-64-44(52)62-46(66-48)54-18-4-2-6-20(16-18)94(70,71)72)30(50)31-35(29)91-33-21(57-31)7-9-23(37(33)95(73,74)75)55-25-11-13-27(41(99(85,86)87)39(25)97(79,80)81)59-47-63-43(51)61-45(65-47)53-17-3-1-5-19(15-17)93(67,68)69;;;;;;;;/h1-16,55-58H,(H2,67,68,69)(H2,7…	['Octaammonium 6,13-dichloro-3,10-bis((4-((4-chloro-6-((3-phosphonatophenyl)amino)-1,3,5-triazin-2-yl)amino)disulphonatophenyl)amino)triphenodioxazine-4,11-disulphonate']	['Octaammonium 6,13-dichloro-3,10-bis[4-({4-chloro-6-[3-(hydroxyphosphinato)anilino]-1,3,5-triazin-2-yl}amino)-2,3-disulfonatoanilino]-7,14-dihydro[1,4]benzoxazino[2,3-b]phenoxazine-4,11-disulfonate']	['94086-61-0']	[NH4+].[NH4+].[NH4+].[NH4+].[NH4+].[NH4+].[NH4+].[NH4+].OP([O-])(=O)C1=CC=CC(NC2=NC(NC3=C(C(=C(NC4=C(C5=C(NC6=C(Cl)C7=C(NC8=C(O7)C(=C(NC7=C(C(=C(NC9=NC(Cl)=NC(NC%10=CC(=CC=C%10)P(O)([O-])=O)=N9)C=C7)S([O-])(=O)=O)S([O-])(=O)=O)C=C8)S([O-])(=O)=O)C(Cl)=C6O5)C=C4)S([O-])(=O)=O)C=C3)S([O-])(=O)=O)S([O-])(=O)=O)=NC(Cl)=N2)=C1	O=P([O-])(O)c1cccc(Nc2nc(Cl)nc(Nc3ccc(Nc4ccc5[nH]c6c(Cl)c7oc8c(S(=O)(=O)[O-])c(Nc9ccc(Nc%10nc(Cl)nc(Nc%11cccc(P(=O)([O-])O)c%11)n%10)c(S(=O)(=O)[O-])c9S(=O)(=O)[O-])ccc8[nH]c7c(Cl)c6oc5c4S(=O)(=O)[O-])c(S(=O)(=O)[O-])c3S(=O)(=O)[O-])n2)c1.[NH4+].[NH4+].[NH4+].[NH4+].[NH4+].[NH4+].[NH4+].[NH4+]	O=P([O-])(O)c1cccc(Nc2nc(Cl)nc(Nc3ccc(Nc4ccc5[nH]c6c(Cl)c7oc8c(S(=O)(=O)[O-])c(Nc9ccc(Nc%10nc(Cl)nc(Nc%11cccc(P(=O)([O-])O)c%11)n%10)c(S(=O)(=O)[O-])c9S(=O)(=O)[O-])ccc8[nH]c7c(Cl)c6oc5c4S(=O)(=O)[O-])c(S(=O)(=O)[O-])c3S(=O)(=O)[O-])n2)c1.[NH4+].[NH4+].[NH4+].[NH4+].[NH4+].[NH4+].[NH4+].[NH4+]	Size	1755.2820000000002	-3.8000035	-6.486690815743223	-3.2341490379244564	3.252541777818766	2.4443433867591002	-0.2423439164767662	3.010197861342	0.6758127409379593	-188.43121221710575	-8.910639452095257	Organic compounds	Organoheterocyclic compounds	Benzoxazines	Phenoxazines	Organoheterocyclic compounds
NRRXBXXRKXUIFD-ZTEFGAJGSA-N	InChI=1S/C92H150N22O25/c1-47(2)43-58(72(127)108-91(23,24)84(139)113-41-29-33-59(113)73(128)103-65(48(3)4)75(130)111-88(17,18)80(135)97-51(8)68(123)102-57(36-38-64(120)121)71(126)112-92(25,40-39-62(94)118)82(137)99-55(46-115)44-54-31-27-26-28-32-54)100-63(119)45-95-77(132)85(11,12)110-76(131)66(49(5)6)104-81(136)89(19,20)107-70(125)56(35-37-61(93)117)101-67(122)50(7)96-78(133)86(13,14)106-69(124)5…	['Alamethicin']	['N-Acetyl-2-methylalanyl-L-prolyl-2-methylalanyl-L-alanyl-2-methylalanyl-L-alanyl-L-glutaminyl-2-methylalanyl-L-valyl-2-methylalanylglycyl-D-leucyl-2-methylalanyl-L-prolyl-L-valyl-2-methylalanyl-L-alan\nyl-L-alpha-glutamyl-N~1~-[(2S)-1-hydroxy-3-phenylpropan-2-yl]-2-methyl-L-glutamamide']	['27061-78-5']	CC(C)C[C@@H](NC(=O)CNC(=O)C(C)(C)NC(=O)[C@@H](NC(=O)C(C)(C)NC(=O)[C@H](CCC(N)=O)NC(=O)[C@H](C)NC(=O)C(C)(C)NC(=O)[C@H](C)NC(=O)C(C)(C)NC(=O)[C@@H]1CCCN1C(=O)C(C)(C)NC(C)=O)C(C)C)C(=O)NC(C)(C)C(=O)N1CCC[C@H]1C(=O)N[C@@H](C(C)C)C(=O)NC(C)(C)C(=O)N[C@@H](C)C(=O)N[C@@H](CCC(O)=O)C(=O)N[C@@](C)(CCC(N)=O)C(=O)N[C@H](CO)CC1=CC=CC=C1	CC(=O)NC(C)(C)C(=O)N1CCCC1C(=O)NC(C)(C)C(=O)NC(C)C(=O)NC(C)(C)C(=O)NC(C)C(=O)NC(CCC(N)=O)C(=O)NC(C)(C)C(=O)NC(C(=O)NC(C)(C)C(=O)NCC(=O)NC(CC(C)C)C(=O)NC(C)(C)C(=O)N1CCCC1C(=O)NC(C(=O)NC(C)(C)C(=O)NC(C)C(=O)NC(CCC(=O)O)C(=O)NC(C)(CCC(N)=O)C(=O)NC(CO)Cc1ccccc1)C(C)C)C(C)C	CC(=O)NC(C)(C)C(=O)N1CCCC1C(=O)NC(C)(C)C(=O)NC(C)C(=O)NC(C)(C)C(=O)NC(C)C(=O)NC(CCC(N)=O)C(=O)NC(C)(C)C(=O)NC(C(=O)NC(C)(C)C(=O)NCC(=O)NC(CC(C)C)C(=O)NC(C)(C)C(=O)N1CCCC1C(=O)NC(C(=O)NC(C)(C)C(=O)NC(C)C(=O)NC(CCC(=O)O)C(=O)NC(C)(CCC(N)=O)C(=O)NC(CO)Cc1ccccc1)C(C)C)C(C)C	Size	1964.3409999999992	-4.0390277	-8.10588677388736	-3.2774716134215334	4.828415160465826	2.2541892009943343	-1.8126698924917488	3.015745267974077	0.8145901001653213	49.52209848134649	89.3649936092885	Organic compounds	Organic Polymers	Polypeptides		Organic Polymers
NSFFHOGKXHRQEW-HYHNWAPVSA-N	InChI=1S/C72H85N19O18S5/c1-14-26(3)47-63(105)78-30(7)57(99)75-28(5)56(98)76-31(8)58(100)91-72-19-18-40(66-85-43(22-111-66)59(101)77-29(6)55(97)74-27(4)54(73)96)81-52(72)42-21-112-67(83-42)49(34(11)109-69(107)41-20-37(32(9)92)36-16-17-39(79-47)51(95)50(36)80-41)89-60(102)44-24-113-68(86-44)53(71(13,108)35(12)94)90-62(104)45-23-110-65(84-45)38(15-2)82-64(106)48(33(10)93)88-61(103)46-25-114-70(72)87…	['Thiostrepton']	['N-{3-[(3-Amino-3-oxoprop-1-en-2-yl)amino]-3-oxoprop-1-en-2-yl}-2-[(1R,11Z,15S,18S,25S,26R,40S,46S,53S)-37-[(2S)-butan-2-yl]-18-[(2S,3R)-2,3-dihydroxybutan-2-yl]-11-ethylidene-59-hydroxy-8-[(1R)-1-hydr\noxyethyl]-31-[(1S)-1-hydroxyethyl]-26,40,46-trimethyl-43-methylidene-6,9,16,23,28,38,41,44,47-nonaoxo-27-oxa-3,13,20,56-tetrathia-7,10,17,24,36,39,42,45,48,52,58,61,62,63,64-pentadecaazanonacyclo…	['1393-48-2']	[H][C@]12CSC(=N1)\C(NC(=O)C(NC(=O)C1=CSC(=N1)[C@@]13CCC(=N[C@]1([H])C1=CSC(=N1)[C@@]([H])(NC(=O)C1=CSC(=N1)[C@@]([H])(NC2=O)[C@](C)(O)[C@@H](C)O)[C@@H](C)OC(=O)C1=CC([C@H](C)O)=C2C=CC(NC([C@@H](C)CC)C(=O)N[C@@H](C)C(=O)NC(=C)C(=O)N[C@@H](C)C(=O)N3)C([H])(O)C2=N1)C1=NC(=CS1)C(=O)NC(=C)C(=O)NC(=C)C(N)=O)[C@@H](C)O)=C\C	C=C(NC(=O)C(=C)NC(=O)c1csc(C2=NC3c4csc(n4)C4NC(=O)c5csc(n5)C(C(C)(O)C(C)O)NC(=O)C5CSC(=N5)C(=CC)NC(=O)C(C(C)O)NC(=O)c5csc(n5)C3(CC2)NC(=O)C(C)NC(=O)C(=C)NC(=O)C(C)NC(=O)C(C(C)CC)NC2C=Cc3c(C(C)O)cc(nc3C2O)C(=O)OC4C)n1)C(N)=O	C=C(NC(=O)C(C)=NC(=O)c1csc(C2=NC3c4csc(n4)C4NC(=O)c5csc(n5)C(C(C)(O)C(C)O)NC(=O)C5CSC(=N5)C(=CC)NC(=O)C(C(C)O)NC(=O)c5csc(n5)C3(CC2)NC(=O)C(C)NC(=O)C(C)=NC(=O)C(C)NC(=O)C(C(C)CC)NC2C=Cc3c(C(C)O)cc(nc3C2O)C(=O)OC4C)n1)C(N)=O	Size	1664.9219999999991	-4.4663744	-7.706942278053041	-3.435417368926683	4.271524909126358	1.7550194929509444	-1.4855483860143546	2.7859765231120033	0.8553716166409664	49.047192811245225	99.22303654722876	Organic compounds	Organic acids and derivatives	Carboxylic acids and derivatives	Amino acids, peptides, and analogues	Organic acids and derivatives
NSPHQWLKCGGCQR-DLJDZFDSSA-N	InChI=1S/C65H104N18O26S4/c1-25(2)15-34-55(98)80-41-24-113-110-21-38(58(101)77-37(65(108)109)16-26(3)4)71-44(87)20-69-62(105)50(30(10)84)83-61(104)40(78-51(94)29(9)70-63(106)48(27(5)6)81-57(100)35(18-43(68)86)76-64(107)49(28(7)8)82-60(41)103)23-112-111-22-39(59(102)73-32(53(96)75-34)11-13-45(88)89)79-54(97)33(12-14-46(90)91)72-56(99)36(19-47(92)93)74-52(95)31(66)17-42(67)85/h25-41,48-50,84H,11-24,…	['Plecanatide']	['L-Asparaginyl-L-alpha-aspartyl-N-[(1R,4S,7S,10S,13S,16R,19S,22S,25R,32S,38R)-10-(2-amino-2-oxoethyl)-22-(2-carboxyethyl)-38-{[(1S)-1-carboxy-3-methylbutyl]carbamoyl}-32-[(1R)-1-hydroxyethyl]-4-methyl-\n19-(2-methylpropyl)-3,6,9,12,15,18,21,24,30,33,36-undecaoxo-7,13-di(propan-2-yl)-27,28,40,41-tetrathia-2,5,8,11,14,17,20,23,31,34,37-undecaazabicyclo[14.13.13]dotetracontan-25-yl]-L-alpha-glutami…	['467426-54-6']	CC(C)C[C@H](NC(=O)[C@@H]1CSSC[C@@H]2NC(=O)[C@H](CC(C)C)NC(=O)[C@H](CCC(O)=O)NC(=O)[C@H](CSSC[C@H](NC(=O)[C@H](C)NC(=O)[C@@H](NC(=O)[C@H](CC(N)=O)NC(=O)[C@@H](NC2=O)C(C)C)C(C)C)C(=O)N[C@@H]([C@@H](C)O)C(=O)NCC(=O)N1)NC(=O)[C@H](CCC(O)=O)NC(=O)[C@H](CC(O)=O)NC(=O)[C@@H](N)CC(N)=O)C(O)=O	CC(C)CC(NC(=O)C1CSSCC2NC(=O)C(CC(C)C)NC(=O)C(CCC(=O)O)NC(=O)C(NC(=O)C(CCC(=O)O)NC(=O)C(CC(=O)O)NC(=O)C(N)CC(N)=O)CSSCC(NC(=O)C(C)NC(=O)C(C(C)C)NC(=O)C(CC(N)=O)NC(=O)C(C(C)C)NC2=O)C(=O)NC(C(C)O)C(=O)NCC(=O)N1)C(=O)O	CC(C)CC(NC(=O)C1CSSCC2NC(=O)C(CC(C)C)NC(=O)C(CCC(=O)O)NC(=O)C(NC(=O)C(CCC(=O)O)NC(=O)C(CC(=O)O)NC(=O)C(N)CC(N)=O)CSSCC(NC(=O)C(C)NC(=O)C(C(C)C)NC(=O)C(CC(N)=O)NC(=O)C(C(C)C)NC2=O)C(=O)NC(C(C)O)C(=O)NCC(=O)N1)C(=O)O	Size	1681.9149999999995	-4.285041	-8.071943836729538	-3.2525521308629908	4.819391705866547	1.9407631761824957	-1.8461397929274221	2.9732519129391255	0.8447962681231018	53.36843823006688	94.3895778822302	Organic compounds	Organic Polymers	Polypeptides		Organic Polymers
NVNLLIYOARQCIX-NIMBGDMISA-N	InChI=1S/C143H230N42O37S7/c1-24-69(11)105(148)135(213)162-82(27-4)118(196)174-94-58-225-59-95(175-123(201)89(48-67(7)8)169-115(193)74(16)158-138(216)107(70(12)25-2)180-132(94)210)133(211)184-112-79(21)229-61-96(160-104(190)56-152-134(212)100-38-34-44-185(100)142(112)220)128(206)164-84(36-29-32-42-145)120(198)182-109-76(18)226-60-97(161-103(189)55-151-117(195)85(39-45-223-22)165-122(200)88(47-66(5…	['Nisin']	['N-{(1S,4S,7S,8S,11R,14S,17R,20S)-7-[(N~2~-{(3R,9S,12S,15S,21S,22S)-21-({N~2~-[(6R,9S,10S,15aS)-10-{[(3R,6S,12S,15S)-12-[(2S)-Butan-2-yl]-15-{[(2Z)-2-(L-isoleucylamino)but-2-enoyl]amino}-9-methylidene-\n6-(2-methylpropyl)-5,8,11,14-tetraoxo-1-thia-4,7,10,13-tetraazacyclohexadecane-3-carbonyl]amino}-9-methyl-1,4,11-trioxododecahydro-1H,9H-pyrrolo[2,1-i][1,4,7,10]thiatriazacyclotridecine-6-carbony…	['1414-45-5']	CC[C@H](C)[C@H](N)C(=O)N\C(=C/C)C(=O)N[C@@H]1CSC[C@H](NC(=O)[C@H](CC(C)C)NC(=O)C(=C)NC(=O)[C@@H](NC1=O)[C@@H](C)CC)C(=O)N[C@@H]1[C@H](C)SC[C@H](NC(=O)CNC(=O)[C@@H]2CCCN2C1=O)C(=O)N[C@@H](CCCCN)C(=O)N[C@@H]1[C@H](C)SC[C@H](NC(=O)CNC(=O)[C@H](CCSC)NC(=O)[C@H](CC(C)C)NC(=O)[C@H](C)NC(=O)CNC1=O)C(=O)N[C@@H](CC(N)=O)C(=O)N[C@@H](CCSC)C(=O)N[C@@H](CCCCN)C(=O)N[C@@H]1[C@H](C)SC[C@@H]2NC(=O)[C@H](NC(=O)[…	C=C(NC(=O)C(NC(=O)C(Cc1cnc[nH]1)NC(=O)C(NC(=O)C(CO)NC(=O)C1CSC(C)C2NC(=O)C(C)NC(=O)C(NC(=O)C(CCCCN)NC(=O)C(CCSC)NC(=O)C(CC(N)=O)NC(=O)C3CSC(C)C(NC(=O)C(CCCCN)NC(=O)C4CSC(C)C(NC(=O)C5CSCC(NC(=O)C(=CC)NC(=O)C(N)C(C)CC)C(=O)NC(C(C)CC)C(=O)NC(=C)C(=O)NC(CC(C)C)C(=O)N5)C(=O)N5CCCC5C(=O)NCC(=O)N4)C(=O)NCC(=O)NC(C)C(=O)NC(CC(C)C)C(=O)NC(CCSC)C(=O)NCC(=O)N3)C(C)SCC(NC2=O)C(=O)NC(Cc2cnc[nH]2)C(=O)N1)C(C)C…	C=C(NC(=O)C(NC(=O)C(Cc1cnc[nH]1)NC(=O)C(NC(=O)C(CO)NC(=O)C1CSC(C)C2NC(=O)C(C)NC(=O)C(NC(=O)C(CCCCN)NC(=O)C(CCSC)NC(=O)C(CC(N)=O)NC(=O)C3CSC(C)C(NC(=O)C(CCCCN)NC(=O)C4CSC(C)C(NC(=O)C5CSCC(NC(=O)C(=CC)NC(=O)C(N)C(C)CC)C(=O)NC(C(C)CC)C(=O)N=C(C)C(=O)NC(CC(C)C)C(=O)N5)C(=O)N5CCCC5C(=O)NCC(=O)N4)C(=O)NCC(=O)NC(C)C(=O)NC(CC(C)C)C(=O)NC(CCSC)C(=O)NCC(=O)N3)C(C)SCC(NC2=O)C(=O)NC(Cc2cnc[nH]2)C(=O)N1)C(C)C…	Size	3354.1389999999906	-4.1669097	-7.237084769168112	-3.27791827999118	3.9591664891769316	2.3586713822215484	-0.71150371278173	3.2476627763952015	0.8679504899179188	51.989106510534185	93.96900375445392	Organic compounds	Organic acids and derivatives	Carboxylic acids and derivatives	Amino acids, peptides, and analogues	Organic acids and derivatives
NVUKDWGDTWGJSK-WOWZFUDWSA-N	InChI=1S/C152H248N50O49S2.C2H4O2/c1-66(2)48-91(189-143(245)113(70(9)10)195-140(242)103-64-253-252-63-102(193-122(224)83(154)24-18-19-43-153)139(241)188-97(56-108(158)216)135(237)200-115(73(13)206)144(246)174-71(11)121(223)196-116(74(14)207)148(250)194-103)123(225)171-59-110(218)175-84(25-20-44-168-150(161)162)124(226)183-94(51-69(7)8)132(234)192-101(62-204)138(240)180-87(37-40-105(155)213)126(228…	['Davalintide acetate']	[nan]	['879197-42-9']	CC(O)=O.CC(C)C[C@H](NC(=O)[C@@H](NC(=O)[C@@H]1CSSC[C@H](NC(=O)[C@@H](N)CCCCN)C(=O)N[C@@H](CC(N)=O)C(=O)N[C@@H]([C@@H](C)O)C(=O)N[C@@H](C)C(=O)N[C@@H]([C@@H](C)O)C(=O)N1)C(C)C)C(=O)NCC(=O)N[C@@H](CCCNC(N)=N)C(=O)N[C@@H](CC(C)C)C(=O)N[C@@H](CO)C(=O)N[C@@H](CCC(N)=O)C(=O)N[C@@H](CCC(O)=O)C(=O)N[C@@H](CC(C)C)C(=O)N[C@@H](CC1=CN=CN1)C(=O)N[C@@H](CCCNC(N)=N)C(=O)N[C@@H](CC(C)C)C(=O)N[C@@H](CCC(N)=O)C(=…	CC(=O)O.CC(C)CC(NC(=O)C(CCCNC(=N)N)NC(=O)CNC(=O)C(CC(C)C)NC(=O)C(NC(=O)C1CSSCC(NC(=O)C(N)CCCCN)C(=O)NC(CC(N)=O)C(=O)NC(C(C)O)C(=O)NC(C)C(=O)NC(C(C)O)C(=O)N1)C(C)C)C(=O)NC(CO)C(=O)NC(CCC(N)=O)C(=O)NC(CCC(=O)O)C(=O)NC(CC(C)C)C(=O)NC(Cc1cnc[nH]1)C(=O)NC(CCCNC(=N)N)C(=O)NC(CC(C)C)C(=O)NC(CCC(N)=O)C(=O)NC(C(=O)NC(Cc1ccc(O)cc1)C(=O)N1CCCC1C(=O)NC(CCCNC(=N)N)C(=O)NC(C(=O)NC(CC(N)=O)C(=O)NC(C(=O)NCC(=O)N…	CC(=O)O.CC(C)CC(NC(=O)C(CCCN=C(N)N)NC(=O)CNC(=O)C(CC(C)C)NC(=O)C(NC(=O)C1CSSCC(NC(=O)C(N)CCCCN)C(=O)NC(CC(N)=O)C(=O)NC(C(C)O)C(=O)NC(C)C(=O)NC(C(C)O)C(=O)N1)C(C)C)C(=O)NC(CO)C(=O)NC(CCC(N)=O)C(=O)NC(CCC(=O)O)C(=O)NC(CC(C)C)C(=O)NC(Cc1cnc[nH]1)C(=O)NC(CCCNC(=N)N)C(=O)NC(CC(C)C)C(=O)NC(CCC(N)=O)C(=O)NC(C(=O)NC(Cc1ccc(O)cc1)C(=O)N1CCCC1C(=O)NC(CCCNC(=N)N)C(=O)NC(C(=O)NC(CC(N)=O)C(=O)NC(C(=O)NCC(=O)N…	Size	3684.1429999999855	-4.3624043	-7.764566373047764	-3.357027929123533	4.40753844392423	2.2039321267279197	-1.1982298940567186	3.2093085498675116	0.8316354978314644	51.91160540743447	92.81219081363628	Organic compounds	Organic Polymers	Polypeptides		Organic Polymers
NWQUHAJRFNRIIU-DVGFTKJRSA-L	InChI=1S/C164H258O68S2.2Na/c1-24-26-65(2)68(5)41-74(168)117(179)85-33-36-152(11)106(203-85)55-109-162(21,231-152)64-161(20)105(210-109)51-89-83(220-161)28-25-27-82-99(199-89)59-157(16)108(202-82)56-107-153(12,230-157)39-38-151(10)112(211-107)61-158(17)111(224-151)54-101(176)163(22,232-158)103-32-31-84-90(204-103)53-110-156(15,219-84)62-113-150(9,223-110)37-34-102-155(14,225-113)63-114-164(23,227-…	['Maitotoxin']	[nan]	['59392-53-9']	[Na+].[Na+].[H][C@@]1(C[C@H](O)C[C@@H](O)[C@]2([H])O[C@@]3([H])[C@H](O)[C@@H](O)[C@@]([H])(O[C@@]3([H])C[C@H]2O)[C@]2([H])O[C@]3([H])[C@H](O)[C@@]4([H])O[C@@]5([H])C[C@@]6([H])O[C@@]([H])(C[C@H](O)[C@@H](O)[C@@]7([H])O[C@@]8([H])[C@H](O)[C@@]9([H])O[C@@]%10([H])C[C@@]%11([H])O[C@@]%12([H])[C@@H](O)[C@@H](O)[C@@]([H])(O[C@]%12([H])[C@H](O)C[C@]%11(C)O[C@]%10([H])C[C@]9(C)O[C@]8([H])C[C@H]7O)[C@H](…	C=CCC(C)C(C)CC(O)C(O)C1CCC2(C)OC3(C)CC4(C)OC5/C=C\CC6OC7CC8OC9CC%10(C)OC(C)(C%11CCC%12OC%13(C)CC%14OC%15(C)CC%16OC%17(C)CC(O)C(C%18OC%19C(CC%18O)OC(CC(O)CC(O)C%18OC%20C(CC%18O)OC(C%18OC%21C(O)C%22OC%23CC%24OC(CC(O)C(O)C%25OC%26C(CC%25O)OC%25(C)CC%27OC%28(C)CC(O)C%29OC(C(C)C(O)C(C)CCC(OS(=O)(=O)[O-])C(O)C(C)CC(O)C(=C)/C(C)=C/CO)C(O)C(O)C%29OC%28CC%27OC%25C%26O)C(OS(=O)(=O)[O-])C(O)C%24OC%23CC%22OC…	C=CCC(C)C(C)CC(O)C(O)C1CCC2(C)OC3(C)CC4(C)OC5/C=C\CC6OC7CC8OC9CC%10(C)OC(C)(C%11CCC%12OC%13(C)CC%14OC%15(C)CC%16OC%17(C)CC(O)C(C%18OC%19C(CC%18O)OC(CC(O)CC(O)C%18OC%20C(CC%18O)OC(C%18OC%21C(O)C%22OC%23CC%24OC(CC(O)C(O)C%25OC%26C(CC%25O)OC%25(C)CC%27OC%28(C)CC(O)C%29OC(C(C)C(O)C(C)CCC(OS(=O)(=O)[O-])C(O)C(C)CC(O)C(=C)/C(C)=C/CO)C(O)C(O)C%29OC%28CC%27OC%25C%26O)C(OS(=O)(=O)[O-])C(O)C%24OC%23CC%22OC…	Size	3425.8979999999838	-4.375544	-8.331290529021292	-3.290105118945881	5.0411854100754105	2.1592303639434784	-1.7965161005425887	3.2446693095328216	0.8640947726053572	80.07323869961236	118.58381733186091	Organic compounds	Organic oxygen compounds	Organooxygen compounds	Carbohydrates and carbohydrate conjugates	Organic oxygen compounds
NZVYCXVTEHPMHE-ZSUJOUNUSA-N	InChI=1S/C129H215N33O55/c1-18-59(10)98(159-114(201)76(36-42-91(181)182)146-120(207)83(53-164)154-121(208)84(54-165)155-127(214)99(63(14)166)160-118(205)80(51-94(187)188)152-123(210)95(56(4)5)156-104(191)62(13)135-102(189)60(11)137-115(202)78(49-92(183)184)151-119(206)82(52-163)138-66(17)169)125(212)161-101(65(16)168)128(215)162-100(64(15)167)126(213)147-70(30-22-26-46-133)109(196)150-79(50-93(185…	['Thymalfasin']	['N-Acetyl-L-seryl-L-alpha-aspartyl-L-alanyl-L-alanyl-L-valyl-L-alpha-aspartyl-L-threonyl-L-seryl-L-seryl-L-alpha-glutamyl-L-isoleucyl-L-threonyl-L-threonyl-L-lysyl-L-alpha-aspartyl-L-leucyl-L-lysyl-L-a\nlpha-glutamyl-L-lysyl-L-lysyl-L-alpha-glutamyl-L-valyl-L-valyl-L-alpha-glutamyl-L-alpha-glutamyl-L-alanyl-L-alpha-glutamyl-L-asparagine']	['62304-98-7']	CC[C@H](C)[C@H](NC(=O)[C@H](CCC(O)=O)NC(=O)[C@H](CO)NC(=O)[C@H](CO)NC(=O)[C@@H](NC(=O)[C@H](CC(O)=O)NC(=O)[C@@H](NC(=O)[C@H](C)NC(=O)[C@H](C)NC(=O)[C@H](CC(O)=O)NC(=O)[C@H](CO)NC(C)=O)C(C)C)[C@@H](C)O)C(=O)N[C@@H]([C@@H](C)O)C(=O)N[C@@H]([C@@H](C)O)C(=O)N[C@@H](CCCCN)C(=O)N[C@@H](CC(O)=O)C(=O)N[C@@H](CC(C)C)C(=O)N[C@@H](CCCCN)C(=O)N[C@@H](CCC(O)=O)C(=O)N[C@@H](CCCCN)C(=O)N[C@@H](CCCCN)C(=O)N[C@@H…	CCC(C)C(NC(=O)C(CCC(=O)O)NC(=O)C(CO)NC(=O)C(CO)NC(=O)C(NC(=O)C(CC(=O)O)NC(=O)C(NC(=O)C(C)NC(=O)C(C)NC(=O)C(CC(=O)O)NC(=O)C(CO)NC(C)=O)C(C)C)C(C)O)C(=O)NC(C(=O)NC(C(=O)NC(CCCCN)C(=O)NC(CC(=O)O)C(=O)NC(CC(C)C)C(=O)NC(CCCCN)C(=O)NC(CCC(=O)O)C(=O)NC(CCCCN)C(=O)NC(CCCCN)C(=O)NC(CCC(=O)O)C(=O)NC(C(=O)NC(C(=O)NC(CCC(=O)O)C(=O)NC(CCC(=O)O)C(=O)NC(C)C(=O)NC(CCC(=O)O)C(=O)NC(CC(N)=O)C(=O)O)C(C)C)C(C)C)C(C)…	CCC(C)C(NC(=O)C(CCC(=O)O)NC(=O)C(CO)NC(=O)C(CO)NC(=O)C(NC(=O)C(CC(=O)O)NC(=O)C(NC(=O)C(C)NC(=O)C(C)NC(=O)C(CC(=O)O)NC(=O)C(CO)NC(C)=O)C(C)C)C(C)O)C(=O)NC(C(=O)NC(C(=O)NC(CCCCN)C(=O)NC(CC(=O)O)C(=O)NC(CC(C)C)C(=O)NC(CCCCN)C(=O)NC(CCC(=O)O)C(=O)NC(CCCCN)C(=O)NC(CCCCN)C(=O)NC(CCC(=O)O)C(=O)NC(C(=O)NC(C(=O)NC(CCC(=O)O)C(=O)NC(CCC(=O)O)C(=O)NC(C)C(=O)NC(CCC(=O)O)C(=O)NC(CC(N)=O)C(=O)O)C(C)C)C(C)C)C(C)…	Size	3108.314999999992	-4.01117	-8.33715834132971	-3.249289685742552	5.087868655587158	2.481355114295562	-1.8446333170986158	3.243235338488542	0.7610636277302943	48.55323695595947	91.06502863657964	Organic compounds	Organic Polymers	Polypeptides		Organic Polymers
ODAJTFUSCNWRHZ-UHFFFAOYSA-F	InChI=1S/C52H34Cl2N14O26S8.8Na/c53-47-59-49(63-51(61-47)57-41-37(99(83,84)85)17-21-15-25(95(71,72)73)19-33(39(21)43(41)69)67-65-31-13-11-27-29(45(31)101(89,90)91)3-1-5-35(27)97(77,78)79)55-23-7-9-24(10-8-23)56-50-60-48(54)62-52(64-50)58-42-38(100(86,87)88)18-22-16-26(96(74,75)76)20-34(40(22)44(42)70)68-66-32-14-12-28-30(46(32)102(92,93)94)4-2-6-36(28)98(80,81)82;;;;;;;;/h1-20,69-70H,(H,71,72,73)(…	["1,5-Naphthalenedisulfonic acid, 2,2'-[1,4-phenylenebis[imino(6-chloro-1,3,5-triazine-4,2-diyl)imino(8-hydroxy-3,6-disulfo-1,7-naphthalenediyl)-2,1-diazenediyl]]bis-, sodium salt (1:8)"]	["Octasodium 2,2'-{1,4-phenylenebis[azanediyl(6-chloro-1,3,5-triazine-4,2-diyl)azanediyl(8-hydroxy-3,6-disulfonatonaphthalene-7,1-diyl)diazene-2,1-diyl]}di(naphthalene-1,5-disulfonate)"]	['71002-20-5']	[Na+].[Na+].[Na+].[Na+].[Na+].[Na+].[Na+].[Na+].OC1=C(NC2=NC(NC3=CC=C(NC4=NC(Cl)=NC(NC5=C(O)C6=C(C=C(C=C6C=C5S([O-])(=O)=O)S([O-])(=O)=O)N=NC5=CC=C6C(C=CC=C6S([O-])(=O)=O)=C5S([O-])(=O)=O)=N4)C=C3)=NC(Cl)=N2)C(=CC2=CC(=CC(N=NC3=CC=C4C(C=CC=C4S([O-])(=O)=O)=C3S([O-])(=O)=O)=C12)S([O-])(=O)=O)S([O-])(=O)=O	O=S(=O)([O-])c1cc(N=Nc2ccc3c(S(=O)(=O)[O-])cccc3c2S(=O)(=O)[O-])c2c(O)c(Nc3nc(Cl)nc(Nc4ccc(Nc5nc(Cl)nc(Nc6c(S(=O)(=O)[O-])cc7cc(S(=O)(=O)[O-])cc(N=Nc8ccc9c(S(=O)(=O)[O-])cccc9c8S(=O)(=O)[O-])c7c6O)n5)cc4)n3)c(S(=O)(=O)[O-])cc2c1.[Na+].[Na+].[Na+].[Na+].[Na+].[Na+].[Na+].[Na+]	O=S(=O)([O-])c1cc(N=Nc2ccc3c(S(=O)(=O)[O-])cccc3c2S(=O)(=O)[O-])c2c(O)c(Nc3nc(Cl)nc(Nc4ccc(Nc5nc(Cl)nc(Nc6c(S(=O)(=O)[O-])cc7cc(S(=O)(=O)[O-])cc(N=Nc8ccc9c(S(=O)(=O)[O-])cccc9c8S(=O)(=O)[O-])c7c6O)n5)cc4)n3)c(S(=O)(=O)[O-])cc2c1.[Na+].[Na+].[Na+].[Na+].[Na+].[Na+].[Na+].[Na+]	Size	1774.2140000000002	-3.7839441	-5.051332394225795	-3.21557819304717	1.8357542011786245	2.465061863045609	1.1976736076362595	3.033427808814884	0.4745192041588787	-181.25831345197187	-9.72586268646369	Organic compounds	Benzenoids	Naphthalenes	Naphthalene sulfonic acids and derivatives	Benzenoids	1.4112963614503844
OECSUHKKKMKEJO-UHFFFAOYSA-N	InChI=1S/C48H32Cl4N14O26P2S6.8Na/c49-33-36-40(92-38-22(58-36)8-10-24(42(38)100(88,89)90)56-26-14-32(98(82,83)84)28(16-30(26)96(76,77)78)60-48-64-44(52)62-46(66-48)54-18-4-2-6-20(12-18)94(70,71)72)34(50)35-39(33)91-37-21(57-35)7-9-23(41(37)99(85,86)87)55-25-13-31(97(79,80)81)27(15-29(25)95(73,74)75)59-47-63-43(51)61-45(65-47)53-17-3-1-5-19(11-17)93(67,68)69;;;;;;;;/h1-16,55-56H,(H2,67,68,69)(H2,70…	['Octasodium 6,13-dichloro-3,10-bis((4-((4-chloro-6-((3-phosphonatophenyl)amino)-1,3,5-triazin-2-yl)amino)disulphonatophenyl)amino)triphenodioxazine-4,11-disulphonate']	[nan]	['94061-68-4']	[Na+].[Na+].[Na+].[Na+].[Na+].[Na+].[Na+].[Na+].OP(O)(=O)C1=CC=CC(NC2=NC(NC3=C(C=C(NC4=C(C5=C(C=C4)N=C4C(Cl)=C6OC7=C(C=CC(NC8=CC(=C(NC9=NC(Cl)=NC(NC%10=CC(=CC=C%10)P(O)(O)=O)=N9)C=C8S(O)(=O)=O)S(O)(=O)=O)=C7S(O)(=O)=O)N=C6C(Cl)=C4O5)S(O)(=O)=O)C(=C3)S(O)(=O)=O)S(O)(=O)=O)=NC(Cl)=N2)=C1	O=P(O)(O)c1cccc(Nc2nc(Cl)nc(Nc3cc(S(=O)(=O)O)c(Nc4ccc5c(c4S(=O)(=O)O)Oc4c(Cl)c6c(c(Cl)c4=N5)Oc4c(ccc(Nc5cc(S(=O)(=O)O)c(Nc7nc(Cl)nc(Nc8cccc(P(=O)(O)O)c8)n7)cc5S(=O)(=O)O)c4S(=O)(=O)O)N=6)cc3S(=O)(=O)O)n2)c1.[Na+].[Na+].[Na+].[Na+].[Na+].[Na+].[Na+].[Na+]	O=P(O)(O)c1cccc(Nc2nc(Cl)nc(Nc3cc(S(=O)(=O)O)c(Nc4ccc5c(c4S(=O)(=O)O)Oc4c(Cl)c6c(c(Cl)c4=N5)Oc4c(ccc(Nc5cc(S(=O)(=O)O)c(Nc7nc(Cl)nc(Nc8cccc(P(=O)(O)O)c8)n7)cc5S(=O)(=O)O)c4S(=O)(=O)O)N=6)cc3S(=O)(=O)O)n2)c1.[Na+].[Na+].[Na+].[Na+].[Na+].[Na+].[Na+].[Na+]	Size	1800.9380000000006	-3.7886117	-5.47861609443386	-3.1962322552515054	2.282383839182355	2.4668870968854737	0.7768826674021299	3.059266506584485	0.6537080975086778	-188.93453336063715	-9.3206076660782	Organic compounds	Organoheterocyclic compounds	Benzoxazines	Phenoxazines	Organoheterocyclic compounds
OFQNFLLLCMQNEP-MIPXGPCFSA-N	InChI=1S/C78H105ClN18O13/c1-7-83-78(84-8-2)86-34-14-13-21-58(68(102)92-60(37-45(3)4)69(103)91-59(22-15-35-85-77(81)82)76(110)97-36-16-23-66(97)75(109)88-46(5)67(80)101)90-71(105)62(40-49-27-32-55(100)33-28-49)94-74(108)65(44-98)96-73(107)64(42-53-43-87-57-20-12-11-19-56(53)57)95-72(106)63(39-48-25-30-54(79)31-26-48)93-70(104)61(89-47(6)99)41-50-24-29-51-17-9-10-18-52(51)38-50/h9-12,17-20,24-33,38…	['Detirelix']	['N-Acetyl-3-(naphthalen-2-yl)-D-alanyl-4-chloro-D-phenylalanyl-D-tryptophyl-L-seryl-L-tyrosyl-N~6~-[bis(ethylamino)methylidene]-D-lysyl-L-leucyl-L-arginyl-L-prolyl-D-alaninamide']	['89662-30-6']	CCNC(NCC)=NCCCC[C@@H](NC(=O)[C@H](CC1=CC=C(O)C=C1)NC(=O)[C@H](CO)NC(=O)[C@@H](CC1=CNC2=CC=CC=C12)NC(=O)[C@@H](CC1=CC=C(Cl)C=C1)NC(=O)[C@@H](CC1=CC2=CC=CC=C2C=C1)NC(C)=O)C(=O)N[C@@H](CC(C)C)C(=O)N[C@@H](CCCNC(N)=N)C(=O)N1CCC[C@H]1C(=O)N[C@H](C)C(N)=O	CCNC(=NCCCCC(NC(=O)C(Cc1ccc(O)cc1)NC(=O)C(CO)NC(=O)C(Cc1c[nH]c2ccccc12)NC(=O)C(Cc1ccc(Cl)cc1)NC(=O)C(Cc1ccc2ccccc2c1)NC(C)=O)C(=O)NC(CC(C)C)C(=O)NC(CCCNC(=N)N)C(=O)N1CCCC1C(=O)NC(C)C(N)=O)NCC	CCN=C(NCC)NCCCCC(NC(=O)C(Cc1ccc(O)cc1)NC(=O)C(CO)NC(=O)C(Cc1c[nH]c2ccccc12)NC(=O)C(Cc1ccc(Cl)cc1)NC(=O)C(Cc1ccc2ccccc2c1)NC(C)=O)C(=O)NC(CC(C)C)C(=O)NC(CCCNC(=N)N)C(=O)N1CCCC1C(=O)NC(C)C(N)=O	Size	1538.2640000000004	-4.00183	-5.653136848556363	-3.217889756520937	2.435247092035426	2.185200777454745	0.5338940278089878	2.9691411198444135	0.7971461914022296	53.52752929861316	88.65047330631488	Organic compounds	Organic Polymers	Polypeptides		Organic Polymers
OGDIQSOBOWNNQC-UHFFFAOYSA-N	InChI=1S/C36H9F66O4P.H3N/c37-5(38,7(41,42)9(45,46)11(49,50)13(53,54)15(57,58)17(61,62)19(65,66)21(69,70)23(73,74)25(77,78)27(81,82)29(85,86)31(89,90)33(93,94)35(97,98)99)1-3-105-107(103,104)106-4-2-6(39,40)8(43,44)10(47,48)12(51,52)14(55,56)16(59,60)18(63,64)20(67,68)22(71,72)24(75,76)26(79,80)28(83,84)30(87,88)32(91,92)34(95,96)36(100,101)102;/h1-4H2,(H,103,104);1H3	['Ammonium bis(2-(perfluorohexadecyl)ethyl) phosphate']	['Ammonium bis(3,3,4,4,5,5,6,6,7,7,8,8,9,9,10,10,11,11,12,12,13,13,14,14,15,15,16,16,17,17,18,18,18-tritriacontafluorooctadecyl) phosphate']	['93776-23-9']	[NH4+].[O-]P(=O)(OCCC(F)(F)C(F)(F)C(F)(F)C(F)(F)C(F)(F)C(F)(F)C(F)(F)C(F)(F)C(F)(F)C(F)(F)C(F)(F)C(F)(F)C(F)(F)C(F)(F)C(F)(F)C(F)(F)F)OCCC(F)(F)C(F)(F)C(F)(F)C(F)(F)C(F)(F)C(F)(F)C(F)(F)C(F)(F)C(F)(F)C(F)(F)C(F)(F)C(F)(F)C(F)(F)C(F)(F)C(F)(F)C(F)(F)F	O=P([O-])(OCCC(F)(F)C(F)(F)C(F)(F)C(F)(F)C(F)(F)C(F)(F)C(F)(F)C(F)(F)C(F)(F)C(F)(F)C(F)(F)C(F)(F)C(F)(F)C(F)(F)C(F)(F)C(F)(F)F)OCCC(F)(F)C(F)(F)C(F)(F)C(F)(F)C(F)(F)C(F)(F)C(F)(F)C(F)(F)C(F)(F)C(F)(F)C(F)(F)C(F)(F)C(F)(F)C(F)(F)C(F)(F)C(F)(F)F.[NH4+]	O=P([O-])(OCCC(F)(F)C(F)(F)C(F)(F)C(F)(F)C(F)(F)C(F)(F)C(F)(F)C(F)(F)C(F)(F)C(F)(F)C(F)(F)C(F)(F)C(F)(F)C(F)(F)C(F)(F)C(F)(F)F)OCCC(F)(F)C(F)(F)C(F)(F)C(F)(F)C(F)(F)C(F)(F)C(F)(F)C(F)(F)C(F)(F)C(F)(F)C(F)(F)C(F)(F)C(F)(F)C(F)(F)C(F)(F)C(F)(F)F.[NH4+]	Size	1807.3370000000016	-6.358229	-6.995531791789558	-3.69216482917866	3.303366962610898	-0.10119001737097971	-0.7384926521813054	2.564874310429593	0.5913888888888889	7.451043819346671	-163.70778387963304	Organic compounds	Organic acids and derivatives	Organic phosphoric acids and derivatives	Phosphate esters	Organic acids and derivatives
OGFPDRDMMGEFOE-VELINFEKSA-N	InChI=1S/C131H204N40O29S/c1-72(2)105(124(196)150-68-102(176)152-85(30-13-17-50-132)111(183)154-86(31-14-18-51-133)112(184)155-88(34-21-54-145-129(138)139)113(185)160-93(36-23-56-147-131(142)143)128(200)171-58-25-38-101(171)123(195)169-107(74(5)6)125(197)159-87(32-15-19-52-134)117(189)167-106(73(3)4)126(198)161-94(108(137)180)60-76-39-43-80(174)44-40-76)168-122(194)100-37-24-57-170(100)127(199)92(…	['Tricosactide']	['L-Seryl-L-tyrosyl-L-seryl-L-methionyl-L-alpha-glutamyl-L-histidyl-L-phenylalanyl-L-arginyl-L-tryptophylglycyl-L-lysyl-L-prolyl-L-valylglycyl-L-lysyl-L-lysyl-L-arginyl-L-arginyl-L-prolyl-L-valyl-L-lysy\nl-L-valyl-L-tyrosinamide']	['20282-58-0']	CSCC[C@H](NC(=O)[C@H](CO)NC(=O)[C@H](CC1=CC=C(O)C=C1)NC(=O)[C@@H](N)CO)C(=O)N[C@@H](CCC(O)=O)C(=O)N[C@@H](CC1=CN=CN1)C(=O)N[C@@H](CC1=CC=CC=C1)C(=O)N[C@@H](CCCNC(N)=N)C(=O)N[C@@H](CC1=CNC2=CC=CC=C12)C(=O)NCC(=O)N[C@@H](CCCCN)C(=O)N1CCC[C@H]1C(=O)N[C@@H](C(C)C)C(=O)NCC(=O)N[C@@H](CCCCN)C(=O)N[C@@H](CCCCN)C(=O)N[C@@H](CCCNC(N)=N)C(=O)N[C@@H](CCCNC(N)=N)C(=O)N1CCC[C@H]1C(=O)N[C@@H](C(C)C)C(=O)N[C@@H…	CSCCC(NC(=O)C(CO)NC(=O)C(Cc1ccc(O)cc1)NC(=O)C(N)CO)C(=O)NC(CCC(=O)O)C(=O)NC(Cc1cnc[nH]1)C(=O)NC(Cc1ccccc1)C(=O)NC(CCCNC(=N)N)C(=O)NC(Cc1c[nH]c2ccccc12)C(=O)NCC(=O)NC(CCCCN)C(=O)N1CCCC1C(=O)NC(C(=O)NCC(=O)NC(CCCCN)C(=O)NC(CCCCN)C(=O)NC(CCCNC(=N)N)C(=O)NC(CCCNC(=N)N)C(=O)N1CCCC1C(=O)NC(C(=O)NC(CCCCN)C(=O)NC(C(=O)NC(Cc1ccc(O)cc1)C(N)=O)C(C)C)C(C)C)C(C)C	CSCCC(NC(=O)C(CO)NC(=O)C(Cc1ccc(O)cc1)NC(=O)C(N)CO)C(=O)NC(CCC(=O)O)C(=O)NC(Cc1c[nH]cn1)C(=O)NC(Cc1ccccc1)C(=O)NC(CCCNC(=N)N)C(=O)NC(Cc1c[nH]c2ccccc12)C(=O)NCC(=O)NC(CCCCN)C(=O)N1CCCC1C(=O)NC(C(=O)NCC(=O)NC(CCCCN)C(=O)NC(CCCCN)C(=O)NC(CCCNC(=N)N)C(=O)NC(CCCNC(=N)N)C(=O)N1CCCC1C(=O)NC(C(=O)NC(CCCCN)C(=O)NC(C(=O)NC(Cc1ccc(O)cc1)C(N)=O)C(C)C)C(C)C)C(C)C	Size	2835.3909999999964	-4.0553703	-7.060851872164774	-3.240591861704193	3.8202600104605806	2.3972426147187327	-0.6082389156612252	3.2120210947993555	0.8086710019878727	51.33345867854931	91.29949627741054	Organic compounds	Organic Polymers	Polypeptides		Organic Polymers
OIRCOABEOLEUMC-GEJPAHFPSA-N	InChI=1S/C98H138N24O33/c1-5-52(4)82(96(153)122-39-15-23-70(122)92(149)114-60(30-34-79(134)135)85(142)111-59(29-33-78(132)133)86(143)116-64(43-55-24-26-56(123)27-25-55)89(146)118-67(97(154)155)40-51(2)3)119-87(144)61(31-35-80(136)137)112-84(141)58(28-32-77(130)131)113-88(145)63(42-54-18-10-7-11-19-54)117-90(147)66(45-81(138)139)110-76(129)50-107-83(140)65(44-71(100)124)109-75(128)49-106-73(126)47-…	['Bivalirudin']	['D-Phenylalanyl-L-prolyl-L-arginyl-L-prolylglycylglycylglycylglycyl-L-asparaginylglycyl-L-alpha-aspartyl-L-phenylalanyl-L-alpha-glutamyl-L-alpha-glutamyl-L-isoleucyl-L-prolyl-L-alpha-glutamyl-L-alpha-g\nlutamyl-L-tyrosyl-L-leucine']	['128270-60-0']	CC[C@H](C)[C@H](NC(=O)[C@H](CCC(O)=O)NC(=O)[C@H](CCC(O)=O)NC(=O)[C@H](CC1=CC=CC=C1)NC(=O)[C@H](CC(O)=O)NC(=O)CNC(=O)[C@H](CC(N)=O)NC(=O)CNC(=O)CNC(=O)CNC(=O)CNC(=O)[C@@H]1CCCN1C(=O)[C@H](CCCNC(N)=N)NC(=O)[C@@H]1CCCN1C(=O)[C@H](N)CC1=CC=CC=C1)C(=O)N1CCC[C@H]1C(=O)N[C@@H](CCC(O)=O)C(=O)N[C@@H](CCC(O)=O)C(=O)N[C@@H](CC1=CC=C(O)C=C1)C(=O)N[C@@H](CC(C)C)C(O)=O	CCC(C)C(NC(=O)C(CCC(=O)O)NC(=O)C(CCC(=O)O)NC(=O)C(Cc1ccccc1)NC(=O)C(CC(=O)O)NC(=O)CNC(=O)C(CC(N)=O)NC(=O)CNC(=O)CNC(=O)CNC(=O)CNC(=O)C1CCCN1C(=O)C(CCCNC(=N)N)NC(=O)C1CCCN1C(=O)C(N)Cc1ccccc1)C(=O)N1CCCC1C(=O)NC(CCC(=O)O)C(=O)NC(CCC(=O)O)C(=O)NC(Cc1ccc(O)cc1)C(=O)NC(CC(C)C)C(=O)O	CCC(C)C(NC(=O)C(CCC(=O)O)NC(=O)C(CCC(=O)O)NC(=O)C(Cc1ccccc1)NC(=O)C(CC(=O)O)NC(=O)CNC(=O)C(CC(N)=O)NC(=O)CNC(=O)CNC(=O)CNC(=O)CNC(=O)C1CCCN1C(=O)C(CCCN=C(N)N)NC(=O)C1CCCN1C(=O)C(N)Cc1ccccc1)C(=O)N1CCCC1C(=O)NC(CCC(=O)O)C(=O)NC(CCC(=O)O)C(=O)NC(Cc1ccc(O)cc1)C(=O)NC(CC(C)C)C(=O)O	Size	2180.317	-4.423575	-8.472027616078062	-3.6108582985684037	4.861169317509658	1.9149447126756203	-2.133507975068805	2.7276613424408533	0.7697344221482153	50.47783026086943	89.2568661547812	Organic compounds	Organic Polymers	Polypeptides		Organic Polymers
OKGNKPYIPKMGLR-ZPCKCTIPSA-N	InChI=1S/C182H264N44O53S2/c1-92(2)73-123(219-178(275)134-40-28-69-225(134)181(278)121-49-57-139(230)199-121)158(255)191-87-140(231)200-124(74-93(3)4)170(267)205-113(48-56-138(186)229)157(254)194-90-143(234)224-68-30-42-136(224)182(279)226-70-29-41-135(226)179(276)221-130(81-104-86-188-91-195-104)173(270)217-126(76-95(7)8)176(273)222-151(96(9)10)180(277)198-99(13)155(252)215-131(82-149(245)246)175…	['Gastrin human']	[nan]	['9002-76-0']	CSCC[C@H](NC(=O)[C@H](CC1=CNC2=CC=CC=C12)NC(=O)[C@@H]1CCCN1C(=O)CNC(=O)[C@H](CCC(N)=O)NC(=O)[C@H](CCCCN)NC(=O)[C@H](CCCCN)NC(=O)[C@H](C)NC(=O)[C@H](CC(C)C)NC(=O)[C@H](CC(O)=O)NC(=O)[C@H](C)NC(=O)[C@@H](NC(=O)[C@H](CC(C)C)NC(=O)[C@H](CC1=CN=CN1)NC(=O)[C@@H]1CCCN1C(=O)[C@@H]1CCCN1C(=O)CNC(=O)[C@H](CCC(N)=O)NC(=O)[C@H](CC(C)C)NC(=O)CNC(=O)[C@H](CC(C)C)NC(=O)[C@@H]1CCCN1C(=O)[C@@H]1CCC(=O)N1)C(C)C)C(…	CSCCC(NC(=O)C(Cc1c[nH]c2ccccc12)NC(=O)CNC(=O)C(Cc1ccc(O)cc1)NC(=O)C(C)NC(=O)C(CCC(=O)O)NC(=O)C(CCC(=O)O)NC(=O)C(CCC(=O)O)NC(=O)C(CCC(=O)O)NC(=O)C(CCC(=O)O)NC(=O)C(CCSC)NC(=O)C(Cc1c[nH]c2ccccc12)NC(=O)C1CCCN1C(=O)CNC(=O)C(CCC(N)=O)NC(=O)C(CCCCN)NC(=O)C(CCCCN)NC(=O)C(C)NC(=O)C(CC(C)C)NC(=O)C(CC(=O)O)NC(=O)C(C)NC(=O)C(NC(=O)C(CC(C)C)NC(=O)C(Cc1cnc[nH]1)NC(=O)C1CCCN1C(=O)C1CCCN1C(=O)CNC(=O)C(CCC(N)=O…	CSCCC(NC(=O)C(Cc1c[nH]c2ccccc12)NC(=O)CNC(=O)C(Cc1ccc(O)cc1)NC(=O)C(C)NC(=O)C(CCC(=O)O)NC(=O)C(CCC(=O)O)NC(=O)C(CCC(=O)O)NC(=O)C(CCC(=O)O)NC(=O)C(CCC(=O)O)NC(=O)C(CCSC)NC(=O)C(Cc1c[nH]c2ccccc12)NC(=O)C1CCCN1C(=O)CNC(=O)C(CCC(N)=O)NC(=O)C(CCCCN)NC(=O)C(CCCCN)NC(=O)C(C)NC(=O)C(CC(C)C)NC(=O)C(CC(=O)O)NC(=O)C(C)NC(=O)C(NC(=O)C(CC(C)C)NC(=O)C(Cc1c[nH]cn1)NC(=O)C1CCCN1C(=O)C1CCCN1C(=O)CNC(=O)C(CCC(N)=O…	Size	3980.502999999987	-4.112096	-7.872498211963518	-3.2697127440991682	4.60278546786435	2.4878421230514793	-1.2725602563919702	3.3302252114723796	0.8122321752945402	51.235654762761015	91.4303016869338	Organic compounds	Organic Polymers	Polypeptides		Organic Polymers
ONUMZHGUFYIKPM-MXNFEBESSA-N	InChI=1S/C80H106Cl2N11O27P/c1-7-8-9-10-11-12-13-14-21-85-22-23-87-80(5)32-57(115-37(4)71(80)103)119-70-68(102)67(101)55(34-94)118-79(70)120-69-53-28-41-29-54(69)117-52-20-17-40(27-46(52)82)65(99)63-77(109)91-61(78(110)111)43-30-50(96)44(33-86-35-121(112,113)114)66(100)58(43)42-25-38(15-18-49(42)95)59(74(106)93-63)90-75(107)60(41)89-73(105)48(31-56(83)97)88-76(108)62(92-72(104)47(84-6)24-36(2)3)64…	['Telavancin']	['(1S,2R,18R,19R,22S,25R,28R,40S)-22-(2-Amino-2-oxoethyl)-5,15-dichloro-48-{[(2S,3R,4S,5S,6R)-3-{[(2S,4S,5S,6S)-4-{[2-(decylamino)ethyl]amino}-5-hydroxy-4,6-dimethyloxan-2-yl]oxy}-4,5-dihydroxy-6-(hydro\nxymethyl)oxan-2-yl]oxy}-2,18,32,35,37-pentahydroxy-19-{[(2R)-4-methyl-2-(methylamino)pentanoyl]amino}-20,23,26,42,44-pentaoxo-36-{[(phosphonomethyl)amino]methyl}-7,13-dioxa-21,24,27,41,43-pentaaz…	['372151-71-8']	[H][C@@]1(C[C@](C)(NCCNCCCCCCCCCC)[C@H](O)[C@H](C)O1)O[C@@H]1[C@@H](O)[C@H](O)[C@@H](CO)O[C@H]1OC1=C2OC3=CC=C(C=C3Cl)[C@@H](O)[C@@H](NC(=O)[C@@H](CC(C)C)NC)C(=O)N[C@@H](CC(N)=O)C(=O)N[C@]3([H])C(C=C1OC1=CC=C(C=C1Cl)[C@@H](O)[C@]1([H])NC(=O)[C@]([H])(NC3=O)C3=CC=C(O)C(=C3)C3=C(O)C(CNCP(O)(O)=O)=C(O)C=C3[C@]([H])(NC1=O)C(O)=O)=C2	CCCCCCCCCCNCCNC1(C)CC(OC2C(Oc3c4cc5cc3Oc3ccc(cc3Cl)C(O)C3NC(=O)C(NC(=O)C5NC(=O)C(CC(N)=O)NC(=O)C(NC(=O)C(CC(C)C)NC)C(O)c5ccc(c(Cl)c5)O4)c4ccc(O)c(c4)-c4c(cc(O)c(CNCP(=O)(O)O)c4O)C(C(=O)O)NC3=O)OC(CO)C(O)C2O)OC(C)C1O	CCCCCCCCCCNCCNC1(C)CC(OC2C(Oc3c4cc5cc3Oc3ccc(cc3Cl)C(O)C3NC(=O)C(NC(=O)C5NC(=O)C(CC(N)=O)NC(=O)C(NC(=O)C(CC(C)C)NC)C(O)c5ccc(c(Cl)c5)O4)c4ccc(O)c(c4)-c4c(cc(O)c(CNCP(=O)(O)O)c4O)C(C(=O)O)NC3=O)OC(CO)C(O)C2O)OC(C)C1O	Size	1755.6580000000006	-4.1511273	-6.535949184763567	-3.313141110438026	3.2228080743255405	2.093312597622616	-0.29150926498076984	2.9312988093447707	0.7908991407940561	30.426544150234097	167.21739195232507	Organic compounds	Organic acids and derivatives	Carboxylic acids and derivatives	Amino acids, peptides, and analogues	Organic acids and derivatives
OOUACICUAVTCEC-LZHWUUGESA-N	InChI=1S/C91H117N19O26/c1-44(2)31-58(83(125)104-57(17-11-29-98-90(94)95)89(131)110-30-12-18-63(110)88(130)100-40-67(93)114)105-81(123)55(16-7-8-28-97-68(115)20-10-21-70(117)134-42-66(113)91(132)36-52-73(65(37-91)136-71-35-53(92)76(118)45(3)135-71)80(122)75-74(78(52)120)77(119)51-14-9-19-64(133-4)72(51)79(75)121)103-84(126)59(32-46-22-24-49(112)25-23-46)106-87(129)62(41-111)109-85(127)60(33-47-38-…	['Zoptarelin doxorubicin']	['5-Oxo-L-prolyl-L-histidyl-L-tryptophyl-L-seryl-L-tyrosyl-N~6~-[5-(2-{(2S,4S)-4-[(3-amino-2,3,6-trideoxy-alpha-L-lyxo-hexopyranosyl)oxy]-2,5,12-trihydroxy-7-methoxy-6,11-dioxo-1,2,3,4,6,11-hexahydrotet\nracen-2-yl}-2-oxoethoxy)-5-oxopentanoyl]-D-lysyl-L-leucyl-L-arginyl-L-prolylglycinamide']	['139570-93-7']	COC1=CC=CC2=C1C(=O)C1=C(C(O)=C3C[C@](O)(C[C@H](O[C@H]4C[C@H](N)[C@H](O)[C@H](C)O4)C3=C1O)C(=O)COC(=O)CCCC(=O)NCCCC[C@@H](NC(=O)[C@H](CC1=CC=C(O)C=C1)NC(=O)[C@H](CO)NC(=O)[C@H](CC1=CNC3=CC=CC=C13)NC(=O)[C@H](CC1=CN=CN1)NC(=O)[C@@H]1CCC(=O)N1)C(=O)N[C@@H](CC(C)C)C(=O)N[C@@H](CCCNC(N)=N)C(=O)N1CCC[C@H]1C(=O)NCC(N)=O)C2=O	COc1cccc2c1C(=O)c1c(O)c3c(c(O)c1C2=O)CC(O)(C(=O)COC(=O)CCCC(=O)NCCCCC(NC(=O)C(Cc1ccc(O)cc1)NC(=O)C(CO)NC(=O)C(Cc1c[nH]c2ccccc12)NC(=O)C(Cc1cnc[nH]1)NC(=O)C1CCC(=O)N1)C(=O)NC(CC(C)C)C(=O)NC(CCCNC(=N)N)C(=O)N1CCCC1C(=O)NCC(N)=O)CC3OC1CC(N)C(O)C(C)O1	COc1cccc2c1C(=O)c1c(O)c3c(c(O)c1C2=O)CC(O)(C(=O)COC(=O)CCCC(=O)NCCCCC(NC(=O)C(Cc1ccc(O)cc1)NC(=O)C(CO)NC(=O)C(Cc1c[nH]c2ccccc12)NC(=O)C(Cc1c[nH]cn1)NC(=O)C1CCC(=O)N1)C(=O)NC(CC(C)C)C(=O)NC(CCCNC(=N)N)C(=O)N1CCCC1C(=O)NCC(N)=O)CC3OC1CC(N)C(O)C(C)O1	Size	1893.0440000000012	-4.2845397	-8.261358750910597	-3.2224374063121193	5.038921344598478	1.9926210239150801	-1.9841980425278212	3.054723302070657	0.8213117110750199	53.3954075729215	90.90336642607102	Organic compounds	Organic Polymers	Polypeptides		Organic Polymers
OQGZWNZGVYLIFX-XKIQDWPYSA-N	InChI=1S/C121H168N26O33S4/c1-11-62(7)97(117(175)139-89(121(179)180)49-70-53-126-77-25-17-16-24-75(70)77)145-118(176)98(63(8)12-2)144-112(170)88(52-95(157)158)136-105(163)81(44-60(3)4)131-109(167)86(50-71-54-125-59-127-71)134-113(171)90-56-182-181-55-76(124)101(159)146-99(64(9)148)120(178)142-91-57-183-184-58-92(115(173)143-96(61(5)6)116(174)137-84(48-69-32-38-74(152)39-33-69)107(165)132-82(108(16…	['PUBCHEM_16219334']	['N-[(1R,4S,7S,10S,13S,16S,19S,22S,25R,28S,31R,36R,39S,42S,45S)-31-Amino-7,13-bis(4-aminobutyl)-22-benzyl-4-(2-carboxyethyl)-10-(carboxymethyl)-19-[(1R)-1-hydroxyethyl]-28-[(1S)-1-hydroxyethyl]-16,39,42\n-tris[(4-hydroxyphenyl)methyl]-3,6,9,12,15,18,21,24,27,30,38,41,44,47-tetradecaoxo-45-(propan-2-yl)-33,34,49,50-tetrathia-2,5,8,11,14,17,20,23,26,29,37,40,43,46-tetradecaazabicyclo[23.22.4]henpen…	['117399-93-6']	CC[C@H](C)[C@H](NC(=O)[C@H](CC(O)=O)NC(=O)[C@H](CC(C)C)NC(=O)[C@H](CC1=CN=CN1)NC(=O)[C@@H]1CSSC[C@H](N)C(=O)N[C@@H](C(C)O)C(=O)N[C@H]2CSSC[C@H](NC(=O)[C@H](CCC(O)=O)NC(=O)[C@H](CCCCN)NC(=O)[C@H](CC(O)=O)NC(=O)[C@H](CCCCN)NC(=O)[C@H](CC3=CC=C(O)C=C3)NC(=O)[C@@H](NC(=O)[C@H](CC3=CC=CC=C3)NC2=O)C(C)O)C(=O)N[C@@H](C(C)C)C(=O)N[C@@H](CC2=CC=C(O)C=C2)C(=O)N[C@@H](CC2=CC=C(O)C=C2)C(=O)N1)C(=O)N[C@@H]([C…	CCC(C)C(NC(=O)C(CC(=O)O)NC(=O)C(CC(C)C)NC(=O)C(Cc1cnc[nH]1)NC(=O)C1CSSCC(N)C(=O)NC(C(C)O)C(=O)NC2CSSCC(NC(=O)C(CCC(=O)O)NC(=O)C(CCCCN)NC(=O)C(CC(=O)O)NC(=O)C(CCCCN)NC(=O)C(Cc3ccc(O)cc3)NC(=O)C(C(C)O)NC(=O)C(Cc3ccccc3)NC2=O)C(=O)NC(C(C)C)C(=O)NC(Cc2ccc(O)cc2)C(=O)NC(Cc2ccc(O)cc2)C(=O)N1)C(=O)NC(C(=O)NC(Cc1c[nH]c2ccccc12)C(=O)O)C(C)CC	CCC(C)C(NC(=O)C(CC(=O)O)NC(=O)C(CC(C)C)NC(=O)C(Cc1c[nH]cn1)NC(=O)C1CSSCC(N)C(=O)NC(C(C)O)C(=O)NC2CSSCC(NC(=O)C(CCC(=O)O)NC(=O)C(CCCCN)NC(=O)C(CC(=O)O)NC(=O)C(CCCCN)NC(=O)C(Cc3ccc(O)cc3)NC(=O)C(C(C)O)NC(=O)C(Cc3ccccc3)NC2=O)C(=O)NC(C(C)C)C(=O)NC(Cc2ccc(O)cc2)C(=O)NC(Cc2ccc(O)cc2)C(=O)N1)C(=O)NC(C(=O)NC(Cc1c[nH]c2ccccc12)C(=O)O)C(C)CC	Size	2643.091999999994	-4.396079	-8.48869787951661	-3.413114796368821	5.07558308314779	2.0260332061805713	-2.0665855993221114	3.0089974838256786	0.8227493318056294	53.14302445750073	95.07894789927036	Organic compounds	Organic Polymers	Polypeptides		Organic Polymers
ORZPRFPUQBDMNS-MEHQFLSCSA-N	InChI=1S/C70H91N15O26/c1-32(2)19-40(71)61(102)79-47(25-54(90)91)67(108)83-50(28-57(96)97)69(110)85-51(29-58(98)99)70(111)84-49(27-56(94)95)68(109)81-46(24-53(88)89)63(104)75-34(5)60(101)78-44(22-36-15-17-38(86)18-16-36)62(103)74-31-52(87)76-45(23-37-30-73-41-14-10-9-13-39(37)41)65(106)80-43(20-33(3)4)64(105)82-48(26-55(92)93)66(107)77-42(59(72)100)21-35-11-7-6-8-12-35/h6-18,30,32-34,40,42-51,73,8…	['Minigastrin, des-trp(1)-asp(5)-leu(12)-']	['L-Leucyl-L-alpha-aspartyl-L-alpha-aspartyl-L-alpha-aspartyl-L-alpha-aspartyl-L-alpha-aspartyl-L-alanyl-L-tyrosylglycyl-L-tryptophyl-L-leucyl-L-alpha-aspartyl-L-phenylalaninamide']	['101212-63-9']	CC(C)C[C@H](N)C(=O)N[C@@H](CC(O)=O)C(=O)N[C@@H](CC(O)=O)C(=O)N[C@@H](CC(O)=O)C(=O)N[C@@H](CC(O)=O)C(=O)N[C@@H](CC(O)=O)C(=O)N[C@@H](C)C(=O)N[C@@H](CC1=CC=C(O)C=C1)C(=O)NCC(=O)N[C@@H](CC1=CNC2=CC=CC=C12)C(=O)N[C@@H](CC(C)C)C(=O)N[C@@H](CC(O)=O)C(=O)N[C@@H](CC1=CC=CC=C1)C(N)=O	CC(C)CC(N)C(=O)NC(CC(=O)O)C(=O)NC(CC(=O)O)C(=O)NC(CC(=O)O)C(=O)NC(CC(=O)O)C(=O)NC(CC(=O)O)C(=O)NC(C)C(=O)NC(Cc1ccc(O)cc1)C(=O)NCC(=O)NC(Cc1c[nH]c2ccccc12)C(=O)NC(CC(C)C)C(=O)NC(CC(=O)O)C(=O)NC(Cc1ccccc1)C(N)=O	CC(C)CC(N)C(=O)NC(CC(=O)O)C(=O)NC(CC(=O)O)C(=O)NC(CC(=O)O)C(=O)NC(CC(=O)O)C(=O)NC(CC(=O)O)C(=O)NC(C)C(=O)NC(Cc1ccc(O)cc1)C(=O)NCC(=O)NC(Cc1c[nH]c2ccccc12)C(=O)NC(CC(C)C)C(=O)NC(CC(=O)O)C(=O)NC(Cc1ccccc1)C(N)=O	Size	1558.5770000000005	-3.8838542	-8.367834544027815	-3.1388008632224422	5.229033680805372	2.3088741174086618	-2.1751062809831048	3.053927399822268	0.7251292705828165	48.00424140392487	93.19602723458256	Organic compounds	Organic Polymers	Polypeptides		Organic Polymers
OSGPYAHSKOGBFY-KMHHXCEHSA-A	InChI=1S/C230H324N67O122P19S19.19Na/c1-97-55-278(217(309)256-177(97)231)141-45-131(112(400-141)70-381-422(327,328)442-136-50-146(283-66-108(12)196(302)275-228(283)320)406-118(136)76-387-427(337,338)448-140-54-150(294-93-253-154-191(294)266-214(243)270-200(154)306)409-120(140)78-389-428(339,340)446-138-52-148(292-91-250-151-186(240)246-89-248-188(151)292)407-121(138)79-390-430(343,344)450-169-124(…	['Mipomersen sodium']	[nan]	['629167-92-6']	[Na+].[Na+].[Na+].[Na+].[Na+].[Na+].[Na+].[Na+].[Na+].[Na+].[Na+].[Na+].[Na+].[Na+].[Na+].[Na+].[Na+].[Na+].[Na+].COCCO[C@H]1[C@@H](O)[C@H](COP([O-])(=O)S[C@H]2[C@H](COP([O-])(=O)S[C@H]3[C@H](COP([O-])(=O)S[C@H]4[C@H](COP([O-])(=O)S[C@@H]5[C@@H](COP([O-])(=O)S[C@H]6C[C@@H](O[C@@H]6COP([O-])(=O)S[C@H]6C[C@@H](O[C@@H]6COP([O-])(=O)S[C@H]6C[C@@H](O[C@@H]6COP([O-])(=O)S[C@H]6C[C@@H](O[C@@H]6COP([O-])…	COCCOC1C(O)C(COP(=O)([O-])SC2C(COP(=O)([O-])SC3C(COP(=O)([O-])SC4C(COP(=O)([O-])SC5C(COP(=O)([O-])SC6CC(n7cc(C)c(N)nc7=O)OC6COP(=O)([O-])SC6CC(n7cc(C)c(=O)[nH]c7=O)OC6COP(=O)([O-])SC6CC(n7cc(C)c(=O)[nH]c7=O)OC6COP(=O)([O-])SC6CC(n7cc(C)c(N)nc7=O)OC6COP(=O)([O-])SC6CC(n7cnc8c(=O)[nH]c(N)nc87)OC6COP(=O)([O-])SC6CC(n7cc(C)c(=O)[nH]c7=O)OC6COP(=O)([O-])SC6CC(n7cc(C)c(N)nc7=O)OC6COP(=O)([O-])SC6CC(n7c…	COCCOC1C(O)C(COP(=O)([O-])SC2C(COP(=O)([O-])SC3C(COP(=O)([O-])SC4C(COP(=O)([O-])SC5C(COP(=O)([O-])SC6CC(n7cc(C)c(N)nc7=O)OC6COP(=O)([O-])SC6CC(n7cc(C)c(=O)[nH]c7=O)OC6COP(=O)([O-])SC6CC(n7cc(C)c(=O)[nH]c7=O)OC6COP(=O)([O-])SC6CC(n7cc(C)c(N)nc7=O)OC6COP(=O)([O-])SC6CC(n7cnc8c(=O)[nH]c(N)nc87)OC6COP(=O)([O-])SC6CC(n7cc(C)c(=O)[nH]c7=O)OC6COP(=O)([O-])SC6CC(n7cc(C)c(N)nc7=O)OC6COP(=O)([O-])SC6CC(n7c…	Size	7594.905999999994	-4.6370425	-8.06964816555117	-3.414342120703809	4.655306044847361	2.243479874501223	-1.1891257624588734	3.4661802823884873	0.8091831590470429	38.69485869206963	125.09358195919486	Organic compounds	Nucleosides, nucleotides, and analogues	Purine nucleosides	Purine 3'-deoxyribonucleosides	Other
OTQCKZUSUGYWBD-BRHMIFOHSA-N	InChI=1S/C287H446N80O111S6/c1-24-132(17)225(359-272(462)187(122-483)350-242(432)147(41-30-33-81-289)322-258(448)170(95-197(297)384)317-206(393)108-303-233(423)148(54-67-192(292)379)313-202(389)107-310-240(430)183(118-479)355-278(468)223(130(13)14)357-265(455)174(99-201(301)388)342-266(456)180(115-369)319-208(395)110-304-235(425)150(60-73-212(400)401)323-269(459)184(119-480)352-254(444)165(90-129(…	['Lepirudin']	[nan]	['138068-37-8']	CC[C@H](C)[C@H](NC(=O)[C@H](CS)NC(=O)[C@H](CCCCN)NC(=O)[C@H](CC(N)=O)NC(=O)CNC(=O)[C@H](CCC(N)=O)NC(=O)CNC(=O)[C@H](CS)NC(=O)[C@@H](NC(=O)[C@H](CC(N)=O)NC(=O)[C@H](CO)NC(=O)CNC(=O)[C@H](CCC(O)=O)NC(=O)[C@H](CS)NC(=O)[C@H](CC(C)C)NC(=O)[C@H](CS)NC(=O)[C@H](CC(C)C)NC(=O)[C@H](CC(N)=O)NC(=O)[C@H](CCC(N)=O)NC(=O)CNC(=O)[C@H](CO)NC(=O)[C@H](CCC(O)=O)NC(=O)[C@@H](NC(=O)[C@H](CS)NC(=O)[C@H](CC(O)=O)NC(=…	CCC(C)C(NC(=O)C(CS)NC(=O)C(CCCCN)NC(=O)C(CC(N)=O)NC(=O)CNC(=O)C(CCC(N)=O)NC(=O)CNC(=O)C(CS)NC(=O)C(NC(=O)C(CC(N)=O)NC(=O)C(CO)NC(=O)CNC(=O)C(CCC(=O)O)NC(=O)C(CS)NC(=O)C(CC(C)C)NC(=O)C(CS)NC(=O)C(CC(C)C)NC(=O)C(CC(N)=O)NC(=O)C(CCC(N)=O)NC(=O)CNC(=O)C(CO)NC(=O)C(CCC(=O)O)NC(=O)C(NC(=O)C(CS)NC(=O)C(CC(=O)O)NC(=O)C(NC(=O)C(Cc1ccc(O)cc1)NC(=O)C(NC(=O)C(N)CC(C)C)C(C)O)C(C)O)C(C)O)C(C)C)C(=O)NC(CC(C)C)C…	CCC(C)C(NC(=O)C(CS)NC(=O)C(CCCCN)NC(=O)C(CC(N)=O)NC(=O)CNC(=O)C(CCC(N)=O)NC(=O)CNC(=O)C(CS)NC(=O)C(NC(=O)C(CC(N)=O)NC(=O)C(CO)NC(=O)CNC(=O)C(CCC(=O)O)NC(=O)C(CS)NC(=O)C(CC(C)C)NC(=O)C(CS)NC(=O)C(CC(C)C)NC(=O)C(CC(N)=O)NC(=O)C(CCC(N)=O)NC(=O)CNC(=O)C(CO)NC(=O)C(CCC(=O)O)NC(=O)C(NC(=O)C(CS)NC(=O)C(CC(=O)O)NC(=O)C(NC(=O)C(Cc1ccc(O)cc1)NC(=O)C(NC(=O)C(N)CC(C)C)C(C)O)C(C)O)C(C)O)C(C)C)C(=O)NC(CC(C)C)C…	Size	6985.575999999987	-4.2813263	-7.933003811161481	-3.3462101236950565	4.586793687466425	2.5628759336493006	-1.088801589214072	3.4979920982523525	0.7991360027673852	50.50513163468945	91.1578908924482	Organic compounds	Organic Polymers	Polypeptides		Organic Polymers
OVBICQMTCPFEBS-SATRDZAXSA-L	InChI=1S/C80H113ClN18O13.2C2H4O2/c1-9-84-79(85-10-2)88-38-17-15-24-60(70(104)94-62(41-49(5)6)71(105)93-61(25-16-18-39-89-80(86-11-3)87-12-4)78(112)99-40-20-26-68(99)77(111)90-50(7)69(82)103)92-73(107)64(44-53-30-35-59(102)36-31-53)97-76(110)67(48-100)98-75(109)66(46-55-21-19-37-83-47-55)96-74(108)65(43-52-28-33-58(81)34-29-52)95-72(106)63(91-51(8)101)45-54-27-32-56-22-13-14-23-57(56)42-54;2*1-2(3…	['Ganirelix acetate']	[nan]	['129311-55-3']	CC([O-])=O.CC([O-])=O.CCNC(NCC)=NCCCC[C@@H](NC(=O)[C@H](CC1=CC=C(O)C=C1)NC(=O)[C@H](CO)NC(=O)[C@@H](CC1=CN=CC=C1)NC(=O)[C@@H](CC1=CC=C(Cl)C=C1)NC(=O)[C@@H](CC1=CC2=C(C=CC=C2)C=C1)NC(C)=O)C(=O)N[C@@H](CC(C)C)C(=O)N[C@@H](CCCCN=C(NCC)NCC)C(=O)N1CCC[C@H]1C(=O)N[C@H](C)C(N)=O	CC(=O)[O-].CC(=O)[O-].CCNC(=NCCCCC(NC(=O)C(Cc1ccc(O)cc1)NC(=O)C(CO)NC(=O)C(Cc1cccnc1)NC(=O)C(Cc1ccc(Cl)cc1)NC(=O)C(Cc1ccc2ccccc2c1)NC(C)=O)C(=O)NC(CC(C)C)C(=O)NC(CCCCN=C(NCC)NCC)C(=O)N1CCCC1C(=O)NC(C)C(N)=O)NCC	CC(=O)[O-].CC(=O)[O-].CCN=C(NCC)NCCCCC(NC(=O)C(CC(C)C)NC(=O)C(CCCCN=C(NCC)NCC)NC(=O)C(Cc1ccc(O)cc1)NC(=O)C(CO)NC(=O)C(Cc1cccnc1)NC(=O)C(Cc1ccc(Cl)cc1)NC(=O)C(Cc1ccc2ccccc2c1)NC(C)=O)C(=O)N1CCCC1C(=O)NC(C)C(N)=O	Size	1688.438	-4.070812	-5.709080900616849	-3.213027214923084	2.4960536856937647	2.1566728981330328	0.5184042172108193	3.014457902904584	0.7896143878292999	53.790023309299016	88.04105120404587	Organic compounds	Organic acids and derivatives	Carboxylic acids and derivatives	Amino acids, peptides, and analogues	Organic acids and derivatives
OWMZNFCDEHGFEP-NFBCVYDUSA-N	InChI=1S/C130H220N44O40/c1-60(2)43-81(120(208)173-100(66(13)14)103(134)191)153-95(183)54-149-106(194)77(31-35-92(132)180)159-116(204)84(46-63(7)8)166-118(206)85(47-64(9)10)164-111(199)75(29-23-41-146-129(139)140)155-113(201)79(32-36-93(133)181)160-117(205)83(45-62(5)6)162-110(198)73(27-21-39-144-127(135)136)154-104(192)67(15)152-94(182)53-148-107(195)78(33-37-97(185)186)158-109(197)74(28-22-40-14…	['Synthetic human secretin']	[nan]	['108153-74-8']	[H]C(NC(=O)CNC(=O)[C@H](CC(O)=O)NC(=O)[C@H](CO)NC(=O)[C@@H](N)CC1=CN=CN1)([C@@H](C)O)C(=O)N[C@@H](CC1=CC=CC=C1)C(=O)N[C@@H]([C@@H](C)O)C(=O)N[C@@H](CO)C(=O)N[C@@H](CCC(O)=O)C(=O)N[C@@H](CC(C)C)C(=O)N[C@@H](CO)C(=O)N[C@@H](CCCNC(N)=N)C(=O)N[C@@H](CC(C)C)C(=O)N[C@@H](CCCNC(N)=N)C(=O)N[C@@H](CCC(O)=O)C(=O)NCC(=O)N[C@@H](C)C(=O)N[C@@H](CCCNC(N)=N)C(=O)N[C@@H](CC(C)C)C(=O)N[C@@H](CCC(N)=O)C(=O)N[C@@H]…	CC(C)CC(NC(=O)CNC(=O)C(CCC(N)=O)NC(=O)C(CC(C)C)NC(=O)C(CC(C)C)NC(=O)C(CCCNC(=N)N)NC(=O)C(CCC(N)=O)NC(=O)C(CC(C)C)NC(=O)C(CCCNC(=N)N)NC(=O)C(C)NC(=O)CNC(=O)C(CCC(=O)O)NC(=O)C(CCCNC(=N)N)NC(=O)C(CC(C)C)NC(=O)C(CCCNC(=N)N)NC(=O)C(CO)NC(=O)C(CC(C)C)NC(=O)C(CCC(=O)O)NC(=O)C(CO)NC(=O)C(NC(=O)C(Cc1ccccc1)NC(=O)C(NC(=O)CNC(=O)C(CC(=O)O)NC(=O)C(CO)NC(=O)C(N)Cc1cnc[nH]1)C(C)O)C(C)O)C(=O)NC(C(N)=O)C(C)C	CC(C)CC(NC(=O)CNC(=O)C(CCC(N)=O)NC(=O)C(CC(C)C)NC(=O)C(CC(C)C)NC(=O)C(CCCN=C(N)N)NC(=O)C(CCC(N)=O)NC(=O)C(CC(C)C)NC(=O)C(CCCNC(=N)N)NC(=O)C(C)NC(=O)CNC(=O)C(CCC(=O)O)NC(=O)C(CCCNC(=N)N)NC(=O)C(CC(C)C)NC(=O)C(CCCNC(=N)N)NC(=O)C(CO)NC(=O)C(CC(C)C)NC(=O)C(CCC(=O)O)NC(=O)C(CO)NC(=O)C(NC(=O)C(Cc1ccccc1)NC(=O)C(NC(=O)CNC(=O)C(CC(=O)O)NC(=O)C(CO)NC(=O)C(N)Cc1cnc[nH]1)C(C)O)C(C)O)C(=O)NC(C(N)=O)C(C)C	Size	3039.4579999999905	-4.05914	-8.315092814098128	-3.2381050864774372	5.07698772762069	2.423655927703466	-1.8322966675272871	3.244691060093403	0.7962425474967326	49.53127126326165	91.00881338048724	Organic compounds	Organic Polymers	Polypeptides		Organic Polymers
OWSIQCLPCGXETQ-SKBPJZKVSA-N	InChI=1S/C60H40Cl2N14O26S8/c61-55-67-57(71-59(69-55)65-41-25-33(103(79,80)81)20-30-22-45(107(91,92)93)49(51(77)47(30)41)75-73-39-18-14-27-6-1-3-8-35(27)53(39)109(97,98)99)63-32-16-12-29(44(24-32)106(88,89)90)13-17-37-38(10-5-11-43(37)105(85,86)87)64-58-68-56(62)70-60(72-58)66-42-26-34(104(82,83)84)21-31-23-46(108(94,95)96)50(52(78)48(31)42)76-74-40-19-15-28-7-2-4-9-36(28)54(40)110(100,101)102/h1-…	["4,4'-(Vinylenebis((3-sulpho-4,1-phenylene)imino(6-chloro-1,3,5-triazine-4,2-diyl)imino))bis(5-hydroxy-6-((1-sulpho-2-naphthyl)azo)naphthalene-2,7-disulphonic) acid"]	['5-[(4-Chloro-6-{2-[(E)-2-(4-{[4-chloro-6-({8-hydroxy-3,6-disulfo-7-[(E)-(1-sulfonaphthalen-2-yl)diazenyl]naphthalen-1-yl}amino)-1,3,5-triazin-2-yl]amino}-2-sulfophenyl)ethenyl]-3-sulfoanilino}-1,3,5-t\nriazin-2-yl)amino]-4-hydroxy-3-[(E)-(1-sulfonaphthalen-2-yl)diazenyl]naphthalene-2,7-disulfonic acid']	['94022-69-2']	OC1=C(\N=N\C2=C(C3=CC=CC=C3C=C2)S(O)(=O)=O)C(=CC2=CC(=CC(NC3=NC(Cl)=NC(NC4=CC(=C(\C=C\C5=C(NC6=NC(NC7=C8C(O)=C(\N=N\C9=C(C%10=CC=CC=C%10C=C9)S(O)(=O)=O)C(=CC8=CC(=C7)S(O)(=O)=O)S(O)(=O)=O)=NC(Cl)=N6)C=CC=C5S(O)(=O)=O)C=C4)S(O)(=O)=O)=N3)=C12)S(O)(=O)=O)S(O)(=O)=O	O=S(=O)(O)c1cc(Nc2nc(Cl)nc(Nc3ccc(C=Cc4c(Nc5nc(Cl)nc(Nc6cc(S(=O)(=O)O)cc7cc(S(=O)(=O)O)c(N=Nc8ccc9ccccc9c8S(=O)(=O)O)c(O)c67)n5)cccc4S(=O)(=O)O)c(S(=O)(=O)O)c3)n2)c2c(O)c(N=Nc3ccc4ccccc4c3S(=O)(=O)O)c(S(=O)(=O)O)cc2c1	O=S(=O)(O)c1cc(Nc2nc(Cl)nc(Nc3ccc(C=Cc4c(Nc5nc(Cl)nc(Nc6cc(S(=O)(=O)O)cc7cc(S(=O)(=O)O)c(N=Nc8ccc9ccccc9c8S(=O)(=O)O)c(O)c67)n5)cccc4S(=O)(=O)O)c(S(=O)(=O)O)c3)n2)c2c(O)c(N=Nc3ccc4ccccc4c3S(=O)(=O)O)c(S(=O)(=O)O)cc2c1	Size	1700.4940000000006	-3.7402024	-7.638020985080042	-3.1453464265845703	4.492674558495471	2.4903726823366696	-1.4074458811673656	3.085228677328106	0.5194548481997521	-181.8027059623492	-11.786740888468564	Organic compounds	Phenylpropanoids and polyketides	Stilbenes	Sulfonated stilbenes	Other
OWXXKGVQBCBSFJ-UHFFFAOYSA-N	InChI=1S/C132H250N32/c1-49-57-71-157(97-81-117(9,10)147(41)118(11,12)82-97)109-135-105(136-110(143-109)158(72-58-50-2)98-83-119(13,14)148(42)120(15,16)84-98)133-67-65-69-155(107-139-113(161(75-61-53-5)101-89-125(25,26)151(45)126(27,28)90-101)145-114(140-107)162(76-62-54-6)102-91-127(29,30)152(46)128(31,32)92-102)79-80-156(108-141-115(163(77-63-55-7)103-93-129(33,34)153(47)130(35,36)94-103)146-116…	['1,5,8,12-Tetrakis[4,6-bis(N-butyl-N-1,2,2,6,6-pentamethyl-4-piperidylamino)-1,3,5-triazin-2-yl]-1,5,8,12-tetraazadodecane']	["N~2~,N~2'~-(Ethane-1,2-diyl)bis{N~2~-[3-({4,6-bis[butyl(1,2,2,6,6-pentamethylpiperidin-4-yl)amino]-1,3,5-triazin-2-yl}amino)propyl]-N~4~,N~6~-dibutyl-N~4~,N~6~-bis(1,2,2,6,6-pentamethylpiperidin-4-yl)\n-1,3,5-triazine-2,4,6-triamine}"]	['106990-43-6']	CCCCN(C1CC(C)(C)N(C)C(C)(C)C1)C1=NC(=NC(NCCCN(CCN(CCCNC2=NC(=NC(=N2)N(CCCC)C2CC(C)(C)N(C)C(C)(C)C2)N(CCCC)C2CC(C)(C)N(C)C(C)(C)C2)C2=NC(=NC(=N2)N(CCCC)C2CC(C)(C)N(C)C(C)(C)C2)N(CCCC)C2CC(C)(C)N(C)C(C)(C)C2)C2=NC(=NC(=N2)N(CCCC)C2CC(C)(C)N(C)C(C)(C)C2)N(CCCC)C2CC(C)(C)N(C)C(C)(C)C2)=N1)N(CCCC)C1CC(C)(C)N(C)C(C)(C)C1	CCCCN(c1nc(NCCCN(CCN(CCCNc2nc(N(CCCC)C3CC(C)(C)N(C)C(C)(C)C3)nc(N(CCCC)C3CC(C)(C)N(C)C(C)(C)C3)n2)c2nc(N(CCCC)C3CC(C)(C)N(C)C(C)(C)C3)nc(N(CCCC)C3CC(C)(C)N(C)C(C)(C)C3)n2)c2nc(N(CCCC)C3CC(C)(C)N(C)C(C)(C)C3)nc(N(CCCC)C3CC(C)(C)N(C)C(C)(C)C3)n2)nc(N(CCCC)C2CC(C)(C)N(C)C(C)(C)C2)n1)C1CC(C)(C)N(C)C(C)(C)C1	CCCCN(c1nc(NCCCN(CCN(CCCNc2nc(N(CCCC)C3CC(C)(C)N(C)C(C)(C)C3)nc(N(CCCC)C3CC(C)(C)N(C)C(C)(C)C3)n2)c2nc(N(CCCC)C3CC(C)(C)N(C)C(C)(C)C3)nc(N(CCCC)C3CC(C)(C)N(C)C(C)(C)C3)n2)c2nc(N(CCCC)C3CC(C)(C)N(C)C(C)(C)C3)nc(N(CCCC)C3CC(C)(C)N(C)C(C)(C)C3)n2)nc(N(CCCC)C2CC(C)(C)N(C)C(C)(C)C2)n1)C1CC(C)(C)N(C)C(C)(C)C1	Size	2285.675999999996	-4.5531993	-7.849393478134307	-3.4534213421578537	4.395972135976454	1.8058153760052018	-1.4903788099861361	2.9055933259903175	0.7762521759731363	23.973282659016448	0.7903642428152399	Organic compounds	Organic nitrogen compounds	Organonitrogen compounds	Amines	Organic nitrogen compounds
PCSVPANSTHPUTK-UHFFFAOYNA-N	InChI=1/C210H362O31/c1-11-21-31-41-51-61-71-81-91-101-111-121-131-141-151-161-201(213)232-191(171-211)173-223-175-193(234-203(215)163-153-143-133-123-113-103-93-83-73-63-53-43-33-23-13-3)177-225-179-195(236-205(217)165-155-145-135-125-115-105-95-85-75-65-55-45-35-25-15-5)181-227-183-197(238-207(219)167-157-147-137-127-117-107-97-87-77-67-57-47-37-27-17-7)185-229-187-199(240-209(221)169-159-149-13…	['1,2,3-Propanetriol, decamer, deca-9,12-octadecadienoate']	[nan]	['68900-96-9']	CCCCCC=CCC=CCCCCCCCC(=O)OC(CO)COCC(COCC(COCC(COCC(COCC(COCC(COCC(COCC(COCC(CO)OC(=O)CCCCCCCC=CCC=CCCCCC)OC(=O)CCCCCCCC=CCC=CCCCCC)OC(=O)CCCCCCCC=CCC=CCCCCC)OC(=O)CCCCCCCC=CCC=CCCCCC)OC(=O)CCCCCCCC=CCC=CCCCCC)OC(=O)CCCCCCCC=CCC=CCCCCC)OC(=O)CCCCCCCC=CCC=CCCCCC)OC(=O)CCCCCCCC=CCC=CCCCCC)OC(=O)CCCCCCCC=CCC=CCCCCC	CCCCCC=CCC=CCCCCCCCC(=O)OC(CO)COCC(COCC(COCC(COCC(COCC(COCC(COCC(COCC(COCC(CO)OC(=O)CCCCCCCC=CCC=CCCCCC)OC(=O)CCCCCCCC=CCC=CCCCCC)OC(=O)CCCCCCCC=CCC=CCCCCC)OC(=O)CCCCCCCC=CCC=CCCCCC)OC(=O)CCCCCCCC=CCC=CCCCCC)OC(=O)CCCCCCCC=CCC=CCCCCC)OC(=O)CCCCCCCC=CCC=CCCCCC)OC(=O)CCCCCCCC=CCC=CCCCCC)OC(=O)CCCCCCCC=CCC=CCCCCC	CCCCCC=CCC=CCCCCCCCC(=O)OC(CO)COCC(COCC(COCC(COCC(COCC(COCC(COCC(COCC(COCC(CO)OC(=O)CCCCCCCC=CCC=CCCCCC)OC(=O)CCCCCCCC=CCC=CCCCCC)OC(=O)CCCCCCCC=CCC=CCCCCC)OC(=O)CCCCCCCC=CCC=CCCCCC)OC(=O)CCCCCCCC=CCC=CCCCCC)OC(=O)CCCCCCCC=CCC=CCCCCC)OC(=O)CCCCCCCC=CCC=CCCCCC)OC(=O)CCCCCCCC=CCC=CCCCCC)OC(=O)CCCCCCCC=CCC=CCCCCC	Size	3383.1749999999965	-4.19528	-8.084712677709526	-3.45852383657833	4.626188841131196	2.3340443778457463	-1.5553882147815365	3.070800626349659	0.4166666666666667	135.46496393214863	-35.05472092197449	Organic compounds	Lipids and lipid-like molecules	Glycerolipids	Other glycerolipids	Lipids and lipid-like molecules
PEASPLKKXBYDKL-FXEVSJAOSA-N	InChI=1S/C204H301N51O64/c1-20-102(15)166(253-195(310)137(75-100(11)12)239-200(315)150(93-258)251-190(305)143(82-112-90-215-95-219-112)248-203(318)167(103(16)21-2)254-196(311)138(76-101(13)14)240-201(316)151(94-259)252-204(319)168(105(18)260)255-197(312)139(221-106(19)261)78-108-45-47-113(262)48-46-108)202(317)233-131(58-68-164(280)281)178(293)228-130(57-67-163(278)279)182(297)250-149(92-257)198(3…	['Enfuvirtide']	[nan]	['159519-65-0']	CC[C@H](C)[C@H](NC(=O)[C@H](CC(C)C)NC(=O)[C@H](CO)NC(=O)[C@H](CC1=CN=CN1)NC(=O)[C@@H](NC(=O)[C@H](CC(C)C)NC(=O)[C@H](CO)NC(=O)[C@@H](NC(=O)[C@H](CC1=CC=C(O)C=C1)NC(C)=O)[C@@H](C)O)[C@@H](C)CC)C(=O)N[C@@H](CCC(O)=O)C(=O)N[C@@H](CCC(O)=O)C(=O)N[C@@H](CO)C(=O)N[C@@H](CCC(N)=O)C(=O)N[C@@H](CC(N)=O)C(=O)N[C@@H](CCC(N)=O)C(=O)N[C@@H](CCC(N)=O)C(=O)N[C@@H](CCC(O)=O)C(=O)N[C@@H](CCCCN)C(=O)N[C@@H](CC(N)=…	CCC(C)C(NC(=O)C(CC(C)C)NC(=O)C(CO)NC(=O)C(Cc1cnc[nH]1)NC(=O)C(NC(=O)C(CC(C)C)NC(=O)C(CO)NC(=O)C(NC(=O)C(Cc1ccc(O)cc1)NC(C)=O)C(C)O)C(C)CC)C(=O)NC(CCC(=O)O)C(=O)NC(CCC(=O)O)C(=O)NC(CO)C(=O)NC(CCC(N)=O)C(=O)NC(CC(N)=O)C(=O)NC(CCC(N)=O)C(=O)NC(CCC(N)=O)C(=O)NC(CCC(=O)O)C(=O)NC(CCCCN)C(=O)NC(CC(N)=O)C(=O)NC(CCC(=O)O)C(=O)NC(CCC(N)=O)C(=O)NC(CCC(=O)O)C(=O)NC(CC(C)C)C(=O)NC(CC(C)C)C(=O)NC(CCC(=O)O)C(=O…	CCC(C)C(NC(=O)C(CC(C)C)NC(=O)C(CO)NC(=O)C(Cc1c[nH]cn1)NC(=O)C(NC(=O)C(CC(C)C)NC(=O)C(CO)NC(=O)C(NC(=O)C(Cc1ccc(O)cc1)NC(C)=O)C(C)O)C(C)CC)C(=O)NC(CCC(=O)O)C(=O)NC(CCC(=O)O)C(=O)NC(CO)C(=O)NC(CCC(N)=O)C(=O)NC(CC(N)=O)C(=O)NC(CCC(N)=O)C(=O)NC(CCC(N)=O)C(=O)NC(CCC(=O)O)C(=O)NC(CCCCN)C(=O)NC(CC(N)=O)C(=O)NC(CCC(=O)O)C(=O)NC(CCC(N)=O)C(=O)NC(CCC(=O)O)C(=O)NC(CC(C)C)C(=O)NC(CC(C)C)C(=O)NC(CCC(=O)O)C(=O…	Size	4491.944999999988	-5.226898	-8.151468869548877	-3.6126102103133437	4.538858659235533	1.4255362495456714	-1.4990344394890076	3.0398242197465257	0.7933385625785162	49.43331464938802	92.0019936487548	Organic compounds	Organic Polymers	Polypeptides		Organic Polymers
PHJMYIZRWPMXJN-UHFFFAOYSA-N	InChI=1S/C156H314/c1-4-5-6-7-8-9-10-11-12-13-14-15-16-17-18-19-20-21-22-23-24-25-26-27-28-29-30-31-32-33-34-35-36-37-38-39-40-41-42-43-44-45-46-47-48-49-50-51-52-53-54-55-56-57-58-59-60-61-62-63-64-65-66-67-68-69-70-71-72-73-74-75-76-77-78-79-80-81-82-83-84-85-86-87-88-89-90-91-92-93-94-95-96-97-98-99-100-101-102-103-104-105-106-107-108-109-110-111-112-113-114-115-116-117-118-119-120-121-122-123-…	['2-Methylpentapentacontahectane']	['2-Methylpentapentacontahectane']	['179268-63-4']	CCCCCCCCCCCCCCCCCCCCCCCCCCCCCCCCCCCCCCCCCCCCCCCCCCCCCCCCCCCCCCCCCCCCCCCCCCCCCCCCCCCCCCCCCCCCCCCCCCCCCCCCCCCCCCCCCCCCCCCCCCCCCCCCCCCCCCCCCCCCCCCCCCCCCCCCCC(C)C	CCCCCCCCCCCCCCCCCCCCCCCCCCCCCCCCCCCCCCCCCCCCCCCCCCCCCCCCCCCCCCCCCCCCCCCCCCCCCCCCCCCCCCCCCCCCCCCCCCCCCCCCCCCCCCCCCCCCCCCCCCCCCCCCCCCCCCCCCCCCCCCCCCCCCCCCCC(C)C	CCCCCCCCCCCCCCCCCCCCCCCCCCCCCCCCCCCCCCCCCCCCCCCCCCCCCCCCCCCCCCCCCCCCCCCCCCCCCCCCCCCCCCCCCCCCCCCCCCCCCCCCCCCCCCCCCCCCCCCCCCCCCCCCCCCCCCCCCCCCCCCCCCCCCCCCCC(C)C	Size	2190.228000000001	-3.37343	-6.276334825529114	-2.7949036329626384	3.4814311925664754	2.9670593182171623	0.06415450117758487	3.5455856937440604	0.27	129.97274019679284	-89.86448907324989	Organic compounds	Hydrocarbons	Saturated hydrocarbons		Other
PHOQLWOIWDIYFR-WUCXBFDXSA-N	InChI=1S/C69H91Cl2N17O14/c1-37(2)30-51(59(93)82-50(13-8-28-77-69(74)75)66(100)88-29-9-14-57(88)65(99)79-38(3)67(101)102)83-58(92)49(12-7-27-76-68(72)73)81-61(95)53(33-42-19-25-46(91)26-20-42)85-64(98)56(36-89)87-63(97)55(34-43-35-78-48-11-6-5-10-47(43)48)86-62(96)54(32-41-17-23-45(71)24-18-41)84-60(94)52(80-39(4)90)31-40-15-21-44(70)22-16-40/h5-6,10-11,15-26,35,37-38,49-57,78,89,91H,7-9,12-14,27-…	['APTAA-LHRH']	['N-Acetyl-4-chloro-D-phenylalanyl-4-chloro-D-phenylalanyl-D-tryptophyl-L-seryl-L-tyrosyl-N~5~-(diaminomethylidene)-D-ornithyl-L-leucyl-N~5~-(diaminomethylidene)-L-ornithyl-L-prolyl-D-alanine']	['83539-08-6']	CC(C)C[C@H](NC(=O)[C@@H](CCCN=C(N)N)NC(=O)[C@H](CC1=CC=C(O)C=C1)NC(=O)[C@H](CO)NC(=O)[C@@H](CC1=CNC2=CC=CC=C12)NC(=O)[C@@H](CC1=CC=C(Cl)C=C1)NC(=O)[C@@H](CC1=CC=C(Cl)C=C1)NC(C)=O)C(=O)N[C@@H](CCCN=C(N)N)C(=O)N1CCC[C@H]1C(=O)N[C@H](C)C(O)=O	CC(=O)NC(Cc1ccc(Cl)cc1)C(=O)NC(Cc1ccc(Cl)cc1)C(=O)NC(Cc1c[nH]c2ccccc12)C(=O)NC(CO)C(=O)NC(Cc1ccc(O)cc1)C(=O)NC(CCCN=C(N)N)C(=O)NC(CC(C)C)C(=O)NC(CCCN=C(N)N)C(=O)N1CCCC1C(=O)NC(C)C(=O)O	CC(=O)NC(Cc1ccc(Cl)cc1)C(=O)NC(Cc1ccc(Cl)cc1)C(=O)NC(Cc1c[nH]c2ccccc12)C(=O)NC(CO)C(=O)NC(Cc1ccc(O)cc1)C(=O)NC(CCCN=C(N)N)C(=O)NC(CC(C)C)C(=O)NC(CCCN=C(N)N)C(=O)N1CCCC1C(=O)NC(C)C(=O)O	Size	1453.4980000000005	-3.9447825	-5.470155151637904	-3.155431227228132	2.314723924409772	2.2176319320974542	0.6922592868837051	3.0069832112934773	0.76968792994787	53.1772732316956	89.14754928916449	Organic compounds	Organic Polymers	Polypeptides		Organic Polymers
PKIRAEQPPBVUGH-UHFFFAOYSA-A	InChI=1S/C148H259N6O113P27S27/c149-143-1-29-153(147(157)151-143)145-57-87(156)116(240-145)60-212-268(159,295)241-88-3-31-186-117(88)61-213-269(160,296)242-89-4-32-187-118(89)62-214-270(161,297)243-90-5-33-188-119(90)63-215-271(162,298)244-91-6-34-189-120(91)64-216-272(163,299)245-92-7-35-190-121(92)65-217-273(164,300)246-93-8-36-191-122(93)66-218-274(165,301)247-94-9-37-192-123(94)67-219-275(166,…	['(26oligoPO2Sddribose)DiC']	[nan]	['130004-41-0']	NC1=NC(=O)N(C=C1)C1CC(O)C(COP([O-])(=S)OC2CCOC2COP([O-])(=S)OC2CCOC2COP([O-])(=S)OC2CCOC2COP([O-])(=S)OC2CCOC2COP([O-])(=S)OC2CCOC2COP([O-])(=S)OC2CCOC2COP([O-])(=S)OC2CCOC2COP([O-])(=S)OC2CCOC2COP([O-])(=S)OC2CCOC2COP([O-])(=S)OC2CCOC2COP([O-])(=S)OC2CCOC2COP([O-])(=S)OC2CCOC2COP([O-])(=S)OC2CCOC2COP([O-])(=S)OC2CCOC2COP([O-])(=S)OC2CCOC2COP([O-])(=S)OC2CCOC2COP([O-])(=S)OC2CCOC2COP([O-])(=S)OC2…	Nc1ccn(C2CC(O)C(COP([O-])(=S)OC3CCOC3COP([O-])(=S)OC3CCOC3COP([O-])(=S)OC3CCOC3COP([O-])(=S)OC3CCOC3COP([O-])(=S)OC3CCOC3COP([O-])(=S)OC3CCOC3COP([O-])(=S)OC3CCOC3COP([O-])(=S)OC3CCOC3COP([O-])(=S)OC3CCOC3COP([O-])(=S)OC3CCOC3COP([O-])(=S)OC3CCOC3COP([O-])(=S)OC3CCOC3COP([O-])(=S)OC3CCOC3COP([O-])(=S)OC3CCOC3COP([O-])(=S)OC3CCOC3COP([O-])(=S)OC3CCOC3COP([O-])(=S)OC3CCOC3COP([O-])(=S)OC3CCOC3COP([…	Nc1ccn(C2CC(O)C(COP([O-])(=S)OC3CCOC3COP([O-])(=S)OC3CCOC3COP([O-])(=S)OC3CCOC3COP([O-])(=S)OC3CCOC3COP([O-])(=S)OC3CCOC3COP([O-])(=S)OC3CCOC3COP([O-])(=S)OC3CCOC3COP([O-])(=S)OC3CCOC3COP([O-])(=S)OC3CCOC3COP([O-])(=S)OC3CCOC3COP([O-])(=S)OC3CCOC3COP([O-])(=S)OC3CCOC3COP([O-])(=S)OC3CCOC3COP([O-])(=S)OC3CCOC3COP([O-])(=S)OC3CCOC3COP([O-])(=S)OC3CCOC3COP([O-])(=S)OC3CCOC3COP([O-])(=S)OC3CCOC3COP([…	Size	5605.5199999999895	-4.5097575	-7.033817982153201	-3.3743579455137453	3.659460036639456	2.2388584124511324	-0.28520207572078626	3.3742579609186696	0.8027060275587028	44.42925081475401	129.3338854718581	Organic compounds	Organic Polymers	Phosphorothioate polynucleotides		Organic Polymers
PNMZQWKBJIQQJL-FAUHKOHMSA-N	InChI=1S/C208H343N59O64S2/c1-30-106(20)161(263-198(323)147-49-41-75-266(147)204(329)148-50-42-76-267(148)203(328)132(59-68-158(286)287)246-179(304)126(55-64-154(278)279)235-169(294)117(210)93-268)200(325)260-146(95-270)197(322)253-137(83-102(12)13)189(314)256-144(90-159(288)289)194(319)252-139(85-104(16)17)195(320)265-164(113(27)271)202(327)258-140(86-114-43-34-33-35-44-114)190(315)254-142(88-116…	['Corticotropin-releasing factor (Canis familiaris)']	[nan]	['156858-41-2']	CC[C@H](C)[C@H](NC(=O)[C@@H](NC(=O)[C@H](CCC(O)=O)NC(=O)[C@H](CCSC)NC(=O)[C@H](CC(C)C)NC(=O)[C@H](CCCCN)NC(=O)[C@H](CCCNC(N)=N)NC(=O)[C@H](CC(N)=O)NC(=O)[C@H](CO)NC(=O)[C@H](CC1=CN=CN1)NC(=O)[C@H](C)NC(=O)[C@H](CCC(N)=O)NC(=O)[C@H](CCC(N)=O)NC(=O)[C@H](C)NC(=O)[C@H](CC(C)C)NC(=O)[C@H](CCC(N)=O)NC(=O)[C@H](CCC(O)=O)NC(=O)[C@H](C)NC(=O)[C@H](CCCNC(N)=N)NC(=O)[C@H](C)NC(=O)[C@H](CCSC)NC(=O)[C@H](CCC…	CCC(C)C(NC(=O)C(NC(=O)C(CCC(=O)O)NC(=O)C(CCSC)NC(=O)C(CC(C)C)NC(=O)C(CCCCN)NC(=O)C(CCCNC(=N)N)NC(=O)C(CC(N)=O)NC(=O)C(CO)NC(=O)C(Cc1cnc[nH]1)NC(=O)C(C)NC(=O)C(CCC(N)=O)NC(=O)C(CCC(N)=O)NC(=O)C(C)NC(=O)C(CC(C)C)NC(=O)C(CCC(N)=O)NC(=O)C(CCC(=O)O)NC(=O)C(C)NC(=O)C(CCCNC(=N)N)NC(=O)C(C)NC(=O)C(CCSC)NC(=O)C(CCC(=O)O)NC(=O)C(CC(C)C)NC(=O)C(NC(=O)C(CCC(=O)O)NC(=O)C(CCCNC(=N)N)NC(=O)C(CC(C)C)NC(=O)C(CC(C…	CCC(C)C(NC(=O)C(NC(=O)C(CCC(=O)O)NC(=O)C(CCSC)NC(=O)C(CC(C)C)NC(=O)C(CCCCN)NC(=O)C(CCCN=C(N)N)NC(=O)C(CC(N)=O)NC(=O)C(CO)NC(=O)C(Cc1cnc[nH]1)NC(=O)C(C)NC(=O)C(CCC(N)=O)NC(=O)C(CCC(N)=O)NC(=O)C(C)NC(=O)C(CC(C)C)NC(=O)C(CCC(N)=O)NC(=O)C(CCC(=O)O)NC(=O)C(C)NC(=O)C(CCCNC(=N)N)NC(=O)C(C)NC(=O)C(CCSC)NC(=O)C(CCC(=O)O)NC(=O)C(CC(C)C)NC(=O)C(NC(=O)C(CCC(=O)O)NC(=O)C(CCCNC(=N)N)NC(=O)C(CC(C)C)NC(=O)C(CC(C…	Size	4758.514999999988	-4.21604	-7.214823081982797	-3.3058567205253664	3.908966361457431	2.4614313108414563	-0.5373516393310207	3.3716147221264103	0.8178247961501917	50.264544264914704	90.54598317666692	Organic compounds	Organic Polymers	Polypeptides		Organic Polymers
PNWKYFDVRJAVOG-RMIZAXMOSA-A	InChI=1S/C27H50N2O70S16.16Na/c30-24(20(96-112(68,69)70)16(92-108(56,57)58)12(10(88-104(44,45)46)6-82-102(38,39)40)86-26-22(98-114(74,75)76)18(94-110(62,63)64)14(90-106(50,51)52)8(84-26)4-80-100(32,33)34)28-2-1-3-29-25(31)21(97-113(71,72)73)17(93-109(59,60)61)13(11(89-105(47,48)49)7-83-103(41,42)43)87-27-23(99-115(77,78)79)19(95-111(65,66)67)15(91-107(53,54)55)9(85-27)5-81-101(35,36)37;;;;;;;;;;;;…	['Aprosulate sodium']	[nan]	['123072-45-7']	[NaH].[NaH].[NaH].[NaH].[NaH].[NaH].[NaH].[NaH].[NaH].[NaH].[NaH].[NaH].[NaH].[NaH].[NaH].[NaH].[H][C@@]1(O[C@H]([C@@H](COS([O-])(=O)=O)OS([O-])(=O)=O)[C@H](OS([O-])(=O)=O)[C@@H](OS([O-])(=O)=O)C(=O)NCCCNC(=O)[C@H](OS([O-])(=O)=O)[C@@H](OS([O-])(=O)=O)[C@H](O[C@]2([H])O[C@H](COS([O-])(=O)=O)[C@H](OS([O-])(=O)=O)[C@H](OS([O-])(=O)=O)[C@H]2OS([O-])(=O)=O)[C@@H](COS([O-])(=O)=O)OS([O-])(=O)=O)O[C@H]…	O=C(NCCCNC(=O)C(OS(=O)(=O)[O-])C(OS(=O)(=O)[O-])C(OC1OC(COS(=O)(=O)[O-])C(OS(=O)(=O)[O-])C(OS(=O)(=O)[O-])C1OS(=O)(=O)[O-])C(COS(=O)(=O)[O-])OS(=O)(=O)[O-])C(OS(=O)(=O)[O-])C(OS(=O)(=O)[O-])C(OC1OC(COS(=O)(=O)[O-])C(OS(=O)(=O)[O-])C(OS(=O)(=O)[O-])C1OS(=O)(=O)[O-])C(COS(=O)(=O)[O-])OS(=O)(=O)[O-].[NaH].[NaH].[NaH].[NaH].[NaH].[NaH].[NaH].[NaH].[NaH].[NaH].[NaH].[NaH].[NaH].[NaH].[NaH].[NaH]	O=C(NCCCNC(=O)C(OS(=O)(=O)[O-])C(OS(=O)(=O)[O-])C(OC1OC(COS(=O)(=O)[O-])C(OS(=O)(=O)[O-])C(OS(=O)(=O)[O-])C1OS(=O)(=O)[O-])C(COS(=O)(=O)[O-])OS(=O)(=O)[O-])C(OS(=O)(=O)[O-])C(OS(=O)(=O)[O-])C(OC1OC(COS(=O)(=O)[O-])C(OS(=O)(=O)[O-])C(OS(=O)(=O)[O-])C1OS(=O)(=O)[O-])C(COS(=O)(=O)[O-])OS(=O)(=O)[O-].[NaH].[NaH].[NaH].[NaH].[NaH].[NaH].[NaH].[NaH].[NaH].[NaH].[NaH].[NaH].[NaH].[NaH].[NaH].[NaH]	Size	2403.552999999996	-3.998138	-7.030296315565513	-3.0903838592283637	3.9399124563371495	2.3827157468245415	-0.649442612502653	3.2904698438344964	0.811193273973803	57.19357896138453	156.57966775749708	Organic compounds	Lipids and lipid-like molecules	Fatty Acyls	Fatty acyl glycosides	Lipids and lipid-like molecules
PRIVBYDFWSFUFP-RJLJEYQFSA-N	InChI=1S/C147H253N45O43/c1-18-75(9)113(140(229)167-81(15)120(209)188-114(76(10)19-2)141(230)168-82(16)121(210)189-115(77(11)20-3)142(231)178-94(47-50-106(154)198)123(212)164-66-108(200)163-68-110(202)192-60-36-46-105(192)139(228)179-97(145(234)235)45-35-59-161-147(158)159)187-109(201)67-165-124(213)95(48-51-111(203)204)176-138(227)104(72-196)186-143(232)116(78(12)21-4)190-130(219)93(44-34-58-160-…	['Cecropin P1-LI']	['L-Seryl-L-tryptophyl-L-leucyl-L-seryl-L-lysyl-L-threonyl-L-alanyl-L-lysyl-L-lysyl-L-leucyl-L-alpha-glutamyl-L-asparaginyl-L-seryl-L-alanyl-L-lysyl-L-lysyl-L-arginyl-L-isoleucyl-L-seryl-L-alpha-glutamy\nlglycyl-L-isoleucyl-L-alanyl-L-isoleucyl-L-alanyl-L-isoleucyl-L-glutaminylglycylglycyl-L-prolyl-L-arginine']	['125667-96-1']	CC[C@H](C)[C@H](NC(=O)CNC(=O)[C@H](CCC(O)=O)NC(=O)[C@H](CO)NC(=O)[C@@H](NC(=O)[C@H](CCCNC(N)=N)NC(=O)[C@H](CCCCN)NC(=O)[C@H](CCCCN)NC(=O)[C@H](C)NC(=O)[C@H](CO)NC(=O)[C@H](CC(N)=O)NC(=O)[C@H](CCC(O)=O)NC(=O)[C@H](CC(C)C)NC(=O)[C@H](CCCCN)NC(=O)[C@H](CCCCN)NC(=O)[C@H](C)NC(=O)[C@@H](NC(=O)[C@H](CCCCN)NC(=O)[C@H](CO)NC(=O)[C@H](CC(C)C)NC(=O)[C@H](CC1=CNC2=CC=CC=C12)NC(=O)[C@@H](N)CO)[C@@H](C)O)[C@@…	CCC(C)C(NC(=O)CNC(=O)C(CCC(=O)O)NC(=O)C(CO)NC(=O)C(NC(=O)C(CCCNC(=N)N)NC(=O)C(CCCCN)NC(=O)C(CCCCN)NC(=O)C(C)NC(=O)C(CO)NC(=O)C(CC(N)=O)NC(=O)C(CCC(=O)O)NC(=O)C(CC(C)C)NC(=O)C(CCCCN)NC(=O)C(CCCCN)NC(=O)C(C)NC(=O)C(NC(=O)C(CCCCN)NC(=O)C(CO)NC(=O)C(CC(C)C)NC(=O)C(Cc1c[nH]c2ccccc12)NC(=O)C(N)CO)C(C)O)C(C)CC)C(=O)NC(C)C(=O)NC(C(=O)NC(C)C(=O)NC(C(=O)NC(CCC(N)=O)C(=O)NCC(=O)NCC(=O)N1CCCC1C(=O)NC(CCCNC(=…	CCC(C)C(NC(=O)CNC(=O)C(CCC(=O)O)NC(=O)C(CO)NC(=O)C(NC(=O)C(CCCN=C(N)N)NC(=O)C(CCCCN)NC(=O)C(CCCCN)NC(=O)C(C)NC(=O)C(CO)NC(=O)C(CC(N)=O)NC(=O)C(CCC(=O)O)NC(=O)C(CC(C)C)NC(=O)C(CCCCN)NC(=O)C(CCCCN)NC(=O)C(C)NC(=O)C(NC(=O)C(CCCCN)NC(=O)C(CO)NC(=O)C(CC(C)C)NC(=O)C(Cc1c[nH]c2ccccc12)NC(=O)C(N)CO)C(C)O)C(C)CC)C(=O)NC(C)C(=O)NC(C(=O)NC(C)C(=O)NC(C(=O)NC(CCC(N)=O)C(=O)NCC(=O)NCC(=O)N1CCCC1C(=O)NC(CCCNC(=…	Size	3338.9129999999905	-4.587417	-8.1687730090978	-3.5624928308374155	4.606280178260384	1.9361879715523675	-1.6451679060398883	2.961112272220496	0.812036711654407	50.43617799210602	90.71433772356426	Organic compounds	Organic Polymers	Polypeptides		Organic Polymers
PSHRXNWYHPYFQX-OXFOZPMTSA-N	InChI=1S/C106H177N35O35S/c1-12-52(8)83(141-95(168)61(21-17-40-121-106(117)118)126-86(159)54(10)123-87(160)57(108)36-41-177-11)103(176)134-65(29-34-79(151)152)94(167)137-70(45-74(110)144)101(174)132-64(28-33-78(149)150)92(165)128-59(19-15-38-119-104(113)114)90(163)131-63(27-32-77(147)148)93(166)130-62(26-31-73(109)143)88(161)124-53(9)85(158)122-48-76(146)125-67(42-49(2)3)97(170)138-71(46-75(111)14…	['Urotensin I']	['L-Methionyl-L-alanyl-L-arginyl-L-isoleucyl-L-alpha-glutamyl-L-asparaginyl-L-alpha-glutamyl-L-arginyl-L-alpha-glutamyl-L-glutaminyl-L-alanylglycyl-L-leucyl-L-asparaginyl-L-arginyl-L-lysyl-L-tyrosyl-L-l\neucyl-L-alpha-aspartyl-L-alpha-glutamyl-L-valinamide']	['9047-54-5']	CC[C@H](C)[C@H](NC(=O)[C@H](CCCNC(N)=N)NC(=O)[C@H](C)NC(=O)[C@@H](N)CCSC)C(=O)N[C@@H](CCC(O)=O)C(=O)N[C@@H](CC(N)=O)C(=O)N[C@@H](CCC(O)=O)C(=O)N[C@@H](CCCNC(N)=N)C(=O)N[C@@H](CCC(O)=O)C(=O)N[C@@H](CCC(N)=O)C(=O)N[C@@H](C)C(=O)NCC(=O)N[C@@H](CC(C)C)C(=O)N[C@@H](CC(N)=O)C(=O)N[C@@H](CCCNC(N)=N)C(=O)N[C@@H](CCCCN)C(=O)N[C@@H](CC1=CC=C(O)C=C1)C(=O)N[C@@H](CC(C)C)C(=O)N[C@@H](CC(O)=O)C(=O)N[C@@H](CCC(…	CCC(C)C(NC(=O)C(CCCNC(=N)N)NC(=O)C(C)NC(=O)C(N)CCSC)C(=O)NC(CCC(=O)O)C(=O)NC(CC(N)=O)C(=O)NC(CCC(=O)O)C(=O)NC(CCCNC(=N)N)C(=O)NC(CCC(=O)O)C(=O)NC(CCC(N)=O)C(=O)NC(C)C(=O)NCC(=O)NC(CC(C)C)C(=O)NC(CC(N)=O)C(=O)NC(CCCNC(=N)N)C(=O)NC(CCCCN)C(=O)NC(Cc1ccc(O)cc1)C(=O)NC(CC(C)C)C(=O)NC(CC(=O)O)C(=O)NC(CCC(=O)O)C(=O)NC(C(N)=O)C(C)C	CCC(C)C(NC(=O)C(CCCN=C(N)N)NC(=O)C(C)NC(=O)C(N)CCSC)C(=O)NC(CCC(=O)O)C(=O)NC(CC(N)=O)C(=O)NC(CCC(=O)O)C(=O)NC(CCCNC(=N)N)C(=O)NC(CCC(=O)O)C(=O)NC(CCC(N)=O)C(=O)NC(C)C(=O)NCC(=O)NC(CC(C)C)C(=O)NC(CC(N)=O)C(=O)NC(CCCNC(=N)N)C(=O)NC(CCCCN)C(=O)NC(Cc1ccc(O)cc1)C(=O)NC(CC(C)C)C(=O)NC(CC(=O)O)C(=O)NC(CCC(=O)O)C(=O)NC(C(N)=O)C(C)C	Size	2533.8589999999967	-4.116314	-6.235884801088028	-3.216423098006823	3.0194617030812054	2.287468499596961	0.16789764322984221	3.1873593463110477	0.7797463822940267	49.26949005998325	90.8592725056414	Organic compounds	Organic Polymers	Polypeptides		Organic Polymers
PSVZDGCWLMTFEU-UHFFFAOYSA-N	InChI=1S/C96H108N2O18S/c1-93(2,69-17-37-83(38-18-69)109-57-87-61-113-87)65-9-29-79(30-10-65)105-53-75(99)49-97(50-76(100)54-106-80-31-11-66(12-32-80)94(3,4)70-19-39-84(40-20-70)110-58-88-62-114-88)73-25-45-91(46-26-73)117(103,104)92-47-27-74(28-48-92)98(51-77(101)55-107-81-33-13-67(14-34-81)95(5,6)71-21-41-85(42-22-71)111-59-89-63-115-89)52-78(102)56-108-82-35-15-68(16-36-82)96(7,8)72-23-43-86(44…	["2-Propanol, 1,1',1'',1'''-[sulfonylbis(4,1-phenylenenitrilo)]tetrakis[3-[4-[1-methyl-1-[4-(2-oxiranylmethoxy)phenyl]ethyl]phenoxy]-"]	["1,1',1'',1'''-{Sulfonylbis[(4,1-phenylene)nitrilo]}tetrakis{3-[4-(2-{4-[(oxiran-2-yl)methoxy]phenyl}propan-2-yl)phenoxy]propan-2-ol}"]	['146504-32-7']	CC(C)(C1=CC=C(OCC(O)CN(CC(O)COC2=CC=C(C=C2)C(C)(C)C2=CC=C(OCC3CO3)C=C2)C2=CC=C(C=C2)S(=O)(=O)C2=CC=C(C=C2)N(CC(O)COC2=CC=C(C=C2)C(C)(C)C2=CC=C(OCC3CO3)C=C2)CC(O)COC2=CC=C(C=C2)C(C)(C)C2=CC=C(OCC3CO3)C=C2)C=C1)C1=CC=C(OCC2CO2)C=C1	CC(C)(c1ccc(OCC(O)CN(CC(O)COc2ccc(C(C)(C)c3ccc(OCC4CO4)cc3)cc2)c2ccc(S(=O)(=O)c3ccc(N(CC(O)COc4ccc(C(C)(C)c5ccc(OCC6CO6)cc5)cc4)CC(O)COc4ccc(C(C)(C)c5ccc(OCC6CO6)cc5)cc4)cc3)cc2)cc1)c1ccc(OCC2CO2)cc1	CC(C)(c1ccc(OCC(O)CN(CC(O)COc2ccc(C(C)(C)c3ccc(OCC4CO4)cc3)cc2)c2ccc(S(=O)(=O)c3ccc(N(CC(O)COc4ccc(C(C)(C)c5ccc(OCC6CO6)cc5)cc4)CC(O)COc4ccc(C(C)(C)c5ccc(OCC6CO6)cc5)cc4)cc3)cc2)cc1)c1ccc(OCC2CO2)cc1	Size	1609.983	-4.09145	-7.580942890587818	-3.2869986281640444	4.293944262423773	2.115371092939949	-1.3741216002983108	2.919822662125463	0.5917737817737818	24.061934969259696	7.000234218417586	Organic compounds	Benzenoids	Benzene and substituted derivatives	Diphenylmethanes	Benzenoids
PUBCCFNQJQKCNC-UHFFFAOYSA-N	InChI=1S/C130H204N38O31S2/c1-65(2)47-86(115(185)152-82(108(134)178)38-45-200-17)156-116(186)89(52-77-56-137-63-146-77)150-101(176)62-145-123(193)104(69(9)10)163-110(180)72(14)148-114(184)88(51-76-55-140-81-28-20-19-27-80(76)81)157-117(187)90(53-78-57-138-64-147-78)158-118(188)91(54-97(132)172)151-100(175)61-144-111(181)83(30-23-41-139-130(135)136)154-121(191)95-32-25-43-167(95)128(198)93(50-75-34…	['Valylprolylleucylprolylalanylglycylglycylglycylthreonylvalylleucylthreonyllysylmethionyltyrosylprolylarginylglycylasparaginylhistidyltryptophylalanylvalylglycylhistidylleucylmethioninamide']	['Valylprolylleucylprolylalanylglycylglycylglycylthreonylvalylleucylthreonyllysylmethionyltyrosylprolylarginylglycylasparaginylhistidyltryptophylalanylvalylglycylhistidylleucylmethioninamide']	['93755-85-2']	CSCCC(NC(=O)C(CC(C)C)NC(=O)C(CC1=CNC=N1)NC(=O)CNC(=O)C(NC(=O)C(C)NC(=O)C(CC1=CNC2=CC=CC=C12)NC(=O)C(CC1=CNC=N1)NC(=O)C(CC(N)=O)NC(=O)CNC(=O)C(CCCNC(N)=N)NC(=O)C1CCCN1C(=O)C(CC1=CC=C(O)C=C1)NC(=O)C(CCSC)NC(=O)C(CCCCN)NC(=O)C(NC(=O)C(CC(C)C)NC(=O)C(NC(=O)C(NC(=O)CNC(=O)CNC(=O)CNC(=O)C(C)NC(=O)C1CCCN1C(=O)C(CC(C)C)NC(=O)C1CCCN1C(=O)C(N)C(C)C)C(C)O)C(C)C)C(C)O)C(C)C)C(N)=O	CSCCC(NC(=O)C(CC(C)C)NC(=O)C(Cc1c[nH]cn1)NC(=O)CNC(=O)C(NC(=O)C(C)NC(=O)C(Cc1c[nH]c2ccccc12)NC(=O)C(Cc1c[nH]cn1)NC(=O)C(CC(N)=O)NC(=O)CNC(=O)C(CCCNC(=N)N)NC(=O)C1CCCN1C(=O)C(Cc1ccc(O)cc1)NC(=O)C(CCSC)NC(=O)C(CCCCN)NC(=O)C(NC(=O)C(CC(C)C)NC(=O)C(NC(=O)C(NC(=O)CNC(=O)CNC(=O)CNC(=O)C(C)NC(=O)C1CCCN1C(=O)C(CC(C)C)NC(=O)C1CCCN1C(=O)C(N)C(C)C)C(C)O)C(C)C)C(C)O)C(C)C)C(N)=O	CSCCC(NC(=O)C(CC(C)C)NC(=O)C(Cc1c[nH]cn1)NC(=O)CNC(=O)C(NC(=O)C(C)NC(=O)C(Cc1c[nH]c2ccccc12)NC(=O)C(Cc1c[nH]cn1)NC(=O)C(CC(N)=O)NC(=O)CNC(=O)C(CCCN=C(N)N)NC(=O)C1CCCN1C(=O)C(Cc1ccc(O)cc1)NC(=O)C(CCSC)NC(=O)C(CCCCN)NC(=O)C(NC(=O)C(CC(C)C)NC(=O)C(NC(=O)C(NC(=O)CNC(=O)CNC(=O)CNC(=O)C(C)NC(=O)C1CCCN1C(=O)C(CC(C)C)NC(=O)C1CCCN1C(=O)C(N)C(C)C)C(C)O)C(C)C)C(C)O)C(C)C)C(N)=O	Size	2859.430999999995	-4.082174	-7.056231265239136	-3.244406337295409	3.811824927943727	2.3741058002463626	-0.5999516440489799	3.211873283894747	0.8267159046811763	51.26561892701543	91.07760115702943	Organic compounds	Organic Polymers	Polypeptides		Organic Polymers
PULGYDLMFSFVBL-SMFNREODSA-N	InChI=1S/C79H129N27O22/c1-41(2)33-54(72(122)95-44(5)66(116)103-56(36-59(84)110)73(123)102-53(77(127)128)27-28-58(83)109)104-70(120)49(23-13-15-29-80)100-69(119)52(26-18-32-90-79(87)88)99-65(115)43(4)96-75(125)57(40-107)105-71(121)50(24-14-16-30-81)101-68(118)51(25-17-31-89-78(85)86)98-64(114)42(3)94-61(112)39-93-76(126)63(45(6)108)106-74(124)55(35-47-21-11-8-12-22-47)97-62(113)38-91-60(111)37-92-…	['Nociceptin']	['L-Phenylalanylglycylglycyl-L-phenylalanyl-L-threonylglycyl-L-alanyl-L-arginyl-L-lysyl-L-seryl-L-alanyl-L-arginyl-L-lysyl-L-leucyl-L-alanyl-L-asparaginyl-L-glutamine']	['170713-75-4']	CC(C)C[C@H](NC(=O)[C@H](CCCCN)NC(=O)[C@H](CCCNC(N)=N)NC(=O)[C@H](C)NC(=O)[C@H](CO)NC(=O)[C@H](CCCCN)NC(=O)[C@H](CCCNC(N)=N)NC(=O)[C@H](C)NC(=O)CNC(=O)[C@@H](NC(=O)[C@H](CC1=CC=CC=C1)NC(=O)CNC(=O)CNC(=O)[C@@H](N)CC1=CC=CC=C1)[C@@H](C)O)C(=O)N[C@@H](C)C(=O)N[C@@H](CC(N)=O)C(=O)N[C@@H](CCC(N)=O)C(O)=O	CC(C)CC(NC(=O)C(CCCCN)NC(=O)C(CCCNC(=N)N)NC(=O)C(C)NC(=O)C(CO)NC(=O)C(CCCCN)NC(=O)C(CCCNC(=N)N)NC(=O)C(C)NC(=O)CNC(=O)C(NC(=O)C(Cc1ccccc1)NC(=O)CNC(=O)CNC(=O)C(N)Cc1ccccc1)C(C)O)C(=O)NC(C)C(=O)NC(CC(N)=O)C(=O)NC(CCC(N)=O)C(=O)O	CC(C)CC(NC(=O)C(CCCCN)NC(=O)C(CCCN=C(N)N)NC(=O)C(C)NC(=O)C(CO)NC(=O)C(CCCCN)NC(=O)C(CCCNC(=N)N)NC(=O)C(C)NC(=O)CNC(=O)C(NC(=O)C(Cc1ccccc1)NC(=O)CNC(=O)CNC(=O)C(N)Cc1ccccc1)C(C)O)C(=O)NC(C)C(=O)NC(CC(N)=O)C(=O)NC(CCC(N)=O)C(=O)O	Size	1809.0680000000004	-3.8611987	-8.231013126931769	-3.1115473716207678	5.119465755311001	2.3962562218462047	-1.9735582353236238	3.1459075199873774	0.7704087553276023	49.28797504686338	90.76947386476076	Organic compounds	Organic Polymers	Polypeptides		Organic Polymers
PUQWGDBFLLUZAN-PMCQXWBXSA-N	InChI=1S/C74H100ClN15O14/c1-43(2)35-59(85-64(95)54(76)18-9-12-33-83-73(80)104)69(100)89(70(101)60(39-47-24-29-53(93)30-25-47)86-66(97)61(42-91)87-65(96)56(78)38-49-15-13-31-81-41-49)72(103)74(6,63(94)58(84-45(5)92)40-48-21-26-50-16-7-8-17-51(50)36-48)90(68(99)57(79)37-46-22-27-52(75)28-23-46)71(102)62-20-14-34-88(62)67(98)55(77)19-10-11-32-82-44(3)4/h7-8,13,15-17,21-31,36,41,43-44,54-62,82,91,93H…	['Antarelix']	['N~6~-(Propan-2-yl)-L-lysyl-L-prolyl-(4R)-4-acetamido-N-{(2S)-2-[(N~6~-carbamoyl-D-lysyl)amino]-4-methylpentanoyl}-N~2~-(4-chloro-D-phenylalanyl)-N-[(2S)-3-(4-hydroxyphenyl)-2-{[3-(pyridin-3-yl)-D-alan\nyl-L-seryl]amino}propanoyl]-2-methyl-5-naphthalen-2-yl-3-oxo-D-norvalinamide']	['151272-78-5']	CC(C)C[C@H](NC(=O)[C@H](N)CCCCNC(N)=O)C(=O)N(C(=O)[C@H](CC1=CC=C(O)C=C1)NC(=O)[C@H](CO)NC(=O)[C@H](N)CC1=CN=CC=C1)C(=O)[C@](C)(N(C(=O)[C@H](N)CC1=CC=C(Cl)C=C1)C(=O)[C@@H]1CCCN1C(=O)[C@@H](N)CCCCNC(C)C)C(=O)[C@@H](CC1=CC2=CC=CC=C2C=C1)NC(C)=O	CC(=O)NC(Cc1ccc2ccccc2c1)C(=O)C(C)(C(=O)N(C(=O)C(CC(C)C)NC(=O)C(N)CCCCNC(N)=O)C(=O)C(Cc1ccc(O)cc1)NC(=O)C(CO)NC(=O)C(N)Cc1cccnc1)N(C(=O)C(N)Cc1ccc(Cl)cc1)C(=O)C1CCCN1C(=O)C(N)CCCCNC(C)C	CC(=O)NC(Cc1ccc2ccccc2c1)C(=O)C(C)(C(=O)N(C(=O)C(CC(C)C)NC(=O)C(N)CCCCNC(N)=O)C(=O)C(Cc1ccc(O)cc1)NC(=O)C(CO)NC(=O)C(N)Cc1cccnc1)N(C(=O)C(N)Cc1ccc(Cl)cc1)C(=O)C1CCCN1C(=O)C(N)CCCCNC(C)C	Size	1459.158	-3.8454883	-5.946716630177404	-3.2088410415041104	2.7378755886732935	2.3186140035862284	0.21738569037467945	2.955261279047973	0.8002501688374621	54.22704402136497	87.80489805325585	Organic compounds	Organic acids and derivatives	Carboxylic acids and derivatives	Amino acids, peptides, and analogues	Organic acids and derivatives
PWTROOMOPLCZHB-BHYQHFGMSA-N	InChI=1S/C86H97Cl3N10O26.2H3O4P/c1-35(2)22-51(92-7)77(110)98-67-69(105)42-15-20-55(49(88)24-42)120-57-26-44-27-58(73(57)125-84-74(71(107)70(106)59(34-100)122-84)124-62-32-86(6,76(109)37(4)119-62)93-33-38-8-10-39(11-9-38)40-12-17-45(87)18-13-40)121-56-21-16-43(25-50(56)89)72(123-61-31-85(5,91)75(108)36(3)118-61)68-82(115)97-66(83(116)117)48-28-46(101)29-54(103)63(48)47-23-41(14-19-53(47)102)64(79(…	['Oritavancin diphosphate']	[nan]	['192564-14-0']	OP(O)(O)=O.OP(O)(O)=O.[H][C@]12NC(=O)[C@]([H])(NC(=O)[C@]3([H])NC(=O)[C@H](CC(N)=O)NC(=O)[C@H](NC(=O)[C@@H](CC(C)C)NC)[C@H](O)C4=CC=C(OC5=C(O[C@@H]6O[C@H](CO)[C@@H](O)[C@H](O)[C@H]6O[C@H]6C[C@](C)(NCC7=CC=C(C=C7)C7=CC=C(Cl)C=C7)[C@@H](O)[C@H](C)O6)C(OC6=C(Cl)C=C(C=C6)[C@H]1O[C@H]1C[C@](C)(N)[C@@H](O)[C@H](C)O1)=CC3=C5)C(Cl)=C4)C1=CC(=C(O)C=C1)C1=C(O)C=C(O)C=C1[C@H](NC2=O)C(O)=O	CNC(CC(C)C)C(=O)NC1C(=O)NC(CC(N)=O)C(=O)NC2C(=O)NC3C(=O)NC(C(=O)NC(C(=O)O)c4cc(O)cc(O)c4-c4cc3ccc4O)C(OC3CC(C)(N)C(O)C(C)O3)c3ccc(c(Cl)c3)Oc3cc2cc(c3OC2OC(CO)C(O)C(O)C2OC2CC(C)(NCc3ccc(-c4ccc(Cl)cc4)cc3)C(O)C(C)O2)Oc2ccc(cc2Cl)C1O.O=P(O)(O)O.O=P(O)(O)O	CNC(CC(C)C)C(=O)NC1C(=O)NC(CC(N)=O)C(=O)NC2C(=O)NC3C(=O)NC(C(=O)NC(C(=O)O)c4cc(O)cc(O)c4-c4cc3ccc4O)C(OC3CC(C)(N)C(O)C(C)O3)c3ccc(c(Cl)c3)Oc3cc2cc(c3OC2OC(CO)C(O)C(O)C2OC2CC(C)(NCc3ccc(-c4ccc(Cl)cc4)cc3)C(O)C(C)O2)Oc2ccc(cc2Cl)C1O.O=P(O)(O)O.O=P(O)(O)O	Size	1989.1130000000005	-4.196252	-7.649318370651346	-3.3718208253988555	4.277497545252491	2.102407600756162	-1.3506589148861543	2.9268386303663365	0.7841353052391231	30.43748973647249	167.1932073471595	Organic compounds	Organic acids and derivatives	Carboxylic acids and derivatives	Amino acids, peptides, and analogues	Organic acids and derivatives
QEEJLLNYQOBRRM-KSHGRFHLSA-N	InChI=1S/C205H339N59O63S/c1-30-104(21)159(198(322)225-106(23)163(214)287)259-193(317)142(87-157(285)286)253-184(308)132(77-99(11)12)246-182(306)130(75-97(7)8)244-172(296)117(46-36-38-67-207)231-170(294)118(47-39-68-221-204(215)216)233-189(313)139(84-151(213)274)251-194(318)143(91-266)256-188(312)137(82-113-88-219-93-223-113)241-165(289)108(25)227-169(293)120(51-58-147(209)270)234-173(297)121(52-5…	['Corticorelin ovine']	[nan]	['79804-71-0']	CC[C@H](C)[C@H](NC(=O)[C@H](CC(O)=O)NC(=O)[C@H](CC(C)C)NC(=O)[C@H](CC(C)C)NC(=O)[C@H](CCCCN)NC(=O)[C@H](CCCNC(N)=N)NC(=O)[C@H](CC(N)=O)NC(=O)[C@H](CO)NC(=O)[C@H](CC1=CN=CN1)NC(=O)[C@H](C)NC(=O)[C@H](CCC(N)=O)NC(=O)[C@H](CCC(N)=O)NC(=O)[C@H](C)NC(=O)[C@H](CC(C)C)NC(=O)[C@H](CCC(N)=O)NC(=O)[C@H](CC(O)=O)NC(=O)[C@H](C)NC(=O)[C@H](CCCCN)NC(=O)[C@@H](NC(=O)[C@H](CCSC)NC(=O)[C@H](CCC(O)=O)NC(=O)[C@H](C…	CCC(C)C(NC(=O)C(CC(=O)O)NC(=O)C(CC(C)C)NC(=O)C(CC(C)C)NC(=O)C(CCCCN)NC(=O)C(CCCNC(=N)N)NC(=O)C(CC(N)=O)NC(=O)C(CO)NC(=O)C(Cc1cnc[nH]1)NC(=O)C(C)NC(=O)C(CCC(N)=O)NC(=O)C(CCC(N)=O)NC(=O)C(C)NC(=O)C(CC(C)C)NC(=O)C(CCC(N)=O)NC(=O)C(CC(=O)O)NC(=O)C(C)NC(=O)C(CCCCN)NC(=O)C(NC(=O)C(CCSC)NC(=O)C(CCC(=O)O)NC(=O)C(CC(C)C)NC(=O)C(NC(=O)C(CCC(=O)O)NC(=O)C(CCCNC(=N)N)NC(=O)C(CC(C)C)NC(=O)C(CC(C)C)NC(=O)C(Cc1c…	CCC(C)C(NC(=O)C(CC(=O)O)NC(=O)C(CC(C)C)NC(=O)C(CC(C)C)NC(=O)C(CCCCN)NC(=O)C(CCCN=C(N)N)NC(=O)C(CC(N)=O)NC(=O)C(CO)NC(=O)C(Cc1cnc[nH]1)NC(=O)C(C)NC(=O)C(CCC(N)=O)NC(=O)C(CCC(N)=O)NC(=O)C(C)NC(=O)C(CC(C)C)NC(=O)C(CCC(N)=O)NC(=O)C(CC(=O)O)NC(=O)C(C)NC(=O)C(CCCCN)NC(=O)C(NC(=O)C(CCSC)NC(=O)C(CCC(=O)O)NC(=O)C(CC(C)C)NC(=O)C(NC(=O)C(CCC(=O)O)NC(=O)C(CCCNC(=N)N)NC(=O)C(CC(C)C)NC(=O)C(CC(C)C)NC(=O)C(Cc1c…	Size	4670.383999999986	-4.173797	-7.292376354230112	-3.306877977623194	3.985498376606918	2.4955554733609753	-0.6230237644081192	3.3624746121987985	0.8218326047541276	50.26491114572188	90.54143643618724	Organic compounds	Organic Polymers	Polypeptides		Organic Polymers
QHIGFJQLSNDTTI-UHFFFAOYSA-N	InChI=1S/C38H9F70O4P/c39-5(40,9(45,46)13(53,54)17(61,62)21(69,70)25(77,78)29(85,86)33(93,94)31(89,90)27(81,82)23(73,74)19(65,66)15(57,58)11(49,50)7(43,35(97,98)99)36(100,101)102)1-3-111-113(109,110)112-4-2-6(41,42)10(47,48)14(55,56)18(63,64)22(71,72)26(79,80)30(87,88)34(95,96)32(91,92)28(83,84)24(75,76)20(67,68)16(59,60)12(51,52)8(44,37(103,104)105)38(106,107)108/h1-4H2,(H,109,110)	['Bis((perfluoro-15-methylhexadecyl)ethyl) hydrogen phosphate']	['Bis[3,3,4,4,5,5,6,6,7,7,8,8,9,9,10,10,11,11,12,12,13,13,14,14,15,15,16,16,17,18,18,18-dotriacontafluoro-17-(trifluoromethyl)octadecyl] hydrogen phosphate']	['93776-19-3']	OP(=O)(OCCC(F)(F)C(F)(F)C(F)(F)C(F)(F)C(F)(F)C(F)(F)C(F)(F)C(F)(F)C(F)(F)C(F)(F)C(F)(F)C(F)(F)C(F)(F)C(F)(F)C(F)(C(F)(F)F)C(F)(F)F)OCCC(F)(F)C(F)(F)C(F)(F)C(F)(F)C(F)(F)C(F)(F)C(F)(F)C(F)(F)C(F)(F)C(F)(F)C(F)(F)C(F)(F)C(F)(F)C(F)(F)C(F)(C(F)(F)F)C(F)(F)F	O=P(O)(OCCC(F)(F)C(F)(F)C(F)(F)C(F)(F)C(F)(F)C(F)(F)C(F)(F)C(F)(F)C(F)(F)C(F)(F)C(F)(F)C(F)(F)C(F)(F)C(F)(F)C(F)(C(F)(F)F)C(F)(F)F)OCCC(F)(F)C(F)(F)C(F)(F)C(F)(F)C(F)(F)C(F)(F)C(F)(F)C(F)(F)C(F)(F)C(F)(F)C(F)(F)C(F)(F)C(F)(F)C(F)(F)C(F)(C(F)(F)F)C(F)(F)F	O=P(O)(OCCC(F)(F)C(F)(F)C(F)(F)C(F)(F)C(F)(F)C(F)(F)C(F)(F)C(F)(F)C(F)(F)C(F)(F)C(F)(F)C(F)(F)C(F)(F)C(F)(F)C(F)(C(F)(F)F)C(F)(F)F)OCCC(F)(F)C(F)(F)C(F)(F)C(F)(F)C(F)(F)C(F)(F)C(F)(F)C(F)(F)C(F)(F)C(F)(F)C(F)(F)C(F)(F)C(F)(F)C(F)(F)C(F)(C(F)(F)F)C(F)(F)F	Size	1890.3200000000015	-6.3730955	-7.038025141624434	-3.706231286927073	3.331793854697361	-0.09656018275156548	-0.7614898123345112	2.57030404236285	0.6356381684932617	8.552581726452862	-162.97654870627466	Organic compounds	Organic acids and derivatives	Organic phosphoric acids and derivatives	Phosphate esters	Organic acids and derivatives
QIBHGITUGYXJDF-UDLCEBFESA-N	InChI=1S/C95H151N11O59S8/c1-48-41-57(138-4)49(2)50(3)83(48)167(118,119)105-54(86(111)102-55(87(112)106-32-18-13-19-33-106)42-51-25-27-52(28-26-51)84(96)97)43-64(109)99-30-20-24-63(108)101-53(21-16-17-29-98-62(107)23-15-14-22-61-65-56(47-166-61)103-95(117)104-65)85(110)100-31-34-147-35-36-148-37-38-149-39-40-150-66-58(44-151-168(120,121)122)155-91(78(143-9)69(66)139-5)159-73-71(141-7)80(145-11)93(…	['EP-217609']	['(2R,3S,4S,5R,6R)-3-({(2R,3R,4S,5R,6R)-5-{[(2R,3R,4S,5S,6S)-5-({(2R,3R,4S,5R,6R)-5-{[(14S,23S,26R)-26-[(4-Carbamimidoylphenyl)methyl]-23-[(4-methoxy-2,3,6-trimethylbenzene-1-sulfonyl)amino]-13,16,21,24\n,27-pentaoxo-14-[4-({5-[(3aS,4S,6aR)-2-oxohexahydro-1H-thieno[3,4-d]imidazol-4-yl]pentanoyl}amino)butyl]-27-(piperidin-1-yl)-3,6,9-trioxa-12,15,20,25-tetraazaheptacosan-1-yl]oxy}-3,4-dimethoxy-6-…	['894494-99-6']	CO[C@H]1O[C@H](COS(O)(=O)=O)[C@@H](O[C@@H]2O[C@H]([C@@H](O[C@H]3O[C@H](COS(O)(=O)=O)[C@@H](O[C@@H]4O[C@@H]([C@@H](O[C@H]5O[C@H](COS(O)(=O)=O)[C@@H](OCCOCCOCCOCCNC(=O)[C@H](CCCCNC(=O)CCCC[C@@H]6SC[C@@H]7NC(=O)N[C@H]67)NC(=O)CCCNC(=O)C[C@H](NS(=O)(=O)C6=C(C)C(C)=C(OC)C=C6C)C(=O)N[C@H](CC6=CC=C(C=C6)C(N)=N)C(=O)N6CCCCC6)[C@H](OC)[C@H]5OC)[C@H](OC)[C@H]4OC)C(O)=O)[C@H](OS(O)(=O)=O)[C@H]3OS(O)(=O)=O)[…	COc1cc(C)c(S(=O)(=O)NC(CC(=O)NCCCC(=O)NC(CCCCNC(=O)CCCCC2SCC3NC(=O)NC32)C(=O)NCCOCCOCCOCCOC2C(COS(=O)(=O)O)OC(OC3C(C(=O)O)OC(OC4C(COS(=O)(=O)O)OC(OC5C(C(=O)O)OC(OC6C(COS(=O)(=O)O)OC(OC)C(OS(=O)(=O)O)C6OC)C(OC)C5OC)C(OS(=O)(=O)O)C4OS(=O)(=O)O)C(OC)C3OC)C(OC)C2OC)C(=O)NC(Cc2ccc(C(=N)N)cc2)C(=O)N2CCCCC2)c(C)c1C	COc1cc(C)c(S(=O)(=O)NC(CC(=O)NCCCC(=O)NC(CCCCNC(=O)CCCCC2SCC3NC(=O)NC32)C(=O)NCCOCCOCCOCCOC2C(COS(=O)(=O)O)OC(OC3C(C(=O)O)OC(OC4C(COS(=O)(=O)O)OC(OC5C(C(=O)O)OC(OC6C(COS(=O)(=O)O)OC(OC)C(OS(=O)(=O)O)C6OC)C(OC)C5OC)C(OS(=O)(=O)O)C4OS(=O)(=O)O)C(OC)C3OC)C(OC)C2OC)C(=O)NC(Cc2ccc(C(=N)N)cc2)C(=O)N2CCCCC2)c(C)c1C	Size	2647.806999999996	-4.2442493	-7.014095952608747	-3.34507156064115	3.669024391967597	2.178636993475125	-0.5912096266332799	3.077814765334317	0.818740070834702	46.11518178798745	89.06948123995912	Organic compounds	Organic acids and derivatives	Peptidomimetics	Hybrid peptides	Organic acids and derivatives
QIMGFXOHTOXMQP-GFAGFCTOSA-N	InChI=1S/C61H88N18O21S2/c1-24-39(76-52(79-50(24)64)31(16-37(63)83)71-17-30(62)51(65)89)56(93)78-41(47(32-18-67-23-72-32)98-60-49(45(87)43(85)35(19-80)97-60)99-59-46(88)48(100-61(66)95)44(86)36(20-81)96-59)57(94)73-27(4)42(84)25(2)53(90)77-40(28(5)82)55(92)70-15-12-38-74-34(22-101-38)58-75-33(21-102-58)54(91)69-14-9-13-68-26(3)29-10-7-6-8-11-29/h6-8,10-11,18,21-23,25-28,30-31,35-36,40-49,59-60,68,…	['Peplomycin']	[nan]	['68247-85-8']	[H][C@]1(O[C@@H]2[C@H](O[C@H]([C@H](NC(=O)C3=NC(=NC(N)=C3C)[C@H](CC(N)=O)NC[C@H](N)C(N)=O)C(=O)N[C@H](C)[C@@H](O)[C@H](C)C(=O)N[C@@H]([C@@H](C)O)C(=O)NCCC3=NC(=CS3)C3=NC(=CS3)C(=O)NCCCN[C@@H](C)C3=CC=CC=C3)C3=CN=CN3)O[C@@H](CO)[C@@H](O)[C@@H]2O)O[C@H](CO)[C@@H](O)[C@H](OC(N)=O)[C@@H]1O	Cc1c(N)nc(C(CC(N)=O)NCC(N)C(N)=O)nc1C(=O)NC(C(=O)NC(C)C(O)C(C)C(=O)NC(C(=O)NCCc1nc(-c2nc(C(=O)NCCCNC(C)c3ccccc3)cs2)cs1)C(C)O)C(OC1OC(CO)C(O)C(O)C1OC1OC(CO)C(O)C(OC(N)=O)C1O)c1cnc[nH]1	Cc1c(N)nc(C(CC(N)=O)NCC(N)C(N)=O)nc1C(=O)NC(C(=O)NC(C)C(O)C(C)C(=O)NC(C(=O)NCCc1nc(-c2nc(C(=O)NCCCNC(C)c3ccccc3)cs2)cs1)C(C)O)C(OC1OC(CO)C(O)C(O)C1OC1OC(CO)C(O)C(OC(N)=O)C1O)c1c[nH]cn1	Size	1473.6140000000005	-4.082338	-6.313259185195772	-3.2533261223313232	3.0599330628644488	2.0860458991841178	-0.14487544632924643	2.9150576165352025	0.8304941609817771	47.39757530113023	100.22226478300472	Organic compounds	Organic acids and derivatives	Peptidomimetics	Hybrid peptides	Organic acids and derivatives
QJPSZAPHZMUGOX-ANRVCLKPSA-N	InChI=1S/C70H92ClN17O14.C2HF3O2/c1-39(2)31-52(61(94)82-51(15-9-28-77-69(73)74)68(101)88-30-10-16-58(88)67(100)79-40(3)59(72)92)83-60(93)50(14-8-29-78-70(75)102)81-63(96)54(34-43-20-25-49(91)26-21-43)86-66(99)57(38-89)87-65(98)56(36-45-11-7-27-76-37-45)85-64(97)55(33-42-18-23-48(71)24-19-42)84-62(95)53(80-41(4)90)35-44-17-22-46-12-5-6-13-47(46)32-44;3-2(4,5)1(6)7/h5-7,11-13,17-27,32,37,39-40,50-58…	['Cetrorelix trifluoroacetate']	['Trifluoroacetic acid--N-acetyl-3-(naphthalen-2-yl)-D-alanyl-4-chloro-D-phenylalanyl-3-(pyridin-3-yl)-D-alanyl-L-seryl-L-tyrosyl-N~5~-carbamoyl-D-ornithyl-L-leucyl-N~5~-(diaminomethylidene)-L-ornithyl-\nL-prolyl-D-alaninamide (1/1)']	['130289-71-3']	OC(=O)C(F)(F)F.CC(C)C[C@H](NC(=O)[C@@H](CCCNC(N)=O)NC(=O)[C@H](CC1=CC=C(O)C=C1)NC(=O)[C@H](CO)NC(=O)[C@@H](CC1=CN=CC=C1)NC(=O)[C@@H](CC1=CC=C(Cl)C=C1)NC(=O)[C@@H](CC1=CC2=CC=CC=C2C=C1)NC(C)=O)C(=O)N[C@@H](CCCN=C(N)N)C(=O)N1CCC[C@H]1C(=O)N[C@H](C)C(N)=O	CC(=O)NC(Cc1ccc2ccccc2c1)C(=O)NC(Cc1ccc(Cl)cc1)C(=O)NC(Cc1cccnc1)C(=O)NC(CO)C(=O)NC(Cc1ccc(O)cc1)C(=O)NC(CCCNC(N)=O)C(=O)NC(CC(C)C)C(=O)NC(CCCN=C(N)N)C(=O)N1CCCC1C(=O)NC(C)C(N)=O.O=C(O)C(F)(F)F	CC(=O)NC(Cc1ccc2ccccc2c1)C(=O)NC(Cc1ccc(Cl)cc1)C(=O)NC(Cc1cccnc1)C(=O)NC(CO)C(=O)NC(Cc1ccc(O)cc1)C(=O)NC(CCCNC(N)=O)C(=O)NC(CC(C)C)C(=O)NC(CCCN=C(N)N)C(=O)N1CCCC1C(=O)NC(C)C(N)=O.O=C(O)C(F)(F)F	Size	1545.0860000000005	-4.0602446	-5.721812969358618	-3.23711767291026	2.484695296448358	2.1287081142258772	0.46713968805012307	2.9518349844984813	0.7877838414540543	53.747690204552	88.0504873447945	Organic compounds	Organic Polymers	Polypeptides		Organic Polymers
QJZSVGZHSZCZHY-QRKLFKDPSA-N	InChI=1S/C127H219N3O53/c1-63(29-34-80(141)110(159)105(154)67(5)47-95-113(162)117(166)112(161)93(177-95)38-37-75(136)82(143)51-72-50-73-53-94(175-72)92(174-73)40-39-91-85(146)52-74(62-128)176-91)22-20-27-77(138)106(155)76(137)25-17-13-15-24-70(134)49-96-114(163)118(167)115(164)99(178-96)55-84(145)83(144)54-97-109(158)88(149)57-98(179-97)107(156)79(140)35-32-68(132)31-30-65(3)90(151)61-127(173)123(…	['Ostreocin-D']	['(2S,5R,6E,8R,9S)-10-[(2R,3R,4R,5S,6R)-6-{(1R,2R,3S,5R)-12-[(1R,3S,5S,7R)-5-{(8S,9S)-9-[(2S,4R,5R,6S)-6-{(2S,3S,4E,6S,9R,10R)-10-[(2S,4R,5S,6R)-6-{(2R,3R)-4-[(2R,3S,4R,5R,6S)-6-{(2S,3Z,5E,8R,9S,10R,12Z\n,17S,18R,19R,20R)-21-[(2R,3R,4R,5S,6R)-6-{(1Z,3R,4R)-5-[(1S,3R,5R,7R)-7-{2-[(2R,3R,5S)-5-(Aminomethyl)-3-hydroxyoxolan-2-yl]ethyl}-2,6-dioxabicyclo[3.2.1]octan-3-yl]-3,4-dihydroxypent-1-en-1-yl}-…	['163648-25-7']	[H][C@@]1(CN)C[C@@H](O)[C@@]([H])(CC[C@@]2([H])O[C@@]3([H])C[C@]2([H])O[C@]([H])(C[C@@H](O)[C@H](O)\C=C/[C@@]2([H])O[C@]([H])(C[C@@H](C)[C@@H](O)[C@H](O)[C@@H](O)CCC(=C)\C=C/C[C@@H](O)[C@@H](O)[C@H](O)C\C=C\C=C/[C@@H](O)C[C@]4([H])O[C@]([H])(C[C@@H](O)[C@H](O)C[C@@]5([H])O[C@@]([H])(C[C@@H](O)[C@@H]5O)[C@H](O)[C@H](O)CC[C@H](O)\C=C\[C@H](C)[C@@H](O)C[C@]5(O)O[C@@]([H])(C[C@@H](O)[C@H]5O)[C@@H](O)…	C=C(C=CCC(O)C(O)C(O)CC=CC=CC(O)CC1OC(CC(O)C(O)CC2OC(C(O)C(O)CCC(O)C=CC(C)C(O)CC3(O)OC(C(O)C(O)CCCCCCCC45CC(C)CC(C)(O4)C(CCCCCCCC(O)CC(O)C(O)C(O)C4OC(CC(O)C(O)C(C)=CC(O)CCC(O)C(=O)NC=CC(=O)NCCCO)C(O)C(O)C4O)O5)CC(O)C3O)CC(O)C2O)C(O)C(O)C1O)CCC(O)C(O)C(O)C(C)CC1OC(C=CC(O)C(O)CC2CC3CC(O2)C(CCC2OC(CN)CC2O)O3)C(O)C(O)C1O	C=C(C=CCC(O)C(O)C(O)CC=CC=CC(O)CC1OC(CC(O)C(O)CC2OC(C(O)C(O)CCC(O)C=CC(C)C(O)CC3(O)OC(C(O)C(O)CCCCCCCC45CC(C)CC(C)(O4)C(CCCCCCCC(O)CC(O)C(O)C(O)C4OC(CC(O)C(O)C(C)=CC(O)CCC(O)C(=O)N=CCC(=O)NCCCO)C(O)C(O)C4O)O5)CC(O)C3O)CC(O)C2O)C(O)C(O)C1O)CCC(O)C(O)C(O)C(C)CC1OC(C=CC(O)C(O)CC2CC3CC(O2)C(CCC2OC(CN)CC2O)O3)C(O)C(O)C1O	Size	2636.116999999994	-4.235757	-7.080781108153713	-3.366213199668331	3.7145679084853818	2.1852078036500826	-0.6598164263111232	3.0547514821742587	0.8630475041635008	75.4927264612347	118.46480814284256	Organic compounds	Organic oxygen compounds	Organooxygen compounds	Carbohydrates and carbohydrate conjugates	Organic oxygen compounds
QKXQEKZXVMLAMO-UHFFFAOYSA-N	InChI=1/C107H138Cl2N26O31/c1-7-51(2)17-12-10-8-9-11-13-19-76(144)120-74(47-77(145)146)92(152)126-80-55(6)166-102(162)86(60-28-38-68(143)39-29-60)132-88(148)52(3)117-90(150)73(46-63-49-116-104(112)119-63)124-106(164)134-100(160)84(61-43-69(108)87(147)70(109)44-61)128-93(153)75(50-136)123-97(157)81(56-20-30-64(139)31-21-56)127-91(151)72(45-62-48-115-103(111)118-62)122-89(149)71(18-16-41-114-105(113…	['Enramycin']	['N-[41-(4-Aminobutyl)-9,23-bis[(2-amino-4,5-dihydro-1H-imidazol-4-yl)methyl]-26-[3-(carbamoylamino)propyl]-14-(3,5-dichloro-4-hydroxyphenyl)-29,38-bis(1-hydroxyethyl)-17-(hydroxymethyl)-3,20,32,35,43-p\nentakis(4-hydroxyphenyl)-6,47-dimethyl-2,5,8,11,13,16,19,22,25,28,31,34,37,40,42,45-hexadecaoxo-1-oxa-4,7,10,12,15,18,21,24,27,30,33,36,39,41,44-pentadecaazacycloheptatetracontan-46-yl]-N~2~-(10-…	['11115-82-5']	CCC(C)CCCCC=CC=CC(=O)NC(CC(O)=O)C(=O)NC1C(C)OC(=O)C(NC(=O)C(C)NC(=O)C(CC2CNC(N)=N2)NC(=O)NC(=O)C(NC(=O)C(CO)NC(=O)C(NC(=O)C(CC2CNC(N)=N2)NC(=O)C(CCCNC(N)=O)NC(=O)C(NC(=O)C(NC(=O)C(NC(=O)C(NC(=O)N(CCCCN)C(=O)C(NC1=O)C1=CC=C(O)C=C1)C(C)O)C1=CC=C(O)C=C1)C1=CC=C(O)C=C1)C(C)O)C1=CC=C(O)C=C1)C1=CC(Cl)=C(O)C(Cl)=C1)C1=CC=C(O)C=C1	CCC(C)CCCCC=CC=CC(=O)NC(CC(=O)O)C(=O)NC1C(=O)NC(c2ccc(O)cc2)C(=O)N(CCCCN)C(=O)NC(C(C)O)C(=O)NC(c2ccc(O)cc2)C(=O)NC(c2ccc(O)cc2)C(=O)NC(C(C)O)C(=O)NC(CCCNC(N)=O)C(=O)NC(CC2CNC(N)=N2)C(=O)NC(c2ccc(O)cc2)C(=O)NC(CO)C(=O)NC(c2cc(Cl)c(O)c(Cl)c2)C(=O)NC(=O)NC(CC2CNC(N)=N2)C(=O)NC(C)C(=O)NC(c2ccc(O)cc2)C(=O)OC1C	CCC(C)CCCCC=CC=CC(=O)NC(CC(=O)O)C(=O)NC1C(=O)NC(c2ccc(O)cc2)C(=O)N(CCCCN)C(=O)NC(C(C)O)C(=O)NC(c2ccc(O)cc2)C(=O)NC(c2ccc(O)cc2)C(=O)NC(C(C)O)C(=O)NC(CCCNC(N)=O)C(=O)NC(CC2CN=C(N)N2)C(=O)NC(c2ccc(O)cc2)C(=O)NC(CO)C(=O)NC(c2cc(Cl)c(O)c(Cl)c2)C(=O)NC(=O)NC(CC2CNC(N)=N2)C(=O)NC(C)C(=O)NC(c2ccc(O)cc2)C(=O)OC1C	Size	2355.337999999998	-3.999805	-5.734596087564403	-3.236238923750032	2.4983571638143705	2.3722482768163986	0.6374571512898141	3.1358143151041844	0.8430338095896296	51.58567099106556	95.633374733676	Organic compounds	Organic acids and derivatives	Peptidomimetics	Depsipeptides	Organic acids and derivatives
QPAKKWCQMHUHNI-GQIQPHNSSA-N	InChI=1S/C158H249N53O47S11/c1-77(2)55-96-138(241)205-105(144(247)186-86(125(165)228)28-18-47-173-156(166)167)70-264-262-68-103-131(234)177-63-115(217)176-64-116(218)183-87(25-12-15-44-159)128(231)178-65-117(219)184-88(29-19-48-174-157(168)169)129(232)179-66-118(220)185-89(26-13-16-45-160)133(236)202-107-72-267-269-75-110-149(252)195-98(56-81-23-10-9-11-24-81)143(246)208-124(80(5)213)154(257)209-1…	['Chlorotoxin']	[nan]	['163515-35-3']	CSCC[C@H](N)C(=O)N[C@H]1CSSC[C@@H]2NC(=O)[C@H](CC(O)=O)NC(=O)[C@H](CC(O)=O)NC(=O)[C@@H]3CSSC[C@@H]4NC(=O)[C@H](CCC(N)=O)NC(=O)[C@@H]5CCCN5C(=O)CNC(=O)[C@H](CC5=CC=C(O)C=C5)NC(=O)[C@H](CSSC[C@H](NC(=O)[C@@H]5CCCN5C(=O)[C@H](CCSC)NC1=O)C(=O)N[C@@H](CC1=CC=CC=C1)C(=O)N[C@@H]([C@@H](C)O)C(=O)N[C@@H]([C@@H](C)O)C(=O)N[C@@H](CC(O)=O)C(=O)N[C@@H](CC1=CNC=N1)C(=O)N[C@@H](CCC(N)=O)C(=O)N[C@@H](CCSC)C(=O)N…	CSCCC(N)C(=O)NC1CSSCC2NC(=O)C(CC(=O)O)NC(=O)C(CC(=O)O)NC(=O)C3CSSCC4NC(=O)C(CCC(N)=O)NC(=O)C5CCCN5C(=O)CNC(=O)C(Cc5ccc(O)cc5)NC(=O)C(CSSCC(NC(=O)C5CCCN5C(=O)C(CCSC)NC1=O)C(=O)NC(Cc1ccccc1)C(=O)NC(C(C)O)C(=O)NC(C(C)O)C(=O)NC(CC(=O)O)C(=O)NC(Cc1c[nH]cn1)C(=O)NC(CCC(N)=O)C(=O)NC(CCSC)C(=O)NC(C)C(=O)NC(CCCNC(=N)N)C(=O)NC(CCCCN)C(=O)N3)NC(=O)C(CCCCN)NC(=O)CNC(=O)C(CCCNC(=N)N)NC(=O)CNC(=O)C(CCCCN)NC(=O…	CSCCC(N)C(=O)NC1CSSCC2NC(=O)C(CC(=O)O)NC(=O)C(CC(=O)O)NC(=O)C3CSSCC4NC(=O)C(CCC(N)=O)NC(=O)C5CCCN5C(=O)CNC(=O)C(Cc5ccc(O)cc5)NC(=O)C(CSSCC(NC(=O)C5CCCN5C(=O)C(CCSC)NC1=O)C(=O)NC(Cc1ccccc1)C(=O)NC(C(C)O)C(=O)NC(C(C)O)C(=O)NC(CC(=O)O)C(=O)NC(Cc1c[nH]cn1)C(=O)NC(CCC(N)=O)C(=O)NC(CCSC)C(=O)NC(C)C(=O)NC(CCCN=C(N)N)C(=O)NC(CCCCN)C(=O)N3)NC(=O)C(CCCCN)NC(=O)CNC(=O)C(CCCNC(=N)N)NC(=O)CNC(=O)C(CCCCN)NC(=O…	Size	3995.790999999992	-4.3630033	-7.75779329435081	-3.3174053987179133	4.440387895632897	2.2385995101650007	-1.1561905299921804	3.284197365640716	0.8435152875164731	53.257429700835566	93.98297594479163	Organic compounds	Organic Polymers	Polypeptides		Organic Polymers
QPXLVKHXYVHLGT-UHFFFAOYSA-L	InChI=1S/2C48H24F51P.2ClH.FH.Pd/c2*49-25(50,28(55,56)31(61,62)34(67,68)37(73,74)40(79,80)43(85,86)46(91,92)93)16-13-19-1-7-22(8-2-19)100(23-9-3-20(4-10-23)14-17-26(51,52)29(57,58)32(63,64)35(69,70)38(75,76)41(81,82)44(87,88)47(94,95)96)24-11-5-21(6-12-24)15-18-27(53,54)30(59,60)33(65,66)36(71,72)39(77,78)42(83,84)45(89,90)48(97,98)99;;;;/h2*1-12H,13-18H2;3*1H;/q;;;;;+2/p-2	['Dichloropalladium bis{tris[4-(2-(perfluorooctyl)ethyl)phenyl]phosphane}']	['Dichloridopalladium--tris[4-(3,3,4,4,5,5,6,6,7,7,8,8,9,9,10,10,10-heptadecafluorodecyl)phenyl]phosphane--hydrogen fluoride (1/2/1)']	['326475-46-1']	F.Cl[Pd]Cl.FC(F)(F)C(F)(F)C(F)(F)C(F)(F)C(F)(F)C(F)(F)C(F)(F)C(F)(F)CCC1=CC=C(C=C1)P(C1=CC=C(CCC(F)(F)C(F)(F)C(F)(F)C(F)(F)C(F)(F)C(F)(F)C(F)(F)C(F)(F)F)C=C1)C1=CC=C(CCC(F)(F)C(F)(F)C(F)(F)C(F)(F)C(F)(F)C(F)(F)C(F)(F)C(F)(F)F)C=C1.FC(F)(F)C(F)(F)C(F)(F)C(F)(F)C(F)(F)C(F)(F)C(F)(F)C(F)(F)CCC1=CC=C(C=C1)P(C1=CC=C(CCC(F)(F)C(F)(F)C(F)(F)C(F)(F)C(F)(F)C(F)(F)C(F)(F)C(F)(F)F)C=C1)C1=CC=C(CCC(F)(F)C(F)…	Cl[Pd]Cl.F.FC(F)(F)C(F)(F)C(F)(F)C(F)(F)C(F)(F)C(F)(F)C(F)(F)C(F)(F)CCc1ccc(P(c2ccc(CCC(F)(F)C(F)(F)C(F)(F)C(F)(F)C(F)(F)C(F)(F)C(F)(F)C(F)(F)F)cc2)c2ccc(CCC(F)(F)C(F)(F)C(F)(F)C(F)(F)C(F)(F)C(F)(F)C(F)(F)C(F)(F)F)cc2)cc1.FC(F)(F)C(F)(F)C(F)(F)C(F)(F)C(F)(F)C(F)(F)C(F)(F)C(F)(F)CCc1ccc(P(c2ccc(CCC(F)(F)C(F)(F)C(F)(F)C(F)(F)C(F)(F)C(F)(F)C(F)(F)C(F)(F)F)cc2)c2ccc(CCC(F)(F)C(F)(F)C(F)(F)C(F)(F)C(F)…	Cl[Pd]Cl.F.FC(F)(F)C(F)(F)C(F)(F)C(F)(F)C(F)(F)C(F)(F)C(F)(F)C(F)(F)CCc1ccc(P(c2ccc(CCC(F)(F)C(F)(F)C(F)(F)C(F)(F)C(F)(F)C(F)(F)C(F)(F)C(F)(F)F)cc2)c2ccc(CCC(F)(F)C(F)(F)C(F)(F)C(F)(F)C(F)(F)C(F)(F)C(F)(F)C(F)(F)F)cc2)cc1.FC(F)(F)C(F)(F)C(F)(F)C(F)(F)C(F)(F)C(F)(F)C(F)(F)C(F)(F)CCc1ccc(P(c2ccc(CCC(F)(F)C(F)(F)C(F)(F)C(F)(F)C(F)(F)C(F)(F)C(F)(F)C(F)(F)F)cc2)c2ccc(CCC(F)(F)C(F)(F)C(F)(F)C(F)(F)C(F)…	Size	3398.516	-6.2768745	-7.21842582327042	-3.7122581821286835	3.506167641141736	0.2544147710444248	-0.6871365043761665	2.81903113676557	0.6675764993880049	17.602386672099065	-163.61110847542014	Organic compounds	Benzenoids	Benzene and substituted derivatives	Phenylphosphines and derivatives	Benzenoids
QQLRAOUUQHSXIJ-WGMFIIQRSA-N	InChI=1S/C52H38Cl2N18O26S8/c53-45-63-49(57-23-3-7-33(35(13-23)61-47(55)73)69-71-37-19-31-21(11-43(37)105(93,94)95)9-27(99(75,76)77)17-41(31)103(87,88)89)67-51(65-45)59-25-1-5-29(39(15-25)101(81,82)83)30-6-2-26(16-40(30)102(84,85)86)60-52-66-46(54)64-50(68-52)58-24-4-8-34(36(14-24)62-48(56)74)70-72-38-20-32-22(12-44(38)106(96,97)98)10-28(100(78,79)80)18-42(32)104(90,91)92/h1-20H,(H3,55,61,73)(H3,5…	["7,7'-((2,2'-Disulpho(1,1'-biphenyl)-4,4'-diyl)bis(imino(6-chloro-1,3,5-triazine-4,2-diyl)imino(2-(carbamoylamino)-4,1-phenylene)azo))bis(naphthalene-1,3,6-trisulphonic) acid"]	["7,7'-{(2,2'-Disulfo[1,1'-biphenyl]-4,4'-diyl)bis[azanediyl(6-chloro-1,3,5-triazine-4,2-diyl)azanediyl[2-(carbamoylamino)-4,1-phenylene]-(E)-diazene-2,1-diyl]}di(naphthalene-1,3,6-trisulfonic acid)"]	['93942-66-6']	NC(=O)NC1=C(C=CC(NC2=NC(NC3=CC(=C(C=C3)C3=C(C=C(NC4=NC(Cl)=NC(NC5=CC(NC(N)=O)=C(C=C5)\N=N\C5=C(C=C6C=C(C=C(C6=C5)S(O)(=O)=O)S(O)(=O)=O)S(O)(=O)=O)=N4)C=C3)S(O)(=O)=O)S(O)(=O)=O)=NC(Cl)=N2)=C1)\N=N\C1=C(C=C2C=C(C=C(C2=C1)S(O)(=O)=O)S(O)(=O)=O)S(O)(=O)=O	NC(=O)Nc1cc(Nc2nc(Cl)nc(Nc3ccc(-c4ccc(Nc5nc(Cl)nc(Nc6ccc(N=Nc7cc8c(S(=O)(=O)O)cc(S(=O)(=O)O)cc8cc7S(=O)(=O)O)c(NC(N)=O)c6)n5)cc4S(=O)(=O)O)c(S(=O)(=O)O)c3)n2)ccc1N=Nc1cc2c(S(=O)(=O)O)cc(S(=O)(=O)O)cc2cc1S(=O)(=O)O	NC(=O)Nc1cc(Nc2nc(Cl)nc(Nc3ccc(-c4ccc(Nc5nc(Cl)nc(Nc6ccc(N=Nc7cc8c(S(=O)(=O)O)cc(S(=O)(=O)O)cc8cc7S(=O)(=O)O)c(NC(N)=O)c6)n5)cc4S(=O)(=O)O)c(S(=O)(=O)O)c3)n2)ccc1N=Nc1cc2c(S(=O)(=O)O)cc(S(=O)(=O)O)cc2cc1S(=O)(=O)O	Size	1658.4180000000006	-3.6815407	-5.076385379676124	-3.087863942924583	1.9885214367515407	2.538153265087944	1.1433086231447573	3.131830059896298	0.5979091843116233	-183.501265462752	-7.485195347361277	Organic compounds	Benzenoids	Naphthalenes	Naphthalene sulfonic acids and derivatives	Benzenoids
QRYFGTULTGLGHU-NBERXCRTSA-N	InChI=1S/C82H108ClN17O14/c1-50(2)41-65(76(108)95-64(26-11-12-37-88-51(3)4)82(114)100-40-18-27-70(100)81(113)91-52(5)71(84)103)96-75(107)63(25-10-14-39-90-73(105)60-23-17-36-87-48-60)93-74(106)62(24-9-13-38-89-72(104)59-22-16-35-86-47-59)94-80(112)69(49-101)99-79(111)68(45-56-19-15-34-85-46-56)98-78(110)67(43-54-29-32-61(83)33-30-54)97-77(109)66(92-53(6)102)44-55-28-31-57-20-7-8-21-58(57)42-55/h7-…	['D-Alaninamide, N-acetyl-3-(2-naphthalenyl)-D-alanyl-4-chloro-D-phenylalanyl-3-(3-pyridinyl)-D-alanyl-L-seryl-N6-(3-pyridinylcarbonyl)-L-lysyl-N6-(3-pyridinylcarbonyl)-D-lysyl-L-leucyl-N6-(1-meth ylethyl)-L-lysyl-L-prolyl-']	[nan]	['112568-12-4']	CC(C)C[C@H](NC(=O)[C@@H](CCCCNC(=O)C1=CN=CC=C1)NC(=O)[C@H](CCCCNC(=O)C1=CC=CN=C1)NC(=O)[C@H](CO)NC(=O)[C@@H](CC1=CC=CN=C1)NC(=O)[C@@H](CC1=CC=C(Cl)C=C1)NC(=O)[C@@H](CC1=CC=C2C=CC=CC2=C1)NC(C)=O)C(=O)N[C@@H](CCCCNC(C)C)C(=O)N1CCC[C@H]1C(=O)N[C@H](C)C(N)=O	CC(=O)NC(Cc1ccc2ccccc2c1)C(=O)NC(Cc1ccc(Cl)cc1)C(=O)NC(Cc1cccnc1)C(=O)NC(CO)C(=O)NC(CCCCNC(=O)c1cccnc1)C(=O)NC(CCCCNC(=O)c1cccnc1)C(=O)NC(CC(C)C)C(=O)NC(CCCCNC(C)C)C(=O)N1CCCC1C(=O)NC(C)C(N)=O	CC(=O)NC(Cc1ccc2ccccc2c1)C(=O)NC(Cc1ccc(Cl)cc1)C(=O)NC(Cc1cccnc1)C(=O)NC(CO)C(=O)NC(CCCCNC(=O)c1cccnc1)C(=O)NC(CCCCNC(=O)c1cccnc1)C(=O)NC(CC(C)C)C(=O)NC(CCCCNC(C)C)C(=O)N1CCCC1C(=O)NC(C)C(N)=O	Size	1591.3239999999998	-4.012041	-5.720481979653651	-3.2098107281858907	2.5106712514677603	2.1897175166946985	0.4812766331082404	2.9919478845760006	0.7924176349368166	53.90050440288824	87.8961219716424	Organic compounds	Organic Polymers	Polypeptides		Organic Polymers
QSIRXSYRKZHJHX-TWXHAJHVSA-N	InChI=1S/C126H238N26O22/c1-69(2)53-90(137-106(153)85(132)43-33-38-48-127)114(161)145-98(61-77(17)18)122(169)149-99(62-78(19)20)118(165)141-91(54-70(3)4)110(157)133-86(44-34-39-49-128)107(154)138-95(58-74(11)12)115(162)146-103(66-82(27)28)123(170)150-100(63-79(21)22)119(166)142-92(55-71(5)6)111(158)134-87(45-35-40-50-129)108(155)139-96(59-75(13)14)116(163)147-104(67-83(29)30)124(171)151-101(64-80(…	['Sinapultide']	['L-Lysyl-L-leucyl-L-leucyl-L-leucyl-L-leucyl-L-lysyl-L-leucyl-L-leucyl-L-leucyl-L-leucyl-L-lysyl-L-leucyl-L-leucyl-L-leucyl-L-leucyl-L-lysyl-L-leucyl-L-leucyl-L-leucyl-L-leucyl-L-lysine']	['138531-07-4']	CC(C)C[C@H](NC(=O)[C@@H](N)CCCCN)C(=O)N[C@@H](CC(C)C)C(=O)N[C@@H](CC(C)C)C(=O)N[C@@H](CC(C)C)C(=O)N[C@@H](CCCCN)C(=O)N[C@@H](CC(C)C)C(=O)N[C@@H](CC(C)C)C(=O)N[C@@H](CC(C)C)C(=O)N[C@@H](CC(C)C)C(=O)N[C@@H](CCCCN)C(=O)N[C@@H](CC(C)C)C(=O)N[C@@H](CC(C)C)C(=O)N[C@@H](CC(C)C)C(=O)N[C@@H](CC(C)C)C(=O)N[C@@H](CCCCN)C(=O)N[C@@H](CC(C)C)C(=O)N[C@@H](CC(C)C)C(=O)N[C@@H](CC(C)C)C(=O)N[C@@H](CC(C)C)C(=O)N[C@…	CC(C)CC(NC(=O)C(N)CCCCN)C(=O)NC(CC(C)C)C(=O)NC(CC(C)C)C(=O)NC(CC(C)C)C(=O)NC(CCCCN)C(=O)NC(CC(C)C)C(=O)NC(CC(C)C)C(=O)NC(CC(C)C)C(=O)NC(CC(C)C)C(=O)NC(CCCCN)C(=O)NC(CC(C)C)C(=O)NC(CC(C)C)C(=O)NC(CC(C)C)C(=O)NC(CC(C)C)C(=O)NC(CCCCN)C(=O)NC(CC(C)C)C(=O)NC(CC(C)C)C(=O)NC(CC(C)C)C(=O)NC(CC(C)C)C(=O)NC(CCCCN)C(=O)O	CC(C)CC(NC(=O)C(N)CCCCN)C(=O)NC(CC(C)C)C(=O)NC(CC(C)C)C(=O)NC(CC(C)C)C(=O)NC(CCCCN)C(=O)NC(CC(C)C)C(=O)NC(CC(C)C)C(=O)NC(CC(C)C)C(=O)NC(CC(C)C)C(=O)NC(CCCCN)C(=O)NC(CC(C)C)C(=O)NC(CC(C)C)C(=O)NC(CC(C)C)C(=O)NC(CC(C)C)C(=O)NC(CCCCN)C(=O)NC(CC(C)C)C(=O)NC(CC(C)C)C(=O)NC(CC(C)C)C(=O)NC(CC(C)C)C(=O)NC(CCCCN)C(=O)O	Size	2469.449999999996	-3.892809	-7.858676211514996	-3.193533319118486	4.66514289239651	2.499791344681735	-1.4660759742727147	3.199066918123795	0.6820389610389611	38.016686846983845	-54.383057603754175	Organic compounds	Organic Polymers	Polypeptides		Organic Polymers
QVFLVLMYXXNJDT-CSBVGUNJSA-N	InChI=1S/C65H90N14O19S2/c1-38(80)56-64(96)73-51(63(95)75-57(39(2)81)65(97)98)37-100-99-36-50(72-59(91)47(28-40-10-4-3-5-11-40)68-52(83)32-76-20-22-77(33-53(84)85)24-26-79(35-55(88)89)27-25-78(23-21-76)34-54(86)87)62(94)70-48(29-41-15-17-43(82)18-16-41)60(92)71-49(30-42-31-67-45-13-7-6-12-44(42)45)61(93)69-46(58(90)74-56)14-8-9-19-66/h3-7,10-13,15-18,31,38-39,46-51,56-57,67,80-82H,8-9,14,19-30,32-…	['Dotatate']	['N-{(4R,7S,10S,13R,16S,19R)-10-(4-Aminobutyl)-7-[(1R)-1-hydroxyethyl]-16-[(4-hydroxyphenyl)methyl]-13-[(1H-indol-3-yl)methyl]-6,9,12,15,18-pentaoxo-19-[(N-{[4,7,10-tris(carboxymethyl)-1,4,7,10-tetraaza\ncyclododecan-1-yl]acetyl}-D-phenylalanyl)amino]-1,2-dithia-5,8,11,14,17-pentaazacycloicosane-4-carbonyl}-L-threonine']	['177943-88-3']	[H][C@]1(NC(=O)[C@H](CCCCN)NC(=O)[C@@H](CC2=CNC3=CC=CC=C23)NC(=O)[C@H](CC2=CC=C(O)C=C2)NC(=O)[C@H](CSSC[C@H](NC1=O)C(=O)N[C@@H]([C@@H](C)O)C(O)=O)NC(=O)[C@@H](CC1=CC=CC=C1)NC(=O)CN1CCN(CC(O)=O)CCN(CC(O)=O)CCN(CC(O)=O)CC1)[C@@H](C)O	CC(O)C(NC(=O)C1CSSCC(NC(=O)C(Cc2ccccc2)NC(=O)CN2CCN(CC(=O)O)CCN(CC(=O)O)CCN(CC(=O)O)CC2)C(=O)NC(Cc2ccc(O)cc2)C(=O)NC(Cc2c[nH]c3ccccc23)C(=O)NC(CCCCN)C(=O)NC(C(C)O)C(=O)N1)C(=O)O	CC(O)C(NC(=O)C1CSSCC(NC(=O)C(Cc2ccccc2)NC(=O)CN2CCN(CC(=O)O)CCN(CC(=O)O)CCN(CC(=O)O)CC2)C(=O)NC(Cc2ccc(O)cc2)C(=O)NC(Cc2c[nH]c3ccccc23)C(=O)NC(CCCCN)C(=O)NC(C(C)O)C(=O)N1)C(=O)O	Size	1435.6480000000004	-4.196606	-8.239915259842011	-3.2661685498402004	4.9737467100018105	1.9604418115590818	-2.082867289571559	2.8908794204302515	0.8019397798658362	53.58584412065545	95.84255700879211	Organic compounds	Organic acids and derivatives	Carboxylic acids and derivatives	Amino acids, peptides, and analogues	Organic acids and derivatives
QWKNGDWCZWKGME-NPHAJLTCSA-N	InChI=1S/C106H180N34O23S5/c1-11-56(7)83(137-93(151)68(32-24-39-118-106(115)116)126-97(155)73(45-80(112)141)130-101(159)78(53-167)136-98(156)74(46-81(113)142)131-100(158)77(52-166)135-94(152)70(42-55(5)6)128-87(145)58(9)111)103(161)138-84(57(8)12-2)104(162)139-85(59(13-3)14-4)105(163)140-40-25-33-79(140)102(160)132-72(44-61-48-117-54-121-61)96(154)127-69(34-41-168-10)92(150)134-76(51-165)99(157)12…	['Tertiapin']	['L-Alanyl-L-leucyl-L-cysteinyl-L-asparaginyl-L-cysteinyl-L-asparaginyl-L-arginyl-L-isoleucyl-L-isoleucyl-3-ethyl-L-norvalyl-L-prolyl-L-histidyl-L-methionylcysteinyl-L-tryptophyl-L-lysyl-L-lysyl-L-cyste\ninylglycyl-L-ornithyllysinamide']	['58694-52-3']	CC[C@H](C)[C@H](NC(=O)[C@H](CCCNC(N)=N)NC(=O)[C@H](CC(N)=O)NC(=O)[C@H](CS)NC(=O)[C@H](CC(N)=O)NC(=O)[C@H](CS)NC(=O)[C@H](CC(C)C)NC(=O)[C@H](C)N)C(=O)N[C@@H]([C@@H](C)CC)C(=O)N[C@@H](C(CC)CC)C(=O)N1CCC[C@H]1C(=O)N[C@@H](CC1=CN=CN1)C(=O)N[C@@H](CCSC)C(=O)NC(CS)C(=O)N[C@@H](CC1=CNC2=C1C=CC=C2)C(=O)N[C@@H](CCCCN)C(=O)N[C@@H](CCCCN)C(=O)N[C@@H](CS)C(=O)NCC(=O)N[C@@H](CCCN)C(=O)NC(CCCCN)C(N)=O	CCC(C)C(NC(=O)C(CCCNC(=N)N)NC(=O)C(CC(N)=O)NC(=O)C(CS)NC(=O)C(CC(N)=O)NC(=O)C(CS)NC(=O)C(CC(C)C)NC(=O)C(C)N)C(=O)NC(C(=O)NC(C(=O)N1CCCC1C(=O)NC(Cc1cnc[nH]1)C(=O)NC(CCSC)C(=O)NC(CS)C(=O)NC(Cc1c[nH]c2ccccc12)C(=O)NC(CCCCN)C(=O)NC(CCCCN)C(=O)NC(CS)C(=O)NCC(=O)NC(CCCN)C(=O)NC(CCCCN)C(N)=O)C(CC)CC)C(C)CC	CCC(C)C(NC(=O)C(CCCN=C(N)N)NC(=O)C(CC(N)=O)NC(=O)C(CS)NC(=O)C(CC(N)=O)NC(=O)C(CS)NC(=O)C(CC(C)C)NC(=O)C(C)N)C(=O)NC(C(=O)NC(C(=O)N1CCCC1C(=O)NC(Cc1cnc[nH]1)C(=O)NC(CCSC)C(=O)NC(CS)C(=O)NC(Cc1c[nH]c2ccccc12)C(=O)NC(CCCCN)C(=O)NC(CCCCN)C(=O)NC(CS)C(=O)NCC(=O)NC(CCCN)C(=O)NC(CCCCN)C(N)=O)C(CC)CC)C(C)CC	Size	2459.1560000000004	-4.0820837	-6.589908792371019	-3.2217498115397283	3.3681589808312906	2.3087023949395507	-0.19912271268060366	3.1690362681506867	0.8303591270331013	51.07669865519408	90.47586309732516	Organic compounds	Organic Polymers	Polypeptides		Organic Polymers
QXRUQIRSGRTEHZ-UHFFFAOYSA-J	InChI=1S/C52H38Cl2N16O24S6.6Na/c53-35-38-42(94-40-28(60-38)8-10-30(44(40)100(90,91)92)56-14-16-58-48-64-50(68-52(66-48)70-18-2-4-24(22-70)46(73)74)62-32-20-26(96(78,79)80)6-12-34(32)98(84,85)86)36(54)37-41(35)93-39-27(59-37)7-9-29(43(39)99(87,88)89)55-13-15-57-47-63-49(67-51(65-47)69-17-1-3-23(21-69)45(71)72)61-31-19-25(95(75,76)77)5-11-33(31)97(81,82)83;;;;;;/h1-12,17-22H,13-16H2,(H12-2,55,56,57…	['C.I. Reactive Blue 187']	[nan]	['79771-28-1']	[Na+].[Na+].[Na+].[Na+].[Na+].[Na+].OC(=O)C1=C[N+](=CC=C1)C1=NC(NCCNC2=CC=C3N=C4C(Cl)=C5OC6=C(C=CC(NCCNC7=NC(NC8=C(C=CC(=C8)S([O-])(=O)=O)S([O-])(=O)=O)=NC(=N7)[N+]7=CC=CC(=C7)C(O)=O)=C6S([O-])(=O)=O)N=C5C(Cl)=C4OC3=C2S([O-])(=O)=O)=NC(NC2=C(C=CC(=C2)S([O-])(=O)=O)S([O-])(=O)=O)=N1	O=C(O)c1ccc[n+](-c2nc(NCCNc3ccc4c(c3S(=O)(=O)[O-])Oc3c(Cl)c5c(c(Cl)c3=N4)Oc3c(ccc(NCCNc4nc(Nc6cc(S(=O)(=O)[O-])ccc6S(=O)(=O)[O-])nc(-[n+]6cccc(C(=O)O)c6)n4)c3S(=O)(=O)[O-])N=5)nc(Nc3cc(S(=O)(=O)[O-])ccc3S(=O)(=O)[O-])n2)c1.[Na+].[Na+].[Na+].[Na+].[Na+].[Na+]	O=C(O)c1ccc[n+](-c2nc(NCCNc3ccc4c(c3S(=O)(=O)[O-])Oc3c(Cl)c5c(c(Cl)c3=N4)Oc3c(ccc(NCCNc4nc(Nc6cc(S(=O)(=O)[O-])ccc6S(=O)(=O)[O-])nc(-[n+]6cccc(C(=O)O)c6)n4)c3S(=O)(=O)[O-])N=5)nc(Nc3cc(S(=O)(=O)[O-])ccc3S(=O)(=O)[O-])n2)c1.[Na+].[Na+].[Na+].[Na+].[Na+].[Na+]	Size	1668.1800000000003	-3.842793	-5.1145201333608465	-3.2262826586368702	1.8882374747239763	2.3794499007812826	1.1077227767232944	2.9959602514472707	0.5401605169016348	-188.2731072626657	-9.48486224524354	Organic compounds	Organoheterocyclic compounds	Benzoxazines	Phenoxazines	Organoheterocyclic compounds	1.8630050597783447	1.8630050597783447
RBZMSAAQBUBBDH-UHFFFAOYSA-N	InChI=1S/C100H192O12/c1-6-11-16-21-26-31-36-41-46-51-56-61-66-71-76-81-94(102)108-89-99(86-101,90-109-95(103)82-77-72-67-62-57-52-47-42-37-32-27-22-17-12-7-2)87-107-88-100(91-110-96(104)83-78-73-68-63-58-53-48-43-38-33-28-23-18-13-8-3,92-111-97(105)84-79-74-69-64-59-54-49-44-39-34-29-24-19-14-9-4)93-112-98(106)85-80-75-70-65-60-55-50-45-40-35-30-25-20-15-10-5/h101H,6-93H2,1-5H3	['Dipentaerythritol pentastearate']	['2-({2-(Hydroxymethyl)-3-(octadecanoyloxy)-2-[(octadecanoyloxy)methyl]propoxy}methyl)-2-[(octadecanoyloxy)methyl]propane-1,3-diyl dioctadecanoate']	['20190-00-5']	CCCCCCCCCCCCCCCCCC(=O)OCC(CO)(COCC(COC(=O)CCCCCCCCCCCCCCCCC)(COC(=O)CCCCCCCCCCCCCCCCC)COC(=O)CCCCCCCCCCCCCCCCC)COC(=O)CCCCCCCCCCCCCCCCC	CCCCCCCCCCCCCCCCCC(=O)OCC(CO)(COCC(COC(=O)CCCCCCCCCCCCCCCCC)(COC(=O)CCCCCCCCCCCCCCCCC)COC(=O)CCCCCCCCCCCCCCCCC)COC(=O)CCCCCCCCCCCCCCCCC	CCCCCCCCCCCCCCCCCC(=O)OCC(CO)(COCC(COC(=O)CCCCCCCCCCCCCCCCC)(COC(=O)CCCCCCCCCCCCCCCCC)COC(=O)CCCCCCCCCCCCCCCCC)COC(=O)CCCCCCCCCCCCCCCCC	Size	1586.6239999999996	-3.7048564	-6.635678417081166	-3.0228807675976057	3.61279764948356	2.4956176081889985	-0.4352043977444362	3.1775932517391237	0.387145087454685	155.852964190026	-4.7968544938918525	Organic compounds	Organic acids and derivatives	Carboxylic acids and derivatives	Pentacarboxylic acids and derivatives	Organic acids and derivatives
RCGXNDQKCXNWLO-YUHQQKLOSA-N	InChI=1S/C75H124N14O16/c1-20-44(16)59(71(100)88-62-47(19)105-75(104)58(43(14)15)84-63(92)49(22-3)77-65(94)51(37-48-30-24-23-25-31-48)79-67(96)55(40(8)9)81-70(99)60(45(17)21-2)86-73(62)102)85-64(93)50(32-27-35-76)78-66(95)52-33-28-36-89(52)74(103)57(42(12)13)83-69(98)56(41(10)11)82-72(101)61(46(18)90)87-68(97)54(39(6)7)80-53(91)34-26-29-38(4)5/h22-25,30-31,38-47,50-52,54-62,90H,20-21,26-29,32-37,7…	['Kahalalide F']	[nan]	['149204-42-2']	[H][C@](NC(=O)[C@H](NC(=O)CCCC(C)C)C(C)C)([C@@H](C)O)C(=O)N[C@@H](C(C)C)C(=O)N[C@H](C(C)C)C(=O)N1CCC[C@@H]1C(=O)N[C@@H](CCCN)C(=O)N[C@]([H])([C@@H](C)CC)C(=O)N[C@@H]1[C@@H](C)OC(=O)[C@@H](NC(=O)\C(NC(=O)[C@H](CC2=CC=CC=C2)NC(=O)[C@H](NC(=O)[C@]([H])(NC1=O)[C@@H](C)CC)C(C)C)=C\C)C(C)C	CC=C1NC(=O)C(Cc2ccccc2)NC(=O)C(C(C)C)NC(=O)C(C(C)CC)NC(=O)C(NC(=O)C(NC(=O)C(CCCN)NC(=O)C2CCCN2C(=O)C(NC(=O)C(NC(=O)C(NC(=O)C(NC(=O)CCCC(C)C)C(C)C)C(C)O)C(C)C)C(C)C)C(C)CC)C(C)OC(=O)C(C(C)C)NC1=O	CCC1=NC(=O)C(Cc2ccccc2)NC(=O)C(C(C)C)NC(=O)C(C(C)CC)NC(=O)C(NC(=O)C(NC(=O)C(CCCN)NC(=O)C2CCCN2C(=O)C(NC(=O)C(NC(=O)C(NC(=O)C(NC(=O)CCCC(C)C)C(C)C)C(C)O)C(C)C)C(C)C)C(C)CC)C(C)OC(=O)C(C(C)C)NC1=O	Size	1477.8989999999978	-3.8801441	-7.824396760775235	-3.126361029268812	4.6980357315064225	2.2895006538243834	-1.6547520054995597	3.0432837260068633	0.8196272282709275	51.09531785750968	95.508499009592	Organic compounds	Organic acids and derivatives	Peptidomimetics	Depsipeptides	Organic acids and derivatives
RIRVFUKJSNBDFN-UHFFFAOYSA-N	InChI=1S/C47HF95O15/c48-1(49,2(50,51)4(54,55)6(58,59)8(62,63)10(66,67)12(70,71)14(74,75)16(78,79)18(82,83)20(86,87)22(90,91)24(94,95)26(98,99)28(102,103)30(106,107)32(110,111)34(114,115)36(118,119)38(122,123)40(126,127)42(130,131)44(134,135)46(138,139)140)3(52,53)5(56,57)7(60,61)9(64,65)11(68,69)13(72,73)15(76,77)17(80,81)19(84,85)21(88,89)23(92,93)25(96,97)27(100,101)29(104,105)31(108,109)33(112…	['Perfluoro(pentadecaoxypropylene)oxyethylene']	['1-(Pentanonacontafluoroheptatetracontyl)pentadecaoxidane']	['122998-72-5']	OOOOOOOOOOOOOOOC(F)(F)C(F)(F)C(F)(F)C(F)(F)C(F)(F)C(F)(F)C(F)(F)C(F)(F)C(F)(F)C(F)(F)C(F)(F)C(F)(F)C(F)(F)C(F)(F)C(F)(F)C(F)(F)C(F)(F)C(F)(F)C(F)(F)C(F)(F)C(F)(F)C(F)(F)C(F)(F)C(F)(F)C(F)(F)C(F)(F)C(F)(F)C(F)(F)C(F)(F)C(F)(F)C(F)(F)C(F)(F)C(F)(F)C(F)(F)C(F)(F)C(F)(F)C(F)(F)C(F)(F)C(F)(F)C(F)(F)C(F)(F)C(F)(F)C(F)(F)C(F)(F)C(F)(F)C(F)(F)C(F)(F)F	OOOOOOOOOOOOOOOC(F)(F)C(F)(F)C(F)(F)C(F)(F)C(F)(F)C(F)(F)C(F)(F)C(F)(F)C(F)(F)C(F)(F)C(F)(F)C(F)(F)C(F)(F)C(F)(F)C(F)(F)C(F)(F)C(F)(F)C(F)(F)C(F)(F)C(F)(F)C(F)(F)C(F)(F)C(F)(F)C(F)(F)C(F)(F)C(F)(F)C(F)(F)C(F)(F)C(F)(F)C(F)(F)C(F)(F)C(F)(F)C(F)(F)C(F)(F)C(F)(F)C(F)(F)C(F)(F)C(F)(F)C(F)(F)C(F)(F)C(F)(F)C(F)(F)C(F)(F)C(F)(F)C(F)(F)C(F)(F)C(F)(F)F	OOOOOOOOOOOOOOOC(F)(F)C(F)(F)C(F)(F)C(F)(F)C(F)(F)C(F)(F)C(F)(F)C(F)(F)C(F)(F)C(F)(F)C(F)(F)C(F)(F)C(F)(F)C(F)(F)C(F)(F)C(F)(F)C(F)(F)C(F)(F)C(F)(F)C(F)(F)C(F)(F)C(F)(F)C(F)(F)C(F)(F)C(F)(F)C(F)(F)C(F)(F)C(F)(F)C(F)(F)C(F)(F)C(F)(F)C(F)(F)C(F)(F)C(F)(F)C(F)(F)C(F)(F)C(F)(F)C(F)(F)C(F)(F)C(F)(F)C(F)(F)C(F)(F)C(F)(F)C(F)(F)C(F)(F)C(F)(F)C(F)(F)F	Size	2610.320000000003	-6.3871703	-7.145752549092194	-3.6572012714068074	3.4885512776853864	0.02952343964097382	-0.729058798184789	2.7594924795005973	0.7058064516129032	19.647581984146413	-142.49337193338494	Organic compounds	Organohalogen compounds	Organofluorides		Organohalogen compounds
RMTMMKNSPRRFHW-SVAVBUBPSA-N	InChI=1S/C224H304N79O116P19S19/c1-88-46-284(216(318)257-168(88)225)129-34-97(401-420(327,439)363-60-114-102(39-134(386-114)289-52-94(7)187(306)281-222(289)324)406-421(328,440)362-56-110-98(35-130(381-110)285-47-89(2)169(226)258-217(285)319)402-422(329,441)368-63-119-107(44-139(390-119)297-81-252-147-182(297)267-211(237)276-194(147)313)411-430(337,449)372-66-121-108(45-140(392-121)298-82-253-148-1…	['Apatorsen']	[nan]	['1002331-21-6']	COCCOC1C(O)[C@@H](COP(O)(=S)OC2[C@@H](COP(O)(=S)OC3[C@@H](COP(O)(=S)OC4[C@@H](COP(O)(=S)OC5C[C@@H](O[C@@H]5COP(O)(=S)OC5C[C@@H](O[C@@H]5COP(O)(=S)OC5C[C@@H](O[C@@H]5COP(O)(=S)OC5C[C@@H](O[C@@H]5COP(O)(=S)OC5C[C@@H](O[C@@H]5COP(O)(=S)OC5C[C@@H](O[C@@H]5COP(O)(=S)OC5C[C@@H](O[C@@H]5COP(O)(=S)OC5C[C@@H](O[C@@H]5COP(O)(=S)OC5C[C@@H](O[C@@H]5COP(O)(=S)OC5C[C@@H](O[C@@H]5COP(S)(=O)OC5C[C@@H](O[C@@H]5CO…	COCCOC1C(O)C(COP(O)(=S)OC2C(COP(O)(=S)OC3C(COP(O)(=S)OC4C(COP(O)(=S)OC5CC(n6cnc7c(=O)[nH]c(N)nc76)OC5COP(O)(=S)OC5CC(n6cnc7c(=O)[nH]c(N)nc76)OC5COP(O)(=S)OC5CC(n6cc(C)c(N)nc6=O)OC5COP(O)(=S)OC5CC(n6cc(C)c(=O)[nH]c6=O)OC5COP(O)(=S)OC5CC(n6cc(C)c(N)nc6=O)OC5COP(O)(=S)OC5CC(n6cnc7c(=O)[nH]c(N)nc76)OC5COP(O)(=S)OC5CC(n6cc(C)c(N)nc6=O)OC5COP(O)(=S)OC5CC(n6cnc7c(=O)[nH]c(N)nc76)OC5COP(O)(=S)OC5CC(n6cnc…	COCCOC1C(O)C(COP(O)(=S)OC2C(COP(O)(=S)OC3C(COP(O)(=S)OC4C(COP(O)(=S)OC5CC(n6cnc7c(=O)[nH]c(N)nc76)OC5COP(O)(=S)OC5CC(n6cnc7c(=O)[nH]c(N)nc76)OC5COP(O)(=S)OC5CC(n6cc(C)c(N)nc6=O)OC5COP(O)(=S)OC5CC(n6cc(C)c(=O)[nH]c6=O)OC5COP(O)(=S)OC5CC(n6cc(C)c(N)nc6=O)OC5COP(O)(=S)OC5CC(n6cnc7c(=O)[nH]c(N)nc76)OC5COP(O)(=S)OC5CC(n6cc(C)c(N)nc6=O)OC5COP(O)(=S)OC5CC(n6cnc7c(=O)[nH]c(N)nc76)OC5COP(O)(=S)OC5CC(n6cnc…	Size	7157.111999999993	-4.599941	-7.807068697286698	-3.4703172945620104	4.336751402724687	2.254797038488666	-0.9523308838450928	3.3844205188795944	0.810358281940432	38.719476746883856	125.11671168585178	Organic compounds	Organic Polymers	Phosphorothioate polynucleotides		Organic Polymers
RRBCHMCWWOHRQL-UMXFMPSGSA-N	InChI=1S/C181H292N56O50S2/c1-21-96(18)146(237-161(269)114(48-53-141(251)252)213-175(283)132(84-240)233-178(286)143(93(12)13)234-148(256)103(185)82-238)179(287)217-111(45-50-134(187)242)156(264)221-120(65-90(6)7)164(272)214-116(55-62-289-20)159(267)226-125(71-100-79-197-86-204-100)168(276)229-128(74-136(189)244)171(279)219-118(63-88(2)3)149(257)202-81-138(246)206-105(39-27-30-56-182)150(258)225-12…	['Parathyroid hormone (1-34)amide']	[nan]	['83139-29-1']	CC[C@H](C)[C@H](NC(=O)[C@H](CCC(O)=O)NC(=O)[C@H](CO)NC(=O)[C@@H](NC(=O)[C@@H](N)CO)C(C)C)C(=O)N[C@@H](CCC(N)=O)C(=O)N[C@@H](CC(C)C)C(=O)N[C@@H](CCSC)C(=O)N[C@@H](CC1=CN=CN1)C(=O)N[C@@H](CC(N)=O)C(=O)N[C@@H](CC(C)C)C(=O)NCC(=O)N[C@@H](CCCCN)C(=O)N[C@@H](CC1=CN=CN1)C(=O)N[C@@H](CC(C)C)C(=O)N[C@@H](CC(N)=O)C(=O)N[C@@H](CO)C(=O)N[C@@H](CCSC)C(=O)N[C@@H](CCC(O)=O)C(=O)N[C@@H](CCCNC(N)=N)C(=O)N[C@@H](C…	CCC(C)C(NC(=O)C(CCC(=O)O)NC(=O)C(CO)NC(=O)C(NC(=O)C(N)CO)C(C)C)C(=O)NC(CCC(N)=O)C(=O)NC(CC(C)C)C(=O)NC(CCSC)C(=O)NC(Cc1cnc[nH]1)C(=O)NC(CC(N)=O)C(=O)NC(CC(C)C)C(=O)NCC(=O)NC(CCCCN)C(=O)NC(Cc1cnc[nH]1)C(=O)NC(CC(C)C)C(=O)NC(CC(N)=O)C(=O)NC(CO)C(=O)NC(CCSC)C(=O)NC(CCC(=O)O)C(=O)NC(CCCNC(=N)N)C(=O)NC(C(=O)NC(CCC(=O)O)C(=O)NC(Cc1c[nH]c2ccccc12)C(=O)NC(CC(C)C)C(=O)NC(CCCNC(=N)N)C(=O)NC(CCCCN)C(=O)NC(C…	CCC(C)C(NC(=O)C(CCC(=O)O)NC(=O)C(CO)NC(=O)C(NC(=O)C(N)CO)C(C)C)C(=O)NC(CCC(N)=O)C(=O)NC(CC(C)C)C(=O)NC(CCSC)C(=O)NC(Cc1c[nH]cn1)C(=O)NC(CC(N)=O)C(=O)NC(CC(C)C)C(=O)NCC(=O)NC(CCCCN)C(=O)NC(Cc1cnc[nH]1)C(=O)NC(CC(C)C)C(=O)NC(CC(N)=O)C(=O)NC(CO)C(=O)NC(CCSC)C(=O)NC(CCC(=O)O)C(=O)NC(CCCNC(=N)N)C(=O)NC(C(=O)NC(CCC(=O)O)C(=O)NC(Cc1c[nH]c2ccccc12)C(=O)NC(CC(C)C)C(=O)NC(CCCNC(=N)N)C(=O)NC(CCCCN)C(=O)NC(C…	Size	4116.802999999987	-4.144884	-7.864741485812452	-3.2905558837842683	4.574185602028184	2.469675979834243	-1.2501814004666418	3.3240042015615416	0.820584518810519	50.05654722472318	91.80227299857	Organic compounds	Organic Polymers	Polypeptides		Organic Polymers
RUJNBZYFAHGSAB-UHFFFAOYSA-H	InChI=1S/C56H38N16O24S6.6Na.2H2O/c73-47-43-29(21-41(101(91,92)93)45(47)69-67-35-9-1-3-11-39(35)99(85,86)87)19-33(97(79,80)81)23-37(43)59-53-61-51(63-55(65-53)71-17-5-7-27(25-71)49(75)76)57-31-13-15-32(16-14-31)58-52-62-54(66-56(64-52)72-18-6-8-28(26-72)50(77)78)60-38-24-34(98(82,83)84)20-30-22-42(102(94,95)96)46(48(74)44(30)38)70-68-36-10-2-4-12-40(36)100(88,89)90;;;;;;;;/h1-26H,(H12-2,57,58,59,6…	["Pyridinium, 1,1'-(1,4-phenylenebis(imino(6-((8-hydroxy-3,6-disulfo-7-(2-(2-sulfophenyl)diazenyl)-1-naphthalenyl)amino)-1,3,5-triazine-4,2-diyl)))bis(3-carboxy-, hydroxide, sodium salt (1:2:6)"]	["Sodium hydroxide 4,4'-(1,4-phenylenebis{azanediyl[6-(3-carboxypyridin-1-ium-1-yl)-1,3,5-triazine-4,2-diyl]azanediyl})bis{5-hydroxy-6-[(E)-(2-sulfonatophenyl)diazenyl]naphthalene-2,7-disulfonate} (6/2/\n1)"]	['86422-60-8']	[OH-].[OH-].[Na+].[Na+].[Na+].[Na+].[Na+].[Na+].OC(=O)C1=CC=C[N+](=C1)C1=NC(NC2=CC=C(NC3=NC(NC4=C5C(O)=C(\N=N\C6=CC=CC=C6S([O-])(=O)=O)C(=CC5=CC(=C4)S([O-])(=O)=O)S([O-])(=O)=O)=NC(=N3)[N+]3=CC(=CC=C3)C(O)=O)C=C2)=NC(NC2=C3C(O)=C(\N=N\C4=CC=CC=C4S([O-])(=O)=O)C(=CC3=CC(=C2)S([O-])(=O)=O)S([O-])(=O)=O)=N1	O=C(O)c1ccc[n+](-c2nc(Nc3ccc(Nc4nc(Nc5cc(S(=O)(=O)[O-])cc6cc(S(=O)(=O)[O-])c(/N=N/c7ccccc7S(=O)(=O)[O-])c(O)c56)nc(-[n+]5cccc(C(=O)O)c5)n4)cc3)nc(Nc3cc(S(=O)(=O)[O-])cc4cc(S(=O)(=O)[O-])c(/N=N/c5ccccc5S(=O)(=O)[O-])c(O)c34)n2)c1.[Na+].[Na+].[Na+].[Na+].[Na+].[Na+].[OH-].[OH-]	O=C(O)c1ccc[n+](-c2nc(Nc3ccc(Nc4nc(Nc5cc(S(=O)(=O)[O-])cc6cc(S(=O)(=O)[O-])c(N=Nc7ccccc7S(=O)(=O)[O-])c(O)c56)nc(-[n+]5cccc(C(=O)O)c5)n4)cc3)nc(Nc3cc(S(=O)(=O)[O-])cc4cc(S(=O)(=O)[O-])c(N=Nc5ccccc5S(=O)(=O)[O-])c(O)c34)n2)c1.[Na+].[Na+].[Na+].[Na+].[Na+].[Na+].[OH-].[OH-]	Size	1679.3320000000003	-3.8838537	-6.67430213512988	-3.2238244279190273	3.4504777072108523	2.3412829016715233	-0.4491655715025763	3.001312135708276	0.48155199648042135	-181.0035475047856	-11.33587078006923	Organic compounds	Benzenoids	Naphthalenes	Naphthalene sulfonic acids and derivatives	Benzenoids
RXRFPTFLAMOTBU-PMWOLJKMSA-A	InChI=1S/C230H324N71O119P19S19.19Na/c1-97-54-282(218(311)261-177(97)231)140-44-110(121(382-140)68-364-422(325,441)403-112-46-142(284-56-99(3)179(233)263-220(284)313)385-124(112)71-368-428(331,447)411-119-53-149(297-92-258-154-194(297)272-215(245)276-201(154)308)391-130(119)77-372-431(334,450)413-159-133(395-206(169(159)355-36-26-345-16)290-60-103(7)183(237)267-224(290)317)81-376-434(337,453)417-1…	['ISIS 333611']	[nan]	['937407-37-9']	[Na+].[Na+].[Na+].[Na+].[Na+].[Na+].[Na+].[Na+].[Na+].[Na+].[Na+].[Na+].[Na+].[Na+].[Na+].[Na+].[Na+].[Na+].[Na+].COCCO[C@@H]1[C@H](O)[C@@H](COP([O-])(=S)O[C@@H]2[C@@H](COP([O-])(=S)O[C@@H]3[C@@H](COP([O-])(=S)O[C@@H]4[C@@H](COP([O-])(=S)O[C@@H]5[C@@H](COP([O-])(=S)O[C@H]6C[C@@H](O[C@@H]6COP([O-])(=S)O[C@H]6C[C@@H](O[C@@H]6COP([O-])(=S)O[C@H]6C[C@@H](O[C@@H]6COP([S-])(=O)O[C@H]6C[C@@H](O[C@@H]6CO…	COCCOC1C(OP([O-])(=S)OCC2OC(n3cc(C)c(N)nc3=O)C(OCCOC)C2OP([O-])(=S)OCC2OC(n3cnc4c(=O)[nH]c(N)nc43)C(OCCOC)C2OP([O-])(=S)OCC2OC(n3cc(C)c(=O)[nH]c3=O)C(OCCOC)C2OP([O-])(=S)OCC2OC(n3cc(C)c(N)nc3=O)C(OCCOC)C2OP([O-])(=S)OCC2OC(n3cnc4c(=O)[nH]c(N)nc43)CC2OP([O-])(=S)OCC2OC(n3cc(C)c(N)nc3=O)CC2OP([O-])(=S)OCC2OC(n3cc(C)c(N)nc3=O)CC2OP([O-])(=S)OCC2OC(n3cc(C)c(N)nc3=O)CC2OP([O-])(=S)OCC2OC(n3cc(C)c(=O)[…	COCCOC1C(OP([O-])(=S)OCC2OC(n3cc(C)c(N)nc3=O)C(OCCOC)C2OP([O-])(=S)OCC2OC(n3cnc4c(=O)[nH]c(N)nc43)C(OCCOC)C2OP([O-])(=S)OCC2OC(n3cc(C)c(=O)[nH]c3=O)C(OCCOC)C2OP([O-])(=S)OCC2OC(n3cc(C)c(N)nc3=O)C(OCCOC)C2OP([O-])(=S)OCC2OC(n3cnc4c(=O)[nH]c(N)nc43)CC2OP([O-])(=S)OCC2OC(n3cc(C)c(N)nc3=O)CC2OP([O-])(=S)OCC2OC(n3cc(C)c(N)nc3=O)CC2OP([O-])(=S)OCC2OC(n3cc(C)c(N)nc3=O)CC2OP([O-])(=S)OCC2OC(n3cc(C)c(=O)[…	Size	7602.936999999988	-4.1507277	-8.012024679685616	-3.227924076807125	4.784100602878492	2.730253645594712	-1.1310432878659316	3.65305731501256	0.8183592265260522	38.72378963820329	125.10713279555291	Organic compounds	Organic Polymers	Phosphorothioate polynucleotides		Organic Polymers
RZASWFCAHPACCD-FAXBYDSISA-N	InChI=1/C129H223N3O52/c1-64(29-34-84(144)114(162)107(155)70(7)49-98-116(164)120(168)115(163)96(179-98)38-36-78(138)85(145)53-75-52-76-55-97(176-75)94(175-76)40-39-93-86(146)54-77(63-130)177-93)23-20-28-81(141)109(157)79(139)25-18-13-15-24-72(135)50-99-117(165)121(169)118(166)100(180-99)51-73(136)33-37-95-113(161)89(149)58-101(178-95)111(159)83(143)35-32-71(134)31-30-67(4)92(152)62-129(174)125(172…	['Ovatoxin A']	['(2S,3R,5R,6E,8R,9R)-10-[(2R,3R,4R,5S,6R)-6-{(1S,3R,4S,5R,11R)-12-[(1R,3S,5S,7R)-5-{(8S,9S)-9-[(2S,4R,5R,6S)-6-{(2S,3S,4E,6S,9R,10S)-10-[(2S,4R,5S,6R)-6-{(3S)-4-[(2R,3S,4S,5R,6S)-6-{(2S,3Z,5E,8R,9S,10R\n,12Z,17S,18R,19R,20R)-21-[(2R,3R,4R,5S,6R)-6-{(1Z,3R,4R)-5-[(1S,3R,5R,7R)-7-{2-[(2R,3R,5S)-5-(Aminomethyl)-3-hydroxyoxolan-2-yl]ethyl}-2,6-dioxabicyclo[3.2.1]octan-3-yl]-3,4-dihydroxypent-1-en-1-…	['1009813-91-5']	[H][C@]1(C[C@@H](O)[C@H](O)[C@@H](CC[C@H](O)C[C@H]2O[C@@H](C[C@H](O)\C=C/C=C/C[C@@H](O)[C@H](O)[C@H](O)C\C=C/C(=C)CC[C@H](O)[C@@H](O)[C@H](O)[C@H](C)C[C@H]3O[C@H](\C=C/[C@@H](O)[C@H](O)C[C@@H]4C[C@@H]5C[C@H](O4)[C@@H](CC[C@H]4O[C@H](CN)C[C@H]4O)O5)[C@@H](O)[C@H](O)[C@H]3O)[C@H](O)[C@@H](O)[C@@H]2O)O1)[C@@H](O)[C@H](O)CC[C@H](O)\C=C\[C@H](C)[C@@H](O)C[C@]1(O)O[C@@]([H])(C[C@@H](O)[C@H]1O)[C@@H](O)…	C=C(C=CCC(O)C(O)C(O)CC=CC=CC(O)CC1OC(CC(O)CCC2OC(C(O)C(O)CCC(O)C=CC(C)C(O)CC3(O)OC(C(O)C(O)CCCCCCCC45CC(C)CC(C)(O4)C(CC(C)CCCCCC(O)C(O)C(O)CC(O)C4OC(CC(O)C(O)C(C)=CC(O)CC(C)C(O)C(=O)NC=CC(=O)NCCCO)C(O)C(O)C4O)O5)CC(O)C3O)CC(O)C2O)C(O)C(O)C1O)CCC(O)C(O)C(O)C(C)CC1OC(C=CC(O)C(O)CC2CC3CC(O2)C(CCC2OC(CN)CC2O)O3)C(O)C(O)C1O	C=C(C=CCC(O)C(O)C(O)CC=CC=CC(O)CC1OC(CC(O)CCC2OC(C(O)C(O)CCC(O)C=CC(C)C(O)CC3(O)OC(C(O)C(O)CCCCCCCC45CC(C)CC(C)(O4)C(CC(C)CCCCCC(O)C(O)C(O)CC(O)C4OC(CC(O)C(O)C(C)=CC(O)CC(C)C(O)C(=O)N=CCC(=O)NCCCO)C(O)C(O)C4O)O5)CC(O)C3O)CC(O)C2O)C(O)C(O)C1O)CCC(O)C(O)C(O)C(C)CC1OC(C=CC(O)C(O)CC2CC3CC(O2)C(CCC2OC(CN)CC2O)O3)C(O)C(O)C1O	Size	2648.1719999999937	-4.2521667	-7.260159769408328	-3.369444744248977	3.8907150251593507	2.170779434127436	-0.8372135800964903	3.0535014450628606	0.8639196500081955	75.48967962770024	118.4647906730092	Organic compounds	Organic oxygen compounds	Organooxygen compounds	Carbohydrates and carbohydrate conjugates	Organic oxygen compounds
RZSOXZXXKQZKTO-ZAOBSSBESA-K	InChI=1S/C65H90N14O19S2.Y/c1-38(80)56-64(96)73-51(63(95)75-57(39(2)81)65(97)98)37-100-99-36-50(72-59(91)47(28-40-10-4-3-5-11-40)68-52(83)32-76-20-22-77(33-53(84)85)24-26-79(35-55(88)89)27-25-78(23-21-76)34-54(86)87)62(94)70-48(29-41-15-17-43(82)18-16-41)60(92)71-49(30-42-31-67-45-13-7-6-12-44(42)45)61(93)69-46(58(90)74-56)14-8-9-19-66;/h3-7,10-13,15-18,31,38-39,46-51,56-57,67,80-82H,8-9,14,19-30,…	['Dotatate yttrium Y-90']	["(~90~Y)Yttrium 2,2',2''-[10-(2-{[(2R)-1-({(4R,7S,10S,13R,16S,19R)-10-(4-aminobutyl)-4-{[(1S,2R)-1-carboxy-2-hydroxypropyl]carbamoyl}-7-[(1R)-1-hydroxyethyl]-16-[(4-hydroxyphenyl)methyl]-13-[(1H-indol-\n3-yl)methyl]-6,9,12,15,18-pentaoxo-1,2-dithia-5,8,11,14,17-pentaazacycloicosan-19-yl}amino)-1-oxo-3-phenylpropan-2-yl]amino}-2-oxoethyl)-1,4,7,10-tetraazacyclododecane-1,4,7-triyl]triacetate"]	['177943-90-7']	[90Y+3].C[C@@H](O)[C@H](NC(=O)[C@@H]1CSSC[C@H](NC(=O)[C@@H](CC2=CC=CC=C2)NC(=O)CN2CCN(CC([O-])=O)CCN(CC([O-])=O)CCN(CC([O-])=O)CC2)C(=O)N[C@@H](CC2=CC=C(O)C=C2)C(=O)N[C@H](CC2=CNC3=CC=CC=C23)C(=O)N[C@@H](CCCCN)C(=O)N[C@@H]([C@@H](C)O)C(=O)N1)C(O)=O	CC(O)C(NC(=O)C1CSSCC(NC(=O)C(Cc2ccccc2)NC(=O)CN2CCN(CC(=O)[O-])CCN(CC(=O)[O-])CCN(CC(=O)[O-])CC2)C(=O)NC(Cc2ccc(O)cc2)C(=O)NC(Cc2c[nH]c3ccccc23)C(=O)NC(CCCCN)C(=O)NC(C(C)O)C(=O)N1)C(=O)O.[90Y+3]	CC(O)C(NC(=O)C1CSSCC(NC(=O)C(Cc2ccccc2)NC(=O)CN2CCN(CC(=O)[O-])CCN(CC(=O)[O-])CCN(CC(=O)[O-])CC2)C(=O)NC(Cc2ccc(O)cc2)C(=O)NC(Cc2c[nH]c3ccccc23)C(=O)NC(CCCCN)C(=O)NC(C(C)O)C(=O)N1)C(=O)O.[90Y+3]	Size	1522.5311519	-4.156076	-8.409982258565954	-3.3236375226275117	5.086344735938442	2.0264902373510645	-2.2274160712447104	2.8589286646937317	0.8077849746804532	53.57976557993243	95.85215271677738	Organic compounds	Organic acids and derivatives	Carboxylic acids and derivatives	Amino acids, peptides, and analogues	Organic acids and derivatives
SBNPWPIBESPSIF-MHWMIDJBSA-N	InChI=1S/C70H92ClN17O14/c1-39(2)31-52(61(94)82-51(15-9-28-77-69(73)74)68(101)88-30-10-16-58(88)67(100)79-40(3)59(72)92)83-60(93)50(14-8-29-78-70(75)102)81-63(96)54(34-43-20-25-49(91)26-21-43)86-66(99)57(38-89)87-65(98)56(36-45-11-7-27-76-37-45)85-64(97)55(33-42-18-23-48(71)24-19-42)84-62(95)53(80-41(4)90)35-44-17-22-46-12-5-6-13-47(46)32-44/h5-7,11-13,17-27,32,37,39-40,50-58,89,91H,8-10,14-16,28-…	['Cetrorelix']	['N-Acetyl-3-(naphthalen-2-yl)-D-alanyl-4-chloro-D-phenylalanyl-3-(pyridin-3-yl)-D-alanyl-L-seryl-L-tyrosyl-N~5~-carbamoyl-D-ornithyl-L-leucyl-L-arginyl-L-prolyl-D-alaninamide']	['120287-85-6']	CC(C)C[C@H](NC(=O)[C@@H](CCCNC(N)=O)NC(=O)[C@H](CC1=CC=C(O)C=C1)NC(=O)[C@H](CO)NC(=O)[C@@H](CC1=CC=CN=C1)NC(=O)[C@@H](CC1=CC=C(Cl)C=C1)NC(=O)[C@@H](CC1=CC2=CC=CC=C2C=C1)NC(C)=O)C(=O)N[C@@H](CCCNC(N)=N)C(=O)N1CCC[C@H]1C(=O)N[C@H](C)C(N)=O	CC(=O)NC(Cc1ccc2ccccc2c1)C(=O)NC(Cc1ccc(Cl)cc1)C(=O)NC(Cc1cccnc1)C(=O)NC(CO)C(=O)NC(Cc1ccc(O)cc1)C(=O)NC(CCCNC(N)=O)C(=O)NC(CC(C)C)C(=O)NC(CCCNC(=N)N)C(=O)N1CCCC1C(=O)NC(C)C(N)=O	CC(=O)NC(Cc1ccc2ccccc2c1)C(=O)NC(Cc1ccc(Cl)cc1)C(=O)NC(Cc1cccnc1)C(=O)NC(CO)C(=O)NC(Cc1ccc(O)cc1)C(=O)NC(CCCNC(N)=O)C(=O)NC(CC(C)C)C(=O)NC(CCCN=C(N)N)C(=O)N1CCCC1C(=O)NC(C)C(N)=O	Size	1431.0640000000003	-4.012692	-5.652468675114759	-3.1903894253952663	2.4620792497194923	2.1429670744618874	0.5031903815837406	2.965269631303233	0.7862712838880256	53.74303828006428	88.06869770385615	Organic compounds	Organic Polymers	Polypeptides		Organic Polymers
SDVOJIRXJLEGCY-ZFRLFKIJSA-N	InChI=1S/C261H403N87O57/c1-151(310-231(383)171(86-47-110-294-254(270)271)318-198(349)143-302-246(398)190-94-55-119-341(190)206(357)135-262)215(367)333-182(127-159-63-17-9-18-64-159)227(379)289-106-42-35-80-168(328-242(394)186(131-163-71-25-13-26-72-163)337-219(371)155(5)314-235(387)175(90-51-114-298-258(278)279)322-202(353)147-306-250(402)194-98-59-123-345(194)210(361)139-266)224(376)287-104-40-3…	['(GPGRAF)8-(K4)-(K2)-K-betaA']	[nan]	['152926-57-3']	C[C@H](NC(=O)[C@H](CCCNC(N)=N)NC(=O)CNC(=O)[C@@H]1CCCN1C(=O)CN)C(=O)N[C@@H](CC1=CC=CC=C1)C(=O)NCCCC[C@H](NC(=O)[C@H](CC1=CC=CC=C1)NC(=O)[C@H](C)NC(=O)[C@H](CCCNC(N)=N)NC(=O)CNC(=O)[C@@H]1CCCN1C(=O)CN)C(=O)NCCCC[C@H](NC(=O)[C@H](CCCCNC(=O)[C@H](CC1=CC=CC=C1)NC(=O)[C@H](C)NC(=O)[C@H](CCCNC(N)=N)NC(=O)CNC(=O)[C@@H]1CCCN1C(=O)CN)NC(=O)[C@H](CC1=CC=CC=C1)NC(=O)[C@H](C)NC(=O)[C@H](CCCNC(N)=N)NC(=O)CNC(…	CC(NC(=O)C(CCCNC(=N)N)NC(=O)CNC(=O)C1CCCN1C(=O)CN)C(=O)NC(Cc1ccccc1)C(=O)NCCCCC(NC(=O)C(Cc1ccccc1)NC(=O)C(C)NC(=O)C(CCCNC(=N)N)NC(=O)CNC(=O)C1CCCN1C(=O)CN)C(=O)NCCCCC(NC(=O)C(CCCCNC(=O)C(Cc1ccccc1)NC(=O)C(C)NC(=O)C(CCCNC(=N)N)NC(=O)CNC(=O)C1CCCN1C(=O)CN)NC(=O)C(Cc1ccccc1)NC(=O)C(C)NC(=O)C(CCCNC(=N)N)NC(=O)CNC(=O)C1CCCN1C(=O)CN)C(=O)NCCCCC(NC(=O)C(CCCCNC(=O)C(CCCCNC(=O)C(Cc1ccccc1)NC(=O)C(C)NC(=O)…	CC(NC(=O)C(CCCN=C(N)N)NC(=O)CNC(=O)C1CCCN1C(=O)CN)C(=O)NC(Cc1ccccc1)C(=O)NCCCCC(NC(=O)C(Cc1ccccc1)NC(=O)C(C)NC(=O)C(CCCNC(=N)N)NC(=O)CNC(=O)C1CCCN1C(=O)CN)C(=O)NC(CCCCNC(=O)C(CCCCNC(=O)C(Cc1ccccc1)NC(=O)C(C)NC(=O)C(CCCNC(=N)N)NC(=O)CNC(=O)C1CCCN1C(=O)CN)NC(=O)C(Cc1ccccc1)NC(=O)C(C)NC(=O)C(CCCNC(=N)N)NC(=O)CNC(=O)C1CCCN1C(=O)CN)C(=O)NC(CCCCNC(=O)C(CCCCNC(=O)C(CCCCNC(=O)C(Cc1ccccc1)NC(=O)C(C)NC(=O)…	Size	5671.646999999988	-4.637475	-8.207236829548394	-3.5555507483208184	4.6516860812275755	2.1162341832240563	-1.4535276367673995	3.1981584444601765	0.7521332929446557	50.84936172062995	87.83884584552786	Organic compounds	Organic acids and derivatives	Peptidomimetics	Hybrid peptides	Organic acids and derivatives
SHSXEDBTKZLLOJ-SXBRZONMSA-N	InChI=1S/C68H106N5O34P/c1-29(2)14-13-16-30(3)17-18-32(5)21-24-68(9,10)23-12-11-15-31(4)22-25-95-40(61(90)91)28-97-108(93,94)107-66-58(55(106-67(70)92)52(87)56(103-66)59(69)88)105-63-43(72-35(8)76)46(81)54(39(100-63)27-96-64-50(85)47(82)44(79)38(26-74)99-64)102-62-42(71-34(7)75)45(80)53(33(6)98-62)101-65-51(86)48(83)49(84)57(104-65)60(89)73-41-36(77)19-20-37(41)78/h12,14,17,22-23,33,38-40,42-58,62…	['Moenomycin A12']	['(2R)-3-{[{[(2R,3R,4S,5R,6S)-3-{[(2S,3R,4R,5S,6R)-3-Acetamido-5-{[(2S,3R,4R,5S,6R)-3-acetamido-4-hydroxy-6-methyl-5-({(2R,3R,4S,5R,6S)-3,4,5-trihydroxy-6-[(2-hydroxy-5-oxocyclopent-1-en-1-yl)carbamoyl]\noxan-2-yl}oxy)oxan-2-yl]oxy}-4-hydroxy-6-({[(2R,3R,4S,5S,6R)-3,4,5-trihydroxy-6-(hydroxymethyl)oxan-2-yl]oxy}methyl)oxan-2-yl]oxy}-6-carbamoyl-4-(carbamoyloxy)-5-hydroxyoxan-2-yl]oxy}(hydroxy)pho…	['162895-32-1']	C[C@H]1O[C@@H](O[C@H]2[C@H](O)[C@@H](NC(C)=O)[C@H](O[C@H]3[C@@H](OP(O)(=O)OC[C@@H](OC\C=C(\C)CC\C=C\C(C)(C)CCC(=C)C\C=C(/C)CCC=C(C)C)C(O)=O)O[C@@H]([C@H](O)[C@@H]3OC(N)=O)C(N)=O)O[C@@H]2CO[C@@H]2O[C@H](CO)[C@@H](O)[C@H](O)[C@H]2O)[C@H](NC(C)=O)[C@@H](O)[C@@H]1O[C@@H]1O[C@@H]([C@H](O)[C@H](O)[C@H]1O)C(=O)NC1=C(O)CCC1=O	C=C(CC=C(C)CCC=C(C)C)CCC(C)(C)C=CCCC(C)=CCOC(COP(=O)(O)OC1OC(C(N)=O)C(O)C(OC(N)=O)C1OC1OC(COC2OC(CO)C(O)C(O)C2O)C(OC2OC(C)C(OC3OC(C(=O)NC4=C(O)CCC4=O)C(O)C(O)C3O)C(O)C2NC(C)=O)C(O)C1NC(C)=O)C(=O)O	C=C(CC=C(C)CCC=C(C)C)CCC(C)(C)C=CCCC(C)=CCOC(COP(=O)(O)OC1OC(C(N)=O)C(O)C(OC(N)=O)C1OC1OC(COC2OC(CO)C(O)C(O)C2O)C(OC2OC(C)C(OC3OC(C(=O)NC4C(=O)CCC4=O)C(O)C(O)C3O)C(O)C2NC(C)=O)C(O)C1NC(C)=O)C(=O)O	Size	1568.571000000001	-4.284838	-7.607447678848911	-3.4147546767898973	4.192693002059014	1.9106659874832332	-1.411943497408805	2.7807495046502084	0.7988418956144774	53.8700988162845	158.41535545210004	Organic compounds	Organic oxygen compounds	Organooxygen compounds	Carbohydrates and carbohydrate conjugates	Organic oxygen compounds
SJMPVWVIVWEWJK-AXEIBBKLSA-N	InChI=1S/C61H101N17O25S4/c1-9-26(6)46(60(101)72-33(17-40(64)81)54(95)76-45(25(4)5)59(100)66-27(7)48(89)73-36(21-105)57(98)78-47(28(8)79)58(99)65-19-41(82)67-38(23-107)61(102)103)77-56(97)37(22-106)75-52(93)32(16-24(2)3)70-51(92)31(12-15-43(85)86)69-55(96)35(20-104)74-53(94)34(18-44(87)88)71-50(91)30(11-14-42(83)84)68-49(90)29(62)10-13-39(63)80/h24-38,45-47,79,104-107H,9-23,62H2,1-8H3,(H2,63,80)(H…	['Uroguanylin']	['L-Glutaminyl-L-alpha-glutamyl-L-alpha-aspartyl-L-cysteinyl-L-alpha-glutamyl-L-leucyl-L-cysteinyl-L-isoleucyl-L-asparaginyl-L-valyl-L-alanyl-L-cysteinyl-L-threonylglycyl-L-cysteine']	['152175-68-3']	CC[C@H](C)[C@H](NC(=O)[C@H](CS)NC(=O)[C@H](CC(C)C)NC(=O)[C@H](CCC(O)=O)NC(=O)[C@H](CS)NC(=O)[C@H](CC(O)=O)NC(=O)[C@H](CCC(O)=O)NC(=O)[C@@H](N)CCC(N)=O)C(=O)N[C@@H](CC(N)=O)C(=O)N[C@@H](C(C)C)C(=O)N[C@@H](C)C(=O)N[C@@H](CS)C(=O)N[C@@H]([C@@H](C)O)C(=O)NCC(=O)N[C@@H](CS)C(O)=O	CCC(C)C(NC(=O)C(CS)NC(=O)C(CC(C)C)NC(=O)C(CCC(=O)O)NC(=O)C(CS)NC(=O)C(CC(=O)O)NC(=O)C(CCC(=O)O)NC(=O)C(N)CCC(N)=O)C(=O)NC(CC(N)=O)C(=O)NC(C(=O)NC(C)C(=O)NC(CS)C(=O)NC(C(=O)NCC(=O)NC(CS)C(=O)O)C(C)O)C(C)C	CCC(C)C(NC(=O)C(CS)NC(=O)C(CC(C)C)NC(=O)C(CCC(=O)O)NC(=O)C(CS)NC(=O)C(CC(=O)O)NC(=O)C(CCC(=O)O)NC(=O)C(N)CCC(N)=O)C(=O)NC(CC(N)=O)C(=O)NC(C(=O)NC(C)C(=O)NC(CS)C(=O)NC(C(=O)NCC(=O)NC(CS)C(=O)O)C(C)O)C(C)C	Size	1600.841	-4.225723	-5.9236890984633375	-3.242924992402896	2.6807641060604417	1.978625410926605	0.2806591002568562	2.961423206317298	0.7876064493679571	48.47692001140266	91.16344036859704	Organic compounds	Organic Polymers	Polypeptides		Organic Polymers
SLTPOEHKGGIZLE-UHFFFAOYNA-N	InChI=1/C102H134O31P8/c1-79(110-134(124-93-45-25-15-26-46-93)112-81(3)67-104-69-83(5)114-136(126-95-49-29-17-30-50-95)116-85(7)71-106-73-87(9)118-138(128-97-53-33-19-34-54-97)120-89(11)75-108-77-91(13)122-140(130-99-57-37-21-38-58-99)131-100-59-39-22-40-60-100)65-103-66-80(2)111-135(125-94-47-27-16-28-48-94)113-82(4)68-105-70-84(6)115-137(127-96-51-31-18-32-52-96)117-86(8)72-107-74-88(10)119-139(…	['P,P′-[Oxybis(1-methyl-2,1-ethanediyl)] bis[P-(1,5,9,13,17,21-hexamethyl-7,15,23,23-tetraphenoxy-3,6,8,11,14,16,19,22-octaoxa-7,15,23-triphosphatricos-1-yl) P-phenyl phosphite]']	[nan]	['80584-86-7']	CC(COCC(C)OP(OC(C)COCC(C)OP(OC(C)COCC(C)OP(OC(C)COCC(C)OP(OC1=CC=CC=C1)OC1=CC=CC=C1)OC1=CC=CC=C1)OC1=CC=CC=C1)OC1=CC=CC=C1)OP(OC(C)COCC(C)OP(OC(C)COCC(C)OP(OC(C)COCC(C)OP(OC1=CC=CC=C1)OC1=CC=CC=C1)OC1=CC=CC=C1)OC1=CC=CC=C1)OC1=CC=CC=C1	CC(COCC(C)OP(Oc1ccccc1)OC(C)COCC(C)OP(Oc1ccccc1)OC(C)COCC(C)OP(Oc1ccccc1)OC(C)COCC(C)OP(Oc1ccccc1)OC(C)COCC(C)OP(Oc1ccccc1)OC(C)COCC(C)OP(Oc1ccccc1)OC(C)COCC(C)OP(Oc1ccccc1)Oc1ccccc1)OP(Oc1ccccc1)Oc1ccccc1	CC(COCC(C)OP(Oc1ccccc1)OC(C)COCC(C)OP(Oc1ccccc1)OC(C)COCC(C)OP(Oc1ccccc1)OC(C)COCC(C)OP(Oc1ccccc1)OC(C)COCC(C)OP(Oc1ccccc1)OC(C)COCC(C)OP(Oc1ccccc1)OC(C)COCC(C)OP(Oc1ccccc1)Oc1ccccc1)OP(Oc1ccccc1)Oc1ccccc1	Size	2103.9549999999986	-3.9281209	-6.692216957457696	-3.1608380829710163	3.53137887448668	2.3949156018506748	-0.3691805106930497	3.1621983637936304	0.4441175895319499	-8.868588000919189	-89.655929609439	Organic compounds	Benzenoids	Benzene and substituted derivatives	Phenoxy compounds	Benzenoids	0.7208517774977254	0.7208517774977254
SMLXTTLNOGQHHB-UHFFFAOYSA-N	InChI=1S/C93H180O8/c1-5-9-13-17-21-25-29-33-37-41-45-49-53-57-61-65-69-73-77-81-89(94)98-85-93(86-99-90(95)82-78-74-70-66-62-58-54-50-46-42-38-34-30-26-22-18-14-10-6-2,87-100-91(96)83-79-75-71-67-63-59-55-51-47-43-39-35-31-27-23-19-15-11-7-3)88-101-92(97)84-80-76-72-68-64-60-56-52-48-44-40-36-32-28-24-20-16-12-8-4/h5-88H2,1-4H3	['Pentaerythritol tetrabehenate']	['2,2-Bis[(docosanoyloxy)methyl]propane-1,3-diyl didocosanoate']	['61682-73-3']	CCCCCCCCCCCCCCCCCCCCCC(=O)OCC(COC(=O)CCCCCCCCCCCCCCCCCCCCC)(COC(=O)CCCCCCCCCCCCCCCCCCCCC)COC(=O)CCCCCCCCCCCCCCCCCCCCC	CCCCCCCCCCCCCCCCCCCCCC(=O)OCC(COC(=O)CCCCCCCCCCCCCCCCCCCCC)(COC(=O)CCCCCCCCCCCCCCCCCCCCC)COC(=O)CCCCCCCCCCCCCCCCCCCCC	CCCCCCCCCCCCCCCCCCCCCC(=O)OCC(COC(=O)CCCCCCCCCCCCCCCCCCCCC)(COC(=O)CCCCCCCCCCCCCCCCCCCCC)COC(=O)CCCCCCCCCCCCCCCCCCCCC	Size	1426.454999999999	-3.5702932	-5.8682881359195855	-2.965172254893817	2.9031158810257685	2.583964887182881	0.28596993971602935	3.1890858207417976	0.2485952380952381	155.20021455485937	-5.2036283968681865	Organic compounds	Organic acids and derivatives	Carboxylic acids and derivatives	Tetracarboxylic acids and derivatives	Organic acids and derivatives
[truncated: 7,838 more rows]
