# Supplementary material for: Uncertainty-aware machine learning to predict non-cancer human toxicity for the global chemicals market
Source: Nat Commun. 2026 Jan 7;17:647. doi: 10.1038/s41467-025-67374-4 (PMC12816579; doi:10.1038/s41467-025-67374-4)
Supplement: Supplementary file 4 — Source Data [file 41467_2025_67374_MOESM4_ESM.zip › Source Data/Figure S1-3.csv]

Seed	Model	fold	MAE	MdAE	RMSE	R2	Algorithm	Features
0	KNN_cddd	0	0.5418374951411012	0.4079335128892505	0.7283928739984654	0.6003633031028013	KNN	CDDD embedding
0	KNN_cddd	1	0.556493591242543	0.4138410290873349	0.7343983316317427	0.5296816568318687	KNN	CDDD embedding
0	KNN_cddd	2	0.6117068366936719	0.4888512131021656	0.796016290978179	0.5173277493876184	KNN	CDDD embedding
0	KNN_cddd	3	0.5510883665202596	0.40158331838825534	0.7529257552355592	0.5348666847728478	KNN	CDDD embedding
0	KNN_cddd	4	0.5194365101937787	0.4098251563185995	0.7213366550547484	0.6044500507230602	KNN	CDDD embedding
0	KNN_cddd	5	0.5968157983074167	0.44559207640543264	0.829391274724164	0.44548984964041605	KNN	CDDD embedding
0	KNN_cddd	6	0.5395280501222098	0.40461248485596824	0.7151287382453491	0.599883659999085	KNN	CDDD embedding
0	KNN_cddd	7	0.5626123462052774	0.46317871391459664	0.7595076817096578	0.49756344992767176	KNN	CDDD embedding
0	KNN_cddd	8	0.5578953668386081	0.43193044212794707	0.7411546366614222	0.5394264224915577	KNN	CDDD embedding
0	KNN_cddd	9	0.5839176047387324	0.4576018272846638	0.7593591187161108	0.5732460371810881	KNN	CDDD embedding
0	KNN_maccs	0	0.4774681950266088	0.3487626293509596	0.6479550848935555	0.6837549118977366	KNN	MACCS fingerprint
0	KNN_maccs	1	0.5616629040318075	0.4238520403946442	0.8075688922701051	0.43129412199827166	KNN	MACCS fingerprint
0	KNN_maccs	2	0.5951433961613154	0.4929921726865487	0.7851360509414161	0.5304322541185634	KNN	MACCS fingerprint
0	KNN_maccs	3	0.5624432334283773	0.4029785802180559	0.7593201242080803	0.5269326656485779	KNN	MACCS fingerprint
0	KNN_maccs	4	0.5422036325865691	0.41692243110520977	0.7194622489934482	0.6065030669373352	KNN	MACCS fingerprint
0	KNN_maccs	5	0.5522469199827303	0.41106381873477327	0.7632992099982417	0.5303436466678003	KNN	MACCS fingerprint
0	KNN_maccs	6	0.5382319246141134	0.3983938115565979	0.7688581005971444	0.5375016216553166	KNN	MACCS fingerprint
0	KNN_maccs	7	0.49433335062479644	0.3634637210155265	0.6999370265248086	0.5732880357064429	KNN	MACCS fingerprint
0	KNN_maccs	8	0.5122461550101993	0.42017666483983906	0.6562122595694613	0.6389477638064188	KNN	MACCS fingerprint
0	KNN_maccs	9	0.593115825714834	0.4650919309635988	0.8177392348091695	0.505105293321601	KNN	MACCS fingerprint
0	KNN_morgan-512	0	0.5204569452628035	0.3992319418173764	0.6816109495074161	0.6500491112401836	KNN	MORGAN fingerprint
0	KNN_morgan-512	1	0.5780989399675858	0.453055071470188	0.7676570081047547	0.4861184893200433	KNN	MORGAN fingerprint
0	KNN_morgan-512	2	0.5811316911972706	0.43514739780673484	0.7647202343767878	0.5545350045190665	KNN	MORGAN fingerprint
0	KNN_morgan-512	3	0.5721425817408762	0.4475227371680761	0.771856556740306	0.511182960974139	KNN	MORGAN fingerprint
0	KNN_morgan-512	4	0.5750278894987312	0.3866918043424681	0.7955202822578615	0.5189083232529551	KNN	MORGAN fingerprint
0	KNN_morgan-512	5	0.5831392749000655	0.471553401254474	0.7837287474844901	0.5048667061760095	KNN	MORGAN fingerprint
0	KNN_morgan-512	6	0.5603230717830819	0.4319662453947881	0.7661853154032662	0.5407116032745178	KNN	MORGAN fingerprint
0	KNN_morgan-512	7	0.5685427503731646	0.4730716797019061	0.771327802663382	0.4818030467001453	KNN	MORGAN fingerprint
0	KNN_morgan-512	8	0.5539567982516961	0.4564182498461764	0.7249390730267249	0.5593595359572112	KNN	MORGAN fingerprint
0	KNN_morgan-512	9	0.6033596912144948	0.44741944454186733	0.8167344994448444	0.506320675243616	KNN	MORGAN fingerprint
0	KNN_rdkit	0	0.5062950762157594	0.3890233109790353	0.6733360587689955	0.6584944789313807	KNN	RDKIT descriptors
0	KNN_rdkit	1	0.5803297443491503	0.41362273086733614	0.7750155900406017	0.4762193724986761	KNN	RDKIT descriptors
0	KNN_rdkit	2	0.5806045003560377	0.45822185484003475	0.7578943893540522	0.5624518986942523	KNN	RDKIT descriptors
0	KNN_rdkit	3	0.5686665355953479	0.46504295746359103	0.7794932141012907	0.5014625154290557	KNN	RDKIT descriptors
0	KNN_rdkit	4	0.5620561528272858	0.4721570255553189	0.732674942555243	0.5919174655294226	KNN	RDKIT descriptors
0	KNN_rdkit	5	0.6062793505985574	0.4850878770161897	0.8149539339609975	0.46462671407313805	KNN	RDKIT descriptors
0	KNN_rdkit	6	0.522500331274359	0.3930808551248619	0.7095443479677586	0.6061082221533022	KNN	RDKIT descriptors
0	KNN_rdkit	7	0.5198462802791718	0.4219899525919484	0.7171056755651244	0.5520977923575265	KNN	RDKIT descriptors
0	KNN_rdkit	8	0.5320478882507375	0.4271677141891601	0.7090465673831129	0.5784676813175461	KNN	RDKIT descriptors
0	KNN_rdkit	9	0.5546771655117495	0.42526535300524326	0.756608249838393	0.5763323708788723	KNN	RDKIT descriptors
0	MLR_cddd	0	0.612866182473846	0.521406598703976	0.8035600866519493	0.5136256113954901	MLR	CDDD embedding
0	MLR_cddd	1	0.5918498554346239	0.43865827682195224	0.7816451987426123	0.4672200371416658	MLR	CDDD embedding
0	MLR_cddd	2	0.6346196097731582	0.5570246543284147	0.7991653151939621	0.5135013125128589	MLR	CDDD embedding
0	MLR_cddd	3	0.6241235930298418	0.5181716744146923	0.8041801506642817	0.46938461358756267	MLR	CDDD embedding
0	MLR_cddd	4	0.5824213941295795	0.4844426356396978	0.7591054797549522	0.5619440507608813	MLR	CDDD embedding
0	MLR_cddd	5	0.5940075102022279	0.48650875273961547	0.7932448629066732	0.4927697891256124	MLR	CDDD embedding
0	MLR_cddd	6	0.5953862260237478	0.43689556358323167	0.8303989364802905	0.4605000682312477	MLR	CDDD embedding
0	MLR_cddd	7	0.5822218752967789	0.4857524045969539	0.7803160577100563	0.469655619133968	MLR	CDDD embedding
0	MLR_cddd	8	0.6544221332917557	0.5689190235760433	0.8380983447959409	0.411059629066695	MLR	CDDD embedding
0	MLR_cddd	9	0.5980498637293123	0.47035364439315575	0.7969406515234879	0.5299596957920258	MLR	CDDD embedding
0	MLR_maccs	0	0.6556835060945059	0.5835855312350393	0.8734966216764847	0.42527982441304135	MLR	MACCS fingerprint
0	MLR_maccs	1	0.6512715076781781	0.5191766846714065	0.8521536597994163	0.36676577266811683	MLR	MACCS fingerprint
0	MLR_maccs	2	0.6606677125176802	0.5435114822682174	0.8560533232281475	0.4417740073333999	MLR	MACCS fingerprint
0	MLR_maccs	3	0.7062316619455696	0.5623750256641897	0.9303517612408072	0.28982151885708196	MLR	MACCS fingerprint
0	MLR_maccs	4	0.6151589648911517	0.48157711664183545	0.8416729476281307	0.4614673146445769	MLR	MACCS fingerprint
0	MLR_maccs	5	0.6483196744950593	0.5422525856901179	0.8552674822813	0.4103497372871524	MLR	MACCS fingerprint
0	MLR_maccs	6	0.6327852288831098	0.5224907980807485	0.8919686618241469	0.37753201716061946	MLR	MACCS fingerprint
0	MLR_maccs	7	0.6312180933661449	0.47570011059318396	0.8677957181859901	0.3440784655674388	MLR	MACCS fingerprint
0	MLR_maccs	8	0.6626362437332312	0.5401620858217182	0.8797161073919277	0.35111692363577685	MLR	MACCS fingerprint
0	MLR_maccs	9	0.654116095086669	0.4772687219504961	0.8991091524941873	0.4017151924264808	MLR	MACCS fingerprint
0	MLR_morgan-512	0	0.6576409509091891	0.5676039660733787	0.834164363941266	0.4758721352693308	MLR	MORGAN fingerprint
0	MLR_morgan-512	1	0.6362603600905645	0.4980281035388998	0.8227332241436746	0.4097355531616499	MLR	MORGAN fingerprint
0	MLR_morgan-512	2	0.6582717567262817	0.5630718105603307	0.8394252709338151	0.46324944939334334	MLR	MORGAN fingerprint
0	MLR_morgan-512	3	0.6670308213756337	0.5326151973351054	0.8561368170632827	0.39860545016093585	MLR	MORGAN fingerprint
0	MLR_morgan-512	4	0.653789707116319	0.4840225327965886	0.8495301303986431	0.4513657663166111	MLR	MORGAN fingerprint
0	MLR_morgan-512	5	0.6766400135938361	0.5172935089653019	0.9043310371346649	0.34075711917859786	MLR	MORGAN fingerprint
0	MLR_morgan-512	6	0.6505439087666335	0.5112187963018584	0.9022305901226502	0.3631268775187886	MLR	MORGAN fingerprint
0	MLR_morgan-512	7	0.6203198853286126	0.49283805588179597	0.840511993370008	0.3846747835368829	MLR	MORGAN fingerprint
0	MLR_morgan-512	8	0.6174321112199841	0.5174374933619481	0.7732642866806636	0.49865433388829694	MLR	MORGAN fingerprint
0	MLR_morgan-512	9	0.6383280086929745	0.501322936414689	0.8475401584496123	0.4683770657861678	MLR	MORGAN fingerprint
0	MLR_rdkit	0	0.6573469168527369	0.5393942466298727	0.8595592089872597	0.44347384566258086	MLR	RDKIT descriptors
0	MLR_rdkit	1	0.5873120341886376	0.4457841991348399	0.7645566479061353	0.4902609656516951	MLR	RDKIT descriptors
0	MLR_rdkit	2	0.6879498717414197	0.566591967499726	0.8867930502609835	0.40096391914007823	MLR	RDKIT descriptors
0	MLR_rdkit	3	0.665538396807838	0.5044608225292295	0.9012680166710344	0.33352930270882797	MLR	RDKIT descriptors
0	MLR_rdkit	4	0.6073991039172042	0.4406537779572761	0.8333645049594518	0.47204692028090356	MLR	RDKIT descriptors
0	MLR_rdkit	5	0.6289738619926866	0.4570765726638373	0.839472379468588	0.43192798019091827	MLR	RDKIT descriptors
0	MLR_rdkit	6	0.6042399417228844	0.4723069344030999	0.851364123148938	0.4329145359755817	MLR	RDKIT descriptors
0	MLR_rdkit	7	0.5791165455278159	0.4157825698279183	0.8219931503851201	0.41149076709350285	MLR	RDKIT descriptors
0	MLR_rdkit	8	0.6535016044632138	0.558428883677498	0.8205029346127732	0.4355289969986176	MLR	RDKIT descriptors
0	MLR_rdkit	9	0.6112869868537146	0.46967116511650775	0.8475496595405441	0.46836514652523287	MLR	RDKIT descriptors
0	NN_cddd	0	0.5690174652420166	0.4525128298985246	0.7539065361479441	0.5718765651766646	NN	CDDD embedding
0	NN_cddd	1	0.5564165093831425	0.42547190510451216	0.7350833266546819	0.5288038880322148	NN	CDDD embedding
0	NN_cddd	2	0.6207009657549978	0.5274287913036879	0.7875119401681535	0.5275860494128648	NN	CDDD embedding
0	NN_cddd	3	0.5723242259737514	0.3641902957151357	0.7856251935768854	0.49358805087583235	NN	CDDD embedding
0	NN_cddd	4	0.5189688351941302	0.3766828736237491	0.6794046065615333	0.6491008596327601	NN	CDDD embedding
0	NN_cddd	5	0.5613937318176547	0.4640171072431194	0.7363037151383544	0.5629767328421267	NN	CDDD embedding
0	NN_cddd	6	0.5853886149686253	0.44190243569408505	0.8374762031361696	0.45126485515333914	NN	CDDD embedding
0	NN_cddd	7	0.5406841584749158	0.4221171398059851	0.7238760594488384	0.5436003416579468	NN	CDDD embedding
0	NN_cddd	8	0.542504703255358	0.4113792106767393	0.7045091183785626	0.5838454985517018	NN	CDDD embedding
0	NN_cddd	9	0.5563377571523509	0.43360336838771896	0.7361063411293732	0.5989816409811639	NN	CDDD embedding
0	NN_maccs	0	0.5411714025358151	0.3920994365908701	0.748724468269762	0.5777418543256907	NN	MACCS fingerprint
0	NN_maccs	1	0.5754677795342251	0.45299997551204907	0.7376205436126771	0.5255455091104917	NN	MACCS fingerprint
0	NN_maccs	2	0.580670950964028	0.46269253569457325	0.7447715402672864	0.5774729037970592	NN	MACCS fingerprint
0	NN_maccs	3	0.6714387266502931	0.5382007518405536	0.8769152086454886	0.3690595880008416	NN	MACCS fingerprint
0	NN_maccs	4	0.5607468880042006	0.41160489233441666	0.7339501118661258	0.5904957513926163	NN	MACCS fingerprint
0	NN_maccs	5	0.5878637863382139	0.49800580638242087	0.7912909272467766	0.4952655495167131	NN	MACCS fingerprint
0	NN_maccs	6	0.6017989466524972	0.43083755230057164	0.8579078676874115	0.42416358324112213	NN	MACCS fingerprint
0	NN_maccs	7	0.5260919126987528	0.4116169123215667	0.7379503455631689	0.5256802980861845	NN	MACCS fingerprint
0	NN_maccs	8	0.5272815751256688	0.4574553624968347	0.6616777635987332	0.6329084061636543	NN	MACCS fingerprint
0	NN_maccs	9	0.6205896018239024	0.47879467479472604	0.8408580916372641	0.47672672681357253	NN	MACCS fingerprint
0	NN_morgan-512	0	0.6248645761382402	0.5094067323628311	0.8336552110355678	0.4765117688814434	NN	MORGAN fingerprint
0	NN_morgan-512	1	0.61629580747406	0.47079877773046386	0.7897076304944667	0.45617242757913856	NN	MORGAN fingerprint
0	NN_morgan-512	2	0.6350564888578211	0.47541042227021135	0.8627365889906331	0.43302376769478357	NN	MORGAN fingerprint
0	NN_morgan-512	3	0.672325477569206	0.5156883099046077	0.8978615411864684	0.33855783041028853	NN	MORGAN fingerprint
0	NN_morgan-512	4	0.6207961285611462	0.43570852826786854	0.8502409411651874	0.45044728619595975	NN	MORGAN fingerprint
0	NN_morgan-512	5	0.6546877552940046	0.522220285364277	0.8931314464866171	0.3569846543742997	NN	MORGAN fingerprint
0	NN_morgan-512	6	0.6189741911876805	0.44665058059577145	0.9262653321420748	0.3287432822089379	NN	MORGAN fingerprint
0	NN_morgan-512	7	0.567586939012553	0.42869422392425793	0.7978311584003356	0.4455800237808337	NN	MORGAN fingerprint
0	NN_morgan-512	8	0.6075090458573444	0.46068910580619815	0.8389599084178359	0.40984814735860986	NN	MORGAN fingerprint
0	NN_morgan-512	9	0.6296462927917349	0.4870963393394736	0.8773477321519811	0.4303256660264603	NN	MORGAN fingerprint
0	NN_rdkit	0	0.561971983041232	0.4667931876890239	0.7653757973066296	0.5587513052206177	NN	RDKIT descriptors
0	NN_rdkit	1	0.5999215922589387	0.46918164456163547	0.7745465490834769	0.4768531667826559	NN	RDKIT descriptors
0	NN_rdkit	2	0.6568452126879901	0.49739743824660554	0.8425902919547762	0.45919422371584007	NN	RDKIT descriptors
0	NN_rdkit	3	0.6327922192724864	0.5136642235321327	0.8141226890214812	0.45618290287630836	NN	RDKIT descriptors
0	NN_rdkit	4	0.5965959407629924	0.4563683032793344	0.7835044123553566	0.5333317837518359	NN	RDKIT descriptors
0	NN_rdkit	5	0.6250481873957756	0.509180891383209	0.843600779279895	0.4263268544874995	NN	RDKIT descriptors
0	NN_rdkit	6	0.5888985546077766	0.4646091497403675	0.8311422543153738	0.45953378711779613	NN	RDKIT descriptors
0	NN_rdkit	7	0.49946983868400724	0.3692439839847872	0.72497537741804	0.5422130618463838	NN	RDKIT descriptors
0	NN_rdkit	8	0.5835057083739086	0.4940357192343723	0.7580543109790149	0.5181831284563811	NN	RDKIT descriptors
0	NN_rdkit	9	0.5844685691448059	0.43614911230687436	0.7956860676455856	0.5314384528737174	NN	RDKIT descriptors
0	RF_cddd	0	0.5623745930612173	0.47342307410115936	0.7178140664702763	0.6118872471526666	RF	CDDD embedding
0	RF_cddd	1	0.5679701282402577	0.45698470109072487	0.7169075267688468	0.5518175625828565	RF	CDDD embedding
0	RF_cddd	2	0.6235742947414951	0.5597720471425749	0.8056132533099889	0.5056191679455999	RF	CDDD embedding
0	RF_cddd	3	0.5928583862251585	0.4729644481335775	0.7824117429253223	0.4977223420859114	RF	CDDD embedding
0	RF_cddd	4	0.5503491888427743	0.43797989380287383	0.7261854456922353	0.5991144421021407	RF	CDDD embedding
0	RF_cddd	5	0.6041426904886019	0.4867341041102353	0.7951289668429814	0.4903573955915552	RF	CDDD embedding
0	RF_cddd	6	0.5818374577427418	0.44586882298200603	0.7786949493264896	0.525591413166415	RF	CDDD embedding
0	RF_cddd	7	0.5441987782796521	0.4516228996368792	0.7482990187138109	0.5122837398636438	RF	CDDD embedding
0	RF_cddd	8	0.6002651034103867	0.48514664594360557	0.7522230474579389	0.5255672823521809	RF	CDDD embedding
0	RF_cddd	9	0.5837417687831925	0.45844969905624167	0.7807684921637058	0.5488430044658239	RF	CDDD embedding
0	RF_maccs	0	0.5012478831703358	0.39011276836073705	0.6824854537894661	0.6491505638477286	RF	MACCS fingerprint
0	RF_maccs	1	0.5272741933392902	0.4252884542149449	0.6816362989086188	0.5948330861088923	RF	MACCS fingerprint
0	RF_maccs	2	0.5747755407024533	0.480268694921941	0.7419583224078506	0.580658889702662	RF	MACCS fingerprint
0	RF_maccs	3	0.5573519216104494	0.41251759702982493	0.7340798111669846	0.5578601079697856	RF	MACCS fingerprint
0	RF_maccs	4	0.5113961167779285	0.4474039131036065	0.6602973523838206	0.6685603652827912	RF	MACCS fingerprint
0	RF_maccs	5	0.5468111775109212	0.40684580672124304	0.7367168912030326	0.5624861249241407	RF	MACCS fingerprint
0	RF_maccs	6	0.5058428853706011	0.3936230166699475	0.7011750843461952	0.6153455364800119	RF	MACCS fingerprint
0	RF_maccs	7	0.48697832707803046	0.3528860183816027	0.691273666465154	0.5837857839932648	RF	MACCS fingerprint
0	RF_maccs	8	0.5390332141933679	0.45984412025700805	0.7061444204677952	0.5819113059670867	RF	MACCS fingerprint
0	RF_maccs	9	0.5561569061523095	0.4098257337836222	0.7606762101910551	0.5717643628457623	RF	MACCS fingerprint
0	RF_morgan-512	0	0.5638080900033258	0.4587431025566433	0.7203436504237686	0.609147000867726	RF	MORGAN fingerprint
0	RF_morgan-512	1	0.6081458435902528	0.49265328930708296	0.7551967025908133	0.5026653431646042	RF	MORGAN fingerprint
0	RF_morgan-512	2	0.5938329946866704	0.5112349239378897	0.7785658277966342	0.5382583019389434	RF	MORGAN fingerprint
0	RF_morgan-512	3	0.5860766346956297	0.456819175624942	0.7817690235236815	0.4985472044565178	RF	MORGAN fingerprint
0	RF_morgan-512	4	0.5551638375326935	0.442515715466512	0.7218344269307397	0.6039039490547402	RF	MORGAN fingerprint
0	RF_morgan-512	5	0.6291664122948272	0.5133714294874414	0.8355665531197414	0.43720183795214485	RF	MORGAN fingerprint
0	RF_morgan-512	6	0.5760966528463584	0.446097632684314	0.8366159022708723	0.4523916569573352	RF	MORGAN fingerprint
0	RF_morgan-512	7	0.5572638504384374	0.4495564939723782	0.7467589851520745	0.5142891587991318	RF	MORGAN fingerprint
0	RF_morgan-512	8	0.5643499740783217	0.48924868486936224	0.722371574233042	0.5624752196763196	RF	MORGAN fingerprint
0	RF_morgan-512	9	0.5873009813722062	0.45537180660088294	0.7932211710269341	0.5343370001633805	RF	MORGAN fingerprint
0	RF_rdkit	0	0.5090251694884437	0.4408721131576332	0.649896120751719	0.6818573653094913	RF	RDKIT descriptors
0	RF_rdkit	1	0.5072144955419585	0.40746387957076013	0.6569774363908746	0.6236174655018123	RF	RDKIT descriptors
0	RF_rdkit	2	0.5932606795728733	0.4854417083706588	0.7710026370483667	0.5471856864934466	RF	RDKIT descriptors
0	RF_rdkit	3	0.5421741098065755	0.39617082373677714	0.742741565191013	0.5473645155555391	RF	RDKIT descriptors
0	RF_rdkit	4	0.51414438321795	0.39056764133452937	0.6807733119822098	0.6476856165616791	RF	RDKIT descriptors
0	RF_rdkit	5	0.5528022210308253	0.39585684686683487	0.7692673625589124	0.5229705514776977	RF	RDKIT descriptors
0	RF_rdkit	6	0.5189979223441377	0.35374686029824653	0.7426651131387686	0.5684770757587987	RF	RDKIT descriptors
0	RF_rdkit	7	0.5032250687942225	0.3826248791027518	0.6944647282916903	0.5799342533957063	RF	RDKIT descriptors
0	RF_rdkit	8	0.5415100203956408	0.45852706166901425	0.6956104690659737	0.5942919931245569	RF	RDKIT descriptors
0	RF_rdkit	9	0.5426690086075323	0.41291086980214775	0.7309727809809013	0.6045554916507478	RF	RDKIT descriptors
0	SVM_cddd	0	0.4910481973703267	0.3771188941112138	0.6381091442564717	0.6932928358607118	SVM	CDDD embedding
0	SVM_cddd	1	0.5168046372936185	0.41280023441853686	0.6768172610695459	0.600541739653891	SVM	CDDD embedding
0	SVM_cddd	2	0.5458431802758761	0.4638002593217019	0.6957087835949315	0.6313082730403305	SVM	CDDD embedding
0	SVM_cddd	3	0.5357852466364248	0.3829451920575102	0.7362639803180295	0.5552251220341339	SVM	CDDD embedding
0	SVM_cddd	4	0.5046134219417198	0.43122655081424677	0.6467015945527993	0.6820687676379843	SVM	CDDD embedding
0	SVM_cddd	5	0.549320448849771	0.42579261969638393	0.7426132193021112	0.5554547976190878	SVM	CDDD embedding
0	SVM_cddd	6	0.5241480659646175	0.4028031256694433	0.7089503613277836	0.6067674297791119	SVM	CDDD embedding
0	SVM_cddd	7	0.5133232996550984	0.42576689726304107	0.6903074910580291	0.5849484347105455	SVM	CDDD embedding
0	SVM_cddd	8	0.5325095335616675	0.4504732612140525	0.6835720801165516	0.6082130267956134	SVM	CDDD embedding
0	SVM_cddd	9	0.5404543390688986	0.44959805808176023	0.7132855403313263	0.6234609887390056	SVM	CDDD embedding
0	SVM_maccs	0	0.4658489051361821	0.35558326818026575	0.6240694560314943	0.7066407148372794	SVM	MACCS fingerprint
0	SVM_maccs	1	0.5231301934512308	0.41504290545588773	0.6733574225507739	0.6046153017787592	SVM	MACCS fingerprint
0	SVM_maccs	2	0.5658156838516383	0.42662203194662496	0.725611925637069	0.5989327101984598	SVM	MACCS fingerprint
0	SVM_maccs	3	0.5252417397537105	0.3841465612314714	0.7116312134608547	0.5844884330701969	SVM	MACCS fingerprint
0	SVM_maccs	4	0.5304746303326755	0.42069658029388535	0.6981548685802975	0.6294653115028184	SVM	MACCS fingerprint
0	SVM_maccs	5	0.5682563140618351	0.4516374536965091	0.7616319084656913	0.5323931798415029	SVM	MACCS fingerprint
0	SVM_maccs	6	0.4815657850263227	0.3786389258479439	0.6761526297398539	0.642309580151875	SVM	MACCS fingerprint
0	SVM_maccs	7	0.46896381079643584	0.3346339137427716	0.6772763486405512	0.6004706368564097	SVM	MACCS fingerprint
0	SVM_maccs	8	0.5022950577979285	0.4070697849081897	0.6418212189182143	0.6546102050007079	SVM	MACCS fingerprint
0	SVM_maccs	9	0.5410758836621639	0.43041909296528047	0.7467157287445697	0.5873387053715193	SVM	MACCS fingerprint
0	SVM_morgan-512	0	0.5603303377789263	0.45485421146725713	0.7291744275664749	0.5995052358041917	SVM	MORGAN fingerprint
0	SVM_morgan-512	1	0.5980697123538612	0.48337532616653966	0.7543357775531966	0.5037986208941575	SVM	MORGAN fingerprint
0	SVM_morgan-512	2	0.5992717567642465	0.510349129562548	0.7547967347770681	0.5660212694873681	SVM	MORGAN fingerprint
0	SVM_morgan-512	3	0.585880403002566	0.4358180007717767	0.7849705729493724	0.4944316327684609	SVM	MORGAN fingerprint
0	SVM_morgan-512	4	0.5712946297988587	0.41658169679549584	0.7266675985634276	0.5985819271887571	SVM	MORGAN fingerprint
0	SVM_morgan-512	5	0.5977783117240029	0.5266619351841604	0.7865429662962735	0.5013044656080253	SVM	MORGAN fingerprint
0	SVM_morgan-512	6	0.546726310938815	0.4280020447407942	0.7471950568673716	0.5631968056084551	SVM	MORGAN fingerprint
0	SVM_morgan-512	7	0.5514553061683862	0.423406677333356	0.762268379179531	0.49390424738829264	SVM	MORGAN fingerprint
0	SVM_morgan-512	8	0.5342376474848737	0.4593701714876146	0.6720423078070924	0.6213180640588476	SVM	MORGAN fingerprint
0	SVM_morgan-512	9	0.566646507268248	0.4514285770499995	0.757997494930835	0.574775109156783	SVM	MORGAN fingerprint
0	SVM_rdkit	0	0.5084320367553401	0.38915744478368763	0.6704051735533353	0.6614610068354208	SVM	RDKIT descriptors
0	SVM_rdkit	1	0.5462265898177735	0.45772119995104	0.7082303297626851	0.5626011903518455	SVM	RDKIT descriptors
0	SVM_rdkit	2	0.5495318593811158	0.4088382314281125	0.7057165670340784	0.6206247057980225	SVM	RDKIT descriptors
0	SVM_rdkit	3	0.5520132974551836	0.3857849504245685	0.7444936387122044	0.5452265282427055	SVM	RDKIT descriptors
0	SVM_rdkit	4	0.5623272804881772	0.48734932996883806	0.7355538334481642	0.5887042173704586	SVM	RDKIT descriptors
0	SVM_rdkit	5	0.5752119976033433	0.4654808100404719	0.7685751793716517	0.5238286230082312	SVM	RDKIT descriptors
0	SVM_rdkit	6	0.5210063175788787	0.39137731400786335	0.7176637380316394	0.5970419546491812	SVM	RDKIT descriptors
0	SVM_rdkit	7	0.5031953173883007	0.37877590719437904	0.7188742135791004	0.5498858202801078	SVM	RDKIT descriptors
0	SVM_rdkit	8	0.5328246309021174	0.4115774881019212	0.6853120289667777	0.6062159970992917	SVM	RDKIT descriptors
0	SVM_rdkit	9	0.5265105700879265	0.3805671003817739	0.7335693329496005	0.6017411162803323	SVM	RDKIT descriptors
0	XGB_cddd	0	0.5283306103344673	0.43191018942753345	0.6857608657273454	0.6457748610769172	XGB	CDDD embedding
0	XGB_cddd	1	0.5471387905641069	0.4290650564331626	0.708125285093361	0.5627309306467956	XGB	CDDD embedding
0	XGB_cddd	2	0.6039093580007254	0.5347819217719563	0.7625526866370359	0.5570567064019329	XGB	CDDD embedding
0	XGB_cddd	3	0.5779475879736415	0.4442375327400976	0.7593990113859559	0.5268343648546712	XGB	CDDD embedding
0	XGB_cddd	4	0.5257199420211426	0.41483982309575484	0.682220403165436	0.6461862249368708	XGB	CDDD embedding
0	XGB_cddd	5	0.5708054421313825	0.43620001711710565	0.7473940350473157	0.5497125625806524	XGB	CDDD embedding
0	XGB_cddd	6	0.5462149064015249	0.4301753175561698	0.7247294386734348	0.5890683129184923	XGB	CDDD embedding
0	XGB_cddd	7	0.5190418726866995	0.4231875160882548	0.7112247456180808	0.5594140935473348	XGB	CDDD embedding
0	XGB_cddd	8	0.5851875178390156	0.4777835533457022	0.7339105218995523	0.5483858010363099	XGB	CDDD embedding
0	XGB_cddd	9	0.5493963738856106	0.4744828140497086	0.7318116080919269	0.6036473869725802	XGB	CDDD embedding
0	XGB_maccs	0	0.4762272020028561	0.3679472992870867	0.6481070190008588	0.6836065866525902	XGB	MACCS fingerprint
0	XGB_maccs	1	0.5258722060587647	0.4179424669450418	0.6859770205903017	0.5896563763456211	XGB	MACCS fingerprint
0	XGB_maccs	2	0.5510751064989687	0.4371680191647389	0.711473352442555	0.6144100580858547	XGB	MACCS fingerprint
0	XGB_maccs	3	0.5252368133584391	0.41033185184055343	0.6942796452662033	0.604504081181295	XGB	MACCS fingerprint
0	XGB_maccs	4	0.5135384590632793	0.39052253833728745	0.6823289721909833	0.6460736036398281	XGB	MACCS fingerprint
0	XGB_maccs	5	0.5484454463960142	0.42900086952952776	0.7338558515753535	0.5658776962986432	XGB	MACCS fingerprint
0	XGB_maccs	6	0.4913653554686618	0.3339941453814992	0.673319952719927	0.6453003221552412	XGB	MACCS fingerprint
0	XGB_maccs	7	0.4693463183099072	0.3493978546222609	0.6605029772264497	0.6200150091724255	XGB	MACCS fingerprint
0	XGB_maccs	8	0.5340013670641292	0.4638883805368834	0.6707556164460727	0.6227667238496424	XGB	MACCS fingerprint
0	XGB_maccs	9	0.5470253633407759	0.4064929475720189	0.7582028026542728	0.5745447290355414	XGB	MACCS fingerprint
0	XGB_morgan-512	0	0.5230933039696414	0.45171234598820487	0.6818597155990284	0.6497936229701624	XGB	MORGAN fingerprint
0	XGB_morgan-512	1	0.5675859120605096	0.4885740240594876	0.7182534629432978	0.5501331299722985	XGB	MORGAN fingerprint
0	XGB_morgan-512	2	0.5519835940016482	0.4494322106610351	0.7253954280773092	0.59917200377378	XGB	MORGAN fingerprint
0	XGB_morgan-512	3	0.5804478543069238	0.4681842786836876	0.7760776339954651	0.505821922372421	XGB	MORGAN fingerprint
0	XGB_morgan-512	4	0.5323784872645904	0.38360991400268674	0.7021482562196788	0.6252143335045868	XGB	MORGAN fingerprint
0	XGB_morgan-512	5	0.5763525451997203	0.4820461445367734	0.7670756997647477	0.5256848181527075	XGB	MORGAN fingerprint
0	XGB_morgan-512	6	0.5445298585052855	0.3942938714858448	0.7751233281747358	0.5299333493647016	XGB	MORGAN fingerprint
0	XGB_morgan-512	7	0.525261740638281	0.3721803175804892	0.729547698413669	0.5364204528928026	XGB	MORGAN fingerprint
0	XGB_morgan-512	8	0.5459576823174634	0.4945083365787095	0.6790347772572273	0.6133968442386779	XGB	MORGAN fingerprint
0	XGB_morgan-512	9	0.5911974111675512	0.4586624654197289	0.7941629999394229	0.533230536384877	XGB	MORGAN fingerprint
0	XGB_rdkit	0	0.47663365900562815	0.3955000975049008	0.613491655384489	0.7165011485018168	XGB	RDKIT descriptors
0	XGB_rdkit	1	0.4883143641120775	0.3880739007864147	0.6419375223532217	0.640652955364248	XGB	RDKIT descriptors
0	XGB_rdkit	2	0.5795694362466033	0.4707861201051058	0.7639377942697726	0.5554461125295267	XGB	RDKIT descriptors
0	XGB_rdkit	3	0.5259766916161631	0.355692063188612	0.7275120850338656	0.565736263831172	XGB	RDKIT descriptors
0	XGB_rdkit	4	0.5157025134938126	0.4021583109688551	0.6866114013928563	0.6416170406028365	XGB	RDKIT descriptors
0	XGB_rdkit	5	0.5472580174166126	0.3930900937430013	0.7758111838365983	0.5148202707506329	XGB	RDKIT descriptors
0	XGB_rdkit	6	0.5044201805537755	0.3773345311310634	0.7023642260235546	0.6140397384561191	XGB	RDKIT descriptors
0	XGB_rdkit	7	0.5097426383562246	0.39174096600672637	0.6983429444816588	0.5752294654993972	XGB	RDKIT descriptors
0	XGB_rdkit	8	0.5133510561704254	0.4535246678111202	0.6397459712779365	0.6568401423866272	XGB	RDKIT descriptors
0	XGB_rdkit	9	0.5399459142323557	0.413258814361148	0.7300338486054594	0.6055707337969702	XGB	RDKIT descriptors
0	consensus_consensus	0	0.4518416748924061	0.3802596912673226	0.6069068792296736	0.7225542321779388	consensus	consensus
0	consensus_consensus	1	0.5006418534674381	0.3916734164822806	0.6514007778353702	0.6299800844243426	consensus	consensus
0	consensus_consensus	2	0.534082993436475	0.4192000860923444	0.6867985300326117	0.6406917959812657	consensus	consensus
0	consensus_consensus	3	0.508668727190241	0.36320264186625195	0.6909273119002021	0.6083141691616798	consensus	consensus
0	consensus_consensus	4	0.4894797845604456	0.3955164529009334	0.6439927601067097	0.6847266221458936	consensus	consensus
0	consensus_consensus	5	0.5256227427951758	0.39564133305800375	0.7008039511651437	0.6041016794976929	consensus	consensus
0	consensus_consensus	6	0.47559923332701654	0.349333722887994	0.6709115630904607	0.6478332256738404	consensus	consensus
0	consensus_consensus	7	0.464727587218346	0.3585402405043474	0.6544363337893142	0.6269631892068727	consensus	consensus
0	consensus_consensus	8	0.5025574647843623	0.42499586007399826	0.6323843072388093	0.664692298818323	consensus	consensus
0	consensus_consensus	9	0.5291261894983539	0.41405355021939116	0.7246710972735348	0.611344320770659	consensus	consensus
1	KNN_cddd	0	0.5179500426393986	0.4223428298185823	0.6803598501411424	0.638086354820866	KNN	CDDD embedding
1	KNN_cddd	1	0.555711780000325	0.48045927287360524	0.7161311194007834	0.5467973801734817	KNN	CDDD embedding
1	KNN_cddd	2	0.6154654442319676	0.47807206287939596	0.8308397393255544	0.4532444588800234	KNN	CDDD embedding
1	KNN_cddd	3	0.5366316210509968	0.38313123065095933	0.7314559983917928	0.6181064794682738	KNN	CDDD embedding
1	KNN_cddd	4	0.560242600618483	0.41198534513057794	0.7689570576216769	0.5487970746666944	KNN	CDDD embedding
1	KNN_cddd	5	0.5249616940303327	0.46476468655946435	0.6671824917431081	0.6204332811939104	KNN	CDDD embedding
1	KNN_cddd	6	0.5894211264867836	0.41758742327054854	0.8254492636595248	0.4173322254560695	KNN	CDDD embedding
1	KNN_cddd	7	0.5152678469996019	0.41159448481672123	0.6803855649362548	0.6209728890780696	KNN	CDDD embedding
1	KNN_cddd	8	0.588106483673161	0.4690239531625322	0.750861577156983	0.5732175308136878	KNN	CDDD embedding
1	KNN_cddd	9	0.617220818299172	0.47013716682539974	0.853146907000691	0.42340155102557175	KNN	CDDD embedding
1	KNN_maccs	0	0.5385290408671439	0.40168887079974436	0.7242012605378235	0.5899411808201815	KNN	MACCS fingerprint
1	KNN_maccs	1	0.5183786074828423	0.37334408976956457	0.7023690682474425	0.5640486029830305	KNN	MACCS fingerprint
1	KNN_maccs	2	0.5841547935741288	0.4112228638783124	0.796346429474232	0.49770049997501176	KNN	MACCS fingerprint
1	KNN_maccs	3	0.550842583887471	0.4268234820701835	0.7512357497856185	0.5971731852407431	KNN	MACCS fingerprint
1	KNN_maccs	4	0.5030360561412153	0.3564943132423042	0.6790344052120039	0.6481550749147069	KNN	MACCS fingerprint
1	KNN_maccs	5	0.547335783314617	0.42779424170796676	0.8031448186765194	0.44996975954585094	KNN	MACCS fingerprint
1	KNN_maccs	6	0.5539507813520543	0.45171654290628993	0.7443866076984916	0.5261538758330448	KNN	MACCS fingerprint
1	KNN_maccs	7	0.49806207193143354	0.3815810068321399	0.6871544020780788	0.6133938493108433	KNN	MACCS fingerprint
1	KNN_maccs	8	0.587235576261172	0.5008712105437163	0.7874775765448371	0.5305782574492411	KNN	MACCS fingerprint
1	KNN_maccs	9	0.5623667525144994	0.41084257157997994	0.767803425192632	0.5329902808667044	KNN	MACCS fingerprint
1	KNN_morgan-512	0	0.5713457612832697	0.4490143128339197	0.7248296787702034	0.5892292233696189	KNN	MORGAN fingerprint
1	KNN_morgan-512	1	0.5781635160320504	0.46491149132653486	0.7872199120422826	0.45235457955491754	KNN	MORGAN fingerprint
1	KNN_morgan-512	2	0.6021240508472455	0.4418410102996946	0.8416746248032071	0.4388911228250645	KNN	MORGAN fingerprint
1	KNN_morgan-512	3	0.5833287742191307	0.4094361767156185	0.7762322356343145	0.5699200198228487	KNN	MORGAN fingerprint
1	KNN_morgan-512	4	0.5025202134278488	0.404094562441931	0.6650898963811164	0.6624575232247071	KNN	MORGAN fingerprint
1	KNN_morgan-512	5	0.5377370489287303	0.4141919549802162	0.7144252677826328	0.5647763807490571	KNN	MORGAN fingerprint
1	KNN_morgan-512	6	0.6116697934169292	0.4541567268838449	0.831463287148263	0.40881094345322133	KNN	MORGAN fingerprint
1	KNN_morgan-512	7	0.5167511256084393	0.4083644507950097	0.6886786442273601	0.6116768117465011	KNN	MORGAN fingerprint
1	KNN_morgan-512	8	0.5962754766173185	0.44560869679644277	0.7873294857064594	0.5307547971371895	KNN	MORGAN fingerprint
1	KNN_morgan-512	9	0.5716297338295592	0.42204025280657187	0.8001059258505079	0.49286824860152634	KNN	MORGAN fingerprint
1	KNN_rdkit	0	0.5305672436141905	0.42921849867902306	0.6880314664549769	0.629878592200442	KNN	RDKIT descriptors
1	KNN_rdkit	1	0.517989924676623	0.36970780070948317	0.7385768407702928	0.5179426709740729	KNN	RDKIT descriptors
1	KNN_rdkit	2	0.6238700561848559	0.5118359294349459	0.8405094067711913	0.4404436505851944	KNN	RDKIT descriptors
1	KNN_rdkit	3	0.5246690510264933	0.3612300210102992	0.7149349626625289	0.6351629374195229	KNN	RDKIT descriptors
1	KNN_rdkit	4	0.5095102607317573	0.3644132257980761	0.7037854780469428	0.6220378291529638	KNN	RDKIT descriptors
1	KNN_rdkit	5	0.5328035382397605	0.475370637050335	0.6882698471798804	0.596060493063073	KNN	RDKIT descriptors
1	KNN_rdkit	6	0.5601729180008345	0.44065100600693374	0.7437139100976514	0.5270099125189938	KNN	RDKIT descriptors
1	KNN_rdkit	7	0.5330497662282395	0.4116992648876203	0.6978346662997259	0.6012826141846299	KNN	RDKIT descriptors
1	KNN_rdkit	8	0.5773846315219189	0.4396663259536209	0.7571368578396468	0.5660541035455595	KNN	RDKIT descriptors
1	KNN_rdkit	9	0.5779927789089714	0.4143357985082021	0.8247797430263731	0.4611079205691374	KNN	RDKIT descriptors
1	MLR_cddd	0	0.6199388899848264	0.4608018600105872	0.8236408360984668	0.4696002074737263	MLR	CDDD embedding
1	MLR_cddd	1	0.602916044640334	0.480295600734828	0.783571766210745	0.45741863091124024	MLR	CDDD embedding
1	MLR_cddd	2	0.6655590913643908	0.5691262011917368	0.8653021629520297	0.4069459854582369	MLR	CDDD embedding
1	MLR_cddd	3	0.6245920832546719	0.5321663023470773	0.8218851744257211	0.5178433384656034	MLR	CDDD embedding
1	MLR_cddd	4	0.5475477215668271	0.4302457837327136	0.7235366170959805	0.6005257757517195	MLR	CDDD embedding
1	MLR_cddd	5	0.563978713733333	0.4815191132996257	0.7356294147846743	0.538558110838774	MLR	CDDD embedding
1	MLR_cddd	6	0.6006779860144947	0.4569339105940251	0.7767559659236267	0.4840478511384223	MLR	CDDD embedding
1	MLR_cddd	7	0.5629169559736189	0.4189958068564337	0.7465534223878089	0.5436670017687872	MLR	CDDD embedding
1	MLR_cddd	8	0.600258572575085	0.49088225055872403	0.7925981489404065	0.5244535800146841	MLR	CDDD embedding
1	MLR_cddd	9	0.6753482763641572	0.5781594332156477	0.8954476014897244	0.3648062976776577	MLR	CDDD embedding
1	MLR_maccs	0	0.636308347963349	0.43948457842413546	0.8893174065381436	0.38164028328220023	MLR	MACCS fingerprint
1	MLR_maccs	1	0.6373975742791976	0.5414903656292793	0.8254873620284661	0.39781743605360087	MLR	MACCS fingerprint
1	MLR_maccs	2	0.6995290623452289	0.5581056145389489	0.9153368103220132	0.336378378609098	MLR	MACCS fingerprint
1	MLR_maccs	3	0.6453394888277175	0.49208545508869417	0.9008033008385	0.4208036501633974	MLR	MACCS fingerprint
1	MLR_maccs	4	0.6040281662853698	0.4789760775590226	0.8293930535442556	0.4750855607734976	MLR	MACCS fingerprint
1	MLR_maccs	5	0.6392233434439333	0.5001744339421597	0.8671956611773357	0.3587416455809026	MLR	MACCS fingerprint
1	MLR_maccs	6	0.6559081447534958	0.47916906423362526	0.871952576884322	0.349831444822602	MLR	MACCS fingerprint
1	MLR_maccs	7	0.6021851436349993	0.5071519920565086	0.7973374201897081	0.4794716518339991	MLR	MACCS fingerprint
1	MLR_maccs	8	0.7160873960721518	0.5618024455189872	0.9569121543459609	0.30684405752871113	MLR	MACCS fingerprint
1	MLR_maccs	9	0.6918462588707813	0.6083350562678134	0.8981380474278737	0.36098358005492537	MLR	MACCS fingerprint
1	MLR_morgan-512	0	0.6401104503815249	0.5372849663217494	0.8624064735770095	0.4184974552318328	MLR	MORGAN fingerprint
1	MLR_morgan-512	1	0.6158935775238414	0.5280032445559311	0.7982678189627292	0.43687531897410015	MLR	MORGAN fingerprint
1	MLR_morgan-512	2	0.6938237164836775	0.536128071992108	0.9228856506801352	0.3253873843515449	MLR	MORGAN fingerprint
1	MLR_morgan-512	3	0.6699709470825498	0.5185331643173008	0.9198990619457773	0.39598707722460247	MLR	MORGAN fingerprint
1	MLR_morgan-512	4	0.6128034338285162	0.5304502059080383	0.7882445579734095	0.5258784514589628	MLR	MORGAN fingerprint
1	MLR_morgan-512	5	0.6147697632468262	0.5009815608814845	0.8041808332227961	0.44854982419144096	MLR	MORGAN fingerprint
1	MLR_morgan-512	6	0.6462330936263205	0.5505469366659508	0.8101846543197793	0.43868292123364505	MLR	MORGAN fingerprint
1	MLR_morgan-512	7	0.6079088111836155	0.4813120991746813	0.7997169198238068	0.4763601831898576	MLR	MORGAN fingerprint
1	MLR_morgan-512	8	0.6791315929291436	0.5619103291698282	0.8620172968771759	0.4375048662211254	MLR	MORGAN fingerprint
1	MLR_morgan-512	9	0.6784004452553689	0.5424631002521823	0.896141727378868	0.3638211472768197	MLR	MORGAN fingerprint
1	MLR_rdkit	0	0.6137700171455813	0.4807489848123341	0.8188330769103156	0.4757742382632767	MLR	RDKIT descriptors
1	MLR_rdkit	1	0.6042395678436251	0.4719993705307166	0.8038495342190631	0.4289727313274476	MLR	RDKIT descriptors
1	MLR_rdkit	2	0.6791699075542056	0.5043504572164164	0.910371419850056	0.3435586928526241	MLR	RDKIT descriptors
1	MLR_rdkit	3	0.6231368331144008	0.4702848727756246	0.843080244768011	0.4926546266056888	MLR	RDKIT descriptors
1	MLR_rdkit	4	0.587821229530737	0.4581377564447142	0.7885008356120625	0.5255701042535739	MLR	RDKIT descriptors
1	MLR_rdkit	5	0.6151104614590046	0.513222341204939	0.8162089656831577	0.4319303780587498	MLR	RDKIT descriptors
1	MLR_rdkit	6	0.6714298739431814	0.5426926043802036	0.865957795119097	0.35874069148809196	MLR	RDKIT descriptors
1	MLR_rdkit	7	0.6024969633865299	0.4954093352751583	0.797432296699138	0.4793477673912556	MLR	RDKIT descriptors
1	MLR_rdkit	8	0.635905574146663	0.4985971263897515	0.8530155176884029	0.44919145059034793	MLR	RDKIT descriptors
1	MLR_rdkit	9	0.672507407369226	0.4811142021803976	0.9127736487606603	0.33998771981064757	MLR	RDKIT descriptors
1	NN_cddd	0	0.5432127765522299	0.4402289947981979	0.6928079535299524	0.6247218028944075	NN	CDDD embedding
1	NN_cddd	1	0.5573964510264168	0.4749847335212265	0.7181825641069028	0.5441971530971745	NN	CDDD embedding
1	NN_cddd	2	0.6127661311937289	0.521588792612425	0.8117206353191314	0.47811856878351733	NN	CDDD embedding
1	NN_cddd	3	0.5661037755120454	0.4121091100798209	0.8348774374480737	0.5024791025254561	NN	CDDD embedding
1	NN_cddd	4	0.5603291387669203	0.47733787771946723	0.7283762225578754	0.5951638816037327	NN	CDDD embedding
1	NN_cddd	5	0.5254429227321347	0.4099545775048734	0.6800715783205322	0.6056261648496342	NN	CDDD embedding
1	NN_cddd	6	0.5785469801988791	0.3816400370970272	0.7741060156334298	0.48756225046675716	NN	CDDD embedding
1	NN_cddd	7	0.5673165801887027	0.4548702035872769	0.7359728925632146	0.5565101034113102	NN	CDDD embedding
1	NN_cddd	8	0.5773497809323773	0.45279362486905206	0.7589304952101124	0.5639956553166328	NN	CDDD embedding
1	NN_cddd	9	0.5937422903398941	0.47909593874975176	0.8014202617375408	0.49120074707859884	NN	CDDD embedding
1	NN_maccs	0	0.5384339765909054	0.37511775259386404	0.7305304226770978	0.5827424369282681	NN	MACCS fingerprint
1	NN_maccs	1	0.5656410182642674	0.45832091714644774	0.7174329464885097	0.5451481634531177	NN	MACCS fingerprint
1	NN_maccs	2	0.6473264021119559	0.5110492792293622	0.8705654951802582	0.3997093604734192	NN	MACCS fingerprint
1	NN_maccs	3	0.5854221939201436	0.4895762142133653	0.8441647131154555	0.4913485733139479	NN	MACCS fingerprint
1	NN_maccs	4	0.5706190046173611	0.4658052647793798	0.744153015681991	0.5774362634065799	NN	MACCS fingerprint
1	NN_maccs	5	0.5448480084518177	0.47918996262957414	0.746432508532884	0.5249055745950443	NN	MACCS fingerprint
1	NN_maccs	6	0.5948341762613395	0.4560447501225122	0.7805227006435651	0.47903168860785206	NN	MACCS fingerprint
1	NN_maccs	7	0.5321287689943806	0.43311294714141946	0.6867121869491712	0.6138912865010371	NN	MACCS fingerprint
1	NN_maccs	8	0.6020518524604737	0.4504405522931523	0.812402507280505	0.5003920743978296	NN	MACCS fingerprint
1	NN_maccs	9	0.6439667450656464	0.5673076809308266	0.8375197777666559	0.44433125217044234	NN	MACCS fingerprint
1	NN_morgan-512	0	0.6294505630298813	0.4623800714282438	0.8554978401796668	0.42777683014615275	NN	MORGAN fingerprint
1	NN_morgan-512	1	0.6550280536888277	0.5205028893085824	0.8371735651752727	0.38064687676301645	NN	MORGAN fingerprint
1	NN_morgan-512	2	0.6932949398619935	0.5299498184424425	0.9371585273275103	0.3043596034504734	NN	MORGAN fingerprint
1	NN_morgan-512	3	0.6331362571876653	0.47489923628079334	0.9268885578363075	0.3867734913753287	NN	MORGAN fingerprint
1	NN_morgan-512	4	0.6004604881376132	0.45517255389470623	0.7995222719113642	0.512214524516357	NN	MORGAN fingerprint
1	NN_morgan-512	5	0.5908783859589452	0.46106961820948666	0.7952892728906426	0.4606768122763225	NN	MORGAN fingerprint
1	NN_morgan-512	6	0.6473734740574352	0.4899487202808759	0.86564129609727	0.3592093537149652	NN	MORGAN fingerprint
1	NN_morgan-512	7	0.6423037745415887	0.48691630346173875	0.8436201840161568	0.41728792609472454	NN	MORGAN fingerprint
1	NN_morgan-512	8	0.6489481462670357	0.5176374547894707	0.8283313882019647	0.48060825107723304	NN	MORGAN fingerprint
1	NN_morgan-512	9	0.628072568137202	0.47416427032854314	0.8930733240063545	0.36817026158990795	NN	MORGAN fingerprint
1	NN_rdkit	0	0.5987921908287477	0.4679884288235625	0.7750247724543781	0.5303668201502115	NN	RDKIT descriptors
1	NN_rdkit	1	0.5688605830594371	0.42884921254898156	0.7777576899768821	0.4654406297384941	NN	RDKIT descriptors
1	NN_rdkit	2	0.6214203159926083	0.488691744031029	0.8678881236835104	0.40339599779625557	NN	RDKIT descriptors
1	NN_rdkit	3	0.6030439202243921	0.4771073108035644	0.8816545615040347	0.44516634568375324	NN	RDKIT descriptors
1	NN_rdkit	4	0.5995860523093656	0.5401860980854547	0.7607265254162433	0.5584042840595391	NN	RDKIT descriptors
1	NN_rdkit	5	0.5516949930091176	0.4485787783332298	0.7417666817170224	0.5308264854486598	NN	RDKIT descriptors
1	NN_rdkit	6	0.5692230724143171	0.4181258238839711	0.754601735119057	0.513059576210631	NN	RDKIT descriptors
1	NN_rdkit	7	0.5878980877073002	0.4554261016810688	0.7750999773954105	0.5081014509732866	NN	RDKIT descriptors
1	NN_rdkit	8	0.6368075521049911	0.5344173217136612	0.8207944675189545	0.4900170579622022	NN	RDKIT descriptors
1	NN_rdkit	9	0.6757128354050627	0.5654994752162397	0.9254413355200519	0.32154098746729964	NN	RDKIT descriptors
1	RF_cddd	0	0.5644017801041367	0.42332802401739933	0.7269612634234325	0.586809675208257	RF	CDDD embedding
1	RF_cddd	1	0.5870815847003591	0.4698292879582091	0.7622086391891996	0.48660095925171776	RF	CDDD embedding
1	RF_cddd	2	0.6612735007689586	0.5753551079111885	0.8786436806907455	0.38851719195497325	RF	CDDD embedding
1	RF_cddd	3	0.5765359179577061	0.4449692851253637	0.7833429207149848	0.5620044236158481	RF	CDDD embedding
1	RF_cddd	4	0.5440491011842242	0.471901236563804	0.6969642461035158	0.6293288962487729	RF	CDDD embedding
1	RF_cddd	5	0.5295622002343541	0.4495017840415938	0.6611833502947048	0.6272285344137029	RF	CDDD embedding
1	RF_cddd	6	0.5723906785481799	0.46058080156774506	0.7478742369637987	0.521703309407082	RF	CDDD embedding
1	RF_cddd	7	0.5395164985752596	0.49779406313022645	0.6682346725830463	0.6343899669037583	RF	CDDD embedding
1	RF_cddd	8	0.607218380545777	0.4694472750077876	0.8173223694394728	0.4943225586981773	RF	CDDD embedding
1	RF_cddd	9	0.6319800047546589	0.5135147006813385	0.8462559654959133	0.4326784054148044	RF	CDDD embedding
1	RF_maccs	0	0.517640202577142	0.3875240798783022	0.6781206320167729	0.6404647138108254	RF	MACCS fingerprint
1	RF_maccs	1	0.5155538826748637	0.3985372547216639	0.6858689607039878	0.5842908178739312	RF	MACCS fingerprint
1	RF_maccs	2	0.574755066995474	0.4596534581994933	0.7746156821885081	0.524740024073917	RF	MACCS fingerprint
1	RF_maccs	3	0.5389071632874589	0.40966050864391557	0.7316331421053968	0.6179214834376007	RF	MACCS fingerprint
1	RF_maccs	4	0.4734722948692632	0.3554308555215844	0.6407629565576891	0.6866984631402022	RF	MACCS fingerprint
1	RF_maccs	5	0.5152339698642338	0.43351468828893136	0.6616252396456219	0.6267300984325523	RF	MACCS fingerprint
1	RF_maccs	6	0.5683076578515037	0.4514460408150689	0.7730662026103171	0.4889379834235701	RF	MACCS fingerprint
1	RF_maccs	7	0.49772004331237296	0.40194305822589316	0.6430744893768389	0.66140335062883	RF	MACCS fingerprint
1	RF_maccs	8	0.570281135918404	0.4578489609242895	0.7457429514619015	0.5790164524051713	RF	MACCS fingerprint
1	RF_maccs	9	0.5708163228589731	0.4621020816242396	0.7652815640995788	0.536053042664502	RF	MACCS fingerprint
1	RF_morgan-512	0	0.5745906600080618	0.47432751251462735	0.7295427361891714	0.5838699493458741	RF	MORGAN fingerprint
1	RF_morgan-512	1	0.5714857322172393	0.46501403259602814	0.7642239273001546	0.4838825046481138	RF	MORGAN fingerprint
1	RF_morgan-512	2	0.6067400800181638	0.4239139019017011	0.8371900399354004	0.44485455943602414	RF	MORGAN fingerprint
1	RF_morgan-512	3	0.6064416246460265	0.4781941964178209	0.8792975946781014	0.4481289039798235	RF	MORGAN fingerprint
1	RF_morgan-512	4	0.539408676564008	0.41121328014194214	0.7073124409169793	0.6182400844111193	RF	MORGAN fingerprint
1	RF_morgan-512	5	0.5507514321945358	0.4446760019136353	0.6976629028440208	0.5849598561670819	RF	MORGAN fingerprint
1	RF_morgan-512	6	0.6303174224893059	0.5306029693008019	0.8054859600093618	0.44517479771411583	RF	MORGAN fingerprint
1	RF_morgan-512	7	0.5476705916099681	0.43091811946501757	0.6927053520951753	0.6071224802692359	RF	MORGAN fingerprint
1	RF_morgan-512	8	0.6239508556308112	0.49490576718629975	0.7968525918044784	0.5193346808131174	RF	MORGAN fingerprint
1	RF_morgan-512	9	0.620675326351752	0.4788450249531988	0.8558448122807323	0.4197490320146572	RF	MORGAN fingerprint
1	RF_rdkit	0	0.5210287251633299	0.4034708574745274	0.6782518770193752	0.6403255297963504	RF	RDKIT descriptors
1	RF_rdkit	1	0.5337328182279938	0.41707919962047413	0.7160568015807521	0.5468914391584083	RF	RDKIT descriptors
1	RF_rdkit	2	0.5782672864862122	0.4361190568180384	0.7757159905397698	0.5233888923213008	RF	RDKIT descriptors
1	RF_rdkit	3	0.5093989925638933	0.35085525958703645	0.7176517457778069	0.6323848764984346	RF	RDKIT descriptors
1	RF_rdkit	4	0.47264749915969	0.35502939942305023	0.6381796675909215	0.6892195730688918	RF	RDKIT descriptors
1	RF_rdkit	5	0.5053890088990692	0.44184855937965106	0.6432879354026927	0.6471341282842524	RF	RDKIT descriptors
1	RF_rdkit	6	0.5685074150404898	0.398501578787368	0.7539713384721822	0.5138728194781441	RF	RDKIT descriptors
1	RF_rdkit	7	0.5098656590906634	0.41105615430266784	0.6596623567225111	0.6437101116523811	RF	RDKIT descriptors
1	RF_rdkit	8	0.5461427910142143	0.4526346221218769	0.7152809771429669	0.6127065435255262	RF	RDKIT descriptors
1	RF_rdkit	9	0.5788562754327617	0.45021536225342573	0.8133782691805518	0.4759038623646814	RF	RDKIT descriptors
1	SVM_cddd	0	0.51036731027513	0.38217659550051053	0.6788151999194031	0.6397278255726933	SVM	CDDD embedding
1	SVM_cddd	1	0.4886419583474183	0.3928712579917919	0.6471065117456511	0.6299513201576306	SVM	CDDD embedding
1	SVM_cddd	2	0.5775320745648428	0.4504272432277938	0.7828848642857074	0.5145388669953397	SVM	CDDD embedding
1	SVM_cddd	3	0.5173297176644818	0.43821838599964824	0.6857939300750305	0.6642986001977547	SVM	CDDD embedding
1	SVM_cddd	4	0.4785256185139935	0.3390512208879075	0.6287235773933509	0.6983611851157079	SVM	CDDD embedding
1	SVM_cddd	5	0.4795677541170349	0.36731944985214193	0.6239769800233069	0.6680016087409801	SVM	CDDD embedding
1	SVM_cddd	6	0.5427785809978986	0.4202170857132075	0.7258470677065558	0.5494629782711034	SVM	CDDD embedding
1	SVM_cddd	7	0.5019268903472583	0.39610027893063116	0.6675878509929172	0.6350974130134118	SVM	CDDD embedding
1	SVM_cddd	8	0.5390942347276299	0.43788291611740005	0.6964180000848351	0.6328641585049078	SVM	CDDD embedding
1	SVM_cddd	9	0.5973433708002943	0.49574756419890287	0.79723918773847	0.49649579191214466	SVM	CDDD embedding
1	SVM_maccs	0	0.48879051974667087	0.3964209971326609	0.6502999717265844	0.66936024217136	SVM	MACCS fingerprint
1	SVM_maccs	1	0.5048111213375239	0.40856583913333466	0.6537931535831789	0.6222642794258453	SVM	MACCS fingerprint
1	SVM_maccs	2	0.5709157370425831	0.43751326484858044	0.7697500588636401	0.5306918101802585	SVM	MACCS fingerprint
1	SVM_maccs	3	0.5334944223293353	0.3942414876990181	0.7105436171586818	0.6396310507703968	SVM	MACCS fingerprint
1	SVM_maccs	4	0.464933658501286	0.36269139380562354	0.6240031820629948	0.7028735317940273	SVM	MACCS fingerprint
1	SVM_maccs	5	0.480006220336071	0.37495335934314356	0.6503000086235268	0.6393994679700887	SVM	MACCS fingerprint
1	SVM_maccs	6	0.5394540341519313	0.3980502320461876	0.714730686642403	0.5631572947481661	SVM	MACCS fingerprint
1	SVM_maccs	7	0.49580208815171056	0.4113737513995879	0.6718393817078235	0.6304348518856058	SVM	MACCS fingerprint
1	SVM_maccs	8	0.5503668104518543	0.45019158300346174	0.7256080374668527	0.6014425069168499	SVM	MACCS fingerprint
1	SVM_maccs	9	0.5668908624683315	0.44009658539775764	0.7659766768653029	0.535209844733981	SVM	MACCS fingerprint
1	SVM_morgan-512	0	0.5658878842016921	0.47297616326214786	0.7251426558162354	0.5888744101379338	SVM	MORGAN fingerprint
1	SVM_morgan-512	1	0.5660261749014095	0.42407895245897675	0.7533181762932877	0.4985077663555948	SVM	MORGAN fingerprint
1	SVM_morgan-512	2	0.6078176848217038	0.4430125967847669	0.8369952447308244	0.44511286898027924	SVM	MORGAN fingerprint
1	SVM_morgan-512	3	0.5736424125263863	0.45609930104263974	0.769602492001836	0.5772352108707102	SVM	MORGAN fingerprint
1	SVM_morgan-512	4	0.49982750511947976	0.4096123226890791	0.6426806021543752	0.6848203884744958	SVM	MORGAN fingerprint
1	SVM_morgan-512	5	0.555458601598146	0.4146934998164731	0.7232169933925274	0.5539987376026643	SVM	MORGAN fingerprint
1	SVM_morgan-512	6	0.6060636533260567	0.49705603910814977	0.7843264970068885	0.4739415456372852	SVM	MORGAN fingerprint
1	SVM_morgan-512	7	0.5232431788205947	0.4142756978937232	0.6716560784131652	0.6306364871863042	SVM	MORGAN fingerprint
1	SVM_morgan-512	8	0.5980673070911642	0.514888803163116	0.7524339927156112	0.5714281675407473	SVM	MORGAN fingerprint
1	SVM_morgan-512	9	0.6364082420232191	0.5189206016813102	0.8409776881221974	0.4397333444717948	SVM	MORGAN fingerprint
1	SVM_rdkit	0	0.5175982436117054	0.4008967808883672	0.6795979762525818	0.6388964501610199	SVM	RDKIT descriptors
1	SVM_rdkit	1	0.5186656230002575	0.39989240975686524	0.7007881386124737	0.5660089194620093	SVM	RDKIT descriptors
1	SVM_rdkit	2	0.5840564121626283	0.4170841820516653	0.8244132368033807	0.4616699986182057	SVM	RDKIT descriptors
1	SVM_rdkit	3	0.5223628255663325	0.4194302782073187	0.703264834048028	0.6469764470466838	SVM	RDKIT descriptors
1	SVM_rdkit	4	0.46549114016591875	0.33381204436058054	0.6240250750389185	0.7028526822313507	SVM	RDKIT descriptors
1	SVM_rdkit	5	0.4842908479245534	0.36516866988972496	0.6345079799739974	0.6567006189118413	SVM	RDKIT descriptors
1	SVM_rdkit	6	0.5609747001755692	0.42519940425356917	0.7243989397323295	0.551258905983881	SVM	RDKIT descriptors
1	SVM_rdkit	7	0.5267146347368682	0.4152191597084398	0.6915784626874266	0.608399702681826	SVM	RDKIT descriptors
1	SVM_rdkit	8	0.5624002864803401	0.46623364405093914	0.7169788310500184	0.6108657336631265	SVM	RDKIT descriptors
1	SVM_rdkit	9	0.5777054766435946	0.41142044689362356	0.7892835724288216	0.5064945465272951	SVM	RDKIT descriptors
1	XGB_cddd	0	0.5318761418150053	0.42487718342109027	0.69178361088051	0.6258307084023577	XGB	CDDD embedding
1	XGB_cddd	1	0.5438747546425909	0.4310167965083789	0.6945326063663756	0.573722315622351	XGB	CDDD embedding
1	XGB_cddd	2	0.6217681933814124	0.5163016241412963	0.8236829431748905	0.4626233186874965	XGB	CDDD embedding
1	XGB_cddd	3	0.5540423105905636	0.42228223628079276	0.7232713581640007	0.62660507338765	XGB	CDDD embedding
1	XGB_cddd	4	0.48727946026499497	0.40835850981633914	0.6290821268877536	0.6980170488779907	XGB	CDDD embedding
1	XGB_cddd	5	0.5173496862351792	0.42675123973047113	0.6477534231164159	0.6422181732982774	XGB	CDDD embedding
1	XGB_cddd	6	0.5599741605366066	0.40537007801417557	0.744694134981616	0.5257622763326197	XGB	CDDD embedding
1	XGB_cddd	7	0.5077950482727679	0.42658832410372005	0.6448112477035066	0.6595719775898011	XGB	CDDD embedding
1	XGB_cddd	8	0.5734694744236306	0.42220479697711255	0.748459435392782	0.5759438711604308	XGB	CDDD embedding
1	XGB_cddd	9	0.6064404164986229	0.47640668032789657	0.8067194150734942	0.4844499340142361	XGB	CDDD embedding
1	XGB_maccs	0	0.48811714022226516	0.37272373009030346	0.6531260778095201	0.6664801760397175	XGB	MACCS fingerprint
1	XGB_maccs	1	0.5072698143383543	0.39856975542579987	0.6615814665558957	0.6132111199179591	XGB	MACCS fingerprint
1	XGB_maccs	2	0.5619319912624473	0.4473032241412964	0.7552187423777981	0.5482437286071782	XGB	MACCS fingerprint
1	XGB_maccs	3	0.5250506387517763	0.41579777248994	0.7047235393455156	0.6455104519856677	XGB	MACCS fingerprint
1	XGB_maccs	4	0.4518489511177861	0.3270741907198138	0.6119895897727259	0.7142042268652429	XGB	MACCS fingerprint
1	XGB_maccs	5	0.508469446195671	0.4628540015743614	0.6643519518815526	0.6236470936080143	XGB	MACCS fingerprint
1	XGB_maccs	6	0.5560480829569956	0.447870227131673	0.7586447131473495	0.5078277745083228	XGB	MACCS fingerprint
1	XGB_maccs	7	0.5077317419555317	0.41031505830421544	0.6613778252822607	0.6418546205175476	XGB	MACCS fingerprint
1	XGB_maccs	8	0.5314065459751903	0.44456483354440035	0.7036961944769768	0.6251502600319399	XGB	MACCS fingerprint
1	XGB_maccs	9	0.5679684042145001	0.45821358520466515	0.7641525165586762	0.5374209882466433	XGB	MACCS fingerprint
1	XGB_morgan-512	0	0.5372628433122545	0.44227255054712433	0.6906983199592945	0.6270038035481327	XGB	MORGAN fingerprint
1	XGB_morgan-512	1	0.5635118584304089	0.43765423550193683	0.7586816861521543	0.4913412490503066	XGB	MORGAN fingerprint
1	XGB_morgan-512	2	0.5818400535626587	0.4301721098695275	0.8083285318043263	0.4824712410032427	XGB	MORGAN fingerprint
1	XGB_morgan-512	3	0.5313606645701143	0.39436212648874625	0.7397150854703167	0.6094336440769982	XGB	MORGAN fingerprint
1	XGB_morgan-512	4	0.4952934042104627	0.3816558004416226	0.6587156616874627	0.6688965463078242	XGB	MORGAN fingerprint
1	XGB_morgan-512	5	0.5273393568442937	0.4441967420381061	0.6962146766989246	0.5866811692108596	XGB	MORGAN fingerprint
1	XGB_morgan-512	6	0.6206121181447476	0.5196145908005652	0.8002735693037799	0.45233223745150686	XGB	MORGAN fingerprint
1	XGB_morgan-512	7	0.5034948909205407	0.4009549853284611	0.6600294873431346	0.6433134198424081	XGB	MORGAN fingerprint
1	XGB_morgan-512	8	0.5656794870852367	0.4445308495985605	0.7467507889712041	0.577877803467814	XGB	MORGAN fingerprint
1	XGB_morgan-512	9	0.6189390439240386	0.49819432015225695	0.8201311702254427	0.4671653428034225	XGB	MORGAN fingerprint
1	XGB_rdkit	0	0.49956429152462617	0.41284687868368763	0.6450589454577756	0.6746682806138833	XGB	RDKIT descriptors
1	XGB_rdkit	1	0.5188467851135866	0.38573766035641377	0.7129108553015461	0.5508640957082088	XGB	RDKIT descriptors
1	XGB_rdkit	2	0.5751275359076204	0.45707230794927156	0.780470470462981	0.5175285454573313	XGB	RDKIT descriptors
1	XGB_rdkit	3	0.48161991501414303	0.3587511295942334	0.6529039194616902	0.6957262899899154	XGB	RDKIT descriptors
1	XGB_rdkit	4	0.46125091914696076	0.3667363338348628	0.6438695582511761	0.6836531481744454	XGB	RDKIT descriptors
1	XGB_rdkit	5	0.4783982446973904	0.40706153788217025	0.622694034393992	0.6693654347147839	XGB	RDKIT descriptors
1	XGB_rdkit	6	0.5275869541635608	0.41753426802793103	0.7082415678980427	0.5710535719136258	XGB	RDKIT descriptors
1	XGB_rdkit	7	0.5044754838764824	0.4056028023262299	0.6771144713882835	0.6246086298238291	XGB	RDKIT descriptors
1	XGB_rdkit	8	0.5439535739731608	0.45615120612499926	0.7086094337519573	0.6198975501589046	XGB	RDKIT descriptors
1	XGB_rdkit	9	0.5550065301946147	0.43814212797959473	0.7944466451859771	0.5000169293665734	XGB	RDKIT descriptors
1	consensus_consensus	0	0.4772240558797447	0.361679935546833	0.6283416253505135	0.6913123417613449	consensus	consensus
1	consensus_consensus	1	0.478856068938319	0.37382541136320047	0.6353400514470353	0.6432863020665784	consensus	consensus
1	consensus_consensus	2	0.5551959889847995	0.4515318360464269	0.7504768959922994	0.5538988683943509	consensus	consensus
1	consensus_consensus	3	0.4994922725104782	0.3970551576348411	0.669382518997251	0.680173377736744	consensus	consensus
1	consensus_consensus	4	0.4399989118909499	0.3194739525427277	0.5976103223376502	0.7274765283947542	consensus	consensus
1	consensus_consensus	5	0.4795260696537207	0.3878536630232219	0.6294010836409564	0.662204533856486	consensus	consensus
1	consensus_consensus	6	0.5221532670909381	0.3979043400126119	0.6997307191782887	0.5813008189982156	consensus	consensus
1	consensus_consensus	7	0.4689311125092232	0.36701535755640613	0.6260810139269029	0.6790619859910529	consensus	consensus
1	consensus_consensus	8	0.5255052989830511	0.41217209877502836	0.6911980909152644	0.6383471690665832	consensus	consensus
1	consensus_consensus	9	0.5473267380458555	0.4294555259149311	0.7315519360965401	0.5760485190900131	consensus	consensus
2	KNN_cddd	0	0.5531118013418298	0.4604871021140733	0.7248516387020365	0.5746113306934452	KNN	CDDD embedding
2	KNN_cddd	1	0.5345779201933162	0.4209054830047494	0.6980767205147018	0.599914443053744	KNN	CDDD embedding
2	KNN_cddd	2	0.5582478307915905	0.4428052112408585	0.7204876600527103	0.6221777972286207	KNN	CDDD embedding
2	KNN_cddd	3	0.5358286982092735	0.48100778131275224	0.6648751113572376	0.6481132883737245	KNN	CDDD embedding
2	KNN_cddd	4	0.522219150811128	0.4478293825719546	0.6675417105579978	0.6626085355370186	KNN	CDDD embedding
2	KNN_cddd	5	0.6244616975275903	0.4984948914068932	0.8315036469899428	0.4438287055837161	KNN	CDDD embedding
2	KNN_cddd	6	0.5971223253560762	0.47220161183405085	0.80451331577061	0.45845609509454865	KNN	CDDD embedding
2	KNN_cddd	7	0.5867778188741102	0.4298794699752362	0.8143352309565085	0.4393378965708369	KNN	CDDD embedding
2	KNN_cddd	8	0.5828263505230682	0.4346970220587938	0.8036017259953013	0.49321988889208057	KNN	CDDD embedding
2	KNN_cddd	9	0.5796395371741943	0.41833560947748016	0.7737442475615051	0.5121668086065341	KNN	CDDD embedding
2	KNN_maccs	0	0.5159986142377143	0.3860968976837649	0.7035074861594987	0.5992946747774418	KNN	MACCS fingerprint
2	KNN_maccs	1	0.5282639430145337	0.42125332719573727	0.6973563961883821	0.6007396895139803	KNN	MACCS fingerprint
2	KNN_maccs	2	0.537067449887817	0.4179253543081738	0.7128723257253886	0.630122517902687	KNN	MACCS fingerprint
2	KNN_maccs	3	0.5613676149402022	0.4129987905768404	0.7924046590084537	0.5001764032975319	KNN	MACCS fingerprint
2	KNN_maccs	4	0.536757435958038	0.3605712478984415	0.7196186487063341	0.6079133136639676	KNN	MACCS fingerprint
2	KNN_maccs	5	0.593169061975904	0.4673629998019173	0.7863536272631801	0.5025882477833603	KNN	MACCS fingerprint
2	KNN_maccs	6	0.5907766124688173	0.44762829740972476	0.8248364522307239	0.43075019554823457	KNN	MACCS fingerprint
2	KNN_maccs	7	0.5064260441155363	0.3807910606930023	0.6748454770089819	0.6149621386642681	KNN	MACCS fingerprint
2	KNN_maccs	8	0.5222634252945568	0.3577312647880819	0.7388623117518726	0.5715848015026881	KNN	MACCS fingerprint
2	KNN_maccs	9	0.5533737074094395	0.4295289926453001	0.7159028738917694	0.5823767287928158	KNN	MACCS fingerprint
2	KNN_morgan-512	0	0.5453642956422252	0.40238744359242373	0.7270300321854818	0.5720506512244254	KNN	MORGAN fingerprint
2	KNN_morgan-512	1	0.5704426456367491	0.443202108726362	0.7745064714717748	0.5075108526162138	KNN	MORGAN fingerprint
2	KNN_morgan-512	2	0.5483314597641263	0.48280250983693085	0.7059980122838866	0.6372216690349997	KNN	MORGAN fingerprint
2	KNN_morgan-512	3	0.5617172661579951	0.4383857129613231	0.711547575278434	0.5969762860947524	KNN	MORGAN fingerprint
2	KNN_morgan-512	4	0.5428526805802363	0.42343447630704745	0.7111755442464235	0.6170598488233887	KNN	MORGAN fingerprint
2	KNN_morgan-512	5	0.6154114744559978	0.4617750749191756	0.8223097234307484	0.45605986538918575	KNN	MORGAN fingerprint
2	KNN_morgan-512	6	0.611678569875815	0.48213645107024683	0.8454393429006846	0.4019574191609143	KNN	MORGAN fingerprint
2	KNN_morgan-512	7	0.5363369002782686	0.42903691257434606	0.7599063408551163	0.5117807600826203	KNN	MORGAN fingerprint
2	KNN_morgan-512	8	0.5701815679672625	0.4328230308322809	0.7782391320077963	0.524704207528442	KNN	MORGAN fingerprint
2	KNN_morgan-512	9	0.5980587650421654	0.44776442203428735	0.8014344762022118	0.47662554551543956	KNN	MORGAN fingerprint
2	KNN_rdkit	0	0.55973270396665	0.40911683212930505	0.7708825820121471	0.5188681208975441	KNN	RDKIT descriptors
2	KNN_rdkit	1	0.5083610785761824	0.3642101566503011	0.6922881020952566	0.6065221421292595	KNN	RDKIT descriptors
2	KNN_rdkit	2	0.5555860415568437	0.4307689754594737	0.7430311316318704	0.5981644068592968	KNN	RDKIT descriptors
2	KNN_rdkit	3	0.5103330768222435	0.4232089355951363	0.6741819362541569	0.6381930219213932	KNN	RDKIT descriptors
2	KNN_rdkit	4	0.501058146536071	0.37666961633211926	0.6708001805481026	0.6593066799524991	KNN	RDKIT descriptors
2	KNN_rdkit	5	0.5745518806272902	0.3957619612402601	0.7890387235490055	0.49918550713220666	KNN	RDKIT descriptors
2	KNN_rdkit	6	0.5815953031713201	0.4596062359417987	0.7943035030878126	0.4721139873194605	KNN	RDKIT descriptors
2	KNN_rdkit	7	0.5653982191336498	0.4440591209812381	0.7938123948544503	0.4672413556403131	KNN	RDKIT descriptors
2	KNN_rdkit	8	0.5687756763328767	0.42870356712930713	0.7566726826903518	0.5506818609719364	KNN	RDKIT descriptors
2	KNN_rdkit	9	0.5833953625695477	0.46548092150845566	0.7301937281969852	0.5655371208364488	KNN	RDKIT descriptors
2	MLR_cddd	0	0.5752671766554182	0.4552071407719094	0.759001169302512	0.5335849477875753	MLR	CDDD embedding
2	MLR_cddd	1	0.5853832007220212	0.4567220895019002	0.7586744684618203	0.5274394089326581	MLR	CDDD embedding
2	MLR_cddd	2	0.6353722011893723	0.49798208075742556	0.8458372474114603	0.47927552167155774	MLR	CDDD embedding
2	MLR_cddd	3	0.5435887546353382	0.41830153346356447	0.7158161636568531	0.5921262870624917	MLR	CDDD embedding
2	MLR_cddd	4	0.5800238755236432	0.4451719911371761	0.769929818990687	0.5511723985973255	MLR	CDDD embedding
2	MLR_cddd	5	0.659652327052351	0.5725356944419675	0.8601569571890567	0.4048373539644893	MLR	CDDD embedding
2	MLR_cddd	6	0.6458594588477075	0.5503306875351679	0.8399551828272925	0.40969096921014725	MLR	CDDD embedding
2	MLR_cddd	7	0.6327878232269807	0.493795637029111	0.852077906812936	0.3861625754073388	MLR	CDDD embedding
2	MLR_cddd	8	0.63366675013332	0.5512392864412643	0.8185715963879819	0.47416295024235167	MLR	CDDD embedding
2	MLR_cddd	9	0.625467609525765	0.5658156936868042	0.7885892558661716	0.49326816347537794	MLR	CDDD embedding
2	MLR_maccs	0	0.6444844928856651	0.49736436943406126	0.8825259274975571	0.3694164832994269	MLR	MACCS fingerprint
2	MLR_maccs	1	0.6251919201345006	0.4920091248990355	0.8144221732833435	0.4554399954434114	MLR	MACCS fingerprint
2	MLR_maccs	2	0.6842912675576417	0.5260408065793549	0.913748343566426	0.3923023076790968	MLR	MACCS fingerprint
2	MLR_maccs	3	0.5958449341365726	0.5179220950187453	0.8092362448088535	0.4787172342235153	MLR	MACCS fingerprint
2	MLR_maccs	4	0.6323030375000612	0.48928439636746646	0.8777152892436761	0.4167099019066607	MLR	MACCS fingerprint
2	MLR_maccs	5	0.66919499516907	0.5202540776887807	0.9061904337386054	0.3394294624677613	MLR	MACCS fingerprint
2	MLR_maccs	6	0.6617460277894949	0.5818696078555288	0.8881704627153985	0.33997581276526523	MLR	MACCS fingerprint
2	MLR_maccs	7	0.6340651225824041	0.4654260528324341	0.8445729489887088	0.396928107252037	MLR	MACCS fingerprint
2	MLR_maccs	8	0.7020955158383672	0.5147876733156564	0.9343399453535046	0.314909928765862	MLR	MACCS fingerprint
2	MLR_maccs	9	0.6766900468639708	0.5608122602546455	0.8752614194608624	0.3757593436695583	MLR	MACCS fingerprint
2	MLR_morgan-512	0	0.6584782303039348	0.5073817543831982	0.8758156371117111	0.37896931715549087	MLR	MORGAN fingerprint
2	MLR_morgan-512	1	0.6237059268809394	0.4919437314110904	0.8265855988597944	0.43905248041163225	MLR	MORGAN fingerprint
2	MLR_morgan-512	2	0.6533799009638367	0.5125398708800382	0.8447313434077496	0.48063629130169816	MLR	MORGAN fingerprint
2	MLR_morgan-512	3	0.6185353991642976	0.5683917249894188	0.7965103327704727	0.4949835289431911	MLR	MORGAN fingerprint
2	MLR_morgan-512	4	0.6429764826126779	0.529137207736925	0.8654832276948201	0.4328543715322899	MLR	MORGAN fingerprint
2	MLR_morgan-512	5	0.6691748339197297	0.5205433255556802	0.8868939451661194	0.36726241422437156	MLR	MORGAN fingerprint
2	MLR_morgan-512	6	0.6535312455060812	0.5124759161405346	0.8516826116612887	0.39309214274156545	MLR	MORGAN fingerprint
2	MLR_morgan-512	7	0.6292926339067078	0.5024865422208902	0.8583379053119273	0.37711003055434333	MLR	MORGAN fingerprint
2	MLR_morgan-512	8	0.6502610308146676	0.5336888465660015	0.8590404693370478	0.4208846340175234	MLR	MORGAN fingerprint
2	MLR_morgan-512	9	0.6625272288895296	0.551172253206885	0.8396375285342433	0.4255395125355067	MLR	MORGAN fingerprint
2	MLR_rdkit	0	0.617783196601434	0.49675952883334773	0.8271236349478378	0.4461036165949017	MLR	RDKIT descriptors
2	MLR_rdkit	1	0.5678341323188375	0.4364615414565831	0.7494121063442672	0.538907591358653	MLR	RDKIT descriptors
2	MLR_rdkit	2	0.6649544510723586	0.5293585105326337	0.8848316361179429	0.43015641228537826	MLR	RDKIT descriptors
2	MLR_rdkit	3	0.578145817586165	0.4849254066100537	0.7536630331122887	0.547855614582923	MLR	RDKIT descriptors
2	MLR_rdkit	4	0.6080320251402962	0.46063331373952376	0.8607851333580498	0.43899492222189707	MLR	RDKIT descriptors
2	MLR_rdkit	5	0.6718156724184915	0.5122423201843016	0.8903727581436445	0.3622888934166577	MLR	RDKIT descriptors
2	MLR_rdkit	6	0.6530439128516619	0.5384271709702055	0.8578291413578142	0.38430051533738163	MLR	RDKIT descriptors
2	MLR_rdkit	7	0.6104781764917017	0.4359847247094739	0.8609531326168649	0.3733085428092806	MLR	RDKIT descriptors
2	MLR_rdkit	8	0.6917825579020193	0.5187326087862731	0.8938026640137283	0.373067000442624	MLR	RDKIT descriptors
2	MLR_rdkit	9	0.6275668901937536	0.5220301717097431	0.8116454586860109	0.46320408125042234	MLR	RDKIT descriptors
2	NN_cddd	0	0.5762672291643666	0.46892803216876766	0.7418827965688011	0.5543865728453734	NN	CDDD embedding
2	NN_cddd	1	0.530445391267087	0.4473395775100464	0.6853391929797935	0.6143816424031217	NN	CDDD embedding
2	NN_cddd	2	0.5568940093175588	0.4443361937156367	0.7046815763970529	0.6385733135215259	NN	CDDD embedding
2	NN_cddd	3	0.5389916011737274	0.4480951590054545	0.7091720782547745	0.5996627783542384	NN	CDDD embedding
2	NN_cddd	4	0.5679397119879667	0.42814526035572076	0.8206100845303783	0.4901399593213608	NN	CDDD embedding
2	NN_cddd	5	0.648059629712624	0.536046171857663	0.8280976795382647	0.4483757010363014	NN	CDDD embedding
2	NN_cddd	6	0.6113457512852638	0.524211190813848	0.7919163811601386	0.475282133344902	NN	CDDD embedding
2	NN_cddd	7	0.5674010199005907	0.4689926242281508	0.7612787505333225	0.510015695559711	NN	CDDD embedding
2	NN_cddd	8	0.5360102101264219	0.36041685369139165	0.7293737790314814	0.5825176365477562	NN	CDDD embedding
2	NN_cddd	9	0.6154979032132422	0.4800906155444349	0.8069540269223523	0.4693916677205989	NN	CDDD embedding
2	NN_maccs	0	0.6001551101996964	0.48944304499730285	0.7722006430007519	0.5172214283354017	NN	MACCS fingerprint
2	NN_maccs	1	0.559596659399264	0.385102966949598	0.7517004267043387	0.5360874125910535	NN	MACCS fingerprint
2	NN_maccs	2	0.5573653128572461	0.4261680287705092	0.7218277511092411	0.6207710083232816	NN	MACCS fingerprint
2	NN_maccs	3	0.5354039587105637	0.40218808639411696	0.6971564695171533	0.613113800431343	NN	MACCS fingerprint
2	NN_maccs	4	0.5594104162995868	0.44499232728564486	0.796097691299451	0.5201450206629892	NN	MACCS fingerprint
2	NN_maccs	5	0.602765727226031	0.4702051920392387	0.793727359689177	0.49321593067072167	NN	MACCS fingerprint
2	NN_maccs	6	0.593217518790144	0.46787879755425354	0.8195151214888691	0.438071393172046	NN	MACCS fingerprint
2	NN_maccs	7	0.5563191360611363	0.4272581490901901	0.7383652808051198	0.5390675456887453	NN	MACCS fingerprint
2	NN_maccs	8	0.595129290055751	0.4473783173569499	0.796709901569669	0.5018750788989801	NN	MACCS fingerprint
2	NN_maccs	9	0.6528469116843375	0.5668265533551013	0.8157373683363913	0.4577779256446922	NN	MACCS fingerprint
2	NN_morgan-512	0	0.6181132617411753	0.4933673782344332	0.8284156620134463	0.4443718124569549	NN	MORGAN fingerprint
2	NN_morgan-512	1	0.6047059021593644	0.48866849311206817	0.7881153096079789	0.4900517673865272	NN	MORGAN fingerprint
2	NN_morgan-512	2	0.5741588600994276	0.4558971085318593	0.7401742517604358	0.6012485011976211	NN	MORGAN fingerprint
2	NN_morgan-512	3	0.6528604513082367	0.5365064131864905	0.8743164153789724	0.3915008450667463	NN	MORGAN fingerprint
2	NN_morgan-512	4	0.6060442409139796	0.4776973003553504	0.856510742560016	0.44455264179864895	NN	MORGAN fingerprint
2	NN_morgan-512	5	0.6566787331606745	0.5204588999014874	0.8776403588918826	0.3803971226791556	NN	MORGAN fingerprint
2	NN_morgan-512	6	0.6621479038744451	0.4978106329285108	0.8966498716963534	0.32731308451131913	NN	MORGAN fingerprint
2	NN_morgan-512	7	0.5997266949122483	0.4227743380264861	0.8519567738945525	0.3863370914528186	NN	MORGAN fingerprint
2	NN_morgan-512	8	0.6414694522720793	0.49482838755967196	0.8828244661880256	0.3883731228746523	NN	MORGAN fingerprint
2	NN_morgan-512	9	0.6795518613738988	0.575668516788356	0.9017653424333826	0.33738149657759764	NN	MORGAN fingerprint
2	NN_rdkit	0	0.5908073147512847	0.4520582314355037	0.7925948310039194	0.49138385826181574	NN	RDKIT descriptors
2	NN_rdkit	1	0.5081133180078323	0.34043472778334305	0.7030281833473377	0.5942186954063591	NN	RDKIT descriptors
2	NN_rdkit	2	0.556050815099573	0.4807611355629535	0.7291018419677957	0.613089271186956	NN	RDKIT descriptors
2	NN_rdkit	3	0.5316778882016525	0.4258365295705935	0.6969993871511658	0.6132881261547851	NN	RDKIT descriptors
2	NN_rdkit	4	0.5590308772222415	0.421535458903187	0.7888269228659892	0.5288700360187069	NN	RDKIT descriptors
2	NN_rdkit	5	0.594850659628694	0.4399407531284658	0.8164995879096938	0.4637192687041456	NN	RDKIT descriptors
2	NN_rdkit	6	0.6038014814853448	0.5108673671624615	0.8006261860759069	0.463676557983002	NN	RDKIT descriptors
2	NN_rdkit	7	0.601436121806303	0.4675895503803591	0.8447624340884846	0.3966574711705845	NN	RDKIT descriptors
2	NN_rdkit	8	0.5976793538484363	0.45407951057380314	0.8081757494205682	0.48743438343797896	NN	RDKIT descriptors
2	NN_rdkit	9	0.6590351169256438	0.5163585466856921	0.8212162162309495	0.45046986591852267	NN	RDKIT descriptors
2	RF_cddd	0	0.5766271527942173	0.4465418143549651	0.7744539071144594	0.514399843638325	RF	CDDD embedding
2	RF_cddd	1	0.5426740893027334	0.45642162577188916	0.6998267524795908	0.5979059528027469	RF	CDDD embedding
2	RF_cddd	2	0.623232947396881	0.47164402182291365	0.8242237828899962	0.5055473992366023	RF	CDDD embedding
2	RF_cddd	3	0.5111450152283945	0.450839921577149	0.6363917954042833	0.6776172033021771	RF	CDDD embedding
2	RF_cddd	4	0.568063437263284	0.4524131263369737	0.7515961258592666	0.5722930153936546	RF	CDDD embedding
2	RF_cddd	5	0.6166410274280599	0.5039480524846787	0.8003428498975373	0.4847329255378532	RF	CDDD embedding
2	RF_cddd	6	0.6174772418963608	0.48808797066645515	0.8067930866304353	0.4553825716529226	RF	CDDD embedding
2	RF_cddd	7	0.5830895209948551	0.45973558398740155	0.7956102254549033	0.4648254336262483	RF	CDDD embedding
2	RF_cddd	8	0.589507606226406	0.43685411515100614	0.8031322298755617	0.4938118781413927	RF	CDDD embedding
2	RF_cddd	9	0.5880911485170082	0.5063878760817515	0.7210644680275365	0.576332968522063	RF	CDDD embedding
2	RF_maccs	0	0.5423073787989374	0.44268420991369295	0.7123789035143444	0.5891249526691933	RF	MACCS fingerprint
2	RF_maccs	1	0.4910172445013585	0.34830573027567535	0.6628245639623249	0.6393019848480992	RF	MACCS fingerprint
2	RF_maccs	2	0.5427936893906288	0.47218803692421485	0.7084642678691516	0.6346826624099274	RF	MACCS fingerprint
2	RF_maccs	3	0.49064580248328404	0.4162192047382076	0.6193431488216428	0.6946588125280505	RF	MACCS fingerprint
2	RF_maccs	4	0.5051859744061463	0.4100456771862815	0.6732600791352487	0.6568033781030949	RF	MACCS fingerprint
2	RF_maccs	5	0.5621433415623427	0.4241534601428376	0.7637455785034887	0.5307787509824072	RF	MACCS fingerprint
2	RF_maccs	6	0.5449818321872876	0.4024627666535725	0.7485542681733408	0.5311717413659413	RF	MACCS fingerprint
2	RF_maccs	7	0.5171023462212215	0.38674923467074995	0.6812328500319977	0.6076389232655828	RF	MACCS fingerprint
2	RF_maccs	8	0.5330579346257652	0.3565345546539045	0.7432797040273987	0.5664468070988167	RF	MACCS fingerprint
2	RF_maccs	9	0.5669029820850682	0.4832758827741297	0.7415151553675131	0.5519602537097723	RF	MACCS fingerprint
2	RF_morgan-512	0	0.6299208894189671	0.5090747305749703	0.8251189819724118	0.44878525792529533	RF	MORGAN fingerprint
2	RF_morgan-512	1	0.5550347975647111	0.4114998883535601	0.7431540454099462	0.5465762594063851	RF	MORGAN fingerprint
2	RF_morgan-512	2	0.5961819973492458	0.48959071253101794	0.7422500453655962	0.5990087948749977	RF	MORGAN fingerprint
2	RF_morgan-512	3	0.5762953969153766	0.5213207204733221	0.7140597700182599	0.5941254257636948	RF	MORGAN fingerprint
2	RF_morgan-512	4	0.5541629296247627	0.4370320034130568	0.7936069509001216	0.5231429554685247	RF	MORGAN fingerprint
2	RF_morgan-512	5	0.5898089749338439	0.46003588460873934	0.7983349020964078	0.48731514769272577	RF	MORGAN fingerprint
2	RF_morgan-512	6	0.6187250894625053	0.5269881029354972	0.8207922709105928	0.4363185859574805	RF	MORGAN fingerprint
2	RF_morgan-512	7	0.5634552763392047	0.43207731294683027	0.7606857888281626	0.5107786980120536	RF	MORGAN fingerprint
2	RF_morgan-512	8	0.5960414889939109	0.39188404742566685	0.799592596398825	0.4982638775580269	RF	MORGAN fingerprint
2	RF_morgan-512	9	0.615706783847797	0.47402441120321237	0.8002718926850194	0.47814288773814395	RF	MORGAN fingerprint
2	RF_rdkit	0	0.5354465517242749	0.39439244814823304	0.7234910813215927	0.5762067537752794	RF	RDKIT descriptors
2	RF_rdkit	1	0.4934111526291539	0.363638083476872	0.6488793630812985	0.6543198138963541	RF	RDKIT descriptors
2	RF_rdkit	2	0.5196874351430685	0.3960499645796771	0.6781021093304764	0.665323997922038	RF	RDKIT descriptors
2	RF_rdkit	3	0.4653235935370107	0.3748875246812955	0.5938238211467718	0.7193028874601022	RF	RDKIT descriptors
2	RF_rdkit	4	0.5176635021156573	0.42419073494092085	0.7064407470900328	0.6221418802979412	RF	RDKIT descriptors
2	RF_rdkit	5	0.6153668988641385	0.4937015434975196	0.8271862290345185	0.44958932972937193	RF	RDKIT descriptors
2	RF_rdkit	6	0.5430470901460785	0.40770567674606495	0.7407932384765231	0.5408429908526531	RF	RDKIT descriptors
2	RF_rdkit	7	0.5348669022046425	0.4013011547725931	0.7388289981783848	0.5384884027872465	RF	RDKIT descriptors
2	RF_rdkit	8	0.5242070785364984	0.35878654205812155	0.7176764435626183	0.5958010102330417	RF	RDKIT descriptors
2	RF_rdkit	9	0.5677975588123705	0.46714587996195345	0.732697307252543	0.5625527707523044	RF	RDKIT descriptors
2	SVM_cddd	0	0.5169076659097537	0.39448224106283813	0.6824410849622636	0.6229334588451803	SVM	CDDD embedding
2	SVM_cddd	1	0.5015974900279497	0.42474109774537894	0.6540965139417003	0.6487387584988604	SVM	CDDD embedding
2	SVM_cddd	2	0.5276367148653303	0.4301940752118747	0.6830825921449374	0.6603897281843625	SVM	CDDD embedding
2	SVM_cddd	3	0.48075944297645107	0.3842514976373046	0.6077455692208111	0.7059871463912992	SVM	CDDD embedding
2	SVM_cddd	4	0.49804056236276817	0.367010164133847	0.6775269913093841	0.6524394470980408	SVM	CDDD embedding
2	SVM_cddd	5	0.5950458830896737	0.4527854440694594	0.7883432988114848	0.5000679107402933	SVM	CDDD embedding
2	SVM_cddd	6	0.5678487390252503	0.4575273271300764	0.7342603858043382	0.548905642051859	SVM	CDDD embedding
2	SVM_cddd	7	0.521335186552799	0.4069720981109246	0.7258953761720505	0.554505021108783	SVM	CDDD embedding
2	SVM_cddd	8	0.48361593369740047	0.3126957841989919	0.6665407076008671	0.6513487737056556	SVM	CDDD embedding
2	SVM_cddd	9	0.5473757088204939	0.43946893916335883	0.7062410925316438	0.5935730989429069	SVM	CDDD embedding
2	SVM_maccs	0	0.5011006544069614	0.361165967412477	0.668186879855157	0.6385205978671589	SVM	MACCS fingerprint
2	SVM_maccs	1	0.4978709278960062	0.400822371666687	0.6575639990476724	0.6450046871525044	SVM	MACCS fingerprint
2	SVM_maccs	2	0.5394256284156895	0.4410907496258867	0.698810920118794	0.6445702732230092	SVM	MACCS fingerprint
2	SVM_maccs	3	0.5204364560700654	0.40091128567493994	0.6575069600195204	0.6558692955924587	SVM	MACCS fingerprint
2	SVM_maccs	4	0.4862147053549801	0.33503477808689164	0.6826374492999197	0.647176505919598	SVM	MACCS fingerprint
2	SVM_maccs	5	0.5650534390985844	0.4540194422605579	0.7576645436393895	0.5382209974369703	SVM	MACCS fingerprint
2	SVM_maccs	6	0.5385275828828616	0.39017963632622	0.7394610353704739	0.5424929529373346	SVM	MACCS fingerprint
2	SVM_maccs	7	0.48719353051122427	0.3793008884900937	0.6749171434336637	0.6148803547506416	SVM	MACCS fingerprint
2	SVM_maccs	8	0.5200300518481622	0.37054855398651165	0.724630295708933	0.5879301730999219	SVM	MACCS fingerprint
2	SVM_maccs	9	0.5457817959662098	0.4682692186399442	0.6933436182365296	0.6082820038313457	SVM	MACCS fingerprint
2	SVM_morgan-512	0	0.586287533263181	0.46450712283266826	0.7787036843573415	0.5090558078486589	SVM	MORGAN fingerprint
2	SVM_morgan-512	1	0.5369609804013779	0.4085074618630329	0.6967408441619872	0.6014442274710643	SVM	MORGAN fingerprint
2	SVM_morgan-512	2	0.5516673015792978	0.46422937577142065	0.7229375297876498	0.6196040158498367	SVM	MORGAN fingerprint
2	SVM_morgan-512	3	0.5594717877081026	0.47336128755953233	0.691003755479018	0.6199125499604538	SVM	MORGAN fingerprint
2	SVM_morgan-512	4	0.5740409143969569	0.46504097949205336	0.7600973159304873	0.5625628385820102	SVM	MORGAN fingerprint
2	SVM_morgan-512	5	0.6231604457316972	0.4698252210326217	0.8231815291922829	0.4549058926060826	SVM	MORGAN fingerprint
2	SVM_morgan-512	6	0.5782321541994463	0.4735301352676806	0.7761429028804074	0.495976738714186	SVM	MORGAN fingerprint
2	SVM_morgan-512	7	0.5463125000659173	0.40972316361067085	0.762939594454345	0.5078754147423985	SVM	MORGAN fingerprint
2	SVM_morgan-512	8	0.5673471092561924	0.44148356606308403	0.7521774745709092	0.5560045826364697	SVM	MORGAN fingerprint
2	SVM_morgan-512	9	0.5994327738039249	0.4898864273427852	0.760982464467317	0.5281262942400932	SVM	MORGAN fingerprint
2	SVM_rdkit	0	0.5365777951438291	0.3666198344686533	0.7357699516548539	0.5616997051616464	SVM	RDKIT descriptors
2	SVM_rdkit	1	0.5058584613258009	0.38046313412346056	0.6546916848461084	0.6480992333531148	SVM	RDKIT descriptors
2	SVM_rdkit	2	0.5266461649042495	0.43318559244832855	0.6939009603010432	0.6495473415170754	SVM	RDKIT descriptors
2	SVM_rdkit	3	0.5002905717220365	0.40988392775546156	0.6414599423633512	0.6724619218324351	SVM	RDKIT descriptors
2	SVM_rdkit	4	0.48869939949028307	0.3552579707354	0.6680943682680708	0.66204965156878	SVM	RDKIT descriptors
2	SVM_rdkit	5	0.5758750381674814	0.4174634485614297	0.7906147587611787	0.4971828435574942	SVM	RDKIT descriptors
2	SVM_rdkit	6	0.5655574119785693	0.433409384368463	0.7787961188801383	0.4925248787492337	SVM	RDKIT descriptors
2	SVM_rdkit	7	0.5475418957276044	0.39940907435255313	0.7586092631312771	0.5134460122717484	SVM	RDKIT descriptors
2	SVM_rdkit	8	0.5447836111534392	0.4020723494576668	0.7494692586083866	0.5591960389933279	SVM	RDKIT descriptors
2	SVM_rdkit	9	0.554882187968595	0.448195695699273	0.7064123020821729	0.5933760200637166	SVM	RDKIT descriptors
2	XGB_cddd	0	0.5584057591390281	0.39303562829797256	0.7567636868855989	0.5363308124770556	XGB	CDDD embedding
2	XGB_cddd	1	0.5253288110908803	0.38998132537578467	0.6807476814003518	0.6195313262269118	XGB	CDDD embedding
2	XGB_cddd	2	0.5658385839185461	0.4591110085318588	0.7336973489593167	0.6081965268334012	XGB	CDDD embedding
2	XGB_cddd	3	0.49587265936974223	0.4152937724899406	0.6119088288466134	0.7019451772299763	XGB	CDDD embedding
2	XGB_cddd	4	0.5268137202605709	0.4367650077878813	0.6802802081098811	0.6496089950943139	XGB	CDDD embedding
2	XGB_cddd	5	0.5955472505345726	0.5004413098534743	0.7743747583957128	0.5176274013171871	XGB	CDDD embedding
2	XGB_cddd	6	0.5942630608883887	0.5000752643668325	0.7684847691345377	0.5058739754101729	XGB	CDDD embedding
2	XGB_cddd	7	0.5874077208522798	0.4738436387591989	0.7925643891153773	0.4689152100527124	XGB	CDDD embedding
2	XGB_cddd	8	0.5480839202987945	0.413983367960304	0.72520573178323	0.5872754558060491	XGB	CDDD embedding
2	XGB_cddd	9	0.561799123893747	0.47906823730252723	0.7045949399273879	0.5954655432849962	XGB	CDDD embedding
2	XGB_maccs	0	0.5386300498174	0.4459389118945509	0.6988810275622692	0.6045476420330744	XGB	MACCS fingerprint
2	XGB_maccs	1	0.4853473140644333	0.3610509992870865	0.6474792665475297	0.6558099629330201	XGB	MACCS fingerprint
2	XGB_maccs	2	0.5351008381878992	0.48234857444385115	0.6983672726786132	0.6450214265457966	XGB	MACCS fingerprint
2	XGB_maccs	3	0.4984490054036133	0.39401244558045256	0.6383233260998037	0.675657287264701	XGB	MACCS fingerprint
2	XGB_maccs	4	0.49300445801260995	0.3557389229105645	0.6623212873851776	0.6678649534664898	XGB	MACCS fingerprint
2	XGB_maccs	5	0.5439044053594094	0.3875828708540998	0.7413214100688125	0.5579276630126808	XGB	MACCS fingerprint
2	XGB_maccs	6	0.5403543788287489	0.3993647068368844	0.7367351532031734	0.5458597609887275	XGB	MACCS fingerprint
2	XGB_maccs	7	0.4799415950424364	0.3641888314378712	0.6631597892650275	0.6281813898067192	XGB	MACCS fingerprint
2	XGB_maccs	8	0.5363714282874803	0.3957480754139344	0.7430258375375074	0.5667429158999351	XGB	MACCS fingerprint
2	XGB_maccs	9	0.5356323916726818	0.4722312714396164	0.6837315696082232	0.6190677474242345	XGB	MACCS fingerprint
2	XGB_morgan-512	0	0.5764307268999554	0.46051805124627165	0.7625881146685741	0.5291660915702409	XGB	MORGAN fingerprint
2	XGB_morgan-512	1	0.5313888430950712	0.3884415736885827	0.7129943098709647	0.5826324396379183	XGB	MORGAN fingerprint
2	XGB_morgan-512	2	0.5569750531773552	0.4336512725996853	0.7152453574508745	0.6276558997522732	XGB	MORGAN fingerprint
2	XGB_morgan-512	3	0.5737669118104963	0.4877934217405606	0.6992839326333964	0.6107489310435549	XGB	MORGAN fingerprint
2	XGB_morgan-512	4	0.5237936223577384	0.44141782854662637	0.7113607941631567	0.6168603232041066	XGB	MORGAN fingerprint
2	XGB_morgan-512	5	0.5771751824942442	0.45017451747091153	0.7876629569074093	0.500930423267121	XGB	MORGAN fingerprint
2	XGB_morgan-512	6	0.5779153288853106	0.4923573740360767	0.7873427595373972	0.48132552625279124	XGB	MORGAN fingerprint
2	XGB_morgan-512	7	0.5153937154112816	0.37932426214616743	0.731670189622834	0.5473886135448557	XGB	MORGAN fingerprint
2	XGB_morgan-512	8	0.5741039621823638	0.39849517656763256	0.77537523859554	0.5281959155517701	XGB	MORGAN fingerprint
2	XGB_morgan-512	9	0.5790546859813535	0.4417603505916319	0.762047014454634	0.5268051481382882	XGB	MORGAN fingerprint
2	XGB_rdkit	0	0.5218551070163294	0.3997947145113909	0.70947539923461	0.5924674050967145	XGB	RDKIT descriptors
2	XGB_rdkit	1	0.4710031572153011	0.342237542874567	0.6261833210907499	0.6780788175935195	XGB	RDKIT descriptors
2	XGB_rdkit	2	0.49927936165910375	0.4290147190041207	0.65529864410041	0.6874547373980808	XGB	RDKIT descriptors
2	XGB_rdkit	3	0.4508186357625478	0.3474253071399587	0.5904277961736132	0.7225042700324082	XGB	RDKIT descriptors
2	XGB_rdkit	4	0.4858922397043156	0.3871324532061018	0.6490500722200813	0.6810418659542496	XGB	RDKIT descriptors
2	XGB_rdkit	5	0.593156562339166	0.43886440603835686	0.7934067411663875	0.49362526906810045	XGB	RDKIT descriptors
2	XGB_rdkit	6	0.5479442947904449	0.40978506575931894	0.7413474168212235	0.5401557544272882	XGB	RDKIT descriptors
2	XGB_rdkit	7	0.5072108284158283	0.3843107027982495	0.7149871155796468	0.5677936086629037	XGB	RDKIT descriptors
2	XGB_rdkit	8	0.5145075884050728	0.33821210425185044	0.7208137854732252	0.5922593523406059	XGB	RDKIT descriptors
2	XGB_rdkit	9	0.5574818217336004	0.4903958714526513	0.7199628692596601	0.577626485520991	XGB	RDKIT descriptors
2	consensus_consensus	0	0.5021257777307191	0.42288629981863224	0.6601857676835244	0.6471257380808455	consensus	consensus
2	consensus_consensus	1	0.4670757129303629	0.36059803596021567	0.6242376038486916	0.6800762979773389	consensus	consensus
2	consensus_consensus	2	0.5053068885461549	0.42615895316481023	0.6576465982646001	0.6852110073186592	consensus	consensus
2	consensus_consensus	3	0.4813512950509856	0.41564885067462054	0.6019545361261488	0.7115635792807459	consensus	consensus
2	consensus_consensus	4	0.46961185748442463	0.34786546133283824	0.6350420771725794	0.69466099851789	consensus	consensus
2	consensus_consensus	5	0.5529042688718052	0.4237224541670108	0.7408075106842984	0.5585403580073632	consensus	consensus
2	consensus_consensus	6	0.5223680400619543	0.3735596828225358	0.7146947152583482	0.5726257610521632	consensus	consensus
2	consensus_consensus	7	0.4692021992569345	0.3341418325456882	0.6364564461389044	0.6575224307806529	consensus	consensus
2	consensus_consensus	8	0.489748530529753	0.3431796613542071	0.6884201281225978	0.6280839161109102	consensus	consensus
2	consensus_consensus	9	0.5143861252385554	0.4439806119517433	0.6598869873892342	0.6451738590151717	consensus	consensus
3	KNN_cddd	0	0.5419072942411032	0.45790808807453764	0.7082406590123667	0.6377011940461101	KNN	CDDD embedding
3	KNN_cddd	1	0.6166752856466261	0.4792991649069398	0.8128750106968046	0.4665121766481326	KNN	CDDD embedding
3	KNN_cddd	2	0.5449188665325806	0.4253261248297715	0.7148613509047134	0.6069587717626176	KNN	CDDD embedding
3	KNN_cddd	3	0.6453757652525364	0.4475328311150193	0.9069622886887095	0.3732875671386937	KNN	CDDD embedding
3	KNN_cddd	4	0.5694311790837606	0.46259713450328466	0.7341240781489645	0.5279928941112595	KNN	CDDD embedding
3	KNN_cddd	5	0.5614134273340247	0.43729896199432083	0.7535689931236773	0.5010067767332977	KNN	CDDD embedding
3	KNN_cddd	6	0.5237533837985417	0.4243615051039984	0.6581010307778639	0.6481456292581967	KNN	CDDD embedding
3	KNN_cddd	7	0.5827136014431925	0.474943463920948	0.7570407088079807	0.5272266164956462	KNN	CDDD embedding
3	KNN_cddd	8	0.5222048975565544	0.37239917245956966	0.6971243703116308	0.5978392754049514	KNN	CDDD embedding
3	KNN_cddd	9	0.5880579464801831	0.4322000691806913	0.8215185613933433	0.5052437089286088	KNN	CDDD embedding
3	KNN_maccs	0	0.5376662047293532	0.4031766704124138	0.7385627114761143	0.6060147649772778	KNN	MACCS fingerprint
3	KNN_maccs	1	0.6384048467830784	0.5245740935933707	0.9286362232769185	0.30374519371729825	KNN	MACCS fingerprint
3	KNN_maccs	2	0.5217108746189092	0.42060606523667143	0.6811938007635521	0.6431087936401974	KNN	MACCS fingerprint
3	KNN_maccs	3	0.5885126192739075	0.4318445959543604	0.7981278905919581	0.5146725827361517	KNN	MACCS fingerprint
3	KNN_maccs	4	0.5094486490699492	0.3632879150799244	0.7131654824200522	0.5545589578292478	KNN	MACCS fingerprint
3	KNN_maccs	5	0.57598008090647	0.4903567415068806	0.7630069587161924	0.4884293683725399	KNN	MACCS fingerprint
3	KNN_maccs	6	0.5075463690282931	0.4286227075060909	0.6722185809225262	0.632887786296747	KNN	MACCS fingerprint
3	KNN_maccs	7	0.5572238825355404	0.4378224176346601	0.732395988608388	0.5575069387489597	KNN	MACCS fingerprint
3	KNN_maccs	8	0.509428577735422	0.4045968062252625	0.6592696754302388	0.6403290814787166	KNN	MACCS fingerprint
3	KNN_maccs	9	0.5766824513494259	0.4196022415227709	0.7866472174726308	0.5463545219790997	KNN	MACCS fingerprint
3	KNN_morgan-512	0	0.546551656066822	0.47079174211559893	0.7171111573517648	0.6285689967734234	KNN	MORGAN fingerprint
3	KNN_morgan-512	1	0.5883569393611869	0.41629213978398294	0.7947239630250598	0.4900711512239838	KNN	MORGAN fingerprint
3	KNN_morgan-512	2	0.5859561280111961	0.4627127999035583	0.7650966169217653	0.5497776644968483	KNN	MORGAN fingerprint
3	KNN_morgan-512	3	0.6012837810595258	0.44845802015403136	0.8541641151797944	0.4441309479432204	KNN	MORGAN fingerprint
3	KNN_morgan-512	4	0.5203637200768569	0.38010732433407846	0.7188871318149557	0.5473828357822725	KNN	MORGAN fingerprint
3	KNN_morgan-512	5	0.5872626460931035	0.4672495303414703	0.7785528066993523	0.46737106440777343	KNN	MORGAN fingerprint
3	KNN_morgan-512	6	0.5269939429457663	0.4258612531357917	0.6842800999968544	0.6195955151466597	KNN	MORGAN fingerprint
3	KNN_morgan-512	7	0.5568932521904636	0.42974860850249175	0.7165978826982645	0.5763905964952849	KNN	MORGAN fingerprint
3	KNN_morgan-512	8	0.5619530291908648	0.4331483318400351	0.7485074305338059	0.5363701854480621	KNN	MORGAN fingerprint
3	KNN_morgan-512	9	0.6326988550734022	0.4857439853883465	0.8696736262351896	0.4455413487377359	KNN	MORGAN fingerprint
3	KNN_rdkit	0	0.5336506283221157	0.4339343489275236	0.7020806090595842	0.643976103758255	KNN	RDKIT descriptors
3	KNN_rdkit	1	0.5466075448950821	0.40341692756525926	0.7475814543077154	0.5487741165661968	KNN	RDKIT descriptors
3	KNN_rdkit	2	0.5605058967904373	0.4715617494284756	0.7457280240081791	0.5722840940759515	KNN	RDKIT descriptors
3	KNN_rdkit	3	0.5929295559660304	0.3684354892809636	0.8472242572462892	0.45312683287815503	KNN	RDKIT descriptors
3	KNN_rdkit	4	0.5595206288404538	0.4036954166493558	0.7512346332289016	0.505733925037265	KNN	RDKIT descriptors
3	KNN_rdkit	5	0.5963613324946051	0.45945871094759205	0.8143198404262764	0.41730855838318826	KNN	RDKIT descriptors
3	KNN_rdkit	6	0.508548640782919	0.4117805722558927	0.6387171479594363	0.6685676011282	KNN	RDKIT descriptors
3	KNN_rdkit	7	0.5209105768948217	0.3658971726940319	0.6940997515776893	0.6025721210830299	KNN	RDKIT descriptors
3	KNN_rdkit	8	0.5277692429780244	0.418796384275562	0.6788523313066771	0.6186447304227427	KNN	RDKIT descriptors
3	KNN_rdkit	9	0.5689235077311245	0.4147543444316242	0.809736621514656	0.5193331988696914	KNN	RDKIT descriptors
3	MLR_cddd	0	0.5822716394480392	0.44113921602603057	0.767439790938222	0.5746035920665125	MLR	CDDD embedding
3	MLR_cddd	1	0.6182849992009967	0.4613918192702453	0.8171611878475988	0.46087132950124887	MLR	CDDD embedding
3	MLR_cddd	2	0.5973265689853928	0.5313630326294656	0.7496653609205939	0.5677556135257491	MLR	CDDD embedding
3	MLR_cddd	3	0.6632786434345648	0.4934885996541909	0.9182430561757265	0.35760055505617494	MLR	CDDD embedding
3	MLR_cddd	4	0.600593109597097	0.487775595787884	0.759688348039086	0.49454728871604436	MLR	CDDD embedding
3	MLR_cddd	5	0.6130949600735046	0.5373390397894473	0.7957651041071789	0.4435599410590382	MLR	CDDD embedding
3	MLR_cddd	6	0.5908184060766252	0.5176862295077433	0.745291957311449	0.5487360116683302	MLR	CDDD embedding
3	MLR_cddd	7	0.6248240828929481	0.5349362126324158	0.7944271393666247	0.47937778526162245	MLR	CDDD embedding
3	MLR_cddd	8	0.5712535171585013	0.40835803573464635	0.7557140911868291	0.527399513091676	MLR	CDDD embedding
3	MLR_cddd	9	0.6167447092281586	0.4838312722077118	0.841026898412814	0.48146707652347454	MLR	CDDD embedding
3	MLR_maccs	0	0.618562484445608	0.477614884639598	0.8464537465793143	0.48249844955402843	MLR	MACCS fingerprint
3	MLR_maccs	1	0.6780862851695449	0.5384256005557995	0.9241168363492037	0.3105056191987161	MLR	MACCS fingerprint
3	MLR_maccs	2	0.6802304823054527	0.567607571183053	0.877975989141098	0.4071296228859159	MLR	MACCS fingerprint
3	MLR_maccs	3	0.634177399653211	0.45352167509863506	0.8819690629584769	0.4073523667255643	MLR	MACCS fingerprint
3	MLR_maccs	4	0.6635062604430557	0.5583498219876262	0.845038900502066	0.37459261784049624	MLR	MACCS fingerprint
3	MLR_maccs	5	0.6644756049194772	0.5252260576199506	0.8826058874504098	0.31548613855562735	MLR	MACCS fingerprint
3	MLR_maccs	6	0.5921969584115404	0.5169946450025482	0.8063563182581936	0.47175937923297495	MLR	MACCS fingerprint
3	MLR_maccs	7	0.649890146028587	0.5258513538882297	0.8808813667998874	0.35989768489066754	MLR	MACCS fingerprint
3	MLR_maccs	8	0.6632727622998954	0.5288151293455237	0.8733111663409076	0.3688724322643301	MLR	MACCS fingerprint
3	MLR_maccs	9	0.6513181888023265	0.4815180744282934	0.9211829102657332	0.3779170344736402	MLR	MACCS fingerprint
3	MLR_morgan-512	0	0.6526921923625522	0.5030124463334142	0.8576962368842901	0.46866037938443084	MLR	MORGAN fingerprint
3	MLR_morgan-512	1	0.6406175338961603	0.4997071489525311	0.8499817880089084	0.4166943182174422	MLR	MORGAN fingerprint
3	MLR_morgan-512	2	0.6798197931829938	0.5803289237164257	0.866853353773561	0.42205602473351544	MLR	MORGAN fingerprint
3	MLR_morgan-512	3	0.6607482344508613	0.5037546255295826	0.9412545486839442	0.3249996045686907	MLR	MORGAN fingerprint
3	MLR_morgan-512	4	0.6378754677049093	0.511886536140072	0.8165985230791439	0.41598126395127577	MLR	MORGAN fingerprint
3	MLR_morgan-512	5	0.656007475467326	0.6062235813203842	0.8187188850479876	0.41099602834488624	MLR	MORGAN fingerprint
3	MLR_morgan-512	6	0.5653485516032802	0.45420614863099806	0.7337787928516957	0.5625704478773335	MLR	MORGAN fingerprint
3	MLR_morgan-512	7	0.6583891087164452	0.559050862991193	0.8462030455315203	0.4093044228801396	MLR	MORGAN fingerprint
3	MLR_morgan-512	8	0.621819459896984	0.48322941301934086	0.8256299072562494	0.4359079789143331	MLR	MORGAN fingerprint
3	MLR_morgan-512	9	0.6836283958206711	0.5526296437617995	0.9248916944875418	0.372897801213546	MLR	MORGAN fingerprint
3	MLR_rdkit	0	0.6047284756963878	0.4735633746222012	0.816379828671033	0.5186181372844925	MLR	RDKIT descriptors
3	MLR_rdkit	1	0.6344709213140215	0.4965616140583484	0.861842202004784	0.4003021680910527	MLR	RDKIT descriptors
3	MLR_rdkit	2	0.6339479926793821	0.5177934646878217	0.8207525761610409	0.48189356972198194	MLR	RDKIT descriptors
3	MLR_rdkit	3	0.6401867024900195	0.45456047382248155	0.9151329886379812	0.3619447691875778	MLR	RDKIT descriptors
3	MLR_rdkit	4	0.6283820348642634	0.4955523467340974	0.8041775218536124	0.43361276200938215	MLR	RDKIT descriptors
3	MLR_rdkit	5	0.6311003127191248	0.463393860769836	0.8407282642788592	0.3789023256006454	MLR	RDKIT descriptors
3	MLR_rdkit	6	0.583724976333814	0.5058422673625476	0.7626731862657465	0.5274423871582803	MLR	RDKIT descriptors
3	MLR_rdkit	7	0.6403392718030456	0.5390178532369074	0.8153479366393868	0.451596138757844	MLR	RDKIT descriptors
3	MLR_rdkit	8	0.6107431860288731	0.4896789126149761	0.8057624194854504	0.46272932029832725	MLR	RDKIT descriptors
3	MLR_rdkit	9	0.6782429921894562	0.5099124293749775	0.9374298511510595	0.35578012038872	MLR	RDKIT descriptors
3	NN_cddd	0	0.5384876553877033	0.43080036754860185	0.7011747646015108	0.6448942154917807	NN	CDDD embedding
3	NN_cddd	1	0.5861513332399947	0.4720967059911021	0.759451444943503	0.5343313605258914	NN	CDDD embedding
3	NN_cddd	2	0.5725160605031864	0.4862878681437257	0.7175486448914093	0.6039981904290211	NN	CDDD embedding
3	NN_cddd	3	0.6027821639830462	0.3884916712956912	0.8961321469350649	0.38816549557870417	NN	CDDD embedding
3	NN_cddd	4	0.5667535693054474	0.41695460101187365	0.7352608292830011	0.5265300078181483	NN	CDDD embedding
3	NN_cddd	5	0.5790833184135549	0.4928015359660216	0.7497618998217714	0.5060359512859671	NN	CDDD embedding
3	NN_cddd	6	0.5230665123622082	0.43245826718600155	0.6833798099286917	0.6205958338382247	NN	CDDD embedding
3	NN_cddd	7	0.6435179054392993	0.5233905566787858	0.8431986485116991	0.4134914405994006	NN	CDDD embedding
3	NN_cddd	8	0.5464847439086811	0.4297249648118431	0.703109159113538	0.5909045634553245	NN	CDDD embedding
3	NN_cddd	9	0.5856325705778339	0.4035747682326778	0.8064101660378937	0.5232743136447593	NN	CDDD embedding
3	NN_maccs	0	0.5131758507532119	0.4032517557244475	0.6716104830808394	0.6742082182700755	NN	MACCS fingerprint
3	NN_maccs	1	0.652036238544205	0.5415189413033219	0.8472901116597191	0.4203828304269306	NN	MACCS fingerprint
3	NN_maccs	2	0.5562463119401311	0.43474525469173964	0.710285147347824	0.6119747924347686	NN	MACCS fingerprint
3	NN_maccs	3	0.641640413449385	0.48848997345322953	0.9033842297508186	0.37822270231141475	NN	MACCS fingerprint
3	NN_maccs	4	0.5599952693485678	0.4060971008661589	0.7751057774026437	0.4738233788195878	NN	MACCS fingerprint
3	NN_maccs	5	0.6152945853829528	0.47499351330332806	0.8136847713983157	0.41821705888303096	NN	MACCS fingerprint
3	NN_maccs	6	0.6021278903749859	0.4580617521168364	0.8019620145989312	0.47750107114230333	NN	MACCS fingerprint
3	NN_maccs	7	0.6285975285904631	0.4938065847966051	0.7991353666850592	0.4731884917741048	NN	MACCS fingerprint
3	NN_maccs	8	0.607019801805644	0.5296801394917128	0.7570636759822235	0.5257100277260354	NN	MACCS fingerprint
3	NN_maccs	9	0.5936436288457669	0.3988560953740352	0.8472718096531473	0.4737379196365029	NN	MACCS fingerprint
3	NN_morgan-512	0	0.6058576587103178	0.44037860990460764	0.824828198333033	0.5086033499178504	NN	MORGAN fingerprint
3	NN_morgan-512	1	0.5878002168529678	0.479026901922337	0.8178028478501052	0.4600243163794918	NN	MORGAN fingerprint
3	NN_morgan-512	2	0.6400193534263288	0.5135733584220059	0.8171009428855752	0.486493557601581	NN	MORGAN fingerprint
3	NN_morgan-512	3	0.6446217797703228	0.44330198848185187	0.9429405056195218	0.3225793436500658	NN	MORGAN fingerprint
3	NN_morgan-512	4	0.6213408437615286	0.48655654091492107	0.8272467242407258	0.40065110078646904	NN	MORGAN fingerprint
3	NN_morgan-512	5	0.6006701900334107	0.4799370607945328	0.7919654538408956	0.4488610781398402	NN	MORGAN fingerprint
3	NN_morgan-512	6	0.5983180784877568	0.4736774334714473	0.7794397474558015	0.5064366471421013	NN	MORGAN fingerprint
3	NN_morgan-512	7	0.6616319863945144	0.5533437809163506	0.9010390275799676	0.3302669118580248	NN	MORGAN fingerprint
3	NN_morgan-512	8	0.6029975656596178	0.489504227707128	0.7901787512091235	0.4833102835721448	NN	MORGAN fingerprint
3	NN_morgan-512	9	0.6282495331367979	0.4416325190312871	0.8792911740936625	0.43321024391473273	NN	MORGAN fingerprint
3	NN_rdkit	0	0.5534343104301316	0.45250070583877555	0.7171511362399869	0.628527581123048	NN	RDKIT descriptors
3	NN_rdkit	1	0.6314109087801457	0.4712899672599029	0.8355947064646327	0.43627366224052777	NN	RDKIT descriptors
3	NN_rdkit	2	0.5491773357223674	0.43330024420417024	0.7396682425299308	0.5792070850380768	NN	RDKIT descriptors
3	NN_rdkit	3	0.6154441116745885	0.42365824104729377	0.9030207815519782	0.3787229067045028	NN	RDKIT descriptors
3	NN_rdkit	4	0.5741599705976644	0.4711936876890239	0.7534449741460328	0.5028211100653796	NN	RDKIT descriptors
3	NN_rdkit	5	0.6063003566200862	0.43630081632153206	0.8128025648267158	0.4194779267635985	NN	RDKIT descriptors
3	NN_rdkit	6	0.5781694687397972	0.46517277071139373	0.7587895836764521	0.5322427483913174	NN	RDKIT descriptors
3	NN_rdkit	7	0.5984239961005092	0.4860990085250647	0.794587152914991	0.4791680366424719	NN	RDKIT descriptors
3	NN_rdkit	8	0.5722458998620112	0.4086994254744849	0.7528804169032316	0.5309370548530622	NN	RDKIT descriptors
3	NN_rdkit	9	0.6197257290107798	0.4557175396438622	0.876659424372911	0.4365980102139667	NN	RDKIT descriptors
3	RF_cddd	0	0.5626700598468505	0.4862990159100673	0.7552620178957957	0.5879969023892022	RF	CDDD embedding
3	RF_cddd	1	0.5914501570341896	0.4461781984556401	0.7769345839312808	0.5126444980623603	RF	CDDD embedding
3	RF_cddd	2	0.5715712002172283	0.47888511614879103	0.7044168147186638	0.6183599872410046	RF	CDDD embedding
3	RF_cddd	3	0.6235014724780958	0.4673813100423576	0.8495977965565191	0.45005835794183313	RF	CDDD embedding
3	RF_cddd	4	0.5371567708031404	0.4318622867902371	0.6890371775062755	0.5841900185816334	RF	CDDD embedding
3	RF_cddd	5	0.5928324171228389	0.48998694513702623	0.7522548903384286	0.5027455867114718	RF	CDDD embedding
3	RF_cddd	6	0.5444923365087584	0.4721898544225358	0.6930699848388076	0.6097598137926196	RF	CDDD embedding
3	RF_cddd	7	0.5962471560782051	0.5308689410791378	0.7430743516075283	0.5445097413531386	RF	CDDD embedding
3	RF_cddd	8	0.5688917689931644	0.4575329401529864	0.7598140608463007	0.5222576113268145	RF	CDDD embedding
3	RF_cddd	9	0.6294809798999478	0.49304947885086925	0.8708737889151856	0.44400997025329947	RF	CDDD embedding
3	RF_maccs	0	0.4765586058724875	0.36207254767395103	0.6341804973761818	0.7095101538241516	RF	MACCS fingerprint
3	RF_maccs	1	0.5667627524747142	0.4244400857382824	0.7849369069867931	0.5025534019293761	RF	MACCS fingerprint
3	RF_maccs	2	0.5527607204352775	0.45614164618057895	0.7026948693488084	0.6202235430850359	RF	MACCS fingerprint
3	RF_maccs	3	0.5606819726103899	0.4354412481966943	0.7437433782498728	0.5785596872947846	RF	MACCS fingerprint
3	RF_maccs	4	0.5309678326354041	0.40186090203657177	0.6994761600351385	0.5714954535034505	RF	MACCS fingerprint
3	RF_maccs	5	0.5521593328838759	0.41206227882250257	0.7612093927313098	0.49083694470059236	RF	MACCS fingerprint
3	RF_maccs	6	0.47979329064381976	0.4271385224054769	0.6211094365137504	0.6865891240687008	RF	MACCS fingerprint
3	RF_maccs	7	0.538384775177586	0.4404717901456179	0.6978882789043637	0.5982218083744166	RF	MACCS fingerprint
3	RF_maccs	8	0.479996133240862	0.36106377548904356	0.622053198056386	0.6797905249188225	RF	MACCS fingerprint
3	RF_maccs	9	0.5553495156583922	0.4114440784625102	0.7830770820984876	0.5504628454437348	RF	MACCS fingerprint
3	RF_morgan-512	0	0.5456723168316359	0.4765115675681124	0.7076146540551842	0.6383413736585722	RF	MORGAN fingerprint
3	RF_morgan-512	1	0.5879822908318982	0.4293356118106626	0.7908705525189704	0.49500418828087767	RF	MORGAN fingerprint
3	RF_morgan-512	2	0.6034889148458147	0.4869655830749009	0.772881572642252	0.5405689120835676	RF	MORGAN fingerprint
3	RF_morgan-512	3	0.6456739715271147	0.49158340480037044	0.9399923883973634	0.32680865289364047	RF	MORGAN fingerprint
3	RF_morgan-512	4	0.5695118279804668	0.4840327341615316	0.7439038496605412	0.5153332659894406	RF	MORGAN fingerprint
3	RF_morgan-512	5	0.568668494127326	0.4819837652166892	0.7108571035259447	0.5559690708381673	RF	MORGAN fingerprint
3	RF_morgan-512	6	0.5303636588416881	0.4415654839891705	0.6692171536562009	0.6361587483288094	RF	MORGAN fingerprint
3	RF_morgan-512	7	0.6049233651164335	0.528455274438492	0.7696349372483288	0.5113655314013139	RF	MORGAN fingerprint
3	RF_morgan-512	8	0.5752526304621505	0.42087984524015587	0.7696653630505166	0.5097890482974158	RF	MORGAN fingerprint
3	RF_morgan-512	9	0.603230702736585	0.47113906978095055	0.8237215751908725	0.5025866384297446	RF	MORGAN fingerprint
3	RF_rdkit	0	0.49719683080610444	0.3710576764848468	0.6562777369932795	0.688913950507212	RF	RDKIT descriptors
3	RF_rdkit	1	0.560378795810837	0.44467285383399524	0.7416561671566312	0.5558985505520329	RF	RDKIT descriptors
3	RF_rdkit	2	0.5371716796435816	0.44921500409951864	0.6877793789451302	0.6361748018533694	RF	RDKIT descriptors
3	RF_rdkit	3	0.5815538859157944	0.421094666325168	0.8403434099623719	0.4619737705239786	RF	RDKIT descriptors
3	RF_rdkit	4	0.5004914023765811	0.36582132879255047	0.6719148280188785	0.6045987385649206	RF	RDKIT descriptors
3	RF_rdkit	5	0.5449675455605858	0.4183795025743102	0.7365591860861271	0.5232794128284379	RF	RDKIT descriptors
3	RF_rdkit	6	0.4982320402526014	0.4092659339757607	0.6484385989435486	0.6584018376959264	RF	RDKIT descriptors
3	RF_rdkit	7	0.5170984527415827	0.42099644278739556	0.6641988130171627	0.6360759631900472	RF	RDKIT descriptors
3	RF_rdkit	8	0.5423275735791783	0.4152596517236078	0.7362281799531321	0.5514570889055646	RF	RDKIT descriptors
3	RF_rdkit	9	0.561554495586066	0.39930143144590136	0.7931056170033622	0.5388750555761848	RF	RDKIT descriptors
3	SVM_cddd	0	0.49323828335243336	0.3760262960648135	0.6744813516354767	0.6714170039129683	SVM	CDDD embedding
3	SVM_cddd	1	0.5277960021514684	0.4235160238076592	0.6869182360260154	0.6190332633126789	SVM	CDDD embedding
3	SVM_cddd	2	0.5138642195442391	0.4226453465757589	0.6513619856118619	0.6736833069134989	SVM	CDDD embedding
3	SVM_cddd	3	0.5825118025622541	0.4423675197138057	0.8217110772558812	0.48556781202645893	SVM	CDDD embedding
3	SVM_cddd	4	0.5365491518411868	0.4544037898607538	0.693148147262108	0.5792135626898336	SVM	CDDD embedding
3	SVM_cddd	5	0.5292735861250131	0.41999695475681964	0.6849629278930723	0.5877290437119475	SVM	CDDD embedding
3	SVM_cddd	6	0.4648462667933191	0.3781994464725802	0.5977605553624012	0.7097098394604437	SVM	CDDD embedding
3	SVM_cddd	7	0.5539413682510681	0.4578518543325971	0.6943277138879074	0.6023110247354069	SVM	CDDD embedding
3	SVM_cddd	8	0.5321005364235875	0.4371315512063816	0.681360747926855	0.615821243761042	SVM	CDDD embedding
3	SVM_cddd	9	0.547619704767734	0.3896052803787615	0.7773219033374973	0.5570462575464254	SVM	CDDD embedding
3	SVM_maccs	0	0.492237804290063	0.35213828696198224	0.6601067066352322	0.685273376562939	SVM	MACCS fingerprint
3	SVM_maccs	1	0.5309364237697171	0.4032118572623702	0.7348576233251167	0.5640031279720864	SVM	MACCS fingerprint
3	SVM_maccs	2	0.5280461758750196	0.43797158800721636	0.6753143332238324	0.6492429504316262	SVM	MACCS fingerprint
3	SVM_maccs	3	0.574912351261772	0.4684238558968259	0.78916507414119	0.5255116383666212	SVM	MACCS fingerprint
3	SVM_maccs	4	0.5117621194040275	0.38952962370249855	0.6935907934711724	0.5786759604616685	SVM	MACCS fingerprint
3	SVM_maccs	5	0.5513009614724995	0.43563692693497735	0.7330300286145843	0.5278367965836832	SVM	MACCS fingerprint
3	SVM_maccs	6	0.48113521108036705	0.39900534224841255	0.6303740576014435	0.6771695645183532	SVM	MACCS fingerprint
3	SVM_maccs	7	0.5341637056158217	0.42958095826304055	0.6881555118682016	0.6093500828996333	SVM	MACCS fingerprint
3	SVM_maccs	8	0.501406706112055	0.4285244324406292	0.6375188021547098	0.6636703774410078	SVM	MACCS fingerprint
3	SVM_maccs	9	0.5326295037666636	0.37625352716904503	0.7599662872987013	0.5766054936454615	SVM	MACCS fingerprint
3	SVM_morgan-512	0	0.5553155306857113	0.45203297017825594	0.7178739250655798	0.6277784184899102	SVM	MORGAN fingerprint
3	SVM_morgan-512	1	0.5787985705830829	0.45869857567616856	0.7678757160858035	0.5239431348108406	SVM	MORGAN fingerprint
3	SVM_morgan-512	2	0.6074266171825576	0.49761642452734733	0.7733145445947511	0.5400540169161787	SVM	MORGAN fingerprint
3	SVM_morgan-512	3	0.6197635463034709	0.474098839784006	0.8641439233818178	0.43106583802203613	SVM	MORGAN fingerprint
3	SVM_morgan-512	4	0.546838615865728	0.38087983500909317	0.709335010092464	0.5593311107780181	SVM	MORGAN fingerprint
3	SVM_morgan-512	5	0.5692496654480115	0.49336740786008004	0.7225106216556055	0.5412911924752912	SVM	MORGAN fingerprint
3	SVM_morgan-512	6	0.5313691554225678	0.42280649032685336	0.6685033217550972	0.636934529322409	SVM	MORGAN fingerprint
3	SVM_morgan-512	7	0.5663154586260086	0.47541756988549455	0.7213216259091954	0.5707874057428619	SVM	MORGAN fingerprint
3	SVM_morgan-512	8	0.5703477614392658	0.44972433582517546	0.7401334277942215	0.5466859674941054	SVM	MORGAN fingerprint
3	SVM_morgan-512	9	0.6005687129070924	0.44253515069766447	0.8223029955786368	0.5042984130862935	SVM	MORGAN fingerprint
3	SVM_rdkit	0	0.5399919718087771	0.4011724062691684	0.7103810493406302	0.6355080620383894	SVM	RDKIT descriptors
3	SVM_rdkit	1	0.5506455805755655	0.41993146086680877	0.738595693565386	0.559556192738655	SVM	RDKIT descriptors
3	SVM_rdkit	2	0.5198098523027772	0.3846466248260363	0.6792516284759635	0.645140979158235	SVM	RDKIT descriptors
3	SVM_rdkit	3	0.5760828232507731	0.4154198880992941	0.8013391714563007	0.510759280025326	SVM	RDKIT descriptors
3	SVM_rdkit	4	0.5268880078805895	0.4054239534454043	0.7157004783796591	0.5513866278044285	SVM	RDKIT descriptors
3	SVM_rdkit	5	0.5363942604913734	0.38955319970419877	0.7517626308199017	0.5033961590969679	SVM	RDKIT descriptors
3	SVM_rdkit	6	0.5075903568727889	0.4227922089125764	0.6268721502639426	0.6807464315250711	SVM	RDKIT descriptors
3	SVM_rdkit	7	0.5107138641025365	0.41074362432927547	0.667295037189686	0.6326751238738394	SVM	RDKIT descriptors
3	SVM_rdkit	8	0.5127138676126818	0.4148788093061022	0.6777396299505034	0.619893858530427	SVM	RDKIT descriptors
3	SVM_rdkit	9	0.5644423651671595	0.3796062073055264	0.7963957045253051	0.5350412956899271	SVM	RDKIT descriptors
3	XGB_cddd	0	0.5373883346346167	0.38974984835442505	0.7449900026971944	0.5991276687221616	XGB	CDDD embedding
3	XGB_cddd	1	0.5495147550542987	0.42448811072541925	0.7283463915465231	0.5716952294500002	XGB	CDDD embedding
3	XGB_cddd	2	0.531972367401527	0.44406261930500435	0.6598642352490909	0.6651088632573435	XGB	CDDD embedding
3	XGB_cddd	3	0.5991767623829819	0.47952976447110496	0.8297618554228148	0.4754380516624488	XGB	CDDD embedding
3	XGB_cddd	4	0.5254903634160915	0.4254236547972372	0.6732568696442653	0.603017660522499	XGB	CDDD embedding
3	XGB_cddd	5	0.5627602539441838	0.49746470982077584	0.7193900569390532	0.5452450147775842	XGB	CDDD embedding
3	XGB_cddd	6	0.4830093529077121	0.35211770032122436	0.6237252892616645	0.6839436543427553	XGB	CDDD embedding
3	XGB_cddd	7	0.5876348687980721	0.49981480387744703	0.7336016318435611	0.5560489081781548	XGB	CDDD embedding
3	XGB_cddd	8	0.517157880064058	0.4520643127266686	0.6878973881376885	0.6084146412908238	XGB	CDDD embedding
3	XGB_cddd	9	0.582413555761918	0.4529587422136796	0.7987373074926106	0.532303085846537	XGB	CDDD embedding
3	XGB_maccs	0	0.47499293924680014	0.33981777572455973	0.6345610446687021	0.7091614256880443	XGB	MACCS fingerprint
3	XGB_maccs	1	0.546907056789655	0.3954072978268668	0.7515838182322092	0.5439296824424077	XGB	MACCS fingerprint
3	XGB_maccs	2	0.5386693787989821	0.43386490959620794	0.6827702261562328	0.6414550400064238	XGB	MACCS fingerprint
3	XGB_maccs	3	0.561574567815928	0.42649582281596743	0.767103036074995	0.5516705637594672	XGB	MACCS fingerprint
3	XGB_maccs	4	0.5106531855889559	0.3349512728427668	0.7035325784403826	0.5665110554196351	XGB	MACCS fingerprint
3	XGB_maccs	5	0.551743359867928	0.41633184334025075	0.7505359027043197	0.5050155554959742	XGB	MACCS fingerprint
3	XGB_maccs	6	0.4657863750611329	0.3862398557587785	0.6032833482349328	0.7043209975022238	XGB	MACCS fingerprint
3	XGB_maccs	7	0.5002389379201236	0.401857121962615	0.6580716061389796	0.6427593620051404	XGB	MACCS fingerprint
3	XGB_maccs	8	0.4803232982696121	0.3952631364371437	0.610225146576615	0.691852020077138	XGB	MACCS fingerprint
3	XGB_maccs	9	0.546974802067144	0.38175080225044855	0.7697435676205636	0.5656411233090993	XGB	MACCS fingerprint
3	XGB_morgan-512	0	0.5294254276457341	0.41305396617850043	0.6985800484933482	0.6475175097551793	XGB	MORGAN fingerprint
3	XGB_morgan-512	1	0.5690835987798701	0.3903038051460035	0.767618951772622	0.5242614518898474	XGB	MORGAN fingerprint
3	XGB_morgan-512	2	0.579449634195284	0.4691580697480715	0.7529807333555956	0.5639239840770793	XGB	MORGAN fingerprint
3	XGB_morgan-512	3	0.6112749706403929	0.44109092109134007	0.8763894737842268	0.4148271655482071	XGB	MORGAN fingerprint
3	XGB_morgan-512	4	0.5412669935395004	0.43502220510451206	0.708735261896159	0.5600759736085591	XGB	MORGAN fingerprint
3	XGB_morgan-512	5	0.5610318847462873	0.5002613569765946	0.6942146513205758	0.5765168282043367	XGB	MORGAN fingerprint
3	XGB_morgan-512	6	0.515650554656414	0.3960266884064303	0.650287965725046	0.6564505622278463	XGB	MORGAN fingerprint
3	XGB_morgan-512	7	0.5635072177261986	0.48586974369494973	0.7210645835291601	0.5710932503634781	XGB	MORGAN fingerprint
3	XGB_morgan-512	8	0.5404619437180077	0.42806308964766937	0.7159280963384663	0.5758514982576877	XGB	MORGAN fingerprint
3	XGB_morgan-512	9	0.5694607598882372	0.4392998158476087	0.7849800949211272	0.5482752844358532	XGB	MORGAN fingerprint
3	XGB_rdkit	0	0.48774668174228636	0.39286504782110354	0.6528766953042829	0.6921298911768171	XGB	RDKIT descriptors
3	XGB_rdkit	1	0.5278629386763668	0.4386006270837237	0.7174602555725166	0.5844027534177898	XGB	RDKIT descriptors
3	XGB_rdkit	2	0.5229375090032263	0.4478300041018155	0.682129774417193	0.6421273688084411	XGB	RDKIT descriptors
3	XGB_rdkit	3	0.570325786202366	0.44889915233876154	0.8332783272356097	0.4709825179434902	XGB	RDKIT descriptors
3	XGB_rdkit	4	0.5059853694834315	0.4038285987521282	0.6837220830254168	0.5905802262324413	XGB	RDKIT descriptors
3	XGB_rdkit	5	0.5413239289997671	0.43049302812121026	0.732189869746544	0.5289185115302919	XGB	RDKIT descriptors
3	XGB_rdkit	6	0.4865368921913997	0.39884024138911456	0.6394744175898881	0.6677812359102313	XGB	RDKIT descriptors
3	XGB_rdkit	7	0.5124658909745792	0.4220059694000904	0.6532408959079542	0.6479849087851073	XGB	RDKIT descriptors
3	XGB_rdkit	8	0.507463261550054	0.3788443422778316	0.6650480606375196	0.6339965434029475	XGB	RDKIT descriptors
3	XGB_rdkit	9	0.5487943135588833	0.3938769098979116	0.7805333536755251	0.5533786329285377	XGB	RDKIT descriptors
3	consensus_consensus	0	0.463702312588567	0.36050851742401235	0.6280398789938221	0.715108406382807	consensus	consensus
3	consensus_consensus	1	0.5268563691931017	0.4053874673332487	0.7246996843760042	0.5759733916164463	consensus	consensus
3	consensus_consensus	2	0.502810472933693	0.4065277784185697	0.6383417925677931	0.686598528707349	consensus	consensus
3	consensus_consensus	3	0.5520005282648653	0.42611549394444737	0.7504580546344384	0.5709156273096492	consensus	consensus
3	consensus_consensus	4	0.4861044909143415	0.37332597890313224	0.6571095938004685	0.621831617762862	consensus	consensus
3	consensus_consensus	5	0.5343985400358007	0.42629470614783793	0.7055092647199495	0.5626249054380532	consensus	consensus
3	consensus_consensus	6	0.4565743239741644	0.38136043724328395	0.5926719958594218	0.7146311124791813	consensus	consensus
3	consensus_consensus	7	0.503301405056611	0.4220355245606884	0.6513848367991362	0.6499824341104741	consensus	consensus
3	consensus_consensus	8	0.46957605728496565	0.36947256650394555	0.6017898335652173	0.7003123697783888	consensus	consensus
3	consensus_consensus	9	0.5229974584101459	0.34867410657686415	0.7451090092720157	0.5929983277001668	consensus	consensus
4	KNN_cddd	0	0.6261370879787438	0.47887714120151514	0.8454645505161849	0.42649161717209216	KNN	CDDD embedding
4	KNN_cddd	1	0.5674403839094335	0.418457784210009	0.7748807578885603	0.46318099020612924	KNN	CDDD embedding
4	KNN_cddd	2	0.5839753642178148	0.5244062985415479	0.7466629547333034	0.5995518173789012	KNN	CDDD embedding
4	KNN_cddd	3	0.5958819313717247	0.4984647150644004	0.7767646657526897	0.554239777244305	KNN	CDDD embedding
4	KNN_cddd	4	0.5406520014389126	0.4170882208455269	0.6915686529864505	0.6470715713377873	KNN	CDDD embedding
4	KNN_cddd	5	0.5011477221819682	0.3571169632064617	0.6745471506497586	0.6245514298214256	KNN	CDDD embedding
4	KNN_cddd	6	0.532504189061384	0.4375763207092369	0.7104419668295117	0.5810924442546974	KNN	CDDD embedding
4	KNN_cddd	7	0.5595502123688437	0.4046655437266793	0.7528543219960758	0.5135713649062208	KNN	CDDD embedding
4	KNN_cddd	8	0.5742227730907186	0.45753959137512856	0.743874323151716	0.5743146511652386	KNN	CDDD embedding
4	KNN_cddd	9	0.5998911914477104	0.44363574843906894	0.8638082732822856	0.3696234070611675	KNN	CDDD embedding
4	KNN_maccs	0	0.5259555482650319	0.3979195499404167	0.692470463608323	0.6152740573122344	KNN	MACCS fingerprint
4	KNN_maccs	1	0.5426245883400612	0.4135027014725665	0.7323111357736484	0.520543279883487	KNN	MACCS fingerprint
4	KNN_maccs	2	0.6106209655210273	0.46765059545900867	0.8041058650370384	0.535566458046545	KNN	MACCS fingerprint
4	KNN_maccs	3	0.6093786089108721	0.44816283603867335	0.8143199345910909	0.5100942675071811	KNN	MACCS fingerprint
4	KNN_maccs	4	0.5433784049017919	0.3794418838854723	0.7459960538408105	0.5893336638004876	KNN	MACCS fingerprint
4	KNN_maccs	5	0.49269372285122354	0.37545154853587626	0.6934041719497422	0.6032666302118936	KNN	MACCS fingerprint
4	KNN_maccs	6	0.5171846063782262	0.39749199764890286	0.6998662386079116	0.5934714365382872	KNN	MACCS fingerprint
4	KNN_maccs	7	0.5542874014951223	0.39246772058609647	0.8091818684674166	0.4380605489061754	KNN	MACCS fingerprint
4	KNN_maccs	8	0.5275173800778481	0.3910099370224267	0.7077179901036305	0.6146902154176632	KNN	MACCS fingerprint
4	KNN_maccs	9	0.5371906414046846	0.41982236837691445	0.7141182246354714	0.5691703408637984	KNN	MACCS fingerprint
4	KNN_morgan-512	0	0.553531294698379	0.4410787454752052	0.7279938569750615	0.5747890950093855	KNN	MORGAN fingerprint
4	KNN_morgan-512	1	0.6147373244044226	0.4691666314056917	0.8082172727671182	0.41599792647351064	KNN	MORGAN fingerprint
4	KNN_morgan-512	2	0.6003338407630526	0.4846168033042102	0.782153517851093	0.560578680612021	KNN	MORGAN fingerprint
4	KNN_morgan-512	3	0.6127954622266124	0.4935484787393847	0.8187127398999748	0.5047944707111284	KNN	MORGAN fingerprint
4	KNN_morgan-512	4	0.5560235149804426	0.39672600215835363	0.7471230039894209	0.5880919680717206	KNN	MORGAN fingerprint
4	KNN_morgan-512	5	0.4985531173806255	0.397642158730227	0.6503212304369326	0.651035141337623	KNN	MORGAN fingerprint
4	KNN_morgan-512	6	0.5704758860585596	0.45673904396208176	0.7575772868237601	0.5236623949412997	KNN	MORGAN fingerprint
4	KNN_morgan-512	7	0.5630419583343206	0.43074817402034893	0.756623557576332	0.5086884711783136	KNN	MORGAN fingerprint
4	KNN_morgan-512	8	0.5891874277353154	0.4423324394114707	0.7657540944460278	0.5489047832622527	KNN	MORGAN fingerprint
4	KNN_morgan-512	9	0.5462776642157287	0.3819851596491166	0.7996507964149174	0.45978566005218946	KNN	MORGAN fingerprint
4	KNN_rdkit	0	0.554910565532906	0.42060674597377945	0.7431513276823162	0.5568982342017119	KNN	RDKIT descriptors
4	KNN_rdkit	1	0.5350190395537369	0.4332530473820344	0.6962811649515787	0.5665615563934105	KNN	RDKIT descriptors
4	KNN_rdkit	2	0.5988127122489806	0.4643855126613863	0.7806263794230288	0.5622929273809011	KNN	RDKIT descriptors
4	KNN_rdkit	3	0.5776896885323116	0.4404033313665634	0.7786557430738101	0.5520666784654944	KNN	RDKIT descriptors
4	KNN_rdkit	4	0.5735260612573566	0.4565061200850815	0.7777519483230377	0.5536266490674211	KNN	RDKIT descriptors
4	KNN_rdkit	5	0.4938600217117286	0.3688308354247729	0.6574976113119305	0.6432908996088875	KNN	RDKIT descriptors
4	KNN_rdkit	6	0.5181926111331825	0.387481872600568	0.6993217015376793	0.5941037966703233	KNN	RDKIT descriptors
4	KNN_rdkit	7	0.5333963865207341	0.3647851506011621	0.7198647710423434	0.5552672846885587	KNN	RDKIT descriptors
4	KNN_rdkit	8	0.5356380200292252	0.4329697335651652	0.68613336784979	0.6378348581817119	KNN	RDKIT descriptors
4	KNN_rdkit	9	0.5826984133242289	0.45053836687931215	0.8467924970802656	0.3942138181041498	KNN	RDKIT descriptors
4	MLR_cddd	0	0.5979688058309288	0.5102258941445523	0.7722520169697676	0.5215163886756828	MLR	CDDD embedding
4	MLR_cddd	1	0.6212514227514823	0.476761720649856	0.8104593418560035	0.4127532812483421	MLR	CDDD embedding
4	MLR_cddd	2	0.6430151628565661	0.5442172780077481	0.8223130714636989	0.5142961952282359	MLR	CDDD embedding
4	MLR_cddd	3	0.6544821727097345	0.4905183622795155	0.8732908565652001	0.43656967946826153	MLR	CDDD embedding
4	MLR_cddd	4	0.6692068912009473	0.5867902980305875	0.8704182974571348	0.4409224321124231	MLR	CDDD embedding
4	MLR_cddd	5	0.5517522771880314	0.4489054710898115	0.6926465571990025	0.6041330999072174	MLR	CDDD embedding
4	MLR_cddd	6	0.5676404693599898	0.4681186072301058	0.7246141194603604	0.5642127073309297	MLR	CDDD embedding
4	MLR_cddd	7	0.5744419315349913	0.43931759149983285	0.7659808530729113	0.4964610558228594	MLR	CDDD embedding
4	MLR_cddd	8	0.6133692938858344	0.4957067932840291	0.8001597669337394	0.5074583191240933	MLR	CDDD embedding
4	MLR_cddd	9	0.6085802595438541	0.5198399877388971	0.8592966509948511	0.3761910542866016	MLR	CDDD embedding
4	MLR_maccs	0	0.6212921046506323	0.5000442325394387	0.8350602715932894	0.44051994423681073	MLR	MACCS fingerprint
4	MLR_maccs	1	0.6299978074807219	0.4643510596199807	0.8679175120170317	0.32653499097426086	MLR	MACCS fingerprint
4	MLR_maccs	2	0.689755783997084	0.5223242481204311	0.9175394703003638	0.39529072607508586	MLR	MACCS fingerprint
4	MLR_maccs	3	0.7247707347381676	0.5870217662909929	0.986510337262568	0.2810053329234521	MLR	MACCS fingerprint
4	MLR_maccs	4	0.6154655393847	0.4385077312338437	0.8705869431406958	0.4407057658200224	MLR	MACCS fingerprint
4	MLR_maccs	5	0.6461847863439697	0.5326003340327565	0.8340180818310059	0.4260464276713013	MLR	MACCS fingerprint
4	MLR_maccs	6	0.642206955441471	0.5730602457616729	0.8292089866312636	0.4293248282973867	MLR	MACCS fingerprint
4	MLR_maccs	7	0.652310441235894	0.5171373209003556	0.8739879631359143	0.3444465006134725	MLR	MACCS fingerprint
4	MLR_maccs	8	0.6671381969910171	0.5513910110273443	0.8658859069184942	0.4232190485977475	MLR	MACCS fingerprint
4	MLR_maccs	9	0.6085250738229493	0.46671080330437853	0.8370419384130047	0.4080843861318535	MLR	MACCS fingerprint
4	MLR_morgan-512	0	0.6077188969653213	0.5255180093152276	0.7832070124104098	0.5078447761233225	MLR	MORGAN fingerprint
4	MLR_morgan-512	1	0.6350296364515043	0.5093973985997273	0.8285607079781435	0.3862283814151285	MLR	MORGAN fingerprint
4	MLR_morgan-512	2	0.6514695604733467	0.543347949689589	0.8321692837670416	0.5025831638333811	MLR	MORGAN fingerprint
4	MLR_morgan-512	3	0.7385729729221806	0.6214186049198966	0.9501514415269866	0.33302731014345344	MLR	MORGAN fingerprint
4	MLR_morgan-512	4	0.6457791200819866	0.5279032631459564	0.8901911741175562	0.415233329437498	MLR	MORGAN fingerprint
4	MLR_morgan-512	5	0.635944321933637	0.5277769143775501	0.8290136292088321	0.43291367901624234	MLR	MORGAN fingerprint
4	MLR_morgan-512	6	0.637073548921169	0.5020512008231384	0.8002858185920689	0.4684413129967526	MLR	MORGAN fingerprint
4	MLR_morgan-512	7	0.6242704005497944	0.4815211902199372	0.7977000823533106	0.45389454969459897	MLR	MORGAN fingerprint
4	MLR_morgan-512	8	0.6504055369043421	0.5316417951077019	0.8313665357003037	0.46829022413553967	MLR	MORGAN fingerprint
4	MLR_morgan-512	9	0.6529356815868035	0.47125079480207366	0.9141136880877014	0.29406326095782687	MLR	MORGAN fingerprint
4	MLR_rdkit	0	0.6214406591024104	0.4669247765415725	0.8292143312148568	0.4483259403780522	MLR	RDKIT descriptors
4	MLR_rdkit	1	0.6437720124627504	0.49119641107290146	0.8504703971212443	0.3533391979639111	MLR	RDKIT descriptors
4	MLR_rdkit	2	0.6890987298092454	0.5753044515703807	0.8983647269735235	0.42030106686803737	MLR	RDKIT descriptors
4	MLR_rdkit	3	0.6544327387656909	0.4841811039080737	0.883763508748024	0.422975147271896	MLR	RDKIT descriptors
4	MLR_rdkit	4	0.5928872255113062	0.4418309596561545	0.8550121980696389	0.46053824039014757	MLR	RDKIT descriptors
4	MLR_rdkit	5	0.5941701019271395	0.4699013177068043	0.7802113738774134	0.4977147964652259	MLR	RDKIT descriptors
4	MLR_rdkit	6	0.610237720635969	0.48533167801041666	0.7932623901398116	0.4777304495447735	MLR	RDKIT descriptors
4	MLR_rdkit	7	0.579716273048519	0.4238588985226863	0.8021748802619657	0.4477504719061084	MLR	RDKIT descriptors
4	MLR_rdkit	8	0.6537677098181108	0.5679283519624359	0.8189074674695048	0.48410748179405616	MLR	RDKIT descriptors
4	MLR_rdkit	9	0.6663981856712057	0.4859552191386465	0.9177311382303158	0.28846495542875505	MLR	RDKIT descriptors
4	NN_cddd	0	0.6037659306062713	0.4641718183891834	0.7804146931414576	0.5113478212215332	NN	CDDD embedding
4	NN_cddd	1	0.5809638163447924	0.46991565129174484	0.7482745558538723	0.4994123979201486	NN	CDDD embedding
4	NN_cddd	2	0.5838218059611269	0.4685632876890242	0.7737019638087145	0.5700237019853269	NN	CDDD embedding
4	NN_cddd	3	0.597510814278137	0.46550789786359337	0.7985553276300955	0.5288790563121138	NN	CDDD embedding
4	NN_cddd	4	0.5886578789265191	0.42756428448865247	0.845875831273381	0.47200564918696697	NN	CDDD embedding
4	NN_cddd	5	0.5166301627276425	0.4010096649538133	0.6797536950765655	0.6187332041972455	NN	CDDD embedding
4	NN_cddd	6	0.5863397851532682	0.49752069306310753	0.7510866390958997	0.531789605709496	NN	CDDD embedding
4	NN_cddd	7	0.5461378069851923	0.4097072554252055	0.7481263125179145	0.5196618328926403	NN	CDDD embedding
4	NN_cddd	8	0.5347794049010349	0.4520103627047469	0.6946518121017846	0.6287863711273378	NN	CDDD embedding
4	NN_cddd	9	0.5392853516612014	0.40786244527738313	0.7698231728229751	0.49933489902708206	NN	CDDD embedding
4	NN_maccs	0	0.5928375925085131	0.4923914896553363	0.7424052149485602	0.5577875225521503	NN	MACCS fingerprint
4	NN_maccs	1	0.5892896222394647	0.4673559058387755	0.7655594346387874	0.47601849279386144	NN	MACCS fingerprint
4	NN_maccs	2	0.6100217488892676	0.48509734626527123	0.7898138475761189	0.5519292382893739	NN	MACCS fingerprint
4	NN_maccs	3	0.667974357007967	0.5401720692267835	0.8547206078118723	0.460277232408272	NN	MACCS fingerprint
4	NN_maccs	4	0.6026296009143821	0.43427933177379874	0.8758175582672374	0.4339649315324835	NN	MACCS fingerprint
4	NN_maccs	5	0.5194423377518719	0.41820240549474974	0.6945274474462613	0.6019802179073043	NN	MACCS fingerprint
4	NN_maccs	6	0.5639985687552115	0.4667600137290415	0.7275779782216045	0.5606404515223801	NN	MACCS fingerprint
4	NN_maccs	7	0.5325570296765829	0.39570292037321675	0.7178815574776526	0.5577143693151858	NN	MACCS fingerprint
4	NN_maccs	8	0.6226232073833344	0.45551802886329784	0.81193317246488	0.492857347867248	NN	MACCS fingerprint
4	NN_maccs	9	0.5310508907513706	0.4166763716280215	0.7550230377299705	0.5184007890896363	NN	MACCS fingerprint
4	NN_morgan-512	0	0.5962340007037523	0.48433636182519013	0.790498294078161	0.49863866421901704	NN	MORGAN fingerprint
4	NN_morgan-512	1	0.5917091972884723	0.437377778234433	0.7813242705012887	0.45421604517708103	NN	MORGAN fingerprint
4	NN_morgan-512	2	0.6655958092723188	0.5539509714917248	0.8828782517269789	0.4401150991394287	NN	MORGAN fingerprint
4	NN_morgan-512	3	0.6827800070803003	0.5443881735636418	0.9340021294900457	0.35550712407242	NN	MORGAN fingerprint
4	NN_morgan-512	4	0.6223987841799177	0.4439361670877311	0.8901370284926456	0.4153044638068156	NN	MORGAN fingerprint
4	NN_morgan-512	5	0.5574577710524911	0.4443868385306624	0.7518663583379263	0.533547809729902	NN	MORGAN fingerprint
4	NN_morgan-512	6	0.5584682279680516	0.43721953306580974	0.7436846224221126	0.54097263091596	NN	MORGAN fingerprint
4	NN_morgan-512	7	0.6446386315375394	0.5147094064875732	0.8569070392013312	0.36981993881474706	NN	MORGAN fingerprint
4	NN_morgan-512	8	0.629018559042138	0.5145402304147051	0.8410133789492747	0.45587913966349114	NN	MORGAN fingerprint
4	NN_morgan-512	9	0.629685635800409	0.493567983662518	0.8620302559198114	0.37221580410774147	NN	MORGAN fingerprint
4	NN_rdkit	0	0.6758526212660092	0.5489909355629536	0.8566010353757452	0.41128357225864887	NN	RDKIT descriptors
4	NN_rdkit	1	0.5669510284952182	0.42499809273616584	0.7439509710048021	0.5051805484429134	NN	RDKIT descriptors
4	NN_rdkit	2	0.6182355470354232	0.5141497024222792	0.7835258978344913	0.5590352953997269	NN	RDKIT descriptors
4	NN_rdkit	3	0.6433528777194104	0.5305951735636416	0.8233078887396679	0.4992200392488507	NN	RDKIT descriptors
4	NN_rdkit	4	0.6289592267779417	0.5058488688793714	0.8995050302344775	0.4029327694049798	NN	RDKIT descriptors
4	NN_rdkit	5	0.5519040983442288	0.43757857637149744	0.717667166371705	0.5750165816035406	NN	RDKIT descriptors
4	NN_rdkit	6	0.5711919536235778	0.44734038597307335	0.7623623135494172	0.5176260829872463	NN	RDKIT descriptors
4	NN_rdkit	7	0.5620552669822769	0.45735579106434177	0.7530650610966413	0.5132990044314361	NN	RDKIT descriptors
4	NN_rdkit	8	0.5911693471302271	0.4210114982994171	0.7784672240559745	0.5338021879541925	NN	RDKIT descriptors
4	NN_rdkit	9	0.5734061734939025	0.4403776072608636	0.8364156215513626	0.40896985677421693	NN	RDKIT descriptors
4	RF_cddd	0	0.567939435470842	0.4952504229632897	0.7038825001782326	0.602488863070039	RF	CDDD embedding
4	RF_cddd	1	0.6053502214017956	0.48445370790060904	0.7698560227477429	0.47012045210490594	RF	CDDD embedding
4	RF_cddd	2	0.6159347551710075	0.518986545409752	0.8302437419341777	0.5048824287314289	RF	CDDD embedding
4	RF_cddd	3	0.6351785580652807	0.4952168169874045	0.8270903168831004	0.49460811869544863	RF	CDDD embedding
4	RF_cddd	4	0.5898862504276158	0.43045701385913215	0.7987939560137536	0.5291467378188198	RF	CDDD embedding
4	RF_cddd	5	0.519241670933274	0.43775188311838287	0.6898949383844949	0.6072721068473439	RF	CDDD embedding
4	RF_cddd	6	0.538900445249619	0.46221607113265684	0.7017743870790307	0.5912516571302222	RF	CDDD embedding
4	RF_cddd	7	0.5560961754771759	0.4561738772307824	0.7252719985685097	0.5485610178050454	RF	CDDD embedding
4	RF_cddd	8	0.6024691645056478	0.4730247599679289	0.7646980538573483	0.5501481233391484	RF	CDDD embedding
4	RF_cddd	9	0.5768966674917563	0.47011448316441506	0.8005486206485082	0.4585719057244969	RF	CDDD embedding
4	RF_maccs	0	0.5029993519451053	0.4418619247054165	0.6328529247694686	0.6786675777506068	RF	MACCS fingerprint
4	RF_maccs	1	0.5200799286132333	0.4076971417362141	0.6992017338245988	0.562917793535239	RF	MACCS fingerprint
4	RF_maccs	2	0.5548817742702274	0.4722933926774737	0.710499203498005	0.6374029147763642	RF	MACCS fingerprint
4	RF_maccs	3	0.6065386346727077	0.5075488301402329	0.7915724735374223	0.5370823334989682	RF	MACCS fingerprint
4	RF_maccs	4	0.5244703967340537	0.3524419612217571	0.7334529766034237	0.6030273429360747	RF	MACCS fingerprint
4	RF_maccs	5	0.47266479531830535	0.3697057960729848	0.6365688620919925	0.6656382320794938	RF	MACCS fingerprint
4	RF_maccs	6	0.5153939776038013	0.39162435734472445	0.6860485833036333	0.6093653876135989	RF	MACCS fingerprint
4	RF_maccs	7	0.5359734610658748	0.3980672266421379	0.7646202282224138	0.49824835663064015	RF	MACCS fingerprint
4	RF_maccs	8	0.5387443849511966	0.4248950813160066	0.6998350687546231	0.6232259624377108	RF	MACCS fingerprint
4	RF_maccs	9	0.5197157350891015	0.42744005114708106	0.7120041337828216	0.5717174396910227	RF	MACCS fingerprint
4	RF_morgan-512	0	0.5484040834731192	0.4401600984626257	0.6950009310078992	0.612457142267154	RF	MORGAN fingerprint
4	RF_morgan-512	1	0.5953048066296327	0.48435507805360345	0.7841552204795788	0.45025383315194456	RF	MORGAN fingerprint
4	RF_morgan-512	2	0.6182997498278537	0.4899523103154473	0.7753360731899411	0.5682055075544956	RF	MORGAN fingerprint
4	RF_morgan-512	3	0.6437327972578124	0.5293325431754257	0.8257811659925264	0.496206760555325	RF	MORGAN fingerprint
4	RF_morgan-512	4	0.5732041155959708	0.4363813773544809	0.8313767042519223	0.48995118190309694	RF	MORGAN fingerprint
4	RF_morgan-512	5	0.5424691725768208	0.41364423832074415	0.7447308012685847	0.5423594879826015	RF	MORGAN fingerprint
4	RF_morgan-512	6	0.5957361469055107	0.4709026474224778	0.768011271067576	0.5104510029917375	RF	MORGAN fingerprint
4	RF_morgan-512	7	0.5623582949996563	0.4253254803041533	0.7483308905675334	0.5193990962947208	RF	MORGAN fingerprint
4	RF_morgan-512	8	0.5626323791641216	0.4589631863388164	0.7108301810756904	0.6112939635246344	RF	MORGAN fingerprint
4	RF_morgan-512	9	0.61406340142952	0.4970717515661298	0.8394749354587558	0.4046383893259454	RF	MORGAN fingerprint
4	RF_rdkit	0	0.4970981836531656	0.4019662253817762	0.6524121640633226	0.6584981472458795	RF	RDKIT descriptors
4	RF_rdkit	1	0.5373849083262952	0.3850118157788458	0.7340017377543313	0.5183269920894726	RF	RDKIT descriptors
4	RF_rdkit	2	0.5647552838941015	0.5098687017193209	0.7103754132524959	0.6375292543183044	RF	RDKIT descriptors
4	RF_rdkit	3	0.5921169166847595	0.46828274550629967	0.7791765695479145	0.5514672516769408	RF	RDKIT descriptors
4	RF_rdkit	4	0.5521720235634575	0.3835189017433578	0.7706414594426487	0.5617511523516372	RF	RDKIT descriptors
4	RF_rdkit	5	0.4840232340184843	0.39635340697556876	0.6436766375874404	0.6581297389070975	RF	RDKIT descriptors
4	RF_rdkit	6	0.5227606581664738	0.4172414605013388	0.6901589453114254	0.6046705023850607	RF	RDKIT descriptors
4	RF_rdkit	7	0.5018730156983914	0.35628929759505845	0.6825132135275136	0.6002215638906019	RF	RDKIT descriptors
4	RF_rdkit	8	0.5317209643095433	0.44602826059275835	0.6784657925413322	0.6458840581469775	RF	RDKIT descriptors
4	RF_rdkit	9	0.5457114363556411	0.4156895025448719	0.784289650324663	0.48034114979325604	RF	RDKIT descriptors
4	SVM_cddd	0	0.5348845800747087	0.45000734259931097	0.6828764756276886	0.625860752280033	SVM	CDDD embedding
4	SVM_cddd	1	0.5196145587037936	0.4199768918936013	0.6897675246096083	0.5746331705823071	SVM	CDDD embedding
4	SVM_cddd	2	0.5652382375146947	0.47706347574011465	0.732043703651055	0.6150794151090747	SVM	CDDD embedding
4	SVM_cddd	3	0.5533875238691532	0.4047406771865947	0.7496273809367776	0.5848421341250539	SVM	CDDD embedding
4	SVM_cddd	4	0.5211953897382754	0.40435351991547996	0.6962347549903264	0.642292998375674	SVM	CDDD embedding
4	SVM_cddd	5	0.4660051647857735	0.3840641862703107	0.5969791672517172	0.7059344279167772	SVM	CDDD embedding
4	SVM_cddd	6	0.5040623372171104	0.4018677624332274	0.6601417436852898	0.6383109425393827	SVM	CDDD embedding
4	SVM_cddd	7	0.5176213358339621	0.3950085509832051	0.6933524354564997	0.5874227013906326	SVM	CDDD embedding
4	SVM_cddd	8	0.5139966654156946	0.42761448752987463	0.6680759085687836	0.656646729329202	SVM	CDDD embedding
4	SVM_cddd	9	0.503848531137627	0.3548139363124212	0.748661234500256	0.5264824802430366	SVM	CDDD embedding
4	SVM_maccs	0	0.5145959969709811	0.3967748379729419	0.6625008610914018	0.6478547303850408	SVM	MACCS fingerprint
4	SVM_maccs	1	0.5092923852132086	0.37586855159685406	0.6900275232524601	0.5743124374714219	SVM	MACCS fingerprint
4	SVM_maccs	2	0.5771187709708756	0.47129963317682133	0.7442663541358314	0.6021183679934901	SVM	MACCS fingerprint
4	SVM_maccs	3	0.5889699986988195	0.4705440407749677	0.7773437080054465	0.5535749421378586	SVM	MACCS fingerprint
4	SVM_maccs	4	0.5281726032156927	0.39112619031279117	0.7245695981094372	0.6125851543697618	SVM	MACCS fingerprint
4	SVM_maccs	5	0.46356097622918474	0.33313501329095807	0.6352364700601163	0.6670364617021048	SVM	MACCS fingerprint
4	SVM_maccs	6	0.5045416576303223	0.42706513363416243	0.6647758537978085	0.6332150977081079	SVM	MACCS fingerprint
4	SVM_maccs	7	0.5218435715987717	0.41798732643966874	0.6927221331221309	0.5881724794852408	SVM	MACCS fingerprint
4	SVM_maccs	8	0.5101169701572801	0.3944844353293415	0.6820390015898404	0.6421442608075256	SVM	MACCS fingerprint
4	SVM_maccs	9	0.5050804705992793	0.3870703103481885	0.6980495054612167	0.5883408171958517	SVM	MACCS fingerprint
4	SVM_morgan-512	0	0.5579575018683125	0.459649064086443	0.7125269607729848	0.5926651496956789	SVM	MORGAN fingerprint
4	SVM_morgan-512	1	0.5732732714295402	0.4256470210077574	0.7505153938788436	0.49640971570691506	SVM	MORGAN fingerprint
4	SVM_morgan-512	2	0.5972430382802246	0.4851315871834627	0.7651098167763751	0.5795206556815415	SVM	MORGAN fingerprint
4	SVM_morgan-512	3	0.5927797656387489	0.46036974532988895	0.7710024945246993	0.5608286963511147	SVM	MORGAN fingerprint
4	SVM_morgan-512	4	0.5692585809390831	0.43061707435730767	0.7692736687065254	0.5633054439047729	SVM	MORGAN fingerprint
4	SVM_morgan-512	5	0.5174309476351088	0.39189641521612617	0.6891016286340221	0.6081747826642682	SVM	MORGAN fingerprint
4	SVM_morgan-512	6	0.6073956696267964	0.5166965645612107	0.7627255023926501	0.5171663683537251	SVM	MORGAN fingerprint
4	SVM_morgan-512	7	0.5470616012850098	0.40856792358357064	0.7001052695442679	0.5793470584613598	SVM	MORGAN fingerprint
4	SVM_morgan-512	8	0.5806082316679827	0.4554814776912326	0.7435343928980549	0.5747036154334534	SVM	MORGAN fingerprint
4	SVM_morgan-512	9	0.5775690433041529	0.45301388640036055	0.8067929445244489	0.4500926261225717	SVM	MORGAN fingerprint
4	SVM_rdkit	0	0.5145956740360357	0.400583919813136	0.6683186502022391	0.6416428068867357	SVM	RDKIT descriptors
4	SVM_rdkit	1	0.5245237792614713	0.3763319070628217	0.7058661999516299	0.5545459554342203	SVM	RDKIT descriptors
4	SVM_rdkit	2	0.5749947662796849	0.4129139769409278	0.7378964080705371	0.6088999149133305	SVM	RDKIT descriptors
4	SVM_rdkit	3	0.5768235637376252	0.44940743529415883	0.7877360458448527	0.5415586046244205	SVM	RDKIT descriptors
4	SVM_rdkit	4	0.5277201055301871	0.3917306560911684	0.7241906491902282	0.6129902832810219	SVM	RDKIT descriptors
4	SVM_rdkit	5	0.49536161251957705	0.3773998961438376	0.6387640316383704	0.6633282029262264	SVM	RDKIT descriptors
4	SVM_rdkit	6	0.5176778566880558	0.40166263132522473	0.6920716090890784	0.6024762827353785	SVM	RDKIT descriptors
4	SVM_rdkit	7	0.5458098730235885	0.421742231292918	0.7392219853483093	0.5310279212220768	SVM	RDKIT descriptors
4	SVM_rdkit	8	0.5195445448666464	0.4439811374523297	0.6638713987944389	0.6609548908497846	SVM	RDKIT descriptors
4	SVM_rdkit	9	0.5217046002528847	0.36532217205927164	0.7720677800576367	0.4964110201444132	SVM	RDKIT descriptors
4	XGB_cddd	0	0.5573908507256196	0.4958343573541879	0.6854749128110332	0.623008034399744	XGB	CDDD embedding
4	XGB_cddd	1	0.5512808478382405	0.4369972105947433	0.7119120667446593	0.5468824931801147	XGB	CDDD embedding
4	XGB_cddd	2	0.5972055687840093	0.47834533228538145	0.777506811750402	0.5657842992471032	XGB	CDDD embedding
4	XGB_cddd	3	0.5829758436575714	0.5074881091815433	0.7727592961784395	0.5588250299877682	XGB	CDDD embedding
4	XGB_cddd	4	0.5520537368357409	0.41977134919794157	0.7502059445668711	0.5846855463117512	XGB	CDDD embedding
4	XGB_cddd	5	0.48398151953486906	0.38850906619807746	0.6194467755886862	0.6833832958261501	XGB	CDDD embedding
4	XGB_cddd	6	0.5084406009238012	0.4185110224652897	0.6643718413135309	0.6336607837220105	XGB	CDDD embedding
4	XGB_cddd	7	0.5307344354345537	0.42010942100783666	0.7035349647869023	0.575215550664646	XGB	CDDD embedding
4	XGB_cddd	8	0.5625457149107674	0.4503213888163877	0.7086647832886833	0.6136585821798959	XGB	CDDD embedding
4	XGB_cddd	9	0.5402770525946573	0.4027959099120295	0.7613412643501888	0.5103067721144674	XGB	CDDD embedding
4	XGB_maccs	0	0.4909067786118432	0.38929483237648643	0.6238496200466725	0.6877454362432531	XGB	MACCS fingerprint
4	XGB_maccs	1	0.5015659748988675	0.3575410766936029	0.6796540613172395	0.5870152961947703	XGB	MACCS fingerprint
4	XGB_maccs	2	0.556153517627175	0.4470469397455439	0.7242805468391093	0.6232001168145448	XGB	MACCS fingerprint
4	XGB_maccs	3	0.5862945067139658	0.4392343047314897	0.7865568449129879	0.5429301043854985	XGB	MACCS fingerprint
4	XGB_maccs	4	0.5239144073073351	0.38242514243354897	0.7146276517477166	0.6231437894287003	XGB	MACCS fingerprint
4	XGB_maccs	5	0.4419980260539808	0.3330148778444788	0.5966763629651176	0.706232668585082	XGB	MACCS fingerprint
4	XGB_maccs	6	0.5058627861968705	0.387536951489605	0.6853740147473502	0.6101332057615714	XGB	MACCS fingerprint
4	XGB_maccs	7	0.5224991852855889	0.38684503834636796	0.7232906429419166	0.5510242023459715	XGB	MACCS fingerprint
4	XGB_maccs	8	0.5305665512729215	0.4221835213434373	0.6989307238386974	0.6241990875298915	XGB	MACCS fingerprint
4	XGB_maccs	9	0.49337820454350145	0.3859533192130562	0.6782742252608037	0.6113345035998901	XGB	MACCS fingerprint
4	XGB_morgan-512	0	0.5188417603007498	0.4124593068906064	0.660762152056236	0.6497006893782253	XGB	MORGAN fingerprint
4	XGB_morgan-512	1	0.5720434801586326	0.47073807603499507	0.7584997643854835	0.48563781310866594	XGB	MORGAN fingerprint
4	XGB_morgan-512	2	0.5714225532916721	0.45858054436388773	0.7421197886305163	0.6044101479232958	XGB	MORGAN fingerprint
4	XGB_morgan-512	3	0.5920546435756195	0.47087779173523625	0.784029753536006	0.5458623829223761	XGB	MORGAN fingerprint
4	XGB_morgan-512	4	0.5549958967624878	0.42552870836778967	0.7779565190758037	0.5533918005612453	XGB	MORGAN fingerprint
4	XGB_morgan-512	5	0.5051586691000686	0.4043493625150578	0.689229568208232	0.6080292755199344	XGB	MORGAN fingerprint
4	XGB_morgan-512	6	0.5857740606642639	0.4891027731627511	0.7479796552007305	0.5356552404832724	XGB	MORGAN fingerprint
4	XGB_morgan-512	7	0.5253239778910519	0.38240397737884546	0.7052041354153942	0.5731975163809243	XGB	MORGAN fingerprint
4	XGB_morgan-512	8	0.5519286458423804	0.4440897199017908	0.7106779193137498	0.6114604694743393	XGB	MORGAN fingerprint
4	XGB_morgan-512	9	0.5800386254939793	0.44836024217570647	0.8016055658456883	0.4571412928183666	XGB	MORGAN fingerprint
4	XGB_rdkit	0	0.4893313961059691	0.3641915108505209	0.6576241286131836	0.6530199994480144	XGB	RDKIT descriptors
4	XGB_rdkit	1	0.4987287424126309	0.35100550599110214	0.6801036898682785	0.5864686912481487	XGB	RDKIT descriptors
4	XGB_rdkit	2	0.5449829625675342	0.48446920510451186	0.6995477958570366	0.6484946795661801	XGB	RDKIT descriptors
4	XGB_rdkit	3	0.5747222575365267	0.44113056133247586	0.77392375152849	0.5574944329434771	XGB	RDKIT descriptors
4	XGB_rdkit	4	0.5442162235487964	0.4279687768959759	0.7390081821074889	0.5969911929807954	XGB	RDKIT descriptors
4	XGB_rdkit	5	0.5023643166590224	0.41344847327607015	0.6567087791253486	0.6441463090276311	XGB	RDKIT descriptors
4	XGB_rdkit	6	0.5124811212771739	0.41628107877038945	0.6757240258548501	0.6210344783675023	XGB	RDKIT descriptors
4	XGB_rdkit	7	0.48286465818345686	0.3536635693344643	0.6645117379250894	0.6210319905252975	XGB	RDKIT descriptors
4	XGB_rdkit	8	0.5005403063873981	0.39125526930397925	0.6473180076975651	0.6776520264632038	XGB	RDKIT descriptors
4	XGB_rdkit	9	0.5076827965500403	0.3706054317619152	0.7384819925977316	0.5392713920602781	XGB	RDKIT descriptors
4	consensus_consensus	0	0.4905699878554579	0.38435764528506944	0.6224025848757413	0.689192321166934	consensus	consensus
4	consensus_consensus	1	0.4920422596558853	0.39040837027813335	0.6647566001950597	0.6049214513083749	consensus	consensus
4	consensus_consensus	2	0.5399392478062505	0.4372457231620617	0.695579778635434	0.6524710294251314	consensus	consensus
4	consensus_consensus	3	0.5660499737395045	0.45188658409651694	0.7517736230058776	0.5824614718302874	consensus	consensus
4	consensus_consensus	4	0.5016712195806688	0.35246279008172987	0.6906097006611238	0.6480496575731212	consensus	consensus
4	consensus_consensus	5	0.4390209315553733	0.3638094156622087	0.5834336381062161	0.7191277971755186	consensus	consensus
4	consensus_consensus	6	0.4844227350337865	0.36912226672252846	0.6480736389755014	0.6514142007439432	consensus	consensus
4	consensus_consensus	7	0.4952872280334482	0.3587098808606157	0.6742451271082153	0.6098488691953385	consensus	consensus
4	consensus_consensus	8	0.4925208787626922	0.3829201130174442	0.6499193084975109	0.6750560570310585	consensus	consensus
4	consensus_consensus	9	0.48277527188295427	0.37656583241409347	0.6698070337165911	0.6209776956418132	consensus	consensus
5	KNN_cddd	0	0.5639472906941951	0.46217306640960754	0.7287123414617537	0.6014724595441778	KNN	CDDD embedding
5	KNN_cddd	1	0.5585013112572169	0.42609853324606073	0.7321038597465205	0.5097249943882995	KNN	CDDD embedding
5	KNN_cddd	2	0.5438194565901626	0.43248998933251404	0.7226798132620993	0.6212068559022537	KNN	CDDD embedding
5	KNN_cddd	3	0.5745462741014413	0.45696096747739245	0.7957874415943814	0.5091357562379948	KNN	CDDD embedding
5	KNN_cddd	4	0.564972528575339	0.43051939354392754	0.7612409923179426	0.5362111445804583	KNN	CDDD embedding
5	KNN_cddd	5	0.5539387474527997	0.4244548278059135	0.7593866686496837	0.5181467532385987	KNN	CDDD embedding
5	KNN_cddd	6	0.5935492714865526	0.42603852063173875	0.7809734777066656	0.4635997292495888	KNN	CDDD embedding
5	KNN_cddd	7	0.5814486385590434	0.43962420721836715	0.8111624686549422	0.47454114164399774	KNN	CDDD embedding
5	KNN_cddd	8	0.5862209889585598	0.4843163902302452	0.7577771731550592	0.5737703349438694	KNN	CDDD embedding
5	KNN_cddd	9	0.5561169360192791	0.4341046542021849	0.7372140267019573	0.5658215995072464	KNN	CDDD embedding
5	KNN_maccs	0	0.5509256574655169	0.4492138408873907	0.7172547838708477	0.613906049976407	KNN	MACCS fingerprint
5	KNN_maccs	1	0.558506012842661	0.41335321092167154	0.7795539792575092	0.44411270806540226	KNN	MACCS fingerprint
5	KNN_maccs	2	0.5462490745868899	0.4602657121637117	0.7111737725077364	0.6331726348991737	KNN	MACCS fingerprint
5	KNN_maccs	3	0.595806587400614	0.4812222451257524	0.8197444440960542	0.47913617119012997	KNN	MACCS fingerprint
5	KNN_maccs	4	0.5233513618456006	0.39321367760553994	0.7008238212695348	0.6069084704219753	KNN	MACCS fingerprint
5	KNN_maccs	5	0.4977261952194314	0.3632549852842444	0.6624245897542295	0.6333415119635935	KNN	MACCS fingerprint
5	KNN_maccs	6	0.5973566752416499	0.4491420214835229	0.8639236143534209	0.34360221312101136	KNN	MACCS fingerprint
5	KNN_maccs	7	0.49900739536975397	0.3700093340063324	0.6684972690290442	0.643119929355491	KNN	MACCS fingerprint
5	KNN_maccs	8	0.5549017335432377	0.39922986666908766	0.7500165914808388	0.5824558754950957	KNN	MACCS fingerprint
5	KNN_maccs	9	0.5694564185804277	0.40888536695884303	0.7644142223531712	0.5331917183154504	KNN	MACCS fingerprint
5	KNN_morgan-512	0	0.5769971315342235	0.4525216708746811	0.7725334535111763	0.552100395037652	KNN	MORGAN fingerprint
5	KNN_morgan-512	1	0.5958962451506252	0.45954281826993615	0.794314939663718	0.42286179794179546	KNN	MORGAN fingerprint
5	KNN_morgan-512	2	0.5557984578419954	0.46417438016600965	0.7224265458143078	0.6214723100090922	KNN	MORGAN fingerprint
5	KNN_morgan-512	3	0.6152503970526266	0.4609255680061315	0.8583781607768964	0.4288837011362492	KNN	MORGAN fingerprint
5	KNN_morgan-512	4	0.5326844732412823	0.35511896946580723	0.7333092789133975	0.56962172959535	KNN	MORGAN fingerprint
5	KNN_morgan-512	5	0.5440406524660037	0.43063155552068566	0.7657051078412331	0.5100949224062999	KNN	MORGAN fingerprint
5	KNN_morgan-512	6	0.5705839698157733	0.4284452740468363	0.7635947985369604	0.48720670175831804	KNN	MORGAN fingerprint
5	KNN_morgan-512	7	0.5500993517164041	0.44099599397515465	0.7235524703190325	0.5819164475336263	KNN	MORGAN fingerprint
5	KNN_morgan-512	8	0.5912343156351119	0.4729857375898332	0.7795581867774147	0.548915702879424	KNN	MORGAN fingerprint
5	KNN_morgan-512	9	0.5721394605465682	0.4768437927305538	0.7392765146768318	0.5633888178700077	KNN	MORGAN fingerprint
5	KNN_rdkit	0	0.5574436394081873	0.4388909283045548	0.7433442940577059	0.5853075643180178	KNN	RDKIT descriptors
5	KNN_rdkit	1	0.5736976776534339	0.3993710810362874	0.7745741390391965	0.45119211026886596	KNN	RDKIT descriptors
5	KNN_rdkit	2	0.5343594016912531	0.4501946308263749	0.7100038878576785	0.6343785081941198	KNN	RDKIT descriptors
5	KNN_rdkit	3	0.6093848497149561	0.4760757346861899	0.8547024913252547	0.4337643941735976	KNN	RDKIT descriptors
5	KNN_rdkit	4	0.5204549237807018	0.3506934950275151	0.7187057679044417	0.5865926100566465	KNN	RDKIT descriptors
5	KNN_rdkit	5	0.5315619826235454	0.4208145818973028	0.7362939483183001	0.5470071843259443	KNN	RDKIT descriptors
5	KNN_rdkit	6	0.5638216624601573	0.4314454376827628	0.7310864118901159	0.529939409191996	KNN	RDKIT descriptors
5	KNN_rdkit	7	0.5286416291344131	0.4382469845939798	0.6980893561166627	0.6108248925560984	KNN	RDKIT descriptors
5	KNN_rdkit	8	0.5657207394735864	0.44444973361897766	0.7586213222880395	0.5728201827860403	KNN	RDKIT descriptors
5	KNN_rdkit	9	0.5260736198367433	0.37466081485621805	0.7130072996124143	0.5938663380881914	KNN	RDKIT descriptors
5	MLR_cddd	0	0.6037939239603404	0.46974695791010657	0.826137742306076	0.48778650515221456	MLR	CDDD embedding
5	MLR_cddd	1	0.5954727010582226	0.4912119423517556	0.7693431290973308	0.4585797197566964	MLR	CDDD embedding
5	MLR_cddd	2	0.6067580875526664	0.46588617492887785	0.8156084113410492	0.5175262888826471	MLR	CDDD embedding
5	MLR_cddd	3	0.6591558837443705	0.6016352356544439	0.8486784813864501	0.4417180117727547	MLR	CDDD embedding
5	MLR_cddd	4	0.5940779198786591	0.45709417513917483	0.7750182308946547	0.5192715638305047	MLR	CDDD embedding
5	MLR_cddd	5	0.622758876486119	0.5269586346178556	0.8407630175210327	0.40934205134571877	MLR	CDDD embedding
5	MLR_cddd	6	0.5886521983469187	0.45195240939464587	0.775605104299492	0.4709487620320598	MLR	CDDD embedding
5	MLR_cddd	7	0.6333481293534882	0.5299376994194769	0.8002863536387559	0.48853744447212843	MLR	CDDD embedding
5	MLR_cddd	8	0.6240404688796083	0.49645477788671055	0.812627920953877	0.5098329479309298	MLR	CDDD embedding
5	MLR_cddd	9	0.5492333051862817	0.43551552052653286	0.708201569407626	0.5993226392029596	MLR	CDDD embedding
5	MLR_maccs	0	0.6409634591333088	0.49918181215821233	0.9058707586906543	0.38414485887591476	MLR	MACCS fingerprint
5	MLR_maccs	1	0.6821006775931241	0.5458946618290472	0.8774438300673663	0.29574002126460963	MLR	MACCS fingerprint
5	MLR_maccs	2	0.6497557665656276	0.5066819032325576	0.8865846762540137	0.42990044241296177	MLR	MACCS fingerprint
5	MLR_maccs	3	0.6551692034362268	0.5317972515736127	0.8955467750022685	0.3783530834289417	MLR	MACCS fingerprint
5	MLR_maccs	4	0.5822246275242181	0.43589858287236405	0.7940212753439957	0.4954081244314078	MLR	MACCS fingerprint
5	MLR_maccs	5	0.6383234619733266	0.5116012385519277	0.8413011159349854	0.4085857530621041	MLR	MACCS fingerprint
5	MLR_maccs	6	0.6704386718911073	0.5134497038573422	0.8809731382661931	0.3174385584309457	MLR	MACCS fingerprint
5	MLR_maccs	7	0.6452387893103904	0.5399335587878329	0.8542756759572963	0.4172005907470948	MLR	MACCS fingerprint
5	MLR_maccs	8	0.7204671177622982	0.5725223541954056	0.9554991348758998	0.3223253631183469	MLR	MACCS fingerprint
5	MLR_maccs	9	0.6411432615597571	0.47580176737111035	0.8465062618767517	0.42754495787968627	MLR	MACCS fingerprint
5	MLR_morgan-512	0	0.65526161139864	0.5273420860003752	0.9042232668324615	0.38638291256802426	MLR	MORGAN fingerprint
5	MLR_morgan-512	1	0.6454348987099805	0.5213953577844417	0.8210117678448978	0.3834147597668047	MLR	MORGAN fingerprint
5	MLR_morgan-512	2	0.589589597387941	0.4851611426661533	0.7793562818875859	0.5594630473746989	MLR	MORGAN fingerprint
5	MLR_morgan-512	3	0.6731912735013884	0.5152507289666728	0.9087441147488658	0.35989612267624427	MLR	MORGAN fingerprint
5	MLR_morgan-512	4	0.6170921500291638	0.5101925034727746	0.7887790101872051	0.5020489348029045	MLR	MORGAN fingerprint
5	MLR_morgan-512	5	0.6822603368407365	0.5857300700957115	0.9203818807638788	0.29217650714668175	MLR	MORGAN fingerprint
5	MLR_morgan-512	6	0.6464181262356257	0.5247146518393038	0.8381960017146682	0.3821150919224856	MLR	MORGAN fingerprint
5	MLR_morgan-512	7	0.6227232701032257	0.5442344360343041	0.791184183468813	0.5001056654222251	MLR	MORGAN fingerprint
5	MLR_morgan-512	8	0.6513874108053088	0.5327417266888845	0.8388517626956603	0.47768670768380084	MLR	MORGAN fingerprint
5	MLR_morgan-512	9	0.6589947604150895	0.49559675196600295	0.85306563098959	0.4186389588088366	MLR	MORGAN fingerprint
5	MLR_rdkit	0	0.6257112629664575	0.45690731749470714	0.870056442794558	0.4318788676441938	MLR	RDKIT descriptors
5	MLR_rdkit	1	0.6014098783881868	0.4489519666742492	0.8366673261150874	0.35967570733753285	MLR	RDKIT descriptors
5	MLR_rdkit	2	0.6715198237364326	0.5279157347913088	0.8953066644540566	0.418628286822305	MLR	RDKIT descriptors
5	MLR_rdkit	3	0.6815665963801142	0.5332059895902326	0.9148733649969718	0.35123232433727014	MLR	RDKIT descriptors
5	MLR_rdkit	4	0.5851616607366985	0.5004793775864886	0.7932090661215723	0.49643989669412536	MLR	RDKIT descriptors
5	MLR_rdkit	5	0.6283786104834798	0.5007595435918473	0.8459340327438156	0.4020541622675531	MLR	RDKIT descriptors
5	MLR_rdkit	6	0.6290210197080051	0.4786000525362617	0.8278870166349627	0.3972203784192495	MLR	RDKIT descriptors
5	MLR_rdkit	7	0.6697971127998753	0.5472987273918399	0.860986099475247	0.4080087315793147	MLR	RDKIT descriptors
5	MLR_rdkit	8	0.637700295366973	0.465084479584718	0.8493560284100299	0.46452378789979853	MLR	RDKIT descriptors
5	MLR_rdkit	9	0.5919399865442441	0.5225552467405596	0.7719321374644852	0.5239645681585643	MLR	RDKIT descriptors
5	NN_cddd	0	0.6296873453635891	0.4911792149236689	0.8426168365274557	0.4671483013606098	NN	CDDD embedding
5	NN_cddd	1	0.5382010130418571	0.39965086367377367	0.7128432080027817	0.5351825837583658	NN	CDDD embedding
5	NN_cddd	2	0.5622354656024358	0.43553470177375253	0.7243035676038695	0.6195027596116642	NN	CDDD embedding
5	NN_cddd	3	0.5538435581252404	0.43511970719979987	0.7502224918444098	0.5637379901341315	NN	CDDD embedding
5	NN_cddd	4	0.5348046068320149	0.40306854954044624	0.70861080780482	0.5981245106820268	NN	CDDD embedding
5	NN_cddd	5	0.5435927524362513	0.44171606115389195	0.7462592915330637	0.5346621753133718	NN	CDDD embedding
5	NN_cddd	6	0.5796225108017132	0.44560223802157384	0.7508475320068212	0.504184689847905	NN	CDDD embedding
5	NN_cddd	7	0.5994022202752202	0.49745238986570994	0.7714281114318065	0.5247589540114804	NN	CDDD embedding
5	NN_cddd	8	0.5938576675126298	0.48359028746674904	0.7976460948110996	0.5277400444041509	NN	CDDD embedding
5	NN_cddd	9	0.5566175333555267	0.4177151508347361	0.7069750343824877	0.6007093044438088	NN	CDDD embedding
5	NN_maccs	0	0.6185450126581619	0.43659338675791703	0.8726826059912477	0.42844407786051764	NN	MACCS fingerprint
5	NN_maccs	1	0.5374536285308722	0.44368173798832444	0.6986752808313035	0.5534756811770245	NN	MACCS fingerprint
5	NN_maccs	2	0.6057791494142999	0.5365713119209126	0.7597565340867354	0.5813422353858134	NN	MACCS fingerprint
5	NN_maccs	3	0.6204434701969628	0.4707049288614824	0.85948476190834	0.4274102122943393	NN	MACCS fingerprint
5	NN_maccs	4	0.5121234477807638	0.3811810155297195	0.6876296941890899	0.621570293758519	NN	MACCS fingerprint
5	NN_maccs	5	0.5537802366857163	0.40857728664776594	0.7789276780563005	0.4930289914982807	NN	MACCS fingerprint
5	NN_maccs	6	0.5769874332485223	0.45605442270976715	0.7703594066811912	0.4780808910460822	NN	MACCS fingerprint
5	NN_maccs	7	0.5757575593195233	0.5192942823845597	0.7115221127560275	0.5957036460709514	NN	MACCS fingerprint
5	NN_maccs	8	0.6222831065109168	0.47164044695329865	0.8342477987253378	0.4834043151608418	NN	MACCS fingerprint
5	NN_maccs	9	0.6143817567139438	0.5125787864694908	0.7972703891586863	0.49220045903340004	NN	MACCS fingerprint
5	NN_morgan-512	0	0.7185987850890591	0.5971229616221234	0.9960923485446241	0.2553618244860989	NN	MORGAN fingerprint
5	NN_morgan-512	1	0.5775182048103431	0.42436096856449623	0.7711186218813408	0.4560778529147722	NN	MORGAN fingerprint
5	NN_morgan-512	2	0.5831853260387508	0.45214211577244434	0.7944949959445552	0.5421822833552827	NN	MORGAN fingerprint
5	NN_morgan-512	3	0.627175967978362	0.4601282567708411	0.8889732235617464	0.38744569670969764	NN	MORGAN fingerprint
5	NN_morgan-512	4	0.5498786743324677	0.41486445019794793	0.7452128587177154	0.5555359335881614	NN	MORGAN fingerprint
5	NN_morgan-512	5	0.6657758839711205	0.49839550542288946	0.9057740213198264	0.3144666722361925	NN	MORGAN fingerprint
5	NN_morgan-512	6	0.6598496247716267	0.5144866756671609	0.9058737815351705	0.27830815438392653	NN	MORGAN fingerprint
5	NN_morgan-512	7	0.5809669578206001	0.4368886547965669	0.7541832841005708	0.545768941589174	NN	MORGAN fingerprint
5	NN_morgan-512	8	0.6623534830120241	0.55203913422052	0.8949808826168213	0.4054503160486871	NN	MORGAN fingerprint
5	NN_morgan-512	9	0.653046762319646	0.5082103138446241	0.8764234974353627	0.38636650097009007	NN	MORGAN fingerprint
5	NN_rdkit	0	0.6249859184120041	0.501643965117458	0.845307989861633	0.46373921790077166	NN	RDKIT descriptors
5	NN_rdkit	1	0.5964065752196535	0.4593187461944188	0.8333848365884039	0.36469020860663504	NN	RDKIT descriptors
5	NN_rdkit	2	0.5740858207002787	0.4511477047314898	0.7533622444492323	0.5883596249721428	NN	RDKIT descriptors
5	NN_rdkit	3	0.5971074760046701	0.46784316861184205	0.8210200718075057	0.4775138477778694	NN	RDKIT descriptors
5	NN_rdkit	4	0.6066531997465282	0.46397926411040347	0.7953580690361246	0.49370765853114573	NN	RDKIT descriptors
5	NN_rdkit	5	0.5900200790792433	0.46671733577143915	0.8111010420542786	0.45028350210564216	NN	RDKIT descriptors
5	NN_rdkit	6	0.5598626611385967	0.40716205796908533	0.7613488964002942	0.49021874397661513	NN	RDKIT descriptors
5	NN_rdkit	7	0.5954829324999953	0.47091833626347257	0.787315911843413	0.5049819000696036	NN	RDKIT descriptors
5	NN_rdkit	8	0.6597421903470834	0.5258255505581895	0.877604622308633	0.4283128383950645	NN	RDKIT descriptors
5	NN_rdkit	9	0.5830477324425547	0.4696880248242927	0.7390026323786529	0.5637122636199521	NN	RDKIT descriptors
5	RF_cddd	0	0.5589403905224067	0.4236906429115255	0.7559065671386985	0.5711727982177159	RF	CDDD embedding
5	RF_cddd	1	0.5451172617233855	0.41829790753583795	0.7202337191563504	0.5254944898269601	RF	CDDD embedding
5	RF_cddd	2	0.6231849219012945	0.5561328352400685	0.8084696353587557	0.5259352222732013	RF	CDDD embedding
5	RF_cddd	3	0.6342095364671781	0.5355735843297373	0.8384313018757544	0.45511832418117193	RF	CDDD embedding
5	RF_cddd	4	0.5779562955512133	0.4661563914370488	0.7507039622845408	0.5489617314121704	RF	CDDD embedding
5	RF_cddd	5	0.6112627280062917	0.49215407780695	0.833160639257549	0.41997549597539763	RF	CDDD embedding
5	RF_cddd	6	0.5814163441599878	0.4896014887712634	0.7334804677198672	0.5268557959607889	RF	CDDD embedding
5	RF_cddd	7	0.5554286822901132	0.4528374201454757	0.7105972002117041	0.596754058194116	RF	CDDD embedding
5	RF_cddd	8	0.5939660460537519	0.4884354733815599	0.7706410575091187	0.5591763137792236	RF	CDDD embedding
5	RF_cddd	9	0.5307833156768382	0.430755662753149	0.6799630012719304	0.6306385222426925	RF	CDDD embedding
5	RF_maccs	0	0.5211066937036299	0.4067923241529705	0.7045011528415498	0.6275143848588316	RF	MACCS fingerprint
5	RF_maccs	1	0.5064059074637937	0.37051034269861827	0.6839589003140678	0.5720880932122097	RF	MACCS fingerprint
5	RF_maccs	2	0.5232368891394167	0.4499728339094258	0.6792577703821807	0.6653587351338355	RF	MACCS fingerprint
5	RF_maccs	3	0.5834768052807817	0.49972762385391256	0.8105993083335048	0.49069294400686647	RF	MACCS fingerprint
5	RF_maccs	4	0.5005532761504823	0.3782189200504522	0.6625209791509603	0.6487023494830361	RF	MACCS fingerprint
5	RF_maccs	5	0.5276505528275363	0.4368195402672259	0.7019835185963172	0.5882413950763015	RF	MACCS fingerprint
5	RF_maccs	6	0.5435378286395146	0.42702288113540154	0.7359534922354014	0.5236598832274422	RF	MACCS fingerprint
5	RF_maccs	7	0.5171763259777665	0.4242346394063341	0.6564291581068268	0.6558888467477502	RF	MACCS fingerprint
5	RF_maccs	8	0.5292060092299701	0.3662616666314642	0.7123149129146868	0.623378846726518	RF	MACCS fingerprint
5	RF_maccs	9	0.5440859334348684	0.38349221895138363	0.7354463271577506	0.567901258267794	RF	MACCS fingerprint
5	RF_morgan-512	0	0.5733838346295488	0.43057350266783656	0.8184202078767762	0.49731169952038234	RF	MORGAN fingerprint
5	RF_morgan-512	1	0.5647901913059518	0.45410426166345275	0.7432139024827716	0.49473174858518376	RF	MORGAN fingerprint
5	RF_morgan-512	2	0.5763919899745975	0.48048168023865845	0.7510763605808934	0.5908538687335976	RF	MORGAN fingerprint
5	RF_morgan-512	3	0.6121139756276051	0.523853735614054	0.8142523585133818	0.48609210969472116	RF	MORGAN fingerprint
5	RF_morgan-512	4	0.5435363972882866	0.3954600883421633	0.7306825004462328	0.5726995130506235	RF	MORGAN fingerprint
5	RF_morgan-512	5	0.5992992367914887	0.45885557064044535	0.8372369247872833	0.4142860065109082	RF	MORGAN fingerprint
5	RF_morgan-512	6	0.5585447684442496	0.4192643873895201	0.7465293033169796	0.5098712962104263	RF	MORGAN fingerprint
5	RF_morgan-512	7	0.5615862015572195	0.5067773583678297	0.703220047558238	0.6050832922697114	RF	MORGAN fingerprint
5	RF_morgan-512	8	0.6076936132402908	0.5035244083164554	0.787855204307422	0.539262616423551	RF	MORGAN fingerprint
5	RF_morgan-512	9	0.6124741577478234	0.5376442836193382	0.772799971155241	0.5228936144112495	RF	MORGAN fingerprint
5	RF_rdkit	0	0.5192460770773893	0.37938929857546455	0.721257830348191	0.6095843919671315	RF	RDKIT descriptors
5	RF_rdkit	1	0.5250136177188699	0.3586805353400462	0.7250676988466123	0.5191036547461396	RF	RDKIT descriptors
5	RF_rdkit	2	0.5476779220922388	0.45777719845745857	0.7161060995700014	0.6280667470554262	RF	RDKIT descriptors
5	RF_rdkit	3	0.5810980141043326	0.4820388115266283	0.78812797296203	0.5185394366844898	RF	RDKIT descriptors
5	RF_rdkit	4	0.5013183387782023	0.37989187794698953	0.6755949846531504	0.6347007261428949	RF	RDKIT descriptors
5	RF_rdkit	5	0.5473286707483068	0.44775953350473974	0.7572936059373542	0.5207993127221469	RF	RDKIT descriptors
5	RF_rdkit	6	0.5063772230282707	0.36719403743697	0.6777490459785142	0.5960252249827303	RF	RDKIT descriptors
5	RF_rdkit	7	0.5271474497344933	0.41825214098602137	0.6782491816426516	0.63263178486094	RF	RDKIT descriptors
5	RF_rdkit	8	0.5493575170158747	0.40584762923256434	0.7172190692677767	0.6181750607448331	RF	RDKIT descriptors
5	RF_rdkit	9	0.5105875291735714	0.3636848885342894	0.679743208547468	0.6308772700700785	RF	RDKIT descriptors
5	SVM_cddd	0	0.5189455852979059	0.3833276903542675	0.6972003585439821	0.6351945709506863	SVM	CDDD embedding
5	SVM_cddd	1	0.517206709840109	0.39027099434759327	0.6992390615903523	0.5527547643359945	SVM	CDDD embedding
5	SVM_cddd	2	0.5257666542114371	0.4323209131794501	0.6889055431711607	0.6557851352984785	SVM	CDDD embedding
5	SVM_cddd	3	0.5596999655831087	0.4585590446102765	0.7447972136051746	0.5700248845759543	SVM	CDDD embedding
5	SVM_cddd	4	0.4948395136503503	0.38675767433080965	0.669991386086209	0.6407354106518168	SVM	CDDD embedding
5	SVM_cddd	5	0.5337762383143653	0.42668470617236	0.7257698492059419	0.5598641979880039	SVM	CDDD embedding
5	SVM_cddd	6	0.535469929756924	0.4272986845367952	0.706710025561428	0.5607629939392893	SVM	CDDD embedding
5	SVM_cddd	7	0.506521743012495	0.41471789529309344	0.6504822915891839	0.6620954984478957	SVM	CDDD embedding
5	SVM_cddd	8	0.5607277781344662	0.45124978933626503	0.7241979297922105	0.6107082560175722	SVM	CDDD embedding
5	SVM_cddd	9	0.48262904323192723	0.41962536573527687	0.6184201230845753	0.6944739392919467	SVM	CDDD embedding
5	SVM_maccs	0	0.5241123711537509	0.3567805378577438	0.7181843120771108	0.6129046826129372	SVM	MACCS fingerprint
5	SVM_maccs	1	0.5299206154144155	0.3962120539154119	0.7109296086616196	0.5376748019972508	SVM	MACCS fingerprint
5	SVM_maccs	2	0.5139069218611086	0.4193176222845225	0.6664987892421717	0.6778122735124479	SVM	MACCS fingerprint
5	SVM_maccs	3	0.5669322062334637	0.46333010992429013	0.7688510293963994	0.5418036390484418	SVM	MACCS fingerprint
5	SVM_maccs	4	0.4913035677056019	0.36478311535483154	0.656908004674998	0.6546296242834457	SVM	MACCS fingerprint
5	SVM_maccs	5	0.5295835776507047	0.42195856500878337	0.7219733626782145	0.5644568363880055	SVM	MACCS fingerprint
5	SVM_maccs	6	0.5265903069620874	0.36035252223843006	0.7102288440169847	0.5563780464893918	SVM	MACCS fingerprint
5	SVM_maccs	7	0.4915639337380264	0.3949159156275823	0.6394188984726873	0.6734919017349941	SVM	MACCS fingerprint
5	SVM_maccs	8	0.5416218973781513	0.4224186691857188	0.7072375018043277	0.6287288543046115	SVM	MACCS fingerprint
5	SVM_maccs	9	0.518846749895962	0.3781980731071648	0.6884462778831373	0.6213646592965676	SVM	MACCS fingerprint
5	SVM_morgan-512	0	0.5835113865843281	0.43517812047982485	0.7844546874376793	0.5381703473196768	SVM	MORGAN fingerprint
5	SVM_morgan-512	1	0.5425434191012394	0.4079421750029444	0.7270080607625015	0.5165263464136853	SVM	MORGAN fingerprint
5	SVM_morgan-512	2	0.5775297292451856	0.4857969524103627	0.7347759874955285	0.608420296825781	SVM	MORGAN fingerprint
5	SVM_morgan-512	3	0.5921850437865449	0.4657298030880588	0.8118076976803372	0.4891733277315904	SVM	MORGAN fingerprint
5	SVM_morgan-512	4	0.5224720730591969	0.35884777618893793	0.6914073411449789	0.6174008965346669	SVM	MORGAN fingerprint
5	SVM_morgan-512	5	0.5976887436956264	0.47711052705068635	0.8068981347306958	0.4559657079480042	SVM	MORGAN fingerprint
5	SVM_morgan-512	6	0.5596806170813846	0.4404226159673148	0.7383863571792681	0.5205053723992284	SVM	MORGAN fingerprint
5	SVM_morgan-512	7	0.5565330095681817	0.4459729423236567	0.7103354514924548	0.5970510750392534	SVM	MORGAN fingerprint
5	SVM_morgan-512	8	0.6052899353457765	0.516619082389612	0.7668972539733154	0.5634489865363403	SVM	MORGAN fingerprint
5	SVM_morgan-512	9	0.554024087945915	0.5018135085967717	0.6886610388090585	0.621128391740913	SVM	MORGAN fingerprint
5	SVM_rdkit	0	0.5245878150703381	0.4153878209211941	0.7099488210937216	0.6217315028172132	SVM	RDKIT descriptors
5	SVM_rdkit	1	0.5434842596795054	0.40600666692848986	0.7440829746020345	0.4935493937169796	SVM	RDKIT descriptors
5	SVM_rdkit	2	0.5386637495967189	0.4229104378509301	0.7009931422029353	0.6435999131279386	SVM	RDKIT descriptors
5	SVM_rdkit	3	0.5931172828938378	0.49353918570123545	0.8155396475626933	0.4844659039405208	SVM	RDKIT descriptors
5	SVM_rdkit	4	0.5272919578770532	0.394179852672071	0.7158670926935692	0.589851834666461	SVM	RDKIT descriptors
5	SVM_rdkit	5	0.5492983790788928	0.45135141689932246	0.7335452820363612	0.5503830153644897	SVM	RDKIT descriptors
5	SVM_rdkit	6	0.5363736613451701	0.422092085873337	0.7168187393440794	0.5481075155867343	SVM	RDKIT descriptors
5	SVM_rdkit	7	0.5188646296968474	0.41385763431974065	0.663075574877983	0.6488852433544479	SVM	RDKIT descriptors
5	SVM_rdkit	8	0.5506680333634029	0.44912954201914723	0.7139197046822663	0.6216799370239596	SVM	RDKIT descriptors
5	SVM_rdkit	9	0.48562808818304387	0.3312035281320407	0.6429872577895206	0.6697173444170261	SVM	RDKIT descriptors
5	XGB_cddd	0	0.5268621354451403	0.43433909280364436	0.6870970929034613	0.6456908962195891	XGB	CDDD embedding
5	XGB_cddd	1	0.5361365984321891	0.431475746194419	0.7019041088201354	0.5493390480964495	XGB	CDDD embedding
5	XGB_cddd	2	0.5802034583413577	0.4993083171784751	0.7505774699764464	0.5913972259206439	XGB	CDDD embedding
5	XGB_cddd	3	0.5942757037306224	0.5040706317983767	0.784761277322628	0.5226440215182035	XGB	CDDD embedding
5	XGB_cddd	4	0.5485402109981131	0.44372748093604564	0.733844789665383	0.5689929189397587	XGB	CDDD embedding
5	XGB_cddd	5	0.5694832707732731	0.44240734198108367	0.7790532242376974	0.49286555295232193	XGB	CDDD embedding
5	XGB_cddd	6	0.5548666154978438	0.4145581995682184	0.7010812114673173	0.5677320118499208	XGB	CDDD embedding
5	XGB_cddd	7	0.54243337161528	0.4475137177376647	0.6837732946863961	0.6266232324591212	XGB	CDDD embedding
5	XGB_cddd	8	0.5651477051286926	0.4264114121897604	0.7349508960098996	0.5990619417039096	XGB	CDDD embedding
5	XGB_cddd	9	0.4912668297098665	0.39202526214848366	0.6392491540034198	0.6735464778056566	XGB	CDDD embedding
5	XGB_maccs	0	0.5233438895021039	0.40347900922707325	0.6984102866937391	0.6339272986460769	XGB	MACCS fingerprint
5	XGB_maccs	1	0.5104468428016377	0.37242799927018355	0.6871209670395036	0.5681223175408384	XGB	MACCS fingerprint
5	XGB_maccs	2	0.4995411725351258	0.38557780510451245	0.6655956965290297	0.6786847980138184	XGB	MACCS fingerprint
5	XGB_maccs	3	0.5691447039765284	0.4245606963514801	0.7853624964868606	0.5219123200266835	XGB	MACCS fingerprint
5	XGB_maccs	4	0.4945321804023372	0.3932744298985247	0.6643079546056737	0.6468047284042333	XGB	MACCS fingerprint
5	XGB_maccs	5	0.5120838339353905	0.4141448113239352	0.6828421482060568	0.6103905409640739	XGB	MACCS fingerprint
5	XGB_maccs	6	0.5339811471454893	0.41780679576778756	0.7157161383870918	0.5494966363009797	XGB	MACCS fingerprint
5	XGB_maccs	7	0.4832103079898196	0.4171444146682284	0.6184712644646283	0.6945345656871309	XGB	MACCS fingerprint
5	XGB_maccs	8	0.5244595724680788	0.4227035065963842	0.6916563504940924	0.6449076034801868	XGB	MACCS fingerprint
5	XGB_maccs	9	0.535476975777882	0.4330083330569552	0.7080735753475815	0.5994674558485449	XGB	MACCS fingerprint
5	XGB_morgan-512	0	0.550710899520794	0.4011907098695282	0.7609445600721975	0.5654376241723853	XGB	MORGAN fingerprint
5	XGB_morgan-512	1	0.5333230385228207	0.3873319873024732	0.7201524078018366	0.5256016231277731	XGB	MORGAN fingerprint
5	XGB_morgan-512	2	0.527577210326398	0.39757427704128645	0.710334848255618	0.6340375679842227	XGB	MORGAN fingerprint
5	XGB_morgan-512	3	0.5551660175540976	0.41506257530003987	0.7675448974600895	0.5433590939757362	XGB	MORGAN fingerprint
5	XGB_morgan-512	4	0.5172407344548934	0.3798070320735203	0.6983429050695901	0.6096866322432211	XGB	MORGAN fingerprint
5	XGB_morgan-512	5	0.5717695204161887	0.481228376189347	0.7922037282369729	0.4756000806788585	XGB	MORGAN fingerprint
5	XGB_morgan-512	6	0.5367445774971866	0.3837261084887955	0.728591482523839	0.5331422230858225	XGB	MORGAN fingerprint
5	XGB_morgan-512	7	0.535878269509384	0.4291305337289504	0.6958600588422368	0.6133065282117662	XGB	MORGAN fingerprint
5	XGB_morgan-512	8	0.5871661593593855	0.491648558320505	0.7583812951210533	0.5730904587125143	XGB	MORGAN fingerprint
5	XGB_morgan-512	9	0.5733333054225443	0.5283331982659396	0.7100867861802044	0.5971866115682563	XGB	MORGAN fingerprint
5	XGB_rdkit	0	0.5077532395143501	0.3508496309504041	0.7003591344048747	0.6318814659167324	XGB	RDKIT descriptors
5	XGB_rdkit	1	0.5248912723585798	0.39658674130332194	0.722095712723767	0.523037875375534	XGB	RDKIT descriptors
5	XGB_rdkit	2	0.5325927680014245	0.4365409257110038	0.7108887951217756	0.6334665618206035	XGB	RDKIT descriptors
5	XGB_rdkit	3	0.5870262878478483	0.4414996288614823	0.8051537134618906	0.49751299372592783	XGB	RDKIT descriptors
5	XGB_rdkit	4	0.499700116478953	0.39659669560546984	0.6732167732452712	0.6372680329736038	XGB	RDKIT descriptors
5	XGB_rdkit	5	0.5191394702586958	0.4015160169224834	0.7374539984931748	0.5455786560560818	XGB	RDKIT descriptors
5	XGB_rdkit	6	0.4958838149417835	0.374140702400394	0.6698895910959345	0.6053402129217629	XGB	RDKIT descriptors
5	XGB_rdkit	7	0.47606959969504653	0.38261204532007387	0.6401994337355683	0.6726942817941209	XGB	RDKIT descriptors
5	XGB_rdkit	8	0.5543541429383001	0.4414581344389381	0.7385636611645738	0.595110507111088	XGB	RDKIT descriptors
5	XGB_rdkit	9	0.48350585728873235	0.36998585527799355	0.6395249408957353	0.673264737821593	XGB	RDKIT descriptors
5	consensus_consensus	0	0.4947889927603368	0.3402979942194482	0.6642152858817262	0.668896462082934	consensus	consensus
5	consensus_consensus	1	0.5002902967312379	0.3851485737161062	0.678765640928329	0.5785616423987083	consensus	consensus
5	consensus_consensus	2	0.49331624154494524	0.40732730659286354	0.6458645915764163	0.6974527469735422	consensus	consensus
5	consensus_consensus	3	0.5443229686646153	0.4147588216812128	0.7463784389422269	0.568197248154855	consensus	consensus
5	consensus_consensus	4	0.4702320134087814	0.3538220668449976	0.6375180291890754	0.6747173363281063	consensus	consensus
5	consensus_consensus	5	0.4982466565162973	0.41646171270208	0.6627961633617616	0.6329300573468956	consensus	consensus
5	consensus_consensus	6	0.5146476866642073	0.36538909217552096	0.6980076601908431	0.5715138434208779	consensus	consensus
5	consensus_consensus	7	0.47336117841258585	0.40951751211534226	0.60323360142387	0.7094010299275573	consensus	consensus
5	consensus_consensus	8	0.5189947145445614	0.4091373925982915	0.6907810429599581	0.6458057904999485	consensus	consensus
5	consensus_consensus	9	0.49516702411882824	0.35799939771958655	0.6563014296168007	0.6558975733276619	consensus	consensus
6	KNN_cddd	0	0.5786311718515308	0.4878391119152141	0.7683107842467424	0.524723603878398	KNN	CDDD embedding
6	KNN_cddd	1	0.6060970398333835	0.5241205045304973	0.7625298584916538	0.5021058486026709	KNN	CDDD embedding
6	KNN_cddd	2	0.5535772624466142	0.38331337904737595	0.755920753529027	0.5606706453515886	KNN	CDDD embedding
6	KNN_cddd	3	0.5752525482842654	0.46249025090496687	0.7940264734632666	0.49933748246600873	KNN	CDDD embedding
6	KNN_cddd	4	0.5889932486597135	0.4266761517119906	0.7895401538892847	0.48537991490060595	KNN	CDDD embedding
6	KNN_cddd	5	0.5489888583238139	0.39554172057278447	0.7534220972792861	0.5134768153789223	KNN	CDDD embedding
6	KNN_cddd	6	0.5542337046326243	0.4418619309067293	0.7357278936666224	0.583579644976802	KNN	CDDD embedding
6	KNN_cddd	7	0.5559738380333413	0.43428711979568857	0.7520879637972949	0.5408602317239684	KNN	CDDD embedding
6	KNN_cddd	8	0.5727698166266301	0.5001529784750978	0.7275389809643459	0.5966080896476706	KNN	CDDD embedding
6	KNN_cddd	9	0.5740887765713802	0.4190804664418497	0.77458874707994	0.5535084207910432	KNN	CDDD embedding
6	KNN_maccs	0	0.47721474290470534	0.34812987969762865	0.6736337737811524	0.6346407607776328	KNN	MACCS fingerprint
6	KNN_maccs	1	0.5651014936329575	0.5003401454977325	0.7366362981283864	0.5353461425908457	KNN	MACCS fingerprint
6	KNN_maccs	2	0.6085984801545217	0.4158489714613429	0.920767407429355	0.3481651728434927	KNN	MACCS fingerprint
6	KNN_maccs	3	0.49235716531213586	0.3865814133531913	0.6537638417397132	0.6605960376810973	KNN	MACCS fingerprint
6	KNN_maccs	4	0.5645580724485489	0.424841724506861	0.753885174725183	0.5308100573300762	KNN	MACCS fingerprint
6	KNN_maccs	5	0.5510249654328515	0.4386477005788909	0.7419245800411299	0.5282125839809778	KNN	MACCS fingerprint
6	KNN_maccs	6	0.5284120087956402	0.4554624210829634	0.7043006612721634	0.6183953142002464	KNN	MACCS fingerprint
6	KNN_maccs	7	0.5626568954661849	0.43929767574421374	0.761770564306234	0.5289619310518423	KNN	MACCS fingerprint
6	KNN_maccs	8	0.5357321138442063	0.46807262481232126	0.6746590794267235	0.6531167028915725	KNN	MACCS fingerprint
6	KNN_maccs	9	0.5821325457986	0.4179105530694176	0.7853281864500082	0.5410416495996845	KNN	MACCS fingerprint
6	KNN_morgan-512	0	0.5846873199309806	0.4881276882724377	0.7640879661488523	0.5299337097847143	KNN	MORGAN fingerprint
6	KNN_morgan-512	1	0.5624236126377007	0.4457935015463814	0.753157818208278	0.5142695901242268	KNN	MORGAN fingerprint
6	KNN_morgan-512	2	0.5807907426447096	0.3925482093970132	0.8031852769169149	0.5040142918878274	KNN	MORGAN fingerprint
6	KNN_morgan-512	3	0.5318794166328304	0.41331096685182667	0.7453962399390709	0.558785771416604	KNN	MORGAN fingerprint
6	KNN_morgan-512	4	0.5781911487413911	0.43198681037711095	0.7626332965057783	0.5198578712768409	KNN	MORGAN fingerprint
6	KNN_morgan-512	5	0.5457850211870986	0.4352590224688524	0.7446656811100022	0.5247200296885928	KNN	MORGAN fingerprint
6	KNN_morgan-512	6	0.5348713030259958	0.3784175571485804	0.7297079833653428	0.590366277695231	KNN	MORGAN fingerprint
6	KNN_morgan-512	7	0.5573555773630511	0.4437614773265808	0.7323916534308009	0.5645940029507113	KNN	MORGAN fingerprint
6	KNN_morgan-512	8	0.5850846282630996	0.499139077439096	0.7493554713702623	0.5720525775136145	KNN	MORGAN fingerprint
6	KNN_morgan-512	9	0.6465201445905919	0.5092702108842972	0.8732034503714966	0.43258372037638315	KNN	MORGAN fingerprint
6	KNN_rdkit	0	0.5539432030307618	0.38461679850829045	0.7684611007276944	0.5245376143922498	KNN	RDKIT descriptors
6	KNN_rdkit	1	0.5337226535034127	0.4308566286915756	0.6976993825535074	0.5831690157055162	KNN	RDKIT descriptors
6	KNN_rdkit	2	0.5571453879907569	0.3825425094220103	0.7749188692335958	0.5383103308565311	KNN	RDKIT descriptors
6	KNN_rdkit	3	0.5232738326901982	0.4049573708689076	0.7496060199118404	0.5537880003218514	KNN	RDKIT descriptors
6	KNN_rdkit	4	0.5605951852130142	0.4168168678942523	0.7417143180805974	0.5458371423877959	KNN	RDKIT descriptors
6	KNN_rdkit	5	0.5737248077309705	0.42797378402173036	0.7975911699179363	0.4547602521866816	KNN	RDKIT descriptors
6	KNN_rdkit	6	0.5092982568619171	0.3915466343475096	0.6757392641697557	0.6487180655739162	KNN	RDKIT descriptors
6	KNN_rdkit	7	0.5418110631886022	0.4194619013965444	0.7139506647663084	0.5862442535725619	KNN	RDKIT descriptors
6	KNN_rdkit	8	0.5591371458848114	0.4157119672977583	0.7402013408429778	0.5824443306785385	KNN	RDKIT descriptors
6	KNN_rdkit	9	0.5808755601474208	0.42321042927933217	0.7750300479625899	0.5529995229868407	KNN	RDKIT descriptors
6	MLR_cddd	0	0.5979327011084082	0.4282117347033392	0.790964908649002	0.4962827534799473	MLR	CDDD embedding
6	MLR_cddd	1	0.6519290117740026	0.5332613631294598	0.8285133004056149	0.41220987440493007	MLR	CDDD embedding
6	MLR_cddd	2	0.6231269731837724	0.500073297298222	0.8376429525805827	0.46054457790107195	MLR	CDDD embedding
6	MLR_cddd	3	0.6092945832657771	0.46378240022639083	0.839498627315078	0.4403518212716532	MLR	CDDD embedding
6	MLR_cddd	4	0.638690991301509	0.5229258304127349	0.8192426455012367	0.4459315883548626	MLR	CDDD embedding
6	MLR_cddd	5	0.5743169911603045	0.4759050575597161	0.767374617140439	0.4952902516544174	MLR	CDDD embedding
6	MLR_cddd	6	0.6213472966778876	0.525145966403382	0.8063582309244682	0.49978863677611185	MLR	CDDD embedding
6	MLR_cddd	7	0.5796988792715443	0.5047261668830716	0.7774289709389625	0.5093982702426395	MLR	CDDD embedding
6	MLR_cddd	8	0.5964680857846482	0.4258648697291443	0.7840982538590913	0.5314503442442858	MLR	CDDD embedding
6	MLR_cddd	9	0.5825408462082449	0.44907899645320826	0.75346359384111	0.5775304120250997	MLR	CDDD embedding
6	MLR_maccs	0	0.5929837230528332	0.453230026283828	0.8312664944755402	0.44364379014524435	MLR	MACCS fingerprint
6	MLR_maccs	1	0.6794435685182402	0.5420008076677956	0.8872417297772865	0.32592652734385374	MLR	MACCS fingerprint
6	MLR_maccs	2	0.7048416002406415	0.5725632655534256	0.9559446093656296	0.2974080949803194	MLR	MACCS fingerprint
6	MLR_maccs	3	0.6202165095797552	0.5001062067525321	0.8310809350945858	0.45151879052835264	MLR	MACCS fingerprint
6	MLR_maccs	4	0.6699849386256489	0.5270803994526352	0.8734243026641433	0.37022004724571245	MLR	MACCS fingerprint
6	MLR_maccs	5	0.6417558979162088	0.5357727924871079	0.858173494530567	0.36878541194569747	MLR	MACCS fingerprint
6	MLR_maccs	6	0.6692917817493509	0.5452148779847286	0.8860287767105919	0.3960608810570829	MLR	MACCS fingerprint
6	MLR_maccs	7	0.6473635749382163	0.5197848161055016	0.8797699691861429	0.37173061055885215	MLR	MACCS fingerprint
6	MLR_maccs	8	0.5997537914522005	0.4995962160174583	0.8230989210343841	0.4836802776705177	MLR	MACCS fingerprint
6	MLR_maccs	9	0.6661006771223897	0.517392393617788	0.8769457674843143	0.4277097086528566	MLR	MACCS fingerprint
6	MLR_morgan-512	0	0.6436041776528433	0.529095298300021	0.8365462723721638	0.43655396808358515	MLR	MORGAN fingerprint
6	MLR_morgan-512	1	0.689654181289017	0.5626849747993821	0.8796269185763378	0.3374474356806568	MLR	MORGAN fingerprint
6	MLR_morgan-512	2	0.6856618147930582	0.5417259047376373	0.9138949847986185	0.35785918818362994	MLR	MORGAN fingerprint
6	MLR_morgan-512	3	0.6096102101607155	0.46349321852717074	0.8423538938482663	0.4365384448268719	MLR	MORGAN fingerprint
6	MLR_morgan-512	4	0.647529955353142	0.5484217322292535	0.844041391843091	0.41188023053872724	MLR	MORGAN fingerprint
6	MLR_morgan-512	5	0.6454257343061056	0.5560277909154392	0.8554495640245763	0.3727861319206296	MLR	MORGAN fingerprint
6	MLR_morgan-512	6	0.6636471718236009	0.5967733777596849	0.8353095277622373	0.46322488114485916	MLR	MORGAN fingerprint
6	MLR_morgan-512	7	0.6031612185213496	0.4844132509908601	0.8319193269612384	0.4382151002706698	MLR	MORGAN fingerprint
6	MLR_morgan-512	8	0.6441542845563479	0.5367745651861988	0.808572613005033	0.501743808131202	MLR	MORGAN fingerprint
6	MLR_morgan-512	9	0.6289827780500266	0.5009174256444804	0.8193237444272385	0.5004465209129167	MLR	MORGAN fingerprint
6	MLR_rdkit	0	0.6011835397136034	0.4581598282342778	0.8114621041286294	0.4698376611042051	MLR	RDKIT descriptors
6	MLR_rdkit	1	0.6507941640913338	0.529679852763739	0.8511524595509362	0.37964821882564936	MLR	RDKIT descriptors
6	MLR_rdkit	2	0.6331384843249276	0.48539829147444147	0.8581311786457541	0.43383235389576835	MLR	RDKIT descriptors
6	MLR_rdkit	3	0.6122375444398194	0.4398856138301124	0.8433158157947187	0.43525082566716566	MLR	RDKIT descriptors
6	MLR_rdkit	4	0.6244787776683046	0.5145918688433775	0.8116509966036345	0.45615274495996794	MLR	RDKIT descriptors
6	MLR_rdkit	5	0.6329716414766593	0.5333006610576654	0.8289643164811817	0.411022768357062	MLR	RDKIT descriptors
6	MLR_rdkit	6	0.6312871229151177	0.5423811228658844	0.807628876829552	0.4982109451913004	MLR	RDKIT descriptors
6	MLR_rdkit	7	0.6229164442024239	0.49684086465867017	0.8617148599306084	0.3972533595973946	MLR	RDKIT descriptors
6	MLR_rdkit	8	0.6544531294548763	0.5237125227358279	0.8695514426890301	0.4237576012005658	MLR	RDKIT descriptors
6	MLR_rdkit	9	0.6285281655548765	0.4818064562297155	0.8426581975369384	0.4715866201670281	MLR	RDKIT descriptors
6	NN_cddd	0	0.5764415198171803	0.4817612799577442	0.7438565639510355	0.5544968415623448	NN	CDDD embedding
6	NN_cddd	1	0.5741144967295544	0.46694577196693565	0.7571206513872927	0.5091446813602709	NN	CDDD embedding
6	NN_cddd	2	0.5901830992787368	0.4572669440617627	0.7736316581636917	0.5398428744294079	NN	CDDD embedding
6	NN_cddd	3	0.542346362806521	0.4391667758329971	0.730857860838769	0.5758290137965115	NN	CDDD embedding
6	NN_cddd	4	0.5729847592824213	0.41204791933357576	0.7554074094559192	0.5289133804384581	NN	CDDD embedding
6	NN_cddd	5	0.5380526046757369	0.4201011850022369	0.7181618793765071	0.5579498613997751	NN	CDDD embedding
6	NN_cddd	6	0.5878065385496123	0.47489016354771585	0.7653578674996504	0.5493632476894367	NN	CDDD embedding
6	NN_cddd	7	0.551865661058542	0.35884227513875877	0.8515969566185769	0.4113246708305147	NN	CDDD embedding
6	NN_cddd	8	0.5409725028141026	0.4385070550032957	0.6910752152230235	0.6360302544385703	NN	CDDD embedding
6	NN_cddd	9	0.6018285383843964	0.5000758344874554	0.7856224813816528	0.5406976038193851	NN	CDDD embedding
6	NN_maccs	0	0.5574800605620955	0.390350182908902	0.7578732442124257	0.5375491966564908	NN	MACCS fingerprint
6	NN_maccs	1	0.5827509654547977	0.4781442684168784	0.7530157180128756	0.5144528608097947	NN	MACCS fingerprint
6	NN_maccs	2	0.6197655565266698	0.46580917021134205	0.8341273009535853	0.46506334659683746	NN	MACCS fingerprint
6	NN_maccs	3	0.5247976829334406	0.40992611980731253	0.7154930601766787	0.5934762102653746	NN	MACCS fingerprint
6	NN_maccs	4	0.615903288166757	0.5071583574967535	0.8039598037078071	0.4664108877440222	NN	MACCS fingerprint
6	NN_maccs	5	0.549077413608253	0.42258726372138944	0.7374855769837572	0.5338411902998186	NN	MACCS fingerprint
6	NN_maccs	6	0.5794874195849068	0.47356130655041273	0.7736878711740997	0.5395005839529952	NN	MACCS fingerprint
6	NN_maccs	7	0.6235979960463375	0.4801100591477456	0.9081400682452855	0.3305574554235996	NN	MACCS fingerprint
6	NN_maccs	8	0.5933599062142553	0.4554275187567225	0.7421781089189899	0.5802111196998468	NN	MACCS fingerprint
6	NN_maccs	9	0.6095775582734465	0.4498916042205321	0.8263923240672334	0.49178970921949317	NN	MACCS fingerprint
6	NN_morgan-512	0	0.6422018650103011	0.5506400128583193	0.86380200241019	0.39924028727826044	NN	MORGAN fingerprint
6	NN_morgan-512	1	0.6356843247727451	0.5165514295942333	0.8303005417152497	0.40967121661936867	NN	MORGAN fingerprint
6	NN_morgan-512	2	0.6717036023504073	0.4795501511077216	0.9282428140623546	0.3375381450059751	NN	MORGAN fingerprint
6	NN_morgan-512	3	0.5558152094297896	0.45416691037465196	0.7794593018012113	0.5175392336475619	NN	MORGAN fingerprint
6	NN_morgan-512	4	0.6084321243317748	0.47487555763274436	0.8000998967298979	0.4715222381501688	NN	MORGAN fingerprint
6	NN_morgan-512	5	0.5993239870617926	0.4867382343812716	0.8023051275708143	0.44829620759345346	NN	MORGAN fingerprint
6	NN_morgan-512	6	0.658041290275101	0.5692183555788699	0.8514268740539576	0.442310825398724	NN	MORGAN fingerprint
6	NN_morgan-512	7	0.6006395779304678	0.45656502906622887	0.8726740736978702	0.38182451069444134	NN	MORGAN fingerprint
6	NN_morgan-512	8	0.5961308239381858	0.5229918711508659	0.7473403418465359	0.5743511127160881	NN	MORGAN fingerprint
6	NN_morgan-512	9	0.6516145483444548	0.4826772318375736	0.9141564072304638	0.3781123665381173	NN	MORGAN fingerprint
6	NN_rdkit	0	0.6010881476755162	0.45579854001332976	0.8005273617392792	0.4840296461027783	NN	RDKIT descriptors
6	NN_rdkit	1	0.5957520389550893	0.45892549899772117	0.7803431103172909	0.47857179737684874	NN	RDKIT descriptors
6	NN_rdkit	2	0.621675847949616	0.4758371913109589	0.8041658946936718	0.5028024437001225	NN	RDKIT descriptors
6	NN_rdkit	3	0.5943946452237252	0.4662486631886118	0.8353952728088407	0.44580941815558595	NN	RDKIT descriptors
6	NN_rdkit	4	0.6093935658038601	0.48469495811472463	0.7810648135615544	0.4963690218830191	NN	RDKIT descriptors
6	NN_rdkit	5	0.5632187852375468	0.39055476513537446	0.7622717770205268	0.5019803090296246	NN	RDKIT descriptors
6	NN_rdkit	6	0.5732878797984451	0.4648005452387145	0.7416957926682338	0.5767966104348574	NN	RDKIT descriptors
6	NN_rdkit	7	0.6327011214607279	0.47847195771323325	0.8968566810706837	0.34708938507814235	NN	RDKIT descriptors
6	NN_rdkit	8	0.6060128305270165	0.5303526823084801	0.7755876323174471	0.5415664432294036	NN	RDKIT descriptors
6	NN_rdkit	9	0.5884169625741454	0.46347502015678255	0.8024342127983167	0.5208298233934219	NN	RDKIT descriptors
6	RF_cddd	0	0.5717607094623836	0.48706722985977	0.7756203717632327	0.5156371758825556	RF	CDDD embedding
6	RF_cddd	1	0.5984044436125668	0.49307467433385943	0.7680268568526898	0.4949014397489162	RF	CDDD embedding
6	RF_cddd	2	0.5878557858931671	0.4285315542574839	0.7821215160563847	0.5296879007688163	RF	CDDD embedding
6	RF_cddd	3	0.5550616364976309	0.430924043446967	0.7362037884533645	0.5696010432168799	RF	CDDD embedding
6	RF_cddd	4	0.5915359317529637	0.5011820827624134	0.7556224833295422	0.5286450938261755	RF	CDDD embedding
6	RF_cddd	5	0.5892200476171957	0.49012529217433976	0.7776353196833428	0.48170288771262515	RF	CDDD embedding
6	RF_cddd	6	0.5854745511178827	0.5177685663209535	0.7201647963024872	0.6010106692011714	RF	CDDD embedding
6	RF_cddd	7	0.5582296126705832	0.44413685294165983	0.7512176772204483	0.5419222138470476	RF	CDDD embedding
6	RF_cddd	8	0.631283632308764	0.5417077921786375	0.8351084282467831	0.4685035314299596	RF	CDDD embedding
6	RF_cddd	9	0.5731662416714016	0.45965613300472974	0.7380705736455605	0.5946159221960943	RF	CDDD embedding
6	RF_maccs	0	0.5172456935780364	0.3805078733965619	0.7030036247514793	0.6020875601721327	RF	MACCS fingerprint
6	RF_maccs	1	0.5534214250969486	0.4280548805194453	0.7112895795927899	0.5667723077673591	RF	MACCS fingerprint
6	RF_maccs	2	0.5754278699559725	0.4216074646623138	0.8033414114320244	0.5038214397097514	RF	MACCS fingerprint
6	RF_maccs	3	0.49506534643661837	0.3789775761841745	0.6705126766641184	0.6429828324878291	RF	MACCS fingerprint
6	RF_maccs	4	0.5561105836570974	0.4501900526464686	0.7302055902157282	0.5598217340081377	RF	MACCS fingerprint
6	RF_maccs	5	0.5242675738206147	0.4335991942375228	0.7073371106050262	0.5711753698018986	RF	MACCS fingerprint
6	RF_maccs	6	0.5192217098530002	0.40521186226236683	0.7104805620891028	0.6116691370877099	RF	MACCS fingerprint
6	RF_maccs	7	0.5330560672549811	0.45319650318106786	0.719808954220291	0.5794262879906185	RF	MACCS fingerprint
6	RF_maccs	8	0.50999109344193	0.4187975187961741	0.656088140633265	0.6719507683704495	RF	MACCS fingerprint
6	RF_maccs	9	0.5506081698951556	0.40825804821757194	0.7352630166847157	0.5976941486931521	RF	MACCS fingerprint
6	RF_morgan-512	0	0.5725974176541268	0.4841022854155641	0.7801892533329812	0.5099139782548551	RF	MORGAN fingerprint
6	RF_morgan-512	1	0.6230540232553499	0.48124425117326153	0.8201432062520858	0.42402623786150917	RF	MORGAN fingerprint
6	RF_morgan-512	2	0.5796282361268708	0.4418016870749586	0.7868485069655388	0.5239857709872351	RF	MORGAN fingerprint
6	RF_morgan-512	3	0.5433705342657542	0.3969800087657913	0.7435383288229059	0.5609824962536072	RF	MORGAN fingerprint
6	RF_morgan-512	4	0.6008003329275597	0.50542235512654	0.7730508634282617	0.5066508008993074	RF	MORGAN fingerprint
6	RF_morgan-512	5	0.5846028962243052	0.47349628698887347	0.7580636883530061	0.5074637243661514	RF	MORGAN fingerprint
6	RF_morgan-512	6	0.6008726462550132	0.5074776434891395	0.7651448353367533	0.5496140761335171	RF	MORGAN fingerprint
6	RF_morgan-512	7	0.5663699123456665	0.4641522638009621	0.819885395450975	0.4543502824280341	RF	MORGAN fingerprint
6	RF_morgan-512	8	0.59799629234892	0.5005533553964843	0.7723917478324771	0.5453366997043709	RF	MORGAN fingerprint
6	RF_morgan-512	9	0.6030663444361208	0.5066824346056715	0.7801934091181998	0.547023720882602	RF	MORGAN fingerprint
6	RF_rdkit	0	0.5381754083299195	0.41092462309768507	0.7441309717607997	0.5541680897552567	RF	RDKIT descriptors
6	RF_rdkit	1	0.5642688710990494	0.481239404375315	0.7212324072029997	0.554575827355138	RF	RDKIT descriptors
6	RF_rdkit	2	0.5206648044564952	0.37090378991635387	0.7096048963105837	0.6128574630752602	RF	RDKIT descriptors
6	RF_rdkit	3	0.521041709412813	0.35809462959531135	0.7252671831028903	0.5822935629851094	RF	RDKIT descriptors
6	RF_rdkit	4	0.554429997514997	0.4675393588487653	0.7322445680934847	0.5573600524276813	RF	RDKIT descriptors
6	RF_rdkit	5	0.5335266000603075	0.43424384086171686	0.7122403810155187	0.5652095273084926	RF	RDKIT descriptors
6	RF_rdkit	6	0.5111607039972028	0.4186595262591042	0.6491907541806565	0.6757782403997029	RF	RDKIT descriptors
6	RF_rdkit	7	0.5513784296968588	0.43246148317963184	0.7703160412056137	0.5183345254970959	RF	RDKIT descriptors
6	RF_rdkit	8	0.5458074519104962	0.42017796667777096	0.717408200928672	0.6077641153945552	RF	RDKIT descriptors
6	RF_rdkit	9	0.5245437600815395	0.39381050612281987	0.7156943201860047	0.6188235623807588	RF	RDKIT descriptors
6	SVM_cddd	0	0.5076409911994848	0.38199549423213686	0.6757060137230477	0.6323894587898373	SVM	CDDD embedding
6	SVM_cddd	1	0.5725255963379271	0.48971715797448123	0.7277928788773703	0.5464356410359714	SVM	CDDD embedding
6	SVM_cddd	2	0.5394367184046862	0.38381714467913053	0.7348218899726318	0.5848530466108366	SVM	CDDD embedding
6	SVM_cddd	3	0.5207781220695967	0.41824233338387984	0.7216423666039495	0.5864584432743087	SVM	CDDD embedding
6	SVM_cddd	4	0.5223084665808776	0.402315819927495	0.6922648811427323	0.6043757638380143	SVM	CDDD embedding
6	SVM_cddd	5	0.5029035064252322	0.39998590752486396	0.6917080088193988	0.5899163617479604	SVM	CDDD embedding
6	SVM_cddd	6	0.5360662216743622	0.46659216758456434	0.6737629614626125	0.6507698162123305	SVM	CDDD embedding
6	SVM_cddd	7	0.509706368661878	0.3983310532736104	0.6854767983099653	0.6185890535822709	SVM	CDDD embedding
6	SVM_cddd	8	0.5285691311658851	0.440870883947299	0.6755705582150837	0.6521787762919817	SVM	CDDD embedding
6	SVM_cddd	9	0.5206817376991651	0.4204306456050264	0.6957330737124954	0.6397896359359747	SVM	CDDD embedding
6	SVM_maccs	0	0.5055963487325801	0.35389134202691164	0.6928702533985719	0.6134762175195051	SVM	MACCS fingerprint
6	SVM_maccs	1	0.5250342256508661	0.437250723365993	0.6957983146398918	0.5854374552203803	SVM	MACCS fingerprint
6	SVM_maccs	2	0.5594822344617928	0.3771426666151556	0.7848242481647146	0.5264318238894845	SVM	MACCS fingerprint
6	SVM_maccs	3	0.4835692462641418	0.33406041064911385	0.681702276320761	0.6309675109656656	SVM	MACCS fingerprint
6	SVM_maccs	4	0.5444643746339793	0.41038352535154754	0.7257614422309805	0.5651634198403441	SVM	MACCS fingerprint
6	SVM_maccs	5	0.5268551760881837	0.41439484999354015	0.6914194553782508	0.5902584319912803	SVM	MACCS fingerprint
6	SVM_maccs	6	0.5037768345169734	0.4345801284512074	0.6445151727453788	0.6804316223389631	SVM	MACCS fingerprint
6	SVM_maccs	7	0.5228046741213004	0.40378890691665137	0.713858762700601	0.5863507667038459	SVM	MACCS fingerprint
6	SVM_maccs	8	0.5147839685870288	0.46146053470944826	0.6535506372724853	0.6744834045214578	SVM	MACCS fingerprint
6	SVM_maccs	9	0.5362296736456347	0.4197505797371506	0.715646816029275	0.6188741618162517	SVM	MACCS fingerprint
6	SVM_morgan-512	0	0.5884157321894851	0.49423544490493576	0.771592319239569	0.5206550242334016	SVM	MORGAN fingerprint
6	SVM_morgan-512	1	0.6279647572928909	0.529254344635345	0.7943932373927863	0.4596260640204852	SVM	MORGAN fingerprint
6	SVM_morgan-512	2	0.5805178710266765	0.4411667544209621	0.7790752698253499	0.5333443566537035	SVM	MORGAN fingerprint
6	SVM_morgan-512	3	0.5363613357998023	0.4063718408711883	0.736124375272012	0.5696938911687861	SVM	MORGAN fingerprint
6	SVM_morgan-512	4	0.5844376042718676	0.4866249442062722	0.7450105250133991	0.5417915385242338	SVM	MORGAN fingerprint
6	SVM_morgan-512	5	0.578144914619636	0.46114360350201977	0.76717275381546	0.4955557516728786	SVM	MORGAN fingerprint
6	SVM_morgan-512	6	0.5530266164720925	0.4895984445300936	0.7039718392034704	0.6187515562349548	SVM	MORGAN fingerprint
6	SVM_morgan-512	7	0.5465523239810759	0.4382196078320926	0.726637538194658	0.5714087567460826	SVM	MORGAN fingerprint
6	SVM_morgan-512	8	0.5700478187606985	0.49156253721804255	0.7109666475231278	0.6147762049780018	SVM	MORGAN fingerprint
6	SVM_morgan-512	9	0.5809906725340378	0.4596453800578013	0.7733783463843968	0.5549027386644212	SVM	MORGAN fingerprint
6	SVM_rdkit	0	0.5183559754633986	0.37288643996396553	0.736431318620922	0.5633465584918844	SVM	RDKIT descriptors
6	SVM_rdkit	1	0.5632800581291239	0.4374341348294637	0.7323373236742826	0.5407537129432145	SVM	RDKIT descriptors
6	SVM_rdkit	2	0.5351085125109184	0.35493640630221046	0.7581938335005473	0.5580245155529937	SVM	RDKIT descriptors
6	SVM_rdkit	3	0.5126099782865241	0.362575709122555	0.7244824170561956	0.5831970217104094	SVM	RDKIT descriptors
6	SVM_rdkit	4	0.5498584257733945	0.4058083361446525	0.7240376263646047	0.56722659917199	SVM	RDKIT descriptors
6	SVM_rdkit	5	0.5455754663993171	0.45556988759758865	0.7311633574309208	0.541799382098826	SVM	RDKIT descriptors
6	SVM_rdkit	6	0.522509996546102	0.415984311868983	0.6543471809091023	0.6706072940502299	SVM	RDKIT descriptors
6	SVM_rdkit	7	0.5400449791716836	0.39872040685366095	0.7176822572718364	0.5819078117630156	SVM	RDKIT descriptors
6	SVM_rdkit	8	0.5708350827167771	0.5060413953440923	0.7189865560003041	0.6060363165826786	SVM	RDKIT descriptors
6	SVM_rdkit	9	0.5446045229425814	0.39852563971223165	0.7437198521233722	0.5883864582936166	SVM	RDKIT descriptors
6	XGB_cddd	0	0.5495025971144972	0.4446553512917446	0.7374535134817141	0.5621335338296538	XGB	CDDD embedding
6	XGB_cddd	1	0.6013306150229811	0.5097785896124472	0.7668063897221251	0.49650546278916474	XGB	CDDD embedding
6	XGB_cddd	2	0.5245429397638576	0.39437633629529056	0.7182160836692217	0.603404358065861	XGB	CDDD embedding
6	XGB_cddd	3	0.5520577642923213	0.4387326828244582	0.7451218176322479	0.5591105831930061	XGB	CDDD embedding
6	XGB_cddd	4	0.562660561686164	0.44488670578725564	0.7097415337969433	0.5841480619751271	XGB	CDDD embedding
6	XGB_cddd	5	0.5419598849694549	0.42883999468240264	0.7271048554495215	0.54687197494899	XGB	CDDD embedding
6	XGB_cddd	6	0.5540394806192009	0.4725317901532988	0.6777988350667619	0.6465734732971544	XGB	CDDD embedding
6	XGB_cddd	7	0.5282938910532279	0.4606730851402481	0.6894841724506365	0.614116475864186	XGB	CDDD embedding
6	XGB_cddd	8	0.5750104391699322	0.44125649524642707	0.7340462677498852	0.589359746454611	XGB	CDDD embedding
6	XGB_cddd	9	0.537358128950565	0.45481522967232246	0.6986725809705825	0.6367393919619124	XGB	CDDD embedding
6	XGB_maccs	0	0.5005458387867154	0.3900781012814063	0.6846952829685593	0.6225433685045414	XGB	MACCS fingerprint
6	XGB_maccs	1	0.5318575024081209	0.45581192334715626	0.680647462477649	0.6032949069492815	XGB	MACCS fingerprint
6	XGB_maccs	2	0.5583208725643347	0.37481087524015155	0.7970254934078198	0.5115927407176666	XGB	MACCS fingerprint
6	XGB_maccs	3	0.4969662314168932	0.3941705689792263	0.6818548791342289	0.6308022725579323	XGB	MACCS fingerprint
6	XGB_maccs	4	0.5407237719615491	0.38123218552391247	0.7117152702696506	0.5818319416296185	XGB	MACCS fingerprint
6	XGB_maccs	5	0.5084514340987868	0.4233650844918473	0.6592518615887817	0.6274971813299743	XGB	MACCS fingerprint
6	XGB_maccs	6	0.5081004827295478	0.42092159511422267	0.6896820170478938	0.6340722789036848	XGB	MACCS fingerprint
6	XGB_maccs	7	0.5211331147611543	0.41123578815014983	0.7017286073648074	0.600289094550518	XGB	MACCS fingerprint
6	XGB_maccs	8	0.5008490759007984	0.4444637333635133	0.6380230558733524	0.6897674265519886	XGB	MACCS fingerprint
6	XGB_maccs	9	0.5383305331053675	0.3964187935334662	0.7257480712764734	0.608039154016007	XGB	MACCS fingerprint
6	XGB_morgan-512	0	0.5653158602755786	0.4465814190041204	0.7349282695363549	0.5651271503169087	XGB	MORGAN fingerprint
6	XGB_morgan-512	1	0.6013514022545835	0.45291805539965946	0.788172517202445	0.46805602855351547	XGB	MORGAN fingerprint
6	XGB_morgan-512	2	0.5535039874339783	0.3683197265159275	0.7678760947552997	0.5466642386803302	XGB	MORGAN fingerprint
6	XGB_morgan-512	3	0.522335549524386	0.4014060646255597	0.7194609573029775	0.5889548043052435	XGB	MORGAN fingerprint
6	XGB_morgan-512	4	0.5788637348808969	0.44493737688087087	0.7427618733225937	0.5445533687317935	XGB	MORGAN fingerprint
6	XGB_morgan-512	5	0.554476254562832	0.4033491041090338	0.7541403067523419	0.5125488040860169	XGB	MORGAN fingerprint
6	XGB_morgan-512	6	0.5494472207364022	0.44237582039165835	0.710654699789901	0.6114787551564436	XGB	MORGAN fingerprint
6	XGB_morgan-512	7	0.5436396110603734	0.4272936031044092	0.7513275267679999	0.5417882358586039	XGB	MORGAN fingerprint
6	XGB_morgan-512	8	0.5770362192686491	0.5087149476185215	0.732975433212203	0.590556965337351	XGB	MORGAN fingerprint
6	XGB_morgan-512	9	0.5839999090338234	0.4443613197203644	0.7800855485941652	0.5471489587556235	XGB	MORGAN fingerprint
6	XGB_rdkit	0	0.5373822791795646	0.4241151108035641	0.7205601374384266	0.5819647992733976	XGB	RDKIT descriptors
6	XGB_rdkit	1	0.5540300941990112	0.482856542464396	0.7090187815077061	0.5695340585109437	XGB	RDKIT descriptors
6	XGB_rdkit	2	0.5120870986327203	0.38407538795938834	0.7026838377299145	0.6203725447439743	XGB	RDKIT descriptors
6	XGB_rdkit	3	0.522641363586162	0.3846435101770851	0.736252833693406	0.5695436957171465	XGB	RDKIT descriptors
6	XGB_rdkit	4	0.5254400292891294	0.43351826974807217	0.6909539301759213	0.6058727425454437	XGB	RDKIT descriptors
6	XGB_rdkit	5	0.5241309033040259	0.38064008854355036	0.7083091234282869	0.5699959903251492	XGB	RDKIT descriptors
6	XGB_rdkit	6	0.4944376867251909	0.41753134497850697	0.6454684934225184	0.6794855578732988	XGB	RDKIT descriptors
6	XGB_rdkit	7	0.5235778678540222	0.39257843011237537	0.709214425619656	0.5917156292958741	XGB	RDKIT descriptors
6	XGB_rdkit	8	0.5156327136540793	0.4166102890071053	0.665388547807285	0.6625842946587206	XGB	RDKIT descriptors
6	XGB_rdkit	9	0.5179516581693404	0.3422100338521348	0.727735677501916	0.605889287803439	XGB	RDKIT descriptors
6	consensus_consensus	0	0.4791707495502076	0.3592799074294315	0.6577378336057056	0.651680302045155	consensus	consensus
6	consensus_consensus	1	0.5273184272318255	0.41670518272760804	0.6724089897968404	0.6128401268745952	consensus	consensus
6	consensus_consensus	2	0.538622499550332	0.3639772747539345	0.7486709435171355	0.5690571882183699	consensus	consensus
6	consensus_consensus	3	0.4736255751284159	0.36051207125500184	0.6447918272959196	0.6698478252149196	consensus	consensus
6	consensus_consensus	4	0.5135836856025364	0.39519038768665116	0.6825714652276261	0.6153776245110758	consensus	consensus
6	consensus_consensus	5	0.4936245285839512	0.3859660785610459	0.6606577718016323	0.62590669984413	consensus	consensus
6	consensus_consensus	6	0.4883068423014342	0.40775801309186765	0.637381480257234	0.6874666353411487	consensus	consensus
6	consensus_consensus	7	0.5061569893282597	0.3960378060004519	0.6805505986100231	0.6240513977062871	consensus	consensus
6	consensus_consensus	8	0.49357600010701946	0.4334569549529348	0.62314206461679	0.7040701408118974	consensus	consensus
6	consensus_consensus	9	0.5117459603022393	0.37774218479441735	0.6930504562731116	0.6425620890263326	consensus	consensus
7	KNN_cddd	0	0.535820272879144	0.39924350772185324	0.7581838949087996	0.5381757732082822	KNN	CDDD embedding
7	KNN_cddd	1	0.5644726956712561	0.4962243009440517	0.7067615195742474	0.5470307365472564	KNN	CDDD embedding
7	KNN_cddd	2	0.5368438677035398	0.4108127410581508	0.758984790572785	0.5553714652263431	KNN	CDDD embedding
7	KNN_cddd	3	0.5803358387675202	0.4848868451255113	0.7665947714065376	0.5266397526920076	KNN	CDDD embedding
7	KNN_cddd	4	0.5298422585986327	0.4570002416511816	0.6741680447697542	0.6640051936016419	KNN	CDDD embedding
7	KNN_cddd	5	0.5854689276593805	0.40052310505068056	0.7868019685966136	0.512462344385992	KNN	CDDD embedding
7	KNN_cddd	6	0.5828426695361426	0.45250789075622344	0.7827776097963155	0.4861586956358289	KNN	CDDD embedding
7	KNN_cddd	7	0.5629587953845545	0.3824744004828253	0.7832939080649264	0.49456401899044544	KNN	CDDD embedding
7	KNN_cddd	8	0.567614797184306	0.44281165562987446	0.7536723014822804	0.554650076601015	KNN	CDDD embedding
7	KNN_cddd	9	0.5849667423322907	0.439845291923634	0.7685341432831468	0.5609340001605054	KNN	CDDD embedding
7	KNN_maccs	0	0.4917702781434698	0.3981435895268257	0.6484243751695029	0.6622104062922907	KNN	MACCS fingerprint
7	KNN_maccs	1	0.5747392039072836	0.4389715104811698	0.8215992680848083	0.38787089507595507	KNN	MACCS fingerprint
7	KNN_maccs	2	0.5209153335793896	0.4050809841226135	0.7023041830760222	0.6193010359551925	KNN	MACCS fingerprint
7	KNN_maccs	3	0.518559094039504	0.3988641054049977	0.7076463467000947	0.5966401977664252	KNN	MACCS fingerprint
7	KNN_maccs	4	0.5465788193998051	0.42576374454877897	0.712904279896394	0.6242848723265244	KNN	MACCS fingerprint
7	KNN_maccs	5	0.515439532969503	0.42544122652988436	0.6764602325081478	0.6396190465115454	KNN	MACCS fingerprint
7	KNN_maccs	6	0.6174141877418251	0.45270228523339795	0.8404546013297318	0.4076467982097044	KNN	MACCS fingerprint
7	KNN_maccs	7	0.5399471065295401	0.4058613871478971	0.7338103429064402	0.5564073772013578	KNN	MACCS fingerprint
7	KNN_maccs	8	0.5839915673453703	0.46536152240759265	0.798944040988818	0.4995404323131377	KNN	MACCS fingerprint
7	KNN_maccs	9	0.5737981796154624	0.42382729628930726	0.77778941621213	0.5502951895487349	KNN	MACCS fingerprint
7	KNN_morgan-512	0	0.557808548128467	0.48465233216514836	0.7205067051725403	0.5829350866180285	KNN	MORGAN fingerprint
7	KNN_morgan-512	1	0.5449571695755783	0.38043512186472395	0.7344612760491132	0.5108289489782207	KNN	MORGAN fingerprint
7	KNN_morgan-512	2	0.5761329081681432	0.4223315918734256	0.8088049591856923	0.49508439229959533	KNN	MORGAN fingerprint
7	KNN_morgan-512	3	0.5855492616610248	0.38642536348577083	0.8024348831931335	0.48134367624949803	KNN	MORGAN fingerprint
7	KNN_morgan-512	4	0.5311668585752214	0.4083442484121518	0.7022872975699461	0.63539227629993	KNN	MORGAN fingerprint
7	KNN_morgan-512	5	0.5464304498346683	0.4727616794552869	0.6981833088025089	0.616101678660297	KNN	MORGAN fingerprint
7	KNN_morgan-512	6	0.6113957211610371	0.4831896110673175	0.8147997589677213	0.44325797397114597	KNN	MORGAN fingerprint
7	KNN_morgan-512	7	0.5671269026529194	0.41585976923379997	0.7810226383996509	0.49749093322708926	KNN	MORGAN fingerprint
7	KNN_morgan-512	8	0.5885709829088936	0.4734017686215384	0.7859145414518833	0.5157307184208586	KNN	MORGAN fingerprint
7	KNN_morgan-512	9	0.6005387569123005	0.4216818544091758	0.7966501419248049	0.5282208424535455	KNN	MORGAN fingerprint
7	KNN_rdkit	0	0.4897391846597055	0.37755627245172807	0.6516067791824262	0.6588865925804307	KNN	RDKIT descriptors
7	KNN_rdkit	1	0.5578129200696804	0.4312134221555093	0.7260594292503691	0.5219566492286332	KNN	RDKIT descriptors
7	KNN_rdkit	2	0.5572561974215581	0.38846025067462886	0.8050641810766347	0.49974412977768146	KNN	RDKIT descriptors
7	KNN_rdkit	3	0.5332675084439259	0.4076824199520579	0.7123842629723751	0.5912208731591237	KNN	RDKIT descriptors
7	KNN_rdkit	4	0.5552483868947515	0.46234835121347917	0.699128670456917	0.6386646406921613	KNN	RDKIT descriptors
7	KNN_rdkit	5	0.5659574887909395	0.45725769353340473	0.7324833319908016	0.5774551800047276	KNN	RDKIT descriptors
7	KNN_rdkit	6	0.585447140349927	0.4210401773941177	0.7948541200146025	0.47018154582716853	KNN	RDKIT descriptors
7	KNN_rdkit	7	0.5335911644386514	0.4281594201281207	0.7213638834833096	0.5713276745759197	KNN	RDKIT descriptors
7	KNN_rdkit	8	0.554729536206545	0.40969394057012165	0.755383369998577	0.5526256178378353	KNN	RDKIT descriptors
7	KNN_rdkit	9	0.6026524227806307	0.4734534222231299	0.8320458438808316	0.48536657947511386	KNN	RDKIT descriptors
7	MLR_cddd	0	0.5518204877749442	0.4370859492943877	0.7214465211933181	0.5818463530362943	MLR	CDDD embedding
7	MLR_cddd	1	0.6174930121302397	0.5170778413822132	0.7820080539348501	0.4454440187523586	MLR	CDDD embedding
7	MLR_cddd	2	0.5924221467898452	0.4714461851751417	0.8355181086248143	0.46118097869873953	MLR	CDDD embedding
7	MLR_cddd	3	0.6312108452059412	0.48690086611310734	0.8404963665360226	0.4309744618173471	MLR	CDDD embedding
7	MLR_cddd	4	0.5698396643325855	0.490156918793931	0.7126250554293827	0.6245791286925271	MLR	CDDD embedding
7	MLR_cddd	5	0.6229723138304311	0.5164575759157342	0.8142885568363527	0.47780350519373405	MLR	CDDD embedding
7	MLR_cddd	6	0.5715411861174029	0.4737182942394198	0.7540404039525821	0.523194280133878	MLR	CDDD embedding
7	MLR_cddd	7	0.63400366062054	0.49883525260623385	0.8201215636763978	0.4459191766005993	MLR	CDDD embedding
7	MLR_cddd	8	0.576581185219539	0.47494494806557497	0.7697588249880883	0.535435921355856	MLR	CDDD embedding
7	MLR_cddd	9	0.6590280729106598	0.5326913718570019	0.8689994463372434	0.43863869343584927	MLR	CDDD embedding
7	MLR_maccs	0	0.6161253837384172	0.518974396095846	0.8259674848243395	0.45190794842198945	MLR	MACCS fingerprint
7	MLR_maccs	1	0.6508354730688937	0.5380209504467839	0.8254832515879417	0.3820697239499401	MLR	MACCS fingerprint
7	MLR_maccs	2	0.6599408672883821	0.49320378508387597	0.9119017359291826	0.35815927529140834	MLR	MACCS fingerprint
7	MLR_maccs	3	0.6441715608591586	0.48864703201188053	0.90356821818366	0.342369463438437	MLR	MACCS fingerprint
7	MLR_maccs	4	0.6263630612994018	0.5730154308837418	0.8260303417073467	0.49558471540884275	MLR	MACCS fingerprint
7	MLR_maccs	5	0.6609709596931094	0.5203668040151941	0.8720325989814934	0.4011159735794133	MLR	MACCS fingerprint
7	MLR_maccs	6	0.6336178281108544	0.4877318933821573	0.8533665810081433	0.38930623722320634	MLR	MACCS fingerprint
7	MLR_maccs	7	0.6718917947506732	0.5622475253960053	0.8961502855233799	0.3384261166248601	MLR	MACCS fingerprint
7	MLR_maccs	8	0.642839066081695	0.4968723128211465	0.8711196792116965	0.4050343092843047	MLR	MACCS fingerprint
7	MLR_maccs	9	0.7200602315549325	0.5491021235226798	0.9557581387776902	0.32095354743138294	MLR	MACCS fingerprint
7	MLR_morgan-512	0	0.5793590946679696	0.4521733398200469	0.7641095165308068	0.5309287461012391	MLR	MORGAN fingerprint
7	MLR_morgan-512	1	0.6598992130731708	0.5748040148338296	0.7987124758967964	0.42149931392522677	MLR	MORGAN fingerprint
7	MLR_morgan-512	2	0.6177797258224808	0.4631543197899548	0.8824548127969167	0.3989423393380994	MLR	MORGAN fingerprint
7	MLR_morgan-512	3	0.6661203584851872	0.499553733750008	0.8823958033372042	0.3728275893813111	MLR	MORGAN fingerprint
7	MLR_morgan-512	4	0.6321171194384135	0.5810581251032145	0.797028966472822	0.5303823096629392	MLR	MORGAN fingerprint
7	MLR_morgan-512	5	0.6434980252317072	0.5210426096220673	0.8271565891197245	0.461168773335606	MLR	MORGAN fingerprint
7	MLR_morgan-512	6	0.6756949808066031	0.5916199886390443	0.8754903202596466	0.35723100561573806	MLR	MORGAN fingerprint
7	MLR_morgan-512	7	0.6818747308469352	0.5687433903061057	0.8863391226071425	0.35283280302339926	MLR	MORGAN fingerprint
7	MLR_morgan-512	8	0.6441226187702574	0.5411325861715839	0.8560389560559867	0.425455951748514	MLR	MORGAN fingerprint
7	MLR_morgan-512	9	0.6832536529022964	0.49221236251777234	0.9243868595809811	0.36479925130913726	MLR	MORGAN fingerprint
7	MLR_rdkit	0	0.5610797116145019	0.40503651327025825	0.7686552707253402	0.5253310532538947	MLR	RDKIT descriptors
7	MLR_rdkit	1	0.6577970514504087	0.5235510879553456	0.8539928097198378	0.33864998118607226	MLR	RDKIT descriptors
7	MLR_rdkit	2	0.6334474973285306	0.4952316545798938	0.8860272896790754	0.3940659173510417	MLR	RDKIT descriptors
7	MLR_rdkit	3	0.6659968428575344	0.5111580916603526	0.8737976153156695	0.38499055168396	MLR	RDKIT descriptors
7	MLR_rdkit	4	0.623511092883501	0.5030300042586116	0.8228084658743059	0.49951191738437417	MLR	RDKIT descriptors
7	MLR_rdkit	5	0.6581579200197574	0.5229825403142725	0.8611737199677193	0.4159381694152895	MLR	RDKIT descriptors
7	MLR_rdkit	6	0.6348070696259344	0.46151914185429055	0.8436216543870655	0.40317410290443034	MLR	RDKIT descriptors
7	MLR_rdkit	7	0.6263392397611661	0.45211292427308747	0.8367669769332208	0.4231993750510801	MLR	RDKIT descriptors
7	MLR_rdkit	8	0.5753465634670133	0.457742533150989	0.7910013412748421	0.5094416047026266	MLR	RDKIT descriptors
7	MLR_rdkit	9	0.6374976132181966	0.4838591752252559	0.8587031682561819	0.4518623855415905	MLR	RDKIT descriptors
7	NN_cddd	0	0.4925136485521468	0.40353079961980676	0.6529459084180086	0.6574830948421414	NN	CDDD embedding
7	NN_cddd	1	0.5362015029605084	0.45107372746884966	0.6779526237284307	0.5832058318154723	NN	CDDD embedding
7	NN_cddd	2	0.6354073870569159	0.5039990266286347	0.8785302559160789	0.4042766399467632	NN	CDDD embedding
7	NN_cddd	3	0.5588571447297872	0.4468419058387756	0.7388851130048475	0.5602418361787811	NN	CDDD embedding
7	NN_cddd	4	0.5498440585039883	0.42881375504117614	0.7071284908945249	0.6303481285900465	NN	CDDD embedding
7	NN_cddd	5	0.5744355239161731	0.4335432638339882	0.7733902301118486	0.5289417091757196	NN	CDDD embedding
7	NN_cddd	6	0.5727250202208072	0.4430413611302335	0.7846351323533041	0.48371712276224244	NN	CDDD embedding
7	NN_cddd	7	0.5806871231000358	0.46233880125443827	0.7403461643489545	0.5484703031875582	NN	CDDD embedding
7	NN_cddd	8	0.5978143833057601	0.48083116549562965	0.7577122313355302	0.5498628380356363	NN	CDDD embedding
7	NN_cddd	9	0.5785884471209893	0.4408397791096572	0.7673997817500936	0.5622291723149347	NN	CDDD embedding
7	NN_maccs	0	0.48708036962314954	0.38085898930858253	0.650169983843098	0.6603892467033144	NN	MACCS fingerprint
7	NN_maccs	1	0.6205556250493778	0.5383942129447368	0.7693017059021002	0.4633188608278238	NN	MACCS fingerprint
7	NN_maccs	2	0.6135688252572202	0.4570556142040858	0.8854592237475929	0.3948426432371043	NN	MACCS fingerprint
7	NN_maccs	3	0.544231500436037	0.38671225469173987	0.7361489921434754	0.5634926898173462	NN	MACCS fingerprint
7	NN_maccs	4	0.524730351619194	0.444417434962058	0.6733177688326112	0.6648521875902739	NN	MACCS fingerprint
7	NN_maccs	5	0.5914673973239407	0.39411280849774055	0.8174824751508507	0.47369900469586046	NN	MACCS fingerprint
7	NN_maccs	6	0.584011809991336	0.41535415042056156	0.8145149735739834	0.4436470862337206	NN	MACCS fingerprint
7	NN_maccs	7	0.5884223613863834	0.47253025044997443	0.7815867380339435	0.49676478897899257	NN	MACCS fingerprint
7	NN_maccs	8	0.6089301194742633	0.5097620189356256	0.7572957868131255	0.5503574998181099	NN	MACCS fingerprint
7	NN_maccs	9	0.6118050557282235	0.4781250687309375	0.7939268296223791	0.5314408405372255	NN	MACCS fingerprint
7	NN_morgan-512	0	0.5934486857892936	0.48433040137860806	0.8125295302958263	0.469597076377153	NN	MORGAN fingerprint
7	NN_morgan-512	1	0.5862704162910319	0.4676323159163429	0.7706504464759897	0.4614353913286775	NN	MORGAN fingerprint
7	NN_morgan-512	2	0.6400482114660921	0.5030758217719562	0.9567255155913973	0.29351019700057945	NN	MORGAN fingerprint
7	NN_morgan-512	3	0.6362854005861575	0.47591224078223604	0.8581189987560591	0.40686286885352907	NN	MORGAN fingerprint
7	NN_morgan-512	4	0.6071038095251706	0.515960716995493	0.7547346804772586	0.5789003787834164	NN	MORGAN fingerprint
7	NN_morgan-512	5	0.609451328227122	0.4804497596275312	0.8772529891850498	0.39392411774547764	NN	MORGAN fingerprint
7	NN_morgan-512	6	0.7004558375698285	0.5255217638976386	0.9463492926362435	0.2489737003570518	NN	MORGAN fingerprint
7	NN_morgan-512	7	0.6366620759068451	0.5043103402299811	0.8646301850098936	0.3841464579372711	NN	MORGAN fingerprint
7	NN_morgan-512	8	0.6054827289948143	0.45714549014603234	0.7969349090770099	0.5020543130540498	NN	MORGAN fingerprint
7	NN_morgan-512	9	0.6696192777204684	0.4921886913674287	0.8789391963196053	0.4257233749812107	NN	MORGAN fingerprint
7	NN_rdkit	0	0.5051518430235279	0.3980742792005949	0.6699382326486106	0.6394237413863908	NN	RDKIT descriptors
7	NN_rdkit	1	0.583674325510871	0.4590401513495319	0.7525841718510565	0.4863904359611745	NN	RDKIT descriptors
7	NN_rdkit	2	0.6026115395938589	0.4433088000934804	0.8915106389929215	0.38654283225487984	NN	RDKIT descriptors
7	NN_rdkit	3	0.5294423292079171	0.36433916302451186	0.7191768729693789	0.5833882603747127	NN	RDKIT descriptors
7	NN_rdkit	4	0.5835587960651798	0.4779810154555757	0.7573139870614735	0.5760172438098801	NN	RDKIT descriptors
7	NN_rdkit	5	0.6449013137141542	0.4977195459910184	0.850012120825273	0.4309800067606756	NN	RDKIT descriptors
7	NN_rdkit	6	0.6089772908771264	0.44955798183817897	0.8218217482637542	0.4336205572336277	NN	RDKIT descriptors
7	NN_rdkit	7	0.6264801945551006	0.4886226438155721	0.843106224594063	0.4144267235212923	NN	RDKIT descriptors
7	NN_rdkit	8	0.5965017058475783	0.44325356064374044	0.7773698412518278	0.5262037181332948	NN	RDKIT descriptors
7	NN_rdkit	9	0.6155161080639402	0.48482914778247155	0.8127249907290566	0.5089895860536717	NN	RDKIT descriptors
7	RF_cddd	0	0.5039275886010336	0.39944059289657874	0.645230715186858	0.6655296166720914	RF	CDDD embedding
7	RF_cddd	1	0.5734917890537276	0.5122760674525448	0.6930129624416198	0.5644824525421215	RF	CDDD embedding
7	RF_cddd	2	0.6007320455661174	0.49354564689366853	0.8258161997721031	0.47362169563526557	RF	CDDD embedding
7	RF_cddd	3	0.5955210123005675	0.46424945700077735	0.7906952286146712	0.49640858975447566	RF	CDDD embedding
7	RF_cddd	4	0.582313986325911	0.4989194779285686	0.7541061646015682	0.5796014399672141	RF	CDDD embedding
7	RF_cddd	5	0.6224259974428386	0.5038434235148694	0.8055510251684015	0.4889499933468986	RF	CDDD embedding
7	RF_cddd	6	0.5790143564843674	0.43959789710028696	0.7771574796108491	0.49351068931231257	RF	CDDD embedding
7	RF_cddd	7	0.5828288922127031	0.4788154189127365	0.7684505808453418	0.5135384224383481	RF	CDDD embedding
7	RF_cddd	8	0.556251842533343	0.4303977666742562	0.7308985545184616	0.5811577550770373	RF	CDDD embedding
7	RF_cddd	9	0.6141623421988133	0.45675476023542716	0.8120891081940265	0.509757626428112	RF	CDDD embedding
7	RF_maccs	0	0.47681523354671657	0.4179994879616431	0.6155354826778492	0.6956076120529272	RF	MACCS fingerprint
7	RF_maccs	1	0.5342100103665797	0.4644263655858305	0.6867198501670642	0.5723562350564011	RF	MACCS fingerprint
7	RF_maccs	2	0.5031080004056321	0.4206614305984515	0.6837415297042971	0.6391596435155797	RF	MACCS fingerprint
7	RF_maccs	3	0.5376968597721911	0.383667978139715	0.778355959395549	0.5120036346517614	RF	MACCS fingerprint
7	RF_maccs	4	0.5101885928080383	0.4473438450512224	0.6487488232712953	0.6888646162026706	RF	MACCS fingerprint
7	RF_maccs	5	0.5145500297530073	0.39678902752383305	0.6807568300732051	0.635026524169779	RF	MACCS fingerprint
7	RF_maccs	6	0.5654489952580006	0.41460979255854413	0.7701561061374762	0.5025954565648901	RF	MACCS fingerprint
7	RF_maccs	7	0.5330171209165792	0.38532840094669796	0.721852491528715	0.5707467647546168	RF	MACCS fingerprint
7	RF_maccs	8	0.5393316850731289	0.43419521855341214	0.7128373630706886	0.6016019696248003	RF	MACCS fingerprint
7	RF_maccs	9	0.5721093588004298	0.43703928991895946	0.7681430972155833	0.5613806982106742	RF	MACCS fingerprint
7	RF_morgan-512	0	0.5461565859920013	0.4406469746622812	0.7068616683003006	0.5985823497177172	RF	MORGAN fingerprint
7	RF_morgan-512	1	0.5621578863652433	0.5032693919120357	0.6895949292509735	0.5687679204681513	RF	MORGAN fingerprint
7	RF_morgan-512	2	0.5769680938162884	0.43290095236490433	0.8667995358793597	0.4200794149479702	RF	MORGAN fingerprint
7	RF_morgan-512	3	0.6132014684705639	0.45128078869770105	0.8407819305875265	0.43058773595242916	RF	MORGAN fingerprint
7	RF_morgan-512	4	0.5583563307436292	0.4912738612363121	0.7095950564321456	0.6277648335540971	RF	MORGAN fingerprint
7	RF_morgan-512	5	0.5789233744650509	0.4983738827575306	0.7294439560634779	0.5809545308007409	RF	MORGAN fingerprint
7	RF_morgan-512	6	0.6730402313527396	0.5809740257765457	0.8916074712512541	0.3333473345935456	RF	MORGAN fingerprint
7	RF_morgan-512	7	0.5766818175290233	0.4060613384222751	0.7712238580840151	0.5100208840597995	RF	MORGAN fingerprint
7	RF_morgan-512	8	0.5850282939687993	0.4618407689536188	0.7532582018087897	0.5551393306006837	RF	MORGAN fingerprint
7	RF_morgan-512	9	0.5952828312728513	0.43698333814933754	0.8073095371826411	0.5155113125311768	RF	MORGAN fingerprint
7	RF_rdkit	0	0.4599011338766811	0.3657179215711457	0.606938505375459	0.7040509273770056	RF	RDKIT descriptors
7	RF_rdkit	1	0.5646207006457393	0.4453861703505484	0.7170031818568507	0.5338076873287194	RF	RDKIT descriptors
7	RF_rdkit	2	0.531908632510543	0.4144811672047415	0.7797814345930966	0.5306714575668048	RF	RDKIT descriptors
7	RF_rdkit	3	0.5289827483663118	0.37028089234450867	0.7340695930272517	0.5659552102403356	RF	RDKIT descriptors
7	RF_rdkit	4	0.5191548940961682	0.43943162115218737	0.6664930067409013	0.6716118844558316	RF	RDKIT descriptors
7	RF_rdkit	5	0.554330205654691	0.43069886736098484	0.724091030639116	0.5870821810878581	RF	RDKIT descriptors
7	RF_rdkit	6	0.5478578464701362	0.42870027229858465	0.7266774539161334	0.5571714697147994	RF	RDKIT descriptors
7	RF_rdkit	7	0.5229577111705853	0.40421752136700606	0.7114232667296716	0.5830607446897144	RF	RDKIT descriptors
7	RF_rdkit	8	0.537206683817464	0.4170475814539152	0.7063432100919375	0.6088279444648848	RF	RDKIT descriptors
7	RF_rdkit	9	0.5531684399322125	0.36112335389089334	0.7597532791149351	0.5709097551221649	RF	RDKIT descriptors
7	SVM_cddd	0	0.470460040034266	0.38544815772335106	0.604167374650629	0.7067472181652201	SVM	CDDD embedding
7	SVM_cddd	1	0.5091882172441401	0.4339735908799529	0.6314642037884755	0.6384066665819821	SVM	CDDD embedding
7	SVM_cddd	2	0.5422708648154078	0.4220408272447287	0.7516671776617735	0.5639037440241923	SVM	CDDD embedding
7	SVM_cddd	3	0.5421769456673191	0.4045014852927533	0.7095850607083238	0.5944270286864259	SVM	CDDD embedding
7	SVM_cddd	4	0.5088733977281179	0.42827076323538193	0.6364541071203021	0.7005457890814452	SVM	CDDD embedding
7	SVM_cddd	5	0.5392859885018932	0.4551286232177465	0.7131926417870592	0.5994184003623165	SVM	CDDD embedding
7	SVM_cddd	6	0.550942939006883	0.4087835353318221	0.7409375000148409	0.5396211400136339	SVM	CDDD embedding
7	SVM_cddd	7	0.5102105243233782	0.3885320375443875	0.7007662238612599	0.5954585937710242	SVM	CDDD embedding
7	SVM_cddd	8	0.5222363367474028	0.41087502193230074	0.7047658082626589	0.6105731202575371	SVM	CDDD embedding
7	SVM_cddd	9	0.5703840721594472	0.4268446777974271	0.7560117516412375	0.5751255968382905	SVM	CDDD embedding
7	SVM_maccs	0	0.43035238532050785	0.33902481745183	0.5742908747435195	0.7350332170692495	SVM	MACCS fingerprint
7	SVM_maccs	1	0.5290009606567593	0.44509979656589893	0.6793215238128446	0.5815209778310675	SVM	MACCS fingerprint
7	SVM_maccs	2	0.49788879692115323	0.3737361046339771	0.700324764156653	0.6214439842830141	SVM	MACCS fingerprint
7	SVM_maccs	3	0.5354947451345689	0.39915518451394316	0.7217498486815763	0.5804019313205906	SVM	MACCS fingerprint
7	SVM_maccs	4	0.49993133128259676	0.41407951884676564	0.6347674587161699	0.7021308357342793	SVM	MACCS fingerprint
7	SVM_maccs	5	0.5213752050486989	0.39345146490787464	0.6831459287598964	0.6324602988460324	SVM	MACCS fingerprint
7	SVM_maccs	6	0.5920527092413639	0.4597126878768294	0.7946097100833026	0.47050732380282867	SVM	MACCS fingerprint
7	SVM_maccs	7	0.5165274782932444	0.41160707498957105	0.6899796951876489	0.6078165358106253	SVM	MACCS fingerprint
7	SVM_maccs	8	0.5238503497516277	0.4121004332184204	0.6999695495858372	0.6158555458034332	SVM	MACCS fingerprint
7	SVM_maccs	9	0.5854526901113133	0.44451934467604337	0.7705249427868753	0.5586563538119913	SVM	MACCS fingerprint
7	SVM_morgan-512	0	0.49098484162671574	0.40320289527939757	0.6346748444960526	0.67638386088669	SVM	MORGAN fingerprint
7	SVM_morgan-512	1	0.5738944434317992	0.464888089091021	0.7209619336967545	0.5286455498018956	SVM	MORGAN fingerprint
7	SVM_morgan-512	2	0.5564862650539725	0.42727826840228733	0.7828450959737916	0.5269763495336715	SVM	MORGAN fingerprint
7	SVM_morgan-512	3	0.5853466056259802	0.42098231642042183	0.7781608394206311	0.5122482679784792	SVM	MORGAN fingerprint
7	SVM_morgan-512	4	0.5466858277645213	0.45444688524658083	0.6881114003128469	0.6499631685623577	SVM	MORGAN fingerprint
7	SVM_morgan-512	5	0.5748960804264138	0.47178394632349274	0.74597191608446	0.561749677514442	SVM	MORGAN fingerprint
7	SVM_morgan-512	6	0.6311758413747566	0.5022735277642278	0.8107316803020326	0.44880342580911514	SVM	MORGAN fingerprint
7	SVM_morgan-512	7	0.5832844387017243	0.5082940979955799	0.7697697401250321	0.5118668221448377	SVM	MORGAN fingerprint
7	SVM_morgan-512	8	0.5944145386571542	0.47740983950730165	0.757818929400988	0.5497360560094342	SVM	MORGAN fingerprint
7	SVM_morgan-512	9	0.6051898541908509	0.4381307486954702	0.8206318405804627	0.4993892145349884	SVM	MORGAN fingerprint
7	SVM_rdkit	0	0.47661822759752276	0.3854645941400596	0.6247027209162274	0.6864733971610074	SVM	RDKIT descriptors
7	SVM_rdkit	1	0.523808097213503	0.43455420475327955	0.66676383193248	0.5968496792331124	SVM	RDKIT descriptors
7	SVM_rdkit	2	0.5542219746734722	0.4086266831194427	0.7689661530489983	0.543600002735968	SVM	RDKIT descriptors
7	SVM_rdkit	3	0.49314494779008233	0.3686502797600726	0.668941994382538	0.6395566654016258	SVM	RDKIT descriptors
7	SVM_rdkit	4	0.5246985464534445	0.4279778604808131	0.674385345274733	0.6637885603500377	SVM	RDKIT descriptors
7	SVM_rdkit	5	0.5921228776622008	0.4283952335937853	0.7698062069224495	0.5332975230291199	SVM	RDKIT descriptors
7	SVM_rdkit	6	0.549712367454702	0.4104361896724482	0.747787147539006	0.5310697872157495	SVM	RDKIT descriptors
7	SVM_rdkit	7	0.5522239633583917	0.4284868073580206	0.7327913275792669	0.5576385231750941	SVM	RDKIT descriptors
7	SVM_rdkit	8	0.5242611151646079	0.3847093528780714	0.7034277554125066	0.6120504311335462	SVM	RDKIT descriptors
7	SVM_rdkit	9	0.5698599514661791	0.41568048037268945	0.7754217498622236	0.5530289123852989	SVM	RDKIT descriptors
7	XGB_cddd	0	0.48001885249079485	0.4042022109957406	0.6214552107886018	0.6897246534247763	XGB	CDDD embedding
7	XGB_cddd	1	0.5390834591210384	0.4436678453775711	0.6676265359774025	0.5958057581355778	XGB	CDDD embedding
7	XGB_cddd	2	0.5532625666789526	0.4616225149884614	0.7644403212503381	0.5489565739947555	XGB	CDDD embedding
7	XGB_cddd	3	0.5709953239016196	0.40212924078223633	0.7585419411421749	0.5365325109842227	XGB	CDDD embedding
7	XGB_cddd	4	0.5466593835509014	0.46085121884397884	0.6974245585137572	0.6404239890954393	XGB	CDDD embedding
7	XGB_cddd	5	0.5884078266242205	0.44882489386852487	0.7668853546411805	0.5368323941875186	XGB	CDDD embedding
7	XGB_cddd	6	0.5486285711909848	0.43405132468229146	0.7350380099247459	0.5469232076157664	XGB	CDDD embedding
7	XGB_cddd	7	0.5681303287340175	0.4820891549830604	0.7338375125260106	0.5563745282069502	XGB	CDDD embedding
7	XGB_cddd	8	0.5555316296670783	0.43961540431580315	0.7106521327763518	0.6040408345734383	XGB	CDDD embedding
7	XGB_cddd	9	0.5902965502484959	0.44039864832969844	0.7750805937508513	0.5534221264625365	XGB	CDDD embedding
7	XGB_maccs	0	0.4523132587274983	0.3530322588963264	0.5833591099706044	0.7265993325700093	XGB	MACCS fingerprint
7	XGB_maccs	1	0.5138471768854477	0.41125857444385083	0.6698719923475522	0.5930822989209381	XGB	MACCS fingerprint
7	XGB_maccs	2	0.5021860071455836	0.3785106244803136	0.690023357774154	0.6324987936875692	XGB	MACCS fingerprint
7	XGB_maccs	3	0.5249301253448304	0.39664840162775317	0.7229245982350124	0.579034909781962	XGB	MACCS fingerprint
7	XGB_maccs	4	0.4999442656369661	0.42208070177375223	0.6276205113200619	0.708800587497973	XGB	MACCS fingerprint
7	XGB_maccs	5	0.5223968261009473	0.3935990843162114	0.7027196049774684	0.6110968786329684	XGB	MACCS fingerprint
7	XGB_maccs	6	0.568889726724972	0.41897602553417457	0.7907337322250396	0.47566028497222	XGB	MACCS fingerprint
7	XGB_maccs	7	0.4997459902594367	0.3889093157212882	0.6741117088608692	0.6256477923068521	XGB	MACCS fingerprint
7	XGB_maccs	8	0.5286210780984534	0.405676255852077	0.7043278378878004	0.6110569815311945	XGB	MACCS fingerprint
7	XGB_maccs	9	0.5723970195435786	0.4251574482268632	0.7624102929223064	0.5679032731056439	XGB	MACCS fingerprint
7	XGB_morgan-512	0	0.5122874135367226	0.40381812013355756	0.6613018709871255	0.6486603983488984	XGB	MORGAN fingerprint
7	XGB_morgan-512	1	0.5186672282714152	0.4489713810571567	0.6447221081497766	0.6230636093159007	XGB	MORGAN fingerprint
7	XGB_morgan-512	2	0.5391516323890161	0.39330530523738005	0.7964591896058852	0.5103810256902022	XGB	MORGAN fingerprint
7	XGB_morgan-512	3	0.5628747032494078	0.42127503806654865	0.7534741072146914	0.5427046948213334	XGB	MORGAN fingerprint
7	XGB_morgan-512	4	0.5306861840193005	0.42222730944790454	0.673295900062065	0.6648739578506881	XGB	MORGAN fingerprint
7	XGB_morgan-512	5	0.54043838828182	0.46230550819529403	0.7031310555879827	0.6106413305857814	XGB	MORGAN fingerprint
7	XGB_morgan-512	6	0.6343454923931727	0.5082524479372663	0.8525683094084129	0.39044823524611594	XGB	MORGAN fingerprint
7	XGB_morgan-512	7	0.541410723732013	0.40130560435371376	0.7317961196742445	0.5588392543376195	XGB	MORGAN fingerprint
7	XGB_morgan-512	8	0.5628608594443957	0.4682330400903929	0.7263410931608876	0.5863647870742517	XGB	MORGAN fingerprint
7	XGB_morgan-512	9	0.5845912012362228	0.4207724993835611	0.79355360079949	0.5318812808173694	XGB	MORGAN fingerprint
7	XGB_rdkit	0	0.4487121888798622	0.38104138236216745	0.5907949312046817	0.7195850764597055	XGB	RDKIT descriptors
7	XGB_rdkit	1	0.5158983690734773	0.4278170641224426	0.6619169940225177	0.6026895347967609	XGB	RDKIT descriptors
7	XGB_rdkit	2	0.5095780829809035	0.37982143679953095	0.7400214730187938	0.5773120879616498	XGB	RDKIT descriptors
7	XGB_rdkit	3	0.5017719277222311	0.36244064763472483	0.7054968871767154	0.5990868685294329	XGB	RDKIT descriptors
7	XGB_rdkit	4	0.5058052953890994	0.4298949900006295	0.6483773803534019	0.689220797041816	XGB	RDKIT descriptors
7	XGB_rdkit	5	0.5488509598553096	0.4303633339256443	0.709899330090158	0.6031093922801241	XGB	RDKIT descriptors
7	XGB_rdkit	6	0.5549380835454553	0.4163722206511662	0.740399228171029	0.5402898036038015	XGB	RDKIT descriptors
7	XGB_rdkit	7	0.5012497420186262	0.36979334172314804	0.6853388938342703	0.6130744434087287	XGB	RDKIT descriptors
7	XGB_rdkit	8	0.5111400394930685	0.38894661335448943	0.6967975646441521	0.6193292384634945	XGB	RDKIT descriptors
7	XGB_rdkit	9	0.5424333459434417	0.4094592395842811	0.741416180014036	0.5913724970555769	XGB	RDKIT descriptors
7	consensus_consensus	0	0.434545350611166	0.36195760681714884	0.5672198753365477	0.7415178949565018	consensus	consensus
7	consensus_consensus	1	0.4999864344293325	0.41178020012353755	0.6416104044605865	0.6266933401732264	consensus	consensus
7	consensus_consensus	2	0.483646466374915	0.3866656675593374	0.6581383229765524	0.6656775466487153	consensus	consensus
7	consensus_consensus	3	0.49161312831248183	0.3616133363944485	0.6756524588066612	0.6322888486072102	consensus	consensus
7	consensus_consensus	4	0.4871032228550193	0.4163534370424662	0.611033033946647	0.7239894912885285	consensus	consensus
7	consensus_consensus	5	0.5034649370078197	0.408449568319615	0.6629143949129702	0.6539074998507416	consensus	consensus
7	consensus_consensus	6	0.5417256480675084	0.3989067172600649	0.7408474732838339	0.5397330087902594	consensus	consensus
7	consensus_consensus	7	0.4954105095802365	0.3991044345510295	0.6727255272792512	0.6271857765863329	consensus	consensus
7	consensus_consensus	8	0.5101693098857077	0.3884888717618329	0.6806366503612509	0.6367823581127364	consensus	consensus
[truncated: 501 more rows]
