# Supplementary material for: Uncertainty-aware machine learning to predict non-cancer human toxicity for the global chemicals market
Source: Nat Commun. 2026 Jan 7;17:647. doi: 10.1038/s41467-025-67374-4 (PMC12816579; doi:10.1038/s41467-025-67374-4)
Supplement: Supplementary file 4 — Source Data [file 41467_2025_67374_MOESM4_ESM.zip › Source Data/Figure S1-4a.csv]

ID	y	yhat	y_mg	yhat_mg	p	res	casrn	name	canonical order SMILES	Kingdom	Superclass	Class	Subclass
1	-5.648279391587241	-4.42128112151603	-0.4508444450910295	0.7761538225124607	337.1	-1.2269982700712116	100-00-5	1-Chloro-4-nitrobenzene	O=[N+]([O-])c1ccc(Cl)cc1	Organic compounds	Benzenoids	Benzene and substituted derivatives	Nitrobenzenes
2	-3.5334814705618554	-3.6916876060315538	1.6067939646693923	1.4485878235259102	337.15	0.15820613546969842	100-01-6	4-Nitroaniline	Nc1ccc([N+](=O)[O-])cc1	Organic compounds	Benzenoids	Benzene and substituted derivatives	Nitrobenzenes
12	-3.824716560426821	-3.4516477521860067	1.3373876205539783	1.7104564285225456	336.95	-0.37306880824081423	1001354-72-8	4-Octanol, 3-amino-	CCCCC(O)C(N)CC	Organic compounds	Organic nitrogen compounds	Organonitrogen compounds	Amines
14	-4.050020922204971	-3.392518833544756	1.93802317536704	2.5955252622927576	336.85	-0.6575020886602152	10016-20-3	alpha-Cyclodextrin	OCC1OC2OC3C(CO)OC(OC4C(CO)OC(OC5C(CO)OC(OC6C(CO)OC(OC7C(CO)OC(OC1C(O)C2O)C(O)C7O)C(O)C6O)C(O)C5O)C(O)C4O)C(O)C3O	Organic compounds	Organic oxygen compounds	Organooxygen compounds	Carbohydrates and carbohydrate conjugates
37	-3.575950040372425	-3.420798835891099	1.4929479256233045	1.6480991314592242	337.25	-0.15515120448132613	100-37-8	N,N-Diethylethanolamine	CCN(CC)CCO	Organic compounds	Organic nitrogen compounds	Organonitrogen compounds	Amines
40	-3.226584457223344	-3.451934346273511	2.3078186356359613	2.082468752011246	336.9	0.22534988905016684	100402-60-6	d-Glucose, ether with glycerol	O=CC(OC(C=O)C(O)C(O)C(O)CO)C(O)C(O)C(O)CO.OCC(O)CO	Organic compounds	Organic oxygen compounds	Organooxygen compounds	Carbohydrates and carbohydrate conjugates
41	-3.403502711328085	-3.447492667804969	1.6306603236982045	1.5866703719956115	337.1	0.043989956476884196	100-40-3	4-Vinylcyclohexene	C=CC1CC=CCC1	Organic compounds	Hydrocarbons	Unsaturated hydrocarbons	Olefins
44	-3.8361923736436183	-3.62182577581835	1.1814752403484916	1.3958418502046204	337.05	-0.21436659782526846	100-42-5	Styrene	C=Cc1ccccc1	Organic compounds	Benzenoids	Benzene and substituted derivatives	Styrenes
45	-3.439758614579289	-2.95027192250125	1.759681145981799	2.249167838720042	336.9	-0.4894866920780392	10042-59-8	2-Propyl-1-heptanol	CCCCCC(CO)CCC	Organic compounds	Lipids and lipid-like molecules	Fatty Acyls	Fatty alcohols
53	-3.442628873060653	-3.8050434560447703	1.5873876205060655	1.2249730418329985	337.15	0.3624145829841172	100-46-9	Benzylamine	NCc1ccccc1	Organic compounds	Benzenoids	Benzene and substituted derivatives	Phenylmethylamines
54	-3.736202634253528	-3.611249835992929	1.277157115943604	1.4021099227072162	336.95	-0.12495279826059891	100-47-0	Benzonitrile	N#Cc1ccccc1	Organic compounds	Benzenoids	Benzene and substituted derivatives	Benzonitriles
58	-3.286708306074007	-3.6145950907720334	1.7472780591655983	1.419391280618999	337.05	0.32788678469802646	100-51-6	Benzyl alcohol	OCc1ccccc1	Organic compounds	Benzenoids	Benzene and substituted derivatives	Benzyl alcohols
60	-4.598536853312987	-3.9716426997142804	0.4956127155063549	1.1225068750540719	337.1	-0.6268941535987063	100-53-8	Benzenemethanethiol	SCc1ccccc1	Organic compounds	Benzenoids	Benzene and substituted derivatives
61	-3.2053490430517377	-3.1619138238266506	2.272470863519841	2.315906076350184	336.75	-0.043435219225087085	100545-48-0	Reaction products of 12-hydroxyoctadecanoic acid with ethane-1,2-diamine	CCCCCCC(O)CCCCCCCCCCC(=O)O.NCCN	Organic compounds	Lipids and lipid-like molecules	Fatty Acyls	Fatty acids and conjugates
76	-4.112084636004799	-3.891425471353565	1.526222878109704	1.746882031092548	337.2	-0.22065916465123436	100784-20-1	Halosulfuron-methyl	COC(=O)c1c(Cl)nn(C)c1S(=O)(=O)NC(=O)Nc1nc(OC)cc(OC)n1	Organic compounds	Organic nitrogen compounds	Organonitrogen compounds	Sulfonylureas
77	-2.7098003823869625	-3.2198996443606154	2.4112963614503844	1.9011971030829726	337.2	0.5100992619736529	100-79-8	Solketal	CC1(C)OCC(CO)O1	Organic compounds	Organic oxygen compounds	Organooxygen compounds	Ethers
79	-3.6304444488907537	-3.7003006072326436	1.5462861998001427	1.4764300465724167	337.1	0.06985615834188996	100-86-7	2-Methyl-1-phenylpropan-2-ol	CC(C)(O)Cc1ccccc1	Organic compounds	Benzenoids	Benzene and substituted derivatives	Phenylpropanes
81	-3.454176527762949	-3.5285367730773642	1.6925405079810267	1.6181802669165055	337.0	0.07436024531441543	100-97-0	Methenamine	C1N2CN3CN1CN(C2)C3	Organic compounds	Organoheterocyclic compounds	Triazinanes	1,3,5-triazinanes
89	-4.609722883094446	-4.180142222020051	0.8820434966663925	1.3116241153076158	337.05	-0.42958066107439485	101-02-0	Triphenyl phosphite	c1ccc(OP(Oc2ccccc2)Oc2ccccc2)cc1	Organic compounds	Benzenoids	Benzene and substituted derivatives	Phenoxy compounds
94	-3.990583518598084	-4.290707371269589	1.4495790687049444	1.149455222627676	337.15	0.30012385267150465	101-05-3	Anilazine	Clc1nc(Cl)nc(Nc2ccccc2Cl)n1	Organic compounds	Benzenoids	Benzene and substituted derivatives	Aniline and substituted anilines
98	-3.6404669137337167	-4.012263570291336	1.6619094770981193	1.2901128162959528	337.15	0.3717966565576192	101-10-0	Cloprop	CC(Oc1cccc(Cl)c1)C(=O)O	Organic compounds	Benzenoids	Benzene and substituted derivatives	2-phenoxypropionic acids
100	-4.6659884455572245	-4.148299170654735	0.7607813636354771	1.2784706349483694	337.25	-0.5176892749024891	101-14-4	4,4'-Methylenebis(2-chloroaniline)	Nc1ccc(Cc2ccc(N)c(Cl)c2)cc1Cl	Organic compounds	Benzenoids	Benzene and substituted derivatives	Diphenylmethanes
103	-5.146256514888593	-3.897224614417342	0.4507768549742693	1.6998087626530658	337.0	-1.2490319004712513	101200-48-0	Tribenuron-methyl	COC(=O)c1ccccc1S(=O)(=O)NC(=O)N(C)c1nc(C)nc(OC)n1	Organic compounds	Organic nitrogen compounds	Organonitrogen compounds	Sulfonylureas
104	-3.8717853995571603	-4.302818090044515	1.627333705422087	1.1963010300008854	337.45	0.43103269048735493	101-20-2	Triclocarban	O=C(Nc1ccc(Cl)cc1)Nc1ccc(Cl)c(Cl)c1	Organic compounds	Benzenoids	Benzene and substituted derivatives	N-phenylureas
105	-4.214994235651407	-4.242022214849526	1.2975220656782236	1.270494084106693	337.45	0.02702797919811939	101205-02-1	Cycloxydim	CCCC(=NOCC)C1C(=O)CC(C2CCCSC2)CC1=O	Organic compounds	Organic oxygen compounds	Organooxygen compounds	Carbonyl compounds
106	-3.650021735919272	-4.4763723422845825	1.6797096186341167	0.8533590178124886	337.3	0.8263506063653105	101-21-3	Chlorpropham	CC(C)OC(=O)Nc1cccc(Cl)c1	Organic compounds	Benzenoids	Benzene and substituted derivatives	Phenylcarbamic acid esters
109	-4.424201028545263	-3.8982827918512397	1.106720612301987	1.6326388544503883	337.15	-0.5259182366940234	101238-01-1	2,2,6,6-Tetramethylpiperidin-4-yl dodecanoate	CCCCCCCCCCCC(=O)OC1CC(C)(C)NC(C)(C)C1	Organic compounds	Lipids and lipid-like molecules	Fatty Acyls	Fatty acid esters
129	-3.716434006587412	-3.6182029546944214	1.4484806887496946	1.5467117484829918	337.15	-0.09823105189299053	101-39-3	2-Methylcinnamic aldehyde	CC(C=O)=Cc1ccccc1	Organic compounds	Phenylpropanoids and polyketides	Cinnamaldehydes
131	-3.122369436123575	-3.2041953827005427	2.0542339883025766	1.9724080302789946	336.85	0.08182594657696773	101-41-7	Methyl phenylacetate	COC(=O)Cc1ccccc1	Organic compounds	Benzenoids	Benzene and substituted derivatives
133	-3.049808438981631	-3.5161292592527333	2.1761104949799246	1.7097896875251917	337.35	0.4663208202711022	101-43-9	Cyclohexyl methacrylate	C=C(C)C(=O)OC1CCCCC1	Organic compounds	Organic acids and derivatives	Carboxylic acids and derivatives	Carboxylic acid derivatives
136	-3.427811323190305	-3.79305388423208	2.333020380402778	1.9677778146520712	337.15	0.3652425610417751	10149-98-1	5-oxo-4-[(E)-2-{4-[2-(sulfooxy)ethanesulfonyl]phenyl}diazen-1-yl]-1-(4-sulfophenyl)-4,5-dihydro-1H-pyrazole-3-carboxylic acid	O=C(O)c1[nH]n(-c2ccc(S(=O)(=O)O)cc2)c(=O)c1N=Nc1ccc(S(=O)(=O)CCOS(=O)(=O)O)cc1	Organic compounds	Organoheterocyclic compounds	Azoles	Pyrazoles
140	-4.124262386887316	-4.276107790858512	1.1411262524861918	0.9892808578258047	337.15	0.15184540397119584	101-54-2	N-Phenyl-1,4-benzenediamine	Nc1ccc(Nc2ccccc2)cc1	Organic compounds	Benzenoids	Benzene and substituted derivatives	Aniline and substituted anilines
146	-4.006418874916511	-4.2798698122703085	1.3483098163140186	1.0748588504388694	337.25	0.27345093735379766	101-72-4	N-Isopropyl-N'-phenyl-p-phenylenediamine	CC(C)Nc1ccc(Nc2ccccc2)cc1	Organic compounds	Organic nitrogen compounds	Organonitrogen compounds	Amines
151	-4.133641186611433	-4.034426259862517	1.1248117092631251	1.224026632873435	337.05	-0.09921492674891574	101-83-7	Dicyclohexylamine	C1CCC(NC2CCCCC2)CC1	Organic compounds	Organic nitrogen compounds	Organonitrogen compounds	Cyclohexylamines
156	-4.423618255605103	-4.156735381568084	1.2124311129814402	1.4793139947727594	337.3	-0.2668828740370186	10193-99-4	Acetic acid, mercapto-, 2,2-bis[[(mercaptoacetyl)oxy]methyl]-1,3-propanediyl ester	O=C(CS)OCC(COC(=O)CS)(COC(=O)CS)COC(=O)CS	Organic compounds	Organic acids and derivatives	Carboxylic acids and derivatives	Tetracarboxylic acids and derivatives
158	-4.057533312171675	-4.425488281759129	1.2855994515296092	0.9176444531452816	337.2	0.367954969587454	101-96-2	N,N'-Bis(1-methylpropyl)-1,4-benzenediamine	CCC(C)Nc1ccc(NC(C)CC)cc1	Organic compounds	Organic nitrogen compounds	Organonitrogen compounds	Amines
159	-3.4405880068816606	-3.2120577834965696	1.774795725419232	2.0033259513724486	336.9	-0.228530223385091	101-97-3	Ethyl phenylacetate	CCOC(=O)Cc1ccccc1	Organic compounds	Benzenoids	Benzene and substituted derivatives
161	-4.7652807479140105	-3.588802135133112	0.48319032219016445	1.659668933646104	336.95	-1.1764786127808984	102-01-2	Acetoacetanilide	CC(=O)CC(=O)Nc1ccccc1	Organic compounds	Benzenoids	Benzene and substituted derivatives	Anilides
162	-4.706593619852678	-4.007716376757018	0.618240101166204	1.317117353458778	337.3	-0.6988772430956605	102-06-7	1,3-Diphenylguanidine	N=C(Nc1ccccc1)Nc1ccccc1	Organic compounds	Benzenoids	Benzene and substituted derivatives
163	-3.87199009544094	-4.519767321647409	1.4865538603296318	0.8387766634999384	337.15	0.6477772262064692	102-08-9	Thiocarbanilide	S=C(Nc1ccccc1)Nc1ccccc1	Organic compounds	Benzenoids	Benzene and substituted derivatives	N-phenylthioureas
164	-4.189358964927662	-3.8479633592240154	1.141501050046978	1.4828966445661738	337.1	-0.34139560570364624	102-09-0	Diphenylcarbonate	O=C(Oc1ccccc1)Oc1ccccc1	Organic compounds	Benzenoids	Benzene and substituted derivatives	Phenoxy compounds
180	-3.1795089241089807	-3.742832260625766	2.280576675068488	1.7172533402284462	336.95	0.5633233365167851	10217-34-2	Triethoxy[2-(7-oxabicyclo[4.1.0]hept-3-yl)ethyl]silane	CCO[Si](CCC1CCC2OC2C1)(OCC)OCC	Organic compounds	Organometallic compounds	Organometalloid compounds	Organosilicon compounds
182	-3.558781420345084	-3.300319475659733	1.8219759650462037	2.0804379117763503	337.2	-0.2584619446853509	102-20-5	2-Phenylethyl phenylacetate	O=C(Cc1ccccc1)OCCc1ccccc1	Organic compounds	Benzenoids	Benzene and substituted derivatives
184	-5.078777826144643	-4.0627667308587085	0.3048041784618414	1.3208152810502676	337.0	-1.0160110952859345	10222-01-2	2,2-Dibromo-3-nitrilopropionamide	N#CC(Br)(Br)C(N)=O	Organic compounds	Organic acids and derivatives	Carboxylic acids and derivatives	Carboxylic acid derivatives
188	-4.194544871159728	-3.6479316677325833	1.0448422089694736	1.591455394475814	337.2	-0.5466132034271447	102-24-9	Trimethoxycyclotriboroxane	COB1OB(OC)OB(OC)O1	Organic compounds	Organoheterocyclic compounds	Organoboroxines
192	-2.641733075595365	-3.4514043192199795	3.1220983249062053	2.3124270744749262	337.1	0.8096712436246145	10236-47-2	Naringin	CC1OC(OC2C(Oc3cc(O)c4c(c3)OC(c3ccc(O)cc3)CC4=O)OC(CO)C(O)C2O)C(O)C(O)C1O	Organic compounds	Phenylpropanoids and polyketides	Flavonoids	Flavonoid glycosides
200	-3.2768538625269086	-3.5846849342835916	2.1891532102479587	1.881322131803436	337.0	0.307831071756683	102-60-3	N,N,N?,N?-Tetrakis(2-hydroxypropyl)ethylenediamine	CC(O)CN(CCN(CC(C)O)CC(C)O)CC(C)O	Organic compounds	Organic nitrogen compounds	Organonitrogen compounds	Amines
201	-6.207475002879442	-4.425789817514106	-1.0578495068588705	0.7238356647498575	337.15	-1.781685185365336	10265-92-6	Methamidophos	COP(N)(=O)SC	Organic compounds	Organophosphorus compounds	Organothiophosphorus compounds	Phosphoramidothioic-acid-O,S-diesters
205	-2.9275683364404834	-3.3354584147395614	2.4112963614503844	2.00340628666815	337.25	0.407890078299078	102-76-1	Triacetin	CC(=O)OCC(COC(C)=O)OC(C)=O	Organic compounds	Lipids and lipid-like molecules	Glycerolipids	Triradylcglycerols
206	-3.662521601717368	-4.193290298571837	1.73950580069133	1.208737084188884	337.05	0.5307686968544689	102-77-2	N-Oxydiethylenebenzothiazole-2-sulfenamide	c1ccc2sc(SN3CCOCC3)nc2c1	Organic compounds	Organoheterocyclic compounds	Benzothiazoles
210	-3.910821373769251	-3.6566732901772574	1.3571829319625106	1.6113310197002808	336.9	-0.2541480835919936	102-82-9	Tributylamine	CCCCN(CCCC)CCCC	Organic compounds	Organic nitrogen compounds	Organonitrogen compounds	Amines
212	-3.7157737335199728	-3.5334449513857136	1.5703367796995933	1.7526655538350435	337.2	-0.18232878213425918	10287-53-3	Parbenate	CCOC(=O)c1ccc(N(C)C)cc1	Organic compounds	Benzenoids	Benzene and substituted derivatives	Benzoic acids and derivatives
222	-3.6692138901866103	-3.5927833334340846	1.5462861998001427	1.622716745527772	337.1	-0.07643055675252564	103-05-9	2-Methyl-4-phenylbutan-2-ol	CC(C)(O)CCc1ccccc1	Organic compounds	Benzenoids	Benzene and substituted derivatives
228	-3.739944535318517	-3.640340721618012	1.828930410013419	1.9285342238981165	337.4	-0.09960381370050486	103-23-1	Bis(2-ethylhexyl)hexanedioate	CCCCC(CC)COC(=O)CCCCC(=O)OCC(CC)CCCC	Organic compounds	Lipids and lipid-like molecules	Fatty Acyls	Fatty acid esters
229	-3.340137964108652	-3.493864667713531	2.2754491475668206	2.1217224385604134	337.1	0.15372670360487906	103-24-2	Bis(2-ethylhexyl) nonanedioate	CCCCC(CC)COC(=O)CCCCCCCC(=O)OCC(CC)CCCC	Organic compounds	Lipids and lipid-like molecules	Fatty Acyls	Fatty acid esters
231	-3.4522436049319083	-3.4672420288427626	1.7577751134600343	1.7427766789418961	337.35	0.014998423910854264	103-26-4	Methyl cinnamate	COC(=O)C=Cc1ccccc1	Organic compounds	Phenylpropanoids and polyketides	Cinnamic acids and derivatives	Cinnamic acid esters
232	-3.184075913846765	-3.14431213663599	2.0669073299508334	2.1066711035796595	337.15	-0.039763777210775064	103-28-6	Benzyl 2-methylpropanoate	CC(C)C(=O)OCc1ccccc1	Organic compounds	Benzenoids	Benzene and substituted derivatives	Benzyloxycarbonyls
236	-5.309271483052563	-4.007050489772144	0.24014502083816777	1.542366008107157	337.25	-1.302220993280419	103361-09-7	Flumioxazin	C#CCN1C(=O)COc2cc(F)c(N3C(=O)C4=C(CCCC4)C3=O)cc21	Organic compounds	Organoheterocyclic compounds	Benzoxazines	Benzoxazinones
238	-3.184075913846765	-3.2921285329617156	2.0669073299508334	1.9588547124264948	337.25	0.10805261911495068	103-37-7	Benzyl butyrate	CCCC(=O)OCc1ccccc1	Organic compounds	Benzenoids	Benzene and substituted derivatives	Benzyloxycarbonyls
239	-3.2169770902187027	-3.219534882028993	2.0669073299508334	2.0643495226245165	337.3	0.0025577918102901442	103-38-8	Benzyl 3-methylbutanoate	CC(C)CC(=O)OCc1ccccc1	Organic compounds	Benzenoids	Benzene and substituted derivatives	Benzyloxycarbonyls
240	-3.221689331106364	-3.3228239318386676	2.0043431722385945	1.9032085760176833	337.25	0.10113460073230351	10339-55-6	Ethyl linalool	C=CC(C)(O)CCC=C(C)CC	Organic compounds	Lipids and lipid-like molecules	Prenol lipids	Monoterpenoids
241	-3.343820143657221	-3.3977636945137277	2.3627508581791035	2.3088073254543695	337.1	0.05394355085650693	10341-03-4	ditetradecyl fumarate	CCCCCCCCCCCCCCOC(=O)C=CC(=O)OCCCCCCCCCCCCCC	Organic compounds	Lipids and lipid-like molecules	Fatty Acyls	Fatty alcohol esters
242	-3.187650915246064	-3.511476216797436	2.189447611777876	1.8656223012938322	337.25	0.3238253015513721	103-41-3	Benzyl cinnamate	O=C(C=Cc1ccccc1)OCc1ccccc1	Organic compounds	Phenylpropanoids and polyketides	Cinnamic acids and derivatives	Cinnamic acid esters
243	-3.714974025002616	-3.0475808005273572	1.5004097072982765	2.167802941545559	336.95	-0.667393224475259	103-45-7	2-Phenylethyl acetate	CC(=O)OCCc1ccccc1	Organic compounds	Benzenoids	Benzene and substituted derivatives
244	-3.075561153327985	-3.3256259377594697	2.208323266841551	1.9582584843572206	337.2	0.2500647844314847	103-48-0	2-Phenylethyl 2-methylpropanoate	CC(C)C(=O)OCCc1ccccc1	Organic compounds	Benzenoids	Benzene and substituted derivatives
245	-2.960912934801353	-3.473416080016109	2.3363331195529486	1.823829977884285	336.9	0.5125031452147559	103-50-4	Dibenzyl ether	c1ccc(COCc2ccccc2)cc1	Organic compounds	Benzenoids	Benzene and substituted derivatives	Benzylethers
247	-3.2169770902187027	-3.3081585622252176	2.0669073299508334	1.9757258544153686	337.0	0.09118147200651494	103-52-6	2-Phenylethyl butanoate	CCCC(=O)OCCc1ccccc1	Organic compounds	Lipids and lipid-like molecules	Fatty Acyls	Fatty acid esters
254	-3.699936096965307	-3.3542819629691527	1.6102663658469054	1.9559205017215953	337.2	-0.3456541339961543	103-61-7	Butanoic acid, 3-phenyl-2-propenyl ester	CCCC(=O)OCC=Cc1ccccc1	Organic compounds	Benzenoids	Benzene and substituted derivatives	Styrenes
260	-3.1956576581494867	-3.8593410110455464	2.0669073299508334	1.403223969818592	337.2	0.6636833528960597	103-64-0	(2-Bromovinyl)benzene	BrC=Cc1ccccc1	Organic compounds	Benzenoids	Benzene and substituted derivatives	Styrenes
263	-3.015147740414159	-3.4928036076226823	2.071806168819831	1.594150297283908	337.05	0.47765586720852315	103-73-1	Benzene, ethoxy-	CCOc1ccccc1	Organic compounds	Benzenoids	Phenol ethers
273	-2.854267379367286	-3.465730917940264	2.2797502663086973	1.6682867237378236	336.95	0.6114635385729779	103-82-2	Phenylacetic acid	O=C(O)Cc1ccccc1	Organic compounds	Benzenoids	Benzene and substituted derivatives
275	-3.219937654744798	-3.6726253367773305	1.9595135936529757	1.5068259097535703	337.35	0.4526876820325323	103-90-2	Acetaminophen	CC(=O)Nc1ccc(O)cc1	Organic compounds	Benzenoids	Benzene and substituted derivatives	Anilides
276	-3.872146721347451	-3.9489426454231364	1.4072601155659012	1.3304641923589158	337.05	0.07679592407568547	103-95-7	Cyclamen aldehyde	CC(C=O)Cc1ccc(C(C)C)cc1	Organic compounds	Lipids and lipid-like molecules	Prenol lipids	Monoterpenoids
279	-3.248481446540933	-3.4580971057823016	2.191337384922776	1.981721723874618	337.15	0.2096156592413685	104098-48-8	Imazapic	Cc1cnc(C2=NC(=O)C(C)(C(C)C)N2)c(C(=O)O)c1	Organic compounds	Organic acids and derivatives	Carboxylic acids and derivatives	Amino acids, peptides, and analogues
282	-3.290103226301828	-3.5817966616348555	2.411296361450384	2.1196029211366154	337.1	0.2916934353330274	1041263-42-6	unnamed [1041263-42-6]	CCCCCC(CCC)COP(OCC(CCC)CCCCC)OCC(CCC)CCCCC	Organic compounds	Organophosphorus compounds	Trialkylphosphites
285	-3.1407168780111947	-3.5088521808648485	2.110266365786403	1.7421310634005156	337.25	0.3681353028536538	104-20-1	4-(4-Methoxyphenyl)-2-butanone	COc1ccc(CCC(C)=O)cc1	Organic compounds	Benzenoids	Phenol ethers	Anisoles
286	-5.787000910087467	-4.15840307075741	-0.25638505232246667	1.3722127979820806	337.05	-1.628597839330057	104206-82-8	Mesotrione	CS(=O)(=O)c1ccc(C(=O)C2C(=O)CCCC2=O)c([N+](=O)[O-])c1	Organic compounds	Organic oxygen compounds	Organooxygen compounds	Carbonyl compounds
289	-4.216301495596589	-3.473113550960618	1.2266562046802731	1.969844157268308	336.8	-0.743187944635971	104-23-4	C.I. Food Yellow 6	Nc1ccc(N=Nc2ccc(S(=O)(=O)O)cc2)cc1	Organic compounds	Organoheterocyclic compounds	Azobenzenes
290	-3.895422385737308	-3.7859513270422886	1.4112963614503844	1.5207674375402807	337.25	-0.10947105869501916	104-29-0	Chlorphenesin	OCC(O)COc1ccc(Cl)cc1	Organic compounds	Benzenoids	Phenol ethers
291	-3.2123763820169686	-3.448135069448714	1.7838418671426068	1.5480831794016123	337.25	0.23575868743174544	10431-98-8	Oxazole, 2-ethyl-4,5-dihydro-	CCC1=NCCO1	Organic compounds	Organoheterocyclic compounds	Azolines	Oxazolines
292	-2.824994052310907	-3.3131379026997676	2.472149037524134	1.9840051929879574	337.15	0.48814385038886066	104-38-1	2,2'-[1,4-Phenylenebis(oxy)]diethanol	OCCOc1ccc(OCCO)cc1	Organic compounds	Benzenoids	Phenol ethers
293	-4.295327882686247	-4.737433857156665	1.0477969975802277	0.60569103051249	337.25	0.4421059744704179	104-40-5	4-Nonylphenol	CCCCCCCCCc1ccc(O)cc1	Organic compounds	Benzenoids	Phenols	1-hydroxy-2-unsubstituted benzenoids
294	-3.8545740751649094	-3.485681469784054	1.3162887805416903	1.685181393044573	337.05	-0.36889260538085544	104-46-1	Anethole	CC=Cc1ccc(OC)cc1	Organic compounds	Benzenoids	Phenol ethers	Anisoles
295	-2.892112124427854	-3.032701032239406	2.260781363702377	2.1201924540607475	337.0	0.1405889078115523	104-50-7	4-Octanolide	CCCCC1CCC(=O)O1	Organic compounds	Organoheterocyclic compounds	Lactones	Gamma butyrolactones
296	-3.6912639215680976	-3.456450947914618	1.436559784246496	1.6713727519714667	337.25	-0.23481297365347942	104-51-8	Butylbenzene	CCCCc1ccccc1	Organic compounds	Benzenoids	Benzene and substituted derivatives
297	-4.65019116950848	-4.170296495932817	0.8792994993481391	1.359194190995498	336.75	-0.4798946735756626	10453-86-8	Resmethrin	CC(C)=CC1C(C(=O)OCc2coc(Cc3ccccc3)c2)C1(C)C	Organic compounds	Lipids and lipid-like molecules	Prenol lipids	Monoterpenoids
298	-3.884130093252883	-3.5058750734657496	1.243551220927024	1.6218062326259766	337.15	-0.3782550197871335	104-54-1	3-Phenyl-2-propen-1-ol	OCC=Cc1ccccc1	Organic compounds	Phenylpropanoids and polyketides	Cinnamyl alcohols
299	-4.422840554360093	-3.6267994427637524	0.6982660478195405	1.4943071621321182	337.2	-0.7960411115963404	104-55-2	3-Phenylprop-2-enal	O=CC=Cc1ccccc1	Organic compounds	Phenylpropanoids and polyketides	Cinnamaldehydes
301	-7.946364623481108	-5.1049605064623895	-2.2143780044554706	0.627026098982215	337.15	-2.841404117018718	104653-34-1	Difethialone	O=c1c(C2CC(c3ccc(-c4ccc(Br)cc4)cc3)Cc3ccccc32)c(O)sc2ccccc12	Organic compounds	Benzenoids	Naphthalenes	Phenylnaphthalenes
302	-2.9196528468536256	-3.5838289353947497	2.4112963614503844	1.7471202774148828	337.2	0.6641760885411241	104-66-5	1,2-Diphenoxyethane	c1ccc(OCCOc2ccccc2)cc1	Organic compounds	Benzenoids	Phenol ethers
303	-2.93369969448537	-3.0848050508859792	2.331776152379078	2.1806707960672704	337.3	0.1511053564006093	104-67-6	5-Heptyldihydro-2(3H)-furanone	CCCCCCCC1CCC(=O)O1	Organic compounds	Organoheterocyclic compounds	Lactones	Gamma butyrolactones
304	-3.048021790842108	-3.1825444258818525	2.2125718681008197	2.0780492488182785	337.25	0.13452263503974438	104-68-7	Diethylene glycol monophenyl ether	OCCOCCOc1ccccc1	Organic compounds	Benzenoids	Phenol ethers
308	-4.342879139604786	-4.847228097482279	1.0523318923261673	0.5479829400306448	336.85	0.5043489578774922	104-74-5	1-Dodecylpyridinium chloride	CCCCCCCCCCCC[n+]1ccccc1.[Cl-]	Organic compounds	Organoheterocyclic compounds	Pyridines and derivatives	Pyridinium derivatives
309	-3.75366928265694	-4.005506446459345	1.3577511886559148	1.1059140080934742	337.25	0.2518371638024046	104-75-6	2-Ethylhexylamine	CCCCC(CC)CN	Organic compounds	Organic nitrogen compounds	Organonitrogen compounds	Amines
310	-3.5762724339958476	-3.105857731178909	1.5384419413764174	2.0088566435722273	337.25	-0.47041470281693876	104-76-7	2-Ethyl-1-hexanol	CCCCC(CC)CO	Organic compounds	Lipids and lipid-like molecules	Fatty Acyls	Fatty alcohols
312	-3.83967960039229	-3.8164577823416947	1.2750481139795198	1.2982699429337239	337.25	-0.0232218180505952	104-78-9	1,3-Propanediamine, N,N-diethyl-	CCN(CC)CCCN	Organic compounds	Organic nitrogen compounds	Organonitrogen compounds	Amines
317	-3.320442169506438	-3.4582032476365803	1.7665117397275516	1.6287506559079834	337.15	0.13776107813014216	104-93-8	1-Methoxy-4-methylbenzene	COc1ccc(C)cc1	Organic compounds	Benzenoids	Phenol ethers	Anisoles
320	-3.431532929340512	-3.7686825309830274	1.696290776474082	1.359141190284355	337.1	0.3371496016425155	105-05-5	1,4-Diethylbenzene	CCc1ccc(CC)cc1	Organic compounds	Benzenoids	Benzene and substituted derivatives
321	-3.385799877056333	-3.6338754100556643	1.7287777499438337	1.4807022284119107	337.05	0.24807553299933138	105-06-6	1,4-Divinylbenzene	C=Cc1ccc(C=C)cc1	Organic compounds	Benzenoids	Benzene and substituted derivatives	Styrenes
322	-3.2794897674881964	-3.3813224376197852	1.961767751402284	1.8599350716662169	337.2	0.10183267013158881	10508-09-5	Bis(2-methylbutan-2-yl) peroxide	CCC(C)(C)OOC(C)(C)CC	Organic compounds	Organic oxygen compounds	Organic oxides	Organic peroxides
323	-2.9316815372110763	-3.4448553574819165	2.2273258856384515	1.7141520571454538	337.05	0.5131738202708402	105-08-8	1,4-Cyclohexanedimethanol	OCC1CCC(CO)CC1	Organic compounds	Organic oxygen compounds	Organooxygen compounds	Alcohols and polyols
325	-3.211967249664874	-3.440343560112317	1.928433934986535	1.7000576214001548	337.1	0.22837631044744278	105-13-5	(4-Methoxyphenyl)methanol	COc1ccc(CO)cc1	Organic compounds	Benzenoids	Benzene and substituted derivatives	Benzyl alcohols
326	-3.411344827542512	-3.5327500759106902	1.8564532415647328	1.7350479922751951	337.25	0.12140524836817823	105-16-8	2-(Diethylamino)ethyl methacrylate	C=C(C)C(=O)OCCN(CC)CC	Organic compounds	Organic acids and derivatives	Carboxylic acids and derivatives	Carboxylic acid derivatives
330	-3.6963924119678504	-3.7789842516330183	1.6620145687937147	1.579422727110024	337.2	0.08259183966516792	10543-57-4	Tetraacetylethylenediamine	CC(=O)N(CCN(C(C)=O)C(C)=O)C(C)=O	Organic compounds	Organic acids and derivatives	Carboxylic acids and derivatives	Carboxylic acid derivatives
331	-2.6535957052558525	-2.6609875408900843	2.4112963614503844	2.403904525246351	337.05	0.007391835634231736	105-45-3	Methyl acetoacetate	COC(=O)CC(C)=O	Organic compounds	Organic acids and derivatives	Keto acids and derivatives	Beta-keto acids and derivatives
333	-4.957517840309168	-4.582547270013284	0.5862336741686893	0.9612042451809877	337.0	-0.37497057029588454	105512-06-9	Clodinafop-propargyl	C#CCOC(=O)C(C)Oc1ccc(Oc2ncc(Cl)cc2F)cc1	Organic compounds	Benzenoids	Benzene and substituted derivatives	2-phenoxypropionic acid esters
334	-3.1266154360060257	-3.2267075806403844	2.077963028103495	1.9778708833372218	337.1	0.10009214463435878	105-53-3	Diethyl propanedioate	CCOC(=O)CC(=O)OCC	Organic compounds	Organic acids and derivatives	Carboxylic acids and derivatives	Dicarboxylic acids and derivatives
335	-2.879532738548713	-2.917208391578515	2.1855238648073056	2.1478482180506617	337.25	0.037675653029801914	105-54-4	Ethyl butyrate	CCCC(=O)OCC	Organic compounds	Lipids and lipid-like molecules	Fatty Acyls	Fatty acid esters
339	-3.100026664505888	-2.9610811158562447	1.9761184083248928	2.115063969333021	337.3	-0.13894554864964315	105-59-9	N-Methyldiethanolamine	CN(CCO)CCO	Organic compounds	Organic nitrogen compounds	Organonitrogen compounds	Amines
340	-3.1714500753205	-3.1737121749582053	1.882242863464453	1.8799807598273968	337.35	0.002262099637705184	105-60-2	Caprolactam	O=C1CCCCCN1	Organic compounds	Organoheterocyclic compounds	Lactams	Caprolactams
341	-4.095569877159103	-4.061782030849562	1.1457075762986213	1.1794954198103604	337.2	-0.0337878463095409	10563-26-5	1,3-Propanediamine, N,N''-1,2-ethanediylbis-	NCCCNCCNCCCN	Organic compounds	Organic nitrogen compounds	Organonitrogen compounds	Amines
342	-4.405613948494235	-3.972157382798346	0.7965391186173105	1.2299956820224665	337.3	-0.43345656569588886	10563-29-8	Dimethyldipropylenetriamine	CN(C)CCCNCCCN	Organic compounds	Organic nitrogen compounds	Organonitrogen compounds	Amines
346	-3.8461585673036454	-3.8070349860284685	1.4217426323579967	1.4608662174513156	337.05	-0.0391235812751769	105726-67-8	N-Methylneodecanamide	CCCCCC(C)(CC)C(=O)NC	Organic compounds	Lipids and lipid-like molecules	Fatty Acyls	Fatty amides
349	-3.664984405843785	-3.464566482093757	1.6934986774784562	1.8939166034300707	337.05	-0.20041792375002787	105-76-0	Dibutyl maleate	CCCCOC(=O)C=CC(=O)OCCCC	Organic compounds	Lipids and lipid-like molecules	Fatty Acyls	Fatty acid esters
354	-3.577681343051588	-3.545915913810815	1.7152168319664374	1.7469822586325576	337.1	-0.03176542924077319	105-87-3	Geranyl acetate	CC(=O)OCC=C(C)CCC=C(C)C	Organic compounds	Lipids and lipid-like molecules	Fatty Acyls	Fatty alcohol esters
358	-3.216420342249516	-3.264974568115435	2.09795466352702	2.049400429859503	337.1	0.048554225865919065	10595-06-9	Ethylene glycol phenyl ether methacrylate	C=C(C)C(=O)OCCOc1ccccc1	Organic compounds	Benzenoids	Phenol ethers
362	-3.260956378905296	-3.2619838410278112	2.151265535019981	2.1502380661783675	337.4	0.0010274621225150327	105-99-7	Dibutyl adipate	CCCCOC(=O)CCCCC(=O)OCCCC	Organic compounds	Lipids and lipid-like molecules	Fatty Acyls	Fatty acid esters
365	-4.347710669343602	-4.083385959986421	0.9337545038559263	1.198079199108928	337.05	-0.2643247093571812	10605-21-7	Carbendazim	COC(=O)Nc1nc2ccccc2[nH]1	Organic compounds	Organoheterocyclic compounds	Benzimidazoles	2-benzimidazolylcarbamic acid esters
367	-3.1246961196944385	-3.236731888644896	2.4112963614503844	2.2992605869676557	337.3	0.11203576895045764	106-15-0	Octadecanamide, 12-hydroxy-N-(2-hydroxyethyl)-	CCCCCCC(O)CCCCCCCCCCC(=O)NCCO	Organic compounds	Organic nitrogen compounds	Organonitrogen compounds	Amines
370	-3.345648103830208	-3.7033808796587095	1.973134978604243	1.6154021945343104	337.3	0.3577327758285014	106185-75-5	(2E)-2-Ethyl-4-(2,2,3-trimethyl-3-cyclopenten-1-yl)-2-buten-1-ol	CCC(=CCC1CC=C(C)C1(C)C)CO	Organic compounds	Lipids and lipid-like molecules	Prenol lipids	Monoterpenoids
371	-4.096492967276888	-3.869778369380291	1.2863576248420845	1.5130722314047251	337.1	-0.22671459789659743	106-20-7	Bis-2-ethylhexylamine	CCCCC(CC)CNCC(CC)CCCC	Organic compounds	Organic nitrogen compounds	Organonitrogen compounds	Amines
373	-3.3450458398792042	-3.381142043542011	1.8488269931353074	1.8127307797707217	336.75	0.03609620366280675	106-22-9	Citronellol	CC(C)=CCCC(C)CCO	Organic compounds	Lipids and lipid-like molecules	Prenol lipids	Monoterpenoids
374	-3.608826427412255	-3.244599799820242	1.5794071917810373	1.9436338179017212	337.3	-0.36422662759201296	106-23-0	Citronellal	CC(C)=CCCC(C)CC=O	Organic compounds	Lipids and lipid-like molecules	Prenol lipids	Monoterpenoids
375	-3.26188116379032	-3.377730474064095	1.9263524554029725	1.8105031371784477	337.1	0.11584931027377543	106-24-1	Geraniol	CC(C)=CCCC(C)=CCO	Organic compounds	Lipids and lipid-like molecules	Prenol lipids	Monoterpenoids
390	-3.754596342311269	-3.615361945204458	1.2793900229283368	1.418624422734497	337.3	-0.13923439710681107	106-44-5	p-Cresol	Cc1ccc(O)cc1	Organic compounds	Benzenoids	Phenols	Cresols
392	-3.554196514621908	-4.048216859515363	1.6131326375024109	1.1191122975466277	337.3	0.49402034489345503	106-46-7	1,4-Dichlorobenzene	Clc1ccc(Cl)cc1	Organic compounds	Benzenoids	Benzene and substituted derivatives	Halobenzenes
395	-4.344746851198025	-3.6949223991860363	0.6852696423686938	1.33509410162314	337.25	-0.6498244520119885	106-49-0	4-Methylaniline	Cc1ccc(N)cc1	Organic compounds	Benzenoids	Benzene and substituted derivatives	Toluenes
406	-4.027674563981976	-3.5259307752175473	1.2085300476847791	1.710273836937818	337.25	-0.5017437887644287	106705-37-7	Strontium bis(7,7-dimethyloctanoate)	CC(C)(C)CCCCCC(=O)[O-].CC(C)(C)CCCCCC(=O)[O-].[Sr+2]	Organic compounds	Lipids and lipid-like molecules	Fatty Acyls	Fatty acids and conjugates
407	-2.518180585456154	-2.7534693388958305	2.5963870338747803	2.3610982809682737	337.15	0.2352887534396766	106-70-7	Methyl hexanoate	CCCCCC(=O)OC	Organic compounds	Lipids and lipid-like molecules	Fatty Acyls	Fatty acid esters
408	-3.064486400756555	-3.204575202894546	2.1510903624819004	2.011001551397923	337.1	0.1400888021379907	1067-25-0	Trimethoxypropylsilane	CCC[Si](OC)(OC)OC	Organic compounds	Organometallic compounds	Organometalloid compounds	Organosilicon compounds
411	-4.297729900989585	-3.6658010388740485	1.1500372662960474	1.7819661342805861	337.15	-0.6319288621155361	1067-53-4	Tris(2-methoxyethoxy)vinylsilane	C=C[Si](OCCOC)(OCCOC)OCCOC	Organic compounds	Organometallic compounds	Organometalloid compounds	Organosilicon compounds
413	-2.9510051195570144	-2.9751299637369875	2.4112963614503844	2.387171513908192	337.25	0.02412484417997307	106-79-6	Dimethyl decanedioate	COC(=O)CCCCCCCCC(=O)OC	Organic compounds	Lipids and lipid-like molecules	Fatty Acyls	Fatty acid esters
414	-3.9606040134365466	-3.6759730677042746	1.4963871965142357	1.781018140753357	337.1	-0.284630945732272	1068-27-5	2,5-Bis(tert-butylperoxy)-2,5-dimethyl-3-hexyne	CC(C)(C)OOC(C)(C)C#CC(C)(C)OOC(C)(C)C	Organic compounds	Organic oxygen compounds	Organooxygen compounds	Carbonyl compounds
415	-4.274047630625058	-4.023772489136518	1.2839164829291658	1.5341916309853747	337.25	-0.25027514148854024	1068967-96-3	SAR102608	Cc1nc(-c2ccccn2)ncc1C(=O)Nn1cc(C)c2cc(F)ccc21	Organic compounds	Organoheterocyclic compounds	Indoles and derivatives	Indoles
416	-4.758582248639547	-4.169555580164842	0.2076768451276026	0.7967035015477566	337.35	-0.5890266684747045	106-89-8	Epichlorohydrin	ClCC1CO1	Organic compounds	Organoheterocyclic compounds	Epoxides
420	-4.081877458399911	-3.4670730331285027	1.125554927209468	1.7403593539974085	337.1	-0.6148044252714087	106966-25-0	2-(3-Methoxy-3-oxopropyl)-1,1,1-trimethylhydrazin-1-ium bromide	COC(=O)CCN[N+](C)(C)C.[Br-]	Organic compounds	Organic acids and derivatives	Carboxylic acids and derivatives	Amino acids, peptides, and analogues
425	-3.4704533829111965	-3.6792392869559265	1.4112963614503842	1.202510453426866	336.95	0.20878590404472996	107-03-9	1-Propanethiol	CCCS	Organic compounds	Organosulfur compounds	Thiols	Alkylthiols
427	-3.774536242441569	-4.398059769116683	1.2209234441794954	0.5973999305527908	336.8	0.6235235266751142	107-06-2	1,2-Dichloroethane	ClCCCl	Organic compounds	Organohalogen compounds	Organochlorides
429	-3.803002109145204	-3.79190808745766	1.102869294130759	1.1139633013608374	337.15	-0.011094021687544142	107-07-3	2-Chloroethanol	OCCCl	Organic compounds	Organohalogen compounds	Halohydrins	Chlorohydrins
431	-3.771660393553929	-3.8056466348427143	0.9693335380309571	0.935347287090044	337.15	0.03398624128878547	107-12-0	Propionitrile	CCC#N	Organic compounds	Organic nitrogen compounds	Organonitrogen compounds	Organic cyanides
433	-4.698838645703352	-4.1163250839536225	0.025961338586967496	0.6084749180043615	337.2	-0.5825135617497299	107-13-1	Acrylonitrile	C=CC#N	Organic compounds	Organic nitrogen compounds	Organonitrogen compounds	Organic cyanides
436	-3.4412069122152538	-3.5857223190055607	1.7868673465519407	1.642351943119476	337.2	0.14451540679030694	1071-83-6	Glyphosate	O=C(O)CNCP(=O)(O)O	Organic compounds	Organic acids and derivatives	Carboxylic acids and derivatives	Amino acids, peptides, and analogues
438	-4.299039162163788	-3.699640605778177	0.4649874455282495	1.0643860100689455	337.15	-0.5993985563856108	107-18-6	Allyl alcohol	C=CCO	Organic compounds	Organic oxygen compounds	Organooxygen compounds	Alcohols and polyols
439	-3.69904207511832	-3.5796462647535607	1.5420160477575913	1.661411870755589	337.2	-0.11939581036475921	1071-93-8	Hexanedihydrazide	NNC(=O)CCCCC(=O)NN	Organic compounds	Organic acids and derivatives	Carboxylic acids and derivatives	Carboxylic acid derivatives
441	-2.5761581664865894	-2.9033996030417453	2.216709584973275	1.88946815294005	337.15	0.3272414365551559	107-21-1	Ethylene glycol	OCCO	Organic compounds	Organic oxygen compounds	Organooxygen compounds	Alcohols and polyols
443	-3.3724293082999433	-3.9096706926254647	1.39126816373261	0.8540267808353628	337.2	0.5372413843255215	107-22-2	Glyoxal	O=CC=O	Organic compounds	Organic oxygen compounds	Organooxygen compounds	Carbonyl compounds
445	-4.652127199590692	-3.731840315505876	0.3215408759021324	1.2418277698651874	336.8	-0.9202868840848155	1072-63-5	1H-Imidazole, 1-ethenyl-	C=Cn1ccnc1	Organic compounds	Organoheterocyclic compounds	Azoles	Imidazoles
449	-4.847356191402296	-4.271610352531155	0.7527886878622219	1.3285345338353922	337.0	-0.575745838871141	1072957-71-1	Benzovindiflupyr	Cn1cc(C(=O)Nc2cccc3c2C2CCC3C2=C(Cl)Cl)c(C(F)F)n1	Organic compounds	Benzenoids	Tetralins
454	-2.886900841721353	-2.997745036804694	2.185628444249532	2.0747842503167915	336.95	0.1108441950833412	107-41-5	2-Methyl-2,4-pentanediol	CC(O)CC(C)(C)O	Organic compounds	Organic oxygen compounds	Organooxygen compounds	Alcohols and polyols
459	-3.5448655666480837	-3.5286813150115472	1.8290316816457075	1.8452159366195182	337.3	-0.016184251636536473	107-51-7	Octamethyltrisiloxane	C[Si](C)(C)O[Si](C)(C)O[Si](C)(C)C	Organic compounds	Organometallic compounds	Organometalloid compounds	Organosilicon compounds
460	-5.12514033798201	-4.832846290240263	0.3631635501617453	0.6554576089083922	336.95	-0.2922940477417475	107534-96-3	Tebuconazole	CC(C)(C)C(O)(CCc1ccc(Cl)cc1)Cn1cncn1	Organic compounds	Benzenoids	Benzene and substituted derivatives	Phenylbutylamines
462	-3.599271192867269	-3.852793635030656	1.5051715307345148	1.2516490988624214	337.0	0.25352244216338704	107-58-4	tert-Butylacrylamide	C=CC(=O)NC(C)(C)C	Organic compounds	Organic acids and derivatives	Carboxylic acids and derivatives	Acrylic acids and derivatives
463	-3.339463050070555	-3.36174358326812	1.9831903221426823	1.9609097807629545	337.25	0.022280533197565067	107-66-4	Phosphoric acid, dibutyl ester	CCCCOP(=O)(O)OCCCC	Organic compounds	Organic acids and derivatives	Organic phosphoric acids and derivatives	Phosphate esters
466	-4.4033105734432425	-4.23619774551739	0.911256014421768	1.0783688176904769	337.25	-0.1671128279258527	1077-28-7	(+-)-Lipoic acid	O=C(O)CCCCC1CCSS1	Organic compounds	Organoheterocyclic compounds	Dithiolanes	Lipoic acids and derivatives
467	-3.650306477713207	-3.4470107973934843	1.585898133953549	1.7891938199767008	337.4	-0.20329568031972256	107-75-5	Hydroxycitronellal	CC(CC=O)CCCC(C)(C)O	Organic compounds	Organic oxygen compounds	Organooxygen compounds	Carbonyl compounds
471	-1.9668999405562686	-2.7342574781372715	2.9879308805262146	2.2205733436669464	337.2	0.7673575375810029	107-88-0	1,3-Butanediol	CC(O)CCO	Organic compounds	Organic oxygen compounds	Organooxygen compounds	Alcohols and polyols
475	-3.3046168605113797	-4.477136302770413	2.315872110573136	1.1433526686380762	337.2	1.1725194422590333	107934-68-9	4,4'-(9H-Fluorene-9,9-diyl)bis(2-chloroaniline)	Nc1ccc(C2(c3ccc(N)c(Cl)c3)c3ccccc3-c3ccccc32)cc1Cl	Organic compounds	Benzenoids	Fluorenes
486	-2.6726603269137663	-3.049149151600516	2.336692820379705	1.9602040007639558	337.25	0.3764888246867497	108-20-3	Isopropyl ether	CC(C)OC(C)C	Organic compounds	Organic oxygen compounds	Organooxygen compounds	Ethers
487	-2.862367714207236	-2.70307552744644	2.146798374621166	2.306090546605246	337.3	-0.15929218676079593	108-21-4	Isopropyl acetate	CC(=O)OC(C)C	Organic compounds	Organic acids and derivatives	Carboxylic acids and derivatives	Carboxylic acid derivatives
488	-2.5892114660722383	-3.208906542751181	2.4112963614503844	1.7916012952655265	336.95	0.6196950766789429	108-22-5	Isopropenyl acetate	C=C(C)OC(C)=O	Organic compounds	Organic acids and derivatives	Carboxylic acids and derivatives	Carboxylic acid derivatives
489	-3.266153960895809	-2.870617949943033	1.742824988863351	2.1383610001348767	337.25	-0.3955360109527759	108-24-7	Acetic anhydride	CC(=O)OC(C)=O	Organic compounds	Organic acids and derivatives	Carboxylic acids and derivatives	Dicarboxylic acids and derivatives
492	-4.152381026490732	-3.330434837993991	0.8390975756217929	1.6610437584138307	337.1	-0.8219461884967414	108-31-6	2,5-Furandione	O=C1C=CC(=O)O1	Organic compounds	Organoheterocyclic compounds	Dihydrofurans	Furanones
493	-2.5664240280690245	-2.9417814343061233	2.4425549216901348	2.067197517964041	337.3	0.3753574062370988	108-32-7	Propylene carbonate	CC1COC(=O)O1	Organic compounds	Organic acids and derivatives	Organic carbonic acids and derivatives	Carbonic acid diesters
496	-3.5566367475965928	-3.574805676249978	1.4773496176430134	1.459180684008414	336.95	0.01816892865338504	108-39-4	m-Cresol	Cc1cccc(O)c1	Organic compounds	Benzenoids	Phenols	Cresols
498	-3.759674575984563	-3.852098155993019	1.346087596777621	1.253664010277422	337.25	0.09242358000845607	108-42-9	3-Chloroaniline	Nc1cccc(Cl)c1	Organic compounds	Benzenoids	Benzene and substituted derivatives	Aniline and substituted anilines
499	-4.165910527783366	-3.9310806196936015	0.8641059657833526	1.0989358892025953	337.3	-0.23482990808976423	108-44-1	3-Methylaniline	Cc1cccc(N)c1	Organic compounds	Benzenoids	Benzene and substituted derivatives	Toluenes
501	-3.3104945211294803	-3.6981932956636134	1.7313401298113558	1.343641347075327	337.15	0.38769877453413315	108-46-3	Resorcinol	Oc1cccc(O)c1	Organic compounds	Benzenoids	Phenols	Benzenediols
503	-2.779362648397407	-2.9742683770919354	2.341589480703868	2.1466837563994425	336.8	0.19490572869452816	108-59-8	Dimethyl malonate	COC(=O)CC(=O)OC	Organic compounds	Organic acids and derivatives	Carboxylic acids and derivatives	Dicarboxylic acids and derivatives
505	-3.981977790021427	-3.4635034546681687	1.2640576904242198	1.7825320323154241	337.15	-0.5184743353532584	108-62-3	Metaldehyde acetaldehyde tetramer	CC1OC(C)OC(C)OC(C)O1	Organic compounds	Organic oxygen compounds	Organooxygen compounds	Ethers
506	-3.939259581957581	-3.84960309157704	2.0426948625123926	2.1323513527475315	337.1	-0.08965649038054124	108624-00-6	2,7-Naphthalenedisulfonic acid, 4-amino-6-[2-[5-[(5-chloro-2,6-difluoro-4-pyrimidinyl)amino]-2-sulfophenyl]diazenyl]-5-hydroxy-3-[2-[4-[[2-(sulfooxy)ethyl]sulfonyl]phenyl]diazenyl]-, lithium sodium salt (1:?:?)	Nc1c(N=Nc2ccc(S(=O)(=O)CCOS(=O)(=O)[O-])cc2)c(S(=O)(=O)[O-])cc2cc(S(=O)(=O)[O-])c(N=Nc3cc(Nc4nc(F)nc(F)c4Cl)ccc3S(=O)(=O)[O-])c(O)c12.[Li+].[Li+].[Na+].[Na+]	Organic compounds	Benzenoids	Naphthalenes	Naphthalene sulfonic acids and derivatives
509	-2.7098003823869625	-2.9341018406131765	2.4112963614503844	2.186994903219806	337.05	0.22430145822621395	108-65-6	1-Methoxy-2-propyl acetate	COCC(C)OC(C)=O	Organic compounds	Organic acids and derivatives	Carboxylic acids and derivatives	Carboxylic acid derivatives
513	-3.9981544539749434	-3.715211003981402	1.1131315889335154	1.3960750261493475	337.2	-0.2829434499935415	108-74-7	Hexahydro-1,3,5-trimethyl-1,3,5-triazine	CN1CN(C)CN(C)C1	Organic compounds	Organoheterocyclic compounds	Triazinanes	1,3,5-triazinanes
514	-4.414097261420779	-4.290825802840515	0.8516942715075781	0.9749657626529563	337.0	-0.12327145858026434	108-77-0	2,4,6-Trichloro-s-triazine	Clc1nc(Cl)nc(Cl)n1	Organic compounds	Organoheterocyclic compounds	Triazines	1,3,5-triazines
515	-3.1647291048418684	-3.7860951693301934	1.9360651876173651	1.3146991232647767	337.0	0.621366064488325	108-78-1	Melamine	Nc1nc(N)nc(N)n1	Organic compounds	Organoheterocyclic compounds	Triazines	Aminotriazines
517	-2.8973846665597365	-3.3003666040807587	2.213457467159524	1.810475530214989	337.2	0.4029819375210222	108-80-5	Cyanuric acid	O=c1[nH]c(=O)[nH]c(=O)[nH]1	Organic compounds	Organoheterocyclic compounds	Triazines	Triazinones
519	-3.13806851721364	-3.2738138179860434	2.0149593328724067	1.8792140438523233	337.1	0.13574530077240343	108-83-8	Diisobutyl ketone	CC(C)CC(=O)CC(C)C	Organic compounds	Organic oxygen compounds	Organooxygen compounds	Carbonyl compounds
521	-2.9404935575243405	-2.9900620556895197	2.051569279479664	2.0020007815055134	336.85	0.049568498165179165	108-87-2	Methylcyclohexane	CC1CCCCC1	Organic compounds	Hydrocarbons	Saturated hydrocarbons	Cycloalkanes
525	-3.9775786302548246	-3.668233682400003	1.0188323369473835	1.3281772838037977	337.1	-0.3093449478548216	108-91-8	Cyclohexylamine	NC1CCCCC1	Organic compounds	Organic nitrogen compounds	Organonitrogen compounds	Cyclohexylamines
526	-3.303398225002013	-3.2567637673773016	1.6973004268499037	1.7439348804894585	337.45	-0.04663445762471152	108-93-0	Cyclohexanol	OC1CCCCC1	Organic compounds	Organic oxygen compounds	Organooxygen compounds	Alcohols and polyols
528	-3.4644003867799613	-3.7195015567826744	1.509249230678247	1.2541480457499836	337.1	0.25510117000271304	108-95-2	Phenol	Oc1ccccc1	Organic compounds	Benzenoids	Phenols	1-hydroxy-4-unsubstituted benzenoids
529	-4.469971941831564	-4.203287902164539	0.5721347678694804	0.8388187822703115	337.35	-0.2666840396670249	108-98-5	Benzenethiol	Sc1ccccc1	Organic compounds	Benzenoids	Thiophenols
531	-3.1490861298317623	-3.4928856556723487	1.8516298655295127	1.507830329384555	337.25	0.3437995258405864	109-01-3	1-Methylpiperazine	CN1CCNCC1	Organic compounds	Organoheterocyclic compounds	Diazinanes	Piperazines
532	-3.072174227392639	-3.164177121596725	1.9327873661241823	1.840784468051136	337.05	0.09200289420408625	109-02-4	4-Methylmorpholine	CN1CCOCC1	Organic compounds	Organoheterocyclic compounds	Oxazinanes	Morpholines
534	-4.887170046391294	-4.4066899693418	0.1680056179182501	0.6484857096121527	337.15	-0.4804800770494939	109-09-1	2-Chloropyridine	Clc1ccccn1	Organic compounds	Organoheterocyclic compounds	Pyridines and derivatives	Halopyridines
535	-3.1106743919451216	-3.524030851504473	2.094023360746928	1.6806668974501648	337.05	0.4133564595593513	109-13-7	Propaneperoxoic acid, 2-methyl-, 1,1-dimethylethyl ester	CC(C)C(=O)OOC(C)(C)C	Organic compounds	Organic acids and derivatives	Carboxylic acids and derivatives	Peroxycarboxylic acids and derivatives
538	-4.0132025134170295	-3.8866777555721668	1.510910478457805	1.6374352471692326	337.3	-0.12652475784486272	109293-97-2	Diflufenzopyr	CC(=NNC(=O)Nc1cc(F)cc(F)c1)c1ncccc1C(=O)O	Organic compounds	Benzenoids	Benzene and substituted derivatives	N-phenylureas
540	-3.0737648537932647	-3.1441742593858564	2.331776152379078	2.2613667505675137	337.0	0.07040940559259168	109-29-5	Oxacycloheptadecan-2-one	O=C1CCCCCCCCCCCCCCCO1	Organic compounds	Phenylpropanoids and polyketides	Macrolides and analogues
544	-3.1188992794337653	-3.2323253140498602	2.3786744170546608	2.265248388995133	337.3	0.1134260346160949	109-43-3	Dibutyl decanedioate	CCCCOC(=O)CCCCCCCCC(=O)OCCCC	Organic compounds	Lipids and lipid-like molecules	Fatty Acyls	Fatty acid esters
552	-3.6818001873513104	-3.6206604759884407	1.3275699612626657	1.3887096898120976	336.8	-0.061139711362869775	109-55-7	3-(Dimethylamino)propylamine	CN(C)CCCN	Organic compounds	Organic nitrogen compounds	Organonitrogen compounds	Amines
553	-3.3586046500344238	-3.041541062458008	1.6590504543351123	1.976114042901763	337.2	-0.3170635875764156	109-59-1	2-Isopropoxyethanol	CC(C)OCCO	Organic compounds	Organic oxygen compounds	Organooxygen compounds	Ethers
554	-2.7167122267579624	-2.6723512582407443	2.29245386207044	2.3368148162205618	337.3	-0.04436096851721816	109-60-4	Propyl acetate	CCCOC(C)=O	Organic compounds	Organic acids and derivatives	Carboxylic acids and derivatives	Carboxylic acid derivatives
555	-3.071933740576514	-2.661802770337708	1.786308614138824	2.1964395958983634	336.95	-0.41013097023880585	109-66-0	Pentane	CCCCC	Organic compounds	Hydrocarbons	Saturated hydrocarbons	Alkanes
556	-3.647959018306211	-3.5143936984063364	1.3185065538725962	1.4520718746815668	337.25	-0.13356531989987452	109-69-3	1-Chlorobutane	CCCCCl	Organic compounds	Organohalogen compounds	Organochlorides
560	-3.472788148956721	-3.5569140209755643	1.3971882751524762	1.3130623913950263	336.95	0.08412587201884314	109-76-2	1,3-Diaminopropane	NCCCN	Organic compounds	Organic nitrogen compounds	Organonitrogen compounds	Amines
563	-3.765437178267974	-3.665615148067682	1.1102663657864034	1.2100883876002593	337.15	-0.09982203020029212	109-83-1	N-Methylethanolamine	CNCCO	Organic compounds	Organic nitrogen compounds	Organonitrogen compounds	Amines
564	-3.940966547013999	-3.11225873985614	0.9403895743590864	1.7690973890506634	337.15	-0.8287078071578589	109-86-4	2-Methoxyethanol	COCCO	Organic compounds	Organic oxygen compounds	Organooxygen compounds	Ethers
574	-3.187400704696405	-3.470520689702586	1.9776357752981604	1.6945157931090287	337.1	0.2831199850061812	110-05-4	Di-tert-butyl peroxide	CC(C)(C)OOC(C)(C)C	Organic compounds	Organic oxygen compounds	Organic oxides	Organic peroxides
577	-4.43321046464545	-3.434157954935473	0.6315170030510839	1.630569516720073	337.25	-0.9990525097099772	110-16-7	Maleic acid	O=C(O)C=CC(=O)O	Organic compounds	Organic acids and derivatives	Carboxylic acids and derivatives	Dicarboxylic acids and derivatives
579	-3.775224624772073	-3.7855907325245766	1.2900114020452471	1.279645290673332	337.15	0.010366107752503684	110-18-9	N,N,N',N'-Tetramethylethylenediamine	CN(C)CCN(C)C	Organic compounds	Organic nitrogen compounds	Organonitrogen compounds	Amines
583	-5.140380335371564	-4.154625842580971	0.0476167200397552	1.0333712178301535	337.05	-0.9857544927905932	110-26-9	N,N'-Methylenebisacrylamide	C=CC(=O)NCNC(=O)C=C	Organic compounds	Organic acids and derivatives	Carboxylic acids and derivatives	Acrylic acids and derivatives
587	-3.2655425246103214	-3.2405171774607617	2.2320311718781047	2.257056523149834	336.85	-0.025025347149559618	110-33-8	Dihexyl hexanedioate	CCCCCCOC(=O)CCCCC(=O)OCCCCCC	Organic compounds	Lipids and lipid-like molecules	Fatty Acyls	Fatty acid esters
592	-2.735511055971547	-2.8130374965756872	2.5346901429850845	2.4571637097780643	337.3	0.07752644060414005	110-42-9	Methyl decanoate	CCCCCCCCCC(=O)OC	Organic compounds	Lipids and lipid-like molecules	Fatty Acyls	Fatty acid esters
593	-3.185914727937769	-2.925969732839177	1.8717057384272888	2.131650737559519	337.25	-0.2599449950985919	110-43-0	2-Heptanone	CCCCCC(C)=O	Organic compounds	Organic oxygen compounds	Organooxygen compounds	Carbonyl compounds
595	-3.91547790821688	-4.3638549865370955	1.67320044405075	1.2248233732284761	337.2	0.44837707832021545	110488-70-5	Dimethomorph	COc1ccc(C(=CC(=O)N2CCOCC2)c2ccc(Cl)cc2)cc1OC	Organic compounds	Benzenoids	Benzene and substituted derivatives	Diphenylmethanes
598	-4.111192495285048	-4.197567799334971	1.5169511168439025	1.4305758326616587	337.0	0.08637530404992333	110553-27-0	2-Methyl-4,6-bis[(octylthio)methyl]phenol	CCCCCCCCSCc1cc(C)c(O)c(CSCCCCCCCC)c1	Organic compounds	Benzenoids	Phenols	Cresols
599	-4.805682037062512	-4.446498008344314	0.9859903698030352	1.345174423275979	336.95	-0.35918402871819843	11059-65-7	Bis[O,O-bis(tetrapropylenephenyl) phosphorodithioato-?S,?S']zinc	CCCC(C)C(CCC)C(C)Cc1ccc(OP(=S)([S-])Oc2ccc(CC(C)C(CCC)C(C)CCC)cc2)cc1.CCCC(C)C(CCC)C(C)Cc1ccc(OP(=S)([S-])Oc2ccc(CC(C)C(CCC)C(C)CCC)cc2)cc1.[Zn+2]	Organic compounds	Benzenoids	Benzene and substituted derivatives	Phenylpropanes
604	-3.200062999756027	-2.578740785985204	1.7547678213264573	2.376090042382299	337.25	-0.621322213770823	110-63-4	1,4-Butanediol	OCCCCO	Organic compounds	Organic oxygen compounds	Organooxygen compounds	Alcohols and polyols
606	-3.836402608679984	-3.7108485765721886	1.0985500991378745	1.224104125108572	337.4	-0.12555403210779525	110-65-6	2-Butyne-1,4-diol	OCC#CCO	Organic compounds	Organic oxygen compounds	Organooxygen compounds	Alcohols and polyols
608	-3.4116708938836573	-3.5966290241478447	1.808897407031305	1.6239392696064114	336.95	0.1849581302641874	11070-44-3	Isomethyltetrahydrophthalic anhydride	CC1=CCc2c(O)oc(O)c2C1	Organic compounds	Organoheterocyclic compounds	Heteroaromatic compounds
610	-3.370595419999508	-3.4662996413022094	1.5842354010829762	1.4885311852072647	337.15	0.09570422130270151	110-71-4	Ethylene glycol dimethyl ether	COCCOC	Organic compounds	Organic oxygen compounds	Organooxygen compounds	Ethers
613	-3.453147097725437	-2.93163250905251	1.5016837233570466	2.023198309750631	337.4	-0.5215145886729271	110-80-5	2-Ethoxyethanol	CCOCCO	Organic compounds	Organic oxygen compounds	Organooxygen compounds	Ethers
614	-3.004320055017354	-3.185403452013363	1.910266365824672	1.7291829625088373	337.4	0.18108339699600906	110-83-8	Cyclohexene	C1=CCCCC1	Organic compounds	Hydrocarbons	Unsaturated hydrocarbons	Olefins
617	-3.4890533938591246	-3.1389956560843815	1.465565341123653	1.815623084826597	337.1	-0.35005773777474314	110-88-3	1,3,5-Trioxane	C1OCOCO1	Organic compounds	Organoheterocyclic compounds	Trioxanes
621	-3.039244554351168	-3.282010926671172	2.061811359224122	1.8190449957992179	337.2	0.24276637232000375	110-93-0	6-Methyl-5-hepten-2-one	CC(=O)CCC=C(C)C	Organic compounds	Organic oxygen compounds	Organooxygen compounds	Carbonyl compounds
625	-2.72115748606034	-3.2141423357713896	2.4033173935607888	1.9103325403368423	337.15	0.49298484971104983	110-97-4	Diisopropanolamine	CC(O)CNCC(C)O	Organic compounds	Organic nitrogen compounds	Organonitrogen compounds	Amines
628	-3.614635910862609	-3.180954900453581	1.4112963614503842	1.844977378153232	337.3	-0.4336810104090283	11099-06-2	Silicic acid, ethyl ester	CCO[Si](=O)O	Organic compounds	Organic oxygen compounds	Organic oxoanionic compounds
629	-2.947720735579116	-3.5161945632051888	2.6784409490859677	2.10996711644733	337.0	0.5684738276260726	111-01-3	Squalane	CC(C)CCCC(C)CCCC(C)CCCCC(C)CCCC(C)CCCC(C)C	Organic compounds	Lipids and lipid-like molecules	Prenol lipids	Triterpenoids
632	-3.1196252793968657	-3.5830966432994487	2.4112963614503844	1.947825010694236	337.25	0.4634713639025829	111-05-7	9-Octadecenamide, N-(2-hydroxypropyl)-, (9Z)-	CCCCCCCCC=CCCCCCCCC(=O)NCC(C)O	Organic compounds	Lipids and lipid-like molecules	Fatty Acyls	Fatty amides
635	-2.664628875789693	-2.7829382280634873	2.5346901429850845	2.4163807813763336	337.2	0.11830935227379413	111-11-5	Methyl octanoate	CCCCCCCC(=O)OC	Organic compounds	Lipids and lipid-like molecules	Fatty Acyls	Fatty acid esters
637	-3.260671697283315	-3.123623292425702	1.847267139413912	1.9843155432538264	337.2	-0.13704840485761283	111-13-7	2-Octanone	CCCCCCC(C)=O	Organic compounds	Organic oxygen compounds	Organooxygen compounds	Carbonyl compounds
638	-2.980915892396596	-2.664160134459393	2.133651726934338	2.4504074802138707	337.25	-0.31675575793720334	111-14-8	Heptanoic acid	CCCCCCC(=O)O	Organic compounds	Lipids and lipid-like molecules	Fatty Acyls	Fatty acids and conjugates
640	-3.2758151454758724	-3.863454264078529	1.9751144877358544	1.3874753892390843	337.2	0.5876391186026568	111-17-1	3,3'-Thiodipropionic acid	O=C(O)CCSCCC(=O)O	Organic compounds	Organic acids and derivatives	Carboxylic acids and derivatives	Dicarboxylic acids and derivatives
642	-4.123609161972638	-4.006939320894865	1.1127164427481546	1.2293863000584793	337.15	-0.11666984107777267	111-18-2	N,N,N',N`-Tetramethylhexanediamine	CN(C)CCCCCCN(C)C	Organic compounds	Organic nitrogen compounds	Organonitrogen compounds	Amines
646	-2.658431597035487	-3.199021322754111	2.7112442945513435	2.170654563527324	337.15	0.5405897257186241	111-21-7	Triethylene glycol diacetate	CC(=O)OCCOCCOCCOC(C)=O	Organic compounds	Organic acids and derivatives	Carboxylic acids and derivatives	Dicarboxylic acids and derivatives
647	-3.2707548032608686	-3.0345972730336914	1.8092363701224214	2.0453939056580746	337.2	-0.23615753022717723	1112-39-6	Dimethoxydimethylsilane	CO[Si](C)(C)OC	Organic compounds	Organometallic compounds	Organometalloid compounds	Organosilicon compounds
650	-2.686461502841784	-2.6494046024000704	2.322891644451687	2.3599485510433333	337.45	-0.037056900441713836	111-27-3	1-Hexanol	CCCCCCO	Organic compounds	Lipids and lipid-like molecules	Fatty Acyls	Fatty alcohols
653	-2.606358742919152	-2.7449605618587944	2.4112963614503844	2.272694552566599	337.2	0.1386018189396423	111-29-5	1,5-Pentanediol	OCCCCCO	Organic compounds	Organic oxygen compounds	Organooxygen compounds	Alcohols and polyols
655	-4.155096368986102	-3.1274765783107292	0.8454114585365211	1.873031251682955	337.2	-1.0276197906753723	111-30-8	Glutaraldehyde	O=CCCCC=O	Organic compounds	Organic oxygen compounds	Organooxygen compounds	Carbonyl compounds
667	-3.118277053284578	-3.468786002743689	2.1612963613984424	1.810787408009496	337.15	0.35050894945911093	111439-76-0	Silane, dimethoxy(1-methylethyl)(2-methylpropyl)-	CO[Si](CC(C)C)(OC)C(C)C	Organic compounds	Organometallic compounds	Organometalloid compounds	Organosilicon compounds
668	-5.68026102961792	-3.9268095763389788	-0.5248855126308184	1.2285659396982545	337.3	-1.7534514532789416	111-44-4	Bis(2-chloroethyl) ether	ClCCOCCCl	Organic compounds	Organic oxygen compounds	Organooxygen compounds	Ethers
669	-2.4362421531859395	-2.7424658814543283	2.589559180589822	2.2833354556332903	337.0	0.30622372826838884	111-46-6	Diethylene glycol	OCCOCCO	Organic compounds	Organic oxygen compounds	Organooxygen compounds	Ethers
672	-2.597753980772384	-3.7071807599505426	2.4892781297632127	1.3798513477061216	337.35	1.1094267791781585	111-48-8	2,2'-Thiobisethanol	OCCSCCO	Organic compounds	Organosulfur compounds	Thioethers	Dialkylthioethers
674	-4.011144601418858	-3.3417893574866184	0.9852663657833503	1.6546216129664668	337.3	-0.6693552439322392	111-49-9	Hexamethyleneimine	C1CCCNCC1	Organic compounds	Organoheterocyclic compounds	Azepanes
675	-2.994323973919247	-3.197474711192313	2.315872110573136	2.1127213737283963	337.25	0.2031507372730661	1115-20-4	3-Hydroxy-2,2-dimethylpropyl 3-hydroxy-2,2-dimethylpropanoate	CC(C)(CO)COC(=O)C(C)(C)CO	Organic compounds	Organic acids and derivatives	Hydroxy acids and derivatives	Beta hydroxy acids and derivatives
676	-2.753478685058337	-3.042191249690892	2.4112963614503844	2.1225838006718805	337.2	0.2887125646325548	111-55-7	1,2-Ethanediol diacetate	CC(=O)OCCOC(C)=O	Organic compounds	Organic acids and derivatives	Carboxylic acids and derivatives	Dicarboxylic acids and derivatives
677	-3.2678007502707644	-3.452252649590119	1.8433508226104096	1.6588989109876926	337.25	0.18445189931935468	1115-70-4	Metformin hydrochloride	CN(C)C(N)=NC(=N)N.Cl	Organic compounds	Organic nitrogen compounds	Organonitrogen compounds	Guanidines
678	-4.824739810648024	-4.276582761437996	0.7778355994078611	1.3259926618919358	337.1	-0.5481570492100287	111578-32-6	Metobenzuron	CON(C)C(=O)Nc1ccc(Oc2ccc3c(c2)OC(C)(OC)CC3(C)C)cc1	Organic compounds	Organic oxygen compounds	Organooxygen compounds	Ethers
680	-2.8124945665859755	-2.8745311088508605	2.2375602173957154	2.1755236824919155	337.15	0.062036542264884975	111-66-0	1-Octene	C=CCCCCCC	Organic compounds	Hydrocarbons	Unsaturated hydrocarbons	Unsaturated aliphatic hydrocarbons
681	-2.772305615566772	-2.84440161719074	2.277749168414919	2.2056531614388897	336.95	0.07209600162396779	111-67-1	2-Octene	CC=CCCCCC	Organic compounds	Hydrocarbons	Unsaturated hydrocarbons	Unsaturated aliphatic hydrocarbons
683	-4.036482325527932	-4.08252685370279	0.997520103571486	0.9514755843283567	337.1	0.046044528174857824	111-69-3	Hexanedinitrile	N#CCCCCC#N	Organic compounds	Organic nitrogen compounds	Organonitrogen compounds	Organic cyanides
684	-2.653924716242727	-2.5724031138598593	2.4112963614503844	2.492817960023063	337.25	-0.08152160238286754	111-70-6	1-Heptanol	CCCCCCCO	Organic compounds	Lipids and lipid-like molecules	Fatty Acyls	Fatty alcohols
685	-2.8614393664441784	-3.020960031748509	2.1961810999208797	2.0366604398262886	337.15	0.1595206653043304	111-71-7	Heptanal	CCCCCCC=O	Organic compounds	Organic oxygen compounds	Organooxygen compounds	Carbonyl compounds
686	-3.153181580846113	-3.058948751546852	1.9193477051247718	2.013580547268477	337.15	-0.09423282929926113	111-76-2	2-Butoxyethanol	CCCCOCCO	Organic compounds	Organic oxygen compounds	Organooxygen compounds	Ethers
687	-2.8850791204566195	-3.039709953363579	2.1946374254182714	2.0400065849403006	337.3	0.15463083290695945	111-77-3	Diethylene glycol monomethyl ether	COCCOCCO	Organic compounds	Organic oxygen compounds	Organooxygen compounds	Ethers
688	-3.2119729431108084	-3.4010755444503302	1.822190091915481	1.6330874892539327	337.15	0.18910260133952184	111-78-4	1,5-Cyclooctadiene	C1=CCCC=CCC1	Organic compounds	Hydrocarbons	Unsaturated hydrocarbons	Olefins
689	-3.196295481365622	-2.964363456670563	1.968740998628944	2.2006730315711933	337.2	-0.23193202469505936	1117-86-8	1,2-Octanediol	CCCCCCC(O)CO	Organic compounds	Lipids and lipid-like molecules	Fatty Acyls	Fatty alcohols
691	-2.665338661109529	-2.778369071411084	2.665782800632644	2.55275238992332	337.05	0.1130304103015547	111-82-0	Methyl dodecanoate	CCCCCCCCCCCC(=O)OC	Organic compounds	Lipids and lipid-like molecules	Fatty Acyls	Fatty acid esters
698	-2.5180615533339257	-2.799121657053154	2.596652822038339	2.3155927123176516	337.15	0.2810601037192284	111-87-5	1-Octanol	CCCCCCCCO	Organic compounds	Lipids and lipid-like molecules	Fatty Acyls	Fatty alcohols
699	-2.9881006040624865	-3.3896557535252727	2.1646584805301834	1.763103333010654	337.25	0.40155514946278625	1118-84-9	Allyl acetoacetate	C=CCOC(=O)CC(C)=O	Organic compounds	Organic acids and derivatives	Keto acids and derivatives	Beta-keto acids and derivatives
700	-4.036350154579478	-3.4802165115146737	1.1288912030156475	1.6850248493445286	337.05	-0.5561336430648041	111-88-6	1-Octanethiol	CCCCCCCCS	Organic compounds	Organosulfur compounds	Thiols	Alkylthiols
702	-2.742393910651781	-2.833308110635841	2.385277693307292	2.294363491511745	337.25	0.09091419998406014	111-90-0	2-(2-Ethoxyethoxy)ethanol	CCOCCOCCO	Organic compounds	Organic oxygen compounds	Organooxygen compounds	Ethers
704	-3.9768159792933018	-3.768432609783781	1.1346044920195526	1.3429878576178822	337.2	-0.20838336950952074	111-92-2	N-Butyl-1-butanamine	CCCCNCCCC	Organic compounds	Organic nitrogen compounds	Organonitrogen compounds	Amines
709	-3.725758423228477	-3.3942983031654834	1.401913180730596	1.7333733063924046	337.0	-0.33146012006299364	111-96-6	Diethylene glycol dimethyl ether	COCCOCCOC	Organic compounds	Organic oxygen compounds	Organooxygen compounds	Ethers
712	-5.126839096162656	-4.725448586807866	0.2758177012030075	0.6772082083142951	337.25	-0.4013905093547896	111988-49-9	Thiacloprid	N#CN=C1SCCN1Cc1ccc(Cl)nc1	Organic compounds	Organoheterocyclic compounds	Pyridines and derivatives	Halopyridines
713	-3.2206115677283456	-4.014989001915042	2.3926084828588268	1.5982310654015843	336.9	0.7943774341866967	111991-09-4	Nicosulfuron	COc1cc(OC)nc(NC(=O)NS(=O)(=O)c2ncccc2C(=O)N(C)C)n1	Organic compounds	Organic nitrogen compounds	Organonitrogen compounds	Sulfonylureas
715	-2.71775978921898	-2.6502056058388725	2.4762353090400437	2.543789501689839	337.2	-0.06755418338010744	1120-21-4	Undecane	CCCCCCCCCCC	Organic compounds	Hydrocarbons	Saturated hydrocarbons	Alkanes
716	-4.156021280398054	-3.9160805469749405	1.111983025333707	1.3519237461944134	337.15	-0.23994073342311362	1120-24-7	Decyldimethylamine	CCCCCCCCCCN(C)C	Organic compounds	Organic nitrogen compounds	Organonitrogen compounds	Amines
718	-4.019410211021461	-4.79726788404457	1.4347514314124672	0.6568937530828135	337.1	0.7778576730231084	112-02-7	Hexadecyl trimethyl ammonium chloride	CCCCCCCCCCCCCCCC[N+](C)(C)C.[Cl-]	Organic compounds	Organic nitrogen compounds	Organonitrogen compounds	Quaternary ammonium salts
719	-3.050408189317716	-3.044449096269743	2.2426846433502696	2.248643743664994	337.0	-0.005959093047973152	1120-36-1	1-Tetradecene	C=CCCCCCCCCCCCC	Organic compounds	Hydrocarbons	Unsaturated hydrocarbons	Unsaturated aliphatic hydrocarbons
721	-2.7073556492159114	-2.954045574380907	2.4919633695588663	2.245273446696651	337.2	0.24668992516499566	112-05-0	Nonanoic acid	CCCCCCCCC(=O)O	Organic compounds	Lipids and lipid-like molecules	Fatty Acyls	Fatty acids and conjugates
722	-3.1083949706748903	-3.0567894601746834	2.096302782017159	2.1479082948547386	336.95	-0.0516055105002069	112-07-2	2-Butoxyethyl acetate	CCCCOCCOC(C)=O	Organic compounds	Organic acids and derivatives	Carboxylic acids and derivatives	Carboxylic acid derivatives
725	-2.979076999556692	-2.7978336805744197	2.257127612110064	2.438370923957234	337.0	-0.18124331898227242	112-14-1	Octyl acetate	CCCCCCCCOC(C)=O	Organic compounds	Lipids and lipid-like molecules	Fatty Acyls	Fatty alcohol esters
726	-5.552006209517795	-4.3900371551958415	-0.0545084776347385	1.1074606053899931	337.05	-1.1619690543219532	112143-82-5	Triazamate	CCOC(=O)CSc1nc(C(C)(C)C)nn1C(=O)N(C)C	Organic compounds	Organosulfur compounds	Thioethers	Aryl thioethers
727	-3.123979407363276	-2.9099933358843515	2.122056073082371	2.3360421465414944	337.1	-0.21398607147892434	112-15-2	2-(2-Ethoxyethoxy)ethyl acetate	CCOCCOCCOC(C)=O	Organic compounds	Organic acids and derivatives	Carboxylic acids and derivatives	Carboxylic acid derivatives
728	-4.218946364990507	-4.143239362959895	1.110266365786403	1.1859733613610612	337.3	-0.07570700203061165	112-18-5	N,N-Dimethyldodecan-1-amine	CCCCCCCCCCCCN(C)C	Organic compounds	Organic nitrogen compounds	Organonitrogen compounds	Amines
729	-4.725607271994822	-4.174763671947484	0.7939779213570779	1.3448215110921258	337.2	-0.5508436000473385	112226-61-6	Halofenozide	CC(C)(C)N(NC(=O)c1ccc(Cl)cc1)C(=O)c1ccccc1	Organic compounds	Benzenoids	Benzene and substituted derivatives	Benzoic acids and derivatives
730	-3.07361609265374	-3.1026357201937094	2.091420387340825	2.0624007670065114	337.5	0.02901962753996923	112-25-4	2-Hexyloxyethanol	CCCCCCOCCO	Organic compounds	Organic oxygen compounds	Organooxygen compounds	Ethers
732	-2.7358701687696274	-2.5130015423049343	2.4407245799175006	2.6635932107927744	336.95	-0.22286862646469308	112-27-6	Triethylene glycol	OCCOCCOCCO	Organic compounds	Organic oxygen compounds	Organooxygen compounds	Ethers
733	-5.13338887166336	-4.980059199974673	0.43732798467523726	0.5906576814421235	337.0	-0.15332967168868716	112281-77-3	Tetraconazole	FC(F)C(F)(F)OCC(Cn1cncn1)c1ccc(Cl)cc1Cl	Organic compounds	Benzenoids	Benzene and substituted derivatives	Halobenzenes
734	-2.6488371751397977	-2.8120824258576325	2.5506025854212906	2.3873573373828934	337.25	0.1632452507178348	112-30-1	1-Decanol	CCCCCCCCCCO	Organic compounds	Lipids and lipid-like molecules	Fatty Acyls	Fatty alcohols
735	-3.0325563938803373	-2.9746975997162775	2.1613164391341746	2.2191752292315954	337.2	-0.05785879416405981	112-31-2	Decanal	CCCCCCCCCC=O	Organic compounds	Organic oxygen compounds	Organooxygen compounds	Carbonyl compounds
736	-2.927679947462532	-2.97172777195492	2.282448543683939	2.238400724111424	337.1	0.04404782449238809	112-34-5	2-(2-Butoxyethoxy)ethanol	CCCCOCCOCCO	Organic compounds	Organic oxygen compounds	Organooxygen compounds	Ethers
737	-2.8138515088824176	-2.9485853713061716	2.4015242888045334	2.266790432423219	337.1	0.13473386242375396	112-35-6	2-[2-(2-Methoxyethoxy)ethoxy]ethanol	COCCOCCOCCO	Organic compounds	Organic oxygen compounds	Organooxygen compounds	Ethers
738	-3.0475242140983165	-3.421135400404059	2.162604277048154	1.7889930925455624	337.0	0.3736111863057423	112-36-7	Diethylene glycol diethyl ether	CCOCCOCCOCC	Organic compounds	Organic oxygen compounds	Organooxygen compounds	Ethers
740	-3.4275023924581958	-3.237899072547137	1.8379734544062523	2.0275767553864985	337.05	-0.18960331991105894	112-38-9	10-Undecenoic acid	C=CCCCCCCCCC(=O)O	Organic compounds	Lipids and lipid-like molecules	Fatty Acyls	Fatty acids and conjugates
741	-2.897408083399512	-2.865887044598221	2.534690142985084	2.5662111795138194	337.25	-0.0315210388012912	112-39-0	Methyl hexadecanoate	CCCCCCCCCCCCCCCC(=O)OC	Organic compounds	Lipids and lipid-like molecules	Fatty Acyls	Fatty acid esters
742	-2.600058799946481	-2.7098754054995586	2.63125784296302	2.5214412331726477	337.0	0.10981660555307782	112-40-3	Dodecane	CCCCCCCCCCCC	Organic compounds	Hydrocarbons	Saturated hydrocarbons	Alkanes
743	-4.634044419671159	-4.068231615051444	0.9130875959065612	1.4789004227119995	336.9	-0.5658128046197151	112410-23-8	Tebufenozide	CCc1ccc(C(=O)NN(C(=O)c2cc(C)cc(C)c2)C(C)(C)C)cc1	Organic compounds	Benzenoids	Benzene and substituted derivatives	Benzoic acids and derivatives
745	-2.9885858256416564	-2.900620851731345	2.237560217395716	2.325525193389841	337.0	-0.08796497391031144	112-41-4	1-Dodecene	C=CCCCCCCCCCC	Organic compounds	Hydrocarbons	Unsaturated hydrocarbons	Unsaturated aliphatic hydrocarbons
746	-2.7119452813278526	-2.7140636258340107	2.5243702419258063	2.5222518939076295	337.25	0.0021183445061581097	112-42-5	1-Undecanol	CCCCCCCCCCCO	Organic compounds	Lipids and lipid-like molecules	Fatty Acyls	Fatty alcohols
747	-2.8199080856999483	-3.013867511909118	2.4112963614503844	2.217336944563904	337.45	0.19395942620916973	112-44-7	Undecanal	CCCCCCCCCCC=O	Organic compounds	Organic oxygen compounds	Organooxygen compounds	Carbonyl compounds
748	-3.152448551101895	-3.2841132884160964	2.073583952243064	1.9419192136286252	337.0	0.13166473731420147	112-45-8	Undec-10-enal	C=CCCCCCCCCC=O	Organic compounds	Organic oxygen compounds	Organooxygen compounds	Carbonyl compounds
749	-2.9294461595687644	-2.932688149364814	2.311811359321716	2.30856937233675	337.1	0.003241989796049616	112-47-0	1,10-Decanediol	OCCCCCCCCCCO	Organic compounds	Lipids and lipid-like molecules	Fatty Acyls	Fatty alcohols
750	-3.633388156474082	-3.4248726565948586	1.6175877771787548	1.8261032855397121	337.2	-0.20851549987922358	112-49-2	Triethylene glycol dimethyl ether	COCCOCCOCCOC	Organic compounds	Organic oxygen compounds	Organooxygen compounds	Ethers
751	-2.779609580536351	-2.8928611446380943	2.4713663531164856	2.358114784855246	337.15	0.11325156410174309	112-50-5	2-[2-(2-Ethoxyethoxy)ethoxy]ethanol	CCOCCOCCOCCO	Organic compounds	Organic oxygen compounds	Organooxygen compounds	Ethers
752	-3.3825923758005425	-3.4863458950544093	1.928705766660452	1.8249522489706151	337.35	0.10375351925386678	112-52-7	1-Chlorododecane	CCCCCCCCCCCCCl	Organic compounds	Organohalogen compounds	Organochlorides
757	-3.074239352711165	-3.104600272222076	2.2051606371734187	2.174799712809761	337.05	0.03036091951091091	112-59-4	2-[2-(Hexyloxy)ethoxy]ethanol	CCCCCCOCCOCCO	Organic compounds	Organic oxygen compounds	Organooxygen compounds	Ethers
759	-2.843402720525931	-2.9635479429479386	2.631557618796342	2.5114124014090935	337.0	0.12014522242200742	112-61-8	Methyl stearate	CCCCCCCCCCCCCCCCCC(=O)OC	Organic compounds	Lipids and lipid-like molecules	Fatty Acyls	Fatty acid esters
762	-4.318603138524274	-4.2232277624733845	1.1119830253337075	1.2073584133617221	337.0	-0.09537537605088975	112-69-6	N,N-Dimethyl-1-hexadecanamine	CCCCCCCCCCCCCCCCN(C)C	Organic compounds	Organic nitrogen compounds	Organonitrogen compounds	Amines
763	-2.8525465493009667	-2.843945751690167	2.449277478946476	2.4578782667242676	337.15	-0.008600797610799571	112-70-9	1-Tridecanol	CCCCCCCCCCCCCO	Organic compounds	Lipids and lipid-like molecules	Fatty Acyls	Fatty alcohols
764	-2.806840359472714	-2.9073296237753	2.5243702419258063	2.4238809811054156	337.05	0.10048926430258609	112-72-1	1-Tetradecanol	CCCCCCCCCCCCCCO	Organic compounds	Lipids and lipid-like molecules	Fatty Acyls	Fatty alcohols
765	-3.2592680183333718	-3.4131642016169472	2.0798593203726226	1.9259631345635704	337.15	0.15389618328357546	112-73-2	Diethylene glycol dibutyl ether	CCCCOCCOCCOCCCC	Organic compounds	Organic oxygen compounds	Organooxygen compounds	Ethers
766	-4.270867566785266	-4.183362241351525	1.111983025333707	1.1994883431312118	337.1	-0.08750532543374057	112-75-4	N,N-Dimethyltetradecylamine	CCCCCCCCCCCCCCN(C)C	Organic compounds	Organic nitrogen compounds	Organonitrogen compounds	Amines
770	-2.862420842878891	-3.2247150622847434	2.669813599935423	2.307519382798781	337.3	0.3622942194058525	112-85-6	Docosanoic acid	CCCCCCCCCCCCCCCCCCCCCC(=O)O	Organic compounds	Lipids and lipid-like molecules	Fatty Acyls	Fatty acids and conjugates
771	-3.17247736186556	-3.2009842869850664	2.229759940227493	2.201253010198198	337.0	0.028506925119506477	112-88-9	1-Octadecene	C=CCCCCCCCCCCCCCCCC	Organic compounds	Hydrocarbons	Unsaturated hydrocarbons	Unsaturated aliphatic hydrocarbons
773	-2.8817390827855487	-2.985923496519452	2.5504297921789583	2.4462453736343206	337.15	0.10418441373390319	112-92-5	1-Octadecanol	CCCCCCCCCCCCCCCCCCO	Organic compounds	Lipids and lipid-like molecules	Fatty Acyls	Fatty alcohols
775	-3.180646729502169	-3.0569436901951006	2.270457804355159	2.3941608401036154	337.15	-0.12370303930706861	112-95-8	Eicosane	CCCCCCCCCCCCCCCCCCCC	Organic compounds	Hydrocarbons	Saturated hydrocarbons	Alkanes
776	-3.241700878740795	-4.1804822532315065	2.44305653834028	1.5042751687952776	336.9	0.9387813744907114	113036-88-7	Flucycloxuron	O=C(NC(=O)c1c(F)cccc1F)Nc1ccc(CON=C(c2ccc(Cl)cc2)C2CC2)cc1	Organic compounds	Benzenoids	Benzene and substituted derivatives	N-phenylureas
777	-5.228085333775264	-4.029031227111748	0.2098284550525075	1.4088825591702985	337.05	-1.1990541066635165	113136-77-9	Cyclanilide	O=C(O)C1(C(=O)Nc2ccc(Cl)cc2Cl)CC1	Organic compounds	Benzenoids	Benzene and substituted derivatives	Anilides
781	-4.562923566159206	-4.665937359365743	0.7702455095613604	0.6672317177780979	337.15	0.1030137932065367	1134-23-2	Cycloate	CCSC(=O)N(CC)C1CCCCC1	Organic compounds	Organosulfur compounds	Thiocarbonyl compounds	Thiocarbamic acid derivatives
782	-3.813962427717093	-4.166572835454634	1.6259888923493495	1.2733784798634105	337.3	0.35261040773754093	113-48-4	Octylbicycloheptenedicarboximide	CCCCC(CC)Cn1c(O)c2c(c1O)C1C=CC2C1	Organic compounds	Organoheterocyclic compounds	Isoindoles and derivatives
785	-2.811390677480704	-3.691986605178338	2.498998841049932	1.6184029200401917	337.2	0.8805959276976343	1135-66-6	(-)-Isolongifolene	CC1(C)C2=CCCC(C)(C)C23CCC1C3	Organic compounds	Lipids and lipid-like molecules	Prenol lipids	Monoterpenoids
789	-4.284955912993873	-4.451966304500474	1.5807028693654954	1.4136924829942144	337.45	0.16701039150660169	114-07-8	Erythromycin	CCC1OC(=O)C(C)C(OC2CC(C)(OC)C(O)C(C)O2)C(C)C(OC2OC(C)CC(N(C)C)C2O)C(C)(O)CC(C)C(=O)C(C)C(O)C1(C)O	Organic compounds	Organic oxygen compounds	Organooxygen compounds	Carbohydrates and carbohydrate conjugates
792	-4.700070910852858	-4.40268233819287	0.620584178281479	0.917972756997137	337.2	-0.2973885726599885	114-26-1	Propoxur	CNC(=O)Oc1ccccc1OC(C)C	Organic compounds	Benzenoids	Benzene and substituted derivatives	Phenyl methylcarbamates
793	-3.221249721220574	-3.49474723905551	2.2635254459678054	1.9900279320927434	337.15	0.2734975178349357	114311-32-9	Imazamox	COCc1cnc(C2=NC(=O)C(C)(C(C)C)N2)c(C(=O)O)c1	Organic compounds	Organic acids and derivatives	Carboxylic acids and derivatives	Amino acids, peptides, and analogues
794	-4.721808008879447	-4.671547362182008	0.8055975989502734	0.8558582417360595	337.05	-0.05026064669743846	114369-43-6	Fenbuconazole	N#CC(CCc1ccc(Cl)cc1)(Cn1cncn1)c1ccccc1	Organic compounds	Phenylpropanoids and polyketides	Linear 1,3-diarylpropanoids
801	-3.81102616828293	-3.2799609405084285	1.124148447719845	1.6552136649011249	337.15	-0.5310652277745014	115-18-4	2-Methyl-3-buten-2-ol	C=CC(C)(C)O	Organic compounds	Organic oxygen compounds	Organooxygen compounds	Alcohols and polyols
802	-3.321536483964924	-3.7377039495484015	1.6033524543326507	1.1871849945675155	337.25	0.4161674655834773	115-19-5	2-Methyl-3-butyn-2-ol	C#CC(C)(C)O	Organic compounds	Organic oxygen compounds	Organooxygen compounds	Carbonyl compounds
805	-4.107829440847787	-4.6060760164209515	1.4613454202973504	0.9630988409755348	337.1	0.4982465755731642	115-27-5	Chlorendic anhydride	Oc1oc(O)c2c1C1(Cl)C(Cl)=C(Cl)C2(Cl)C1(Cl)Cl	Organic compounds	Organoheterocyclic compounds	Heteroaromatic compounds
807	-5.869039870011616	-4.500429359936817	-0.2595212288405959	1.1090892639390892	337.1	-1.3686105100747996	115-29-7	Endosulfan	O=S1OCC2C(CO1)C1(Cl)C(Cl)=C(Cl)C2(Cl)C1(Cl)Cl	Organic compounds	Organic oxygen compounds	Organic oxoanionic compounds	Organic sulfites
808	-5.26312393675035	-5.178838044346265	0.3056525535584397	0.38993843395771094	337.05	-0.08428589240408524	115-32-2	Dicofol	OC(c1ccc(Cl)cc1)(c1ccc(Cl)cc1)C(Cl)(Cl)Cl	Organic compounds	Benzenoids	Benzene and substituted derivatives	Diphenylmethanes
812	-2.664848711380396	-3.3555806960434773	2.4112963614503844	1.720564382204794	337.4	0.6907319846630813	115-70-8	2-Amino-2-ethyl-1,3-propanediol	CCC(N)(CO)CO	Organic compounds	Organic nitrogen compounds	Organonitrogen compounds	Amines
814	-2.8655688574933404	-3.385173123792138	2.2684392186064395	1.7488349532670298	337.0	0.5196042662987974	115-77-5	Pentaerythritol	OCC(CO)(CO)CO	Organic compounds	Organic oxygen compounds	Organooxygen compounds	Alcohols and polyols
817	-3.40389065815393	-4.435714347918274	2.109710443738098	1.0778867338542495	337.1	1.0318236897643436	115-86-6	Triphenyl phosphate	O=P(Oc1ccccc1)(Oc1ccccc1)Oc1ccccc1	Organic compounds	Organic acids and derivatives	Organic phosphoric acids and derivatives	Phosphate esters
818	-3.4156478878633236	-3.885917698768698	2.286357624842085	1.8160878137795655	337.1	0.47026981090537445	115895-09-5	Benzoic acid, 3,5-dichloro-4-[[(hexadecyloxy)carbonyl]oxy]-, ethyl ester	CCCCCCCCCCCCCCCCOC(=O)Oc1c(Cl)cc(C(=O)OCC)cc1Cl	Organic compounds	Benzenoids	Benzene and substituted derivatives	Benzoic acids and derivatives
819	-3.115008104521323	-3.363339901722245	2.177890070496702	1.929558272229718	337.0	0.24833179720092202	115-95-7	Linalyl acetate	C=CC(C)(CCC=C(C)C)OC(C)=O	Organic compounds	Lipids and lipid-like molecules	Prenol lipids	Monoterpenoids
823	-6.692284005595946	-4.968354724821522	-1.4129182524745385	0.31101105713528143	337.2	-1.7239292807744242	116-06-3	Aldicarb	CNC(=O)ON=CC(C)(C)SC	Organic compounds	Organic nitrogen compounds	Organonitrogen compounds	Oxime carbamates
825	-4.977510142425843	-4.905053958096589	0.5989106867648568	0.6713668601229437	337.2	-0.07245618432925394	116255-48-2	Bromuconazole	Clc1ccc(C2(Cn3cncn3)CC(Br)CO2)c(Cl)c1	Organic compounds	Benzenoids	Benzene and substituted derivatives	Halobenzenes
826	-5.918940652787198	-4.9781240993922555	0.0629553868507507	1.003771914867916	337.2	-0.9408165533949422	1163-19-5	1,1'-Oxybis[2,3,4,5,6-pentabromobenzene]	Brc1c(Br)c(Br)c(Oc2c(Br)c(Br)c(Br)c(Br)c2Br)c(Br)c1Br	Organic compounds	Benzenoids	Benzene and substituted derivatives	Diphenylethers
829	-3.812137557584547	-4.144043372089919	1.724989892336401	1.3930840742853061	337.15	0.33190581450537193	116-37-0	Bisphenol A bis(2-hydroxypropyl) ether	CC(O)COc1ccc(C(C)(C)c2ccc(OCC(C)O)cc2)cc1	Organic compounds	Benzenoids	Benzene and substituted derivatives	Diphenylmethanes
832	-3.79869017148397	-4.639115004801257	1.8938976795082632	1.0534728183854165	336.95	0.8404248333172868	116714-46-6	Novaluron	O=C(NC(=O)c1c(F)cccc1F)Nc1ccc(OC(F)(F)C(F)OC(F)(F)F)c(Cl)c1	Organic compounds	Benzenoids	Benzene and substituted derivatives	N-phenylureas
833	-4.591340644337597	-3.9168179824513407	1.0849907498273454	1.7595134270767994	337.15	-0.6745226618862565	116-75-6	C.I. Solvent Blue 104	Cc1cc(C)c(Nc2ccc(Nc3c(C)cc(C)cc3C)c3c2C(=O)c2ccccc2C3=O)c(C)c1	Organic compounds	Benzenoids	Anthracenes	Anthraquinones
834	-3.172905837933065	-4.075339080185851	2.283303760271089	1.380870510336083	336.95	0.9024332422527865	117-08-8	Tetrachlorophthalic anhydride	O=C1OC(=O)c2c(Cl)c(Cl)c(Cl)c(Cl)c21	Organic compounds	Organoheterocyclic compounds	Benzofurans	Benzofuranones
838	-4.151097827889485	-4.4586876307679395	1.4551631220589076	1.1475733164440212	336.95	0.3075898028784545	117337-19-6	Fluthiacet-methyl	COC(=O)CSc1cc(N=c2sc(=O)n3n2CCCC3)c(F)cc1Cl	Organic compounds	Organosulfur compounds	Thioethers	Aryl thioethers
841	-4.488430509687809	-4.520874718263331	1.0766176129410474	1.0441734372825482	337.2	0.032444208575521216	117428-22-5	Picoxystrobin	COC=C(C(=O)OC)c1ccccc1COc1cccc(C(F)(F)F)n1	Organic compounds	Benzenoids	Benzene and substituted derivatives	Phenyl-beta-methoxyacrylates
845	-2.9722110626499214	-3.468032160502795	2.300185250345744	1.8043641569639384	337.35	0.49582109785287365	1174627-68-9	Pentanoic acid, 5-(dimethylamino)-2-methyl-5-oxo-, methyl ester	COC(=O)C(C)CCC(=O)N(C)C	Organic compounds	Lipids and lipid-like molecules	Fatty Acyls	Fatty acid esters
849	-3.203645184837305	-3.5107921138544596	2.3333801257667632	2.026233205511128	337.2	0.3071469290171547	117-61-3	2,2'-Benzidinedisulfonic acid	Nc1ccc(-c2ccc(N)cc2S(=O)(=O)O)c(S(=O)(=O)O)c1	Organic compounds	Benzenoids	Benzene and substituted derivatives	Biphenyls and derivatives
850	-6.296387855161774	-5.011278389631938	-0.3425663327982698	0.9425431288545058	337.3	-1.2851094655298354	117704-25-3	Doramectin	COC1CC(OC2C(C)OC(OC3C(C)=CCC4CC(CC5(C=CC(C)C(C6CCCCC6)O5)O4)OC(=O)C4C=C(C)C(O)C5OCC(=CC=CC3C)C45O)CC2OC)OC(C)C1O	Organic compounds	Phenylpropanoids and polyketides	Macrolides and analogues
851	-4.248541068855486	-4.653771145256183	1.3495717601239534	0.9443417077595194	337.3	0.40523007640069686	117718-60-2	Thiazopyr	COC(=O)c1c(C(F)F)nc(C(F)(F)F)c(C2=NCCS2)c1CC(C)C	Organic compounds	Organoheterocyclic compounds	Pyridines and derivatives	Pyridinecarboxylic acids and derivatives
854	-5.627511359728035	-3.858057415656064	-0.0358191497620704	1.7336348020290449	337.15	-1.7694539440719712	117-81-7	Di(2-ethylhexyl) phthalate	CCCCC(CC)COC(=O)c1ccccc1C(=O)OCC(CC)CCCC	Organic compounds	Benzenoids	Benzene and substituted derivatives	Benzoic acids and derivatives
855	-3.607747121883693	-3.929186335610339	1.9839450880822718	1.662505857100814	337.15	0.32143921372664597	117-84-0	Di-n-octyl phthalate	CCCCCCCCOC(=O)c1ccccc1C(=O)OCCCCCCCC	Organic compounds	Benzenoids	Benzene and substituted derivatives	Benzoic acids and derivatives
857	-4.517529860696151	-3.981770477642024	0.9559322918318005	1.4916916773206652	337.35	-0.5357593830541272	118134-30-8	Spiroxamine	CCCN(CC)CC1COC2(CCC(C(C)(C)C)CC2)O1	Organic compounds	Organic oxygen compounds	Organooxygen compounds	Ethers
860	-3.2115753280311727	-3.61351796537558	2.2421236174649377	1.8401809808783316	337.1	0.40194263734440705	118-47-8	Pyrazolone T	O=C(O)c1cc(=O)n(-c2ccc(S(=O)(=O)O)cc2)[nH]1	Organic compounds	Organoheterocyclic compounds	Azoles	Pyrazoles
862	-3.1412114222480443	-4.0751233193042395	2.153301096797068	1.2193891758368416	337.25	0.9339118970561953	118-52-5	1,3-Dichloro-5,5-dimethylhydantoin	CC1(C)C(=O)N(Cl)C(=O)N1Cl	Organic compounds	Organoheterocyclic compounds	Azolidines	Imidazolidines
864	-2.7229540789441504	-3.1313664057139654	2.4112963614503844	2.0028840293821366	337.3	0.408412326769815	1185-55-3	Trimethoxymethylsilane	CO[Si](C)(OC)OC	Organic compounds	Organometallic compounds	Organometalloid compounds	Organosilicon compounds
866	-3.6700612770233776	-4.020675704844762	1.748818136106713	1.3982037046995726	337.1	0.3506144278213843	118-56-9	3,3,5-Trimethylcyclohexyl salicylate	CC1CC(OC(=O)c2ccccc2O)CC(C)(C)C1	Organic compounds	Benzenoids	Benzene and substituted derivatives	Benzoic acids and derivatives
868	-3.9970907608444493	-4.093427178765668	1.4014360174002105	1.305099592326892	337.2	0.09633641792121894	118-60-5	2-Ethylhexyl salicylate	CCCCC(CC)COC(=O)c1ccccc1O	Organic compounds	Benzenoids	Benzene and substituted derivatives	Benzoic acids and derivatives
869	-3.591132590740679	-3.824914097832469	1.615776899160522	1.3819953862559344	337.15	0.2337815070917899	118-69-4	2,6-Dichlorotoluene	Cc1c(Cl)cccc1Cl	Organic compounds	Benzenoids	Benzene and substituted derivatives	Halobenzenes
872	-5.991141633462726	-4.745067846419763	-0.5366260477496847	0.7094477265134796	337.35	-1.2460737870429623	118-74-1	Hexachlorobenzene	Clc1c(Cl)c(Cl)c(Cl)c(Cl)c1Cl	Organic compounds	Benzenoids	Benzene and substituted derivatives	Halobenzenes
875	-3.792469159386844	-4.52644672037322	1.7270976543528715	0.9931200871501892	337.2	0.7339775609863759	118-79-6	2,4,6-Tribromophenol	Oc1c(Br)cc(Br)cc1Br	Organic compounds	Benzenoids	Phenols	Halophenols
877	-3.5709106542823283	-3.969853354360951	2.0571399052242025	1.6581972086900774	337.25	0.39894270007862254	118-82-1	4,4'-Methylenebis(2,6-di-t-butylphenol)	CC(C)(C)c1cc(Cc2cc(C(C)(C)C)c(O)c(C(C)(C)C)c2)cc(C(C)(C)C)c1O	Organic compounds	Benzenoids	Benzene and substituted derivatives	Diphenylmethanes
885	-3.908999253076849	-3.021599040847142	1.1987905196512734	2.0861907368903845	337.1	-0.8874002122297071	1191-16-8	3,3-Dimethylallyl acetate	CC(=O)OCC=C(C)C	Organic compounds	Organic acids and derivatives	Carboxylic acids and derivatives	Carboxylic acid derivatives
887	-4.789429918078522	-4.36540106554003	0.734138373434051	1.1581672113683692	337.4	-0.4240288525384921	119168-77-3	Tebufenpyrad	CCc1nn(C)c(C(=O)NCc2ccc(C(C)(C)C)cc2)c1Cl	Organic compounds	Benzenoids	Benzene and substituted derivatives	Phenylpropanes
889	-4.785319313931672	-4.0733607791362125	0.511639693385677	1.2235982184182341	337.25	-0.7119585347954596	119-27-7	2,4-Dinitroanisole	COc1ccc([N+](=O)[O-])cc1[N+](=O)[O-]	Organic compounds	Benzenoids	Benzene and substituted derivatives	Nitrobenzenes
892	-4.383317323354012	-4.404634292803176	1.1970738603256887	1.1757568732661918	337.1	0.02131696944916417	119344-86-4	1-Butanone, 2-(dimethylamino)-2-[(4-methylphenyl)methyl]-1-[4-(4-morpholinyl)phenyl]-	CCC(Cc1ccc(C)cc1)(C(=O)c1ccc(N2CCOCC2)cc1)N(C)C	Organic compounds	Phenylpropanoids and polyketides	Linear 1,3-diarylpropanoids	Chalcones and dihydrochalcones
894	-3.57112655616504	-3.328165533942326	1.6111425461360533	1.8541035768655214	337.0	-0.24296102222271365	119-36-8	Methyl salicylate	COC(=O)c1ccccc1O	Organic compounds	Benzenoids	Benzene and substituted derivatives	Benzoic acids and derivatives
895	-4.921779721536593	-4.820394479450841	0.6870339635942193	0.7884192022979011	337.15	-0.10138524208575195	119446-68-3	Difenoconazole	CC1COC(Cn2cncn2)(c2ccc(Oc3ccc(Cl)cc3)cc2Cl)O1	Organic compounds	Benzenoids	Benzene and substituted derivatives	Diphenylethers
896	-4.137682786842866	-3.874827473316331	1.373312369457696	1.6361676945443357	337.2	-0.26285531352653546	119462-56-5	1H-Pyrrole-2,5-dione, 1,1'-[1,3-phenylenebis(methylene)]bis[3-methyl-	CC1=CC(=O)N(Cc2cccc(CN3C(=O)C=C(C)C3=O)c2)C1=O	Organic compounds	Organoheterocyclic compounds	Pyrrolidines	Pyrrolidones
897	-4.151310432288037	-4.271423295996735	1.084253362731798	0.9641405076561549	337.15	0.12011286370869811	1194-65-6	Dichlobenil	N#Cc1c(Cl)cccc1Cl	Organic compounds	Benzenoids	Benzene and substituted derivatives	Halobenzenes
898	-4.42699651808598	-4.014217742135787	1.105129526298286	1.517908286749387	337.3	-0.4127787759501933	119-47-1	2,2'-Methylenebis(4-methyl-6-tert-butylphenol)	Cc1cc(Cc2cc(C)cc(C(C)(C)C)c2O)c(O)c(C(C)(C)C)c1	Organic compounds	Benzenoids	Benzene and substituted derivatives	Diphenylmethanes
903	-4.550578565284531	-3.576400625157946	0.7100222436961021	1.6842001784655856	337.2	-0.9741779401265851	119-61-9	Benzophenone	O=C(c1ccccc1)c1ccccc1	Organic compounds	Benzenoids	Benzene and substituted derivatives	Benzophenones
914	-6.213928707233805	-4.901631350114288	-0.5732962375781874	0.7390011423272046	337.1	-1.3122973571195171	120068-37-3	Fipronil	N#Cc1nn(-c2c(Cl)cc(C(F)(F)F)cc2Cl)c(N)c1S(=O)C(F)(F)F	Organic compounds	Organoheterocyclic compounds	Azoles	Pyrazoles
920	-3.368869408584497	-4.465142372386287	2.142737252088911	1.0464642806746203	337.25	1.0962729638017903	120116-88-3	Cyazofamid	Cc1ccc(-c2c(Cl)nc(C#N)n2S(=O)(=O)N(C)C)cc1	Organic compounds	Organoheterocyclic compounds	Azoles	Imidazoles
939	-3.828188471576007	-3.905257253791555	1.511626551547797	1.4345577820604007	337.3	0.07706878221554803	120-32-1	Clorophene	Oc1ccc(Cl)cc1Cc1ccccc1	Organic compounds	Benzenoids	Benzene and substituted derivatives	Diphenylmethanes
958	-2.635279156130069	-3.2047075679640415	2.5852891447848934	2.015860744046998	337.05	0.5694284118339725	120-47-8	Ethylparaben	CCOC(=O)c1ccc(O)cc1	Organic compounds	Benzenoids	Benzene and substituted derivatives	Benzoic acids and derivatives
961	-3.6441701075456585	-3.676595194241675	1.639614908988309	1.6071898205280877	336.85	0.032425086696016514	1205-17-0	3-(3,4-Methylenedioxyphenyl)-2-methylpropanal	CC(C=O)Cc1ccc2c(c1)OCO2	Organic compounds	Organoheterocyclic compounds	Benzodioxoles
964	-3.74489434665808	-3.3428688644097413	1.7525011573314189	2.15452663609664	337.15	-0.4020254822483387	120-55-8	Diethylene glycol dibenzoate	O=C(OCCOCCOC(=O)c1ccccc1)c1ccccc1	Organic compounds	Benzenoids	Benzene and substituted derivatives	Benzoic acids and derivatives
965	-3.3375973343361762	-3.541064287387632	2.216758548893285	2.0132915858906055	337.1	0.20346695305145568	120-56-9	Triethylene glycol dibenzoate	O=C(OCCOCCOCCOC(=O)c1ccccc1)c1ccccc1	Organic compounds	Benzenoids	Benzene and substituted derivatives	Benzoic acids and derivatives
966	-3.3242355076521144	-3.5345309046744413	1.8522406552286976	1.6419452575405953	337.1	0.2102953970223269	120-57-0	Piperonal	O=Cc1ccc2c(c1)OCO2	Organic compounds	Organoheterocyclic compounds	Benzodioxoles
970	-2.908402614677171	-3.0415523812372776	2.379815301204202	2.2466655423662285	337.25	0.13314976656010646	120-61-6	Dimethyl terephthalate	COC(=O)c1ccc(C(=O)OC)cc1	Organic compounds	Benzenoids	Benzene and substituted derivatives	Benzoic acids and derivatives
980	-5.853208502122024	-4.564263181524289	-0.4982994703786818	0.7906458728584994	337.25	-1.288945320597735	12071-83-9	Propineb	CC(CNC(=S)[S-])NC(=S)[S-].[Zn+2]	Organic compounds	Organic acids and derivatives	Dithiocarbamic acids and derivatives	Metallobisdithiocarbamates
984	-4.143289232530711	-4.18491976924016	1.1154653465328486	1.0738348089339387	337.2	0.04163053670944894	120-82-1	1,2,4-Trichlorobenzene	Clc1ccc(Cl)c(Cl)c1	Organic compounds	Benzenoids	Benzene and substituted derivatives	Halobenzenes
985	-3.331858568421145	-4.286502294675824	1.880337029059231	0.9256933284920317	337.2	0.954643726254679	120-83-2	2,4-Dichlorophenol	Oc1ccc(Cl)cc1Cl	Organic compounds	Benzenoids	Benzene and substituted derivatives	Halobenzenes
986	-3.493422756665128	-3.28658746457911	1.865024179603576	2.0718594680159654	336.95	-0.20683529208601792	1208-67-9	Benzenesulfonic acid, 4-[(2-methyl-2-propenyl)oxy]-, sodium salt	C=C(C)COc1ccc(S(=O)(=O)[O-])cc1.[Na+]	Organic compounds	Benzenoids	Benzene and substituted derivatives	Benzenesulfonic acids and derivatives
989	-3.4618191657045942	-3.4210359597890148	1.4731537202706764	1.5139369270653296	337.35	-0.04078320591557949	120-93-4	Ethylene urea	O=C1NCCN1	Organic compounds	Organoheterocyclic compounds	Azolidines	Imidazolidines
991	-5.075984132118904	-4.801351644255514	0.4184487666074944	0.693081254255321	337.3	-0.2746324878633901	120983-64-4	2-(1-Chlorocyclopropyl)-1-(2-chlorophenyl)-3-(1H-1,2,4-triazol-1-yl)-2-propanol	OC(Cc1ccccc1Cl)(Cn1cncn1)C1(Cl)CC1	Organic compounds	Benzenoids	Benzene and substituted derivatives	Halobenzenes
992	-3.331327748236204	-3.4661937132185985	2.005536071690572	1.8706701014989513	337.25	0.13486596498239445	121-03-9	2-Methyl-5-nitrobenzenesulfonic acid	Cc1ccc([N+](=O)[O-])cc1S(=O)(=O)O	Organic compounds	Benzenoids	Benzene and substituted derivatives	Benzenesulfonic acids and derivatives
994	-3.902223509001304	-4.355670318245286	1.3581699010785606	0.904723121477366	337.1	0.45344680924398206	121-14-2	2,4-Dinitrotoluene	Cc1ccc([N+](=O)[O-])cc1[N+](=O)[O-]	Organic compounds	Benzenoids	Benzene and substituted derivatives	Toluenes
995	-4.879557693969188	-4.780998431498821	0.4903684147679326	0.5889276944280374	337.05	-0.09855926247036706	121158-58-5	Phenol, dodecyl-, branched	CCC(C)C(C)C(C)CCc1ccc(O)cc1	Organic compounds	Benzenoids	Phenols	1-hydroxy-2-unsubstituted benzenoids
999	-4.57333267677629	-4.074517540307132	0.9431392339283834	1.4419543756134865	337.3	-0.4988151364691582	121-21-1	Pyrethrin I	C=CC=CCC1=C(C)C(OC(=O)C2C(C=C(C)C)C2(C)C)CC1=O	Organic compounds	Lipids and lipid-like molecules	Fatty Acyls	Fatty acid esters
1006	-2.9096152712862247	-3.571176123354897	2.3109530296287377	1.649392179029422	337.25	0.6615608520686722	121-32-4	3-Ethoxy-4-hydroxybenzaldehyde	CCOc1cc(C=O)ccc1O	Organic compounds	Organic oxygen compounds	Organooxygen compounds	Carbonyl compounds
1013	-4.200703626088528	-3.276005773910222	0.8159704365134086	1.740668282055336	337.05	-0.9246978521783062	121-43-7	Trimethyl borate	COB(OC)OC	Organic compounds	Organic oxygen compounds	Organic oxoanionic compounds
1016	-4.637542486594931	-4.425205611314877	1.0860297478993584	1.2983666363947113	337.05	-0.2123368752800543	121451-02-3	Noviflumuron	O=C(NC(=O)c1c(F)cccc1F)Nc1cc(Cl)c(OC(F)(F)C(F)C(F)(F)F)c(Cl)c1F	Organic compounds	Benzenoids	Benzene and substituted derivatives	N-phenylureas
1019	-4.275360396718152	-4.510687603811336	1.3402088231148035	1.1048816129078152	337.0	0.23532720709318422	121-54-0	Benzethonium chloride	CC(C)(C)CC(C)(C)c1ccc(OCCOCC[N+](C)(C)Cc2ccccc2)cc1.[Cl-]	Organic compounds	Benzenoids	Benzene and substituted derivatives	Phenylpropanes
1020	-3.80171926019277	-4.33916847540062	1.5510322932864755	1.0135830785558535	337.35	0.5374492152078503	121552-61-2	Cyprodinil	Cc1cc(C2CC2)nc(Nc2ccccc2)n1	Organic compounds	Benzenoids	Benzene and substituted derivatives	Aniline and substituted anilines
1021	-2.692011994924029	-3.0506767577954914	2.5465183400851967	2.1878535621634896	337.15	0.35866476287146254	121-57-3	4-Aminobenzenesulfonic acid	Nc1ccc(S(=O)(=O)O)cc1	Organic compounds	Benzenoids	Benzene and substituted derivatives	Benzenesulfonic acids and derivatives
1027	-4.982799264792396	-4.182764384928523	0.612228239329531	1.4122631564508423	337.3	-0.8000348798638726	121588-75-8	Amesergide	CC(C)n1cc2c3c(cccc31)C1CC(C(=O)NC3CCCCC3)CN(C)C1C2	Organic compounds	Alkaloids and derivatives	Ergoline and derivatives	Lysergic acids and derivatives
1029	-3.552115851037397	-3.7334058243604766	1.8164982588610141	1.635208272003362	337.1	0.1812899733230795	121-60-8	4-(Acetylamino)benzenesulfonyl chloride	CC(=O)Nc1ccc(S(=O)(=O)Cl)cc1	Organic compounds	Benzenoids	Benzene and substituted derivatives	Anilides
1032	-4.037945904498048	-3.7972664342682583	1.0454957951669896	1.28617526769558	337.05	-0.24067947022978942	121-69-7	N,N-Dimethylaniline	CN(C)c1ccccc1	Organic compounds	Organic nitrogen compounds	Organonitrogen compounds	Amines
1034	-4.603744503525969	-5.101462348364051	0.9152482123222108	0.41753039090970684	337.0	0.4977178448380819	121-75-5	Malathion	CCOC(=O)CC(SP(=S)(OC)OC)C(=O)OCC	Organic compounds	Lipids and lipid-like molecules	Fatty Acyls	Fatty acid esters
1035	-4.378785871843903	-4.456946983457343	1.065469771282885	0.9873086710280539	337.3	0.07816111161343997	121776-33-8	Furilazole	CC1(C)OC(c2ccco2)CN1C(=O)C(Cl)Cl	Organic compounds	Organoheterocyclic compounds	Azolidines	Oxazolidines
1037	-5.196458221014138	-4.437091376770136	0.1501235780730631	0.9094904271735954	337.45	-0.7593668442440027	121-82-4	Cyclonite	O=[N+]([O-])N1CN([N+](=O)[O-])CN([N+](=O)[O-])C1	Organic compounds	Organoheterocyclic compounds	Triazinanes	1,3,5-triazinanes
1042	-3.5386395057920845	-3.7016020498793134	1.6843889211801681	1.521426379019479	336.95	0.16296254408722888	121-92-6	3-Nitrobenzoic acid	O=C(O)c1cccc([N+](=O)[O-])c1	Organic compounds	Benzenoids	Benzene and substituted derivatives	Benzoic acids and derivatives
1047	-3.738525651394505	-4.535988424011561	1.8146058083182133	1.017143062291487	337.05	0.7974627726170556	122008-85-9	Cyhalofop-butyl	CCCCOC(=O)C(C)Oc1ccc(Oc2ccc(C#N)cc2F)cc1	Organic compounds	Benzenoids	Benzene and substituted derivatives	Diphenylethers
1054	-4.8434126484022935	-5.50981014664076	0.599440108775732	-0.06695737014339585	337.3	0.6663974982384664	122-14-5	Fenitrothion	COP(=S)(OC)Oc1ccc([N+](=O)[O-])c(C)c1	Organic compounds	Organic acids and derivatives	Organic thiophosphoric acids and derivatives	Thiophosphoric acid esters
1056	-3.5995185946210517	-3.6727978802109584	1.9795466794955536	1.906267408103798	337.3	0.0732792855899067	12217-80-0	C.I. Disperse Blue 60	COCCCn1c(=O)c2c(N)c3c(=O)c4ccccc4c(=O)c3c(N)c2c1=O	Organic compounds	Benzenoids	Anthracenes
1057	-4.428865100593072	-4.637119390363716	1.1282208359330133	0.9199665531089444	337.1	0.20825428977064409	122-18-9	Benzylhexadecyldimethylammonium chloride	CCCCCCCCCCCCCCCC[N+](C)(C)Cc1ccccc1.[Cl-]	Organic compounds	Benzenoids	Benzene and substituted derivatives	Alkyldimethylbenzylammonium halides
1059	-3.022102923997691	-3.3126677596876766	2.2595462044472616	1.9689813692905958	337.3	0.2905648356899855	122-20-3	Triisopropanolamine	CC(O)CN(CC(C)O)CC(C)O	Organic compounds	Organic nitrogen compounds	Organonitrogen compounds	Amines
1060	-4.196792820638557	-4.270229915044417	1.2155080921341832	1.1420709769778197	337.15	0.07343709440585933	1222-05-5	Cyclopenta[g]-2-benzopyran, 1,3,4,6,7,8-hexahydro-4,6,6,7,8,8-hexamethyl-	CC1COCc2cc3c(cc21)C(C)(C)C(C)C3(C)C	Organic compounds	Organoheterocyclic compounds	Benzopyrans	2-benzopyrans
1061	-3.3357609847537377	-4.081136397667498	2.3161050612155814	1.5707296632529086	337.25	0.7453754129137602	12224-98-5	C.I. Pigment Red 81	CCNc1cc2oc3cc(=[NH+]CC)c(C)cc-3c(-c3ccccc3C(=O)OCC)c2cc1C	Organic compounds	Organoheterocyclic compounds	Benzopyrans	1-benzopyrans
1062	-3.346540571246615	-3.282117797122504	2.4112963614503844	2.4757191227400517	337.15	-0.06442277412411102	12225-06-8	C.I. Pigment Red 176	COc1ccc(C(=O)Nc2ccccc2)cc1N=Nc1c(O)c(C(=O)Nc2ccc3[nH]c(=O)[nH]c3c2)cc2ccccc12	Organic compounds	Benzenoids	Benzene and substituted derivatives	Anilides
1063	-3.34957149775886	-3.370335334421683	2.4112963614503844	2.3905325241185333	337.05	0.02076383666282311	12225-08-0	C.I. Pigment Violet 32	CNS(=O)(=O)c1cc(OC)c(N=Nc2c(O)c(C(=O)Nc3ccc4[nH]c(=O)[nH]c4c3)cc3ccccc23)cc1OC	Organic compounds	Benzenoids	Naphthalenes	Naphthalenecarboxylic acids and derivatives
1064	-3.160616266364921	-3.4000097496702986	2.6110020769869533	2.3716085956599953	337.1	0.23939348330537769	12225-18-2	C.I. Pigment Yellow 97	COc1cc(NC(=O)C(=NNc2cc(OC)c(S(=O)(=O)Nc3ccccc3)cc2OC)C(C)=O)c(OC)cc1Cl	Organic compounds	Benzenoids	Benzene and substituted derivatives	Sulfanilides
1067	-3.2237013955100755	-3.450612104251591	2.723464118200804	2.4965533963561555	336.95	0.22691070874151542	122-32-7	Glyceryl trioleate	CCCCCCCCC=CCCCCCCCC(=O)OCC(COC(=O)CCCCCCCC=CCCCCCCCC)OC(=O)CCCCCCCC=CCCCCCCCC	Organic compounds	Lipids and lipid-like molecules	Glycerolipids	Triradylcglycerols
1068	-4.31576741899532	-4.528187830148155	0.9888544974500111	0.7764340860155657	337.1	0.21242041115283428	122-34-9	Simazine	CCNc1nc(Cl)nc(NCC)n1	Organic compounds	Organoheterocyclic compounds	Triazines	Aminotriazines
1069	-3.2247373567145003	-2.9513683238091954	2.395170555632538	2.668539598260581	337.35	-0.2733690329053049	12236-62-3	C.I. Pigment Orange 36	CC(=O)C(=NNc1ccc(Cl)cc1[N+](=O)[O-])C(=O)Nc1ccc2[nH]c(=O)[nH]c2c1	Organic compounds	Organoheterocyclic compounds	Benzimidazoles
1070	-3.173834789470233	-3.2174382933242667	2.526808364460653	2.4832048686836576	337.1	0.043603503854033665	12236-64-5	2-Naphthalenecarboxamide, N-[4-(acetylamino)phenyl]-4-[[5-(aminocarbonyl)-2-chlorophenyl]azo]-3-hydroxy-	CC(=O)Nc1ccc(NC(=O)c2cc3ccccc3c(N=Nc3cc(C(N)=O)ccc3Cl)c2O)cc1	Organic compounds	Benzenoids	Naphthalenes	Naphthalenecarboxylic acids and derivatives
1071	-3.801056590439064	-3.618802296638936	1.6977059458197323	1.8799602422231296	337.2	-0.1822542938001277	12237-62-6	C.I. Pigment Violet 27	O=C1c2ccccc2C(=O)c2c(Nc3ccccc3)ccc(O)c21	Organic compounds	Benzenoids	Anthracenes	Anthraquinones
1072	-3.615643607883932	-4.181234715683755	2.063483449254984	1.4978923492408498	337.25	0.5655911077998228	12237-63-7	C.I. Pigment Red 169	CCOC(=O)c1ccccc1-c1c2ccc(=[N+](CC)CC)cc-2oc2cc(N(CC)CC)ccc12.CCOC(=O)c1ccccc1-c1c2ccc(=[N+](CC)CC)cc-2oc2cc(N(CC)CC)ccc12.[C-]#N.[C-]#N.[C-]#N.[C-]#N.[C-]#N.[C-]#N.[Cu+2].[Fe+2]	Organic compounds	Organoheterocyclic compounds	Benzopyrans	1-benzopyrans
1074	-3.313827940507398	-3.9760194636790738	2.315872110573136	1.653680591839184	337.15	0.6621915231716757	12239-15-5	C.I. Acid Yellow 49	Cc1nn(-c2ccccc2)c(N)c1N=Nc1cc(Cl)c(S(=O)(=O)O)cc1Cl	Organic compounds	Organoheterocyclic compounds	Azoles	Pyrazoles
1075	-4.174305509608219	-4.089064854495767	1.054164145876876	1.139404771565946	337.4	-0.08524065511245205	122-39-4	Diphenylamine	c1ccc(Nc2ccccc2)cc1	Organic compounds	Benzenoids	Benzene and substituted derivatives	Aniline and substituted anilines
1077	-3.320753742797148	-3.972071747679107	1.9852356995727363	1.3339176991146158	337.15	0.6513180048819591	122-40-7	2-(Phenylmethylene)-heptanal	CCCCCC(C=O)=Cc1ccccc1	Organic compounds	Phenylpropanoids and polyketides	Cinnamaldehydes
1079	-5.025611813229332	-5.058794568756035	0.5846404750889452	0.551457710697864	337.25	0.03318275552670258	122453-73-0	Chlorfenapyr	CCOCn1c(-c2ccc(Cl)cc2)c(C#N)c(Br)c1C(F)(F)F	Organic compounds	Organoheterocyclic compounds	Pyrroles	Substituted pyrroles
1085	-3.5462943131288163	-3.5589308264960096	1.6742243291897072	1.6615878052569415	336.9	0.012636513367193292	122-52-1	Triethyl phosphite	CCOP(OCC)OCC	Organic compounds	Organophosphorus compounds	Trialkylphosphites
1091	-3.4254645447234124	-3.4181142286664334	2.204639777382297	2.2119900999841104	337.1	-0.0073503160569790005	122-62-3	Bis(2-ethylhexyl) decanedioate	CCCCC(CC)COC(=O)CCCCCCCCC(=O)OCC(CC)CCCC	Organic compounds	Lipids and lipid-like molecules	Fatty Acyls	Fatty acid esters
1092	-3.7984236581539816	-3.6646540915530594	1.5930460434760718	1.7268155973342618	337.1	-0.1337695666009222	12262-58-7	Cyclohexanone, peroxide	OOC1(OOC2(O)CCCCC2)CCCCC1	Organic compounds	Organic oxygen compounds	Organooxygen compounds	Alcohols and polyols
1094	-3.0271931330649235	-3.2546319592402613	2.188190599235969	1.9607517781105444	337.4	0.22743882617533773	122-63-4	Benzyl propanoate	CCC(=O)OCc1ccccc1	Organic compounds	Benzenoids	Benzene and substituted derivatives	Benzyloxycarbonyls
1101	-3.528877285245951	-3.602694993076234	1.5508501044813552	1.4770324040821865	337.3	0.0738177078302833	122-78-1	Phenylacetaldehyde	O=CCc1ccccc1	Organic compounds	Benzenoids	Benzene and substituted derivatives	Phenylacetaldehydes
1106	-4.1935954492228085	-4.6447773884313905	1.436504801499364	0.9853228718300595	337.05	0.4511819392085821	1228284-64-7	Pydiflumetofen	CON(C(=O)c1cn(C)nc1C(F)F)C(C)Cc1c(Cl)cc(Cl)cc1Cl	Organic compounds	Benzenoids	Benzene and substituted derivatives	Phenethylamines
1107	-4.792198860011222	-4.167788679158081	0.7957308804473706	1.4201410807424468	337.2	-0.6244101808531415	122836-35-5	Sulfentrazone	Cc1nn(-c2cc(NS(C)(=O)=O)c(Cl)cc2Cl)c(=O)n1C(F)F	Organic compounds	Organoheterocyclic compounds	Azoles	Triazoles
1112	-3.1867249824970902	-3.340508510861189	2.436940823999925	2.283157297580243	337.25	0.15378352836409892	12286-66-7	Benzenesulfonic acid, 4-[[1-[[(2-methylphenyl)amino]carbonyl]-2-oxopropyl]azo]-3-nitro-, calcium salt (2:1)	CC(=O)C(=NNc1ccc(S(=O)(=O)[O-])cc1[N+](=O)[O-])C(=O)Nc1ccccc1C.CC(=O)C(=NNc1ccc(S(=O)(=O)[O-])cc1[N+](=O)[O-])C(=O)Nc1ccccc1C.[Ca+2]	Organic compounds	Benzenoids	Benzene and substituted derivatives	Benzenesulfonic acids and derivatives
1113	-3.696298184806776	-4.174984844583601	1.5745994899263969	1.0959128566848468	337.15	0.47868665977682445	122-88-3	4-Chlorophenoxyacetic acid	O=C(O)COc1ccc(Cl)cc1	Organic compounds	Benzenoids	Benzene and substituted derivatives	Phenoxyacetic acid derivatives
1114	-3.3747291235034482	-3.676593790997522	2.331776152379077	2.029911490327033	337.05	0.3018646674940739	122886-55-9	N,N'-[Methylenedi(4,1-phenylene)]bis(N'-octylurea)	CCCCCCCCNC(=O)Nc1ccc(Cc2ccc(NC(=O)NCCCCCCCC)cc2)cc1	Organic compounds	Benzenoids	Benzene and substituted derivatives	Diphenylmethanes
1115	-3.4398550434108044	-3.8336903738334818	2.1950774430954	1.8012421077595326	337.5	0.3938353304226774	122931-48-0	Rimsulfuron	CCS(=O)(=O)c1cccnc1S(=O)(=O)NC(=O)Nc1nc(OC)cc(OC)n1	Organic compounds	Organic nitrogen compounds	Organonitrogen compounds	Sulfonylureas
1118	-3.355111490615748	-3.9850127096919636	2.3811933618710466	1.7512921370057957	337.45	0.6299012190762157	1229654-66-3	Tetraniliprole	CNC(=O)c1cc(C#N)cc(C)c1NC(=O)c1cc(Cn2nnc(C(F)(F)F)n2)nn1-c1ncccc1Cl	Organic compounds	Benzenoids	Benzene and substituted derivatives	Anilides
1119	-2.984300986440556	-3.54638131933165	2.1498569887992875	1.5877766524451349	337.35	0.5620803328910937	122-97-4	3-Phenyl-1-propanol	OCCCc1ccccc1	Organic compounds	Benzenoids	Benzene and substituted derivatives
1120	-2.945585000631756	-3.224841407524689	2.1948161840196523	1.9155597740440302	337.15	0.2792564068929333	122-99-6	2-Phenoxyethanol	OCCOc1ccccc1	Organic compounds	Benzenoids	Phenol ethers
1121	-5.006308983691892	-4.384297935035042	0.477338211833321	1.0993492763828736	337.15	-0.6220110486568498	123-03-5	Cetylpyridinium chloride	CCCCCCCCCCCCCCCC[n+]1ccccc1.[Cl-]	Organic compounds	Organoheterocyclic compounds	Pyridines and derivatives	Pyridinium derivatives
1123	-3.8499504627469805	-3.6086300996504113	1.23700344648701	1.4783238196113628	337.15	-0.24132036309656923	123-07-9	4-Ethylphenol	CCc1ccc(O)cc1	Organic compounds	Benzenoids	Phenols	1-hydroxy-2-unsubstituted benzenoids
1124	-3.8008811984206488	-3.4499977895773943	1.333136447255334	1.6840198526481385	337.2	-0.3508834088432544	123-11-5	4-Methoxybenzaldehyde	COc1ccc(C=O)cc1	Organic compounds	Benzenoids	Benzene and substituted derivatives	Benzoyl derivatives
1125	-3.3871398899621132	-3.9757169127524215	2.3252126054344884	1.7366355684492443	337.35	0.5885770227903082	123122-55-4	Candoxatril	COCCOCC(CC1(C(=O)NC2CCC(C(=O)O)CC2)CCCC1)C(=O)Oc1ccc2c(c1)CCC2	Organic compounds	Benzenoids	Indanes
1126	-3.9588602567220654	-3.359726457529605	1.3114435037683638	1.9105773057912128	337.25	-0.5991337991924603	123-17-1	2,6,8-Trimethyl-4-nonanol	CC(C)CC(C)CC(O)CC(C)C	Organic compounds	Lipids and lipid-like molecules	Fatty Acyls	Fatty alcohols
1127	-3.4296088955665924	-3.5580564355689597	1.835970634714085	1.7075230830691972	337.1	0.12844754000236724	123-18-2	2,6,8-Trimethyl-4-nonanone	CC(C)CC(=O)CC(C)CC(C)C	Organic compounds	Organic oxygen compounds	Organooxygen compounds	Carbonyl compounds
1131	-3.392125909049411	-3.817131958696174	2.319560712739878	1.894554675375587	337.15	0.4250060496467629	123-28-4	Propanoic acid, 3,3'-thiobis-, didodecyl ester	CCCCCCCCCCCCOC(=O)CCSCCC(=O)OCCCCCCCCCCCC	Organic compounds	Organic acids and derivatives	Carboxylic acids and derivatives	Dicarboxylic acids and derivatives
1133	-3.7431348352195726	-3.9153322528750727	1.2948013606971411	1.122603940322172	337.25	0.17219741765550012	123-30-8	4-Aminophenol	Nc1ccc(O)cc1	Organic compounds	Benzenoids	Benzene and substituted derivatives	Aniline and substituted anilines
1134	-4.5611017766094495	-4.142807350396305	0.7758220240484749	1.194116415308475	336.9	-0.4182944262131443	123312-89-0	Pymetrozine	CC1=NNC(=O)N(N=Cc2cccnc2)C1	Organic compounds	Organoheterocyclic compounds	Triazines	1,2,4-triazines
1135	-3.5724835888891002	-3.630226672705599	1.4693510620517365	1.411607979950438	337.05	0.05774308381649895	123-31-9	Hydroquinone	Oc1ccc(O)cc1	Organic compounds	Benzenoids	Phenols	Benzenediols
1137	-3.844043612155061	-4.217872656790107	1.6701866043236575	1.296357579779373	337.15	0.3738290446350456	123343-16-8	Pyrithiobac-sodium	COc1cc(OC)nc(Sc2cccc(Cl)c2C(=O)[O-])n1.[Na+]	Organic compounds	Benzenoids	Benzene and substituted derivatives	Benzoic acids and derivatives
1138	-3.0337999382133334	-3.402707983145472	2.1004983212616217	1.7315902851105822	337.2	0.3689080449321387	123-35-3	Myrcene	C=CC(=C)CCC=C(C)C	Organic compounds	Lipids and lipid-like molecules	Prenol lipids	Monoterpenoids
1142	-3.9038139472774573	-3.4751613534077928	0.8675383189304403	1.2961909087352161	337.1	-0.4286525938696646	123-39-7	N-Methylformamide	CNC=O	Organic compounds	Organic acids and derivatives	Carboxylic acids and derivatives	Carboxylic acid derivatives
1144	-3.1174836090925355	-3.042525579183089	1.9475729942634827	2.0225310224222204	337.2	-0.07495802990944656	123-42-2	Diacetone alcohol	CC(=O)CC(C)(C)O	Organic compounds	Organic oxygen compounds	Organooxygen compounds	Carbonyl compounds
1146	-2.913989699677648	-2.7825944668283666	2.0312326169576926	2.162627855872595	337.25	-0.13139523284928156	123-51-3	Isopentyl alcohol	CC(C)CCO	Organic compounds	Organic oxygen compounds	Organooxygen compounds	Alcohols and polyols
1160	-4.112520980572927	-4.304393977165882	1.2102687264340546	1.018395760046206	337.3	0.19187299659295487	123-81-9	Ethane-1,2-diyl bis(sulfanylacetate)	O=C(CS)OCCOC(=O)CS	Organic compounds	Organic acids and derivatives	Carboxylic acids and derivatives	Dicarboxylic acids and derivatives
1161	-3.623445359627104	-3.423066305315005	1.9112963614576166	2.1116754081714517	337.2	-0.20037905431209868	1238449-42-7	Bis(2-propylheptyl) carbonate	CCCCCC(CCC)COC(=O)OCC(CCC)CCCCC	Organic compounds	Organic acids and derivatives	Organic carbonic acids and derivatives	Carbonic acid diesters
1164	-2.782589830773362	-2.984515107700159	2.162415654008304	1.9604903805895106	337.2	0.20192527692679718	123-91-1	1,4-Dioxane	C1COCCO1	Organic compounds	Organoheterocyclic compounds	Dioxanes	1,4-dioxanes
1171	-3.2862455380979205	-3.0570405290648797	1.8785295084108007	2.107734517112087	337.2	-0.22920500903304086	124-04-9	Hexanedioic acid	O=C(O)CCCCC(=O)O	Organic compounds	Lipids and lipid-like molecules	Fatty Acyls	Fatty acids and conjugates
1175	-2.9732416289423105	-2.9071806992490963	2.4112963614503844	2.4773572852381447	337.15	-0.0660609296932142	124-10-7	Methyl tetradecanoate	CCCCCCCCCCCCCC(=O)OC	Organic compounds	Lipids and lipid-like molecules	Fatty Acyls	Fatty acid esters
1177	-3.164059033086175	-2.972495013546097	1.9438798036110512	2.1354438360980907	337.1	-0.19156401954007807	124-13-0	Octanal	CCCCCCCC=O	Organic compounds	Organic oxygen compounds	Organooxygen compounds	Carbonyl compounds
1179	-3.130057624149981	-3.074375580964164	2.1801384603424023	2.2358205142316514	337.1	-0.05568204318581671	124-17-4	2-(2-Butoxyethoxy)ethyl acetate	CCCCOCCOCCOC(C)=O	Organic compounds	Organic acids and derivatives	Carboxylic acids and derivatives	Carboxylic acid derivatives
1180	-2.522278870429862	-2.731351809705897	2.6308833000559773	2.4218103708100824	337.1	0.2090729392760351	124-18-5	Decane	CCCCCCCCCC	Organic compounds	Hydrocarbons	Saturated hydrocarbons	Alkanes
1181	-4.527631000567485	-4.4728647211707635	1.0315643786837605	1.0863306706076634	337.05	-0.05476627939672163	1241-94-7	2-Ethylhexyl diphenyl phosphate	CCCCC(CC)COP(=O)(Oc1ccccc1)Oc1ccccc1	Organic compounds	Organic acids and derivatives	Organic phosphoric acids and derivatives	Phosphate esters
1182	-3.1699775801597303	-3.086168745274019	1.9830502699263164	2.066859097891022	337.1	-0.08380883488571111	124-19-6	Nonanal	CCCCCCCCC=O	Organic compounds	Organic oxygen compounds	Organooxygen compounds	Carbonyl compounds
1186	-4.16194784186848	-4.227706954757091	1.3116427625804268	1.2458836477734458	337.25	0.06575911288861036	124-28-7	N,N-Dimethyl-1-octadecanamine	CCCCCCCCCCCCCCCCCCN(C)C	Organic compounds	Organic nitrogen compounds	Organonitrogen compounds	Amines
1187	-4.619289802363959	-4.523689177458506	0.8112963614940231	0.9068970012673473	337.15	-0.09560062490545285	124-30-1	1-Octadecanamine	CCCCCCCCCCCCCCCCCCN	Organic compounds	Organic nitrogen compounds	Organonitrogen compounds	Amines
1193	-4.03180674774641	-5.051327172804173	1.456939921076509	0.43741946756353006	337.1	1.0195204250577632	124495-18-7	Quinoxyfen	Fc1ccc(Oc2ccnc3cc(Cl)cc(Cl)c23)cc1	Organic compounds	Organic oxygen compounds	Organooxygen compounds	Ethers
1196	-4.337547464077104	-3.8108187340150494	1.6103178868589931	2.137046610927298	336.9	-0.5267287300620542	124605-82-9	Direct Blue 301	Cc1cc(N=Nc2ccc(N=Nc3c(S(=O)(=O)[O-])cc4cc(S(=O)(=O)[O-])cc(N)c4c3O)cc2)ccc1N=Nc1c(S(=O)(=O)[O-])cc2cc(S(=O)(=O)[O-])cc(N)c2c1O.[Li+].[Li+].[Li+].[Li+].[Na].[Na].[Na].[Na].[Na].[Na].[Na].[Na].[Na].[Na].[Na].[Na].[Na].[Na].[Na].[Na]	Organic compounds	Benzenoids	Naphthalenes	Naphthalene sulfonic acids and derivatives
1199	-3.7563206306335117	-3.036985439124472	1.1937422549085677	1.9130774450829677	337.4	-0.7193351915090398	124-68-5	2-Amino-2-methylpropan-1-ol	CC(C)(N)CO	Organic compounds	Organic nitrogen compounds	Organonitrogen compounds	Amines
1201	-3.4525921907935584	-4.27516938498067	2.1067206123019875	1.2841434170395478	337.4	0.8225771941871112	124728-62-7	1-ethoxy-2,3-difluoro-4-{4-[(1s,4r)-4-propylcyclohexyl]cyclohex-1-en-1-yl}benzene	CCC[C@H]1CC[C@H](C2CC=C(c3ccc(OCC)c(F)c3F)CC2)CC1	Organic compounds	Benzenoids	Phenol ethers
1202	-2.906469624558472	-3.3190097157956915	2.2817639946348205	1.8692239010362601	337.1	0.41254009123721946	124-76-5	Isoborneol	CC1(C)C2CCC1(C)C(O)C2	Organic compounds	Lipids and lipid-like molecules	Prenol lipids	Monoterpenoids
1206	-5.0352050037306215	-4.649092873960031	0.4697223416127345	0.8558344912550693	337.0	-0.3861121297705905	125116-23-6	Metconazole	CC1(C)CCC(Cc2ccc(Cl)cc2)C1(O)Cn1cncn1	Organic compounds	Lipids and lipid-like molecules	Prenol lipids	Monoterpenoids
1208	-5.078251932966321	-4.712315974938553	0.4453163585462517	0.8112523163849696	337.4	-0.3659359580277677	125225-28-7	Ipconazole	CC(C)C1CCC(Cc2ccc(Cl)cc2)C1(O)Cn1cncn1	Organic compounds	Lipids and lipid-like molecules	Prenol lipids	Monoterpenoids
1212	-4.571359135459914	-3.7453519713405634	1.0624858820338632	1.8884930425628164	336.9	-0.8260071641193503	125401-92-5	Bispyribac-sodium	COc1cc(OC)nc(Oc2cccc(Oc3nc(OC)cc(OC)n3)c2C(=O)[O-])n1.[Na+]	Organic compounds	Organic oxygen compounds	Organooxygen compounds	Ethers
1213	-2.898906101361828	-3.732145082971782	2.4112963614503844	1.578057383093083	337.15	0.8332389816099539	12542-30-2	Dihydrodicyclopentadienyl acrylate	C=CC(=O)OC1C=CC2C3CCC(C3)C12	Organic compounds	Lipids and lipid-like molecules	Prenol lipids	Monoterpenoids
1214	-3.182245830453706	-3.8292516685161444	2.262317309852643	1.6153114667526627	337.35	0.6470058380624386	1254469-57-2	4-[2-[2-[(2-hydroxyphenyl)methylene]hydrazinyl]-2-oxoethyl]-4-methylmorpholinium chloride	C[N+]1(CC(=O)NN=Cc2ccccc2O)CCOCC1.[Cl-]	Organic compounds	Organic acids and derivatives	Carboxylic acids and derivatives	Amino acids, peptides, and analogues
1216	-4.440657913768058	-3.9030198632817097	1.151083220012953	1.6887212741614868	337.05	-0.5376380504863487	125643-61-0	Benzenepropanoic acid, 3,5-bis(1,1-dimethylethyl)-4-hydroxy-, C7-9-branched alkyl esters	CCCCCCCCOC(=O)CCc1cc(C(C)(C)C)c(O)c(C(C)(C)C)c1	Organic compounds	Lipids and lipid-like molecules	Fatty Acyls	Fatty alcohol esters
1219	-3.608369874222985	-3.77053885393887	1.6541951138773352	1.4920261312667833	337.25	0.16216897971588518	125904-11-2	Benzene, ethenyl-?, ar-?bromo derivs.	C=Cc1ccccc1Br	Organic compounds	Benzenoids	Benzene and substituted derivatives	Styrenes
1221	-3.588064086466084	-4.22292353419403	1.9067206124115343	1.2718611622427143	337.3	0.6348594477279459	125962-78-9	8-[4-(4-methylphenyl)cyclohex-3-en-1-yl]-1,4-dioxaspiro[4.5]decane	Cc1ccc(C2=CCC(C3CCC4(CC3)OCCO4)CC2)cc1	Organic compounds	Benzenoids	Benzene and substituted derivatives	Toluenes
1224	-3.670087605982656	-3.963737096975227	2.0222207362200377	1.72857123308201	337.1	0.29364949099257087	1260-17-9	Carminic acid	Cc1c(C(=O)O)c(O)cc2c(O)c3c(c(O)c12)C(=O)C(C1OC(CO)C(O)C(O)C1O)C(=O)C3=O	Organic compounds	Benzenoids	Anthracenes	Anthracenecarboxylic acids and derivatives
1228	-3.3895950341398757	-3.515331616577657	1.7897211630587642	1.6639845796829804	337.0	0.1257365824377814	126-11-4	2-(Hydroxymethyl)-2-nitro-1,3-propanediol	O=[N+]([O-])C(CO)(CO)CO	Organic compounds	Organic 1,3-dipolar compounds	Allyl-type 1,3-dipolar organic compounds	Organic nitro compounds
1230	-3.215514493348264	-4.213062484272614	2.712326357114366	1.7147784023275339	337.35	0.9975479909243501	126-13-6	Sucrose acetate isobutanoate	CC(=O)OCC1OC(OC2(COC(=O)C(C)C)OC(COC(C)=O)C(OC(=O)C(C)C)C2OC(=O)C(C)C)C(OC(=O)C(C)C)C(OC(=O)C(C)C)C1OC(=O)C(C)C	Organic compounds	Organic oxygen compounds	Organooxygen compounds	Carbohydrates and carbohydrate conjugates
1235	-3.726590668060948	-4.443378546114993	1.873667611990868	1.156879744528728	337.1	0.7167878780540451	1263133-33-0	Triflumezopyrim	O=c1[c-](-c2cccc(C(F)(F)F)c2)c(=O)[n+]2ccccc2n1Cc1cncnc1	Organic compounds	Organoheterocyclic compounds	Pyridopyrimidines
1236	-3.596934213132853	-4.211846064690645	1.8199524910118623	1.2050406459602014	337.1	0.614911851557792	1263184-87-7	bis((1S,2R,6R,7S,8R)-11-(dichloromethylidene)-6-hydroxytricyclo[6.2.1.0^{2,7}]undecan-3-one)	O=C1CCC(O)C2C3CCC(C3=C(Cl)Cl)C12	Organic compounds	Lipids and lipid-like molecules	Prenol lipids	Monoterpenoids
1237	-3.440358335311347	-3.4245252198130514	1.6394485677282262	1.655281685545417	337.2	-0.01583311549829558	126-33-0	Sulfolane	O=S1(=O)CCCC1	Organic compounds	Organoheterocyclic compounds	Thiolanes
1241	-4.243233707080591	-3.994454203220434	1.4491160878485565	1.6978955816025294	337.05	-0.24877950386015746	126535-15-7	Triflusulfuron-methyl	COC(=O)c1cccc(C)c1S(=O)(=O)NC(=O)Nc1nc(OCC(F)(F)F)nc(N(C)C)n1	Organic compounds	Organic nitrogen compounds	Organonitrogen compounds	Sulfonylureas
1244	-2.994014133366648	-3.352246120809826	2.4112963614503844	2.0530643809268003	337.3	0.3582319874431783	126-58-9	Dipentaerythritol	OCC(CO)(CO)COCC(CO)(CO)CO	Organic compounds	Organic oxygen compounds	Organooxygen compounds	Ethers
1246	-3.357934405853841	-3.7162364840094297	2.067466114834026	1.7091640355582527	337.2	0.3583020781555888	126-71-6	Triisobutyl phosphate	CC(C)COP(=O)(OCC(C)C)OCC(C)C	Organic compounds	Organic acids and derivatives	Organic phosphoric acids and derivatives	Phosphate esters
1248	-3.488976171496076	-3.9829862327193646	1.9364243491917903	1.4424142903701989	337.05	0.4940100612232885	126-73-8	Tributyl phosphate	CCCCOP(=O)(OCCCC)OCCCC	Organic compounds	Organic acids and derivatives	Organic phosphoric acids and derivatives	Phosphate esters
1250	-2.9776826846374487	-3.515896775262778	2.264373991394863	1.726159890876533	337.25	0.5382140906253294	126-83-0	Sodium 3-chloro-2-hydroxypropane-1-sulfonate	O=S(=O)([O-])CC(O)CCl.[Na+]	Organic compounds	Organic acids and derivatives	Organic sulfonic acids and derivatives	Organosulfonic acids and derivatives
1251	-3.759992432940731	-4.290356544050551	1.7203034641693684	1.1899393504061633	337.3	0.5303641111098205	126833-17-8	Fenhexamid	CC1(C(=O)Nc2ccc(O)c(Cl)c2Cl)CCCCC1	Organic compounds	Benzenoids	Benzene and substituted derivatives	Anilides
1258	-4.068898374151824	-4.037562362393773	0.7577658909875016	0.7891019096525829	337.05	-0.03133601175805101	126-98-7	Methacrylonitrile	C=C(C)C#N	Organic compounds	Organic nitrogen compounds	Organonitrogen compounds	Organic cyanides
1261	-3.5373295932238635	-3.70680054481116	1.3265580772131127	1.1570871167115158	337.25	0.16947095158729653	127-06-0	Acetoxime	CC(C)=NO	Organic compounds	Organic nitrogen compounds	Organonitrogen compounds	Oximes
1267	-3.3740557573723278	-3.331419972645855	1.5660720792903804	1.6087078658698855	337.3	-0.04263578472647289	127-19-5	N,N-Dimethylacetamide	CC(=O)N(C)C	Organic compounds	Organic acids and derivatives	Carboxylic acids and derivatives	Carboxylic acid derivatives
1268	-4.082789723111251	-3.7508086282223045	1.2439577030773443	1.5759387788589265	337.3	-0.33198109488894634	127277-53-6	Prohexadione-calcium	CCC(=O)[C-]1C(=O)CC(C(=O)[O-])CC1=O.CCC(=O)[C-]1C(=O)CC(C(=O)[O-])CC1=O.[Ca+2].[Ca+2]	Organic compounds	Organic acids and derivatives	Carboxylic acids and derivatives	Carboxylic acid derivatives
1274	-4.442093056096414	-3.7939312233102798	0.8724672172225374	1.5206290488474483	336.8	-0.6481618327861338	127-51-5	alpha-Isomethylionone	CC(=O)C(C)=CC1=C(C)CCCC1(C)C	Organic compounds	Lipids and lipid-like molecules	Prenol lipids	Sesquiterpenoids
1276	-4.477910244273292	-4.049517914522504	0.8045736517073525	1.2329659950029033	337.2	-0.4283923297507881	127-52-6	Chloramine B	O=S(=O)([N-]Cl)c1ccccc1.[Na+]	Organic compounds	Benzenoids	Benzene and substituted derivatives	Benzenesulfonamides
1278	-3.755648514549084	-3.9914774307063636	1.5833594616578686	1.3475305381280236	337.15	0.23582891615727952	127-63-9	Diphenylsulfone	O=S(=O)(c1ccccc1)c1ccccc1	Organic compounds	Benzenoids	Benzene and substituted derivatives	Benzenesulfonyl compounds
1279	-4.116097423677253	-4.04425531625032	1.1970650778723528	1.2689072021117809	337.0	-0.07184210742693331	127-65-1	Chloramine-T	Cc1ccc(S(=O)(=O)[N-]Cl)cc1.[Na+]	Organic compounds	Benzenoids	Benzene and substituted derivatives	Benzenesulfonamides
1281	-3.220612697593136	-3.606204724722057	2.087257570831732	1.7016655399782112	337.2	0.3855920271289208	127-68-4	Sodium 3-nitrobenzenesulfonate	O=[N+]([O-])c1cccc(S(=O)(=O)[O-])c1.[Na+]	Organic compounds	Benzenoids	Benzene and substituted derivatives	Benzenesulfonic acids and derivatives
1290	-4.281298778638636	-3.919573174116634	0.9690846242785287	1.330810239803164	337.2	-0.36172560452200164	128-08-5	1-Bromopyrrolidine-2,5-dione	Oc1ccc(O)n1Br	Organic compounds	Organoheterocyclic compounds	Pyrroles	Substituted pyrroles
1291	-3.853702608602596	-3.596311152734772	1.5010970766606944	1.7584885276332205	337.2	-0.2573914558678241	128119-70-0	1-Propanol, 2-methyl-3-[(1,7,7-trimethylbicyclo[2.2.1]hept-2-yl)oxy]-	CC(CO)COC1CC2CCC1(C)C2(C)C	Organic compounds	Lipids and lipid-like molecules	Prenol lipids	Monoterpenoids
1293	-3.694146362600512	-4.2760042005576775	1.6489785176659626	1.0671206864403828	337.0	0.5818578379571653	128-37-0	Butylated hydroxytoluene	Cc1cc(C(C)(C)C)c(O)c(C(C)(C)C)c1	Organic compounds	Benzenoids	Benzene and substituted derivatives	Phenylpropanes
1294	-3.5526228314612425	-3.921720176659945	1.7619374418577085	1.3928401031606008	337.1	0.3690973451987025	128-39-2	2,6-Di-tert-butylphenol	CC(C)(C)c1cccc(C(C)(C)C)c1O	Organic compounds	Benzenoids	Benzene and substituted derivatives	Phenylpropanes
1296	-3.2004322297189858	-3.803197336888212	2.062464791444321	1.4596996874012635	337.25	0.6027651071692262	128-44-9	Sodium saccharin	O=C1[N-]S(=O)(=O)c2ccccc21.[Na+]	Organic compounds	Organoheterocyclic compounds	Benzothiazoles
1299	-3.855104753098497	-4.345375088093791	1.7599979663059302	1.269727620277479	337.05	0.4902703349952935	128639-02-1	Carfentrazone-ethyl	CCOC(=O)C(Cl)Cc1cc(-n2nc(C)n(C(F)F)c2=O)c(F)cc1Cl	Organic compounds	Organoheterocyclic compounds	Azoles	Triazoles
1300	-3.011485543347898	-3.411166056890387	2.5821571191296027	2.182476603311042	337.35	0.399680513542489	128-69-8	Perylo[3,4-cd:9,10-c'd']dipyran-1,3,8,10-tetrone	O=C1OC(=O)c2ccc3c4ccc5c6c(ccc(c7ccc1c2c73)c64)C(=O)OC5=O	Organic compounds	Organoheterocyclic compounds	Naphthopyrans
1301	-4.486730430835412	-3.7198288739467786	1.1349608805112392	1.901862442431352	337.35	-0.7669015568886337	128-80-3	D & C Green No. 6	Cc1ccc(Nc2ccc(Nc3ccc(C)cc3)c3c2C(=O)c2ccccc2C3=O)cc1	Organic compounds	Benzenoids	Anthracenes	Anthraquinones
1308	-4.098121794834885	-4.475757921194858	1.5180164453701892	1.1403803298358481	337.25	0.377636126359973	129630-19-9	Pyraflufen-ethyl	CCOC(=O)COc1cc(-c2nn(C)c(OC(F)F)c2Cl)c(F)cc1Cl	Organic compounds	Organoheterocyclic compounds	Azoles	Pyrazoles
1309	-5.207952137009123	-3.3604873549439525	0.0619412319424541	1.9094060083407007	337.35	-1.8474647820651704	129-67-9	Disodium endothal	O=C([O-])C1C2CCC(O2)C1C(=O)[O-].[Na+].[Na+]	Organic compounds	Organic acids and derivatives	Carboxylic acids and derivatives	Dicarboxylic acids and derivatives
1314	-4.960599561204086	-3.813523400043562	0.42194876155464806	1.5690249301781518	337.1	-1.1470761611605242	129909-90-6	Amicarbazone	CC(C)c1nn(C(=O)NC(C)(C)C)c(=O)n1N	Organic compounds	Organoheterocyclic compounds	Azoles	Triazoles
1315	-3.5189339187812223	-4.003260672545212	2.247993232898333	1.7636664920772411	337.25	0.48432675376398926	129981-36-8	Sampatrilat	CS(=O)(=O)NC(CCCCN)C(=O)NCC(CC1(C(=O)NC(Cc2ccc(O)cc2)C(=O)O)CCCC1)C(=O)O	Organic compounds	Organic acids and derivatives	Peptidomimetics	Hybrid peptides
1320	-3.6821085119871606	-3.967469316403436	2.411296361450385	2.125935569392424	337.1	0.2853608044162752	13003-12-8	4,4'-Butylidenebis(6-tert-butyl-3-methylphenyl ditridecyl phosphite)	CCCCCCCCCCCCCOP(OCCCCCCCCCCCCC)Oc1cc(C)c(C(CCC)c2cc(C(C)(C)C)c(OP(OCCCCCCCCCCCCC)OCCCCCCCCCCCCC)cc2C)cc1C(C)(C)C	Organic compounds	Benzenoids	Benzene and substituted derivatives	Diphenylmethanes
1322	-3.748098869803136	-3.7630026430344543	1.3388550394308545	1.3239512743847526	337.15	0.014903773231318418	1300-71-6	Dimethylphenol	Cc1cccc(O)c1C	Organic compounds	Benzenoids	Phenols	Cresols
1340	-3.172923982480035	-3.537958421798455	2.181706833083857	1.8166723866314984	337.25	0.36503443931841995	13048-33-4	1,6-Hexanediol diacrylate	C=CC(=O)OCCCCCCOC(=O)C=C	Organic compounds	Organic acids and derivatives	Carboxylic acids and derivatives	Dicarboxylic acids and derivatives
1341	-3.3689568468376003	-3.2569297263346373	2.081877087053403	2.1939042052876028	337.15	-0.11202712050296304	13048-34-5	1,10-Decanediyl diacrylate	C=CC(=O)OCCCCCCCCCCOC(=O)C=C	Organic compounds	Lipids and lipid-like molecules	Fatty Acyls	Fatty alcohol esters
1343	-3.894887584374181	-3.591059832349727	1.7392126633976428	2.0430404218927753	337.15	-0.3038277520244539	13052-09-0	2,5-Dimethyl-2,5-bis(2-ethylhexanoylperoxy)hexane	CCCCC(CC)C(=O)OOC(C)(C)CCC(C)(C)OOC(=O)C(CC)CCCC	Organic compounds	Organic acids and derivatives	Carboxylic acids and derivatives	Dicarboxylic acids and derivatives
1350	-7.43451504305406	-5.715493023172138	-1.9744595561651734	-0.2554375516493119	337.3	-1.7190220198819217	13071-79-9	Terbufos	CCOP(=S)(OCC)SCSC(C)(C)C	Organic compounds	Organic acids and derivatives	Organic dithiophosphoric acids and derivatives	Dithiophosphate O-esters
1370	-2.621744831809554	-3.3710905885376334	2.6664730840718183	1.9171273197815435	337.1	0.7493457567280792	131-11-3	Dimethyl phthalate	COC(=O)c1ccccc1C(=O)OC	Organic compounds	Benzenoids	Benzene and substituted derivatives	Benzoic acids and derivatives
1372	-3.796459743446764	-3.853651514941123	1.5949376587962067	1.5377458946190512	337.15	0.05719177149435861	131-17-9	Diallyl phthalate	C=CCOC(=O)c1ccccc1C(=O)OCC=C	Organic compounds	Benzenoids	Benzene and substituted derivatives	Benzoic acids and derivatives
1373	-4.584390337465641	-3.965097045524414	0.9019012583060512	1.5211945573988293	337.15	-0.6192932919412271	131-18-0	Dipentyl phthalate	CCCCCOC(=O)c1ccccc1C(=O)OCCCCC	Organic compounds	Benzenoids	Benzene and substituted derivatives	Benzoic acids and derivatives
1375	-4.069694018975974	-3.4087859551887845	1.2926904268606754	1.9535984838259803	337.25	-0.6609080637871894	13122-18-4	Hexaneperoxoic acid, 3,5,5-trimethyl-, 1,1-dimethylethyl ester	CC(CC(=O)OOC(C)(C)C)CC(C)(C)C	Organic compounds	Organic acids and derivatives	Carboxylic acids and derivatives	Peroxycarboxylic acids and derivatives
1378	-3.331932445563832	-3.681038905350905	2.0870197993855086	1.7379133346669107	337.0	0.3491064597870728	131298-44-7	Benzoic acid, C9-11-branched alkyl esters	CCCC(CC)CCCCOC(=O)c1ccccc1	Organic compounds	Benzenoids	Benzene and substituted derivatives	Benzoic acids and derivatives
1381	-3.8418657939898226	-4.397321641112988	1.552914985349477	0.9974591373138061	337.2	0.5554558471231656	131341-86-1	Fludioxonil	N#Cc1c[nH]cc1-c1cccc2c1OC(F)(F)O2	Organic compounds	Organoheterocyclic compounds	Benzodioxoles
1405	-3.415874032405975	-3.5598603908441055	1.942531045620699	1.798544681691893	337.05	0.14398635843813068	131-57-7	2-Hydroxy-4-methoxybenzophenone	COc1ccc(C(=O)c2ccccc2)c(O)c1	Organic compounds	Benzenoids	Benzene and substituted derivatives	Benzophenones
1407	-3.1012035719626745	-3.9593698857692474	2.364779737383496	1.5066134259876172	337.1	0.8581663138065729	13170-23-5	Acetic acid, dianhydride with silicic acid (H4SiO4) bis(1,1-dimethylethyl) ester	CC(=O)O[Si](OC(C)=O)(OC(C)(C)C)OC(C)(C)C	Organic compounds	Organic acids and derivatives	Carboxylic acids and derivatives	Dicarboxylic acids and derivatives
1419	-4.253308178894519	-4.247369410867101	1.3200230212484514	1.3259617742266765	337.45	-0.0059387680274181065	131807-57-3	Famoxadone	CC1(c2ccc(Oc3ccccc3)cc2)OC(=O)N(Nc2ccccc2)C1=O	Organic compounds	Benzenoids	Benzene and substituted derivatives	Diphenylethers
1421	-3.83379935655048	-4.13276273987031	1.7719300777668459	1.4729666787320783	337.35	0.2989633833198302	131860-33-8	Azoxystrobin	COC=C(C(=O)OC)c1ccccc1Oc1cc(Oc2ccccc2C#N)ncn1	Organic compounds	Benzenoids	Benzene and substituted derivatives	Phenyl-beta-methoxyacrylates
1425	-6.207181987543075	-5.235258845881829	-0.8227461315976203	0.14917700118307006	337.1	-0.9719231416612457	13194-48-4	Ethoprop	CCCSP(=O)(OCC)SCCC	Organic compounds	Organophosphorus compounds	Organothiophosphorus compounds
1428	-3.89613381955598	-3.702484908538486	1.649856988810932	1.8435059010010568	337.35	-0.19364891101749393	13197-76-7	Lauryl hydroxysultaine	CCCCCCCCCCCC[N+](C)(C)CC(O)CS(=O)(=O)[O-]	Organic compounds	Organic acids and derivatives	Organic sulfonic acids and derivatives	Organosulfonic acids and derivatives
1429	-4.2047520470859405	-5.009136918510627	1.2974291762333008	0.4930442916691196	337.45	0.8043848714246868	131983-72-7	Triticonazole	CC1(C)CCC(=Cc2ccc(Cl)cc2)C1(O)Cn1cncn1	Organic compounds	Benzenoids	Benzene and substituted derivatives	Halobenzenes
1432	-3.5215842617312005	-3.6266431452521415	1.592993365268965	1.487934479511074	337.0	0.10505888352094095	1321-74-0	Divinylbenzene	C=Cc1ccccc1C=C	Organic compounds	Benzenoids	Benzene and substituted derivatives	Styrenes
1434	-3.600086229583893	-3.6683191186840864	1.63090139364371	1.5626685053385605	337.25	0.06823288910019354	132-27-4	Sodium 2-phenylphenate	[Na+].[O-]c1ccccc1-c1ccccc1	Organic compounds	Benzenoids	Benzene and substituted derivatives	Biphenyls and derivatives
1436	-2.663633580293043	-3.276648914622902	3.1220983249062053	2.5090829935219254	337.1	0.6130153343298592	13241-33-3	5-Hydroxy-2-(3-hydroxy-4-methoxyphenyl)-4-oxo-3,4-dihydro-2H-1-benzopyran-7-yl 2-O-(6-deoxyhexopyranosyl)hexopyranoside	COc1ccc(C2CC(=O)c3c(O)cc(OC4OC(CO)C(O)C(O)C4OC4OC(C)C(O)C(O)C4O)cc3O2)cc1O	Organic compounds	Phenylpropanoids and polyketides	Flavonoids	Flavonoid glycosides
1439	-3.4890435643523494	-3.957619333143609	1.9539141359245122	1.4853383589327191	337.35	0.4685757687912595	1325-54-8	C.I. Direct Orange 39	Nc1ccc(-c2ccccc2N=NS(=O)(=O)[O-])cc1.[Na+]	Organic compounds	Benzenoids	Benzene and substituted derivatives	Biphenyls and derivatives
1442	-3.068493711935232	-3.9738645179814496	2.224209718145073	1.3188389268156169	337.25	0.9053708060462178	132638-45-0	Carbonic acid, 2-methoxy-4-methylphenyl methyl ester	COC(=O)Oc1ccc(C)cc1OC	Organic compounds	Benzenoids	Phenol ethers	Anisoles
1457	-3.2259332694709024	-3.5677853378118263	1.8000603666943653	1.4582082940644172	337.3	0.34185206834092385	1330-20-7	Xylenes	Cc1cccc(C)c1	Organic compounds	Benzenoids	Benzene and substituted derivatives	Xylenes
1461	-4.691964607837159	-4.280660461229234	0.7860156997746838	1.1973198383871568	337.25	-0.41130414660792525	133-06-2	Captan	Oc1c2c(c(O)n1SC(Cl)(Cl)Cl)CC=CC2	Organic compounds	Organoheterocyclic compounds	Isoindoles and derivatives	Isoindoles
1462	-4.462356929502521	-4.321334139037808	1.009758572390159	1.1507813595222351	337.1	-0.14102279046471278	133-07-3	Folpet	O=C1c2ccccc2C(=O)N1SC(Cl)(Cl)Cl	Organic compounds	Organoheterocyclic compounds	Isoindoles and derivatives	Isoindolines
1463	-4.760177169454514	-3.9339869625638904	0.8061059056658018	1.6322961070272561	337.0	-0.8261902068906237	1330-78-5	Tris(methylphenyl) phosphate	Cc1ccc(OP(=O)(Oc2ccc(C)cc2)Oc2ccc(C)cc2)cc1	Organic compounds	Organic acids and derivatives	Organic phosphoric acids and derivatives	Phosphate esters
1465	-3.336843773453831	-3.76255177636709	2.2320311718781047	1.806323178956672	337.0	0.4257080029132587	1330-86-5	Diisooctyl adipate	CC(C)CCCCCOC(=O)CCCCC(=O)OCCCCCC(C)C	Organic compounds	Lipids and lipid-like molecules	Fatty Acyls	Fatty acid esters
1473	-3.335274074225655	-3.694955810183368	2.331776152379077	1.972094419900848	337.1	0.35968173595771313	133336-92-2	N,N'-[Methylenedi(4,1-phenylene)]bis[N'-(4-methylphenyl)urea]	Cc1ccc(NC(=O)Nc2ccc(Cc3ccc(NC(=O)Nc4ccc(C)cc4)cc3)cc2)cc1	Organic compounds	Benzenoids	Benzene and substituted derivatives	Diphenylmethanes
1485	-4.268620478232456	-3.964322141587658	1.0459397950864953	1.350238139172593	337.1	-0.30429833664479755	1335-46-2	Methylionone	CCC(=O)C=CC1=C(C)CCCC1(C)C	Organic compounds	Lipids and lipid-like molecules	Prenol lipids	Sesquiterpenoids
1490	-3.757567385011762	-4.075813389440833	1.5653710020657934	1.247125003121616	337.2	0.3182460044290707	13360-78-6	Sodium bis(2-methylpropyl)phosphinodithioate	CC(C)CP(=S)([S-])CC(C)C.[Na+]	Organic compounds	Organophosphorus compounds	Organothiophosphorus compounds
1496	-4.06373762747368	-3.66464631550215	1.2589487995289377	1.6580400974369138	337.1	-0.3990913119715298	1338-23-4	2-Butanone peroxide	CCC(C)(OO)OOC(C)(CC)OO	Organic compounds	Organic oxygen compounds	Organic hydroperoxides
1497	-3.198526634357918	-3.5374198968275072	1.9023778335704047	1.5634845691032084	337.35	0.3388932624695893	1338-24-5	Naphthenic acids	O=C(O)C1CC=CCC1	Organic compounds	Organic acids and derivatives	Carboxylic acids and derivatives	Carboxylic acids
1498	-3.1283617536486914	-3.1977268117041584	2.4112963614503844	2.341931299453667	336.9	0.069365058055467	1338-39-2	Sorbitan monododecanoate	CCCCCCCCCCCC(=O)OCC(O)C1OCC(O)C1O	Organic compounds	Lipids and lipid-like molecules	Fatty Acyls	Fatty acid esters
1499	-3.2824440431466315	-3.36047769777574	2.3516562046251925	2.2736225537686208	337.35	0.07803365462910827	1338-41-6	Anhydrosorbitol stearate	CCCCCCCCCCCCCCCCCC(=O)OCC(O)C1OCC(O)C1O	Organic compounds	Lipids and lipid-like molecules	Fatty Acyls	Fatty acid esters
1500	-5.51213291470201	-4.715794793860292	0.0060676937285477	0.80240580958877	337.2	-0.7963381208417184	133855-98-8	Epoxiconazole	Fc1ccc(C2(Cn3cncn3)OC2c2ccccc2Cl)cc1	Organic compounds	Phenylpropanoids and polyketides	Stilbenes
1502	-3.060721012503796	-3.1849495125476945	2.4112963614503844	2.287067859677472	337.2	0.12422850004389874	13402-02-3	Hexadecyl acrylate	C=CC(=O)OCCCCCCCCCCCCCCCC	Organic compounds	Lipids and lipid-like molecules	Fatty Acyls	Fatty alcohol esters
1504	-5.652415438558013	-4.140070619703312	-0.0276209506721805	1.4847238665858107	337.1	-1.512344818854701	134098-61-6	Fenpyroximate	Cc1nn(C)c(Oc2ccccc2)c1C=NOCc1ccc(C(=O)OC(C)(C)C)cc1	Organic compounds	Organic oxygen compounds	Organooxygen compounds	Ethers
1506	-3.771855760906483	-3.5838990442061878	1.448712540008479	1.636669261211423	337.05	-0.18795671670029535	134-11-2	Benzoic acid, 2-ethoxy-	CCOc1ccccc1C(=O)O	Organic compounds	Benzenoids	Benzene and substituted derivatives	Benzoic acids and derivatives
1512	-3.11337632975851	-3.1289279879980927	2.1612963613984424	2.1457446997117158	337.2	0.01555165823958271	13431-57-7	Neopentyl glycol diacetate	CC(=O)OCC(C)(C)COC(C)=O	Organic compounds	Organic acids and derivatives	Carboxylic acids and derivatives	Dicarboxylic acids and derivatives
1525	-4.283358151344685	-4.509394007401509	1.3931699376869404	1.1671340723104646	337.15	0.22603585605682408	134605-64-4	Butafenacil	C=CCOC(=O)C(C)(C)OC(=O)c1cc(-n2c(=O)cc(C(F)(F)F)n(C)c2=O)ccc1Cl	Organic compounds	Benzenoids	Benzene and substituted derivatives	Benzoic acids and derivatives
1527	-3.8074422168056734	-3.8752741343079693	1.4742137233003678	1.4063818114988818	337.15	0.06783191750229589	134-62-3	DEET	CCN(CC)C(=O)c1cccc(C)c1	Organic compounds	Benzenoids	Benzene and substituted derivatives	Toluenes
1534	-3.8743289526740683	-3.7053964997978475	1.510266365830042	1.6791988136048168	337.3	-0.16893245287622083	134652-60-1	Tri(propan-2-yl)silyl 2-methylprop-2-enoate	C=C(C)C(=O)O[Si](C(C)C)(C(C)C)C(C)C	Organic compounds	Organometallic compounds	Organometalloid compounds	Organosilicon compounds
1539	-4.949200508878124	-4.229256915822771	0.3347019822355181	1.0546456085449878	337.1	-0.719943593055353	13472-08-7	2,2'-Azobis(2-methylbutanenitrile)	CCC(C)(C#N)N=NC(C)(C#N)CC	Organic compounds	Organic nitrogen compounds	Organonitrogen compounds	Azo compounds
1542	-2.8200202814591164	-3.270697624618537	2.4112963614503844	1.9606190182981162	337.35	0.45067734315942065	13475-82-6	2,2,4,6,6-Pentamethylheptane	CC(CC(C)(C)C)CC(C)(C)C	Organic compounds	Hydrocarbons	Saturated hydrocarbons	Alkanes
1551	-2.561257298363361	-3.0851975798166134	3.030678364240234	2.5067380669113724	337.2	0.5239402814532523	13515-40-7	C.I. Pigment Yellow 73	COc1ccccc1NC(=O)C(=NNc1ccc(Cl)cc1[N+](=O)[O-])C(C)=O	Organic compounds	Benzenoids	Benzene and substituted derivatives	Nitrobenzenes
1552	-4.33612631225364	-4.358647641547865	0.9866778519941736	0.9641565075066764	336.95	0.022521329294225012	135158-54-2	Acibenzolar-S-methyl	CSC(=O)c1cccc2nnsc12	Organic compounds	Organoheterocyclic compounds	Benzothiadiazoles
1556	-3.610294564370973	-3.355755559063403	1.6380613014303946	1.8926003035894545	337.05	-0.25453900530757023	135-37-5	Ethanoldiglycine disodium salt	O=C([O-])CN(CCO)CC(=O)[O-].[Na+].[Na+]	Organic compounds	Organic acids and derivatives	Carboxylic acids and derivatives	Amino acids, peptides, and analogues
1557	-4.7815433140517545	-4.667301064841849	0.5661359482712323	0.6803782299801624	336.7	-0.11424224920990511	135410-20-7	Acetamiprid	CC(=NC#N)N(C)Cc1ccc(Cl)nc1	Organic compounds	Organoheterocyclic compounds	Pyridines and derivatives	Halopyridines
1562	-3.7623277717421493	-4.514644977501482	1.8096557546702456	1.057338571944383	337.2	0.7523172057593328	135590-91-9	Mefenpyr-diethyl	CCOC(=O)C1=NN(c2ccc(Cl)cc2Cl)C(C)(C(=O)OCC)C1	Organic compounds	Organic acids and derivatives	Carboxylic acids and derivatives	Amino acids, peptides, and analogues
1563	-2.7051320496300315	-5.123908436237423	3.110266365786403	0.69148998304954	337.05	2.4187763866073917	13560-89-9	Bis(hexachlorocyclopentadieno)cyclooctane	ClC1=C(Cl)C2(Cl)C3CCC4C(CCC3C1(Cl)C2(Cl)Cl)C1(Cl)C(Cl)=C(Cl)C4(Cl)C1(Cl)Cl	Organic compounds	Organohalogen compounds	Vinyl halides	Vinyl chlorides
1565	-3.206226077920687	-4.290022819747979	2.411296361450384	1.3274995879066847	337.1	1.0837967418272925	135861-56-2	1,3:2,4-Bis(3,4-dimethylbenzylidene)-D-sorbitol	Cc1ccc(C2OC3COC(c4ccc(C)c(C)c4)OC3C(C(O)CO)O2)cc1C	Organic compounds	Benzenoids	Benzene and substituted derivatives	Xylenes
1584	-3.5298308462261	-3.683852138099266	1.8703305338083598	1.716309233368662	337.2	0.15402129187316627	136-45-8	Dipropyl 2,5-pyridinedicarboxylate	CCCOC(=O)c1ccc(C(=O)OCCC)nc1	Organic compounds	Organoheterocyclic compounds	Pyridines and derivatives	Pyridinecarboxylic acids and derivatives
1593	-3.679851578597309	-4.434731892277833	1.8354551937182042	1.080574885904642	337.15	0.7548803136805242	13674-84-5	Tris(2-chloroisopropyl)phosphate	CC(CCl)OP(=O)(OC(C)CCl)OC(C)CCl	Organic compounds	Organic acids and derivatives	Organic phosphoric acids and derivatives	Phosphate esters
1594	-4.46699489051699	-4.306806669809546	1.1673886586576638	1.327576858645134	337.05	-0.1601882207074432	13674-87-8	Tris(1,3-dichloro-2-propyl) phosphate	O=P(OC(CCl)CCl)(OC(CCl)CCl)OC(CCl)CCl	Organic compounds	Organic acids and derivatives	Organic phosphoric acids and derivatives	Phosphate esters
1595	-3.1430146831246515	-3.9982201966057844	2.411296361450385	1.5560908435054288	337.05	0.8552055134811329	13676-54-5	Bismaleimide	O=C1C=CC(=O)N1c1ccc(Cc2ccc(N3C(=O)C=CC3=O)cc2)cc1	Organic compounds	Benzenoids	Benzene and substituted derivatives	Diphenylmethanes
1602	-4.678800150088367	-4.671309115277314	0.8132404735076884	0.8207315113151348	337.3	-0.00749103481105351	13680-35-8	4,4'-Methylenebis(2,6-diethylaniline)	CCc1cc(Cc2cc(CC)c(N)c(CC)c2)cc(CC)c1N	Organic compounds	Benzenoids	Benzene and substituted derivatives	Diphenylmethanes
1603	-4.548043017799743	-3.781474554630177	0.9295325607562919	1.6961010207101412	337.35	-0.7665684631695657	13684-56-5	Desmedipham	CCOC(=O)Nc1cccc(OC(=O)Nc2ccccc2)c1	Organic compounds	Benzenoids	Benzene and substituted derivatives	Phenylcarbamic acid esters
1606	-3.607171568554616	-4.389853472443212	1.804697196147903	1.0220152968593306	337.15	0.7826819038885962	1369492-55-6	(5E)-9-(Dichloromethylene)-2,3,4,6,7,8-hexahydro-1,4-methanonaphthalen-5(1H)-one oxime	ON=C1CCCC2=C1C1CCC2C1=C(Cl)Cl	Organic compounds	Organic nitrogen compounds	Organonitrogen compounds	Oximes
1609	-3.0259372052612923	-3.4320544690286234	2.234866139219292	1.8287488855228387	337.1	0.40611726376733115	137-03-1	2-Heptylcyclopentanone	CCCCCCCC1CCCC1=O	Organic compounds	Organic oxygen compounds	Organooxygen compounds	Carbonyl compounds
1620	-5.233642697359339	-4.889961327941512	0.1473712468726827	0.49105260938063616	336.8	-0.3436813694178271	137-26-8	Thiram	CN(C)C(=S)SSC(=S)N(C)C	Organic compounds	Organic nitrogen compounds	Organonitrogen compounds	Amines
1623	-2.7711378246392684	-3.0546911215197547	2.1740844919960725	1.8905311925928125	337.2	0.28355329688048636	137-32-6	2-Methyl-1-butanol	CCC(C)CO	Organic compounds	Organic oxygen compounds	Organooxygen compounds	Alcohols and polyols
1626	-4.680393873788213	-4.705763761509997	0.3498130651619656	0.3244431743398805	337.4	0.0253698877217845	137-42-8	Metam-sodium	CNC(=S)[S-].[Na+]	Organic compounds	Organic salts	Organic metal salts	Organic alkali metal salts
1629	-3.456947300448602	-3.6155383161754693	1.6474954231531815	1.4889043977303842	337.0	0.1585910157268673	13749-61-6	N-Isopropylmethacrylamide	C=C(C)C(=O)NC(C)C	Organic compounds	Organic acids and derivatives	Carboxylic acids and derivatives	Carboxylic acid derivatives
1634	-5.147369798180432	-4.510643240868282	0.42817480707431405	1.064901358858917	337.05	-0.6367265573121506	137641-05-5	Picolinafen	O=C(Nc1ccc(F)cc1)c1cccc(Oc2cccc(C(F)(F)F)c2)n1	Organic compounds	Benzenoids	Benzene and substituted derivatives	Anilides
1650	-3.3144655096920417	-4.104318364902683	1.825948247899032	1.036095377171004	337.05	0.7898528552106416	13811-50-2	2-Imidazolidinone, 1,3-diethenyl-	C=CN1CCN(C=C)C1=O	Organic compounds	Organoheterocyclic compounds	Azolidines	Imidazolidines
1659	-3.7795055304592227	-4.212738672178303	1.3547289690717148	0.9214958287807005	337.05	0.43323314171908045	138-24-9	N,N,N-Trimethylanilinium chloride	C[N+](C)(C)c1ccccc1.[Cl-]	Organic compounds	Benzenoids	Benzene and substituted derivatives	Aniline and substituted anilines
1661	-4.44008265372204	-4.474265163799979	0.9675886243736572	0.9334061008429746	337.25	0.03418251007793849	138261-41-3	Imidacloprid	O=[N+]([O-])NC1=NCCN1Cc1ccc(Cl)nc1	Organic compounds	Organic nitrogen compounds	Organonitrogen compounds	Guanidines
1676	-4.684446848625449	-4.766447382529387	0.3881191855944908	0.30611865398803967	337.2	0.0820005339039378	138-93-2	Disodium cyanodithioimidocarbonate	N#CN=C([S-])[S-].[Na+].[Na+]	Organic compounds	Organic salts	Organic metal salts	Organic alkali metal salts
1686	-4.28301564734052	-4.3187849949908195	1.2892377485865527	1.2534684130562774	337.05	0.03576934765029982	139290-65-6	Volinanserin	COc1cccc(C(O)C2CCN(CCc3ccc(F)cc3)CC2)c1OC	Organic compounds	Benzenoids	Benzene and substituted derivatives	Methoxybenzenes
1688	-4.967528577418356	-4.199098299562775	0.5542225797197669	1.322652860530589	337.35	-0.7684302778555816	139340-56-0	Darbufelone mesylate	CC(C)(C)c1cc(C=C2SC(=N)NC2=O)cc(C(C)(C)C)c1O.CS(=O)(=O)O	Organic compounds	Benzenoids	Benzene and substituted derivatives	Phenylpropanes
1693	-4.480549452252644	-4.572025863622748	0.8806399025615972	0.7891634985717737	337.1	0.09147641137010432	139-40-2	Propazine	CC(C)Nc1nc(Cl)nc(NC(C)C)n1	Organic compounds	Organoheterocyclic compounds	Triazines	Aminotriazines
1707	-3.673372458379366	-3.668919079488648	1.7710798831624188	1.775533259084709	336.9	-0.004453378890718174	139-89-9	Trisodium (2-hydroxyethyl)ethylenediaminetriacetate	O=C([O-])CN(CCO)CCN(CC(=O)[O-])CC(=O)[O-].[Na+].[Na+].[Na+]	Organic compounds	Organic acids and derivatives	Carboxylic acids and derivatives	Amino acids, peptides, and analogues
1709	-4.932278106383239	-4.351065375100626	0.7722207362647927	1.3534334678302067	337.15	-0.581212731282613	139968-49-3	Metaflumizone	N#Cc1ccc(CC(=NNC(=O)Nc2ccc(OC(F)(F)F)cc2)c2cccc(C(F)(F)F)c2)cc1	Organic compounds	Phenylpropanoids and polyketides	Stilbenes
1711	-3.028006714374914	-3.280443618189684	2.1485967100512378	1.89615981186153	337.2	0.25243690381477	140-11-4	Benzyl acetate	CC(=O)OCc1ccccc1	Organic compounds	Benzenoids	Benzene and substituted derivatives	Benzyloxycarbonyls
1719	-3.2596561773789468	-3.5346871340770436	1.8516298655295125	1.576598903222548	336.95	0.27503095669809685	140-31-8	1-(2-Aminoethyl)piperazine	NCCN1CCNCC1	Organic compounds	Organoheterocyclic compounds	Diazinanes	Piperazines
1728	-4.13912599510941	-4.3917099616080275	1.175434278209541	0.9228503056875846	337.15	0.2525839664986176	140-66-9	4-(1,1,3,3-Tetramethylbutyl)phenol	CC(C)(C)CC(C)(C)c1ccc(O)cc1	Organic compounds	Benzenoids	Benzene and substituted derivatives	Phenylpropanes
1729	-3.441439685250112	-3.4878169556111076	1.7294231704564873	1.6830459038404797	337.15	0.04637727036099548	140-67-0	Estragole	C=CCc1ccc(OC)cc1	Organic compounds	Benzenoids	Phenol ethers	Anisoles
1732	-4.196680162307321	-3.4146520541572607	0.8038276652153014	1.5858557655315462	337.15	-0.7820281081500604	140-88-5	Ethyl acrylate	C=CC(=O)OCC	Organic compounds	Organic acids and derivatives	Carboxylic acids and derivatives	Acrylic acids and derivatives
1741	-3.4720396942681235	-3.6509319040818604	1.8119441067901534	1.6330518980312374	337.25	0.17889220981373688	141-10-6	Pseudoionone	CC(=O)C=CC=C(C)CCC=C(C)C	Organic compounds	Lipids and lipid-like molecules	Prenol lipids	Monoterpenoids
1742	-5.187263515266313	-4.663960449568367	0.3682239189835325	0.8915270045710504	337.25	-0.523303065697946	141112-29-0	Isoxaflutole	CS(=O)(=O)c1cc(C(F)(F)F)ccc1C(=O)c1cnoc1C1CC1	Organic compounds	Organic oxygen compounds	Organooxygen compounds	Carbonyl compounds
1745	-3.734341385990741	-3.34447582828212	1.8053167291083347	2.1951823035893985	336.95	-0.38986555770862097	141-18-4	Bis(2-butoxyethyl) adipate	CCCCOCCOC(=O)CCCCC(=O)OCCOCCCC	Organic compounds	Lipids and lipid-like molecules	Fatty Acyls	Fatty acid esters
1746	-2.856062329580168	-2.966372424438146	2.641572129027114	2.531262033548987	337.35	0.11031009485797805	141-23-1	Methyl 12-hydroxyoctadecanoate	CCCCCCC(O)CCCCCCCCCCC(=O)OC	Organic compounds	Lipids and lipid-like molecules	Fatty Acyls	Fatty alcohols
1748	-3.5809024083139414	-3.8330174074755305	1.526887364414181	1.2747723743377994	336.9	0.2521149991615892	141-32-2	Butyl acrylate	C=CC(=O)OCCCC	Organic compounds	Organic acids and derivatives	Carboxylic acids and derivatives	Acrylic acids and derivatives
1750	-4.7463463266063695	-4.327219298053963	0.8647138843456279	1.2838408914015838	336.85	-0.41912702855240624	141517-21-7	Trifloxystrobin	CON=C(C(=O)OC)c1ccccc1CON=C(C)c1cccc(C(F)(F)F)c1	Organic compounds	Benzenoids	Benzene and substituted derivatives	Trifluoromethylbenzenes
1759	-6.336645435260167	-5.103333148324212	-0.9615453981836508	0.27176688495026147	337.3	-1.2333122869359556	141-66-2	Dicrotophos	COP(=O)(OC)OC(C)=CC(=O)N(C)C	Organic compounds	Organic acids and derivatives	Organic phosphoric acids and derivatives	Phosphate esters
1762	-3.4182176901085044	-3.684846669591404	2.2543317839987758	1.9877028154385243	336.95	0.26662897948289954	141776-32-1	Sulfosulfuron	CCS(=O)(=O)c1nc2ccccn2c1S(=O)(=O)NC(=O)Nc1nc(OC)cc(OC)n1	Organic compounds	Organic nitrogen compounds	Organonitrogen compounds	Sulfonylureas
1764	-1.9573703711911048	-2.8465303802977524	2.987635113590561	2.0984750995726484	337.2	0.8891600091066476	141-78-6	Ethyl acetate	CCOC(C)=O	Organic compounds	Organic acids and derivatives	Carboxylic acids and derivatives	Carboxylic acid derivatives
1770	-3.7051580429254676	-3.7706135655655713	1.8032437254916158	1.7377881991027713	337.25	0.06545552264010368	1419401-88-9	2-ethoxyethyl (2Z)-2-cyano-2-[3-(3-methoxypropylamino)cyclohex-2-en-1-ylidene]acetate	CCOCCOC(=O)C(C#N)C1=CC(=NCCCOC)CCC1	Organic compounds	Organic nitrogen compounds	Organonitrogen compounds	Imines
1772	-4.464769367479732	-4.2527935258996274	0.7032652899105774	0.9152411361835977	337.25	-0.21197584158010496	141-98-0	Carbamothioic acid, ethyl-, O-(1-methylethyl) ester	CCNC(=S)OC(C)C	Organic compounds	Organosulfur compounds	Thiocarbonyl compounds	Thiocarbamic acid derivatives
1774	-3.741990345855144	-3.7818983121883902	1.7901318722078272	1.7502239131374169	337.25	0.039907966333246225	142-16-5	Bis(2-ethylhexyl) maleate	CCCCC(CC)COC(=O)C=CC(=O)OCC(CC)CCCC	Organic compounds	Lipids and lipid-like molecules	Fatty Acyls	Fatty acid esters
1776	-2.714921571536864	-2.4521987271242702	2.723464118200804	2.9861869586462086	337.25	-0.26272284441259375	142-18-7	1-Monolaurin	CCCCCCCCCCCC(=O)OCC(O)CO	Organic compounds	Lipids and lipid-like molecules	Glycerolipids	Monoradylglycerols
1777	-4.017293040546561	-3.148436198189308	1.2137991818524287	2.0826560212955405	337.1	-0.8688568423572534	142-19-8	Prop-2-en-1-yl heptanoate	C=CCOC(=O)CCCCCC	Organic compounds	Lipids and lipid-like molecules	Fatty Acyls	Fatty acid esters
1785	-5.262044436298624	-4.612133468130432	0.29826399439307577	0.9481749558675284	337.25	-0.649910968168192	142459-58-3	Flufenacet	CC(C)N(C(=O)COc1nnc(C(F)(F)F)s1)c1ccc(F)cc1	Organic compounds	Benzenoids	Benzene and substituted derivatives	Anilides
1786	-3.591444058313133	-3.2412021744081145	1.7123263571143656	2.0625682349516223	337.05	-0.35024188390501854	14246-53-8	Glycine, N-(1-oxooctyl)-	CCCCCCCC(=O)NCC(=O)O	Organic compounds	Organic acids and derivatives	Carboxylic acids and derivatives	Amino acids, peptides, and analogues
1788	-3.8794086960269483	-3.1213395565589197	1.2882925389444204	2.0463616749142552	337.2	-0.7580691394680286	142-47-2	Sodium L-glutamate	NC(CCC(=O)O)C(=O)[O-].[Na+]	Organic compounds	Organic acids and derivatives	Carboxylic acids and derivatives	Amino acids, peptides, and analogues
1791	-2.328502742943832	-2.9252101336774974	2.736553860412186	2.1398464770649914	336.95	0.5967073907336653	142-62-1	Hexanoic acid	CCCCCC(=O)O	Organic compounds	Lipids and lipid-like molecules	Fatty Acyls	Fatty acids and conjugates
1795	-2.9750081535997737	-3.3073171064896343	2.4112963614503844	2.0789874044837555	337.05	0.3323089528898606	142-78-9	Laurylethanolamide	CCCCCCCCCCCC(=O)NCCO	Organic compounds	Organic nitrogen compounds	Organonitrogen compounds	Amines
1801	-3.4312083477879005	-4.014331770185871	2.013356352862575	1.4302329132073894	337.2	0.5831234223979704	1428450-95-6	N-[4-(2,4-dihydroxyphenyl)-1,3-thiazol-2-yl]-2-methylpropanamide	CC(C)C(=O)Nc1nc(-c2ccc(O)cc2O)cs1	Organic compounds	Benzenoids	Phenols	Benzenediols
1805	-3.4000855778812196	-3.2400318029611803	2.005455428291123	2.165509202455481	337.25	-0.16005377492003925	142-90-5	Dodecyl 2-methylacrylate	C=C(C)C(=O)OCCCCCCCCCCCC	Organic compounds	Lipids and lipid-like molecules	Fatty Acyls	Fatty alcohol esters
1808	-3.13959988763641	-3.083093717769703	1.9751144877358544	2.031620653522277	337.1	-0.05650616986670709	142-96-1	Butyl ether	CCCCOCCCC	Organic compounds	Organic oxygen compounds	Organooxygen compounds	Ethers
1813	-2.858384231283481	-2.6747249253638428	2.3007556755322685	2.4844149818813057	337.45	-0.18365930591963808	143-08-8	1-Nonanol	CCCCCCCCCO	Organic compounds	Lipids and lipid-like molecules	Fatty Acyls	Fatty alcohols
1817	-3.1246479664384323	-3.0159427153618656	2.189813367003793	2.29851861804291	337.1	-0.1087052510765667	143-22-6	2-[2-(2-Butoxyethoxy)ethoxy]ethanol	CCCCOCCOCCOCCO	Organic compounds	Organic oxygen compounds	Organooxygen compounds	Ethers
1820	-4.77203606258298	-4.4326458089244465	0.4019772007075342	0.7413674570758271	337.15	-0.33939025365853315	14324-55-1	Zinc diethyldithiocarbamate	CCN(CC)C(=S)[S-].CCN(CC)C(=S)[S-].[Zn+2]	Organic compounds	Organic salts	Organic metal salts	Organic transition metal salts
1824	-3.7697068376175578	-3.5426173876047096	1.7572382198009184	1.98432766940835	337.05	-0.2270894500128482	143-29-3	Bis(butoxyethoxyethoxy)methane	CCCCOCCOCCOCOCCOCCOCCCC	Organic compounds	Organic oxygen compounds	Organooxygen compounds	Ethers
1826	-3.302460247095257	-4.120805681660996	2.19357360983832	1.3752281742904948	337.2	0.8183454345657388	143390-89-0	Kresoxim-methyl	CON=C(C(=O)OC)c1ccccc1COc1ccccc1C	Organic compounds	Benzenoids	Phenol ethers
1838	-3.222385653630854	-3.248154302708781	1.9426508263637117	1.9168821764871962	337.0	0.025768649077927197	144-19-4	2,2,4-Trimethyl-1,3-pentanediol	CC(C)C(O)C(C)(C)CO	Organic compounds	Organic oxygen compounds	Organooxygen compounds	Alcohols and polyols
1842	-3.2783970519051264	-3.499741013247614	1.883452899446112	1.6621089319312552	337.25	0.22134396134248746	1443-80-7	4'-Cyanoacetophenone	CC(=O)c1ccc(C#N)cc1	Organic compounds	Organic oxygen compounds	Organooxygen compounds	Carbonyl compounds
1843	-4.020586866648945	-4.212237456476051	1.5711542671320662	1.3795036809187287	337.2	0.19165058982710548	144429-84-5	2-Ethylhexyl 3-(3,5-di-tert-butyl-4-hydroxyphenyl)propionate	CCCCC(CC)COC(=O)CCc1cc(C(C)(C)C)c(O)c(C(C)(C)C)c1	Organic compounds	Benzenoids	Benzene and substituted derivatives	Phenylpropanes
1844	-3.092355248517668	-3.4052238027082806	1.9873612973572228	1.674492736137255	337.35	0.31286855419061244	1445-45-0	1,1,1-Trimethoxyethane	COC(C)(OC)OC	Organic compounds	Organic oxygen compounds	Organooxygen compounds	Ortho esters
1845	-4.145750251764009	-4.124651135583248	1.559485502516283	1.5805846244513813	336.95	-0.021099116180761435	144550-36-7	Iodosulfuron-methyl-sodium	COC(=O)c1ccc(I)cc1S(=O)(=O)[N-]C(=O)Nc1nc(C)nc(OC)n1.[Na+]	Organic compounds	Organic nitrogen compounds	Organonitrogen compounds	Sulfonylureas
1847	-3.420527056438196	-3.5321487092035255	1.8351891673845504	1.7235675099907168	337.25	0.11162165276532932	1445-75-6	Diisopropyl methylphosphonate	CC(C)OP(C)(=O)OC(C)C	Organic compounds	Organic acids and derivatives	Organic phosphonic acids and derivatives	Phosphonic acid diesters
1850	-3.54332159011886	-3.9111792172354853	2.065653481391051	1.6977958409654295	337.05	0.3678576271166252	144651-06-9	Oxasulfuron	Cc1cc(C)nc(NC(=O)NS(=O)(=O)c2ccccc2C(=O)OC2COC2)n1	Organic compounds	Benzenoids	Benzene and substituted derivatives	Benzoic acids and derivatives
1862	-3.423136697829482	-3.9127330189738814	2.185631018617857	1.69603468354241	337.2	0.4895963211443992	145701-21-9	Diclosulam	CCOc1nc(F)cc2nc(S(=O)(=O)Nc3c(Cl)cccc3Cl)nn12	Organic compounds	Organoheterocyclic compounds	Triazolopyrimidines
1864	-3.6581181335539967	-3.7771490085847836	2.2580124742810126	2.138981606137499	337.25	0.11903087503078691	145703-76-0	2-Naphthalenesulfonic acid, 7-[[4-chloro-6-(dodecylamino)-1,3,5-triazin-2-yl]amino]-4-hydroxy-3-[2-[4-[2-(4-sulfophenyl)diazenyl]phenyl]diazenyl]-, sodium salt (1:2)	CCCCCCCCCCCCNc1nc(Cl)nc(Nc2ccc3c(O)c(N=Nc4ccc(N=Nc5ccc(S(=O)(=O)[O-])cc5)cc4)c(S(=O)(=O)[O-])cc3c2)n1.[Na+].[Na+]	Organic compounds	Benzenoids	Naphthalenes	Naphthalene sulfonic acids and derivatives
1866	-4.2121626763021816	-4.507061112272631	1.368089248597622	1.073190806511184	337.45	0.29489843597044985	145742-28-5	CP-122721	COc1ccc(OC(F)(F)F)cc1CNC1CCCNC1c1ccccc1	Organic compounds	Organoheterocyclic compounds	Piperidines	Phenylpiperidines
1889	-4.29066563597395	-4.041884471304193	1.116488934407962	1.3652700992048608	336.8	-0.24878116466975708	147-24-0	Diphenhydramine hydrochloride	CN(C)CCOC(c1ccccc1)c1ccccc1.Cl	Organic compounds	Benzenoids	Benzene and substituted derivatives	Diphenylmethanes
1896	-3.5531771750624728	-3.834492509002101	1.5809935551623029	1.2996782137955256	337.4	0.28131533393962815	1477-55-0	1,3-Benzenedimethanamine	NCc1cccc(CN)c1	Organic compounds	Benzenoids	Benzene and substituted derivatives	Phenylmethylamines
1899	-4.639568894021872	-5.293916299692656	0.8870688582352969	0.23272143799375752	337.35	0.6543474056707836	1478-61-1	Bisphenol AF	Oc1ccc(C(c2ccc(O)cc2)(C(F)(F)F)C(F)(F)F)cc1	Organic compounds	Benzenoids	Benzene and substituted derivatives	Diphenylmethanes
1911	-4.654619437930463	-4.496699577968299	0.9595656684473972	1.1174855195923872	337.2	-0.1579198599621634	148477-71-8	Spirodiclofen	CCC(C)(C)C(=O)OC1=C(c2ccc(Cl)cc2Cl)C(=O)OC12CCCCC2	Organic compounds	Benzenoids	Benzene and substituted derivatives	Halobenzenes
1914	-3.334034058460773	-3.712181909723357	2.1230238647895523	1.7448760186890866	337.3	0.37814785126258377	14858-73-2	Bis(2-ethylhexyl) carbonate	CCCCC(CC)COC(=O)OCC(CC)CCCC	Organic compounds	Organic acids and derivatives	Organic carbonic acids and derivatives	Carbonic acid diesters
1915	-4.520626999057875	-4.143780027017382	0.7831175218362623	1.1599644777414704	337.1	-0.376846972040493	148-79-8	Thiabendazole	c1ccc2[nH]c(-c3cscn3)nc2c1	Organic compounds	Organoheterocyclic compounds	Benzimidazoles
1921	-3.48331933229239	-4.40693627102068	1.7400675670787962	0.8164506392704618	337.3	0.9236169387282898	149-30-4	2-Mercaptobenzothiazole	S=c1[nH]c2ccccc2s1	Organic compounds	Organoheterocyclic compounds	Benzothiazoles
1922	-2.729896716157169	-3.5429518724517806	2.44641742353142	1.6333622835745065	337.1	0.8130551562946118	1493-13-6	Trifluoromethanesulfonic acid	O=S(=O)(O)C(F)(F)F	Organic compounds	Organic acids and derivatives	Organic sulfonic acids and derivatives	Organosulfonic acids and derivatives
1927	-3.4518562509940613	-3.6570715825670446	2.065974124436509	1.8607587914047539	337.2	0.20521533157298322	14960-06-6	beta-Alanine, N-(2-carboxyethyl)-N-dodecyl-, monosodium salt	CCCCCCCCCCCCN(CCC(=O)[O-])CCC(=O)O.[Na+]	Organic compounds	Organic acids and derivatives	Carboxylic acids and derivatives	Dicarboxylic acids and derivatives
1931	-4.458007173980335	-4.121991507620202	1.0196320298395305	1.3556477203594208	337.2	-0.336015666360133	149877-41-8	Bifenazate	COc1ccc(-c2ccccc2)cc1NNC(=O)OC(C)C	Organic compounds	Benzenoids	Benzene and substituted derivatives	Biphenyls and derivatives
1934	-4.15121184285455	-4.158871449203612	1.3826046846017634	1.3749450683711935	337.3	0.0076596063490619315	149979-41-9	Tepraloxydim	CCC(=NOCC=CCl)C1C(=O)CC(C2CCOCC2)CC1=O	Organic compounds	Organic oxygen compounds	Organooxygen compounds	Carbonyl compounds
1935	-3.165938218422895	-3.6584594335250094	2.150065694392356	1.6575444890345197	337.25	0.49252121510211433	150114-71-9	Aminopyralid	Nc1cc(Cl)nc(C(=O)O)c1Cl	Organic compounds	Organoheterocyclic compounds	Pyridines and derivatives	Pyridinecarboxylic acids and derivatives
1939	-4.68282686823934	-3.9889408541122906	0.7294740445334	1.4233600735748733	337.25	-0.6938860141270498	1506-02-1	6-Acetyl-1,1,2,4,4,7-hexamethyltetraline	CC(=O)c1cc2c(cc1C)C(C)(C)C(C)CC2(C)C	Organic compounds	Benzenoids	Tetralins
1941	-3.2923319885373323	-3.5820453732579436	1.8015762540729363	1.5118628706131205	337.3	0.28971338472061126	150-76-5	4-Methoxyphenol	COc1ccc(O)cc1	Organic compounds	Benzenoids	Phenols	Methoxyphenols
1943	-3.4760859201479355	-3.2988894853124284	1.8212499343875266	1.9984463583443037	337.25	-0.17719643483550707	150-84-5	Citronellyl acetate	CC(=O)OCCC(C)CCC=C(C)C	Organic compounds	Lipids and lipid-like molecules	Fatty Acyls	Fatty alcohol esters
1950	-3.4651381319296624	-3.6043584631069905	1.9604009792446888	1.8211806458958102	337.05	0.13922033117732813	151-21-3	Sodium dodecyl sulfate	CCCCCCCCCCCCOS(=O)(=O)[O-].[Na+]	Organic compounds	Organic acids and derivatives	Organic sulfuric acids and derivatives	Alkyl sulfates
1956	-4.0678913272079225	-4.294116530602074	1.3032984900062856	1.0770732905631089	337.1	0.22622520339415164	15165-67-0	Dichlorprop-P	CC(Oc1ccc(Cl)cc1Cl)C(=O)O	Organic compounds	Benzenoids	Benzene and substituted derivatives	2-phenoxypropionic acids
1959	-3.754972347416517	-4.653788765427398	2.08584360207639	1.1870271792772125	337.05	0.8988164180108815	151900-44-6	1,1'-[2,15-Dibenzyl-3,14-bis(sulfanylidene)-4,5,12,13-tetrathia-2,15-diazahexadecane-1,16-diyl]dibenzene	S=C(SSCCCCCCSSC(=S)N(Cc1ccccc1)Cc1ccccc1)N(Cc1ccccc1)Cc1ccccc1	Organic compounds	Benzenoids	Benzene and substituted derivatives
1970	-4.101939159700456	-3.9880893973132445	1.3316066708761636	1.4454564407529626	337.0	-0.11384976238721167	15299-99-7	Napropamide	CCN(CC)C(=O)C(C)Oc1cccc2ccccc12	Organic compounds	Benzenoids	Naphthalenes
1971	-4.473799791314328	-4.504051642344274	0.9921211328443608	0.9618693025489714	337.1	0.030251851029945875	1530-32-1	Phosphonium, ethyltriphenyl-, bromide (1:1)	CC[P+](c1ccccc1)(c1ccccc1)c1ccccc1.[Br-]	Organic compounds	Benzenoids	Benzene and substituted derivatives	Phenylphosphines and derivatives
1972	-4.027945027583624	-4.411552602923054	1.5276523789596188	1.1440447907029534	337.1	0.3836075753394299	153233-91-1	Etoxazole	CCOc1cc(C(C)(C)C)ccc1C1COC(c2c(F)cccc2F)=N1	Organic compounds	Benzenoids	Benzene and substituted derivatives	Phenylpropanes
1976	-4.280589507759736	-4.5831461898662855	1.184376697131225	0.8818200231140295	337.2	0.30255668210654996	153719-23-4	Thiamethoxam	CN1COCN(Cc2cnc(Cl)s2)C1=N[N+](=O)[O-]	Organic compounds	Organoheterocyclic compounds	Azoles	Thiazoles
1981	-5.604968670699594	-4.254765731333046	-0.0963298868101991	1.253873034444166	337.1	-1.3502029393665484	154279-60-4	Cyclohexanamine, 4,4'-methylenebis[N-(1-methylpropyl)-	CCC(C)NC1CCC(CC2CCC(NC(C)CC)CC2)CC1	Organic compounds	Organic nitrogen compounds	Organonitrogen compounds	Cyclohexylamines
1986	-2.8924330535862586	-3.7570765208169616	2.4112963614503844	1.5466528884521147	337.35	0.8646434672307031	15471-17-7	3-(Pyridinium-1-yl)propane-1-sulfonate	O=S(=O)([O-])CCC[n+]1ccccc1	Organic compounds	Organoheterocyclic compounds	Pyridines and derivatives	Pyridinium derivatives
1987	-3.638927382804313	-4.014761759584807	2.2920160478120915	1.9161816704036192	337.1	0.3758343767804937	154862-43-8	3,9-Bis(2,4-dicumylphenoxy)-2,4,8,10-tetraoxa-3,9-diphosphaspiro[5.5]undecane	CC(C)(c1ccccc1)c1ccc(OP2OCC3(CO2)COP(Oc2ccc(C(C)(C)c4ccccc4)cc2C(C)(C)c2ccccc2)OC3)c(C(C)(C)c2ccccc2)c1	Organic compounds	Phenylpropanoids and polyketides	Diarylheptanoids	Linear diarylheptanoids
1989	-4.982866560630737	-4.037871085917367	0.4681073067938712	1.4131027703957257	337.3	-0.9449954747133695	155041-85-3	1~4~-Ethenyl-3~4~-methyl-1~1~,1~2~,1~3~,1~4~,1~5~,1~6~,2~1~,2~2~,2~3~,2~4~,2~5~,2~6~-dodecahydro-1~1~,2~1~:2~4~,3~1~-terphenyl	C=C[C@H]1CC[C@H]([C@H]2CC[C@H](c3ccc(C)cc3)CC2)CC1	Organic compounds	Benzenoids	Benzene and substituted derivatives	Toluenes
1991	-3.420719299086398	-3.5433801879215445	1.916446339801876	1.7937854389124461	336.9	0.12266088883514659	15520-05-5	N,N-Bis(2-hydroxyethyl)octylamine	CCCCCCCCN(CCO)CCO	Organic compounds	Organic nitrogen compounds	Organonitrogen compounds	Amines
1992	-3.2433742475677354	-3.634787086993068	1.8218617792495848	1.430448941752721	337.35	0.39141283942533267	15520-10-2	2-Methylpentanediamine	CC(CN)CCCN	Organic compounds	Organic nitrogen compounds	Organonitrogen compounds	Amines
1999	-4.090666612156856	-3.930417490648099	1.8938773525732393	2.0541264453394774	337.25	-0.1602491215087567	155522-14-8	2,7-Naphthalenedisulfonic acid, 5-[[4-chloro-6-(ethylphenylamino)-1,3,5-triazin-2-yl]amino]-3-[2-[5-[(2,3-dibromo-1-oxopropyl)amino]-2-sulfophenyl]diazenyl]-4-hydroxy-, sodium salt (1:?)	CCN(c1ccccc1)c1nc(Cl)nc(Nc2cc(S(=O)(=O)[O-])cc3cc(S(=O)(=O)[O-])c(N=Nc4cc(NC(=O)C(Br)CBr)ccc4S(=O)(=O)[O-])c(O)c23)n1.[Na+]	Organic compounds	Benzenoids	Naphthalenes	Naphthalene sulfonic acids and derivatives
2000	-6.237522671897965	-5.300260845617855	-0.2900237617138715	0.647238075468418	337.05	-0.9372618262801105	155569-91-8	Emamectin benzoate	CCC(C)C1OC2(C=CC1C)CC1CC(CC=C(C)C(OC3CC(OC)C(OC4CC(OC)C(NC)C(C)O4)C(C)O3)C(C)C=CC=C3COC4C(O)C(C)=CC(C(=O)O1)C34O)O2.O=C(O)c1ccccc1	Organic compounds	Organic oxygen compounds	Organooxygen compounds	Carbohydrates and carbohydrate conjugates
2001	-5.236794205791028	-4.431646265755579	0.3741458167380104	1.1792937544774318	337.15	-0.8051479400354493	155661-07-7	rac-[(2R,4R)-2-(2,4-DICHLOROPHENYL)-2-(1H-1,2,4-TRIAZOL-1-YLMETHYL)-1,3-DIOXOLAN-4-YL]METHYL METHANESULFONATE MONOHYDROCHLORIDE	CS(=O)(=O)OCC1COC(Cn2cncn2)(c2ccc(Cl)cc2Cl)O1.Cl	Organic compounds	Benzenoids	Benzene and substituted derivatives	Halobenzenes
2005	-3.2496343817405724	-4.351458145153707	2.2775390768428423	1.1757153188282659	337.2	1.1018237634131345	156052-68-5	Zoxamide	CCC(C)(NC(=O)c1cc(Cl)c(C)c(Cl)c1)C(=O)CCl	Organic compounds	Benzenoids	Benzene and substituted derivatives	Benzoic acids and derivatives
2010	-2.8559439981733394	-3.001852982659211	2.2781438179524987	2.1322348373674953	337.15	0.14590898448587142	1561-92-8	Sodium 2-methylprop-2-ene-1-sulfonate	C=C(C)CS(=O)(=O)[O-].[Na+]	Organic compounds	Organic acids and derivatives	Organic sulfonic acids and derivatives	Organosulfonic acids and derivatives
2012	-3.406783257651233	-3.5566278266205074	2.064976241721508	1.915131687188789	337.1	0.14984456896927423	15625-89-5	Trimethylolpropane triacrylate	C=CC(=O)OCC(CC)(COC(=O)C=C)COC(=O)C=C	Organic compounds	Organic acids and derivatives	Carboxylic acids and derivatives	Tricarboxylic acids and derivatives
2016	-5.980212215286734	-4.444423762249878	-0.6353171585990874	0.9004713153538478	337.4	-1.5357884530368562	1563-66-2	Carbofuran	CNC(=O)Oc1cccc2c1OC(C)(C)C2	Organic compounds	Organoheterocyclic compounds	Coumarans
2018	-4.887466301427956	-4.554444704946929	0.6521203579873796	0.9851419590175869	336.85	-0.3330215964810268	15647-08-2	2-Ethylhexyl diphenyl phosphite	CCCCC(CC)COP(Oc1ccccc1)Oc1ccccc1	Organic compounds	Benzenoids	Benzene and substituted derivatives	Phenoxy compounds
2019	-3.4323401473854047	-3.3631643704343426	2.324149903832797	2.3933256916713144	337.2	-0.06917577695106214	156558-98-4	3-(heptanoyloxy)-2-[(heptanoyloxy)methyl]-2-[(pentanoyloxy)methyl]propyl octanoate	CCCCCCCC(=O)OCC(COC(=O)CCCC)(COC(=O)CCCCCC)COC(=O)CCCCCC	Organic compounds	Organic acids and derivatives	Carboxylic acids and derivatives	Tetracarboxylic acids and derivatives
2034	-4.071221912298808	-4.245936699118687	1.523898272618457	1.3491834862314258	336.95	0.1747147868198793	15721-78-5	4,4'-bis(1,1,3,3-Tetramethylbutyl)diphenylamine	CC(C)(C)CC(C)(C)c1ccc(Nc2ccc(C(C)(C)CC(C)(C)C)cc2)cc1	Organic compounds	Benzenoids	Benzene and substituted derivatives	Phenylpropanes
2041	-4.041998308378743	-3.6110499901074093	1.2280653268602566	1.6590136337564954	337.05	-0.43094831827133406	1576-35-8	Toluene-4-sulphonohydrazide	Cc1ccc(S(=O)(=O)NN)cc1	Organic compounds	Benzenoids	Benzene and substituted derivatives	Benzenesulfonamides
2048	-3.574771225833376	-3.777898676890735	1.7839400851896894	1.5808126405443026	337.2	0.20312745105735885	157859-20-6	Tri-isopropyl silyl acrylate	C=CC(=O)O[Si](C(C)C)(C(C)C)C(C)C	Organic compounds	Organometallic compounds	Organometalloid compounds	Organosilicon compounds
2050	-3.740397246640925	-3.335103356827645	1.8707023108151053	2.2759961914166484	336.95	-0.4052938898132803	15790-07-5	FD&C Yellow No. 6 aluminum lake	O=S(=O)([O-])c1ccc(N=Nc2c([O-])ccc3cc(S(=O)(=O)[O-])ccc23)cc1.[Al+3]	Organic compounds	Benzenoids	Naphthalenes	Naphthalene sulfonic acids and derivatives
2051	-3.470816899227303	-3.544038171937501	2.3431361823083057	2.2699149105745184	337.3	0.07322127271019818	15793-73-4	3H-Pyrazol-3-one, 4,4'-[(3,3'-dichloro[1,1'-biphenyl]-4,4'-diyl)bis(2,1-diazenediyl)]bis[2,4-dihydro-5-methyl-2-(4-methylphenyl)-	Cc1ccc(-n2[nH]c(C)c(N=Nc3ccc(-c4ccc(N=Nc5c(C)[nH]n(-c6ccc(C)cc6)c5=O)c(Cl)c4)cc3Cl)c2=O)cc1	Organic compounds	Benzenoids	Benzene and substituted derivatives	Biphenyls and derivatives
2052	-4.425671345032197	-4.2643744456317645	0.9344693636995686	1.0957662591823367	336.95	-0.16129689940043246	158062-67-0	Flonicamid	N#CCNC(=O)c1cnccc1C(F)(F)F	Organic compounds	Organoheterocyclic compounds	Pyridines and derivatives	Pyridinecarboxylic acids and derivatives
2054	-4.050146909605971	-4.35704865820996	1.4752633288496586	1.168361581168058	337.25	0.30690174860398933	1582-09-8	Trifluralin	CCCN(CCC)c1c([N+](=O)[O-])cc(C(F)(F)F)cc1[N+](=O)[O-]	Organic compounds	Benzenoids	Benzene and substituted derivatives	Aniline and substituted anilines
2055	-3.8483263879854634	-4.4458152218375995	1.6955207304166549	1.0980319196280832	337.15	0.597488833852136	158237-07-1	Fentrazamide	CCN(C(=O)n1nnn(-c2ccccc2Cl)c1=O)C1CCCCC1	Organic compounds	Organoheterocyclic compounds	Azoles	Tetrazoles
2062	-3.3456482853334095	-4.106595648834005	2.189108648799107	1.4281612846172886	337.2	0.7609473635005952	15875-13-5	R 141 (catalyst)	CN(C)CCCN1CN(CCCN(C)C)CN(CCCN(C)C)C1	Organic compounds	Organoheterocyclic compounds	Triazinanes	1,3,5-triazinanes
2063	-4.0129263952345005	-4.250874026732918	1.8026135000862582	1.5646658716485464	337.0	0.23794763149841724	15876-39-8	Pigment Red 90:1	O=C([O-])c1ccccc1-c1c2cc(Br)c(=O)c(Br)c-2oc2c(Br)c([O-])c(Br)cc12.O=C([O-])c1ccccc1-c1c2cc(Br)c(=O)c(Br)c-2oc2c(Br)c([O-])c(Br)cc12.O=C([O-])c1ccccc1-c1c2cc(Br)c(=O)c(Br)c-2oc2c(Br)c([O-])c(Br)cc12.[Al+3].[Al+3]	Organic compounds	Organoheterocyclic compounds	Benzopyrans	1-benzopyrans
2066	-4.070667866439947	-4.162221313461681	1.827905395182843	1.7363519485217225	337.05	0.09155344702173451	15876-58-1	unnamed [15876-58-1]	O=C([O-])c1c(Cl)c(Cl)c(Cl)c(Cl)c1-c1c2cc(Br)c(=O)c(Br)c-2oc2c(Br)c([O-])c(Br)cc12.O=C([O-])c1c(Cl)c(Cl)c(Cl)c(Cl)c1-c1c2cc(Br)c(=O)c(Br)c-2oc2c(Br)c([O-])c(Br)cc12.O=C([O-])c1c(Cl)c(Cl)c(Cl)c(Cl)c1-c1c2cc(Br)c(=O)c(Br)c-2oc2c(Br)c([O-])c(Br)cc12.[Al+3].[Al+3]	Organic compounds	Organoheterocyclic compounds	Benzopyrans	1-benzopyrans
2069	-4.237051121926958	-4.133820060233633	1.2913873342175526	1.3946184033696023	337.25	-0.10323106169332519	15901-40-3	N,N',N''-Tricyclohexyl-1-methylsilanetriamine	C[Si](NC1CCCCC1)(NC1CCCCC1)NC1CCCCC1	Organic compounds	Organometallic compounds	Organometalloid compounds	Organosilicon compounds
2075	-5.8520823828316	-4.483954722001488	-0.747704541737898	0.6204231173574775	337.15	-1.3681276608301127	15922-78-8	Sodium pyrithione	[Na+].[O-]n1ccccc1=S	Organic compounds	Organoheterocyclic compounds	Pyridines and derivatives	Hydropyridines
2078	-2.9422876170617616	-3.459517684161727	2.278165676346217	1.7609356165329029	337.1	0.5172300670999652	15968-01-1	1,2-Benzenedicarboxylic acid, sodium salt (1:2)	O=C([O-])c1ccccc1C(=O)[O-].[Na+].[Na+]	Organic compounds	Benzenoids	Benzene and substituted derivatives	Benzoic acids and derivatives
2079	-3.2207842955849673	-3.4343968990405913	1.983805014295185	1.770192405559716	337.25	0.21361260345562405	1596-84-5	Daminozide	CN(C)NC(=O)CCC(=O)O	Organic compounds	Lipids and lipid-like molecules	Fatty Acyls	Fatty acids and conjugates
2080	-3.743756347516354	-3.983871429559437	1.6872405241481616	1.4471254573400913	337.25	0.24011508204308285	15972-60-8	Alachlor	CCc1cccc(CC)c1N(COC)C(=O)CCl	Organic compounds	Benzenoids	Benzene and substituted derivatives	Anilides
2081	-2.902135322943249	-3.309133837362026	2.721949696720825	2.3149511796786006	337.2	0.4069985144187771	15993-42-7	Butanamide, N-(5-chloro-2-methoxyphenyl)-2-[2-(2-methoxy-4-nitrophenyl)diazenyl]-3-oxo-	COc1cc([N+](=O)[O-])ccc1NN=C(C(C)=O)C(=O)Nc1cc(Cl)ccc1OC	Organic compounds	Benzenoids	Benzene and substituted derivatives	Nitrobenzenes
2089	-3.9107423936197527	-3.875179635341584	2.0342187258521216	2.069781471138339	337.25	-0.03556275827816879	16090-02-1	4,4'-Bis(2-morpholino-4-anilino-s-triazinyl-6-amino)stilbene-2,2'-disulfonic acid disodium salt	O=S(=O)([O-])c1cc(Nc2nc(Nc3ccccc3)nc(N3CCOCC3)n2)ccc1C=Cc1ccc(Nc2nc(Nc3ccccc3)nc(N3CCOCC3)n2)cc1S(=O)(=O)[O-].[Na+].[Na+]	Organic compounds	Phenylpropanoids and polyketides	Stilbenes	Sulfonated stilbenes
2093	-4.505199455240084	-4.243265221570956	0.84755402590519	1.1094882590802209	337.4	-0.2619342336691277	1610-18-0	Prometon	COc1nc(NC(C)C)nc(NC(C)C)n1	Organic compounds	Organoheterocyclic compounds	Triazines	Aminotriazines
2094	-3.3355261483941225	-4.357895284594447	2.2308842363794485	1.2085151200216766	337.25	1.0223691362003242	161050-58-4	Methoxyfenozide	COc1cccc(C(=O)NN(C(=O)c2cc(C)cc(C)c2)C(C)(C)C)c1C	Organic compounds	Benzenoids	Benzene and substituted derivatives	Benzoic acids and derivatives
2103	-4.268197218784921	-4.262930854628967	1.2251353357384074	1.230401698868176	337.3	-0.005266364155954051	161326-34-7	Fenamidone	CSC1=NC(C)(c2ccccc2)C(=O)N1Nc1ccccc1	Organic compounds	Organic acids and derivatives	Carboxylic acids and derivatives	Amino acids, peptides, and analogues
2109	-3.997764299156695	-3.972208040644721	1.2124311129814398	1.2379873390183804	336.9	-0.02555625851197396	16215-21-7	Butyl 3-mercaptopropionate	CCCCOC(=O)CCS	Organic compounds	Organic acids and derivatives	Carboxylic acids and derivatives	Carboxylic acid derivatives
2110	-3.458379530129215	-3.565433973022351	1.911296361457616	1.8042419179337112	337.15	0.10705444289313615	16215-49-9	Peroxydicarbonic acid, dibutyl ester	CCCCOC(=O)OOC(=O)OCCCC	Organic compounds	Organic acids and derivatives	Organic carbonic acids and derivatives
2111	-4.367560044682351	-3.907691202475334	0.7123263571143651	1.1721951981848027	337.25	-0.4598688422070172	16219-75-3	5-Ethylidene-2-norbornene	CC=C1CC2C=CC1C2	Organic compounds	Hydrocarbons	Unsaturated hydrocarbons	Branched unsaturated hydrocarbons
2130	-4.458160180645512	-4.397653515908803	0.9420876065489822	1.0025942610759073	337.25	-0.060506664736709403	163269-30-5	Bethoxazin	O=S1CCON=C1c1cc2ccccc2s1	Organic compounds	Organoheterocyclic compounds	Benzothiophenes	1-benzothiophenes
2134	-4.593828795232676	-4.240884099311121	0.8467670412760979	1.1997117412297242	337.25	-0.352944695921555	163515-14-8	Dimethenamid-P	COCC(C)N(C(=O)CCl)c1c(C)csc1C	Organic compounds	Organoheterocyclic compounds	Heteroaromatic compounds
2135	-4.0269971676741845	-4.4235017400428545	1.4433221618800098	1.04681756882637	337.25	0.39650457236867	163520-33-0	Isoxadifen-ethyl	CCOC(=O)C1=NOC(c2ccccc2)(c2ccccc2)C1	Organic compounds	Benzenoids	Benzene and substituted derivatives	Diphenylmethanes
2136	-3.122494586348396	-3.83680100419651	2.315872110573136	1.6015656790415105	337.0	0.714306417848114	163802-53-7	2,4-Hexadienoic acid, 3-(trimethoxysilyl)propyl ester, (2E,4E)-	CC=CC=CC(=O)OCCC[Si](OC)(OC)OC	Organic compounds	Organometallic compounds	Organometalloid compounds	Organosilicon compounds
2138	-4.211238126432488	-3.772859734521969	0.9508869844749125	1.3892653764634968	337.1	-0.4383783919105193	1639345-42-8	unnamed [1639345-42-8]	C[Si](C)(F)CCCC#N	Organic compounds	Organometallic compounds	Organometalloid compounds	Organosilicon compounds
2144	-4.754141052860974	-3.8753847406826134	1.1680106745965426	2.046766973961558	337.35	-0.8787563121783606	16423-68-0	FD&C Red 3	O=C1OC2(c3ccccc31)c1cc(I)c([O-])c(I)c1Oc1c2cc(I)c([O-])c1I.[Na+].[Na+]	Organic compounds	Organoheterocyclic compounds	Benzopyrans	1-benzopyrans
2146	-4.321776921409942	-4.092867262839744	1.038831637296	1.2677413028741902	337.15	-0.22890965857019818	1643-20-5	N,N-Dimethyldodecylamine-N-oxide	CCCCCCCCCCCC[N+](C)(C)[O-]	Organic compounds	Organic nitrogen compounds	Organonitrogen compounds	Aminoxides
2149	-4.651346093131721	-4.544691633820811	0.4732102960749621	0.5798647537024263	337.1	-0.10665445931091	1646-75-9	Aldicarb oxime	CSC(C)(C)C=NO	Organic compounds	Organic nitrogen compounds	Organonitrogen compounds	Oximes
2151	-3.7389876994584896	-3.838143294496394	2.2932796160869997	2.194124022839364	336.9	0.09915559503790439	16470-24-9	C.I. Fluorescent Brightener 220	O=S(=O)([O-])c1ccc(Nc2nc(Nc3ccc(C=Cc4ccc(Nc5nc(Nc6ccc(S(=O)(=O)[O-])cc6)nc(N(CCO)CCO)n5)cc4S(=O)(=O)[O-])c(S(=O)(=O)[O-])c3)nc(N(CCO)CCO)n2)cc1.[Na+].[Na+].[Na+].[Na+]	Organic compounds	Phenylpropanoids and polyketides	Stilbenes	Sulfonated stilbenes
2155	-4.043088656968435	-3.5588311409800206	1.2920160478120906	1.7762735610708593	337.05	-0.4842575159884146	165184-98-5	(2E)-2-(phenylmethylidene)octanal	CCCCCCC(C=O)=Cc1ccccc1	Organic compounds	Phenylpropanoids and polyketides	Cinnamaldehydes
2156	-3.221834804483084	-3.803402583950264	2.083976415576386	1.5024086347311678	337.35	0.5815677794671799	165252-70-0	Dinotefuran	CN=C(NCC1CCOC1)N[N+](=O)[O-]	Organic compounds	Organic nitrogen compounds	Organonitrogen compounds	Guanidines
2159	-3.761131157016436	-3.382718464629966	1.4649013463285223	1.8433140532405212	337.05	-0.3784126923864699	16587-71-6	4-(tert-Pentyl)-cyclohexanone	CCC(C)(C)C1CCC(=O)CC1	Organic compounds	Organic oxygen compounds	Organooxygen compounds	Carbonyl compounds
2161	-3.6773137661864213	-3.4929789234864033	1.4304760065417017	1.6148108427568684	337.15	-0.184334842700018	1663-39-4	tert-Butyl acrylate	C=CC(=O)OC(C)(C)C	Organic compounds	Organic acids and derivatives	Carboxylic acids and derivatives	Acrylic acids and derivatives
2164	-3.3262667793398863	-3.3212302306373216	2.2699827416526537	2.2750192908362306	336.8	-0.005036548702564758	16669-27-5	2-Propenoic acid, 2-methyl-, docosyl ester	C=C(C)C(=O)OCCCCCCCCCCCCCCCCCCCCCC	Organic compounds	Lipids and lipid-like molecules	Fatty Acyls	Fatty alcohol esters
2165	-3.673790379828881	-3.7860820422452206	1.48605943390042	1.3737677763220202	337.35	0.11229166241633948	16672-87-0	Ethephon	O=P(O)(O)CCCl	Organic compounds	Organic acids and derivatives	Organic phosphonic acids and derivatives	Organic phosphonic acids
2170	-4.710328761052173	-5.303747855548775	0.4997595725490084	-0.09365953204679502	337.25	0.5934190944966025	16752-77-5	Methomyl	CNC(=O)ON=C(C)SC	Organic compounds	Organic acids and derivatives	Organic carbonic acids and derivatives
2172	-3.6639522670733213	-4.189142883945439	1.868061524541568	1.3428709277578563	337.15	0.5251906168721177	1675-54-3	Bisphenol A diglycidyl ether	CC(C)(c1ccc(OCC2CO2)cc1)c1ccc(OCC2CO2)cc1	Organic compounds	Benzenoids	Benzene and substituted derivatives	Diphenylmethanes
2176	-3.3229180308017248	-4.167270426781239	2.09756911421191	1.2532167101074065	337.0	0.8443523959795143	16803-97-7	Benzenesulfonamide, 4-amino-N-(4-aminophenyl)-	Nc1ccc(NS(=O)(=O)c2ccc(N)cc2)cc1	Organic compounds	Benzenoids	Benzene and substituted derivatives	Benzenesulfonamides
2180	-4.708023419995691	-4.474547438884413	1.1576892066963465	1.3911651787341168	337.2	-0.23347598111127876	168316-95-8	Spinosad	CCC1CCCC(OC2CCC(N(C)C)C(C)O2)C(C)C(=O)C2CC3C4CC(OC5CC(C)C(OC)C(OC)C5OC)CC4CCC3C2CC(=O)O1	Organic compounds	Organic oxygen compounds	Organooxygen compounds	Carbohydrates and carbohydrate conjugates
2184	-2.954846064283998	-3.3709865899534583	2.0712661840824658	1.6551256457791084	337.0	0.41614052566946036	16881-77-9	Methyldimethoxysilane	CO[SiH](C)OC	Organic compounds	Organometallic compounds	Organometalloid compounds	Organosilicon compounds
2196	-5.540108736197097	-5.532381250962856	0.21671671662722183	0.22444416501453449	337.0	-0.007727485234241271	1691-99-2	N-Ethyl-N-(2-hydroxyethyl)perfluorooctanesulfonamide	CCN(CCO)S(=O)(=O)C(F)(F)C(F)(F)C(F)(F)C(F)(F)C(F)(F)C(F)(F)C(F)(F)C(F)(F)F	Organic compounds	Organohalogen compounds	Alkyl halides	Alkyl fluorides
2199	-4.384927250997879	-3.9067074854284356	1.20784555789048	1.686065321700967	336.85	-0.4782197655694431	169280-56-2	4-Amino-N-[(2R,3S)-3-amino-2-hydroxy-4-phenylbutyl]-N-(2-methylpropyl)benzene-1-sulfonamide	CC(C)CN(CC(O)C(N)Cc1ccccc1)S(=O)(=O)c1ccc(N)cc1	Organic compounds	Benzenoids	Benzene and substituted derivatives	Benzenesulfonamides
2202	-2.787901881960329	-3.2354035427123966	2.4112963614503844	1.9637946973446432	336.95	0.44750166075206765	1694-31-1	tert-Butyl 3-oxobutanoate	CC(=O)CC(=O)OC(C)(C)C	Organic compounds	Organic acids and derivatives	Keto acids and derivatives	Beta-keto acids and derivatives
2204	-5.082076048075137	-4.324777677577738	0.4992807275902534	1.256579126525952	337.1	-0.7572983704973986	169590-42-5	Celecoxib	Cc1ccc(-c2cc(C(F)(F)F)nn2-c2ccc(S(N)(=O)=O)cc2)cc1	Organic compounds	Organoheterocyclic compounds	Azoles	Pyrazoles
2206	-3.3018883037562796	-3.1547561496465804	1.8092363701224223	1.956368527801774	337.1	-0.14713215410969926	1696-20-4	Morpholine, 4-acetyl-	CC(=O)N1CCOCC1	Organic compounds	Organoheterocyclic compounds	Oxazinanes	Morpholines
2207	-4.304806180491309	-3.459608340953639	1.0420160479022311	1.8872138811702488	337.05	-0.8451978395376702	16969-10-1	2-Hydroxy-3-phenoxypropyl prop-2-enoate	C=CC(=O)OCC(O)COc1ccccc1	Organic compounds	Benzenoids	Phenol ethers
2209	-3.7636669581940807	-4.087379235459533	1.581994899289849	1.258282613311052	337.2	0.3237122772654524	1698-60-8	Chloridazon	Nc1cnn(-c2ccccc2)c(=O)c1Cl	Organic compounds	Organoheterocyclic compounds	Diazines	Pyridazines and derivatives
2210	-3.699281633924136	-3.735501903942417	1.58402185672395	1.5478015938723726	336.75	0.03622027001828121	1702-17-6	Clopyralid	O=C(O)c1nc(Cl)ccc1Cl	Organic compounds	Organoheterocyclic compounds	Pyridines and derivatives	Pyridinecarboxylic acids and derivatives
2211	-3.334503842348327	-3.6728605412167874	2.035008867077409	1.6966521683619926	337.3	0.33835669886846054	1703-58-8	1,2,3,4-Butanetetracarboxylic acid	O=C(O)CC(C(=O)O)C(CC(=O)O)C(=O)O	Organic compounds	Organic acids and derivatives	Carboxylic acids and derivatives	Tetracarboxylic acids and derivatives
2215	-3.732452356154176	-3.8602417082601286	2.223669952104187	2.095880596771597	336.95	0.12778935210595277	17095-24-8	2,7-Naphthalenedisulfonic acid, 4-amino-5-hydroxy-3,6-bis[[4-[[2-(sulfooxy)ethyl]sulfonyl]phenyl]azo]-, tetrasodium salt	Nc1c(N=Nc2ccc(S(=O)(=O)CCOS(=O)(=O)[O-])cc2)c(S(=O)(=O)[O-])cc2cc(S(=O)(=O)[O-])c(N=Nc3ccc(S(=O)(=O)CCOS(=O)(=O)[O-])cc3)c(O)c12.[Na+].[Na+].[Na+].[Na+]	Organic compounds	Benzenoids	Naphthalenes	Naphthalene sulfonic acids and derivatives
2217	-3.9862995497113785	-3.6339954819708806	1.297485466822589	1.6497895439261483	337.15	-0.35230406774049783	171054-89-0	Benzenebutanoic acid, 4-methyl-.gamma.-oxo-, compd. with 4-ethylmorpholine (2:1)	CCN1CCOCC1.Cc1ccc(C(=O)CCC(=O)O)cc1.Cc1ccc(C(=O)CCC(=O)O)cc1	Organic compounds	Organic oxygen compounds	Organooxygen compounds	Carbonyl compounds
2227	-4.581487793600186	-4.326353924560951	0.9046606210770136	1.1597944970248983	337.1	-0.2551338690392351	17261-28-8	Benzoic acid, 2-(diphenylphosphino)-	O=C(O)c1ccccc1P(c1ccccc1)c1ccccc1	Organic compounds	Benzenoids	Benzene and substituted derivatives	Phenylphosphines and derivatives
2228	-3.0176451317043766	-3.173439880906426	2.288243398579933	2.13244864752845	337.35	0.1557947492020495	17265-14-4	Decanedioic acid, sodium salt (1:2)	O=C([O-])CCCCCCCCC(=O)[O-].[Na+].[Na+]	Organic compounds	Lipids and lipid-like molecules	Fatty Acyls	Fatty acids and conjugates
2231	-3.7006184936266484	-3.596832509166311	1.954951139048612	2.0587371260363585	337.2	-0.10378598446033749	173159-57-4	Foramsulfuron	COc1cc(OC)nc(NC(=O)NS(=O)(=O)c2cc(NC=O)ccc2C(=O)N(C)C)n1	Organic compounds	Organic nitrogen compounds	Organonitrogen compounds	Sulfonylureas
2234	-3.848437712683455	-3.6823946752889043	1.44446046233457	1.6105034822834228	337.2	-0.16604303739455073	17351-75-6	1,4-Bis[(ethenyloxy)methyl]cyclohexane	C=COCC1CCC(COC=C)CC1	Organic compounds	Organic oxygen compounds	Organooxygen compounds
2235	-5.601442870362343	-4.319105098706596	0.12105860506139261	1.403396381465369	337.1	-1.2823377716557465	173584-44-6	Indoxacarb	COC(=O)N(C(=O)N1COC2(C(=O)OC)Cc3cc(Cl)ccc3C2=N1)c1ccc(OC(F)(F)F)cc1	Organic compounds	Organohalogen compounds	Aryl halides	Aryl chlorides
2238	-3.340675603861876	-4.630811821273083	2.470829024515634	1.180692809610561	337.35	1.2901362174112068	17372-87-1	Eosin	O=C1OC2(c3ccccc31)c1cc(Br)c([O-])c(Br)c1Oc1c2cc(Br)c([O-])c1Br.[Na+].[Na+]	Organic compounds	Organoheterocyclic compounds	Benzopyrans	1-benzopyrans
2241	-3.3954848749435955	-3.7411227415295323	1.5873876205060655	1.2417497581457497	337.1	0.34563786658593676	1739-84-0	1H-Imidazole, 1,2-dimethyl-	Cc1nccn1C	Organic compounds	Organoheterocyclic compounds	Azoles	Imidazoles
2243	-4.618439578922598	-4.074926928965989	0.8021448633327065	1.345657518260701	337.0	-0.5435126499566092	174333-80-3	Benzaldehyde, 2-hydroxy-5-nonyl-, oxime, branched	CCCCCCCCCc1ccc(O)c(C=NO)c1	Organic compounds	Benzenoids	Phenols	1-hydroxy-2-unsubstituted benzenoids
2247	-3.8597581643721197	-4.508640387321511	1.6293857765814486	0.980503576138244	337.25	0.6488822229493909	1745-89-7	Phenol, 4,4'-(1-methylethylidene)bis[2-(2-propenyl)-	C=CCc1cc(C(C)(C)c2ccc(O)c(CC=C)c2)ccc1O	Organic compounds	Benzenoids	Benzene and substituted derivatives	Diphenylmethanes
2252	-4.972021839790604	-4.592299593575911	0.6166117217258935	0.9963339725291375	337.15	-0.3797222462146932	175013-18-0	Pyraclostrobin	COC(=O)N(OC)c1ccccc1COc1ccn(-c2ccc(Cl)cc2)n1	Organic compounds	Organoheterocyclic compounds	Azoles	Pyrazoles
2255	-3.0108484515075284	-4.1638684976874085	2.4112963614503844	1.2582763310656129	337.3	1.15302004617988	17526-94-2	3,3'-(4-Methylbenzene-1,3-diyl)bis(1,1-dimethylurea)	Cc1ccc(NC(=O)N(C)C)cc1NC(=O)N(C)C	Organic compounds	Benzenoids	Benzene and substituted derivatives	N-phenylureas
2258	-3.911903519073102	-3.709897395571437	1.4865538603296318	1.6885599836011207	337.05	-0.2020061235016648	175481-26-2	N-benzyl-2-acetamido-3-methoxypropanamide	COCC(NC(C)=O)C(=O)NCc1ccccc1	Organic compounds	Organic acids and derivatives	Carboxylic acids and derivatives	Amino acids, peptides, and analogues
2259	-4.114112071025713	-3.366371765011345	0.9198019994908968	1.667542318592912	337.2	-0.7477403060143679	1758-73-2	Amino(imino)methanesulfinic acid	N=C(N)S(=O)O	Organic compounds	Organic acids and derivatives	Sulfinic acids and derivatives	Sulfinic acids
2261	-3.2506743344006943	-3.2659608234840514	2.096384284075674	2.0810977855669206	337.3	0.015286489083357058	1760-24-3	N-[3-(Trimethoxysilyl)propyl]ethane-1,2-diamine	CO[Si](CCCNCCN)(OC)OC	Organic compounds	Organometallic compounds	Organometalloid compounds	Organosilicon compounds
2262	-4.592450290856058	-4.514226798956311	0.7305231938115232	0.8087466799849647	337.0	-0.07822349189974709	1761-71-3	4,4'-Diaminodicyclohexylmethane	NC1CCC(CC2CCC(N)CC2)CC1	Organic compounds	Organic nitrogen compounds	Organonitrogen compounds	Cyclohexylamines
2267	-2.974518280446639	-3.2147948254808902	2.0388288354229136	1.798552300336952	337.1	0.24027654503425122	17647-86-8	Potassium (dimethylamino)acetate	CN(C)CC(=O)[O-].[K+]	Organic compounds	Organic acids and derivatives	Carboxylic acids and derivatives	Amino acids, peptides, and analogues
2269	-3.1026732754065014	-3.0811454903186557	2.4112963614503844	2.4328241524518717	337.05	-0.021527785087845697	17671-26-0	Dodecyl nonan-1-oate	CCCCCCCCCCCCOC(=O)CCCCCCCC	Organic compounds	Lipids and lipid-like molecules	Fatty Acyls	Fatty alcohol esters
2272	-2.985355444138836	-3.2144959397097788	2.0236575369041234	1.7945170465338964	337.15	0.22914049557094263	17675-60-4	Guanylurea phosphate	N=C(N)NC(N)=O.O=P(O)(O)O	Organic compounds	Organic acids and derivatives	Organic phosphoric acids and derivatives
2273	-3.1411295295963906	-3.3914356493049547	2.228605685759532	1.978299573282237	337.25	0.2503061197085641	17689-77-9	Ethyltriacetoxysilane	CC[Si](OC(C)=O)(OC(C)=O)OC(C)=O	Organic compounds	Organic acids and derivatives	Carboxylic acids and derivatives	Tricarboxylic acids and derivatives
2274	-3.6713697216080754	-3.689422386153023	1.7045132699371528	1.6864606014998351	337.3	0.018052664544947472	17691-19-9	Sodium 3-nitro-4-chlorobenzenesulfonate	O=[N+]([O-])c1cc(S(=O)(=O)[O-])ccc1Cl.[Na+]	Organic compounds	Benzenoids	Benzene and substituted derivatives	Benzenesulfonic acids and derivatives
2275	-3.330085055332156	-3.697569747702866	1.9157285532293045	1.548243854945312	336.9	0.3674846923707098	176969-34-9	3-(Difluoromethyl)-1-methyl-1H-pyrazole-4-carboxylic acid	Cn1cc(C(=O)O)c(C(F)F)n1	Organic compounds	Organoheterocyclic compounds	Azoles	Pyrazoles
2283	-4.222722938322581	-4.096594833150214	1.1944929191197151	1.3206210263796412	337.35	-0.1261281051723664	17796-82-6	N-(Cyclohexylthio)phthalimide	O=C1c2ccccc2C(=O)N1SC1CCCCC1	Organic compounds	Organoheterocyclic compounds	Isoindoles and derivatives	Isoindolines
2285	-4.156165794186881	-4.071638195201709	1.3067156487319695	1.3912432555808338	337.1	-0.08452759898517215	17804-35-2	Benomyl	CCCCNC(=O)n1c(NC(=O)OC)nc2ccccc21	Organic compounds	Organoheterocyclic compounds	Benzimidazoles	2-benzimidazolylcarbamic acid esters
2286	-3.2050282658590263	-3.258752274775554	1.860028337496992	1.8063043293226015	337.35	0.05372400891652784	17832-28-9	4-(Ethenyloxy)butan-1-ol	C=COCCCCO	Organic compounds	Organic oxygen compounds	Organooxygen compounds	Alcohols and polyols
2288	-3.1537549744383444	-3.400877286964395	2.2412339884449426	1.9941116694657164	337.0	0.24712231252605044	17865-07-5	Propylsilanetriyl triacetate	CCC[Si](OC(C)=O)(OC(C)=O)OC(C)=O	Organic compounds	Organic acids and derivatives	Carboxylic acids and derivatives	Tricarboxylic acids and derivatives
2291	-4.79355809239472	-4.658182317310602	0.7433373026457935	0.87871308684303	337.05	-0.13537577508411847	178928-70-6	Prothioconazole	OC(Cc1ccccc1Cl)(Cn1[nH]cnc1=S)C1(Cl)CC1	Organic compounds	Benzenoids	Benzene and substituted derivatives	Halobenzenes
2292	-4.714091316127203	-4.646413452504564	0.9770963042450376	1.0447741851166241	337.2	-0.06767786362263895	179101-81-6	Pyridalyl	FC(F)(F)c1ccc(OCCCOc2c(Cl)cc(OCC=C(Cl)Cl)cc2Cl)nc1	Organic compounds	Benzenoids	Benzene and substituted derivatives	Halobenzenes
2293	-4.6228766605974165	-4.308375542363329	0.9214543624878043	1.2359554737428686	337.0	-0.31450111823408733	179108-06-6	unnamed [179108-06-6]	COc1cc(Br)c2c3c1OC1CC(=O)C=CC31CCNC2	Organic compounds	Alkaloids and derivatives	Amaryllidaceae alkaloids	Galanthamine-type amaryllidaceae alkaloids
2303	-4.8824065594875465	-4.002967013226616	0.8456711345640094	1.7251107131029002	337.1	-0.8794395462609303	180084-01-9	SB236057A	CCN1CCC2(CC1)COc1cc3c(cc12)N(C(=O)c1ccc(-c2ccc(-c4nnc(C)o4)cc2C)cc1)CC3.Cl	Organic compounds	Organoheterocyclic compounds	Indoles and derivatives	Indolecarboxylic acids and derivatives
2306	-5.027046197992124	-4.078269283214698	0.28751407532682666	1.2362909859121858	337.2	-0.9487769147774268	1806-26-4	4-Octylphenol	CCCCCCCCc1ccc(O)cc1	Organic compounds	Benzenoids	Phenols	1-hydroxy-2-unsubstituted benzenoids
2312	-3.0191365219846134	-3.526771113660113	2.26913730247516	1.7615027260832932	337.1	0.5076345916754996	1809-19-4	Dibutyl phosphite	CCCCO[PH](=O)OCCCC	Organic compounds	Organic acids and derivatives	Organic phosphonic acids and derivatives	Phosphonic acid diesters
2313	-4.232262316597434	-3.785626707816874	1.0137805576259071	1.4604161659849708	337.25	-0.44663560878055986	18096-62-3	4,4a,5,9b-Tetrahydroindeno(1,2-d)-1,3-dioxin	c1ccc2c(c1)CC1COCOC21	Organic compounds	Benzenoids	Indanes
2316	-3.659570090878076	-3.7912792106054605	1.940745968571499	1.8090368545563833	337.3	0.1317091197273843	181274-15-7	Propoxycarbazone-sodium	CCCOc1nn(C(=O)[N-]S(=O)(=O)c2ccccc2C(=O)OC)c(=O)n1C.[Na+]	Organic compounds	Benzenoids	Benzene and substituted derivatives	Benzoic acids and derivatives
2317	-3.5300961968418436	-4.280108147959858	2.067931163098994	1.3179192231961958	337.3	0.7500119511180143	181274-17-9	Flucarbazone-sodium	COc1nn(C(=O)[N-]S(=O)(=O)c2ccccc2OC(F)(F)F)c(=O)n1C.[Na+]	Organic compounds	Benzenoids	Benzene and substituted derivatives	Benzenesulfonamides
2318	-5.350486067838102	-4.938817989391624	0.2485330123831655	0.6602011017510602	337.25	-0.41166807844647835	181587-01-9	Ethiprole	CCS(=O)c1c(C#N)nn(-c2c(Cl)cc(C(F)(F)F)cc2Cl)c1N	Organic compounds	Organoheterocyclic compounds	Azoles	Pyrazoles
2319	-4.396129131519479	-4.253697823039346	1.3648117829779374	1.5072430756832706	337.3	-0.1424313084801332	181640-09-5	SR144190	CN(C)C(=O)NC1(c2ccccc2)CCN(CCC2(c3ccc(F)c(F)c3)CN(C(=O)c3ccccc3)CCO2)CC1.Cl	Organic compounds	Organoheterocyclic compounds	Oxazinanes	Morpholines
2326	-3.1692374591059025	-3.159149097434499	2.4112963614503844	2.421384704630375	337.0	-0.01008836167140359	18299-85-9	Docosyl acrylate	C=CC(=O)OCCCCCCCCCCCCCCCCCCCCCC	Organic compounds	Lipids and lipid-like molecules	Fatty Acyls	Fatty alcohol esters
2328	-5.9584995674978165	-4.593198807772284	-0.50503139112096	0.8602693564800532	337.2	-1.3653007597255327	1836-75-5	Nitrofen	O=[N+]([O-])c1ccc(Oc2ccc(Cl)cc2Cl)cc1	Organic compounds	Benzenoids	Benzene and substituted derivatives	Diphenylethers
2333	-3.0555302294127418	-3.831129224815089	2.4582678181544053	1.682668830341394	337.2	0.7755989954023472	1843-05-6	Octabenzone	CCCCCCCCOc1ccc(C(=O)c2ccccc2)c(O)c1	Organic compounds	Benzenoids	Benzene and substituted derivatives	Benzophenones
2334	-4.799391272197515	-4.256852241549842	0.7695633584754068	1.3121023901661628	337.15	-0.5425390306476734	18448-65-2	(9Z)-N,N-Bis(2-hydroxyethyl)-N-methyloctadec-9-en-1-aminium chloride	CCCCCCCC/C=C\CCCCCCCC[N+](C)(CCO)CCO.[Cl-]	Organic compounds	Organic nitrogen compounds	Organonitrogen compounds	Quaternary ammonium salts
2337	-4.459137791377047	-3.7726929620280574	1.436105142835959	2.12254995988986	337.25	-0.6864448293489893	18472-87-2	D&C Red 28	O=C1OC2(c3cc(Br)c([O-])c(Br)c3Oc3c2cc(Br)c([O-])c3Br)c2c(Cl)c(Cl)c(Cl)c(Cl)c21.[Na+].[Na+]	Organic compounds	Organoheterocyclic compounds	Benzopyrans	1-benzopyrans
2338	-3.401795408911327	-3.361725432193095	2.0873752855415195	2.127445271002183	337.2	-0.04006997671823198	1847-58-1	Acetic acid, sulfo-, 1-dodecyl ester, sodium salt	CCCCCCCCCCCCOC(=O)CS(=O)(=O)[O-].[Na+]	Organic compounds	Organic acids and derivatives	Organic sulfonic acids and derivatives	Organosulfonic acids and derivatives
2339	-2.643027839573037	-3.2327729944726427	2.556411920988052	1.9666667656727044	337.15	0.5897451548996058	18479-57-7	2,6-Dimethyloctan-2-ol	CCC(C)CCCC(C)(C)O	Organic compounds	Organic oxygen compounds	Organooxygen compounds	Alcohols and polyols
2340	-2.9330914693121346	-3.193367200033489	2.2607813637023773	2.000505638339424	336.95	0.26027573072135457	18479-58-8	1,1,5-Trimethyl-6-heptenol	C=CC(C)CCCC(C)(C)O	Organic compounds	Organic oxygen compounds	Organooxygen compounds	Alcohols and polyols
2343	-2.847218276840795	-3.0404324793977726	2.225149279883305	2.031935077117539	336.95	0.19321420255697763	18516-18-2	Propanal, 3-hydroxy-2-(hydroxymethyl)-2-methyl-	CC(C=O)(CO)CO	Organic compounds	Organic oxygen compounds	Organooxygen compounds	Carbonyl compounds
2345	-5.535174590086917	-3.755020460035832	-0.3386861349304073	1.4414679957747214	336.85	-1.7801541300510846	1852-16-0	N-(Butoxymethyl)acrylamide	C=CC(=O)NCOCCCC	Organic compounds	Organic acids and derivatives	Carboxylic acids and derivatives	Acrylic acids and derivatives
2350	-3.646965691657191	-4.22725196343522	1.9016435823083273	1.3213572769547528	337.3	0.5802862717780295	1860-26-0	1-Hexanamine, 2-ethyl-N,N-bis(2-ethylhexyl)-	CCCCC(CC)CN(CC(CC)CCCC)CC(CC)CCCC	Organic compounds	Organic nitrogen compounds	Organonitrogen compounds	Amines
2351	-3.8919709023694855	-3.784696021459129	1.6291227031160946	1.7363975877176983	336.95	-0.10727488091035653	1861-32-1	Chlorthal-dimethyl	COC(=O)c1c(Cl)c(Cl)c(C(=O)OC)c(Cl)c1Cl	Organic compounds	Benzenoids	Benzene and substituted derivatives	Benzoic acids and derivatives
2352	-4.294059528451031	-4.242875091610776	1.231350710004598	1.2825351423580944	337.25	-0.05118443684025564	1861-40-1	Benfluralin	CCCCN(CC)c1c([N+](=O)[O-])cc(C(F)(F)F)cc1[N+](=O)[O-]	Organic compounds	Benzenoids	Benzene and substituted derivatives	Aniline and substituted anilines
2362	-3.4601288617256274	-3.718080630627676	1.8872187202038533	1.6292669457630555	337.2	0.2579517689020485	1873-88-7	1,1,1,3,5,5,5-Heptamethyltrisiloxane	C[SiH](O[Si](C)(C)C)O[Si](C)(C)C	Organic compounds	Organometallic compounds	Organometalloid compounds	Organosilicon compounds
2366	-4.380272759326239	-3.7902005503777305	1.3158721105731357	1.905944307182804	337.2	-0.5900722089485084	18765-38-3	Silicic acid (H4SiO4), tetrakis(2-butoxyethyl) ester	CCCCOCCO[Si](OCCOCCCC)(OCCOCCCC)OCCOCCCC	Organic compounds	Organometallic compounds	Organometalloid compounds	Organosilicon compounds
2368	-4.21158362804537	-3.7699806970558045	1.0395068170745108	1.481109747869144	337.3	-0.44160293098956505	1879-09-0	Topanol A	Cc1cc(C)c(O)c(C(C)(C)C)c1	Organic compounds	Benzenoids	Benzene and substituted derivatives	Xylenes
2369	-3.311047527531934	-3.5283632998322374	1.9993419909987018	1.7820262145481407	337.2	0.2173157723003034	18794-84-8	trans-beta-Farnesene	C=CC(=C)CCC=C(C)CCC=C(C)C	Organic compounds	Lipids and lipid-like molecules	Prenol lipids	Sesquiterpenoids
2370	-3.150641783510181	-3.1932722021923574	2.4112963614503844	2.3686659338918905	337.05	0.04263041868217643	18835-33-1	1-Hexacosene	C=CCCCCCCCCCCCCCCCCCCCCCCCC	Organic compounds	Hydrocarbons	Unsaturated hydrocarbons	Unsaturated aliphatic hydrocarbons
2371	-3.1828264668815827	-3.2888492090066386	2.4112963614503844	2.3052736193658676	337.45	0.10602274212505591	18835-34-2	1-Octacosene	C=CCCCCCCCCCCCCCCCCCCCCCCCCCC	Organic compounds	Hydrocarbons	Unsaturated hydrocarbons	Unsaturated aliphatic hydrocarbons
2375	-3.9617430384267136	-4.409404558334504	1.5738206909869552	1.1261591694386888	337.05	0.4476615199077907	188425-85-6	Boscalid	O=C(Nc1ccccc1-c1ccc(Cl)cc1)c1cccnc1Cl	Organic compounds	Benzenoids	Benzene and substituted derivatives	Anilides
2376	-4.244444679255504	-4.637442761894781	1.3669971487082218	0.9739990554580805	337.15	0.39299808263927716	188489-07-8	Flufenpyr-ethyl	CCOC(=O)COc1cc(-n2ncc(C(F)(F)F)c(C)c2=O)c(F)cc1Cl	Organic compounds	Benzenoids	Benzene and substituted derivatives	Phenoxyacetic acid derivatives
2377	-3.0862777724661314	-4.086805317946826	2.024856988733738	1.0243294280507618	337.05	1.0005275454806948	1885-38-7	(2E)-3-Phenylprop-2-enenitrile	N#CC=Cc1ccccc1	Organic compounds	Benzenoids	Benzene and substituted derivatives	Styrenes
2380	-4.018147587882201	-3.6399472038627545	1.1727357340912694	1.5509361131739596	336.95	-0.3782003840194461	1888-91-1	2H-Azepin-2-one, 1-acetylhexahydro-	CC(=O)N1CCCCCC1=O	Organic compounds	Organoheterocyclic compounds	Lactams	Caprolactams
2381	-4.608171810515786	-3.8310487967175932	0.7690870736383588	1.5462100701237798	337.15	-0.7771230137981924	1889-67-4	2,3-Dimethyl-2,3-diphenylbutane	CC(C)(c1ccccc1)C(C)(C)c1ccccc1	Organic compounds	Phenylpropanoids and polyketides	Stilbenes
2382	-5.331096899950957	-4.244702598568145	0.3368731624703086	1.4232674510469336	336.95	-1.0863943013828123	189003-92-7	Trelanserin	NC(=O)Cn1c(=O)cc(CCN2CCN(c3nccc4sccc34)CC2)c2ccc(F)cc21	Organic compounds	Organoheterocyclic compounds	Diazinanes	Piperazines
2388	-4.49676938196019	-4.5138100294339	0.9279718209700564	0.910931164602844	337.4	0.017040647473709924	1897-45-6	Chlorothalonil	N#Cc1c(Cl)c(Cl)c(Cl)c(C#N)c1Cl	Organic compounds	Benzenoids	Benzene and substituted derivatives	Benzonitriles
2392	-4.272997604195142	-3.9067253483359856	1.2133563527402862	1.5796286113676183	337.1	-0.36627225585915646	190085-41-7	2-Butyloctyl 2-hydroxybenzoate	CCCCCCC(CCCC)COC(=O)c1ccccc1O	Organic compounds	Benzenoids	Benzene and substituted derivatives	Benzoic acids and derivatives
2393	-2.8199080856999483	-3.2615835751308753	2.4112963614503844	1.9696208613953696	337.2	0.44167548943092694	19009-56-4	2-Methyldecanal	CCCCCCCCC(C)C=O	Organic compounds	Organic oxygen compounds	Organooxygen compounds	Carbonyl compounds
2396	-4.459283596673277	-4.056537794818233	1.0802504036615463	1.4829962079699412	337.3	-0.40274580185504405	19044-88-3	Oryzalin	CCCN(CCC)c1c([N+](=O)[O-])cc(S(N)(=O)=O)cc1[N+](=O)[O-]	Organic compounds	Benzenoids	Benzene and substituted derivatives	Aniline and substituted anilines
2399	-5.362629186118849	-4.464565629720883	-0.0925142508395103	0.8055492951849299	337.3	-0.8980635563979664	1910-42-5	Paraquat dichloride	C[n+]1ccc(-c2cc[n+](C)cc2)cc1.[Cl-].[Cl-]	Organic compounds	Organoheterocyclic compounds	Pyridines and derivatives	Bipyridines and oligopyridines
2400	-4.567958898797654	-4.799553111222382	0.7658670846045925	0.534272887452835	337.2	0.23159421242472789	1912-24-9	Atrazine	CCNc1nc(Cl)nc(NC(C)C)n1	Organic compounds	Organoheterocyclic compounds	Triazines	Aminotriazines
2402	-4.131051297312943	-3.9769342548640294	1.3800616773322822	1.5341787176315174	337.15	-0.154117042448914	19125-99-6	Solvent Yellow 43	CCCCNc1ccc2c3c(cccc13)C(=O)N(CCCC)C2=O	Organic compounds	Organoheterocyclic compounds	Isoquinolines and derivatives	Isoquinolones and derivatives
2406	-4.0078677167845145	-3.8212372818580143	1.3366011903417097	1.52323161801703	337.15	-0.18663043492650022	1918-00-9	Dicamba	COc1c(Cl)ccc(Cl)c1C(=O)O	Organic compounds	Benzenoids	Benzene and substituted derivatives	Benzoic acids and derivatives
2408	-4.300772945750408	-4.057032723492164	1.0249315002637909	1.268671714061037	337.15	-0.24374022225824366	1918-16-7	Propachlor	CC(C)N(C(=O)CCl)c1ccccc1	Organic compounds	Benzenoids	Benzene and substituted derivatives	Anilides
2409	-4.430120256151784	-4.612979082591273	1.112787293231038	0.9299284369304678	337.15	0.1828588264394888	191-90-6	Captafol	Oc1c2c(c(O)n1SC(Cl)(Cl)C(Cl)Cl)CC=CC2	Organic compounds	Organoheterocyclic compounds	Isoindoles and derivatives	Isoindoles
2411	-3.435637296965111	-3.48959632512425	2.0181563659152144	1.9641973393545875	337.15	0.05395902815913889	19224-26-1	1,2-Propanediol, dibenzoate	CC(COC(=O)c1ccccc1)OC(=O)c1ccccc1	Organic compounds	Benzenoids	Benzene and substituted derivatives	Benzoic acids and derivatives
2415	-4.680343746206228	-4.1516447608124425	0.842432927877027	1.3711319088942517	337.2	-0.5286989853937856	1928-43-4	2,4-D 2-EHE	CCCCC(CC)COC(=O)COc1ccc(Cl)cc1Cl	Organic compounds	Benzenoids	Benzene and substituted derivatives	Phenoxyacetic acid derivatives
2416	-4.164898963644076	-4.323046097713912	1.341876572962568	1.1837294354841668	337.3	0.1581471340698366	1929-73-3	2,4-D-Butotyl	CCCCOCCOC(=O)COc1ccc(Cl)cc1Cl	Organic compounds	Benzenoids	Benzene and substituted derivatives	Phenoxyacetic acid derivatives
2418	-4.558784295684763	-4.384803353809514	0.8046565647948368	0.9786374870047562	336.9	-0.17398094187524915	1929-82-4	Nitrapyrin	Clc1cccc(C(Cl)(Cl)Cl)n1	Organic compounds	Organoheterocyclic compounds	Pyridines and derivatives	Halopyridines
2422	-4.463865144591522	-4.050381842119366	1.2399582407779737	1.6534415400338784	337.0	-0.41348330247215603	193273-66-4	Capromorelin	CN1N=C2CCN(C(=O)C(COCc3ccccc3)NC(=O)C(C)(C)N)CC2(Cc2ccccc2)C1=O	Organic compounds	Organic acids and derivatives	Carboxylic acids and derivatives	Amino acids, peptides, and analogues
2427	-3.2995629561744133	-3.7141521995660405	2.173716670902075	1.7591274376238366	336.9	0.41458924339162717	194098-25-4	CP-409092	CNCc1ccc(NC(=O)c2c[nH]c3c2C(=O)CCC3)cc1	Organic compounds	Benzenoids	Benzene and substituted derivatives	Anilides
2428	-3.382549359587673	-3.535245998020906	1.8432559752839566	1.6905593337952616	337.15	0.1526966384332331	19438-60-9	4-Methyl-1,2-cyclohexanedicarboxylic anhydride	CC1CCc2c(O)oc(O)c2C1	Organic compounds	Organoheterocyclic compounds	Isobenzofurans
2430	-3.164509531469884	-4.003912689306053	2.0561737465044616	1.2167705883565183	337.25	0.8394031578361689	1948-33-0	tert-Butylhydroquinone	CC(C)(C)c1cc(O)ccc1O	Organic compounds	Benzenoids	Benzene and substituted derivatives	Phenylpropanes
2436	-3.191370132720816	-4.232571126963502	2.4112963614503844	1.3700953495652028	337.2	1.0412009942426859	19592-55-3	10,13-Dimethyl-17-(2-methyl-1,3-dioxolan-2-yl)-1,2,4,9,10,11,12,13,14,15,16,17-dodecahydrospiro[cyclopenta[a]phenanthrene-3,2'-[1,3]dioxolane]	CC1(C2CCC3C4=CC=C5CC6(CCC5(C)C4CCC32C)OCCO6)OCCO1	Organic compounds	Lipids and lipid-like molecules	Steroids and steroid derivatives	Delta-7-steroids
2438	-4.8338122776130135	-4.539884340229195	0.7042912186749868	0.9982191633988243	337.05	-0.2939279373838186	19666-30-9	Oxadiazon	CC(C)Oc1cc(-n2nc(C(C)(C)C)oc2=O)c(Cl)cc1Cl	Organic compounds	Benzenoids	Benzene and substituted derivatives	Halobenzenes
2442	-4.478085328609491	-3.7605822993822597	1.098670534628155	1.8161735455850554	337.0	-0.7175030292272311	19800-42-1	Phenol, 4-[[2-methoxy-4-[(4-nitrophenyl)azo]phenyl]azo]-	COc1cc(N=Nc2ccc([N+](=O)[O-])cc2)ccc1N=Nc1ccc(O)cc1	Organic compounds	Organoheterocyclic compounds	Azobenzenes
2444	-3.4185092525431884	-4.1688206948474384	2.3317761523790774	1.581464713230324	337.35	0.7503114423042501	198904-86-8	tert-Butyl 2-{(2S,3S)-3-[(tert-butoxycarbonyl)amino]-2-hydroxy-4-phenylbutyl}-2-{[4-(pyridin-2-yl)phenyl]methyl}hydrazine-1-carboxylate	CC(C)(C)OC(=O)NC(Cc1ccccc1)C(O)CN(Cc1ccc(-c2ccccn2)cc1)NC(=O)OC(C)(C)C	Organic compounds	Organoheterocyclic compounds	Pyridines and derivatives	Phenylpyridines
2445	-3.265269537636976	-3.8762141324297708	1.8878315832716168	1.2768869851896298	337.0	0.610944594792795	19895-48-8	N,N,N-trimethylcyclohexanaminium hydroxide	C[N+](C)(C)C1CCCCC1.[OH-]	Organic compounds	Organic nitrogen compounds	Organonitrogen compounds	Cyclohexylamines
2446	-3.600369107532221	-3.6906726710411624	1.7693067840546095	1.6790032283337137	337.05	0.09030356350894131	19910-65-7	Peroxydicarbonic acid, bis(1-methylpropyl) ester	CCC(C)OC(=O)OOC(=O)OC(C)CC	Organic compounds	Organic acids and derivatives	Organic carbonic acids and derivatives
2447	-4.119381046977186	-3.9631267964729773	1.521454041924717	1.6777082979886635	337.35	-0.15625425050420905	199119-58-9	Trifloxysulfuron-sodium	COc1cc(OC)nc(NC(=O)[N-]S(=O)(=O)c2ncccc2OCC(F)(F)F)n1.[Na+]	Organic compounds	Organoheterocyclic compounds	Pyridines and derivatives	Pyridinesulfonamides
2451	-4.501057450829952	-4.156260370141359	1.1242807277157405	1.4690777944066358	337.05	-0.3447970806885934	20018-09-1	Diiodomethyl 4-methylphenyl sulfone	Cc1ccc(S(=O)(=O)C(I)I)cc1	Organic compounds	Benzenoids	Benzene and substituted derivatives	Toluenes
2455	-3.995150481948459	-4.636077281016451	1.3420651067343292	0.7011383046310256	336.8	0.6409267990679921	2008-41-5	Butylate	CCSC(=O)N(CC(C)C)CC(C)C	Organic compounds	Organosulfur compounds	Thiocarbonyl compounds	Thiocarbamic acid derivatives
2456	-4.29527227275586	-4.081905913124247	0.9835476101912356	1.19691396596644	337.15	-0.2133663596316131	2008-58-4	2,6-Dichlorobenzamide	NC(=O)c1c(Cl)cccc1Cl	Organic compounds	Benzenoids	Benzene and substituted derivatives	Benzoic acids and derivatives
2457	-4.6935704616080445	-4.4814948924627345	0.9382931929500005	1.1503687582420288	337.35	-0.21207556914531	200940-23-4	SB243213A	Cc1cc2c(cc1C(F)(F)F)N(C(=O)Nc1ccc(Oc3cccnc3C)nc1)CC2.Cl	Organic compounds	Organoheterocyclic compounds	Indoles and derivatives	Indolecarboxylic acids and derivatives
2458	-2.913302951454626	-4.001789917314203	2.4112963614503844	1.3228093894299995	337.25	1.0884869658595768	20120-33-6	3-(Dimethylphosphono)-N-methylolpropionamide	COP(=O)(CCC(=O)NCO)OC	Organic compounds	Organic acids and derivatives	Organic phosphonic acids and derivatives	Phosphonic acid diesters
2464	-3.5413280253750914	-3.705085655332856	2.2172682457442043	2.0535106243406864	337.15	0.16375762995776455	20262-58-2	2-Naphthalenesulfonic acid, 6-(acetylamino)-4-hydroxy-3-[[4-[[2-(sulfooxy)ethyl]sulfonyl]phenyl]azo]-, disodium salt	CC(=O)Nc1ccc2cc(S(=O)(=O)[O-])c(N=Nc3ccc(S(=O)(=O)CCOS(=O)(=O)[O-])cc3)c(O)c2c1.[Na+].[Na+]	Organic compounds	Benzenoids	Naphthalenes	Naphthalene sulfonic acids and derivatives
2465	-3.3664488921693616	-3.830902102832944	2.3830570780614493	1.9186038661221219	337.0	0.46445321066358236	20262-76-4	Sodium 4-{[4-(diethylamino)phenyl][4-(diethyliminio)cyclohexa-2,5-dien-1-ylidene]methyl}-3-[hydroxy(oxido)oxo-lambda~6~-sulfanylidene]-6-oxocyclohexa-1,4-diene-1-sulfonate	CCN(CC)c1ccc(C(=C2C=CC(=[N+](CC)CC)C=C2)c2cc(O)c(S(=O)(=O)[O-])cc2S(=O)(=O)[O-])cc1.[Na+]	Organic compounds	Benzenoids	Benzene and substituted derivatives	Diphenylmethanes
2468	-3.521946080986001	-3.6838574510894793	2.308440468647416	2.1465291104483897	337.25	0.16191137010347845	20298-05-9	trisodium 2-[(E)-2-(3-methyl-5-oxo-1-{4-[2-(sulfonatooxy)ethanesulfonyl]phenyl}-4,5-dihydro-1H-pyrazol-4-yl)diazen-1-yl]naphthalene-1,5-disulfonate	Cc1[nH]n(-c2ccc(S(=O)(=O)CCOS(=O)(=O)[O-])cc2)c(=O)c1N=Nc1ccc2c(S(=O)(=O)[O-])cccc2c1S(=O)(=O)[O-].[Na+].[Na+].[Na+]	Organic compounds	Benzenoids	Naphthalenes	Naphthalene sulfonic acids and derivatives
2469	-3.071769810846516	-3.3798110004218778	2.2255660436889464	1.917524863510818	337.15	0.30804118957536186	20298-69-5	(1R,2R)-2-tert-Butylcyclohexyl acetate	CC(=O)OC1CCCCC1C(C)(C)C	Organic compounds	Organic acids and derivatives	Carboxylic acids and derivatives	Carboxylic acid derivatives
2471	-2.9231572156480623	-3.2633570413168114	2.3280038704237693	1.9878040499394143	337.3	0.34019982566874907	2031-67-6	Triethoxymethylsilane	CCO[Si](C)(OCC)OCC	Organic compounds	Organometallic compounds	Organometalloid compounds	Organosilicon compounds
2473	-5.221688989830201	-4.5173697112399065	0.1310972603285451	0.8354165278069322	337.1	-0.7043192785902948	2032-65-7	Methiocarb	CNC(=O)Oc1cc(C)c(SC)c(C)c1	Organic compounds	Benzenoids	Benzene and substituted derivatives	Phenyl methylcarbamates
2474	-4.142265909624108	-4.3420066313536685	1.4299653912237045	1.2302246604012663	337.1	0.1997407217295608	203313-25-1	Spirotetramat	CCOC(=O)OC1=C(c2cc(C)ccc2C)C(=O)N[C@]12CC[C@@H](OC)CC2	Organic compounds	Benzenoids	Benzene and substituted derivatives	Xylenes
2482	-3.7469409293050093	-3.776470779743377	1.9909860521037697	1.9614561918268767	337.1	0.029529850438367866	204277-61-2	Alanine, N-[5-(acetylamino)-4-[2-(2-chloro-6-cyano-4-nitrophenyl)diazenyl]-2-methoxyphenyl]-N-(2-methoxy-2-oxoethyl)-, methyl ester	COC(=O)CN(c1cc(NC(C)=O)c(N=Nc2c(Cl)cc([N+](=O)[O-])cc2C#N)cc1OC)C(C)C(=O)OC	Organic compounds	Organoheterocyclic compounds	Azobenzenes
2497	-6.587580286506187	-5.998203302015832	-0.8362357352719163	-0.24685874325796658	337.2	-0.5893769844903547	2058-94-8	Perfluoroundecanoic acid	O=C(O)C(F)(F)C(F)(F)C(F)(F)C(F)(F)C(F)(F)C(F)(F)C(F)(F)C(F)(F)C(F)(F)C(F)(F)F	Organic compounds	Organohalogen compounds	Alkyl halides	Alkyl fluorides
2506	-4.971901680174531	-4.242849659579505	0.5465754089112	1.275627419833794	336.95	-0.7290520205950255	20679-58-7	1,4-Bis(bromoacetoxy)-2-butene	O=C(CBr)OCC=CCOC(=O)CBr	Organic compounds	Organic acids and derivatives	Carboxylic acids and derivatives	Dicarboxylic acids and derivatives
2507	-3.3496001924947265	-3.17238582055544	2.4375633299739965	2.614777705798044	337.3	-0.17721437193928669	20702-77-6	Neohesperidin dihydrochalcone	COc1ccc(CCC(=O)c2c(O)cc(OC3OC(CO)C(O)C(O)C3OC3OC(C)C(O)C(O)C3O)cc2O)cc1O	Organic compounds	Phenylpropanoids and polyketides	Flavonoids	Flavonoid glycosides
2513	-3.259800851675883	-3.139822602178241	2.0419277958400146	2.161906033586458	337.1	-0.1199782494976418	20780-48-7	3,7-Dimethyloctan-3-yl acetate	CCC(C)(CCCC(C)C)OC(C)=O	Organic compounds	Organic acids and derivatives	Carboxylic acids and derivatives	Carboxylic acid derivatives
2514	-3.033236658071752	-3.3528627127923727	2.268491989444146	1.9488659456285682	337.05	0.3196260547206209	20780-49-8	3,7-Dimethyl-1-octyl acetate	CC(=O)OCCC(C)CCCC(C)C	Organic compounds	Lipids and lipid-like molecules	Fatty Acyls	Fatty alcohol esters
2518	-3.728751950394231	-3.3968018786090424	1.6258788651696618	1.9578289391364396	337.35	-0.3319500717851884	2082-81-7	Butane-1,4-diyl bis(2-methylprop-2-enoate)	C=C(C)C(=O)OCCCCOC(=O)C(=C)C	Organic compounds	Organic acids and derivatives	Carboxylic acids and derivatives	Dicarboxylic acids and derivatives
2519	-3.4214754684801547	-3.7094365708607704	2.280536944483352	1.9925758368279745	337.15	0.2879611023806157	208465-21-8	Mesosulfuron-methyl	COC(=O)c1ccc(CNS(C)(=O)=O)cc1S(=O)(=O)NC(=O)Nc1nc(OC)cc(OC)n1	Organic compounds	Organic nitrogen compounds	Organonitrogen compounds	Sulfonylureas
2535	-5.345827324867428	-3.9580589823738292	0.21455162263032176	1.6023199746695336	337.2	-1.3877683424935987	210631-68-8	Topramezone	Cc1c(C(=O)c2c[nH]n(C)c2=O)ccc(S(C)(=O)=O)c1C1=NOCC1	Organic compounds	Benzenoids	Benzene and substituted derivatives	Benzoyl derivatives
2536	-3.7540142781585972	-3.925282832850185	1.852891363707896	1.6816228116239444	337.3	0.17126855469158775	210826-40-7	CP-456773	CC(C)(O)c1coc(S(=O)(=O)NC(=O)Nc2c3c(cc4c2CCC4)CCC3)c1	Organic compounds	Benzenoids	Indanes
2537	-4.570572882282265	-4.347403541875281	0.7604371291544751	0.9836064664449482	337.15	-0.22316934040698388	21087-64-9	Metribuzin	CSc1nnc(C(C)(C)C)c(=O)n1N	Organic compounds	Organosulfur compounds	Thioethers	Aryl thioethers
2538	-3.686005596242013	-4.292246547208564	1.6746976076291022	1.0684566389494528	337.15	0.6062409509665514	2108-79-8	Trichloromelamine	ClNc1nc(NCl)nc(NCl)n1	Organic compounds	Organoheterocyclic compounds	Triazines	Aminotriazines
2539	-4.578376126483602	-4.132040965001918	0.8190128473554209	1.2653479969555834	337.25	-0.4463351614816835	210880-92-5	Clothianidin	CN=C(NCc1cnc(Cl)s1)N[N+](=O)[O-]	Organic compounds	Organoheterocyclic compounds	Azoles	Thiazoles
2547	-4.071667465144104	-3.900241014609057	1.371451516127255	1.5428779746223713	337.4	-0.17142645053504735	21245-02-3	2-Ethylhexyl 4-(dimethylamino)benzoate	CCCCC(CC)COC(=O)c1ccc(N(C)C)cc1	Organic compounds	Benzenoids	Benzene and substituted derivatives	Benzoic acids and derivatives
2549	-3.7401143804681682	-3.8242020441875524	2.159040496148015	2.0749528278552747	337.15	0.08408766371938414	212652-59-0	2,7-Naphthalenedisulfonic acid, 3-amino-4-[2-[4-[[4-[[2-[2-(ethenylsulfonyl)ethoxy]ethyl]amino]-6-fluoro-1,3,5-triazin-2-yl]amino]-2-sulfophenyl]diazenyl]-5-hydroxy-, sodium salt (1:3)	C=CS(=O)(=O)CCOCCNc1nc(F)nc(Nc2ccc(N=Nc3c(N)c(S(=O)(=O)[O-])cc4cc(S(=O)(=O)[O-])cc(O)c34)c(S(=O)(=O)[O-])c2)n1.[Na+].[Na+].[Na+]	Organic compounds	Benzenoids	Naphthalenes	Naphthalene sulfonic acids and derivatives
2550	-3.2205875671577595	-3.381792026760735	2.110266365786403	1.9490619034894034	337.0	0.16120445960297536	21282-97-3	2-[Methacryloyloxy]ethyl acetoacetate	C=C(C)C(=O)OCCOC(=O)CC(C)=O	Organic compounds	Organic acids and derivatives	Keto acids and derivatives	Beta-keto acids and derivatives
2554	-4.026963331842733	-3.4716315649661937	1.6008519508008292	2.1561837101111694	337.1	-0.5553317668765394	213464-77-8	Orthosulfamuron	COc1cc(OC)nc(NC(=O)NS(=O)(=O)Nc2ccccc2C(=O)N(C)C)n1	Organic compounds	Benzenoids	Benzene and substituted derivatives	Sulfanilides
2559	-2.962243771778147	-3.8194522388967855	2.520504076807529	1.663295599405164	337.1	0.8572084671186384	2136-79-0	Chlorthal	O=C(O)c1c(Cl)c(Cl)c(C(=O)O)c(Cl)c1Cl	Organic compounds	Benzenoids	Benzene and substituted derivatives	Benzoic acids and derivatives
2562	-3.8597522813558323	-3.885118167383195	1.5941146969277364	1.5687488199137962	337.0	0.025365886027362894	214417-91-1	3-hydroxy-N'-(4-methylpentan-2-ylidene)naphthalene-2-carbohydrazide	CC(CC(C)C)=NNC(=O)c1cc2ccccc2cc1O	Organic compounds	Benzenoids	Naphthalenes	Naphthalenecarboxylic acids and derivatives
2563	-3.5803298972806195	-5.191841188653084	2.05533074829073	0.4438194628236533	337.35	1.611511291372465	2144-53-8	6:2 Fluorotelomer methacrylate	C=C(C)C(=O)OCCC(F)(F)C(F)(F)C(F)(F)C(F)(F)C(F)(F)C(F)(F)F	Organic compounds	Organic acids and derivatives	Carboxylic acids and derivatives	Carboxylic acid derivatives
2567	-2.943503323812906	-3.210694137642405	2.4112963614503844	2.144105545567259	337.3	0.26719081382949916	2146-71-6	Dodecanoic acid, ethenyl ester	C=COC(=O)CCCCCCCCCCC	Organic compounds	Lipids and lipid-like molecules	Fatty Acyls	Fatty acid esters
2570	-3.645849162670001	-3.735534583729413	1.8048494079845856	1.7151639840024615	337.15	0.08968542105941202	21544-03-6	4-Cyclohexene-1,2-dicarboxylic acid, 1,2-bis(2-oxiranylmethyl) ester	O=C(OCC1CO1)C1CC=CCC1C(=O)OCC1CO1	Organic compounds	Organic acids and derivatives	Carboxylic acids and derivatives	Dicarboxylic acids and derivatives
2571	-4.441518614755553	-4.48942044027679	0.9357184060034041	0.8878166152386437	336.95	0.047901825521236674	21564-17-0	2-(Thiocyanomethylthio)benzothiazole	N#CSCSc1nc2ccccc2s1	Organic compounds	Organoheterocyclic compounds	Benzothiazoles
2572	-3.08894924375108	-3.1825607281591664	2.291961733802069	2.1983502499042666	337.1	0.0936114844080862	2156-97-0	Lauryl acrylate	C=CC(=O)OCCCCCCCCCCCC	Organic compounds	Lipids and lipid-like molecules	Fatty Acyls	Fatty alcohol esters
2577	-6.028804410933981	-4.191015958943382	-0.4694233248968523	1.3683651145984626	336.95	-1.8377884519905994	2162-74-5	Bis(2,6-diisopropylphenyl)carbodiimide	CC(C)c1cccc(C(C)C)c1N=C=Nc1c(C(C)C)cccc1C(C)C	Organic compounds	Benzenoids	Benzene and substituted derivatives	Cumenes
2578	-3.695567156686412	-4.072722378323537	1.4949550288946596	1.1177998079661093	337.15	0.3771552216371248	2163-00-0	1,6-Dichlorohexane	ClCCCCCCCl	Organic compounds	Organohalogen compounds	Organochlorides
2579	-2.487091335471292	-2.5780804770060914	2.467739485611192	2.376750346541479	337.35	0.09098914153479942	2163-42-0	2-Methylpropane-1,3-diol	CC(CO)CO	Organic compounds	Organic oxygen compounds	Organooxygen compounds	Alcohols and polyols
2584	-4.903994795857946	-4.174073958137389	0.4618767711769543	1.191797600707527	337.1	-0.7299208377205568	2164-17-2	Fluometuron	CN(C)C(=O)Nc1cccc(C(F)(F)F)c1	Organic compounds	Benzenoids	Benzene and substituted derivatives	N-phenylureas
2585	-3.2562217417237216	-3.098124897299447	2.1726271062631533	2.330723958571724	337.35	-0.15809684442427452	21643-42-5	Tetradecyl acrylate	C=CC(=O)OCCCCCCCCCCCCCC	Organic compounds	Lipids and lipid-like molecules	Fatty Acyls	Fatty alcohol esters
2589	-3.3549968977574536	-3.644406305201424	2.0148421146993027	1.7254327035300316	337.1	0.2894094074439706	2167-23-9	2,2-Bis(tert-butylperoxy)butane	CCC(C)(OOC(C)(C)C)OOC(C)(C)C	Organic compounds	Organic oxygen compounds	Organic oxides	Organic peroxides
2591	-5.055024717056199	-4.539328756448112	0.326447764608227	0.8421437097572018	337.15	-0.5156959606080864	21725-46-2	Cyanazine	CCNc1nc(Cl)nc(NC(C)(C)C#N)n1	Organic compounds	Organoheterocyclic compounds	Triazines	Aminotriazines
2601	-3.9314634232814014	-4.569498552083281	2.043334174132067	1.4052990482851226	337.05	0.6380351288018793	21850-44-2	Tetrabromobisphenol A-bis(2,3-dibromopropyl ether)	CC(C)(c1cc(Br)c(OCC(Br)CBr)c(Br)c1)c1cc(Br)c(OCC(Br)CBr)c(Br)c1	Organic compounds	Benzenoids	Benzene and substituted derivatives	Diphenylmethanes
2606	-4.226024291049341	-4.218107911416341	1.458259894031781	1.4661762713054634	337.1	-0.007916379632999515	219714-96-2	Penoxsulam	COc1cnc(OC)n2nc(NS(=O)(=O)c3c(OCC(F)F)cccc3C(F)(F)F)nc12	Organic compounds	Benzenoids	Benzene and substituted derivatives	Benzenesulfonamides
2612	-2.8562873470725103	-3.3834060580820386	2.7421748534016404	2.2150561547684076	336.95	0.5271187110095283	22047-49-0	2-Ethylhexyl octadecanoate	CCCCCCCCCCCCCCCCCC(=O)OCC(CC)CCCC	Organic compounds	Lipids and lipid-like molecules	Fatty Acyls	Fatty acid esters
2617	-3.3032486954919102	-3.53985105585911	2.574411699829523	2.3378093386714145	337.35	0.23660236036719962	22094-93-5	Butanamide, 2,2'-[(2,2',5,5'-tetrachloro[1,1'-biphenyl]-4,4'-diyl)bis(2,1-diazenediyl)]bis[N-(2,4-dimethylphenyl)-3-oxo-	CC(=O)C(=NNc1cc(Cl)c(-c2cc(Cl)c(NN=C(C(C)=O)C(=O)Nc3ccc(C)cc3C)cc2Cl)cc1Cl)C(=O)Nc1ccc(C)cc1C	Organic compounds	Benzenoids	Benzene and substituted derivatives	Biphenyls and derivatives
2618	-3.470473933034659	-3.7005782824954396	1.744909799266234	1.514805451426134	337.05	0.23010434946078062	2210-79-9	o-Cresyl glycidyl ether	Cc1ccccc1OCC1CO1	Organic compounds	Benzenoids	Phenol ethers
2620	-4.261518042780849	-4.235615554089721	1.4523763659439743	1.4782788511141518	337.2	-0.02590248869112788	221241-63-0	Fandosentan	CCc1cc(C2=C(C(=O)O)N(c3ccccc3C(F)(F)F)S(=O)(=O)c3ccccc32)cc2c1OCO2	Organic compounds	Organoheterocyclic compounds	Benzothiazines
2621	-5.798755274563543	-4.274744386919046	-0.5261989479002196	0.9978119247680224	336.95	-1.524010887644497	2212-67-1	Molinate	CCSC(=O)N1CCCCCC1	Organic compounds	Organoheterocyclic compounds	Azepanes
2622	-3.605193233836433	-3.896048533863484	1.9243500429479183	1.6334947447176318	337.25	0.29085530002705084	2212-81-9	1,1'-[1,3-Phenylenebis(1-methylethylidene)]bis[2-(1,1-dimethylethyl) peroxide]	CC(C)(C)OOC(C)(C)c1cccc(C(C)(C)OOC(C)(C)C)c1	Organic compounds	Benzenoids	Benzene and substituted derivatives	Phenylpropanes
2623	-4.486789455773819	-4.331340186851989	0.9880879480814049	1.1435372336070315	337.2	-0.15544926892182964	2215-35-2	Zinc, bis[O,O-bis(1,3-dimethylbutyl) phosphorodithioato-.kappa.S,.kappa.S']-, (T-4)-	CC(C)CC(C)OP(=S)([S-])OC(C)CC(C)C.CC(C)CC(C)OP(=S)([S-])OC(C)CC(C)C.[Zn+2]	Organic compounds	Organic acids and derivatives	Organic dithiophosphoric acids and derivatives	Dithiophosphate O-esters
2626	-3.8329757326974607	-3.520494030735795	1.7403809864091102	2.052862687206109	337.05	-0.3124817019616657	221667-31-8	Cyprosulfamide	COc1ccccc1C(=O)NS(=O)(=O)c1ccc(C(=O)NC2CC2)cc1	Organic compounds	Benzenoids	Benzene and substituted derivatives	Benzenesulfonamides
2627	-4.859779953220462	-3.968671277871138	0.9256751683544484	1.8167838412989348	337.1	-0.891108675349324	221671-62-1	SR146131 trifluoroacetate (1:1)	COc1cc(-c2nc(NC(=O)c3cc4cc(C)cc(C)c4n3CC(=O)O)sc2CCC2CCCCC2)c(OC)cc1Cl.O=C(O)C(F)(F)F	Organic compounds	Organoheterocyclic compounds	Indoles and derivatives	Indolyl carboxylic acids and derivatives
2629	-3.289320451006076	-3.561229819707555	2.1460030224617466	1.8740936450942243	337.15	0.2719093687014791	22174-70-5	2-Ethylhexylal	CCCCC(CC)COCOCC(CC)CCCC	Organic compounds	Organic oxygen compounds	Organooxygen compounds	Ethers
2634	-6.474975740047073	-4.826345921832054	-0.9930116979700777	0.6556181029415519	337.05	-1.648629818215019	22224-92-6	Fenamiphos	CCOP(=O)(NC(C)C)Oc1ccc(SC)c(C)c1	Organic compounds	Benzenoids	Benzene and substituted derivatives	Phenoxy compounds
2635	-4.335386718667561	-4.437877491463992	1.1608148069623645	1.0583240485081284	337.25	0.10249077279643082	2224-33-1	2-Butanone, O,O',O''-(ethenylsilylidyne)trioxime	C=C[Si](ON=C(C)CC)(ON=C(C)CC)ON=C(C)CC	Organic compounds	Organometallic compounds	Organometalloid compounds	Organosilicon compounds
2636	-4.200981602647744	-3.622721231582287	1.0737003177716749	1.6519606808715448	337.1	-0.5782603710654568	2224-44-4	4-(2-Nitrobutyl)morpholine	CCC(CN1CCOCC1)[N+](=O)[O-]	Organic compounds	Organoheterocyclic compounds	Oxazinanes	Morpholines
2638	-3.237711368953227	-3.5735581440611988	2.000976914571719	1.6651301354106853	337.1	0.3358467751079717	2226-96-2	4-Hydroxy-2,2,6,6-tetramethylpiperidin-1-yl)oxidanyl	CC1(C)CC(O)CC(C)(C)N1[O]	Organic compounds	Organoheterocyclic compounds	Piperidines
2640	-3.113108343861928	-3.716116602185121	2.3221449923803195	1.7191367315680945	336.9	0.603008258323193	22288-43-3	2,4,4-Trimethylpentan-2-yl 2-ethylhexaneperoxoate	CCCCC(CC)C(=O)OOC(C)(C)CC(C)(C)C	Organic compounds	Organic acids and derivatives	Carboxylic acids and derivatives	Peroxycarboxylic acids and derivatives
2641	-5.1160032177161305	-4.477098613602873	0.6753975710716413	1.3143021628900025	337.2	-0.6389046041132573	2234-56-2	4-(2-Chlorophenyl)-3-[3-[4-(2-chlorophenyl)benzo[f]quinolin-3(4H)-ylidene]-1-propenyl]-benzo[f]quinolinium perchlorate	Clc1ccccc1N1C(=CC=Cc2ccc3c4ccccc4ccc3[n+]2-c2ccccc2Cl)C=Cc2c1ccc1ccccc21.[O-][Cl+3]([O-])([O-])[O-]	Organic compounds	Organoheterocyclic compounds	Quinolines and derivatives	Phenylquinolines
2643	-3.68268627494918	-3.508228350888378	1.5138021802073292	1.6882601139278397	337.4	-0.1744579240608024	2235-46-3	N,N-diethyl-3-oxobutyramide	CCN(CC)C(=O)CC(C)=O	Organic compounds	Lipids and lipid-like molecules	Fatty Acyls	Fatty amides
2646	-3.3734752515056066	-3.398274567323785	2.306720612422945	2.2819212925083696	336.85	0.024799315818178513	22393-85-7	9-Octadecenoic acid (9Z)-, tetradecyl ester	CCCCCCCCC=CCCCCCCCC(=O)OCCCCCCCCCCCCCC	Organic compounds	Lipids and lipid-like molecules	Fatty Acyls	Fatty acid esters
2647	-3.7479299868091296	-3.4124834966791395	1.629283347362918	1.9647298323724087	337.15	-0.33544649012999006	22397-58-6	unnamed [22397-58-6]	CCCCCCCCCCOS(=O)(=O)[O-].CCCCCCCCCCOS(=O)(=O)[O-].[Zn+2]	Organic compounds	Organic acids and derivatives	Organic sulfuric acids and derivatives	Sulfuric acid esters
2648	-3.348811154722317	-4.180526401694367	2.1256294854436764	1.2939142365861247	337.25	0.8317152469720499	224049-04-1	Isotianil	N#Cc1ccccc1NC(=O)c1snc(Cl)c1Cl	Organic compounds	Benzenoids	Benzene and substituted derivatives	Anilides
2651	-3.9646495591437647	-3.6010173041561195	1.2120810895471317	1.5757133412703683	337.3	-0.3636322549876452	2244-16-8	d-Carvone	C=C(C)C1C=CC(C)C(=O)C1	Organic compounds	Lipids and lipid-like molecules	Prenol lipids	Monoterpenoids
2653	-3.1360394931370195	-3.405437135526774	2.1612963613984424	1.8918987280171051	337.05	0.2693976423897544	22471-55-2	Ethyl (1R,6S)-2,2,6-trimethylcyclohexanecarboxylate	CCOC(=O)C1C(C)CCCC1(C)C	Organic compounds	Organic acids and derivatives	Carboxylic acids and derivatives	Carboxylic acid derivatives
2655	-4.164747600008804	-4.059480770800238	1.2124311129814402	1.3176979331026792	337.1	-0.10526682920856612	22504-50-3	1,2-Ethanediyl 3'-mercaptopropionate	O=C(CCS)OCCOC(=O)CCS	Organic compounds	Organic acids and derivatives	Carboxylic acids and derivatives	Dicarboxylic acids and derivatives
2660	-3.3861354923455345	-3.3770707312929167	2.0648337626042905	2.0738985360053364	337.2	-0.009064761052617776	2272-11-09 00:00:00	Ethanolamine oleate	CCCCCCCC/C=C\CCCCCCCC(=O)O.NCCO	Organic compounds	Lipids and lipid-like molecules	Fatty Acyls	Fatty acids and conjugates
2663	-5.285290430227156	-4.6676600734838605	0.0634582380079983	0.6810885973499159	336.95	-0.6176303567432955	22781-23-3	Bendiocarb	CNC(=O)Oc1cccc2c1OC(C)(C)O2	Organic compounds	Organoheterocyclic compounds	Benzodioxoles
2666	-3.016083096883163	-3.6775349564244153	2.4527174948977923	1.791265637483709	337.25	0.6614518595412524	22839-47-0	Aspartame	COC(=O)C(Cc1ccccc1)NC(=O)C(N)CC(=O)O	Organic compounds	Organic acids and derivatives	Carboxylic acids and derivatives	Amino acids, peptides, and analogues
2669	-4.447262055269822	-4.225833920145709	1.031971961432231	1.253400122063265	336.8	-0.2214281351241132	22984-54-9	2-Butanone, O,O',O''-(methylsilylidyne)trioxime	CCC(C)=NO[Si](C)(ON=C(C)CC)ON=C(C)CC	Organic compounds	Organometallic compounds	Organometalloid compounds	Organosilicon compounds
2671	-4.022905671685209	-4.0648036274339265	1.4547913651960052	1.4128934164969718	337.25	0.04189795574871713	23031-36-9	Prallethrin	C#CCC1=C(C)C(OC(=O)C2C(C=C(C)C)C2(C)C)CC1=O	Organic compounds	Lipids and lipid-like molecules	Fatty Acyls	Fatty acid esters
2672	-4.796343954277917	-4.4639949874820415	0.6874857382910233	1.0198346888509189	337.15	-0.3323489667958759	2303-17-5	Tri-allate	CC(C)N(C(=O)SCC(Cl)=C(Cl)Cl)C(C)C	Organic compounds	Organosulfur compounds	Thiocarbonyl compounds	Thiocarbamic acid derivatives
2675	-3.4404959564462	-3.9720326518955966	2.17273573409127	1.641199055533106	337.15	0.5315366954493967	230954-09-3	CP-544439	O=S(=O)(NC1(C(O)=NO)CCOCC1)c1ccc(Oc2ccc(F)cc2)cc1	Organic compounds	Benzenoids	Benzene and substituted derivatives	Diphenylethers
2676	-5.591951973840262	-5.700503707709273	-0.0263213567126081	-0.13487310964636667	337.15	0.10855173386901118	2310-17-0	Phosalone	CCOP(=S)(OCC)SCn1c(=O)oc2cc(Cl)ccc21	Organic compounds	Organoheterocyclic compounds	Benzoxazoles	Benzoxazolones
2677	-4.4542732085383	-4.190658972069384	0.9228344312729104	1.186448669443482	337.25	-0.263614236468916	23103-98-2	Pirimicarb	Cc1nc(N(C)C)nc(OC(=O)N(C)C)c1C	Organic compounds	Organic nitrogen compounds	Organonitrogen compounds	Amines
2679	-5.046458418521798	-4.170421116584718	0.498204821648321	1.3742421134476064	337.3	-0.87603730193708	2312-35-8	Propargite	C#CCOS(=O)OC1CCCCC1Oc1ccc(C(C)(C)C)cc1	Organic compounds	Benzenoids	Benzene and substituted derivatives	Phenylpropanes
2680	-3.0948453754142924	-3.544126974170284	2.709268148471172	2.2599865451220658	337.1	0.4492815987559915	23128-74-7	Antioxidant 1098	CC(C)(C)c1cc(CCC(=O)NCCCCCCNC(=O)CCc2cc(C(C)(C)C)c(O)c(C(C)(C)C)c2)cc(C(C)(C)C)c1O	Organic compounds	Benzenoids	Benzene and substituted derivatives	Phenylpropanes
2681	-5.980084656477643	-4.945169632870323	-0.6391133624980457	0.3958016588771895	337.15	-1.0349150236073195	23135-22-0	Oxamyl	CNC(=O)ON=C(SC)C(=O)N(C)C	Organic compounds	Organic acids and derivatives	Carboxylic acids and derivatives	Carboxylic acid derivatives
2682	-3.9750927282112714	-4.077193017544876	1.5188571980728778	1.4167569162772191	337.3	0.10210028933360471	23184-66-9	Butachlor	CCCCOCN(C(=O)CCl)c1c(CC)cccc1CC	Organic compounds	Benzenoids	Benzene and substituted derivatives	Anilides
2683	-3.5123110452039983	-3.263925454854173	1.8862105285121733	2.1345961235437785	336.95	-0.24838559034982532	23235-61-2	2,2'-(Oxydimethanediyl)bis(2-ethylpropane-1,3-diol)	CCC(CO)(CO)COCC(CC)(CO)CO	Organic compounds	Organic oxygen compounds	Organooxygen compounds	Ethers
2688	-5.398064997569484	-4.084980532623468	0.1709411864164823	1.4840256481397562	337.15	-1.3130844649460158	23328-71-4	Stearoxypropyltrimonium chloride	CCCCCCCCCCCCCCCCCCOCCC[N+](C)(C)C.[Cl-]	Organic compounds	Organic nitrogen compounds	Organonitrogen compounds	Quaternary ammonium salts
2691	-3.300328531116866	-3.720128003733245	2.2589123835977927	1.839112912953985	337.25	0.4197994726163792	23386-52-9	Dicyclohexyl sodium sulfosuccinate	O=C(CC(C(=O)OC1CCCCC1)S(=O)(=O)[O-])OC1CCCCC1.[Na+]	Organic compounds	Lipids and lipid-like molecules	Fatty Acyls	Fatty acid esters
2692	-3.1742264622052168	-3.7147835270135934	2.1689634521191805	1.628406386493781	337.0	0.5405570648083766	23410-40-4	N~1~-{3-[Dimethoxy(methyl)silyl]-2-methylpropyl}ethane-1,2-diamine	CO[Si](C)(CC(C)CNCCN)OC	Organic compounds	Organometallic compounds	Organometalloid compounds	Organosilicon compounds
2693	-4.984792938411792	-4.32725986063078	0.36010996964361347	1.0176430637867007	336.9	-0.6575330777810127	23422-53-9	Formetanate hydrochloride	CNC(=O)Oc1cccc(N=CN(C)C)c1.Cl	Organic compounds	Benzenoids	Benzene and substituted derivatives	Phenoxy compounds
2700	-5.06582809646426	-4.192939892166054	0.4687081963002802	1.3415964018470579	337.25	-0.8728882042982065	23564-05-8	Thiophanate-methyl	COC(=O)NC(=S)Nc1ccccc1NC(=S)NC(=O)OC	Organic compounds	Benzenoids	Benzene and substituted derivatives
2702	-3.3712498250861236	-4.314005354840786	2.100643026284456	1.1578874897381521	336.95	0.9427555297546624	2362-14-3	Phenol, 4,4'-cyclohexylidenebis[2-methyl-	Cc1cc(C2(c3ccc(O)c(C)c3)CCCCC2)ccc1O	Organic compounds	Benzenoids	Benzene and substituted derivatives	Diphenylmethanes
2706	-3.5393675462868175	-3.548157010468573	1.7066679341588298	1.6978784606389397	336.9	0.008789464181755413	2372-21-6	tert-Butylperoxy isopropyl carbonate	CC(C)OC(=O)OOC(C)(C)C	Organic compounds	Organic acids and derivatives	Organic carbonic acids and derivatives
2708	-4.844887160926374	-4.605979687786002	0.6315778135092067	0.8704853091385154	337.15	-0.23890747314037242	2372-82-9	1,3-Propanediamine, N-(3-aminopropyl)-N-dodecyl-	CCCCCCCCCCCCN(CCCN)CCCN	Organic compounds	Organic nitrogen compounds	Organonitrogen compounds	Amines
2709	-3.323053657027697	-3.5209050594163074	2.2409918815432994	2.043140480933271	337.35	0.19785140238861043	2373-38-8	Butanedioic acid, sulfo-, 1,4-bis(1,3-dimethylbutyl) ester, sodium salt	CC(C)CC(C)OC(=O)CC(C(=O)OC(C)CC(C)C)S(=O)(=O)[O-].[Na+]	Organic compounds	Lipids and lipid-like molecules	Fatty Acyls	Fatty acid esters
2710	-5.5140477854909005	-4.043223071534699	0.1566961069822876	1.6275208304476998	337.4	-1.4708247139562012	2374-14-3	2,4,6-Trimethyl-2,4,6-tris(3,3,3-trifluoropropyl)cyclotrisiloxane	C[Si]1(CCC(F)(F)F)O[Si](C)(CCC(F)(F)F)O[Si](C)(CCC(F)(F)F)O1	Organic compounds	Organometallic compounds	Organometalloid compounds	Organosilicon compounds
2713	-2.9170690629849485	-3.0970837119821724	2.4015242888045334	2.221509637840111	337.15	0.18001464899722386	23783-42-8	2,5,8,11-Tetraoxatridecan-13-ol	COCCOCCOCCOCCO	Organic compounds	Organic oxygen compounds	Organooxygen compounds	Ethers
2715	-3.747726118430827	-4.232415218386369	1.7123263571143656	1.227637260957494	337.3	0.484689099955542	23847-08-7	1,1'-Disulfanediyldiazepan-2-one	O=C1CCCCCN1SSN1CCCCCC1=O	Organic compounds	Organoheterocyclic compounds	Lactams	Caprolactams
2719	-3.996005238769454	-3.666915470098919	1.40592922482285	1.735018991438387	337.15	-0.32908976867053497	2386-87-0	ECC	O=C(OCC1CCC2OC2C1)C1CCC2OC2C1	Organic compounds	Organoheterocyclic compounds	Oxepanes
2722	-4.331310808473667	-4.4940061307753725	1.252549675174515	1.089854360487291	336.85	0.16269532230170558	239110-15-7	Fluopicolide	O=C(NCc1ncc(C(F)(F)F)cc1Cl)c1c(Cl)cccc1Cl	Organic compounds	Benzenoids	Benzene and substituted derivatives	Benzoic acids and derivatives
2727	-4.032077173854346	-4.206725072388264	1.3763866668368223	1.2017387568342233	337.25	0.1746478985339177	23950-58-5	Propyzamide	C#CC(C)(C)NC(=O)c1cc(Cl)cc(Cl)c1	Organic compounds	Benzenoids	Benzene and substituted derivatives	Benzoic acids and derivatives
2730	-3.2768969884432977	-3.38410395625299	2.3789326924839744	2.271725709566825	337.1	0.10720696780969252	2402-58-6	didodecyl fumarate	CCCCCCCCCCCCOC(=O)C=CC(=O)OCCCCCCCCCCCC	Organic compounds	Lipids and lipid-like molecules	Fatty Acyls	Fatty alcohol esters
2732	-3.404763420136476	-3.481582302315103	1.791846566214287	1.7150276826853443	337.05	0.07681888217862731	2403-88-5	2,2,6,6-Tetramethyl- 4-piperidinol	CC1(C)CC(O)CC(C)(C)N1	Organic compounds	Organoheterocyclic compounds	Piperidines
2740	-3.9291285165871686	-3.9489764429474357	1.3978951152420809	1.3780471897294944	336.9	0.01984792636026711	24157-81-1	2,6-Diisopropylnaphthalene	CC(C)c1ccc2cc(C(C)C)ccc2c1	Organic compounds	Benzenoids	Naphthalenes
2741	-3.5027378930704187	-3.3177135740658863	1.6314200821694242	1.8164444006548617	337.1	-0.18502431900453242	2416-94-6	2,3,6-Trimethylphenol	Cc1ccc(C)c(O)c1C	Organic compounds	Benzenoids	Phenols	Cresols
2746	-2.707890849956513	-2.9218442822758535	2.6767259646385377	2.4627725337215076	337.4	0.2139534323193404	2425-77-6	2-Hexyl-1-decanol	CCCCCCCCC(CO)CCCCCC	Organic compounds	Lipids and lipid-like molecules	Fatty Acyls	Fatty alcohols
2750	-3.8652083841231537	-3.748909030999478	1.19250335253616	1.308802688744149	337.1	-0.11629935312367579	24307-26-4	Mepiquat chloride	C[N+]1(C)CCCCC1.[Cl-]	Organic compounds	Organoheterocyclic compounds	Piperidines
2754	-3.8685985283989455	-3.641597562085889	1.389854367475613	1.616855331984091	337.2	-0.22700096631305655	2437-25-4	n-Undecyl cyanide	CCCCCCCCCCCC#N	Organic compounds	Organic nitrogen compounds	Organonitrogen compounds	Organic cyanides
2757	-4.195267621004053	-3.742739495918829	0.9606329359344128	1.413161060946717	337.45	-0.452528125085224	2439-35-2	2-(Dimethylamino)ethyl acrylate	C=CC(=O)OCCN(C)C	Organic compounds	Organic acids and derivatives	Carboxylic acids and derivatives	Acrylic acids and derivatives
2758	-4.008508426237667	-4.276755638731128	1.594114696927737	1.3258674794287582	337.3	0.26824721249346073	243973-20-8	Pinoxaden	CCc1cc(C)cc(CC)c1-c1c(OC(=O)C(C)(C)C)n2n(c1=O)CCOCC2	Organic compounds	Organoheterocyclic compounds	Azoles	Pyrazoles
2759	-3.4986894224566796	-3.5368379578211977	1.8539773052455544	1.8158287724462614	337.1	0.03814853536451812	2440-22-4	2-(2H-Benzotriazol-2-yl)-4-methylphenol	Cc1ccc(O)c(-n2nc3ccccc3n2)c1	Organic compounds	Organoheterocyclic compounds	Azoles	Triazoles
2769	-4.379199625875671	-3.718979096582692	1.0939470744043935	1.754167603059577	336.95	-0.660220529292979	2451-62-9	Triglycidyl isocyanurate	O=c1n(CC2CO2)c(=O)n(CC2CO2)c(=O)n1CC1CO1	Organic compounds	Organoheterocyclic compounds	Triazines	Triazinones
2772	-3.687375900649685	-3.2808731451417272	1.5436040679908012	1.950106819816261	337.35	-0.40650275550795767	2455-24-5	Tetrahydrofurfuryl methacrylate	C=C(C)C(=O)OCC1CCCO1	Organic compounds	Organoheterocyclic compounds	Tetrahydrofurans
2783	-4.192823898415893	-3.848303050070597	1.0911599026423835	1.4356807594685288	337.35	-0.3445208483452964	24720-09-0	(2E)-1-(2,6,6-Trimethyl-2-cyclohexen-1-yl)-2-buten-1-one	CC=CC(=O)C1=C(C)CCCC1(C)C	Organic compounds	Organic oxygen compounds	Organooxygen compounds	Carbonyl compounds
2786	-3.1228643136855148	-2.883826405366065	2.16101332968612	2.400051250249862	337.15	-0.2390379083194496	24800-44-0	Tripropylene glycol	CC(O)COC(C)COC(C)CO	Organic compounds	Organic oxygen compounds	Organooxygen compounds	Alcohols and polyols
2787	-3.728232276405907	-3.478837872782222	1.6651094856866215	1.9145038932585845	337.25	-0.2493944036236848	24801-88-5	(3-Isocyanatopropyl)triethoxysilane	CCO[Si](CCCN=C=O)(OCC)OCC	Organic compounds	Organometallic compounds	Organometalloid compounds	Organosilicon compounds
2793	-4.157833761025221	-3.993619326925476	1.1746976077710334	1.3389120394217493	337.15	-0.1642144340997449	2491-38-5	2-Bromo-4-hydroxyacetophenone	O=C(CBr)c1ccc(O)cc1	Organic compounds	Organic oxygen compounds	Organooxygen compounds	Carbonyl compounds
2795	-4.674285733604557	-4.523776491676769	0.9206722469388626	1.071181504753739	337.3	-0.15050924192778758	249296-43-3	CJ-013610	CS(=O)(=O)O.Cc1nccn1-c1ccc(Sc2cccc(C3(C(N)=O)CCOCC3)c2)cc1	Organic compounds	Organoheterocyclic compounds	Azoles	Imidazoles
2798	-3.180281015368448	-3.2977332326944273	2.311811359321716	2.1943591406172267	337.05	0.1174522173259791	2495-27-4	2-Propenoic acid, 2-methyl-, hexadecyl ester	C=C(C)C(=O)OCCCCCCCCCCCCCCCC	Organic compounds	Lipids and lipid-like molecules	Fatty Acyls	Fatty alcohol esters
2799	-3.3028374496432185	-3.2702087991674476	1.943205424580123	1.9758340708675473	336.95	-0.032628650475770904	2495-37-6	Benzyl methacrylate	C=C(C)C(=O)OCc1ccccc1	Organic compounds	Benzenoids	Benzene and substituted derivatives	Benzyloxycarbonyls
2800	-2.620779885136617	-3.525936327046103	2.466095808711901	1.5609393757936134	336.9	0.9051564419094857	2495-39-8	2-Propene-1-sulfonic acid, sodium salt	C=CCS(=O)(=O)[O-].[Na+]	Organic compounds	Organic acids and derivatives	Organic sulfonic acids and derivatives	Organosulfonic acids and derivatives
2802	-3.2239585317185644	-3.43966662948188	1.848581779053537	1.6328736717893524	337.05	0.21570809776331545	25013-15-4	Vinyltoluene	C=Cc1cccc(C)c1	Organic compounds	Benzenoids	Benzene and substituted derivatives	Styrenes
2803	-3.68224410901677	-3.7270623607575275	1.5736239361123492	1.5288056799597318	337.3	0.044818251740757376	25013-16-5	Butylated hydroxyanisole	COc1ccc(O)c(C(C)(C)C)c1	Organic compounds	Benzenoids	Phenols	Methoxyphenols
2806	-4.137399825557213	-3.907672166712781	1.2433250274645178	1.4730526900705352	336.95	-0.22972765884443191	25057-89-0	Bentazone	CC(C)N1C(=O)c2ccccc2NS1(=O)=O	Organic compounds	Benzenoids
2812	-5.153809534519099	-4.445041338414834	0.45968344369288705	1.1684516464219297	337.35	-0.7087681961042653	25103-54-2	Zinc, bis(O,O-diisodecyl phosphorodithioato-.kappa.S,.kappa.S')-	CC(C)CCCCCCCOP(=S)([S-])OCCCCCCCC(C)C.CC(C)CCCCCCCOP(=S)([S-])OCCCCCCCC(C)C.[Zn+2]	Organic compounds	Organic acids and derivatives	Organic dithiophosphoric acids and derivatives	Dithiophosphate O-esters
2815	-3.2070766069961936	-3.1991071720680226	2.324835111462855	2.332804544549128	337.25	-0.007969434928170926	2512-29-0	C.I. Pigment Yellow 1	CC(=O)C(=NNc1ccc(C)cc1[N+](=O)[O-])C(=O)Nc1ccccc1	Organic compounds	Benzenoids	Benzene and substituted derivatives	Nitrobenzenes
2816	-4.254306795547945	-3.75494446527635	0.9965692204592449	1.4959315551626315	337.2	-0.4993623302715955	25134-21-8	Methylnadic anhydride	CC1C2C=CC1c1c(O)oc(O)c12	Organic compounds	Organoheterocyclic compounds	Heteroaromatic compounds
2818	-5.272449137453299	-4.044919265226774	0.0706757428131753	1.2982056120721035	337.2	-1.2275298722265253	25154-52-3	n-Nonylphenol	CCCCCCCCCc1ccccc1O	Organic compounds	Benzenoids	Phenols	1-hydroxy-4-unsubstituted benzenoids
2820	-3.6441694275624554	-3.904026269836367	1.8853738492218963	1.6255169999647574	337.5	0.2598568422739116	25155-25-3	Bis(t-butyl dioxyisopropyl)benzene	CC(C)(C)OOC(C)(C)c1ccc(C(C)(C)OOC(C)(C)C)cc1	Organic compounds	Benzenoids	Benzene and substituted derivatives	Phenylpropanes
2821	-3.7141964648986936	-3.7473285723725156	1.7996893810073566	1.7665572798412221	337.3	0.033132107473822	25155-30-0	Sodium dodecylbenzenesulfonate	CCCCCCCCCCCCOS(=O)(=O)c1ccccc1.[Na]	Organic compounds	Benzenoids	Benzene and substituted derivatives	Benzenesulfonic acids and derivatives
2823	-3.3533543963132386	-3.0692681898090894	1.6967003876684523	1.9807866008000672	337.1	-0.2840862065041492	25167-70-8	2,4,4-Trimethylpentene	C=C(C)CC(C)(C)C	Organic compounds	Hydrocarbons	Unsaturated hydrocarbons	Branched unsaturated hydrocarbons
2829	-2.2537421953586816	-3.1836814684653048	2.8739294086003917	1.9439901489107279	337.4	0.9299392731066232	25265-71-8	Dipropylene glycol	CCC(O)OC(O)CC	Organic compounds	Organic oxygen compounds	Organooxygen compounds	Ethers
2830	-2.9957820406849653	-3.326230049210988	2.339316641220244	2.0088686403581084	337.35	0.33044800852602263	25265-77-4	2,2,4-Trimethyl-1,3-pentanediol monoisobutyrate	CC(C)C(=O)OCC(C)(C)C(O)C(C)C	Organic compounds	Organic acids and derivatives	Carboxylic acids and derivatives	Carboxylic acid derivatives
2831	-4.630926311926212	-4.0415077305073925	0.7607813636354769	1.3501999391773598	337.05	-0.5894185814188191	25265-78-5	Benzene, tetrapropylene-	CCCc1cc(CCC)c(CCC)c(CCC)c1	Organic compounds	Benzenoids	Benzene and substituted derivatives	Phenylpropanes
2832	-2.832386445906809	-3.347941529617619	2.4112963614503844	1.8957412677947882	337.1	0.5155550837108103	2526-62-7	Propanenitrile, 3-(trimethoxysilyl)-	CO[Si](CCC#N)(OC)OC	Organic compounds	Organometallic compounds	Organometalloid compounds	Organosilicon compounds
2835	-4.102132194615926	-3.5894147149645783	1.442531045554193	1.9552485211758124	337.1	-0.5127174796513478	2528-39-4	Phosphoric acid, trihexyl ester	CCCCCCOP(=O)(OCCCCCC)OCCCCCC	Organic compounds	Organic acids and derivatives	Organic phosphoric acids and derivatives	Phosphate esters
2836	-4.052630171077404	-4.0688883028664415	1.4865538603296309	1.470295715976141	337.3	0.016258131789037122	25291-17-2	(Perfluorohexyl)ethylene	C=CC(F)(F)C(F)(F)C(F)(F)C(F)(F)C(F)(F)C(F)(F)F	Organic compounds	Organohalogen compounds	Organofluorides
2838	-4.55956952997332	-3.7717920862792704	0.6172969762086387	1.4050744200113203	337.1	-0.7877774436940497	25306-75-6	Carbonodithioic acid, O-(2-methylpropyl) ester, sodium salt (1:1)	CC(C)COC(=S)[S-].[Na+]	Organic compounds	Organic salts	Organic metal salts	Organic alkali metal salts
2839	-4.257605495574585	-4.295259134888532	1.2933648057434222	1.2557111749168892	337.25	0.037653639313947274	25307-17-9	Ethanol, 2,2'-(9-octadecen-1-ylimino)bis-	CCCCCCCCC=CCCCCCCCCN(CCO)CCO	Organic compounds	Organic nitrogen compounds	Organonitrogen compounds	Amines
2840	-3.036517431820976	-3.4147621255957055	2.33701979937181	1.9587750967532365	337.25	0.37824469377472925	2530-83-8	Trimethoxy[3-(oxiran-2-ylmethoxy)propyl]silane	CO[Si](CCCOCC1CO1)(OC)OC	Organic compounds	Organometallic compounds	Organometalloid compounds	Organosilicon compounds
2842	-5.813821128383373	-5.253646497609391	-0.2754975377869844	0.2846771096282644	337.25	-0.5601746307739823	25311-71-1	Isofenphos	CCOP(=S)(NC(C)C)Oc1ccccc1C(=O)OC(C)C	Organic compounds	Benzenoids	Benzene and substituted derivatives	Benzoic acids and derivatives
2843	-3.056212924240549	-3.557036037072043	2.154041369841422	1.653218255632955	337.1	0.5008231128314939	25321-09-9	Diisopropylbenzene	CC(C)c1ccccc1C(C)C	Organic compounds	Benzenoids	Benzene and substituted derivatives	Cumenes
2844	-4.936844579172663	-4.042704499792	0.3235488309072012	1.2176888765652638	336.95	-0.8941400793806631	25321-14-6	Dinitrotoluene	Cc1cccc([N+](=O)[O-])c1[N+](=O)[O-]	Organic compounds	Benzenoids	Benzene and substituted derivatives	Toluenes
2847	-2.2637824182026987	-2.791078055138212	2.863889185756374	2.3365935656882124	337.1	0.5272956369355133	25322-69-4	Polypropylene glycol	CC(O)COC(C)CO	Organic compounds	Organic oxygen compounds	Organooxygen compounds	Alcohols and polyols
2848	-2.909404579594032	-2.8354039773443667	2.2375602173957154	2.311560810345257	337.25	-0.07400060224966554	25339-53-1	Decene	CC=CCCCCCCC	Organic compounds	Hydrocarbons	Unsaturated hydrocarbons	Unsaturated aliphatic hydrocarbons
2849	-3.814143149694112	-3.531438837581649	1.3136805561204818	1.5963848839459411	337.15	-0.28270431211246283	25340-17-4	Diethylbenzene	CCc1ccccc1CC	Organic compounds	Benzenoids	Benzene and substituted derivatives
2860	-3.290103226301828	-3.523723397263116	2.411296361450384	2.1776761908875013	337.3	0.23362017096128795	25448-25-3	Isodecyl phosphite	CC(C)CCCCCCCOP(OCCCCCCCC(C)C)OCCCCCCCC(C)C	Organic compounds	Organophosphorus compounds	Trialkylphosphites
2863	-3.139157895628109	-3.317784271986869	2.3118113593217164	2.13318498701483	337.25	0.1786263763587601	2549-53-3	2-Propenoic acid, 2-methyl-, tetradecyl ester	C=C(C)C(=O)OCCCCCCCCCCCCCC	Organic compounds	Lipids and lipid-like molecules	Fatty Acyls	Fatty alcohol esters
2865	-3.138938539553173	-3.4909272157199474	2.031924316153426	1.679935635655286	337.1	0.35198867616677454	2550-26-7	Benzylacetone	CC(=O)CCc1ccccc1	Organic compounds	Benzenoids	Benzene and substituted derivatives
2867	-3.7160372143037135	-3.5230422869816422	1.661296361480489	1.854291292377804	337.25	-0.19299492732207124	2550-52-9	Cyclohexadecanone	O=C1CCCCCCCCCCCCCCC1	Organic compounds	Organic oxygen compounds	Organooxygen compounds	Carbonyl compounds
2868	-4.702145803760155	-4.104755065240878	0.49730493166259376	1.0946956797309395	337.25	-0.5973907385192767	25513-64-8	1,6-Hexanediamine, 2,2,4(or 2,4,4)-trimethyl-	CC(CCN)CC(C)(C)CN	Organic compounds	Organic nitrogen compounds	Organonitrogen compounds	Amines
2871	-3.202344229782903	-3.340119865305481	2.023461105088728	1.885685472919627	337.0	0.1377756355225781	25550-51-0	Methylhexahydrophthalic anhydride	CC12CCCCC1C(=O)OC2=O	Organic compounds	Organoheterocyclic compounds	Isobenzofurans
2873	-3.2928806069533665	-3.5973030577020864	1.9955340752105648	1.6911116161824704	337.35	0.3044224507487199	2556-10-07 00:00:00	[2-(1-Ethoxyethoxy)ethyl]benzene	CCOC(C)OCCc1ccccc1	Organic compounds	Benzenoids	Benzene and substituted derivatives
2874	-3.576463498482931	-3.5966877112496385	1.9233005408957928	1.90307632635962	337.45	0.020224212766707605	255830-15-0	{[bis(phosphonomethyl)nitroryl]methyl}phosphonic acid - potassium (1 : 5)	O=P([O-])([O-])C[N+]([O-])(CP(=O)([O-])[O-])CP(=O)([O-])O.[K+].[K+].[K+].[K+].[K+]	Organic compounds	Organic acids and derivatives	Organic phosphonic acids and derivatives	Organic phosphonic acids
2875	-3.5328897508660573	-3.4174661098543906	1.581531062815234	1.6969547000669454	337.2	-0.11542364101166669	25584-83-2	Hydroxypropyl acrylate	C=CC(=O)OCCCO	Organic compounds	Organic acids and derivatives	Carboxylic acids and derivatives	Acrylic acids and derivatives
2876	-2.8541794854140634	-3.2638156413353068	2.4112963614503844	2.001660213199137	337.15	0.40963615592124336	25601-41-6	methyl 9-decenoate	C=CCCCCCCCC(=O)OC	Organic compounds	Lipids and lipid-like molecules	Fatty Acyls	Fatty acid esters
2877	-3.4437182354475886	-3.8427124458764923	1.831065193916317	1.4320709685202282	337.1	0.3989942104289037	25606-41-1	Propamocarb hydrochloride	CCCOC(=O)NCCCN(C)C.Cl	Organic compounds	Organic acids and derivatives	Carboxylic acids and derivatives	Amino acids, peptides, and analogues
2881	-4.468138757325243	-4.559556709878469	1.3391932819659476	1.247775330309352	337.35	0.09141795255322549	25637-99-4	Hexabromocyclododecane	BrC1(Br)CCCCCCCCCC(Br)(Br)C1(Br)Br	Organic compounds	Organohalogen compounds	Organobromides
2886	-3.5543396713746622	-3.7635917378101142	1.5987003913736246	1.3894483313592634	337.4	0.20925206643545202	2579-20-6	1,3-Cyclohexanedimethanamine	NCC1CCCC(CN)C1	Organic compounds	Organic nitrogen compounds	Organonitrogen compounds	Amines
2887	-3.3427284267172417	-3.3968410148540444	2.394141954941519	2.340029355782907	337.25	0.05411258813680275	25797-81-3	2-Anthracenesulfonic acid, 1-amino-9,10-dihydro-4-[[3-[[(2-hydroxyethyl)amino]sulfonyl]-4,5-dimethylphenyl]amino]-9,10-dioxo-, sodium salt (1:1)	Cc1cc(Nc2cc(S(=O)(=O)[O-])c(N)c3c2C(=O)c2ccccc2C3=O)cc(S(=O)(=O)NCCO)c1C.[Na+]	Organic compounds	Benzenoids	Anthracenes	Anthraquinones
2892	-3.6513315109425917	-3.528650687235474	1.2184104983380752	1.3410913388587118	337.25	-0.12268082370711753	2582-30-1	Carbonic acid, compd. with hydrazinecarboximidamide (1:1)	N=C(N)NN.O=C(O)O	Organic compounds	Organic acids and derivatives	Organic carbonic acids and derivatives	Organic carbonic acids
2896	-4.711460123432209	-3.963567302176135	0.1976571109674136	0.9455499250362056	337.1	-0.747892821256074	25899-50-7	(2Z)-2-Pentenenitrile	CCC=CC#N	Organic compounds	Organic nitrogen compounds	Organonitrogen compounds	Organic cyanides
2897	-3.0204725551832885	-3.820554134236147	2.110266365786403	1.310184789674998	336.9	0.8000815790528586	2592-95-2	1-Hydroxybenzotriazole	On1nnc2ccccc21	Organic compounds	Organoheterocyclic compounds	Benzotriazoles
2898	-4.658465028553009	-4.492665325115946	0.7351698312751496	0.9009695275552024	337.1	-0.16579970343706307	2593-15-9	Etridiazole	CCOc1nc(C(Cl)(Cl)Cl)ns1	Organic compounds	Organic oxygen compounds	Organooxygen compounds	Ethers
2902	-4.387196543707982	-4.134206961460146	1.1587213723075154	1.411710945311345	337.05	-0.2529895822478361	25973-55-1	2-(2H-Benzotriazol-2-yl)-4,6-bis(1,1-dimethylpropyl)phenol	CCC(C)(C)c1cc(-n2nc3ccccc3n2)c(O)c(C(C)(C)CC)c1	Organic compounds	Organoheterocyclic compounds	Azoles	Triazoles
2906	-4.60595165088152	-3.8261326742506676	1.1842159491395403	1.9640349272475586	336.95	-0.7798189766308528	26027-38-3	Nonoxynol	CCCCCCCCCc1ccc(OCCOCCOCCOCCOCCOCCOCCOCCOCCO)cc1	Organic compounds	Organic oxygen compounds	Organooxygen compounds	Ethers
2908	-3.285929257127352	-4.233732781754243	2.5629664762858715	1.6151629647944705	336.9	0.9478035246268912	26040-51-7	Bis(2-ethylhexyl) tetrabromophthalate	CCCCC(CC)COC(=O)c1c(Br)c(Br)c(Br)c(Br)c1C(=O)OCC(CC)CCCC	Organic compounds	Benzenoids	Benzene and substituted derivatives	Benzoic acids and derivatives
2910	-4.091115037648299	-4.0592497418137095	1.212845223862435	1.2447105057248495	336.9	-0.031865295834589524	2605-79-0	N,N-Dimethyldecylamine oxide	CCCCCCCCCC[N+](C)(C)[O-]	Organic compounds	Organic nitrogen compounds	Organonitrogen compounds	Aminoxides
2913	-3.6638985115777976	-3.8819566794597846	2.1255820757074564	1.9075239026886694	337.1	0.21805816788198706	26115-70-8	1,3,5-Tris[3-(trimethoxysilyl)propyl]-1,3,5-triazinane-2,4,6-trione	CO[Si](CCCn1c(=O)n(CCC[Si](OC)(OC)OC)c(=O)n(CCC[Si](OC)(OC)OC)c1=O)(OC)OC	Organic compounds	Organometallic compounds	Organometalloid compounds	Organosilicon compounds
2916	-4.559910616977908	-4.251151796162457	0.6150267825876853	0.9237856179820234	337.25	-0.30875882081545125	26172-55-4	5-Chloro-2-methyl-3(2H)-isothiazolone	Cn1sc(Cl)cc1=O	Organic compounds	Organohalogen compounds	Aryl halides	Aryl chlorides
2919	-3.6423128535913447	-4.408767603221481	1.8145828171992284	1.0481280652438105	337.1	0.7664547496301362	26225-79-6	Ethofumesate	CCOC1Oc2ccc(OS(C)(=O)=O)cc2C1(C)C	Organic compounds	Organoheterocyclic compounds	Coumarans
2920	-3.3935560244172542	-4.443016434460011	2.086160332984405	1.0366999382372297	336.95	1.049460410042757	262376-75-0	HMR1426	OC12N=C(c3ccccc3)SC1Cc1cc(Cl)ccc12	Organic compounds	Benzenoids	Indanes
2921	-3.114166611234277	-2.9706600351406705	1.993270624956735	2.1367771991814113	336.95	-0.1435065760936065	2624-17-1	Sodium cyanurate	O=c1[n-]c(=O)[nH]c(=O)[nH]1.[Na+]	Organic compounds	Organoheterocyclic compounds	Triazines	Triazinones
2923	-3.1935472037660046	-3.2196316965759637	2.4112963614503844	2.385211861135884	337.15	0.02608449280995906	26266-57-9	Sorbitan monohexadecanoate	CCCCCCCCCCCCCCCC(=O)OCC(O)C1OCC(O)C1O	Organic compounds	Lipids and lipid-like molecules	Fatty Acyls	Fatty acid esters
2924	-3.56984967826981	-3.5632642299375648	2.4112963614503844	2.417881804324044	336.9	-0.006585448332245392	26266-58-0	Sorbitan trioleate	CCCCCCCCC=CCCCCCCCC(=O)OCC(OC(=O)CCCCCCCC=CCCCCCCCC)C1OCC(O)C1OC(=O)CCCCCCCC=CCCCCCCCC	Organic compounds	Organic acids and derivatives	Carboxylic acids and derivatives	Tricarboxylic acids and derivatives
2928	-3.022933728673074	-3.2547217498028957	1.7410928790189633	1.5093048700629546	337.45	0.23178802112982178	26316-40-5	unnamed [26316-40-5]	C1CO1.CC1CO1.NCCN	Organic compounds	Organoheterocyclic compounds	Epoxides
2929	-3.345260638669605	-3.356653032315068	2.4112963614503844	2.399903973458513	337.2	0.011392393645463184	26322-14-5	Dihexadecyl peroxodicarbonate	CCCCCCCCCCCCCCCCOC(=O)OOC(=O)OCCCCCCCCCCCCCCCC	Organic compounds	Organic acids and derivatives	Organic carbonic acids and derivatives
2930	-4.110996937494604	-3.968813545454663	1.0685261295406812	1.2107095085914898	337.15	-0.14218339203994068	2634-33-5	1,2-Benzisothiazolin-3-one	O=c1[nH]sc2ccccc12	Organic compounds	Organoheterocyclic compounds	Benzothiazoles
2932	-2.9878469388146907	-3.9448934154640964	2.459751367971496	1.5027048989589762	337.2	0.9570464766494058	2638-94-0	4,4'-Diazene-1,2-diylbis(4-cyanopentanoic acid)	CC(C#N)(CCC(=O)O)N=NC(C)(C#N)CCC(=O)O	Organic compounds	Organic acids and derivatives	Carboxylic acids and derivatives	Amino acids, peptides, and analogues
2936	-4.134170350964321	-3.5591542836246077	1.5741179458773198	2.149133999585218	337.25	-0.5750160673397131	26401-35-4	Diisotridecyl adipate	CC(C)CCCCCCCCCCOC(=O)CCCCC(=O)OCCCCCCCCCCC(C)C	Organic compounds	Lipids and lipid-like molecules	Fatty Acyls	Fatty alcohol esters
2941	-4.2867269854898105	-4.254842131321496	1.5068210483376547	1.5387059013412039	337.1	-0.03188485416831455	264618-44-2	SSR146977	CN(C)C(=O)NC1(c2ccccc2)CCN(CCCC2(c3ccc(Cl)c(Cl)c3)CCCN(C(=O)c3ccccc3)C2)CC1	Organic compounds	Benzenoids	Benzene and substituted derivatives	Benzoyl derivatives
2943	-3.925074313141022	-3.846627654476935	1.2797508252639949	1.3581974807957782	337.35	-0.07844665866408684	26472-00-4	Methylcyclopentadiene dimer	CC1=CC2C3CC(C=C3C)C2C1	Organic compounds	Hydrocarbons	Unsaturated hydrocarbons	Branched unsaturated hydrocarbons
2948	-3.8187523764371436	-3.973388782442959	2.01947819118683	1.8648417675474103	337.15	0.15463640600581519	26523-78-4	Nonylphenolphosphite(3:1)	CCCCCCCCCc1ccccc1OP(Oc1ccccc1CCCCCCCCC)Oc1ccccc1CCCCCCCCC	Organic compounds	Benzenoids	Benzene and substituted derivatives	Phenoxy compounds
2949	-4.415825937291729	-4.355718207842817	0.9132585674418607	0.9733662799926703	336.95	-0.06010772944891141	26530-20-1	Octhilinone	CCCCCCCCn1sccc1=O	Organic compounds	Organoheterocyclic compounds	Azoles	Thiazoles
2952	-4.740222712639434	-4.130668575322019	0.8331838801122583	1.4427380246594566	337.05	-0.6095541373174145	26544-23-0	Diphenyl isodecyl phosphite	CC(C)CCCCCCCOP(Oc1ccccc1)Oc1ccccc1	Organic compounds	Benzenoids	Benzene and substituted derivatives	Phenoxy compounds
2954	-4.27441801654431	-4.131592250368722	0.9716347158534848	1.1144604952422459	337.3	-0.14282576617558806	2654-57-1	4-Methyl-1-phenylpyrazolidin-3-one	CC1CN(c2ccccc2)NC1=O	Organic compounds	Benzenoids	Benzene and substituted derivatives
2957	-3.4050129473815103	-3.7012219141507607	1.9950810231317184	1.6988720531113786	337.15	0.29620896676925046	2657-00-3	1-Naphthalenesulfonic acid, 6-diazo-5,6-dihydro-5-oxo, sodium salt	[N-]=[N+]=C1C=Cc2c(cccc2S(=O)(=O)[O-])C1=O.[Na+]	Organic compounds	Benzenoids	Naphthalenes
2964	-4.06027324753336	-4.3416358157307045	1.5781820632385712	1.2968194983618708	337.2	0.28136256819734484	26644-46-2	Triforine	O=CNC(N1CCN(C(NC=O)C(Cl)(Cl)Cl)CC1)C(Cl)(Cl)Cl	Organic compounds	Organoheterocyclic compounds	Diazinanes	Piperazines
2965	-3.4099790005605484	-3.482028009863452	2.200132625921266	2.1280836247194554	337.25	0.07204900930290359	26650-05-5	Butanedioic acid, 2-sulfo-, 4-[2-[(1-oxo-10-undecen-1-yl)amino]ethyl] ester, sodium salt (1:2)	C=CCCCCCCCCC(=O)NCCOC(=O)CC(C(=O)[O-])S(=O)(=O)[O-].[Na+].[Na+]	Organic compounds	Lipids and lipid-like molecules	Fatty Acyls	Fatty acids and conjugates
2966	-3.493241981363029	-3.5637169227254546	2.4906385844616064	2.4201636516918	337.3	0.07047494136242571	26658-19-5	Sorbitan tristearate	CCCCCCCCCCCCCCCCCC(=O)OCC(OC(=O)CCCCCCCCCCCCCCCCC)C1OCC(O)C1OC(=O)CCCCCCCCCCCCCCCCC	Organic compounds	Organic acids and derivatives	Carboxylic acids and derivatives	Tricarboxylic acids and derivatives
2968	-3.863032142927799	-3.777035157068186	1.459751367971496	1.5457483559945004	337.05	-0.0859969858596128	26680-54-6	Octenylsuccinic anhydride	CCCCCCC=Cc1cc(O)oc1O	Organic compounds	Organoheterocyclic compounds	Heteroaromatic compounds
2970	-3.9962352490390445	-3.518032862837252	1.391821525700898	1.8700239126770242	337.0	-0.47820238620179234	26748-41-4	tert-Butyl perneodecanoate	CCCCCCC(C)(C)C(=O)OOC(C)(C)C	Organic compounds	Organic acids and derivatives	Carboxylic acids and derivatives	Peroxycarboxylic acids and derivatives
2971	-3.575057595477812	-3.9695695745485637	1.911296361457616	1.5167843654781614	337.45	0.39451197907075164	26748-47-0	2-Phenylpropan-2-yl 7,7-dimethyloctaneperoxoate	CC(C)(C)CCCCCC(=O)OOC(C)(C)c1ccccc1	Organic compounds	Benzenoids	Benzene and substituted derivatives	Phenylpropanes
2972	-3.0084318151867326	-4.315596144166318	2.307656004675265	1.000491670665105	336.8	1.3071643289795856	2675-77-6	Chloroneb	COc1cc(Cl)c(OC)cc1Cl	Organic compounds	Benzenoids	Benzene and substituted derivatives	Methoxybenzenes
2973	-3.620354601390164	-3.912578622442991	2.0296341278297767	1.7374101046004342	337.45	0.29222402105282663	26761-40-0	Diisodecyl phthalate	CC(C)CCCCCCCOC(=O)c1ccccc1C(=O)OCCCCCCCC(C)C	Organic compounds	Benzenoids	Benzene and substituted derivatives	Benzoic acids and derivatives
2979	-4.365497508728578	-3.8136046773994545	0.6307207404309967	1.1826135780926985	337.2	-0.5518928313291234	2680-03-07 00:00:00	N,N-Dimethylacrylamide	C=CC(=O)N(C)C	Organic compounds	Organic acids and derivatives	Carboxylic acids and derivatives	Carboxylic acid derivatives
2980	-4.000322509557634	-4.478988084405321	1.0609678328205487	0.5823022227553489	337.35	0.4786655748476871	2682-20-4	2-Methyl-3(2H)-isothiazolone	Cn1sccc1=O	Organic compounds	Organoheterocyclic compounds	Azoles	Thiazoles
2983	-3.5627855188996107	-3.9335575284140143	1.5241826098002649	1.1534105946460813	337.15	0.3707720095144036	2687-25-4	2,3-Diaminotoluene	Cc1cccc(N)c1N	Organic compounds	Benzenoids	Benzene and substituted derivatives	Toluenes
2984	-3.5282418687335406	-3.3894145378170455	1.5254510700514126	1.6642784047879082	337.0	-0.13882733091649513	2687-91-4	1-Ethyl-2-pyrrolidinone	CCN1CCCC1=O	Organic compounds	Organoheterocyclic compounds	Pyrrolidines	N-alkylpyrrolidines
2985	-3.3638287223675563	-3.6645079317946454	1.9313467863309293	1.6306675714605146	337.2	0.30067920942708914	2687-94-7	1-Octyl-2-pyrrolidone	CCCCCCCCN1CCCC1=O	Organic compounds	Organoheterocyclic compounds	Pyrrolidines	N-alkylpyrrolidines
2988	-3.177773619122396	-3.7807091995481037	2.1151245558956293	1.512188975684454	337.25	0.6029355804257075	26896-48-0	Tricyclodecanedimethanol	OCC1CC2CC1C1CCC(CO)C21	Organic compounds	Lipids and lipid-like molecules	Prenol lipids	Monoterpenoids
2990	-4.662302234735272	-4.846681174993338	0.8092183009602298	0.6248393879853014	336.6	0.18437894025806667	2691-41-0	Cyclotetramethylenetetranitramine	O=[N+]([O-])N1CN([N+](=O)[O-])CN([N+](=O)[O-])CN([N+](=O)[O-])C1	Organic compounds	Organic 1,3-dipolar compounds	Allyl-type 1,3-dipolar organic compounds	Organic nitro compounds
2995	-3.413499833480633	-4.068665941840199	2.135106984609869	1.4799408700065537	337.15	0.6551661083595661	26952-20-5	Picloram isooctyl ester	CC(C)CCCCCOC(=O)c1nc(Cl)c(Cl)c(N)c1Cl	Organic compounds	Organoheterocyclic compounds	Pyridines and derivatives	Pyridinecarboxylic acids and derivatives
2998	-4.634385378608069	-4.033199874068474	0.7100835285181548	1.3112690397997455	336.8	-0.6011855045395951	2702-72-9	2,4-D sodium salt	O=C([O-])COc1ccc(Cl)cc1Cl.[Na+]	Organic compounds	Benzenoids	Benzene and substituted derivatives	Phenoxyacetic acid derivatives
2999	-4.4609151654435415	-3.5097410056586904	0.8319830095744836	1.783157173012859	337.15	-0.9511741597848511	2705-87-5	Prop-2-en-1-yl 3-cyclohexylpropanoate	C=CCOC(=O)CCC1CCCCC1	Organic compounds	Lipids and lipid-like molecules	Fatty Acyls	Fatty acid esters
3006	-3.214893864219891	-3.75977061135868	2.3196284761844432	1.7747517337892256	337.0	0.544876747138789	27138-31-4	Di(propylene glycol) dibenzoate	CC(COCC(C)OC(=O)c1ccccc1)OC(=O)c1ccccc1	Organic compounds	Benzenoids	Benzene and substituted derivatives	Benzoic acids and derivatives
3007	-4.1798571707143255	-5.0196873575105885	1.3120365580784008	0.4722063815020361	337.1	0.839830186796263	27157-94-4	O,O-Ditolyl phosphorodithioate	Cc1ccccc1OP(=S)(S)Oc1ccccc1C	Organic compounds	Benzenoids	Benzene and substituted derivatives	Phenoxy compounds
3008	-4.051363554390795	-4.011032066350795	1.462522291515255	1.502853790212583	337.25	-0.04033148803999964	27176-87-0	Dodecylbenzenesulfonic acid	CCCCCCCCCCCCc1ccccc1S(=O)(=O)O	Organic compounds	Benzenoids	Benzene and substituted derivatives	Benzenesulfonic acids and derivatives
3009	-4.014675785515747	-3.6025150839670017	1.6154285365899628	2.0275892364943	337.2	-0.4121607015487454	27178-16-1	Diisodecyl hexanedioate	CC(C)CCCCCCCOC(=O)CCCCC(=O)OCCCCCCCC(C)C	Organic compounds	Lipids and lipid-like molecules	Fatty Acyls	Fatty alcohol esters
3012	-3.360059580882433	-4.2238215102718675	1.9709463772769547	1.1071844300863867	337.05	0.8637619293894345	27205-99-8	Phosphorodithioic acid, O,O-bis(1-methylethyl) ester, sodium salt	CC(C)OP(=S)([S-])OC(C)C.[Na+]	Organic compounds	Organic acids and derivatives	Organic dithiophosphoric acids and derivatives	Dithiophosphate O-esters
3015	-3.0693644069415407	-2.5646097132948618	2.4112963614503844	2.9160510572185445	337.1	-0.5047546936466789	27214-38-6	Glyceryl monomyristate	CCCCCCCCCCCCCC(=O)OCC(O)CO	Organic compounds	Lipids and lipid-like molecules	Glycerolipids	Monoradylglycerols
3016	-2.757515757283366	-2.8080458729831927	2.3436915491457064	2.2931614354378995	337.25	0.050530115699826794	27215-95-8	n-Nonenes	CC=CCCCCCC	Organic compounds	Hydrocarbons	Unsaturated hydrocarbons	Unsaturated aliphatic hydrocarbons
3017	-5.364565151713964	-4.288441088476931	0.46947132074940245	1.5455953822915072	337.4	-1.0761240632370326	272451-65-7	Flubendiamide	Cc1cc(C(F)(C(F)(F)F)C(F)(F)F)ccc1NC(=O)c1cccc(I)c1C(=O)NC(C)(C)CS(C)(=O)=O	Organic compounds	Benzenoids	Benzene and substituted derivatives	Anilides
3019	-4.181792144856157	-3.771569834282657	1.0618113592241225	1.4720336572548827	337.1	-0.4102223105734999	27247-96-7	2-Ethylhexyl nitrate	CCCCC(CC)CO[N+](=O)[O-]	Organic compounds	Organic oxygen compounds	Organic oxoanionic compounds	Organic nitrates
3022	-3.935081529806856	-3.690029773898131	1.3011230818598991	1.5461748350889561	337.15	-0.24505175590872508	27253-30-1	Lithium neodecanoate	CCC(C)(CCC(C)C)C(=O)[O-].[Li+]	Organic compounds	Lipids and lipid-like molecules	Fatty Acyls	Fatty acids and conjugates
3026	-3.045828264853024	-3.0360743923947147	2.4112963614503844	2.4210502311902373	336.95	-0.009753872458309498	2726-73-0	octadecane-1,12-diol	CCCCCCC(O)CCCCCCCCCCCO	Organic compounds	Lipids and lipid-like molecules	Fatty Acyls	Fatty alcohols
3027	-4.14175083093731	-3.7784125688436156	1.220480871921378	1.5838191549221168	337.05	-0.36333826209369446	27311-52-0	2,2'-Methylenebis(4-aminophenol) dihydrochloride	Cl.Cl.Nc1ccc(O)c(Cc2cc(N)ccc2O)c1	Organic compounds	Benzenoids	Benzene and substituted derivatives	Diphenylmethanes
3028	-4.503628472046618	-4.394450873892582	0.9787748475590584	1.08795245051204	337.2	-0.1091775981540355	27314-13-2	Norflurazon	CNc1cnn(-c2cccc(C(F)(F)F)c2)c(=O)c1Cl	Organic compounds	Benzenoids	Benzene and substituted derivatives	Trifluoromethylbenzenes
3029	-3.70833668874428	-3.8531656480397145	2.2789057983299226	2.13407684375509	337.1	0.1448289592954346	27344-06-5	Benzenesulfonic acid, 2,2'-(1,2-ethenediyl)bis[5-[[4-[(3-amino-3-oxopropyl)(2-hydroxyethyl)amino]-6-(phenylamino)-1,3,5-triazin-2-yl]amino]-, sodium salt (1:2)	NC(=O)CCN(CCO)c1nc(Nc2ccccc2)nc(Nc2ccc(C=Cc3ccc(Nc4nc(Nc5ccccc5)nc(N(CCO)CCC(N)=O)n4)cc3S(=O)(=O)[O-])c(S(=O)(=O)[O-])c2)n1.[Na+].[Na+]	Organic compounds	Phenylpropanoids and polyketides	Stilbenes	Sulfonated stilbenes
3035	-3.204616395518837	-2.9949632591972546	2.0972076327286056	2.3068607817351516	337.05	-0.20965313632158233	27458-92-0	Isotridecanol	CC(C)CCCCCCCCCCO	Organic compounds	Lipids and lipid-like molecules	Fatty Acyls	Fatty alcohols
3039	-3.2266367450656745	-3.5668180955775126	2.211590645818805	1.8714093061464232	337.2	0.34018135051183807	27503-81-7	Ensulizole	O=S(=O)(O)c1ccc2[nH]c(-c3ccccc3)nc2c1	Organic compounds	Organoheterocyclic compounds	Benzimidazoles	Phenylbenzimidazoles
3042	-4.1008535505990205	-3.844856038422715	1.4908386593669445	1.7468361858846315	336.8	-0.2559975121763056	27554-26-3	Diisooctyl phthalate	CC(C)CCCCCOC(=O)c1ccccc1C(=O)OCCCCCC(C)C	Organic compounds	Benzenoids	Benzene and substituted derivatives	Benzoic acids and derivatives
3044	-3.512172645788911	-3.4620116691362135	1.7895560017269871	1.8397169809962857	337.0	-0.050160976652697364	27610-92-0	Octanoic acid, 2-butyl-	CCCCCCC(CCCC)C(=O)O	Organic compounds	Lipids and lipid-like molecules	Fatty Acyls	Fatty acids and conjugates
3048	-3.433835715516154	-4.259952325134472	2.229714452436624	1.403597841026546	337.2	0.8261166096183183	27668-52-6	N,N-Dimethyl-N-(3-(trimethoxysilyl)propyl) octadecan-1-aminium chloride	CCCCCCCCCCCCCCCCCC[N+](C)(C)CCC[Si](OC)(OC)OC.[Cl-]	Organic compounds	Organometallic compounds	Organometalloid compounds	Organosilicon compounds
3050	-3.2708366167726597	-3.448696497955767	1.9001112111542984	1.7222513388440397	337.15	0.17785988118310714	2768-02-07 00:00:00	Vinyltrimethoxysilane	C=C[Si](OC)(OC)OC	Organic compounds	Organometallic compounds	Organometalloid compounds	Organosilicon compounds
3052	-4.108390768422002	-3.6269656464858677	1.1523148942564023	1.6337400217566482	336.95	-0.48142512193613385	27776-01-8	Benzyltoluene	Cc1ccccc1Cc1ccccc1	Organic compounds	Benzenoids	Benzene and substituted derivatives	Diphenylmethanes
3053	-3.098271728648013	-4.1468898638901965	2.300275867086915	1.251657740190769	337.2	1.0486181352421835	27776-21-2	2,2'-(Diazene-1,2-diyldiethane-1,1-diyl)bis-4,5-dihydro-1H-imidazole dihydrochloride	CC(C)(N=NC(C)(C)C1=NCCN1)C1=NCCN1.Cl.Cl	Organic compounds	Organoheterocyclic compounds	Imidolactams
3054	-3.521365595107445	-4.00750110421201	1.8665472054767545	1.380411700365935	337.1	0.48613550910456516	2778-42-9	1,3-Bis(2-isocyanato-2-propyl)benzene	CC(C)(N=C=O)c1cccc(C(C)(C)N=C=O)c1	Organic compounds	Benzenoids	Benzene and substituted derivatives	Phenylpropanes
3055	-3.318653661309871	-3.3318054471298866	2.4112963614503844	2.3981445902116176	337.0	0.013151785820015416	2778-96-3	Stearyl stearate	CCCCCCCCCCCCCCCCCCOC(=O)CCCCCCCCCCCCCCCCC	Organic compounds	Lipids and lipid-like molecules	Fatty Acyls	Fatty acid esters
3058	-3.2398901409254526	-3.7359524812361142	2.167077311277691	1.6710149760166886	336.8	0.49606234031066165	2781-11-05 00:00:00	Diethyl (N,N-bis(2-hydroxyethyl)amino)methanephosphonate	CCOP(=O)(CN(CCO)CCO)OCC	Organic compounds	Organic acids and derivatives	Organic phosphonic acids and derivatives	Phosphonic acid diesters
3059	-3.162183897696151	-3.2747260702360563	1.9966910007598462	1.8841488185531596	337.1	0.1125421725399054	27813-02-1	Hydroxypropyl methacrylate	C=C(C)C(=O)OCC(C)O	Organic compounds	Organic acids and derivatives	Carboxylic acids and derivatives	Carboxylic acid derivatives
3060	-3.2909592594456605	-3.6815641227636626	2.3201402980103705	1.9295354237709486	337.45	0.39060486331800215	2783-94-0	FD&C Yellow 6	O=S(=O)([O-])c1ccc(N=Nc2c(O)ccc3cc(S(=O)(=O)[O-])ccc23)cc1.[Na+].[Na+]	Organic compounds	Benzenoids	Naphthalenes	Naphthalene sulfonic acids and derivatives
3061	-3.5228528132760113	-3.642839400947557	1.6978304646983342	1.5778438772218517	337.05	0.11998658767154557	2785-87-7	2-Methoxy-4-propylphenol	CCCc1ccc(O)c(OC)c1	Organic compounds	Benzenoids	Phenols	Methoxyphenols
3063	-4.042627122343827	-4.077427644750559	1.4112963614503848	1.3764958293321157	337.5	0.034800522406731815	27859-58-1	2-(Tetrapropenyl)butanedioic acid	CC=CC(CCC)(C(=O)O)C(CCC)(CCC)C(=O)O	Organic compounds	Lipids and lipid-like molecules	Fatty Acyls	Fatty acids and conjugates
3064	-3.2462241482937584	-3.4737128210313557	2.4112963614503844	2.1838076865655816	337.0	0.22748867273759732	2786-76-7	C.I. Pigment Red 170	CCOc1ccccc1NC(=O)c1cc2ccccc2c(N=Nc2ccc(C(N)=O)cc2)c1O	Organic compounds	Benzenoids	Naphthalenes	Naphthalenecarboxylic acids and derivatives
3067	-3.54171247378545	-3.5280784879040596	1.598826993186892	1.6124609668812895	337.25	-0.01363398588139031	27939-60-2	Trivertal	CC1C=CCCC1(C)C=O	Organic compounds	Organic oxygen compounds	Organic oxides
3071	-3.2678112399233	-3.3463655783949013	1.7820887098445133	1.7035343701969676	337.1	0.07855433847160143	280-57-9	1,4-Diazabicyclo[2.2.2]octane	C1CN2CCN1CC2	Organic compounds	Organoheterocyclic compounds	Diazinanes	Piperazines
3074	-2.973496174729372	-4.266991680953001	2.5420160477575906	1.2485205411700007	337.2	1.2934955062236284	2814-77-9	D&C Red No. 36	O=[N+]([O-])c1ccc(N=Nc2c(O)ccc3ccccc23)c(Cl)c1	Organic compounds	Benzenoids	Naphthalenes	Naphthols and derivatives
3075	-3.9076188033021273	-4.766440075312895	1.4961449583989377	0.6373236969857506	337.1	0.8588212720107675	28159-98-0	Cybutryne	CSc1nc(NC2CC2)nc(NC(C)(C)C)n1	Organic compounds	Organoheterocyclic compounds	Triazines	1,3,5-triazines
3077	-4.376631647686879	-4.010056639081545	0.9157285532293044	1.2823035585451712	337.3	-0.3665750086053343	28188-41-2	Benzonitrile, 3-(bromomethyl)-	N#Cc1cccc(CBr)c1	Organic compounds	Benzenoids	Benzene and substituted derivatives	Benzyl halides
3080	-4.639737413066234	-4.580383920470424	0.7715219146608278	0.830875428006663	337.25	-0.05935349259581013	28249-77-6	Thiobencarb	CCN(CC)C(=O)SCc1ccc(Cl)cc1	Organic compounds	Benzenoids	Benzene and substituted derivatives	Halobenzenes
3088	-4.903529881247026	-4.202160027366406	0.6652454368437068	1.366615304206372	337.1	-0.7013698538806201	283594-90-1	Spiromesifen	Cc1cc(C)c(C2=C(OC(=O)CC(C)(C)C)C3(CCCC3)OC2=O)c(C)c1	Organic compounds	Lipids and lipid-like molecules	Fatty Acyls	Fatty acid esters
3089	-3.2030455525897965	-3.5297582067901248	1.887406495971269	1.560693834730061	337.15	0.32671265420032825	2835-95-2	5-Amino-2-methylphenol	Cc1ccc(N)cc1O	Organic compounds	Benzenoids	Phenols	Cresols
3090	-2.89098433373401	-3.5237122252433153	2.15465153734421	1.5219236470648068	337.1	0.6327278915093051	28382-15-2	Maleic hydrazide, potassium salt	O=c1ccc([O-])n[nH]1.[K+]	Organic compounds	Organoheterocyclic compounds	Diazines	Pyridazines and derivatives
3093	-3.438922153124289	-3.7803829330467282	2.232031171878105	1.8905704102469105	337.4	0.3414607799224392	28472-97-1	Diisodecyl azelaate	CC(C)CCCCCCCOC(=O)CCCCCCCC(=O)OCCCCCCCC(C)C	Organic compounds	Lipids and lipid-like molecules	Fatty Acyls	Fatty alcohol esters
3096	-3.539220667352488	-3.5482180644521164	1.8191787024194965	1.8101813120128127	337.0	0.008997397099628213	28497-59-8	unnamed [28497-59-8]	C=C(C)C(=O)OCC(O)COC(=O)C(=C)C	Organic compounds	Lipids and lipid-like molecules	Glycerolipids	Diradylglycerols
3099	-3.058742114577335	-3.1497235643329313	2.2068374157033426	2.1158559647547177	337.3	0.09098144975559652	2855-19-8	1,2-Epoxydodecane	CCCCCCCCCCC1CO1	Organic compounds	Organoheterocyclic compounds	Epoxides
3100	-3.8933233196550825	-3.871975996003589	1.7284945788163033	1.7498419041739137	337.0	-0.02134732365149361	28553-12-0	Diisononyl phthalate	CC(C)CCCCCCOC(=O)c1ccccc1C(=O)OCCCCCCC(C)C	Organic compounds	Benzenoids	Benzene and substituted derivatives	Benzoic acids and derivatives
3106	-4.890937947417963	-4.636816985929884	0.6587542410532501	0.9128751954564953	336.95	-0.25412096148807883	28629-66-5	Bis(O,O-diisooctyl phosphorodithioato-?S,?S')zinc	CC(C)CCCCCOP(=S)([S-])OCCCCCC(C)C.CC(C)CCCCCOP(=S)([S-])OCCCCCC(C)C.[Zn+2]	Organic compounds	Organic acids and derivatives	Organic dithiophosphoric acids and derivatives	Dithiophosphate O-esters
3107	-2.9907895477888866	-3.2445363010461596	2.4112963614503844	2.15754960594844	336.9	0.25374675325727303	28645-51-4	Oxacycloheptadec-10-en-2-one	O=C1CCCCCCCC=CCCCCCCO1	Organic compounds	Phenylpropanoids and polyketides	Macrolides and analogues
3109	-3.405305652876629	-3.340423585726066	1.7911828022798804	1.856064877022294	337.15	-0.06488206715056322	2867-47-2	2-(Dimethylamino)ethyl methacrylate	C=C(C)C(=O)OCCN(C)C	Organic compounds	Organic acids and derivatives	Carboxylic acids and derivatives	Carboxylic acid derivatives
3110	-3.614377269230785	-3.879328568524161	2.373722180456563	2.1087708757328207	337.2	0.26495129929337624	28706-25-4	2-Naphthalenesulfonic acid, 7,7'-(carbonyldiimino)bis[4-hydroxy-3-[2-(6-sulfo-2-naphthalenyl)diazenyl]-, sodium salt (1:4)	O=C(Nc1ccc2c(O)c(N=Nc3ccc4cc(S(=O)(=O)[O-])ccc4c3)c(S(=O)(=O)[O-])cc2c1)Nc1ccc2c(O)c(N=Nc3ccc4cc(S(=O)(=O)[O-])ccc4c3)c(S(=O)(=O)[O-])cc2c1.[Na+].[Na+].[Na+].[Na+]	Organic compounds	Benzenoids	Naphthalenes	Naphthalene sulfonic acids and derivatives
3112	-3.058339836236248	-3.519864199334523	2.236553860339869	1.7750295003437242	337.1	0.46152436309827527	2871-01-04 00:00:00	HC Red 3	Nc1ccc(NCCO)c([N+](=O)[O-])c1	Organic compounds	Benzenoids	Benzene and substituted derivatives	Nitrobenzenes
3114	-3.817165594938264	-3.6250369057744094	1.4112963614503844	1.6034250598195097	337.15	-0.19212868916385473	2873-97-4	Diacetone acrylamide	C=CC(=O)NC(C)(C)CC(C)=O	Organic compounds	Organic acids and derivatives	Carboxylic acids and derivatives	Acrylic acids and derivatives
3116	-8.33232328809887	-5.1557910093203985	-2.610171634309925	0.5663606542342776	337.45	-3.1765322787784713	28772-56-7	Bromadiolone	O=c1c(C(CC(O)c2ccc(-c3ccc(Br)cc3)cc2)c2ccccc2)c(O)oc2ccccc12	Organic compounds	Phenylpropanoids and polyketides	Diarylheptanoids	Linear diarylheptanoids
3118	-4.621594849248732	-4.625664786702506	1.0392715769953291	1.0352016587675845	337.5	0.004069937453774486	287930-77-2	1-{3-[2-(7-Chloroquinolin-2-yl)ethenyl]phenyl}-3-[2-(2-hydroxypropan-2-yl)phenyl]propan-1-ol	CC(C)(O)c1ccccc1CCC(O)c1cccc(C=Cc2ccc3ccc(Cl)cc3n2)c1	Organic compounds	Phenylpropanoids and polyketides	Linear 1,3-diarylpropanoids
3119	-5.141858325600174	-4.637397784934549	0.5760400805975563	1.08050060585547	337.2	-0.5044605406656251	288104-79-0	Surinabant	CCc1c(C(=O)NN2CCCCC2)nn(-c2ccc(Cl)cc2Cl)c1-c1ccc(Br)cc1	Organic compounds	Organoheterocyclic compounds	Azoles	Pyrazoles
3121	-3.142167912845028	-3.993227315231972	1.690845255006011	0.8397858536151606	337.3	0.851059402386944	288-32-4	Imidazole	c1c[nH]cn1	Organic compounds	Organoheterocyclic compounds	Azoles	Imidazoles
3122	-4.979569331951705	-5.145908894219831	0.6021448633936488	0.43580529399043966	337.2	0.16633956226812607	28872-01-7	unnamed [28872-01-7]	CCCCCCCCC=CCCCCCCCCNCCCNCCCN	Organic compounds	Organic nitrogen compounds	Organonitrogen compounds	Amines
3123	-2.7679594801462195	-3.2879109442281176	2.3430172194308594	1.8230657587935704	337.15	0.5199514640818981	28874-51-3	Sodium pidolate	O=C1CCC(C(=O)[O-])N1.[Na+]	Organic compounds	Organic acids and derivatives	Carboxylic acids and derivatives	Amino acids, peptides, and analogues
3124	-3.920262539388203	-3.977962170131792	0.9190080529761111	0.8613084055040676	337.0	0.05769963074358886	288-88-0	1H-1,2,4-Triazole	c1nc[nH]n1	Organic compounds	Organoheterocyclic compounds	Azoles	Triazoles
3126	-3.046433388640464	-3.580978776454889	2.247938031931707	1.7133926446256567	337.1	0.5345453878144246	2893-78-9	Sodium dichloroisocyanurate	O=c1[n-]c(=O)n(Cl)c(=O)n1Cl.[Na+]	Organic compounds	Organoheterocyclic compounds	Triazines	Triazinones
3130	-4.290483001707445	-4.630912180972861	1.1868698149915256	0.8464406213984464	337.25	0.34042917926541616	289716-94-5	CP-607366	CNCc1cc(F)ccc1Oc1ccc(Cl)c(Cl)c1	Organic compounds	Benzenoids	Benzene and substituted derivatives	Diphenylethers
3132	-3.555992471123491	-3.8109554525816023	2.322444295441646	2.067481307756146	337.25	0.25496298145811114	28983-56-4	Methyl Blue	O=S(=O)([O-])c1ccc(Nc2ccc(C(=C3C=CC(=[NH+]c4ccc(S(=O)(=O)[O-])cc4)C=C3)c3ccc(Nc4ccc(S(=O)(=O)O)cc4)cc3)cc2)cc1.[Na+].[Na+]	Organic compounds	Benzenoids	Benzene and substituted derivatives	Diphenylmethanes
3135	-3.846614850873645	-4.298003377671535	1.6978215670919927	1.2464330322750794	337.15	0.4513885267978903	29091-21-2	Prodiamine	CCCN(CCC)c1c([N+](=O)[O-])cc(C(F)(F)F)c(N)c1[N+](=O)[O-]	Organic compounds	Benzenoids	Benzene and substituted derivatives	Aniline and substituted anilines
3137	-4.088763375042167	-3.5816748189525227	1.4459225603075774	1.9530111155725218	337.2	-0.5070885560896445	2915-57-3	Butanedioic acid, 1,4-bis(2-ethylhexyl) ester	CCCCC(CC)COC(=O)CCC(=O)OCC(CC)CCCC	Organic compounds	Lipids and lipid-like molecules	Fatty Acyls	Fatty acid esters
3138	-3.231538392417897	-3.372415904400247	1.9509818246879	1.8101043217050887	337.15	0.14087751198235	29171-20-8	Dehydrolinalool	C#CC(C)(O)CCC=C(C)C	Organic compounds	Organic oxygen compounds	Organooxygen compounds	Carbonyl compounds
3139	-5.8771103366671404	-5.74735306623645	-0.3323095735132036	-0.20255229790004914	337.1	-0.12975727043069085	2921-88-2	Chlorpyrifos	CCOP(=S)(OCC)Oc1nc(Cl)c(Cl)cc1Cl	Organic compounds	Organic acids and derivatives	Organic thiophosphoric acids and derivatives	Thiophosphoric acid esters
3143	-4.789864044418684	-5.541298632901433	0.694919656838254	-0.05651492143646188	337.1	0.7514345884827485	29232-93-7	Pirimiphos-methyl	CCN(CC)c1nc(C)cc(OP(=S)(OC)OC)n1	Organic compounds	Organic acids and derivatives	Organic thiophosphoric acids and derivatives	Thiophosphoric acid esters
3144	-3.5822964367696786	-3.575299174149766	1.6924777654887149	1.699475036233899	337.05	-0.006997262619912625	29240-17-3	Propaneperoxoic acid, 2,2-dimethyl-, 1,1-dimethylpropyl ester	CCC(C)(C)OOC(=O)C(C)(C)C	Organic compounds	Organic acids and derivatives	Carboxylic acids and derivatives	Peroxycarboxylic acids and derivatives
3148	-3.788922539760173	-3.915864502691671	1.2908843632794	1.1639424279231725	337.2	0.12694196293149806	2935-90-2	3-Mercaptopropionic acid methyl ester	COC(=O)CCS	Organic compounds	Organic acids and derivatives	Carboxylic acids and derivatives	Carboxylic acid derivatives
3149	-3.4328509829984215	-3.879123700223076	1.691503234354343	1.2452305297271837	336.85	0.44627271722465434	29385-43-1	Tolyltriazole	Cc1cccc2[nH]nnc12	Organic compounds	Organoheterocyclic compounds	Benzotriazoles
3150	-3.23829517525024	-4.151720418477843	2.238967925833199	1.3255426901913028	337.05	0.9134252432276027	29420-49-3	Potassium perfluorobutanesulfonate	O=S(=O)([O-])C(F)(F)C(F)(F)C(F)(F)C(F)(F)F.[K+]	Organic compounds	Organohalogen compounds	Alkyl halides	Alkyl fluorides
3151	-3.4971155119725608	-3.5716754044174848	1.9445686287319688	1.8700087367396876	337.2	0.074559892444924	2943-75-1	Triethoxyoctylsilane	CCCCCCCC[Si](OCC)(OCC)OCC	Organic compounds	Organometallic compounds	Organometalloid compounds	Organosilicon compounds
3155	-4.363051476356329	-4.318942385407247	1.1440052060044619	1.1881142825523259	337.25	-0.044109090949081775	29508-47-2	4H-1,2,4-Triazolium, 1,4-dimethyl-5-(2-(4-(methyl(phenylmethyl)amino)phenyl)diazenyl)-, chloride (1:1)	Cc1cn[n+](C)n1/N=N/c1ccc(N(C)Cc2ccccc2)cc1.[Cl-]	Organic compounds	Benzenoids	Benzene and substituted derivatives	Phenylmethylamines
3158	-4.0007231200304325	-3.937175025339987	2.064470674184454	2.128018758729101	337.2	-0.06354809469044564	29598-76-3	Propanoic acid, 3-(dodecylthio)-, 2,2-bis[[3-(dodecylthio)-1-oxopropoxy]methyl]-1,3-propanediyl ester	CCCCCCCCCCCCSCCC(=O)OCC(COC(=O)CCSCCCCCCCCCCCC)(COC(=O)CCSCCCCCCCCCCCC)COC(=O)CCSCCCCCCCCCCCC	Organic compounds	Organic acids and derivatives	Carboxylic acids and derivatives	Tetracarboxylic acids and derivatives
3159	-3.020624833044366	-3.4894506474930944	2.1728198003464056	1.7039939877611534	337.2	0.4688258144487283	29736-24-1	Acetic acid, hydroxysulfo-, disodium salt	O=C(C([O-])O)S(=O)(=O)[O-].[Na+].[Na+]	Organic compounds	Organic acids and derivatives	Organic sulfonic acids and derivatives	Organosulfonic acids and derivatives
3163	-3.715625362944455	-4.106494123852811	1.4912841269567465	1.100415346958361	337.1	0.3908687609083561	29797-40-8	Dichloromethylbenzene	ClC(Cl)c1ccccc1	Organic compounds	Benzenoids	Benzene and substituted derivatives
3164	-6.044051058524168	-4.997008890750113	-0.6237470233562801	0.42329514418260555	337.05	-1.0470421677740553	298-00-0	Methyl parathion	COP(=S)(OC)Oc1ccc([N+](=O)[O-])cc1	Organic compounds	Organic acids and derivatives	Organic thiophosphoric acids and derivatives	Thiophosphoric acid esters
3165	-6.814430143651802	-6.34981549241206	-1.39881251354903	-0.9341978572654188	337.35	-0.4646146512397422	298-02-2	Phorate	CCOP(=S)(OCC)SCSCC	Organic compounds	Organic acids and derivatives	Organic dithiophosphoric acids and derivatives	Dithiophosphate O-esters
3166	-6.838216881139589	-6.3367976232183265	-1.3998121994163524	-0.8983929014978201	337.2	-0.5014192579212624	298-04-4	Disulfoton	CCOP(=S)(OCC)SCCSCC	Organic compounds	Organic acids and derivatives	Organic dithiophosphoric acids and derivatives	Dithiophosphate O-esters
3170	-4.554844520421	-4.427408859387068	0.9573140292404323	1.0847496934268288	337.2	-0.12743566103393178	298198-52-4	SSR180711	O=C(Oc1ccc(Br)cc1)N1CCN2CCC1CC2	Organic compounds	Benzenoids	Benzene and substituted derivatives	Phenoxy compounds
3173	-3.337403736427169	-3.5283289499215806	2.3426524330959597	2.151727227409494	337.05	0.1909252134944115	29857-13-4	Sodium 1,4-diisodecyl sulphonatosuccinate	CC(C)CCCCCCCOC(=O)CC(C(=O)OCCCCCCCC(C)C)S(=O)(=O)[O-].[Na+]	Organic compounds	Lipids and lipid-like molecules	Fatty Acyls	Fatty acid esters
3175	-3.3577262937347454	-3.046852756367144	1.8884176161700463	2.1992911623101676	337.2	-0.3108735373676015	29911-27-1	Butyl dipropasol solvent	CCCOCC(C)OCC(C)O	Organic compounds	Organic oxygen compounds	Organooxygen compounds	Alcohols and polyols
3176	-2.9675886305628683	-3.2768224464969853	2.311811359321716	2.002577550197396	337.1	0.30923381593411703	29911-28-2	1-[(1-Butoxy-2-propanyl)oxy]-2-propanol	CCCCOCC(C)OCC(C)O	Organic compounds	Organic oxygen compounds	Organooxygen compounds	Alcohols and polyols
3177	-2.902632832324425	-3.081699248251578	2.75385921981665	2.5747928110070264	337.15	0.1790664159271529	29920-31-8	1,3-Benzenedicarboxylic acid, 5-[2-[1-[[(2,3-dihydro-2-oxo-1H-benzimidazol-5-yl)amino]carbonyl]-2-oxopropyl]diazenyl]-, 1,3-dimethyl ester	COC(=O)c1cc(NN=C(C(C)=O)C(=O)Nc2ccc3[nH]c(=O)[nH]c3c2)cc(C(=O)OC)c1	Organic compounds	Benzenoids	Benzene and substituted derivatives	Benzoic acids and derivatives
3182	-3.870430600229864	-3.9401819855201987	1.426878973247684	1.3571275945623775	337.25	0.06975138529033487	2996-92-1	Trimethoxyphenylsilane	CO[Si](OC)(OC)c1ccccc1	Organic compounds	Organometallic compounds	Organometalloid compounds	Organosilicon compounds
3183	-4.243835667846579	-3.901686157078525	1.0534301003332878	1.395579607368278	337.05	-0.34214951076805367	2997-92-4	2,2'-Azobis(2-amidinopropane) dihydrochloride	CC(C)(N=NC(C)(C)C(=N)N)C(=N)N.Cl.Cl	Organic compounds	Organic nitrogen compounds	Organonitrogen compounds	Azo compounds
3186	-4.929794693713999	-4.175896498122733	0.3965391186510437	1.150437293321605	337.2	-0.7538981955912663	30007-47-7	5-Bromo-5-nitro-1,3-dioxane	O=[N+]([O-])C1(Br)COCOC1	Organic compounds	Organoheterocyclic compounds	Dioxanes	1,3-dioxanes
3187	-2.997165783648942	-4.120077408771115	2.4112963614503844	1.288384747087139	337.2	1.122911625122173	3001-98-7	2,4,8,10-Tetraoxa-3,9-diphosphaspiro[5.5]undecane, 3,9-dimethyl-, 3,9-dioxide	CP1(=O)OCC2(CO1)COP(C)(=O)OC2	Organic compounds	Organic acids and derivatives	Organic phosphonic acids and derivatives	Phosphonic acid diesters
3189	-3.5115134755918396	-3.423633343106532	1.823585206313369	1.911465353893559	336.9	-0.0878801324853078	3006-82-4	Hexaneperoxoic acid, 2-ethyl-, 1,1-dimethylethyl ester	CCCCC(CC)C(=O)OOC(C)(C)C	Organic compounds	Organic acids and derivatives	Carboxylic acids and derivatives	Peroxycarboxylic acids and derivatives
3190	-3.321574254247988	-3.7271845794470595	2.0940233607469274	1.6884130323531021	337.25	0.4056103251990715	3006-86-8	1,1-Bis(tert-butylperoxy)cyclohexane	CC(C)(C)OOC1(OOC(C)(C)C)CCCCC1	Organic compounds	Organic oxygen compounds	Organic oxides	Organic peroxides
3191	-3.6369965081873312	-3.983659387878577	1.7915076031760286	1.4448447308100387	337.3	0.3466628796912459	3006-93-7	N,N'-1,3-Phenylenedimaleimide	O=C1C=CC(=O)N1c1cccc(N2C(=O)C=CC2=O)c1	Organic compounds	Organoheterocyclic compounds	Pyrrolines	Phenylpyrrolines
3192	-5.042839747770136	-5.398968288151941	0.5378389438916286	0.18171040267130267	336.85	0.3561285403818051	300-76-5	Naled	COP(=O)(OC)OC(Br)C(Cl)(Cl)Br	Organic compounds	Organic acids and derivatives	Organic phosphoric acids and derivatives	Phosphate esters
3196	-6.395534553155014	-5.023036575525469	-1.0040877744177583	0.3684102176174695	337.3	-1.3724979776295445	301-12-2	Oxydemeton-methyl	CCS(=O)CCSP(=O)(OC)OC	Organic compounds	Organosulfur compounds	Sulfoxides
3197	-3.498203262579068	-3.957828823176488	2.343136182308305	1.8835106352926094	337.15	0.45962556059742	30125-47-4	C.I. Pigment Yellow 138	O=C1c2c(Cl)c(Cl)c(Cl)c(Cl)c2C(=O)C1c1ccc2cccc(N3C(=O)c4c(Cl)c(Cl)c(Cl)c(Cl)c4C3=O)c2n1	Organic compounds	Benzenoids	Indanes	Indanones
3201	-4.071896471317945	-3.8354377873286913	1.1466469109942905	1.38310560309507	337.25	-0.23645868398925396	302-17-0	Chloral hydrate	OC(O)C(Cl)(Cl)Cl	Organic compounds	Organohalogen compounds	Halohydrins	Chlorohydrins
3203	-4.002195731708698	-3.851821059979117	1.5971577894455984	1.747532443641949	337.25	-0.15037467172958063	302776-68-7	Diethylamino hydroxybenzoyl hexyl benzoate	CCCCCCOC(=O)c1ccccc1C(=O)c1ccc(N(CC)CC)cc1O	Organic compounds	Benzenoids	Benzene and substituted derivatives	Benzophenones
3204	-5.579661157497291	-4.064725652804505	-0.10190051314241355	1.4130349886236708	337.1	-1.5149355046927866	302-79-4	all-trans-Retinoic acid	CC(C=CC1=C(C)CCCC1(C)C)=CC=CC(C)=CC(=O)O	Organic compounds	Lipids and lipid-like molecules	Prenol lipids	Retinoids
3205	-3.7862699023095336	-3.8603434475195058	1.4525386843967647	1.3784651379750614	337.3	0.07407354520997211	3030-47-5	1,1,4,7,7-Pentamethyldiethylenetriamine	CN(C)CCN(C)CCN(C)C	Organic compounds	Organic nitrogen compounds	Organonitrogen compounds	Amines
3206	-4.176342974696233	-3.3902788591097965	0.8811101129620267	1.6671742224454456	337.15	-0.7860641155864365	3031-66-1	Hex-3-yne-2,5-diol	CC(O)C#CC(C)O	Organic compounds	Organic oxygen compounds	Organooxygen compounds	Alcohols and polyols
3207	-5.9986506185265895	-4.168004547678288	-0.366854888933259	1.4637911965496477	337.25	-1.8306460708483012	303186-20-1	4-[difluoro(3,4,5-trifluorophenoxy)methyl]-3,5-difluoro-4'-propyl-1,1'-biphenyl	CCCc1ccc(-c2cc(F)c(C(F)(F)Oc3cc(F)c(F)c(F)c3)c(F)c2)cc1	Organic compounds	Benzenoids	Benzene and substituted derivatives	Biphenyls and derivatives
3208	-4.594367072256818	-4.356107649626729	0.8632211603025244	1.101480611077661	337.1	-0.23825942263008937	303-26-4	Norchlorcyclizine	Clc1ccc(C(c2ccccc2)N2CCNCC2)cc1	Organic compounds	Benzenoids	Benzene and substituted derivatives	Diphenylmethanes
3218	-4.543155406569149	-3.965333684167065	0.6879444684387204	1.2657662014795028	337.35	-0.5778217224020836	30388-01-3	2-Hydroxypropyl methanethiosulfonate	CC(O)CSS(C)(=O)=O	Organic compounds	Organosulfur compounds	Sulfonyls
3223	-2.930697259757811	-3.401801677397164	2.169849035655361	1.698744611219907	337.05	0.47110441763935285	3047-33-4	1,3,5-Triazine-2,4,6(1H,3H,5H)-trione, trisodium salt	O=c1[n-]c(=O)[n-]c(=O)[n-]1.[Na+].[Na+].[Na+]	Organic compounds	Organoheterocyclic compounds	Triazines	Triazinones
3224	-4.367560044682351	-3.84480180999219	0.7123263571143651	1.235084592843506	337.15	-0.5227582346901611	3048-64-4	5-Vinyl-2-norbornene	C=CC1CC2C=CC1C2	Organic compounds	Hydrocarbons	Polycyclic hydrocarbons
3225	-3.517226335560905	-3.646292060687652	2.358282888628085	2.229217166953442	337.15	0.1290657251267473	3049-71-6	C.I. Pigment Red 178	O=C1c2ccc3c4ccc5c6c(ccc(c7ccc(c2c37)C(=O)N1c1ccc(N=Nc2ccccc2)cc1)c64)C(=O)N(c1ccc(N=Nc2ccccc2)cc1)C5=O	Organic compounds	Benzenoids	Phenanthrenes and derivatives
3227	-3.848791027364284	-3.7728403858901807	1.578118561192966	1.654069204548652	336.4	-0.07595064147410335	30516-87-1	3'-Azido-3'-deoxythymidine	Cc1cn(C2CC(N=[N+]=[N-])C(CO)O2)c(=O)[nH]c1=O	Organic compounds	Nucleosides, nucleotides, and analogues	Pyrimidine nucleosides	Pyrimidine 2',3'-dideoxyribonucleosides
3228	-5.405083456575538	-5.161534472407571	-0.1422314821571464	0.1013175136783491	337.3	-0.24354898416796633	30560-19-1	Acephate	COP(=O)(NC(C)=O)SC	Organic compounds	Organic acids and derivatives	Carboxylic acids and derivatives	Carboxylic acid derivatives
3232	-4.023164188611702	-3.6939742826071376	1.1974616046378943	1.5266515087203103	337.1	-0.3291899060045642	30618-84-9	Glycerol monomercaptoacetate	O=C(CS)OCC(O)CO	Organic compounds	Lipids and lipid-like molecules	Glycerolipids	Monoradylglycerols
3233	-4.9874684802298885	-4.330199872368533	0.4908165706204416	1.1480851600268234	337.25	-0.6572686078613552	3064-70-8	Bis(trichloromethyl)sulfone	O=S(=O)(C(Cl)(Cl)Cl)C(Cl)(Cl)Cl	Organic compounds	Organosulfur compounds	Sulfonyls	Sulfones
3234	-5.366331547453235	-4.214260145303612	0.26667206534824245	1.4187434623295505	337.1	-1.1520714021496232	3068-39-1	Xanthylium, 3,6-bis(ethylamino)-9-[2-(methoxycarbonyl)phenyl]-2,7-dimethyl-, chloride (1:1)	CCNc1cc2[o+]c3cc(NCC)c(C)cc3c(-c3ccccc3C(=O)OC)c2cc1C.[Cl-]	Organic compounds	Organoheterocyclic compounds	Benzopyrans	1-benzopyrans
3237	-3.21824544420078	-3.3215085516681753	2.0963842840756737	1.9931211805750213	337.35	0.10326310746739509	3069-29-2	N-{3-[Dimethoxy(methyl)silyl]propyl}ethane-1,2-diamine	CO[Si](C)(CCCNCCN)OC	Organic compounds	Organometallic compounds	Organometalloid compounds	Organosilicon compounds
3238	-3.3321887733043782	-3.345238739443861	2.0377910669784773	2.02474110138822	337.1	0.013049966139482727	3069-40-7	Trimethoxycaprylylsilane	CCCCCCCC[Si](OC)(OC)OC	Organic compounds	Organometallic compounds	Organometalloid compounds	Organosilicon compounds
3240	-6.606134196426579	-6.105223570147468	-0.9053292710466376	-0.40441866566301543	337.05	-0.5009106262791105	307-35-7	Perfluorooctanesulfonyl fluoride	O=S(=O)(F)C(F)(F)C(F)(F)C(F)(F)C(F)(F)C(F)(F)C(F)(F)C(F)(F)C(F)(F)F	Organic compounds	Organohalogen compounds	Alkyl halides	Alkyl fluorides
3249	-4.363121803104462	-4.3334549244402645	1.1204968703290137	1.1501637347855385	337.15	-0.02966687866419715	3081-14-9	N,N'-Bis(1,4-dimethylpentyl)-4-phenylenediamine	CC(C)CCC(C)Nc1ccc(NC(C)CCC(C)C)cc1	Organic compounds	Organic nitrogen compounds	Organonitrogen compounds	Amines
3252	-3.479075430854268	-3.6517755102149514	2.265729014207036	2.093028948412978	337.2	0.1727000793606832	3087-16-9	Acid green 50	CN(C)c1ccc(C(=C2C=CC(=[N+](C)C)C=C2)c2c(O)c(S(=O)(=O)[O-])cc3cc(S(=O)(=O)[O-])ccc23)cc1.[Na+]	Organic compounds	Phenylpropanoids and polyketides	Stilbenes	Sulfonated stilbenes
3254	-3.5360795138181347	-3.5255222277717286	2.013547751372945	2.0241050509476484	337.1	-0.010557286046406045	3088-31-1	Diethylene glycol monolauryl ether sulfate sodium salt	CCCCCCCCCCCCOCCOCCOS(=O)(=O)[O-].[Na+]	Organic compounds	Organic acids and derivatives	Organic sulfuric acids and derivatives	Sulfuric acid esters
3255	-2.9504950345247494	-3.811602208635894	2.6306783640420544	1.7695712034934978	337.35	0.8611071741111447	3089-16-5	4,11-Dichloro-5,12-dihydroquinolino[2,3-b]acridine-7,14-dione	O=c1c2cc3[nH]c4c(Cl)cccc4c(=O)c3cc2[nH]c2c(Cl)cccc12	Organic compounds	Organoheterocyclic compounds	Quinolines and derivatives	Benzoquinolines
3259	-3.672940335121898	-3.781346610227083	2.026369154777408	1.9179628844597456	337.2	0.1084062751051853	30989-05-0	Tris(2-(2-(2-methoxyethoxy)ethoxy)ethyl) orthoborate	COCCOCCOCCOB(OCCOCCOCCOC)OCCOCCOCCOC	Organic compounds	Organic oxygen compounds	Organic oxoanionic compounds
3266	-2.983440669162482	-3.4742199206948188	2.3710154506942933	1.880236193259916	337.05	0.4907792515323366	31138-65-5	Monosodium D-glucoheptonate	O=C([O-])C(O)C(O)C(O)C(O)C(O)CO.[Na+]	Organic compounds	Organic oxygen compounds	Organooxygen compounds	Carbohydrates and carbohydrate conjugates
3267	-4.092741643173001	-3.8405363030474398	1.351915107859722	1.604120454472649	337.05	-0.2522053401255615	3115-49-9	Acetic acid, 2-(4-nonylphenoxy)-	CCCCCCCCCc1ccc(OCC(=O)O)cc1	Organic compounds	Benzenoids	Benzene and substituted derivatives	Phenoxyacetic acid derivatives
3268	-4.198861462760876	-4.0252602687851	1.2168562290471274	1.3904573908276054	337.25	-0.17360119397577556	3115-68-2	Tetrabutylphosphonium bromide	CCCC[P+](CCCC)(CCCC)CCCC.[Br-]	Organic compounds	Organophosphorus compounds	Tetraalkylphosphonium compounds
3270	-4.578185715622608	-3.8178304774308116	0.5362350980586841	1.2965903429042478	337.15	-0.7603552381917962	3121-61-7	2-Methoxyethyl acrylate	C=CC(=O)OCCOC	Organic compounds	Organic acids and derivatives	Carboxylic acids and derivatives	Acrylic acids and derivatives
3271	-5.598974748009099	-5.620759921462996	-0.1497834020100871	-0.17156855044030492	337.2	0.021785173453896967	31218-83-4	Propetamphos	CCNP(=S)(OC)OC(C)=CC(=O)OC(C)C	Organic compounds	Lipids and lipid-like molecules	Fatty Acyls	Fatty acid esters
3272	-3.7560796105706657	-3.5749517556013806	2.090884363186293	2.272012232316755	337.25	-0.18112785496928518	3126-80-5	1,2,4,5-Benzenetetracarboxylic acid, 1,2,4,5-tetrakis(2-ethylhexyl) ester	CCCCC(CC)COC(=O)c1cc(C(=O)OCC(CC)CCCC)c(C(=O)OCC(CC)CCCC)cc1C(=O)OCC(CC)CCCC	Organic compounds	Organic acids and derivatives	Carboxylic acids and derivatives	Tetracarboxylic acids and derivatives
3273	-3.438496526364027	-4.21301350377238	2.2920160478120906	1.517499089171578	337.1	0.7745169774083536	31274-51-8	Tris-biphenyl triazine	c1ccc(-c2ccc(-c3nc(-c4ccc(-c5ccccc5)cc4)nc(-c4ccc(-c5ccccc5)cc4)n3)cc2)cc1	Organic compounds	Benzenoids	Benzene and substituted derivatives	Biphenyls and derivatives
3278	-3.9995708490256012	-4.158354275437053	1.4172676248461378	1.2584842323145753	337.2	0.1587834264114516	314-40-9	Bromacil	CCC(C)n1c(=O)[nH]c(C)c(Br)c1=O	Organic compounds	Organoheterocyclic compounds	Diazines	Pyrimidines and pyrimidine derivatives
3281	-3.88869730639425	-3.702282313418821	1.4505254986963796	1.6369404822814484	337.1	-0.18641499297542907	31512-74-0	Polixetonium chloride	CCC[N+](C)(C)CC[N+](C)(C)CCOC.[Cl-].[Cl-]	Organic compounds	Organic nitrogen compounds	Organonitrogen compounds	Quaternary ammonium salts
3286	-3.435791476237168	-3.952289595164012	2.3750705140381343	1.8585724190026294	337.45	0.5164981189268438	31570-04-4	Tris(2,4-di-tert-butylphenyl) phosphite	CC(C)(C)c1ccc(OP(Oc2ccc(C(C)(C)C)cc2C(C)(C)C)Oc2ccc(C(C)(C)C)cc2C(C)(C)C)c(C(C)(C)C)c1	Organic compounds	Benzenoids	Benzene and substituted derivatives	Phenylpropanes
3293	-3.5067933893487533	-3.26466460537618	2.331776152379077	2.573904938568556	337.25	-0.2421287839725732	31775-16-3	Butanamide, 2,2'-[(3,3'-dichloro[1,1'-biphenyl]-4,4'-diyl)bis(2,1-diazenediyl)]bis[N-(4-methoxyphenyl)-3-oxo-	COc1ccc(NC(=O)C(=NNc2ccc(-c3ccc(NN=C(C(C)=O)C(=O)Nc4ccc(OC)cc4)c(Cl)c3)cc2Cl)C(C)=O)cc1	Organic compounds	Benzenoids	Benzene and substituted derivatives	Biphenyls and derivatives
3294	-3.2353703912122684	-3.376733380479248	2.6205180908228742	2.4791550949542303	336.95	0.14136298926697943	31775-20-9	Butanamide, 2,2'-[(3,3'-dichloro[1,1'-biphenyl]-4,4'-diyl)bis(2,1-diazenediyl)]bis[N-(4-ethoxyphenyl)-3-oxo-	CCOc1ccc(NC(=O)C(=NNc2ccc(-c3ccc(NN=C(C(C)=O)C(=O)Nc4ccc(OCC)cc4)c(Cl)c3)cc2Cl)C(C)=O)cc1	Organic compounds	Benzenoids	Benzene and substituted derivatives	Biphenyls and derivatives
3296	-3.1971769691268346	-3.393516289447368	2.521780365281041	2.325441034657383	337.3	0.19633932032053325	31778-10-6	Benzoic acid, 2-[[3-[[(2,3-dihydro-2-oxo-1H-benzimidazol-5-yl)amino]carbonyl]-2-hydroxy-1-naphthalenyl]azo]-, butyl ester	CCCCOC(=O)c1ccccc1N=Nc1c(O)c(C(=O)Nc2ccc3[nH]c(=O)[nH]c3c2)cc2ccccc12	Organic compounds	Benzenoids	Naphthalenes	Naphthalenecarboxylic acids and derivatives
3297	-4.342217925182212	-3.8440355696545367	1.2124311129814394	1.710613475536131	337.35	-0.49818235552767565	31778-15-1	Propanoic acid, 3-mercapto-, octadecyl ester	CCCCCCCCCCCCCCCCCCOC(=O)CCS	Organic compounds	Organic acids and derivatives	Carboxylic acids and derivatives	Carboxylic acid derivatives
3299	-3.364903255104648	-3.191140434634073	1.9898964301586424	2.163659263440999	337.2	-0.173762820470575	3179-47-3	Decyl methacrylate	C=C(C)C(=O)OCCCCCCCCCC	Organic compounds	Lipids and lipid-like molecules	Fatty Acyls	Fatty alcohol esters
3304	-3.1700251115996623	-2.9008256815739397	2.4112963614503844	2.6804957840451538	336.85	-0.26919943002572255	31837-42-0	2-?[2-?[1-?[[(2,?3-?Dihydro-?2-?oxo-?1H-?benzimidazol-?5-?yl)?amino]?carbonyl]?-?2-?oxopropyl]?diazenyl]?-benzoic acid	CC(=O)C(=NNc1ccccc1C(=O)O)C(=O)Nc1ccc2[nH]c(=O)[nH]c2c1	Organic compounds	Organoheterocyclic compounds	Benzimidazoles
3322	-4.1889184684475484	-3.897125936561926	1.140131429120417	1.4319239561894819	337.15	-0.29179253188562226	32289-58-0	Polihexanide	CN=C(N)NCCCCCCN=C(C)N	Organic compounds	Organic nitrogen compounds	Organonitrogen compounds	Guanidines
3324	-3.1361741078462493	-3.2709689717928994	2.190933373894885	2.0561385159723278	337.1	0.13479486394665008	3234-28-4	1,2-Epoxytetradecane	CCCCCCCCCCCCC1CO1	Organic compounds	Organoheterocyclic compounds	Epoxides
3325	-3.3475608023366283	-3.2931993282758314	2.280576675068488	2.3349381452263867	337.25	-0.054361474060796944	3234-85-3	Myristyl myristate	CCCCCCCCCCCCCCOC(=O)CCCCCCCCCCCCC	Organic compounds	Lipids and lipid-like molecules	Fatty Acyls	Fatty acid esters
3326	-3.3821115609754555	-3.2399531265150694	2.1475446088725434	2.2897030321334246	337.1	-0.14215843446038612	32360-05-7	Stearyl methacrylate	C=C(C)C(=O)OCCCCCCCCCCCCCCCCCC	Organic compounds	Lipids and lipid-like molecules	Fatty Acyls	Fatty alcohol esters
3332	-4.970142765726115	-4.341227223553188	0.5476427914165762	1.1765583515675755	337.25	-0.6289155421729262	3248-91-7	Basic Violet 2	CC1=CC(=C(c2ccc(N)c(C)c2)c2ccc(N)c(C)c2)C=CC1=N.Cl	Organic compounds	Benzenoids	Benzene and substituted derivatives	Diphenylmethanes
3334	-4.097078585621336	-3.9178819192757524	1.803326781117424	1.9825234514485786	337.25	-0.17919666634558373	32509-66-3	2-{[3,3-Bis(3-tert-butyl-4-hydroxyphenyl)butanoyl]oxy}ethyl 3-(3-tert-butyl-4-hydroxy-5-methylphenyl)-3-(3-tert-butyl-4-hydroxyphenyl)butanoate	CC(C)(C)c1cc(C(C)(CC(=O)OCCOC(=O)CC(C)(c2ccc(O)c(C(C)(C)C)c2)c2ccc(O)c(C(C)(C)C)c2)c2ccc(O)c(C(C)(C)C)c2)ccc1O	Organic compounds	Benzenoids	Benzene and substituted derivatives	Diphenylmethanes
3336	-5.477686988201832	-4.6897211392718265	-0.1791723131700531	0.6087935306874395	337.15	-0.7879658489300052	3252-43-5	Dibromoacetonitrile	N#CC(Br)Br	Organic compounds	Organic nitrogen compounds	Organonitrogen compounds	Organic cyanides
3339	-3.100295661030501	-3.178824115816362	2.568908678976065	2.490380225157643	337.05	0.0785284547858609	32582-32-4	1-Octadecanol, 2-tetradecyl-	CCCCCCCCCCCCCCCCC(CO)CCCCCCCCCCCCCC	Organic compounds	Lipids and lipid-like molecules	Fatty Acyls	Fatty alcohols
3340	-3.6007109042721637	-3.9945335522466054	2.377685108083489	1.9838624605566768	336.95	0.3938226479744418	32588-76-4	1,2-Bis(tetrabromophthalimido)ethane	O=C1c2c(Br)c(Br)c(Br)c(Br)c2C(=O)N1CCN1C(=O)c2c(Br)c(Br)c(Br)c(Br)c2C1=O	Organic compounds	Organoheterocyclic compounds	Isoindoles and derivatives	Isoindolines
3343	-3.2649918783689253	-3.5410961431088888	2.4775761559972174	2.2014718846338086	337.35	0.2761042647399634	32687-78-8	Benzenepropanoic acid, 3,5-bis(1,1-dimethylethyl)-4-hydroxy-, 2-[3-[3,5-bis(1,1-dimethylethyl)-4-hydroxyphenyl]-1-oxopropyl]hydrazide	CC(C)(C)c1cc(CCC(=O)NNC(=O)CCc2cc(C(C)(C)C)c(O)c(C(C)(C)C)c2)cc(C(C)(C)C)c1O	Organic compounds	Benzenoids	Benzene and substituted derivatives	Phenylpropanes
3349	-3.927160214120332	-3.7642095138246736	1.2883398758664206	1.4512905735079187	337.2	-0.16295070029565828	3279-27-4	Phenol, 2-(1,1-dimethylpropyl)-	CCC(C)(C)c1ccccc1O	Organic compounds	Benzenoids	Benzene and substituted derivatives	Phenylpropanes
3350	-4.877882725946043	-4.451435397738405	0.5756527070732247	1.0021000572208367	337.1	-0.4264473282076384	32809-16-8	Procymidone	CC12CC1(C)C(=O)N(c1cc(Cl)cc(Cl)c1)C2=O	Organic compounds	Organoheterocyclic compounds	Piperidines	Phenylpiperidines
3351	-4.61139016715486	-3.974416549687657	1.1702654159789965	1.807239040226038	337.25	-0.6369736174672029	328392-46-7	HMR1171	CCN(CC)C(=O)c1cc(S(=O)(=O)Cc2ccccc2)c(N2CCC(c3ccccc3)CC2)cc1N(CC)CCN(C)C	Organic compounds	Organoheterocyclic compounds	Piperidines	Phenylpiperidines
3352	-3.321578876555157	-3.7152107091686597	2.39326787206249	1.9996360229355155	337.2	0.39363183261350265	32846-21-2	Sodium 6-amino-5-({2-[cyclohexyl(methyl)sulfamoyl]phenyl}diazenyl)-4-hydroxy-2-naphthalenesulfonate	CN(C1CCCCC1)S(=O)(=O)c1ccccc1N=Nc1c(N)ccc2cc(S(=O)(=O)[O-])cc(O)c12.[Na+]	Organic compounds	Benzenoids	Naphthalenes	Naphthalene sulfonic acids and derivatives
3356	-3.2098337105441046	-3.592527721036565	2.319596643822881	1.936902639258293	337.3	0.38269401049246055	3290-92-4	Trimethylolpropane trimethacrylate	C=C(C)C(=O)OCC(CC)(COC(=O)C(=C)C)COC(=O)C(=C)C	Organic compounds	Organic acids and derivatives	Carboxylic acids and derivatives	Tricarboxylic acids and derivatives
3357	-3.707362886069214	-4.197275772794527	1.7108405950980885	1.220927666072114	337.25	0.4899128867253135	3296-90-0	Pentaerythritol dibromide	OCC(CO)(CBr)CBr	Organic compounds	Organic oxygen compounds	Organooxygen compounds	Alcohols and polyols
3358	-4.388071314395321	-4.09592035005804	1.21243111298144	1.5045820953711337	337.0	-0.2921509643372815	33007-83-9	2,2-Bis{[(3-sulfanylpropanoyl)oxy]methyl}butyl 3-sulfanylpropanoate	CCC(COC(=O)CCS)(COC(=O)CCS)COC(=O)CCS	Organic compounds	Organic acids and derivatives	Carboxylic acids and derivatives	Tricarboxylic acids and derivatives
3359	-3.982060898221903	-3.783005132512488	1.217258120552875	1.4163138704240432	336.9	-0.19905576570941497	3302-10-01 00:00:00	3,5,5-Trimethylhexanoic acid	CC(CC(=O)O)CC(C)(C)C	Organic compounds	Lipids and lipid-like molecules	Fatty Acyls	Fatty acids and conjugates
3360	-4.291078268724955	-4.233338617244534	1.0673819852292938	1.1251216400446278	337.05	-0.057739651480420484	330459-31-9	3-Phenyl-5-(2-thienyl)-1,2,4-oxadiazole	c1ccc(-c2noc(-c3cccs3)n2)cc1	Organic compounds	Organoheterocyclic compounds	Azoles	Oxadiazoles
3361	-4.369587317040768	-4.485955684423367	0.997951230213442	0.8815828512124636	337.05	0.11636836738259859	330-54-1	Diuron	CN(C)C(=O)Nc1ccc(Cl)c(Cl)c1	Organic compounds	Benzenoids	Benzene and substituted derivatives	N-phenylureas
3362	-5.035224032677935	-4.3667628958239675	0.3611444644639854	1.0296056097931243	337.2	-0.6684611368539679	330-55-2	Linuron	CON(C)C(=O)Nc1ccc(Cl)c(Cl)c1	Organic compounds	Benzenoids	Benzene and substituted derivatives	N-phenylureas
3363	-5.01659384753101	-4.338874748290032	0.4508869844632694	1.1286060919496006	337.2	-0.6777190992409778	33089-61-1	Amitraz	Cc1ccc(N=CN(C)C=Nc2ccc(C)cc2C)c(C)c1	Organic compounds	Benzenoids	Benzene and substituted derivatives	Xylenes
3366	-3.530094786574641	-3.814012212220928	2.207724982511792	1.9238075546345161	337.25	0.28391742564628686	3319-31-1	Tris(2-ethylhexyl) trimellitate	CCCCC(CC)COC(=O)c1ccc(C(=O)OCC(CC)CCCC)c(C(=O)OCC(CC)CCCC)c1	Organic compounds	Benzenoids	Benzene and substituted derivatives	Benzoic acids and derivatives
3374	-4.09508990162755	-4.23536290714537	1.3156232369607537	1.1753502425768345	337.3	0.14027300551781963	3332-27-2	1-Tetradecanamine, N,N-dimethyl-, N-oxide	CCCCCCCCCCCCCC[N+](C)(C)[O-]	Organic compounds	Organic nitrogen compounds	Organonitrogen compounds	Aminoxides
3375	-6.421050330873166	-5.298204894132509	-0.9376741708787344	0.1851712693582761	337.05	-1.1228454367406577	333-41-5	Diazinon	CCOP(=S)(OCC)Oc1cc(C)nc(C(C)C)n1	Organic compounds	Organic acids and derivatives	Organic thiophosphoric acids and derivatives	Thiophosphoric acid esters
3377	-3.064842796267879	-3.974664156403039	2.297347411565233	1.3875260391790534	336.95	0.9098213601351604	3337-71-1	Asulam	COC(=O)NS(=O)(=O)c1ccc(N)cc1	Organic compounds	Benzenoids	Benzene and substituted derivatives	Benzenesulfonamides
3383	-6.065252746111399	-4.834259742894298	-0.4209885003028419	0.8100045138544791	337.4	-1.230993003217101	335104-84-2	Tembotrione	CS(=O)(=O)c1ccc(C(=O)C2C(=O)CCCC2=O)c(Cl)c1COCC(F)(F)F	Organic compounds	Organic oxygen compounds	Organooxygen compounds	Carbonyl compounds
3385	-3.40878681708491	-4.168498950083086	1.975649038860545	1.2159368943784021	337.1	0.7597121329981755	33619-92-0	Sodium O,O'-di-sec-butyldithiophosphate	CCC(C)OP(=S)([S-])OC(C)CC.[Na+]	Organic compounds	Organic acids and derivatives	Organic dithiophosphoric acids and derivatives	Dithiophosphate O-esters
3386	-4.20648518172465	-4.282959697092574	1.263835618326895	1.1873611059285163	337.15	0.0764745153679236	33629-47-9	Butralin	CCC(C)Nc1c([N+](=O)[O-])cc(C(C)(C)C)cc1[N+](=O)[O-]	Organic compounds	Benzenoids	Benzene and substituted derivatives	Aniline and substituted anilines
3389	-4.046411594382887	-3.6855512990693624	1.268148678936064	1.6290089718950516	337.35	-0.3608602953135245	33704-61-9	Dihydro-1,1,2,3,3-pentamethyl-4(5H)-indanone	CC1C(C)(C)C2=C(C(=O)CCC2)C1(C)C	Organic compounds	Organic oxygen compounds	Organooxygen compounds	Carbonyl compounds
3390	-5.616640007162588	-5.4990124817857415	0.2871979504703851	0.40482548336255963	337.2	-0.11762752537684662	337513-72-1	BDE-203	Brc1cc(Br)c(Oc2c(Br)c(Br)c(Br)c(Br)c2Br)cc1Br	Organic compounds	Benzenoids	Benzene and substituted derivatives	Diphenylethers
3392	-4.333492042844196	-4.454940960114707	1.1282240268874364	1.0067751017706805	337.15	0.1214489172705111	3380-34-5	Triclosan	Oc1cc(Cl)ccc1Oc1ccc(Cl)cc1Cl	Organic compounds	Benzenoids	Benzene and substituted derivatives	Diphenylethers
3397	-3.422028665823082	-4.16022437412769	2.315872110573136	1.5776763865452046	337.25	0.738195708304608	3390-61-2	Trisiloxane, 1,3,5-trimethyl-1,1,3,5,5-pentaphenyl-	C[Si](O[Si](C)(c1ccccc1)c1ccccc1)(O[Si](C)(c1ccccc1)c1ccccc1)c1ccccc1	Organic compounds	Organometallic compounds	Organometalloid compounds	Organosilicon compounds
3399	-3.5169048340956435	-3.6388550932995245	1.5873876205060655	1.4654373571198935	337.3	0.12195025920388103	3395-98-0	5-methyl-3-vinyl-1,3-oxazolidin-2-one	C=CN1CC(C)OC1=O	Organic compounds	Organoheterocyclic compounds	Azolidines	Oxazolidines
3400	-4.685436355177885	-3.691675757603451	0.4775848059539955	1.4713454055434345	336.95	-0.9937605975744335	3397-62-4	6-Chloro-1,3,5-triazine-2,4-diamine	Nc1nc(N)nc(Cl)n1	Organic compounds	Organoheterocyclic compounds	Triazines	Aminotriazines
3401	-4.457627107213264	-4.608555404689479	0.9009187506838445	0.7499904626671585	337.2	0.1509282974762156	34014-18-1	Tebuthiuron	CNC(=O)N(C)c1nnc(C(C)(C)C)s1	Organic compounds	Organoheterocyclic compounds	Azoles	Thiadiazoles
3402	-4.447433928437577	-4.35052873838316	1.113111106625039	1.2100162692169183	337.0	-0.09690519005441711	34036-80-1	Phenyltris(butanoxime)silane	CCC(C)=NO[Si](ON=C(C)CC)(ON=C(C)CC)c1ccccc1	Organic compounds	Organometallic compounds	Organometalloid compounds	Organosilicon compounds
3404	-3.31510920795061	-3.516938000556583	2.0585364271376245	1.8567076339181021	337.2	0.20182879260597275	3407-42-9	3-(5,5,6-Trimethylbicyclo[2.2.1]hept-2-yl)cyclohexanol	CC1C2CC(CC2C2CCCC(O)C2)C1(C)C	Organic compounds	Lipids and lipid-like molecules	Prenol lipids	Monoterpenoids
3408	-4.543543549194037	-4.234315190811605	1.0276316925614193	1.3368600523900476	337.25	-0.30922835838243135	34206-40-1	2-Butanone, O,O',O'',O'''-silanetetrayltetraoxime	CCC(C)=NO[Si](ON=C(C)CC)(ON=C(C)CC)ON=C(C)CC	Organic compounds	Organic oxygen compounds	Organic oxoanionic compounds
3410	-3.710934491946591	-3.8051707421141336	1.3067206124229451	1.2124843641924472	337.15	0.09423625016754267	3425-61-4	1,1-Dimethylpropyl hydroperoxide	CCC(C)(C)OO	Organic compounds	Organic oxygen compounds	Organic hydroperoxides
3411	-4.0020091106843765	-4.03927409548204	1.428987760980139	1.391722790155645	337.5	0.03726498479766338	34256-82-1	Acetochlor	CCOCN(C(=O)CCl)c1c(C)cccc1CC	Organic compounds	Benzenoids	Benzene and substituted derivatives	Anilides
3412	-3.638558832228674	-3.7889294706204724	2.2483885080524155	2.098017865742317	337.5	0.1503706383917982	3426-43-5	C.I. Fluorescent Brightener 213	COc1nc(Nc2ccccc2)nc(Nc2ccc(C=Cc3ccc(Nc4nc(Nc5ccccc5)nc(OC)n4)cc3S(=O)(=O)[O-])c(S(=O)(=O)[O-])c2)n1.[Na+].[Na+]	Organic compounds	Phenylpropanoids and polyketides	Stilbenes	Sulfonated stilbenes
3414	-3.768109746031912	-3.728550947851628	1.4680948656348427	1.5076536609823288	337.4	-0.03955879818028407	34364-26-6	Neodecanoic acid, bismuth(3+) salt (3:1)	CC(C)(C)CC(C)(C)CC(=O)[O-].CC(C)(C)CC(C)(C)CC(=O)[O-].CC(C)(C)CC(C)(C)CC(=O)[O-].[Bi+3]	Organic compounds	Lipids and lipid-like molecules	Fatty Acyls	Fatty acids and conjugates
3415	-2.997453126717714	-3.122375395513538	1.9621129199202136	1.837190655823336	337.25	0.12492226879582402	34375-28-5	2-(Hydroxymethylamino)ethanol	CN(O)CCO	Organic compounds	Organic nitrogen compounds	Organonitrogen compounds	N-organohydroxylamines
3419	-4.481043126655673	-4.307848058008354	1.0865818941610603	1.2597769714758082	337.25	-0.1731950686473196	34432-92-3	N-Ethyl-N-(2-(1-(2-methylpropoxy)ethoxy)ethyl)-4-(phenylazo)aniline	CCN(CCOC(C)OCC(C)C)c1ccc(N=Nc2ccccc2)cc1	Organic compounds	Organoheterocyclic compounds	Azobenzenes
3423	-2.699828312428317	-3.2238042809806706	2.4112963614503844	1.8873203918296775	337.25	0.5239759685523535	3445-11-02 00:00:00	1-(2-Hydroxyethyl)pyrrolidin-2-one	O=C1CCCN1CCO	Organic compounds	Organoheterocyclic compounds	Pyrrolidines	N-alkylpyrrolidines
3425	-4.21243310083283	-4.404931616198099	1.3404710543423108	1.147972545526311	337.1	0.19249851536526918	34454-97-2	1-Butanesulfonamide, 1,1,2,2,3,3,4,4,4-nonafluoro-N-(2-hydroxyethyl)-N-methyl-	CN(CCO)S(=O)(=O)C(F)(F)C(F)(F)C(F)(F)C(F)(F)F	Organic compounds	Organohalogen compounds	Alkyl halides	Alkyl fluorides
3429	-3.036698431203344	-3.156895396823505	2.4112963614503844	2.2910994077720397	337.25	0.12019696562016113	3452-07-01 00:00:00	1-Eicosene	C=CCCCCCCCCCCCCCCCCCC	Organic compounds	Hydrocarbons	Unsaturated hydrocarbons	Unsaturated aliphatic hydrocarbons
3430	-4.4957255790038015	-3.6040313778389583	0.6634143278119479	1.5551085358475345	337.1	-0.8916942011648432	3452-97-9	3,5,5-Trimethyl-1-hexanol	CC(CCO)CC(C)(C)C	Organic compounds	Lipids and lipid-like molecules	Fatty Acyls	Fatty alcohols
3432	-3.935784272172461	-3.616927857064158	1.3829070827173848	1.7017635030547773	337.1	-0.3188564151083031	3457-61-2	Peroxide, 1,1-dimethylethyl 1-methyl-1-phenylethyl	CC(C)(C)OOC(C)(C)c1ccccc1	Organic compounds	Benzenoids	Benzene and substituted derivatives	Phenylpropanes
3439	-3.557256285839034	-3.488540874941542	1.5926214691015672	1.6613368864687026	337.4	-0.06871541089749211	3470-98-2	2-Pyrrolidinone, 1-butyl-	CCCCN1CCCC1=O	Organic compounds	Organoheterocyclic compounds	Pyrrolidines	N-alkylpyrrolidines
3440	-2.900987629794032	-3.3652398448592935	2.324884835403997	1.8606326166334948	337.2	0.4642522150652617	34730-59-1	Ethanesulfonic acid, 2-[(2-aminoethyl)amino]-, monosodium salt	NCCNCCS(=O)(=O)[O-].[Na+]	Organic compounds	Organic acids and derivatives	Organic sulfonic acids and derivatives	Organosulfonic acids and derivatives
3447	-3.7440506645824767	-3.582297193285676	2.06140261567453	2.2231560935907346	337.25	-0.16175347129680073	35074-77-2	Benzenepropanoic acid, 3,5-bis(1,1-dimethylethyl)-4-hydroxy-, 1,6-hexanediyl ester	CC(C)(C)c1cc(CCC(=O)OCCCCCCOC(=O)CCc2cc(C(C)(C)C)c(O)c(C(C)(C)C)c2)cc(C(C)(C)C)c1O	Organic compounds	Benzenoids	Benzene and substituted derivatives	Phenylpropanes
3448	-4.102680522157826	-3.71183404444635	1.136015281292352	1.5268617666055793	336.95	-0.39084647771147596	3508-98-3	2-Phenylhexanenitrile	CCCCC(C#N)c1ccccc1	Organic compounds	Benzenoids	Benzene and substituted derivatives
3451	-3.3828022700602163	-3.3646346404991307	1.685932608477732	1.7041002400404277	337.2	-0.01816762956108553	35123-06-9	Propanamide, 2-hydroxy-N,N-dimethyl-	CC(O)C(=O)N(C)C	Organic compounds	Organic acids and derivatives	Carboxylic acids and derivatives	Carboxylic acid derivatives
3455	-3.4517030616688147	-3.6280915119220167	2.3431361823083057	2.1667477342558827	336.85	0.17638845025320204	3520-72-7	Benzidine orange	Cc1[nH]n(-c2ccccc2)c(=O)c1N=Nc1ccc(-c2ccc(N=Nc3c(C)[nH]n(-c4ccccc4)c3=O)c(Cl)c2)cc1Cl	Organic compounds	Benzenoids	Benzene and substituted derivatives	Biphenyls and derivatives
3460	-3.908459934105017	-3.656449305177071	1.1604380318907124	1.412448645300093	337.25	-0.252010628927946	35265-04-4	Ethanol, 2-[(1-methylpropyl)amino]-	CCC(C)NCCO	Organic compounds	Organic nitrogen compounds	Organonitrogen compounds	Amines
3466	-3.6643978412375433	-3.9353620942556757	1.8279252403200332	1.5569609854782929	336.95	0.27096425301813243	35367-38-5	Diflubenzuron	O=C(NC(=O)c1c(F)cccc1F)Nc1ccc(Cl)cc1	Organic compounds	Benzenoids	Benzene and substituted derivatives	N-phenylureas
3470	-3.373889443705206	-3.7869876963658484	2.067794696999324	1.654696444922084	337.05	0.4130982526606424	35435-21-3	Silane, triethoxy(2,4,4-trimethylpentyl)-	CCO[Si](CC(C)CC(C)(C)C)(OCC)OCC	Organic compounds	Organometallic compounds	Organometalloid compounds	Organosilicon compounds
3472	-3.3682610827839214	-3.7654342813890103	1.9112963614576166	1.5141231630707759	337.2	0.3971731986050888	3547-33-9	2-Hydroxyethyl octyl sulfide	CCCCCCCCSCCO	Organic compounds	Organosulfur compounds	Thioethers	Dialkylthioethers
3474	-3.0939187561564827	-4.161532441079215	2.4112963614503844	1.3436826671627309	337.1	1.0676136849227325	355-37-3	1H-Perfluorohexane	FC(F)C(F)(F)C(F)(F)C(F)(F)C(F)(F)C(F)(F)F	Organic compounds	Organohalogen compounds	Organofluorides
3480	-4.893203728973253	-5.399294499132156	0.6182544835290609	0.11216372357945284	337.1	0.5060907701589032	35575-96-3	Azamethiphos	COP(=O)(OC)SCn1c(=O)oc2cc(Cl)cnc21	Organic compounds	Organoheterocyclic compounds	Oxazolopyridines
3481	-3.14552048366214	-3.3988052273481673	1.988637491577704	1.7353527479104032	337.1	0.25328474368602727	3558-60-9	(2-Methoxyethyl)benzene	COCCc1ccccc1	Organic compounds	Benzenoids	Benzene and substituted derivatives
3482	-2.795367356618401	-3.066080813829692	2.861124695522674	2.590411237804451	337.25	0.2707134572112908	35636-63-6	1,4-Benzenedicarboxylic acid, 2-[2-[1-[[(2,3-dihydro-2-oxo-1H-benzimidazol-5-yl)amino]carbonyl]-2-oxopropyl]diazenyl]-, 1,4-dimethyl ester	COC(=O)c1ccc(C(=O)OC)c(NN=C(C(C)=O)C(=O)Nc2ccc3[nH]c(=O)[nH]c3c2)c1	Organic compounds	Benzenoids	Benzene and substituted derivatives	Benzoic acids and derivatives
3487	-4.57610451203177	-3.967668976816891	1.0506750611684503	1.6591106013939296	337.1	-0.6084355352148787	3567-66-6	D&C Red No. 33	Nc1cc(S(=O)(=O)[O-])cc2cc(S(=O)(=O)[O-])c(N=Nc3ccccc3)c(O)c12.[Na+].[Na+]	Organic compounds	Benzenoids	Naphthalenes	Naphthalene sulfonic acids and derivatives
3488	-3.35353700484724	-3.947391276704262	2.3077767598124925	1.713922481888734	337.05	0.5938542718570217	3567-69-9	C.I. Acid Red 14	O=S(=O)([O-])c1ccc(N=Nc2cc(S(=O)(=O)[O-])c3ccccc3c2O)c2ccccc12.[Na+].[Na+]	Organic compounds	Benzenoids	Naphthalenes	Naphthalene sulfonic acids and derivatives
3489	-4.400594522177282	-4.66539978056492	1.0241826099758933	0.7593773043794041	337.2	0.26480525838763835	35691-65-7	1,2-Dibromo-2,4-dicyanobutane	N#CCCC(Br)(C#N)CBr	Organic compounds	Organic nitrogen compounds	Organonitrogen compounds	Organic cyanides
3490	-3.9760051726577066	-4.39553340035061	1.2124311129814402	0.7929029068551248	337.4	0.4195282276929033	3570-55-6	2,2'-Sulfanediyldiethanethiol	SCCSCCS	Organic compounds	Organosulfur compounds	Thiols	Alkylthiols
3491	-3.2356836501608095	-3.811086300840306	2.1357813637122853	1.5603787133168794	337.15	0.5754026506794965	3576-88-3	N-(4,6-Diimino-1,4,5,6-tetrahydro-1,3,5-triazin-2-yl)-4,6-diimino-1,4,5,6-tetrahydro-1,3,5-triazin-2-amine	Nc1nc(N)nc(Nc2nc(N)nc(N)n2)n1	Organic compounds	Organoheterocyclic compounds	Triazines	Aminotriazines
3495	-2.8507375731011817	-2.9649741874239153	2.2360492225254425	2.121812609242736	337.3	0.11423661432273358	3586-55-8	1,2-Bis[hydroxymethoxy]ethane	OCOCCOCO	Organic compounds	Organic oxygen compounds	Organooxygen compounds	Ethers
3502	-3.300777477088176	-3.3212470662422953	2.353198723128209	2.332729133196133	337.15	0.020469589154119117	36078-10-1	9-Octadecenoic acid (9Z)-, dodecyl ester	CCCCCCCCC=CCCCCCCCC(=O)OCCCCCCCCCCCC	Organic compounds	Lipids and lipid-like molecules	Fatty Acyls	Fatty acid esters
3504	-3.7602714207147807	-4.2803201818466565	1.901383224788448	1.3813344494857902	337.25	0.5200487611318758	361377-29-9	Fluoxastrobin	CON=C(C1=NOCCO1)c1ccccc1Oc1ncnc(Oc2ccccc2Cl)c1F	Organic compounds	Organic oxygen compounds	Organooxygen compounds	Ethers
3505	-4.508246552645326	-3.9623316488622438	1.2124311129814398	1.7583460061689258	337.0	-0.5459149037830819	36196-44-8	Propanoic acid, 3-mercapto-, (2,4,6-trioxo-1,3,5-triazine-1,3,5(2H,4H,6H)-triyl)tri-2,1-ethanediyl ester	O=C(CCS)OCCn1c(=O)n(CCOC(=O)CCS)c(=O)n(CCOC(=O)CCS)c1=O	Organic compounds	Organic acids and derivatives	Carboxylic acids and derivatives	Tricarboxylic acids and derivatives
3507	-4.1408960736781	-3.907695404768347	1.1880988538992787	1.4212995162049302	337.2	-0.23320066890975255	3622-84-2	N-Butylbenzenesulfonamide	CCCCNS(=O)(=O)c1ccccc1	Organic compounds	Benzenoids	Benzene and substituted derivatives	Benzenesulfonamides
3511	-4.061819760842523	-3.8186029146689315	1.212767550337425	1.4559844077382937	337.3	-0.24321684617359152	3634-83-1	1,3-Bis(isocyanatomethyl)benzene	O=C=NCc1cccc(CN=C=O)c1	Organic compounds	Benzenoids	Benzene and substituted derivatives
3513	-3.9047414567097247	-3.8456388236911514	1.863723484112197	1.9228261171334933	337.3	-0.059102633018573325	36443-68-2	Triethylene glycol bis(3-tert-butyl-4-hydroxy-5-methylphenyl)propionate	Cc1cc(CCC(=O)OCCOCCOCCOC(=O)CCc2cc(C)c(O)c(C(C)(C)C)c2)cc(C(C)(C)C)c1O	Organic compounds	Benzenoids	Benzene and substituted derivatives	Phenylpropanes
3517	-3.729479780666278	-3.6999134831814624	1.9469632373324928	1.9765295481290863	337.05	-0.02956629748481543	3648-20-2	Diundecyl phthalate	CCCCCCCCCCCOC(=O)c1ccccc1C(=O)OCCCCCCCCCCC	Organic compounds	Benzenoids	Benzene and substituted derivatives	Benzoic acids and derivatives
3519	-5.352983730480168	-4.533730366880941	0.074341679404818	0.8935950351724211	337.05	-0.819253363599227	36505-83-6	9-Octadecen-1-amine, hydrofluoride	CCCCCCCCC=CCCCCCCCCN.F	Organic compounds	Organic nitrogen compounds	Organonitrogen compounds	Amines
3521	-5.128933837506948	-4.450563144501371	0.43257897646005466	1.1109496860370665	337.05	-0.6783706930055775	365400-11-9	Pyrasulfotole	Cc1[nH]n(C)c(=O)c1C(O)c1ccc(C(F)(F)F)cc1S(C)(=O)=O	Organic compounds	Benzenoids	Benzene and substituted derivatives	Trifluoromethylbenzenes
3522	-3.9424390834710783	-3.913765072386724	1.4561640206932682	1.4848380276143296	337.3	-0.02867401108435441	365411-50-3	Indeno[4,5-d]-1,3-dioxin, 4,4a,5,6,7,8,9,9b-octahydro-7,7,8,9,9-pentamethyl-	CC1C(C)(C)C2=C(C3OCOCC3CC2)C1(C)C	Organic compounds	Organoheterocyclic compounds	Dioxanes	1,3-dioxanes
3528	-2.859645280125575	-3.0315906859063504	2.524971534469476	2.3530261292625383	337.2	0.17194540578077522	36653-82-4	1-Hexadecanol	CCCCCCCCCCCCCCCCO	Organic compounds	Lipids and lipid-like molecules	Fatty Acyls	Fatty alcohols
3531	-4.64097128764423	-4.074451603079146	0.8777676374513252	1.4442873070598652	337.15	-0.5665196845650842	36734-19-7	Iprodione	CC(C)NC(=O)n1cc(O)n(-c2cc(Cl)cc(Cl)c2)c1=O	Organic compounds	Organoheterocyclic compounds	Azoles	Imidazoles
3533	-4.309798030871362	-3.681813331944973	1.3241499038327966	1.9521346047987933	337.1	-0.6279846989263893	36788-39-3	3,6,8,11-Tetraoxa-7-phosphatridecane-1,13-diol, 7-[2-(2-hydroxymethylethoxy)methylethoxy]tetramethyl-	CC(COCCCO)OP(OCCOCCO)OCCOC(C)(C)C(C)(C)O	Organic compounds	Organophosphorus compounds	Trialkylphosphites
3534	-2.7415971266798462	-3.3635390041832425	2.4112963614503844	1.7893544897173992	337.15	0.6219418775033962	3681-71-8	(3Z)-3-Hexenyl acetate	CCC=CCCOC(C)=O	Organic compounds	Organic acids and derivatives	Carboxylic acids and derivatives	Carboxylic acid derivatives
3535	-3.44610001271218	-3.4359843148261313	2.280576675068488	2.29069237072821	337.2	-0.010115697886048824	3687-45-4	(9Z)-9-Octadecen-1-yl (9Z)-9-octadecenoate	CCCCCCCCC=CCCCCCCCCOC(=O)CCCCCCCC=CCCCCCCCC	Organic compounds	Lipids and lipid-like molecules	Fatty Acyls	Fatty acid esters
3537	-3.820212810649436	-4.305504326336306	1.8048041784167501	1.3195126633467285	336.95	0.48529151568687023	36878-20-3	Dinonyldiphenylamine	CCCCCCCCCc1cccc(Nc2cccc(CCCCCCCCC)c2)c1	Organic compounds	Benzenoids	Benzene and substituted derivatives	Aniline and substituted anilines
3541	-3.3222853906575005	-3.449592186778638	2.2427083417012947	2.115401554498616	337.15	0.12730679612113738	36888-99-0	2,4,6(1H,3H,5H)-Pyrimidinetrione, 5,5'-(1H-isoindole-1,3(2H)-diylidene)bis-	O=C1NC(=O)C(=c2[nH]c(=C3C(=O)NC(=O)NC3=O)c3ccccc23)C(=O)N1	Organic compounds	Organoheterocyclic compounds	Isoindoles and derivatives	Isoindoles
3544	-8.023564849693127	-4.336708518787679	-2.449738617353025	1.2371177125123958	336.95	-3.6868563309054476	3691-35-8	Chlorophacinone	O=C1c2ccccc2C(=O)C1C(=O)C(c1ccccc1)c1ccc(Cl)cc1	Organic compounds	Benzenoids	Benzene and substituted derivatives	Diphenylmethanes
3546	-2.703137800249869	-3.1338488996269396	2.4112963614503844	1.9805852615475605	337.0	0.43071109937707064	3699-54-5	Hydroxyethyl imidazolidinone	O=C1NCCN1CCO	Organic compounds	Organoheterocyclic compounds	Azolidines	Imidazolidines
3547	-3.8467018287017667	-4.286811534429011	1.409130073310931	0.9690203634705924	337.2	0.4401097057272447	37052-78-1	5-Methoxy-2-mercaptobenzimidazole	COc1ccc2[nH]c(=S)[nH]c2c1	Organic compounds	Organoheterocyclic compounds	Benzimidazoles
3550	-3.0027740815576816	-3.583873132941892	1.9472888039843983	1.3661897540947319	337.05	0.5810990513842103	3710-84-7	N,N-Diethylhydroxylamine	CCN(O)CC	Organic compounds	Organic nitrogen compounds	Organonitrogen compounds	N-organohydroxylamines
3553	-3.50877874030792	-3.3826670563986525	1.845936518313517	1.972048198921674	337.0	-0.1261116839092673	37172-53-5	Methyl 2-hexyl-3-oxocyclopentanecarboxylate	CCCCCCC1C(=O)CCC1C(=O)OC	Organic compounds	Organic acids and derivatives	Carboxylic acids and derivatives	Carboxylic acid derivatives
3554	-4.055632437131648	-3.9237722199308336	2.0560883313250224	2.187948540674016	337.4	-0.13186021720081476	371756-75-1	Hexasodium 2,2'-{ethene-1,2-diylbis[(3-sulfonato-4,1-phenylene)azanediyl{6-[bis(2-hydroxypropyl)amino]-1,3,5-triazine-4,2-diyl}azanediyl]}di(benzene-1,4-disulfonate)	CC(O)CN(CC(C)O)c1nc(Nc2ccc(C=Cc3ccc(Nc4nc(Nc5cc(S(=O)(=O)[O-])ccc5S(=O)(=O)[O-])nc(N(CC(C)O)CC(C)O)n4)cc3S(=O)(=O)[O-])c(S(=O)(=O)[O-])c2)nc(Nc2cc(S(=O)(=O)[O-])ccc2S(=O)(=O)[O-])n1.[Na+].[Na+].[Na+].[Na+].[Na+].[Na+]	Organic compounds	Phenylpropanoids and polyketides	Stilbenes	Sulfonated stilbenes
3556	-3.720590492417009	-3.8969461588925176	2.1067206123019875	1.9303649428563117	337.25	0.1763556664755086	37208-53-0	Poly[oxy(methyl-1,2-ethanediyl)], .alpha.,.alpha.',.alpha.''-(nitrilotri-2,1-ethanediyl)tris[.omega.-hydroxy-	CC(O)COC(C)COC(C)COCCN(CCOCC(C)OCC(C)OCC(C)O)CCOC(C)COC(C)COC(C)CO	Organic compounds	Organic nitrogen compounds	Organonitrogen compounds	Amines
3565	-4.635654441789303	-4.088838747175955	0.8768645282213748	1.4236802136246598	337.45	-0.5468156946133478	3734-33-6	Denatonium benzoate	CC[N+](CC)(CC(=O)Nc1c(C)cccc1C)Cc1ccccc1.O=C([O-])c1ccccc1	Organic compounds	Organic acids and derivatives	Carboxylic acids and derivatives	Amino acids, peptides, and analogues
3566	-4.492689075557608	-4.029713675563569	1.175197954811665	1.6381733536068943	337.2	-0.4629753999940389	3734-67-6	C.I. Acid Red 1	CC(=O)Nc1cc(S(=O)(=O)[O-])cc2cc(S(=O)(=O)[O-])c(N=Nc3ccccc3)c(O)c12.[Na+].[Na+]	Organic compounds	Benzenoids	Naphthalenes	Naphthalene sulfonic acids and derivatives
3568	-3.160031783472271	-3.7093504770412657	2.213613851615963	1.6642951653924585	337.2	0.5493186935689947	3738-00-9	Ambroxide	CC1(C)CCCC2(C)C1CCC1(C)OCCC12	Organic compounds	Organoheterocyclic compounds	Naphthofurans
3581	-3.392912347025322	-4.410016629979259	2.029902296100253	1.0127980229708125	337.2	1.0171042829539365	3770-97-6	6-Diazo-5,6-dihydro-5-oxonaphthalene-2-sulphonyl chloride	C=S(=C)(Cl)c1cccc2c1C=CC(=[N+]=[N-])C2=O	Organic compounds	Benzenoids	Naphthalenes
3591	-4.195867322692415	-4.267630789774723	1.569796017521789	1.4980325598718593	337.15	0.07176346708230863	38051-10-4	Phosphoric acid, 2,2-bis(chloromethyl)-1,3-propanediyl tetrakis(2-chloroethyl) ester	O=P(OCCCl)(OCCCl)OCC(CCl)(CCl)COP(=O)(OCCCl)OCCCl	Organic compounds	Organic acids and derivatives	Organic phosphoric acids and derivatives	Phosphate esters
3593	-4.6458240008613885	-4.782819541620332	0.8206966382265799	0.6837010971647592	337.1	0.13699554075894316	38083-17-9	Climbazole	CC(C)(C)C(=O)C(Oc1ccc(Cl)cc1)n1ccnc1	Organic compounds	Benzenoids	Phenol ethers
3594	-3.573808243992425	-3.4215513591901314	2.1426066491589992	2.294863533620412	337.05	-0.1522568848022936	38103-06-9	2,2-Bis(4-(3,4-dicarboxyphenoxy)phenyl)propane dianhydride	CC(C)(c1ccc(Oc2ccc3c(c2)C(=O)OC3=O)cc1)c1ccc(Oc2ccc3c(c2)C(=O)OC3=O)cc1	Organic compounds	Benzenoids	Benzene and substituted derivatives	Diphenylmethanes
3597	-5.605139760897367	-4.765199497326124	-0.49733304650493954	0.3426072327625195	337.35	-0.8399402635712425	3811-73-2	Sodium (2-pyridylthio)-N-oxide	[Na+].[O-][n+]1ccccc1[S-]	Organic compounds	Organoheterocyclic compounds	Pyridines and derivatives
3598	-3.5578801933024247	-3.862437609243517	1.7691373025317525	1.4645798888410768	337.25	0.3045574159410922	381209-09-2	1-(2-Ethyl-butyl)-cyclohexanecarboxylic acid	CCC(CC)CC1(C(=O)O)CCCCC1	Organic compounds	Lipids and lipid-like molecules	Fatty Acyls	Fatty acids and conjugates
3600	-4.148605842750578	-3.6195652773544014	0.8338101309941809	1.3628507070435185	337.05	-0.5290405653961763	381-73-7	Acetic acid, difluoro-	O=C(O)C(F)F	Organic compounds	Organic acids and derivatives	Carboxylic acids and derivatives	Alpha-halocarboxylic acids and derivatives
3617	-4.038072273068575	-3.945812999721298	1.265896615838053	1.3581558861656444	337.2	-0.09225927334727757	3855-32-1	2,6,10-Trimethyl-2,6,10-triazaundecane	CN(C)CCCN(C)CCCN(C)C	Organic compounds	Organic nitrogen compounds	Organonitrogen compounds	Amines
3622	-4.340842530045348	-3.9387900950933634	1.0080773101903355	1.4101297457378286	337.25	-0.40205243495198495	38668-48-3	2-Propanol, 1,1'-[(4-methylphenyl)imino]bis-	Cc1ccc(N(CC(C)O)CC(C)O)cc1	Organic compounds	Benzenoids	Benzene and substituted derivatives	Toluenes
3630	-3.766131561354681	-3.8231587545272987	1.4945741013237228	1.4375469091440094	337.15	0.05702719317261762	38888-98-1	Diphenylethane	CC(c1ccccc1)c1ccccc1	Organic compounds	Benzenoids	Benzene and substituted derivatives	Diphenylmethanes
3634	-2.80915594328583	-4.623214977182288	2.690261683231683	0.8762026499628165	337.3	1.814059033896458	3896-11-05 00:00:00	Bumetrizole	Cc1cc(-n2nc3ccc(Cl)cc3n2)c(O)c(C(C)(C)C)c1	Organic compounds	Organoheterocyclic compounds	Azoles	Triazoles
3639	-2.7013950815143644	-3.0697299034270644	2.568908678976065	2.2005738585373655	336.75	0.36833482191270006	3913-02-08 00:00:00	2-Butyloctan-1-ol	CCCCCCC(CO)CCCC	Organic compounds	Lipids and lipid-like molecules	Fatty Acyls	Fatty alcohols
3643	-2.9256554273806983	-3.4190000229565465	2.4112963614503844	1.9179517742516112	337.15	0.4933445955758482	3918-73-8	1-(2-Hydroxy-3-sulphonatopropyl)pyridinium	O=S(=O)([O-])CC(O)C[n+]1ccccc1	Organic compounds	Organoheterocyclic compounds	Pyridines and derivatives	Pyridinium derivatives
3648	-4.2535371022151445	-4.070309962126636	0.721880918948861	0.9051080659589597	337.45	-0.18322714008850838	3926-62-3	Sodium chloroacetate	O=C([O-])CCl.[Na+]	Organic compounds	Organic acids and derivatives	Carboxylic acids and derivatives	Alpha-halocarboxylic acids and derivatives
3654	-3.395231676608148	-3.6931712736638316	2.030168844079719	1.7322292383257327	337.1	0.2979395970556835	39322-78-6	Potassium lauryl phosphate	CCCCCCCCCCCCOP(=O)([O-])[O-].[K+].[K+]	Organic compounds	Organic acids and derivatives	Organic phosphoric acids and derivatives	Phosphate esters
3655	-2.999763146914099	-2.81275004243349	2.20505386160423	2.3920669663664835	337.1	-0.18701310448060893	3937-56-2	1,9-Nonanediol	OCCCCCCCCCO	Organic compounds	Lipids and lipid-like molecules	Fatty Acyls	Fatty alcohols
3661	-5.206017380178031	-4.653720950810221	0.337342808033711	0.8896392267558308	337.15	-0.5522964293678108	39515-41-8	Fenpropathrin	CC1(C)C(C(=O)OC(C#N)c2cccc(Oc3ccccc3)c2)C1(C)C	Organic compounds	Benzenoids	Benzene and substituted derivatives	Diphenylethers
3666	-3.060335609253273	-3.4549113255369983	2.377811026993476	1.9832353160787441	337.1	0.39457571628372534	3965-55-7	Sodium 3,5-bis(methoxycarbonyl)benzenesulfonate	COC(=O)c1cc(C(=O)OC)cc(S(=O)(=O)[O-])c1.[Na+]	Organic compounds	Benzenoids	Benzene and substituted derivatives	Benzoic acids and derivatives
3667	-3.18932483830279	-3.2258107095274133	2.202144863327264	2.165658989421176	337.1	0.036485871224623434	39670-09-2	Ethyltriglycol methacrylate	C=C(C)C(=O)OCCOCCOCCOCC	Organic compounds	Organic acids and derivatives	Carboxylic acids and derivatives	Carboxylic acid derivatives
3668	-3.3025231973422082	-3.941286328471591	2.022476999958816	1.3837138693691542	337.1	0.6387631311293829	39711-79-0	N-Ethyl-4-menthane-3-carboxamide	CCNC(=O)C1CC(C)CCC1C(C)C	Organic compounds	Lipids and lipid-like molecules	Prenol lipids	Monoterpenoids
3674	-3.6537602419056334	-3.310415867659515	1.411296361450385	1.754640735218853	337.0	-0.34334437424611863	4016-14-2	Isopropyl glycidyl ether	CC(C)OCC1CO1	Organic compounds	Organoheterocyclic compounds	Epoxides
3680	-4.011378691146901	-4.098501271388302	1.4378095672274231	1.3506869816778315	337.05	0.08712258024140063	40487-42-1	Pendimethalin	CCC(CC)Nc1c([N+](=O)[O-])cc(C)c(C)c1[N+](=O)[O-]	Organic compounds	Benzenoids	Benzene and substituted derivatives	Aniline and substituted anilines
3682	-3.3319468913435286	-3.8945768168434958	2.315872110573136	1.7532421864661767	336.9	0.5626299254999672	4051-63-2	Pigment Red 177	Nc1ccc(-c2ccc(N)c3c2C(=O)c2ccccc2C3=O)c2c1C(=O)c1ccccc1C2=O	Organic compounds	Benzenoids	Anthracenes	Anthraquinones
3685	-4.059406545713514	-4.011106542182924	1.7856499241251569	1.8339499321283	337.45	-0.048300003530589386	40601-76-1	Cyanox CY 1790	Cc1cc(C(C)(C)C)c(O)c(C)c1Cn1c(=O)n(Cc2c(C)cc(C(C)(C)C)c(O)c2C)c(=O)n(Cc2c(C)cc(C(C)(C)C)c(O)c2C)c1=O	Organic compounds	Benzenoids	Benzene and substituted derivatives	Xylenes
3687	-4.231081800450491	-3.648322964125446	1.257907219423854	1.8406660575675289	337.05	-0.5827588363250453	4065-45-6	Sulisobenzone	COc1cc(O)c(C(=O)c2ccccc2)cc1S(=O)(=O)O	Organic compounds	Benzenoids	Benzene and substituted derivatives	Benzophenones
3688	-3.6826351279835423	-4.347728221114676	1.911296361457616	1.2462032589189866	337.25	0.6650930931311336	4066-02-08 00:00:00	2,2'-Methanediylbis(6-cyclohexyl-4-methylphenol)	Cc1cc(Cc2cc(C)cc(C3CCCCC3)c2O)c(O)c(C2CCCCC2)c1	Organic compounds	Benzenoids	Benzene and substituted derivatives	Diphenylmethanes
3700	-3.8836975531068765	-3.9123228488013426	2.185696711398206	2.1570714094557317	337.2	0.028625295694466146	41098-56-0	1,4-Benzenedisulfonic acid, 2,2'-[1,2-ethenediylbis[(3-sulfo-4,1-phenylene)imino[6-(diethylamino)-1,3,5-triazine-4,2-diyl]imino]]bis-, hexasodium salt	CCN(CC)c1nc(Nc2ccc(C=Cc3ccc(Nc4nc(Nc5cc(S(=O)(=O)[O-])ccc5S(=O)(=O)[O-])nc(N(CC)CC)n4)cc3S(=O)(=O)[O-])c(S(=O)(=O)[O-])c2)nc(Nc2cc(S(=O)(=O)[O-])ccc2S(=O)(=O)[O-])n1.[Na+].[Na+].[Na+].[Na+].[Na+].[Na+]	Organic compounds	Phenylpropanoids and polyketides	Stilbenes	Sulfonated stilbenes
3702	-4.991067084556045	-5.858012651886002	0.5813816294905652	-0.28556394827721093	337.3	0.8669455673299566	41198-08-7	Profenofos	CCCSP(=O)(OCC)Oc1ccc(Br)cc1Cl	Organic compounds	Benzenoids	Benzene and substituted derivatives	Phenoxy compounds
3703	-4.57041662916286	-4.253465607924918	0.6606832458450087	0.9776342658116782	337.2	-0.3169510212379425	41206-16-0	2-Hydroxypropyl methanethiolsulfonate	CC(O)COS(C)(=O)=S	Organic compounds	Organic oxygen compounds	Organooxygen compounds	Alcohols and polyols
3705	-4.466846458037236	-4.7996207480339885	1.0509654633643437	0.7181911756149634	337.2	0.3327742899967525	41272-40-6	C.I. Solvent Green 1, acetate salt	CC(=O)[O-].CN(C)c1ccc(C(=C2C=CC(=[N+](C)C)C=C2)c2ccccc2)cc1	Organic compounds	Benzenoids	Benzene and substituted derivatives	Diphenylmethanes
3706	-4.878311915490615	-3.5206440405434662	0.487669985601327	1.84533786184283	337.15	-1.3576678749471487	4130-08-09 00:00:00	Ethenylsilanetriyl triacetate	C=C[Si](OC(C)=O)(OC(C)=O)OC(C)=O	Organic compounds	Organic acids and derivatives	Carboxylic acids and derivatives	Tricarboxylic acids and derivatives
3712	-2.9517480765650115	-3.1914001465575	2.600368710063958	2.3607166526040357	337.5	0.23965206999248867	41395-83-9	Propylene glycol dipelargonate	CCCCCCCCC(=O)OCC(C)OC(=O)CCCCCCCC	Organic compounds	Lipids and lipid-like molecules	Fatty Acyls	Fatty acid esters
3715	-3.8455002253517554	-3.9134846952929423	1.9626722469772069	1.8946877838912513	337.15	0.0679844699411869	41484-35-9	Thioethylene glycol bis(3,5-di-tert-butyl-4-hydroxyhydrocinnamate)	CC(C)(C)c1cc(CCC(=O)OCCSCCOC(=O)CCc2cc(C(C)(C)C)c(O)c(C(C)(C)C)c2)cc(C(C)(C)C)c1O	Organic compounds	Benzenoids	Benzene and substituted derivatives	Phenylpropanes
3716	-6.41387700791419	-5.532743479261638	-0.6919049014430272	0.18922861773342725	336.95	-0.8811335286525512	4151-50-2	N-Ethylperfluorooctanesulfonamide	CCNS(=O)(=O)C(F)(F)C(F)(F)C(F)(F)C(F)(F)C(F)(F)C(F)(F)C(F)(F)C(F)(F)F	Organic compounds	Organohalogen compounds	Alkyl halides	Alkyl fluorides
3717	-3.374158531795163	-3.7839457390559543	2.132542632950368	1.7227554346677298	337.0	0.4097872072607913	4156-21-2	Benzenesulfonic acid, 4-[(4,6-dichloro-1,3,5-triazin-2-yl)amino]-, monosodium salt	O=S(=O)([O-])c1ccc(Nc2nc(Cl)nc(Cl)n2)cc1.[Na+]	Organic compounds	Benzenoids	Benzene and substituted derivatives	Benzenesulfonic acids and derivatives
3722	-4.645126674431076	-3.857399741238955	0.6690714112974272	1.4567983321659628	337.2	-0.7877269331921206	41663-84-7	N-Methyl-4-nitrophthalimide	CN1C(=O)c2ccc([N+](=O)[O-])cc2C1=O	Organic compounds	Organoheterocyclic compounds	Isoindoles and derivatives	Isoindolines
3724	-3.3725793592235958	-3.648592065907251	2.4112963614503844	2.135283649643461	337.05	0.2760127066836553	41672-81-5	L-Proline, 1-(1-oxohexadecyl)-4-[(1-oxohexadecyl)oxy]-, (4R)-	CCCCCCCCCCCCCCCC(=O)OC1CC(C(=O)O)N(C(=O)CCCCCCCCCCCCCCC)C1	Organic compounds	Organic acids and derivatives	Carboxylic acids and derivatives	Amino acids, peptides, and analogues
3730	-3.565805960350873	-3.165197849998149	1.6899560564397873	2.0905641627416847	337.3	-0.40060811035272437	4191-73-5	Isopropylparaben	CC(C)OC(=O)c1ccc(O)cc1	Organic compounds	Benzenoids	Benzene and substituted derivatives	Benzoic acids and derivatives
3731	-3.8437959221384204	-3.7431320518628772	2.1185734135316	2.2192372908404563	337.25	-0.10066387027554313	4193-55-9	C.I. Fluorescent Brightener 28, disodium salt	O=S(=O)([O-])c1cc(Nc2nc(Nc3ccccc3)nc(N(CCO)CCO)n2)ccc1C=Cc1ccc(Nc2nc(Nc3ccccc3)nc(N(CCO)CCO)n2)cc1S(=O)(=O)[O-].[Na+].[Na+]	Organic compounds	Phenylpropanoids and polyketides	Stilbenes	Sulfonated stilbenes
3736	-3.8163195742437295	-3.6931221453498027	1.5873876205060666	1.7105850360709216	337.15	-0.12319742889392682	4203-89-8	2-(1-Oxa-4-azaspiro[4.5]dec-4-yl)ethyl methacrylate	C=C(C)C(=O)OCCN1CCOC12CCCCC2	Organic compounds	Organoheterocyclic compounds	Azaspirodecane derivatives
3743	-3.716708618256626	-3.5774593052449815	1.5464419999951355	1.685691309352014	337.1	-0.13924931301164456	4223-03-04 00:00:00	N-tert-Octylacrylamide	C=CC(=O)NC(C)(C)CC(C)(C)C	Organic compounds	Organic acids and derivatives	Carboxylic acids and derivatives	Acrylic acids and derivatives
3746	-2.191289796147819	-3.1431093322254453	2.55773499216989	1.6059154531275142	337.15	0.9518195360776263	42278-27-3	1-Propene, 2-methyl-, pentamer	C=C(C)C	Organic compounds	Hydrocarbons	Unsaturated hydrocarbons	Branched unsaturated hydrocarbons
3751	-3.4659897353343725	-3.5972865353703947	1.877050388968869	1.7457535845183763	337.2	0.13129680003602218	4246-51-9	3,3'-[Oxybis(ethane-2,1-diyloxy)]dipropan-1-amine	NCCCOCCOCCOCCCN	Organic compounds	Organic oxygen compounds	Organooxygen compounds	Ethers
3755	-3.265859609473845	-3.7312168469029556	2.0770622230453037	1.6117049714270113	337.05	0.4653572374291106	4253-34-3	Methylsilanetriyl triacetate	CC(=O)O[Si](C)(OC(C)=O)OC(C)=O	Organic compounds	Organic acids and derivatives	Carboxylic acids and derivatives	Tricarboxylic acids and derivatives
3757	-5.052493220297219	-4.5318532170134365	0.497198968173994	1.0178389887678307	336.9	-0.5206400032837823	4259-15-8	Zinc, bis[O,O-bis(2-ethylhexyl) phosphorodithioato-.kappa.S,.kappa.S']-, (T-4)-	CCCCC(CC)COP(=S)([S-])OCC(CC)CCCC.CCCCC(CC)COP(=S)([S-])OCC(CC)CCCC.[Zn+2]	Organic compounds	Organic acids and derivatives	Organic dithiophosphoric acids and derivatives	Dithiophosphate O-esters
3758	-3.0721283120667784	-3.8923770614731317	2.4112963614503844	1.591047638239682	337.2	0.8202487494063533	42594-17-2	Tricyclodecanedimethanol diacrylate	C=CC(=O)OCC1CC2CC1C1CCC(COC(=O)C=C)C21	Organic compounds	Lipids and lipid-like molecules	Prenol lipids	Monoterpenoids
3764	-3.513509636754572	-3.9365030276648922	2.132548869548892	1.7095554786905964	337.25	0.42299339091032007	42774-15-2	1,3-Benzenedicarboxamide, N,N'-bis(2,2,6,6-tetramethyl-4-piperidinyl)-	CC1(C)CC(NC(=O)c2cccc(C(=O)NC3CC(C)(C)NC(C)(C)C3)c2)CC(C)(C)N1	Organic compounds	Benzenoids	Benzene and substituted derivatives	Benzoic acids and derivatives
3766	-4.457445863136065	-4.908518023630448	1.100906247721332	0.6498340762344286	337.25	0.45107216049438303	42874-03-3	Oxyfluorfen	CCOc1cc(Oc2ccc(C(F)(F)F)cc2Cl)ccc1[N+](=O)[O-]	Organic compounds	Benzenoids	Benzene and substituted derivatives	Diphenylethers
3774	-4.748297755781631	-4.69177153468594	0.7196860332550983	0.7762122377125866	337.35	-0.05652622109569094	43121-43-3	Triadimefon	CC(C)(C)C(=O)C(Oc1ccc(Cl)cc1)n1cncn1	Organic compounds	Benzenoids	Phenol ethers
3776	-3.981614350995881	-4.4519804685640905	1.415172378785515	0.944806257039227	337.2	0.4703661175682097	43222-48-6	Difenzoquat metilsulfate	COS(=O)(=O)[O-].Cn1c(-c2ccccc2)cc(-c2ccccc2)[n+]1C	Organic compounds	Organoheterocyclic compounds	Azoles	Pyrazoles
3780	-3.3149665929823926	-4.27298327958861	2.351656204625192	1.3936395275924482	337.15	0.9580166866062174	4378-61-4	C.I. Vat Orange 3	O=c1c2cc(Br)c3cccc4c(=O)c5cc(Br)c6cccc1c6c5-c2c34	Organic compounds	Benzenoids	Pyrenes	Benzopyrenes
3784	-3.0642488563718864	-3.0718396473210663	2.2907196329535613	2.283128846579159	337.4	0.007590790949179915	4390-04-09 00:00:00	2,2,4,4,6,8,8-Heptamethylnonane	CC(CC(C)(C)C)CC(C)(C)CC(C)(C)C	Organic compounds	Hydrocarbons	Saturated hydrocarbons	Alkanes
3785	-2.8241926025285693	-3.386068668486163	2.2370034464870105	1.675127374902392	336.95	0.5618760659575939	4394-85-8	4-Morpholinecarboxaldehyde	O=CN1CCOCC1	Organic compounds	Organoheterocyclic compounds	Oxazinanes	Morpholines
3788	-3.5079170129117445	-4.069709237368988	2.2915055621973517	1.7297133274266323	337.15	0.5617922244572435	439687-69-1	Nelivaptan	COc1ccc(S(=O)(=O)N2C(=O)C(c3ccccc3OC)(N3CC(O)CC3C(=O)N(C)C)c3cc(Cl)ccc32)c(OC)c1	Organic compounds	Organic acids and derivatives	Carboxylic acids and derivatives	Amino acids, peptides, and analogues
3789	-3.725146053145793	-3.7784299048520635	2.237223282524228	2.1839394250716846	336.8	0.05328385170627037	4404-43-7	C.I. Fluorescent brightening agent 28	O=S(=O)(O)c1cc(Nc2nc(Nc3ccccc3)nc(N(CCO)CCO)n2)ccc1C=Cc1ccc(Nc2nc(Nc3ccccc3)nc(N(CCO)CCO)n2)cc1S(=O)(=O)O	Organic compounds	Phenylpropanoids and polyketides	Stilbenes	Sulfonated stilbenes
3790	-3.9216443283824765	-3.4270862608961523	1.304047377677161	1.7986054560999425	337.1	-0.49455806748632414	4418-26-2	Sodium dehydroacetate	C=C([O-])c1c(O)cc(C)oc1=O.[Na+]	Organic compounds	Organoheterocyclic compounds	Pyrans	Pyranones and derivatives
3793	-3.175192226141755	-3.4803031961545523	2.436975767054508	2.1318647865317337	337.3	0.3051109700127972	4430-18-6	C.I. Acid Violet 43	Cc1ccc(Nc2ccc(O)c3c2C(=O)c2ccccc2C3=O)c(S(=O)(=O)[O-])c1.[Na+]	Organic compounds	Benzenoids	Anthracenes	Anthraquinones
3794	-3.5328002155448117	-3.1802610511574376	1.6553095053573887	2.0078486658282038	337.25	-0.3525391643873741	4430-31-3	Octahydro-2H-1-benzopyran-2-one	O=C1CCC2CCCCC2O1	Organic compounds	Organoheterocyclic compounds	Benzopyrans
3798	-2.753609421473241	-2.9477147812997524	2.4112963614503844	2.21719100353896	336.95	0.19410535982651123	4435-53-4	3-Methoxybutyl acetate	COC(C)CCOC(C)=O	Organic compounds	Organic acids and derivatives	Carboxylic acids and derivatives	Carboxylic acid derivatives
3802	-4.245237419113606	-3.7287345455058185	1.1718637617093082	1.688366623931803	337.2	-0.5165028736077879	4443-26-9	1,3-Dihydro-1,3-dioxo-2H-isoindole-2-hexanoic acid	O=C(O)CCCCCN1C(=O)c2ccccc2C1=O	Organic compounds	Organoheterocyclic compounds	Indoles and derivatives	Indolyl carboxylic acids and derivatives
3805	-3.603011522862873	-3.9792585520967614	2.0544363572719373	1.6781893453440915	337.05	0.3762470292338884	445295-04-5	CP-671305	CC(Oc1ccc(CNC(=O)c2cccnc2Oc2ccc3c(c2)OCO3)c(F)c1)C(=O)O	Organic compounds	Benzenoids	Benzene and substituted derivatives	2-phenoxypropionic acids
3808	-2.7919526109023964	-2.8730898894169234	2.280576675068488	2.199439399079751	336.95	0.08113727851452701	4457-71-0	3-Methyl-1,5-pentanediol	CC(CCO)CCO	Organic compounds	Organic oxygen compounds	Organooxygen compounds	Alcohols and polyols
3811	-3.409528896006896	-3.7421016964566554	2.0222207362200373	1.689647939074289	337.35	0.33257280044975923	446-72-0	Genistein	O=c1c(-c2ccc(O)cc2)coc2cc(O)cc(O)c12	Organic compounds	Phenylpropanoids and polyketides	Isoflavonoids	Isoflav-2-enes
3816	-2.87577496079466	-3.5246845700907294	2.3234891642510154	1.674579557312443	337.35	0.6489096092960693	44992-01-0	2-(Dimethylamino)ethyl acrylate methochloride	C=CC(=O)OCC[N+](C)(C)C.[Cl-]	Organic compounds	Organic nitrogen compounds	Organonitrogen compounds	Quaternary ammonium salts
3818	-3.986140732665207	-3.557269120501838	1.2863576248420845	1.7152292380225564	337.05	-0.4288716121633689	4500-29-2	Ethanol, 2,2'-(cyclohexylimino)bis-	OCCN(CCO)C1CCCCC1	Organic compounds	Organic nitrogen compounds	Organonitrogen compounds	Cyclohexylamines
3820	-2.9040798321706247	-3.4620721492157878	2.329586250909048	1.771593937943495	337.3	0.557992317045163	45021-77-0	(3-Acrylamidopropyl)trimethylammonium chloride	C=CC(=O)NCCC[N+](C)(C)C.[Cl-]	Organic compounds	Organic acids and derivatives	Carboxylic acids and derivatives	Acrylic acids and derivatives
3824	-3.264157841898308	-3.318561403291059	2.574411699829523	2.5200081495748856	337.15	0.054403561392751154	4531-49-1	Butanamide, 2,2'-[(3,3'-dichloro[1,1'-biphenyl]-4,4'-diyl)bis(2,1-diazenediyl)]bis[N-(2-methoxyphenyl)-3-oxo-	COc1ccccc1NC(=O)C(=NNc1ccc(-c2ccc(NN=C(C(C)=O)C(=O)Nc3ccccc3OC)c(Cl)c2)cc1Cl)C(C)=O	Organic compounds	Benzenoids	Benzene and substituted derivatives	Biphenyls and derivatives
3827	-3.761990842066909	-3.6778177935985816	1.877960571473697	1.9621336258871327	336.9	-0.0841730484683274	4548-53-2	FD&C Red 4	Cc1cc(C)c(S(=O)(=O)[O-])cc1N=Nc1cc(S(=O)(=O)[O-])c2ccccc2c1O.[Na+].[Na+]	Organic compounds	Benzenoids	Naphthalenes	Naphthalene sulfonic acids and derivatives
3828	-3.7903719711057264	-3.644846283583817	1.9939671128170793	2.139492797035608	337.3	-0.1455256875219093	4553-89-3	Chocolate Brown HT	O=c1c(CO)cc(=NNc2ccc(S(=O)(=O)[O-])c3ccccc23)c(=O)c1=NNc1ccc(S(=O)(=O)[O-])c2ccccc12.[Na+].[Na+]	Organic compounds	Benzenoids	Naphthalenes	Naphthalene sulfonic acids and derivatives
3834	-3.3947021055647637	-3.6907402871009074	1.952377996540217	1.656339809135297	337.2	0.2960381815361437	4602-84-0	Farnesol	CC(C)=CCCC(C)=CCCC(C)=CCO	Organic compounds	Lipids and lipid-like molecules	Prenol lipids	Sesquiterpenoids
3836	-3.843263280461572	-3.942047685291205	1.9179321018486355	1.819147702860779	337.25	0.09878440482963313	461432-25-7	(2R,3R,4R,5S,6S)-2-(Acetoxymethyl)-6-(4-chloro-3-(4-ethoxybenzyl)phenyl)tetrahydro-2H-pyran-3,4,5-triyl triacetate	CCOc1ccc(Cc2cc(C3OC(COC(C)=O)C(OC(C)=O)C(OC(C)=O)C3OC(C)=O)ccc2Cl)cc1	Organic compounds	Organic oxygen compounds	Organooxygen compounds	Carbohydrates and carbohydrate conjugates
3837	-2.5918612035292385	-3.8431858213643673	2.332841829874314	1.0815172216782147	337.1	1.2513246178351287	461-58-5	Cyanoguanidine	N#CN=C(N)N	Organic compounds	Organic nitrogen compounds	Organonitrogen compounds	Guanidines
3845	-3.763526838467836	-3.4572529504100666	1.587387620506065	1.893661501412397	337.05	-0.30627388805776956	46729-07-1	4-tert-Butylcyclohexyl methacrylate	C=C(C)C(=O)OC1CCC(C(C)(C)C)CC1	Organic compounds	Organic acids and derivatives	Carboxylic acids and derivatives	Carboxylic acid derivatives
3853	-2.9186285575654005	-3.5242055097631892	2.374074872514904	1.7684979196068702	337.2	0.6055769521977887	4707-47-5	Methyl 2,4-dihydroxy-3,6-dimethylbenzoate	COC(=O)c1c(C)cc(O)c(C)c1O	Organic compounds	Benzenoids	Benzene and substituted derivatives	Benzoic acids and derivatives
3858	-4.648718423548434	-4.078005682411317	0.7208517774977257	1.2915645232968394	337.3	-0.5707127411371173	4712-55-4	Diphenyl phosphite	O=[PH](Oc1ccccc1)Oc1ccccc1	Organic compounds	Benzenoids	Benzene and substituted derivatives	Phenoxy compounds
3862	-3.4198792275820247	-3.5178414400029765	1.9211296975746133	1.823167490402422	337.35	0.09796221242095182	4719-04-04 00:00:00	Triazinetriethanol	OCCN1CN(CCO)CN(CCO)C1	Organic compounds	Organoheterocyclic compounds	Triazinanes	1,3,5-triazinanes
3863	-4.286356844313207	-3.281762479642269	1.0019169801465662	2.0065113428175327	337.1	-1.0045943646709383	4724-48-5	Octylphosphonic acid	CCCCCCCCP(=O)(O)O	Organic compounds	Organic acids and derivatives	Organic phosphonic acids and derivatives	Organic phosphonic acids
3866	-5.191184203007994	-4.173925779178996	0.4448440810070304	1.462102502391221	337.25	-1.0172584238289986	473289-62-2	Ilepatril	CC(=O)SC(C(=O)NC1Cc2ccccc2C2CCCC(C(=O)O)N2C1=O)C(C)C	Organic compounds	Organic acids and derivatives	Carboxylic acids and derivatives	Amino acids, peptides, and analogues
3867	-4.55465745951405	-4.43448849147706	0.9657487711003089	1.0859177516329193	337.2	-0.12016896803698973	473798-59-3	Fenpyrazamine	C=CCSC(=O)n1c(N)c(-c2ccccc2C)c(=O)n1C(C)C	Organic compounds	Organoheterocyclic compounds	Azoles	Pyrazoles
3868	-3.5455923543895893	-4.1535848539345865	1.9462691908114125	1.338276714930354	336.95	0.6079924995449972	473921-12-9	Lersivirine	CCc1nn(CCO)c(CC)c1Oc1cc(C#N)cc(C#N)c1	Organic compounds	Organic oxygen compounds	Organooxygen compounds	Ethers
3870	-4.4845557571956345	-4.0097276376867	1.0474580344192554	1.5222861559488825	337.1	-0.4748281195089348	474510-57-1	1,1'-[Methylenedi(4,1-phenylene)]bis(2-hydroxy-2-methylpropan-1-one)	CC(C)(O)C(=O)c1ccc(Cc2ccc(C(=O)C(C)(C)O)cc2)cc1	Organic compounds	Benzenoids	Benzene and substituted derivatives	Diphenylmethanes
3875	-4.062339218601803	-4.09584379958025	1.3711425897911815	1.337638018012769	337.25	0.03350458097844733	478149-53-0	PHA-00543613	O=C(NC1CN2CCC1CC2)c1cc2ccoc2cn1	Organic compounds	Organoheterocyclic compounds	Pyridines and derivatives	Pyridinecarboxylic acids and derivatives
3876	-3.4005815639270542	-4.021756226414528	2.2655000310169595	1.6443253598495182	337.4	0.6211746624874737	478263-98-8	AVE3295	CCC(NC(=O)c1cc(F)ccc1[N-]S(=O)(=O)c1cccc2cccnc12)c1ccccc1.[Na+]	Organic compounds	Benzenoids	Benzene and substituted derivatives	Benzoic acids and derivatives
3882	-3.2553242692205173	-3.224121809550944	2.2919617338020686	2.323164202981194	337.35	-0.031202459669573468	48076-38-6	2-Propenoic acid, eicosyl ester	C=CC(=O)OCCCCCCCCCCCCCCCCCCCC	Organic compounds	Lipids and lipid-like molecules	Fatty Acyls	Fatty alcohol esters
3883	-3.099983913871169	-3.204452240855131	2.4112963614503844	2.306828027592222	337.0	0.10446832698396191	4813-57-4	Stearyl acrylate	C=CC(=O)OCCCCCCCCCCCCCCCCCC	Organic compounds	Lipids and lipid-like molecules	Fatty Acyls	Fatty alcohol esters
3884	-3.192566926165716	-3.5816437615993464	2.091218090368252	1.702141257921444	337.2	0.3890768354336305	48145-04-6	2-Phenoxyethyl acrylate	C=CC(=O)OCCOc1ccccc1	Organic compounds	Benzenoids	Phenol ethers
3885	-3.468939426144074	-3.6452710171928673	1.796237013768265	1.6199054262988135	337.2	0.17633159104879326	4826-71-5	unnamed [4826-71-5]	C[N+](C)(C)CCOP(=O)([O-])[O-].[Ca+2].[Cl-]	Organic compounds	Organic nitrogen compounds	Organonitrogen compounds	Quaternary ammonium salts
3886	-3.2332214396175245	-3.572340219944352	2.185523864807305	1.8464050719670706	337.35	0.33911878032682763	482-89-3	Indigo dye	O=C1C(c2[nH]c3ccccc3c2O)=Nc2ccccc21	Organic compounds	Organoheterocyclic compounds	Indoles and derivatives	Hydroxyindoles
3887	-3.4122023343398538	-3.821518582955055	2.315872110573136	1.9065558546162875	337.3	0.40931624861520133	4851-50-7	9,10-Anthracenedione, 1,4-bis[[4-(1,1-dimethylethyl)phenyl]amino]-5,8-dihydroxy-	CC(C)(C)c1ccc(Nc2ccc(Nc3ccc(C(C)(C)C)cc3)c3c(O)c4c(c(O)c23)C(=O)C=CC4=O)cc1	Organic compounds	Benzenoids	Anthracenes	Anthraquinones
3892	-3.8617716976273884	-3.4402017496616986	1.3484825964545828	1.7700525357836103	337.55	-0.4215699479656898	4904-61-4	1,5,9-Cyclododecatriene	C1=CCCC=CCCC=CCC1	Organic compounds	Hydrocarbons	Unsaturated hydrocarbons	Olefins
3894	-3.1502319480704046	-3.607076846896605	2.110266365786403	1.6534214695269291	337.2	0.4568448988262004	4926-55-0	Ethanol, 2-[(2-nitrophenyl)amino]-	O=[N+]([O-])c1ccccc1NCCO	Organic compounds	Benzenoids	Benzene and substituted derivatives	Nitrobenzenes
3895	-3.262931121360759	-3.6856680042680856	1.8836247937436952	1.4608879132612673	336.95	0.4227368829073268	4940-11-08 00:00:00	2-Ethyl-3-hydroxy-4H-pyran-4-one	CCc1occc(=O)c1O	Organic compounds	Organoheterocyclic compounds	Pyrans	Pyranones and derivatives
3896	-3.36588242900185	-3.566460146679418	2.411296361450384	2.210718632287456	337.05	0.20057771767756805	4948-15-6	C.I. Pigment Red 149	Cc1cc(C)cc(N2C(=O)c3ccc4c5ccc6c7c(ccc(c8ccc(c3c48)C2=O)c75)C(=O)N(c2cc(C)cc(C)c2)C6=O)c1	Organic compounds	Benzenoids	Phenanthrenes and derivatives
3897	-3.222803886321439	-3.2421150119468054	2.4112963614503844	2.3919852336378824	337.05	0.019311125625366188	49553-76-6	Diglyceryl monooleate	CCCCCCCCC=CCCCCCCCC(=O)OCC(O)COCC(O)CO	Organic compounds	Lipids and lipid-like molecules	Glycerolipids	Diradylglycerols
3899	-3.056712568817166	-3.565356623789711	2.095936518298214	1.5872924684815428	337.25	0.5086440549725451	496-46-8	Glycoluril	O=C1N[C@H]2NC(=O)N[C@H]2N1	Organic compounds	Organoheterocyclic compounds	Azolidines	Imidazolidines
3901	-3.360062213773842	-3.6203355631020693	1.5945950900224335	1.3343217376000172	337.2	0.26027334932822743	497-18-7	Carbonic dihydrazide	NNC(=O)NN	Organic compounds	Organic nitrogen compounds	Organonitrogen compounds	Hydrazines and derivatives
3904	-3.9825633982181268	-4.289613022554617	1.557221302472556	1.2501716975189778	337.3	0.3070496243364902	4979-32-2	N,N-Dicyclohexyl-2-benzothiazolesulfenamide	c1ccc2sc(SN(C3CCCCC3)C3CCCCC3)nc2c1	Organic compounds	Organoheterocyclic compounds	Benzothiazoles
3906	-3.159940334670916	-3.352251015979804	2.050198864527208	1.8578881866435508	337.25	0.19231068130888795	4985-85-7	2,2'-[(3-Aminopropyl)imino]diethanol	NCCCN(CCO)CCO	Organic compounds	Organic nitrogen compounds	Organonitrogen compounds	Amines
3907	-2.7747212963268515	-3.7464900095021614	2.199131316378094	1.2273626028100852	337.1	0.9717687131753099	498-66-8	Norbornylene	C1=CC2CCC1C2	Organic compounds	Hydrocarbons	Polycyclic hydrocarbons
3908	-3.638697206665725	-3.499294850467762	1.5380334420251711	1.6774357900573897	337.0	-0.13940235619796315	499-75-2	Isopropyl-o-cresol	Cc1ccc(C(C)C)cc1O	Organic compounds	Lipids and lipid-like molecules	Prenol lipids	Monoterpenoids
3910	-3.6745064175484368	-2.842261028390959	0.8029910627146783	1.635236445917504	337.15	-0.8322453891574777	50-00-0	Formaldehyde	C=O	Organic compounds	Organic oxygen compounds	Organooxygen compounds	Carbonyl compounds
3913	-6.476122336311249	-3.9727574062125974	-0.8692005894022303	1.6341643449903933	337.3	-2.503364930098652	50-03-3	Hydrocortisone acetate	CC(=O)OCC(=O)C1(O)CCC2C3CC=C4CC(=O)CCC4(C)C3C(O)CC21C	Organic compounds	Lipids and lipid-like molecules	Steroids and steroid derivatives	Pregnane steroids
3914	-4.461676603926538	-3.9139395532411356	0.9042585488685877	1.4519956110941596	336.9	-0.5477370506854022	50-06-6	Phenobarbital	CCC1(c2ccccc2)C(=O)NC(=O)NC1=O	Organic compounds	Organoheterocyclic compounds	Diazines	Pyrimidines and pyrimidine derivatives
3919	-4.876191171171564	-4.42470158694807	0.6806538586880172	1.1321434448585197	337.1	-0.45148958422349406	50-24-8	Prednisolone	CC12C=CC(=O)C=C1CCC1C2C(O)CC2(C)C1CCC2(O)C(=O)CO	Organic compounds	Lipids and lipid-like molecules	Steroids and steroid derivatives	Hydroxysteroids
3922	-4.862278322161239	-4.3657788741668275	0.5807028693654954	1.0772023201085623	337.2	-0.49649944799441137	5026-74-4	4-(Diglycidylamino)phenyl glycidyl ether	c1cc(N(CC2CO2)CC2CO2)ccc1OCC1CO1	Organic compounds	Benzenoids	Phenol ethers	Aminophenyl ethers
3923	-3.598743684464349	-3.5601023760790644	1.7522559431949367	1.790897245739277	337.15	-0.03864130838528457	502-72-7	Cyclopentadecanone	O=C1CCCCCCCCCCCCCC1	Organic compounds	Organic oxygen compounds	Organooxygen compounds	Carbonyl compounds
3924	-6.695073239575327	-5.58948453535959	-1.2598852686715034	-0.15429657829773596	337.4	-1.1055887042157373	50-28-2	17beta-Estradiol	CC12CCC3c4ccc(O)cc4CCC3C1CCC2O	Organic compounds	Lipids and lipid-like molecules	Steroids and steroid derivatives	Estrane steroids
3925	-5.609731518656036	-5.076860249217682	-0.060126305088866606	0.4727449483881694	337.2	-0.5328712694383544	50-29-3	Dichlorodiphenyltrichloroethane	Clc1ccc(C(c2ccc(Cl)cc2)C(Cl)(Cl)Cl)cc1	Organic compounds	Benzenoids	Benzene and substituted derivatives	Diphenylmethanes
3926	-3.666484551124846	-3.847442188088936	2.3103040867551368	2.1293464584341883	337.35	0.18095763696409017	503155-49-5	tetrasodium 7-amino-4-hydroxy-3-[(E)-2-{2-methoxy-5-methyl-4-[2-(sulfonatooxy)ethanesulfonyl]phenyl}diazen-1-yl]-8-[(E)-2-{2-sulfonato-4-[2-(sulfonatooxy)ethanesulfonyl]phenyl}diazen-1-yl]naphthalene-2-sulfonate	COc1cc(S(=O)(=O)CCOS(=O)(=O)[O-])c(C)cc1N=Nc1c(S(=O)(=O)[O-])cc2c(N=Nc3ccc(S(=O)(=O)CCOS(=O)(=O)[O-])cc3S(=O)(=O)[O-])c(N)ccc2c1O.[Na+].[Na+].[Na+].[Na+]	Organic compounds	Benzenoids	Naphthalenes	Naphthalene sulfonic acids and derivatives
3930	-3.373031573339728	-3.8532156367589203	2.315872110573136	1.835688046132071	337.35	0.4801840634191925	503614-91-3	Ethyl 1-(4-methoxyphenyl)-7-oxo-6-[4-(2-oxopiperidin-1-yl)phenyl]-4,5,6,7-tetrahydro-1H-pyrazolo[3,4-c]pyridine-3-carboxylate	CCOC(=O)c1nn(-c2ccc(OC)cc2)c2c1CCN(c1ccc(N3CCCCC3=O)cc1)C2=O	Organic compounds	Organoheterocyclic compounds	Piperidines	Phenylpiperidines
3931	-2.7733676962381497	-3.9317782820292004	2.324149903832797	1.1657393293381733	337.05	1.1584105857910507	5036-48-6	1H-Imidazole-1-propanamine	NCCCn1ccnc1	Organic compounds	Organoheterocyclic compounds	Azoles	Imidazoles
3933	-2.906142226049744	-3.261205371265195	2.3300119618941784	1.974948807277799	337.0	0.3550631452154511	5039-78-1	(2-(Methacryloyloxy)ethyl)trimethylammonium chloride	C=C(C)C(=O)OCC[N+](C)(C)C.[Cl-]	Organic compounds	Organic nitrogen compounds	Organonitrogen compounds	Quaternary ammonium salts
3935	-4.128908336965879	-4.22367631645324	1.2102687264340548	1.1155007570796762	337.25	0.0947679794873606	50448-95-8	Propanoic acid, 3-mercapto-, 2-ethylhexyl ester	CCCCC(CC)COC(=O)CCS	Organic compounds	Organic acids and derivatives	Carboxylic acids and derivatives	Carboxylic acid derivatives
3936	-2.6042480159759647	-2.868751466063936	2.277108105397121	2.0126046587663606	336.85	0.26450345008797127	504-63-2	1,3-Propanediol	OCCCO	Organic compounds	Organic oxygen compounds	Organooxygen compounds	Alcohols and polyols
3937	-5.102207299922084	-4.356944854645635	0.3543318091029941	1.0995942491321813	337.4	-0.7452624452764498	50471-44-8	Vinclozolin	C=CC1(C)OC(=O)N(c2cc(Cl)cc(Cl)c2)C1=O	Organic compounds	Benzenoids	Benzene and substituted derivatives	Halobenzenes
3945	-3.014130250237657	-3.3055383134113376	2.411296361450385	2.1198882936062953	337.15	0.2914080631736806	50586-59-9	Poly(oxy-1,2-ethanediyl), .alpha.-hydro-.omega.-hydroxy-, ether with 2-ethyl-2-(hydroxymethyl)-1,3-propanediol (3:1)	CCC(COCCO)(COCCO)COCCO	Organic compounds	Organic oxygen compounds	Organooxygen compounds	Ethers
3947	-3.191556036303491	-3.2097068405233093	2.303346792375002	2.2851959876662087	337.25	0.018150804219818184	506-30-9	Eicosanoic acid	CCCCCCCCCCCCCCCCCCCC(=O)O	Organic compounds	Lipids and lipid-like molecules	Fatty Acyls	Fatty acids and conjugates
3956	-3.054288340628959	-3.4642351933108957	1.71709333438084	1.3071464762081608	337.25	0.40994685268193676	506-93-4	Guanidine nitrate	N=C(N)N.O=[N+]([O-])O	Organic compounds	Organic oxygen compounds	Organic oxoanionic compounds	Organic nitrates
3959	-3.7073989636164297	-3.3848897094346975	1.54825699894377	1.8707662426459446	337.1	-0.32250925418173226	50-78-2	Aspirin	CC(=O)Oc1ccccc1C(=O)O	Organic compounds	Benzenoids	Benzene and substituted derivatives	Benzoic acids and derivatives
3962	-3.733556562292614	-3.4661971085325867	1.4487125400084788	1.7160719965011626	337.2	-0.26735945376002723	50-85-1	m-Cresotic acid	Cc1ccc(C(=O)O)c(O)c1	Organic compounds	Benzenoids	Benzene and substituted derivatives	Benzoic acids and derivatives
3966	-3.407488318412522	-3.6140163651874615	2.014842114699303	1.8083140637033182	337.1	0.20652804677493952	5089-72-5	1,2-Ethanediamine, N1-[3-(triethoxysilyl)propyl]-	CCO[Si](CCCNCCN)(OCC)OCC	Organic compounds	Organometallic compounds	Organometalloid compounds	Organosilicon compounds
3969	-3.334772933333101	-4.01432751032911	2.3111982437716114	1.6316436675880506	337.1	0.6795545769960092	509-34-2	C.I. Solvent Red 49	CCN(CC)c1ccc2c(c1)Oc1cc(N(CC)CC)ccc1C21OC(=O)c2ccccc21	Organic compounds	Organoheterocyclic compounds	Benzopyrans	1-benzopyrans
3970	-3.395393221677449	-4.08693035886118	1.95536440580066	1.2638272667300507	336.9	0.6915371371837304	50-97-5	(1H-1,3-benzodiazol-2-yl)(phenyl)methanol	OC(c1ccccc1)c1nc2ccccc2[nH]1	Organic compounds	Organoheterocyclic compounds	Benzimidazoles
3972	-3.6073274626241827	-3.3387551776419215	1.6900083919112803	1.9585806781657584	336.8	-0.26857228498226116	51000-52-3	Vinyl neodecanoate	C=COC(=O)CCCCCC(C)(C)C	Organic compounds	Lipids and lipid-like molecules	Fatty Acyls	Fatty acid esters
3974	-3.4929422279606497	-3.330769933118181	2.3431361823083057	2.5053084757326465	337.15	-0.16217229484246865	5102-83-0	C.I. Pigment Yellow 13	CC(=O)C(=NNc1ccc(-c2ccc(NN=C(C(C)=O)C(=O)Nc3ccc(C)cc3C)c(Cl)c2)cc1Cl)C(=O)Nc1ccc(C)cc1C	Organic compounds	Benzenoids	Benzene and substituted derivatives	Biphenyls and derivatives
3975	-3.6851346900359054	-3.985924221298725	1.8443521292099319	1.5435625819091983	337.3	0.3007895312628195	51-03-6	Piperonyl butoxide	CCCCOCCOCCOCc1cc2c(cc1CCC)OCO2	Organic compounds	Organoheterocyclic compounds	Benzodioxoles
3985	-3.6878443850533755	-3.766220154816151	1.3845489053525912	1.3061731537254155	337.25	0.0783757697627756	51-17-2	Benzimidazole	c1ccc2[nH]cnc2c1	Organic compounds	Organoheterocyclic compounds	Benzimidazoles
3988	-3.699013293854308	-4.1969679574590675	1.7539975669808645	1.2560429112929914	337.25	0.4979546636047596	51218-45-2	Metolachlor	CCc1cccc(C)c1N(C(=O)CCl)C(C)COC	Organic compounds	Benzenoids	Benzene and substituted derivatives	Anilides
3989	-4.662098117751153	-3.9846687201987017	0.6717681344048338	1.3491975052170448	337.25	-0.6774293975524515	51229-78-8	Chloroallyl methenamine chloride	Cl/C=C\C[N+]12CN3CN(CN(C3)C1)C2.[Cl-]	Organic compounds	Organoheterocyclic compounds	Triazinanes	1,3,5-triazinanes
3990	-4.057719111721574	-4.047279270357016	1.344229121839323	1.35466897052299	336.95	-0.010439841364557445	51235-04-2	Hexazinone	CN(C)c1nc(=O)n(C2CCCCC2)c(=O)n1C	Organic compounds	Organic nitrogen compounds	Organonitrogen compounds	Amines
3991	-3.578459823759893	-3.693066173292994	1.8993600828116866	1.7847537255464192	337.4	0.11460634953310134	51240-95-0	2,4,4-Trimethylpentan-2-yl 2-ethyl-2-methylheptaneperoxoate	CCCCCC(C)(CC)C(=O)OOC(C)(C)CC(C)(C)C	Organic compounds	Organic acids and derivatives	Carboxylic acids and derivatives	Peroxycarboxylic acids and derivatives
3997	-4.207353640761602	-4.253370144661979	1.0577166605266544	1.0117001227975304	337.2	0.04601650390037637	51-28-5	2,4-Dinitrophenol	O=[N+]([O-])c1ccc(O)c([N+](=O)[O-])c1	Organic compounds	Benzenoids	Phenols	Nitrophenols
4000	-5.9144732780604645	-4.938383137217052	-0.3814769841947049	0.5946131291750932	337.2	-0.9760901408434126	51338-27-3	Methyl (RS)-2-[4-(2,4-dichlorophenoxy)phenoxy]propionate	COC(=O)C(C)Oc1ccc(Oc2ccc(Cl)cc2Cl)cc1	Organic compounds	Benzenoids	Benzene and substituted derivatives	Diphenylethers
4001	-4.451378777410348	-4.199134048308142	1.030576675009798	1.2828214181093576	337.4	-0.2522447291022054	51-34-3	Scopolamine	CN1C2CC(OC(=O)C(CO)c3ccccc3)CC1C1OC12	Organic compounds	Organic acids and derivatives	Hydroxy acids and derivatives	Beta hydroxy acids and derivatives
4004	-3.65285570012504	-3.8774939959599215	2.456745117720194	2.2321068197010807	337.35	0.2246382958348816	51357-74-5	4-amino-3,6-bis[(E)-2-[4-({4-chloro-6-[(3-sulfophenyl)amino]-1,3,5-triazin-2-yl}amino)-2-sulfophenyl]diazen-1-yl]-5-hydroxynaphthalene-2,7-disulfonic acid	Nc1c(N=Nc2ccc(Nc3nc(Cl)nc(Nc4cccc(S(=O)(=O)O)c4)n3)cc2S(=O)(=O)O)c(S(=O)(=O)O)cc2cc(S(=O)(=O)O)c(N=Nc3ccc(Nc4nc(Cl)nc(Nc5cccc(S(=O)(=O)O)c5)n4)cc3S(=O)(=O)O)c(O)c12	Organic compounds	Benzenoids	Naphthalenes	Naphthalene sulfonic acids and derivatives
4006	-4.496294484949105	-4.423277525297211	1.0703951430484269	1.1434121141174156	337.2	-0.07301695965189392	5137-55-3	Methyltrioctylammonium chloride	CCCCCCCC[N+](C)(CCCCCCCC)CCCCCCCC.[Cl-]	Organic compounds	Organic nitrogen compounds	Organonitrogen compounds	Quaternary ammonium salts
4013	-2.932592546485272	-3.340286045882621	2.335261778687584	1.9275682787331612	336.95	0.40769349939734933	51410-72-1	N,N,N-Trimethyl-3-[(2-methylacryloyl)amino]propan-1-aminium chloride	C=C(C)C(=O)NCCC[N+](C)(C)C.[Cl-]	Organic compounds	Organic nitrogen compounds	Organonitrogen compounds	Quaternary ammonium salts
4016	-3.650307015912992	-3.7922034285509434	1.523569494245795	1.3816730779247441	336.9	0.14189641263795139	5146-66-7	Citralva	CC(C)=CCCC(C)=CC#N	Organic compounds	Lipids and lipid-like molecules	Prenol lipids	Monoterpenoids
4020	-5.803045718623508	-4.0946094255392875	-0.5719917612917171	1.1364445382500696	337.2	-1.7084362930842207	51-52-5	6-Propyl-2-thiouracil	CCCc1cc(=O)[nH]c(=S)[nH]1	Organic compounds	Organoheterocyclic compounds	Diazines	Pyrimidines and pyrimidine derivatives
4021	-3.223036063145279	-3.8324415020311173	1.9566679341992252	1.3472625036906418	337.25	0.6094054388858385	51566-62-2	3,7-Dimethyloct-6-enenitrile	CC(C)=CCCC(C)CC#N	Organic compounds	Lipids and lipid-like molecules	Prenol lipids	Monoterpenoids
4023	-4.3856681928618615	-4.171222322640775	0.9766540308387477	1.1910999086498335	337.05	-0.21444587022108674	515851-08-8	N4-[3-(1H-imidazol-1-yl)propyl]-2-methylbenzene-1,4-diamine trihydrochloride	Cc1cc(NCCCn2ccnc2)ccc1N.Cl.Cl.Cl	Organic compounds	Benzenoids	Benzene and substituted derivatives	Toluenes
4024	-5.445849796464175	-3.709339639838352	0.1302853012925034	1.8667954617728486	337.3	-1.7365101566258234	5160-02-01 00:00:00	D&C Red 9	Cc1cc(N=Nc2c(O)ccc3ccccc23)c(S(=O)(=O)[O-])cc1Cl.Cc1cc(N=Nc2c(O)ccc3ccccc23)c(S(=O)(=O)[O-])cc1Cl.[Ba+2]	Organic compounds	Benzenoids	Naphthalenes	Naphthols and derivatives
4029	-4.188733642307685	-4.167445622515455	1.15419607733288	1.175484103628713	336.95	-0.021288019792230273	51707-55-2	Thidiazuron	O=C(Nc1ccccc1)Nc1cnns1	Organic compounds	Benzenoids	Benzene and substituted derivatives	N-phenylureas
4031	-3.1091911015394285	-4.290560544283795	2.411296361450384	1.2299269316034824	337.2	1.1813694427443666	51772-35-1	1-Naphthalenamine, N-[(1,1,3,3-tetramethylbutyl)phenyl]-	CC(C)(C)CC(C)(C)N(c1ccccc1)c1cccc2ccccc12	Organic compounds	Organic nitrogen compounds	Organonitrogen compounds	Amines
4035	-2.8998656915621432	-4.061829538168218	2.621679025763011	1.4597151808676208	337.15	1.1619638466060747	518-47-8	Fluorescein sodium	O=C1OC2(c3ccc([O-])cc3Oc3cc([O-])ccc32)c2ccccc21.[Na+].[Na+]	Organic compounds	Organoheterocyclic compounds	Benzopyrans	1-benzopyrans
4037	-4.251920369405745	-4.639376546808996	1.455958812219796	1.0685026469188972	336.85	0.38745617740325056	51851-37-7	Triethoxy((perfluorohexyl)ethyl)silane	CCO[Si](CCC(F)(F)C(F)(F)C(F)(F)C(F)(F)C(F)(F)C(F)(F)F)(OCC)OCC	Organic compounds	Organometallic compounds	Organometalloid compounds	Organosilicon compounds
4041	-3.337350534363027	-3.378784850666783	2.4112963614503844	2.3698620365948053	337.15	0.041434316303755825	51920-12-8	2-Naphthalenecarboxamide, N-(2,3-dihydro-2-oxo-1H-benzimidazol-5-yl)-3-hydroxy-4-[[2-methoxy-5-methyl-4-[(methylamino)sulfonyl]phenyl]azo]-	CNS(=O)(=O)c1cc(OC)c(N=Nc2c(O)c(C(=O)Nc3ccc4[nH]c(=O)[nH]c4c3)cc3ccccc23)cc1C	Organic compounds	Benzenoids	Naphthalenes	Naphthalenecarboxylic acids and derivatives
4042	-4.17871796883429	-3.5546686088707853	1.2415712162051344	1.8656205736839369	337.2	-0.6240493599635046	51981-21-6	Tetrasodium N,N-Bis(carboxymethyl)-L-glutamate	O=C([O-])CCC(C(=O)[O-])N(CC(=O)[O-])CC(=O)[O-].[Na+].[Na+].[Na+].[Na+]	Organic compounds	Organic acids and derivatives	Carboxylic acids and derivatives	Amino acids, peptides, and analogues
4046	-3.411441207546781	-3.424309172396476	1.8196612183007488	1.8067932602371315	336.95	0.012867964849694769	5205-93-6	N-(3-Dimethylaminopropyl)methacrylamide	C=C(C)C(=O)NCCCN(C)C	Organic compounds	Organic acids and derivatives	Carboxylic acids and derivatives	Carboxylic acid derivatives
4052	-3.5421888024773382	-4.331361098753651	1.929648368422733	1.1404760586071978	337.05	0.7891722962763126	522-75-8	Benzo[b]thiophen-3(2H)-one, 2-(3-oxobenzo[b]thien-2(3H)-ylidene)-	O=C1C(=C2Sc3ccccc3C2=O)Sc2ccccc21	Organic compounds	Organosulfur compounds	Thioethers	Aryl thioethers
4053	-4.052793173148417	-3.9439592796625194	2.0268315505902543	2.135665439714725	337.35	-0.10883389348589745	52301-70-9	1,4-Benzenedisulfonic acid, 2,2'-[1,2-ethenediylbis[(3-sulfo-4,1-phenylene)imino[6-(4-morpholinyl)-1,3,5-triazine-4,2-diyl]imino]]bis-, sodium salt (1:6)	O=S(=O)([O-])c1ccc(S(=O)(=O)[O-])c(Nc2nc(Nc3ccc(C=Cc4ccc(Nc5nc(Nc6cc(S(=O)(=O)[O-])ccc6S(=O)(=O)[O-])nc(N6CCOCC6)n5)cc4S(=O)(=O)[O-])c(S(=O)(=O)[O-])c3)nc(N3CCOCC3)n2)c1.[Na+].[Na+].[Na+].[Na+].[Na+].[Na+]	Organic compounds	Phenylpropanoids and polyketides	Stilbenes	Sulfonated stilbenes
4054	-5.308919420212863	-5.203349684810601	0.3104911635530445	0.41606090637811954	337.2	-0.10556973540226178	52315-07-8	Cypermethrin	CC1(C)C(C=C(Cl)Cl)C1C(=O)OC(C#N)c1cccc(Oc2ccccc2)c1	Organic compounds	Lipids and lipid-like molecules	Fatty Acyls	Fatty acid esters
4056	-4.030104279945106	-4.3013790857584695	1.341532412623155	1.0702576117965643	337.2	0.2712748058133636	5234-68-4	Carboxin	CC1=C(C(=O)Nc2ccccc2)SCCO1	Organic compounds	Benzenoids	Benzene and substituted derivatives	Anilides
4058	-4.4222436141562405	-3.5680958814153803	1.1173041784596849	1.971451900634205	337.1	-0.8541477327408602	52408-42-1	1,4-Bis(3-acryloxy-2-hydroxypropoxy)butane	C=CC(=O)OCC(O)COCCCCOCC(O)COC(=O)C=C	Organic compounds	Lipids and lipid-like molecules	Glycerolipids	Diradylglycerols
4061	-2.931735877736237	-3.217411235119066	2.4112963614503844	2.125621005698096	337.2	0.285675357382829	52479-58-0	Poly[oxy(methyl-1,2-ethanediyl)], .alpha.,.alpha.'-(2,2-dimethyl-1,3-propanediyl)bis[.omega.-hydroxy-	CC(C)(COCCCO)COCCCO	Organic compounds	Organic oxygen compounds	Organooxygen compounds	Ethers
4062	-4.044020267536874	-4.128193185283127	1.2569836696764314	1.1728107259241585	337.2	0.0841729177462529	52-51-7	Bronopol	O=[N+]([O-])C(Br)(CO)CO	Organic compounds	Organic 1,3-dipolar compounds	Allyl-type 1,3-dipolar organic compounds	Organic nitro compounds
4063	-3.8153013482411913	-3.2106315890797554	1.4774507762610525	2.082120534727193	337.2	-0.6046697591614358	52556-42-0	Sodium 3-(allyloxy)-2-hydroxypropanesulphonate	C=CCOCC(O)CS(=O)(=O)[O-].[Na+]	Organic compounds	Organic acids and derivatives	Organic sulfonic acids and derivatives	Organosulfonic acids and derivatives
4067	-3.509865422163842	-4.284950022329407	1.926626400306953	1.1515417910509265	337.15	0.7750846001655649	52605-52-4	1-(3-Chlorophenyl)-4-(3-chloropropyl)piperazine hydrochloride	Cl.ClCCCN1CCN(c2cccc(Cl)c2)CC1	Organic compounds	Organoheterocyclic compounds	Diazinanes	Piperazines
4069	-2.8779848196484723	-3.5455688521352364	2.321224404728794	1.6536403719566048	337.0	0.6675840324867641	5261-99-4	5-(Dimethyliminio)-3-hydroxypentanimidate--hydrogen chloride (1/1)	C[N+](C)=CCC(O)CC(=N)[O-].Cl	Organic compounds	Organic nitrogen compounds	Organonitrogen compounds	Imines
4070	-3.9072488293780894	-3.6464343924226434	1.8175609760242026	2.0783754224472064	336.95	-0.2608144369554459	52625-13-5	Poly[oxy(methyl-1,2-ethanediyl)], .alpha.-hydro-.omega.-hydroxy-, ether with D-glucitol (6:1)	OCCCOCC(OCCCO)C(OCCCO)C(OCCCO)C(COCCCO)OCCCO	Organic compounds	Organic oxygen compounds	Organooxygen compounds	Carbohydrates and carbohydrate conjugates
4073	-2.854033344027823	-3.2518386055160713	2.086094492634885	1.6882892385879618	336.9	0.39780526148824835	52636-67-6	Sulfamic acid, compd. with morpholine (1:1)	C1COCCN1.NS(=O)(=O)O	Organic compounds	Organoheterocyclic compounds	Oxazinanes	Morpholines
4074	-4.087398931131789	-5.107273349693943	1.505104257461788	0.4852298545504098	337.05	1.0198744185621544	52645-53-1	Permethrin	CC1(C)C(C=C(Cl)Cl)C1C(=O)OCc1cccc(Oc2ccccc2)c1	Organic compounds	Lipids and lipid-like molecules	Fatty Acyls	Fatty acid esters
4076	-3.7962668362066325	-3.4678686588620726	1.6404887825472787	1.9688869539395388	337.0	-0.3283981773445599	52663-87-3	N-(2-Carboxyethyl)-N-octyl-beta-alanine	CCCCCCCCN(CCC(=O)O)CCC(=O)O	Organic compounds	Organic acids and derivatives	Carboxylic acids and derivatives	Dicarboxylic acids and derivatives
4077	-4.596804774052984	-4.635585478755694	0.8138661917517018	0.7750854673486135	337.2	0.038780704702709556	52-68-6	Trichlorfon	COP(=O)(OC)C(O)C(Cl)(Cl)Cl	Organic compounds	Organic acids and derivatives	Organic phosphonic acids and derivatives	Phosphonic acid diesters
4080	-3.3631345317927006	-3.7555707470937336	1.771023443447143	1.378587232719158	337.2	0.392436215301033	527-60-6	2,4,6-Trimethylphenol	Cc1cc(C)c(O)c(C)c1	Organic compounds	Benzenoids	Phenols	Cresols
4081	-3.4389971960655585	-4.055726437665571	2.1851094960355617	1.568380257744535	337.1	0.6167292416000127	5280-66-0	C.I. Pigment Red 48:4	Cc1cc(S(=O)(=O)[O-])c(N=Nc2c([O-])c(C(=O)[O-])cc3ccccc23)cc1Cl.[H+].[Mn+2]	Organic compounds	Benzenoids	Naphthalenes	Naphthalenecarboxylic acids and derivatives
4082	-3.259271226904238	-3.46982349788876	2.5268083644606536	2.316256079646171	337.0	0.21055227098452178	5280-68-2	2-Naphthalenecarboxamide, N-(4-chloro-2,5-dimethoxyphenyl)-3-hydroxy-4-[[2-methoxy-5-[(phenylamino)carbonyl]phenyl]azo]-	COc1cc(NC(=O)c2cc3ccccc3c(N=Nc3cc(C(=O)Nc4ccccc4)ccc3OC)c2O)c(OC)cc1Cl	Organic compounds	Benzenoids	Naphthalenes	Naphthalenecarboxylic acids and derivatives
4084	-3.63042739039643	-3.6397259607192454	2.331776152379078	2.3224775753352396	337.1	0.009298570322815447	5280-80-8	C.I. Pigment Yellow 95	CC(=O)C(=NNc1cc(C(=O)Nc2cc(Cl)ccc2C)ccc1Cl)C(=O)Nc1cc(C)c(NC(=O)C(N=Nc2cc(C(=O)Nc3cc(Cl)ccc3C)ccc2Cl)C(C)=O)cc1C	Organic compounds	Benzenoids	Benzene and substituted derivatives	Anilides
4087	-4.393487222557791	-3.885912967644933	1.288417616213685	1.7959918877640901	337.15	-0.5075742549128583	52829-07-9	Bis(2,2,6,6-tetramethyl-4-piperidyl) sebacate	CC1(C)CC(OC(=O)CCCCCCCCC(=O)OC2CC(C)(C)NC(C)(C)C2)CC(C)(C)N1	Organic compounds	Lipids and lipid-like molecules	Fatty Acyls	Fatty acid esters
4089	-2.659035079144612	-3.1943448973147706	2.923410113107385	2.3881002944098997	336.95	0.5353098181701585	52846-56-7	Butanamide, N-(2,3-dihydro-2-oxo-1H-benzimidazol-5-yl)-2-[2-(4-nitrophenyl)diazenyl]-3-oxo-	CC(=O)C(=NNc1ccc([N+](=O)[O-])cc1)C(=O)Nc1ccc2[nH]c(=O)[nH]c2c1	Organic compounds	Organoheterocyclic compounds	Benzimidazoles
4090	-4.984173212228732	-4.4846656261318705	0.507867411367324	1.0073750063821443	337.3	-0.4995075860968612	5285-60-9	4,4'-Bis(sec-butylamino)diphenylmethane	CCC(C)Nc1ccc(Cc2ccc(NC(C)CC)cc2)cc1	Organic compounds	Benzenoids	Benzene and substituted derivatives	Diphenylmethanes
4093	-5.46482948247039	-5.484275153551519	0.23863901727398398	0.21919335367723108	337.05	0.01944567108112949	52918-63-5	Deltamethrin	CC1(C)C(C=C(Br)Br)C1C(=O)OC(C#N)c1cccc(Oc2ccccc2)c1	Organic compounds	Lipids and lipid-like molecules	Fatty Acyls	Fatty acid esters
4099	-3.2722047535878254	-3.39751479173042	1.9128867250918908	1.7875766861301536	337.0	0.12531003814259467	5307-14-2	2-Nitro-1,4-phenylenediamine	Nc1ccc(N)c([N+](=O)[O-])c1	Organic compounds	Benzenoids	Benzene and substituted derivatives	Nitrobenzenes
4102	-3.9842277895149523	-4.026504874058166	1.3151857978077697	1.2729087000298343	337.1	0.042277084543214105	53112-28-0	Pyrimethanil	Cc1cc(C)nc(Nc2ccccc2)n1	Organic compounds	Benzenoids	Benzene and substituted derivatives	Aniline and substituted anilines
4105	-8.980626687799258	-4.960101233236527	-3.5486649741803085	0.4718604711110153	337.0	-4.020525454562732	53-16-7	Estrone	CC12CCC3c4ccc(O)cc4CCC3C1CCC2=O	Organic compounds	Lipids and lipid-like molecules	Steroids and steroid derivatives	Estrane steroids
4106	-3.4709953989831535	-3.4079515291607216	1.6468556738872238	1.7098995396026944	337.1	-0.06304386982243182	53185-52-7	Propanamide, 3-methoxy-N,N-dimethyl-	COCCC(=O)N(C)C	Organic compounds	Organic acids and derivatives	Carboxylic acids and derivatives	Carboxylic acid derivatives
4108	-3.300332053249478	-3.364166370437817	2.4112963614503844	2.347462036046607	337.4	0.06383431718833865	53220-22-7	Peroxydicarbonic acid, C,C'-ditetradecyl ester	CCCCCCCCCCCCCCOC(=O)OOC(=O)OCCCCCCCCCCCCCC	Organic compounds	Organic acids and derivatives	Organic carbonic acids and derivatives
4113	-3.795116669121613	-4.315743827743221	1.854872060098328	1.334244926889267	337.2	0.520627158621608	53306-54-0	Bis(2-propylheptyl) phthalate	CCCCCC(CCC)COC(=O)c1ccccc1C(=O)OCC(CCC)CCCCC	Organic compounds	Benzenoids	Benzene and substituted derivatives	Benzoic acids and derivatives
4114	-2.7447437092021607	-3.6334014984046545	2.2053191763399194	1.3166613870474597	337.1	0.8886577892024938	5332-73-0	3-Methoxypropylamine	COCCCN	Organic compounds	Organic oxygen compounds	Organooxygen compounds	Ethers
4116	-2.798298384214469	-3.065329530709736	2.6767259646385373	2.4096948264867164	337.2	0.2670311464952668	5333-42-6	2-Octyl-1-dodecanol	CCCCCCCCCCC(CO)CCCCCCCC	Organic compounds	Lipids and lipid-like molecules	Fatty Acyls	Fatty alcohols
4118	-4.674477085657606	-4.673018301171001	0.5357959419142619	0.5372547274883752	337.05	-0.0014587844866049693	533-74-4	Dazomet	CN1CSC(=S)N(C)C1	Organic compounds	Organoheterocyclic compounds	Thiadiazinanes
4122	-2.748269685095877	-3.168989623630403	2.2112963615420504	1.790576434205402	337.3	0.42071993853452616	534-03-2	1,3-Propanediol, 2-amino-	NC(CO)CO	Organic compounds	Organic nitrogen compounds	Organonitrogen compounds	Amines
4126	-3.041249042196324	-3.9247594802311547	2.3762442406357773	1.4927338007064015	337.3	0.8835104380348309	53423-65-7	Benzenesulfonic acid, 2,4,5-trichloro-, sodium salt	O=S(=O)([O-])c1cc(Cl)c(Cl)cc1Cl.[Na+]	Organic compounds	Benzenoids	Benzene and substituted derivatives	Benzenesulfonic acids and derivatives
4129	-3.2932538896992	-4.455310208971693	2.141938864367874	0.9798825366572315	337.1	1.162056319272493	53585-53-8	1,1'-[(3-Methyl-1,2-phenylene)bis(methylene)]dibenzene	Cc1cccc(Cc2ccccc2)c1Cc1ccccc1	Organic compounds	Benzenoids	Benzene and substituted derivatives	Diphenylmethanes
4137	-2.957783668778568	-3.3704493782250737	2.149856988799288	1.737191281024882	336.85	0.4126657094465056	53716-82-8	(1S,5R)-6,8-Dioxabicyclo[3.2.1]octan-4-one	O=C1CCC2COC1O2	Organic compounds	Organoheterocyclic compounds	Oxepanes
4138	-2.740923933547411	-3.2362499381199887	2.556411920988052	2.0610859124591756	336.95	0.4953260045725778	53767-93-4	2,6-Dimethyloct-7-en-2-yl acetate	C=CC(C)CCCC(C)(C)OC(C)=O	Organic compounds	Organic acids and derivatives	Carboxylic acids and derivatives	Carboxylic acid derivatives
4139	-4.768385239086737	-4.287148177858113	0.7712252401961802	1.2524622941362415	337.45	-0.4812370612286241	53770-52-8	Zinc(2+) 3,5-bis(1-phenylethyl)salicylate	CC(c1ccccc1)c1cc(C(=O)[O-])c(O)c(C(C)c2ccccc2)c1.CC(c1ccccc1)c1cc(C(=O)[O-])c(O)c(C(C)c2ccccc2)c1.[Zn+2]	Organic compounds	Phenylpropanoids and polyketides	Diarylheptanoids	Linear diarylheptanoids
4144	-4.280911462704736	-4.43168621557615	1.127913388256052	0.9771386238116845	337.15	0.1507747528714134	5384-21-4	Phenol, 4,4'-methylenebis[2,6-dimethyl-	Cc1cc(Cc2cc(C)c(O)c(C)c2)cc(C)c1O	Organic compounds	Benzenoids	Benzene and substituted derivatives	Diphenylmethanes
4148	-3.4778202939097214	-3.763765968134998	2.2921991358279667	2.0062534658713056	337.3	0.28594567422527684	53894-23-8	Triisononyl trimellitate	CC(C)CCCCCCOC(=O)c1ccc(C(=O)OCCCCCCC(C)C)c(C(=O)OCCCCCCC(C)C)c1	Organic compounds	Benzenoids	Benzene and substituted derivatives	Benzoic acids and derivatives
4149	-3.6723098132914367	-3.5232963077922497	1.51021040381436	1.6592239082418232	337.2	-0.14901350549918702	5392-40-5	3,7-Dimethyl-2,6-octadienal	CC(C)=CCCC(C)=CC=O	Organic compounds	Lipids and lipid-like molecules	Prenol lipids	Monoterpenoids
4156	-3.2707240969659575	-3.283241412262312	2.411296361450385	2.3987790501146558	337.1	0.012517315296354692	540-10-3	Palmityl palmitate	CCCCCCCCCCCCCCCCOC(=O)CCCCCCCCCCCCCCC	Organic compounds	Lipids and lipid-like molecules	Fatty Acyls	Fatty acid esters
4163	-3.205247415854919	-4.380733927592012	2.4112963614503844	1.2358098275790805	337.3	1.1754865117370934	54079-53-7	Propanedinitrile, [[4-[[2-(4-cyclohexylphenoxy)ethyl]ethylamino]-2-methylphenyl]methylene]-	CCN(CCOc1ccc(C2CCCCC2)cc1)c1ccc(C=C(C#N)C#N)c(C)c1	Organic compounds	Benzenoids	Phenol ethers
4165	-3.0265295227070435	-4.041901199056203	2.62176216691424	1.6063904955716564	337.2	1.0153716763491594	540-97-6	Dodecamethylcyclohexasiloxane	C[Si]1(C)O[Si](C)(C)O[Si](C)(C)O[Si](C)(C)O[Si](C)(C)O[Si](C)(C)O1	Organic compounds	Organometallic compounds	Organometalloid compounds	Organosilicon compounds
4172	-3.7848239687981193	-3.188994671494	1.4990604513714167	2.094889744758587	337.0	-0.5958292973041193	5413-60-5	3a,4,5,6,7,7a-Hexahydro-1H-4,7-methanoinden-6-yl acetate	CC(=O)OC1CC2CC1C1CC=CC21	Organic compounds	Lipids and lipid-like molecules	Prenol lipids	Monoterpenoids
4175	-3.363029037430993	-3.014801434406643	1.744909799266233	2.0931373984038046	337.0	-0.3482276030243501	541-85-5	5-Methyl-3-heptanone	CCC(=O)CC(C)CC	Organic compounds	Organic oxygen compounds	Organooxygen compounds	Carbonyl compounds
4179	-3.710957487349616	-3.4900396342854187	1.4293053709368018	1.6502232384495361	336.9	-0.2209178530641971	54-21-7	Sodium salicylate	O=C([O-])c1ccccc1O.[Na+]	Organic compounds	Benzenoids	Benzene and substituted derivatives	Benzoic acids and derivatives
4180	-2.647309104394413	-2.9379866776037087	2.3531987231282097	2.0625211406488977	337.15	0.29067757320929566	542-28-9	Tetrahydro-2H-pyran-2-one	O=C1CCCCO1	Organic compounds	Organoheterocyclic compounds	Lactones	Delta valerolactones
4186	-3.3616287507418425	-3.977562217380334	2.3109530296287377	1.6950195663049599	337.0	0.6159334666384915	54299-17-1	Methanone, 1,4-phenylenebis[(4-phenoxyphenyl)-	O=C(c1ccc(Oc2ccccc2)cc1)c1ccc(C(=O)c2ccc(Oc3ccccc3)cc2)cc1	Organic compounds	Benzenoids	Benzene and substituted derivatives	Benzophenones
4190	-7.881027221917745	-5.460727556069209	-2.194574181361322	0.22572547145421132	337.25	-2.4202996658485363	5436-43-1	2,2',4,4'-Tetrabromodiphenyl ether	Brc1ccc(Oc2ccc(Br)cc2Br)c(Br)c1	Organic compounds	Benzenoids	Benzene and substituted derivatives	Diphenylethers
4192	-4.575800991099126	-3.5510818805583484	0.7170086743181637	1.7417277775732216	337.25	-1.024719110540778	54381-16-7	2,2'-[(4-Aminophenyl)imino]bisethanol sulfate	Nc1ccc(N(CCO)CCO)cc1.O=S(=O)(O)O	Organic compounds	Organic nitrogen compounds	Organonitrogen compounds	Amines
4194	-3.2699134561264964	-3.75189159335144	2.467739485611192	1.9857613556420741	337.2	0.48197813722494365	54395-52-7	1H-Isoindole-1,3(2H)-dione, 5,5'-[(1-methylethylidene)bis(4,1-phenyleneoxy)]bis[2-methyl-	CN1C(=O)c2ccc(Oc3ccc(C(C)(C)c4ccc(Oc5ccc6c(c5)C(=O)N(C)C6=O)cc4)cc3)cc2C1=O	Organic compounds	Benzenoids	Benzene and substituted derivatives	Diphenylmethanes
4195	-2.9991607212997065	-3.3439316175570006	2.200279039261382	1.8555081483810507	337.15	0.3447708962572942	544-01-4	Isoamyl ether	CC(C)CCOCCC(C)C	Organic compounds	Organic oxygen compounds	Organooxygen compounds	Ethers
4197	-3.2565457336788293	-3.4895597113142096	2.0089301131856185	1.7759161371961412	337.15	0.23301397763538034	54423-67-5	Vinyl neononanoate	C=COC(=O)CCCCC(C)(C)C	Organic compounds	Lipids and lipid-like molecules	Fatty Acyls	Fatty acid esters
4200	-2.898857123385689	-2.976635816218278	2.456111365939759	2.3783326758769703	337.0	0.07777869283258942	544-76-3	Hexadecane	CCCCCCCCCCCCCCCC	Organic compounds	Hydrocarbons	Saturated hydrocarbons	Alkanes
4206	-6.395929853095566	-5.408086734682422	-0.8695854055640933	0.11825768984281063	337.1	-0.987843118413144	54593-83-8	Chlorethoxyfos	CCOP(=S)(OCC)OC(Cl)C(Cl)(Cl)Cl	Organic compounds	Organic acids and derivatives	Organic thiophosphoric acids and derivatives	Thiophosphoric acid esters
4208	-3.45433506210639	-3.6356573261696745	1.7966481816912079	1.6153259195756149	337.25	0.18132226406328433	5462-06-06 00:00:00	3-(4-Methoxyphenyl)-2-methylpropanal	COc1ccc(CC(C)C=O)cc1	Organic compounds	Benzenoids	Benzene and substituted derivatives	Phenylpropanes
4210	-3.583504024645953	-3.940877530166513	2.315872110573136	1.9584985946752904	337.25	0.35737350552056	546-56-5	Octaphenylcyclotetrasiloxane	c1ccc([Si]2(c3ccccc3)O[Si](c3ccccc3)(c3ccccc3)O[Si](c3ccccc3)(c3ccccc3)O[Si](c3ccccc3)(c3ccccc3)O2)cc1	Organic compounds	Benzenoids	Benzene and substituted derivatives
4214	-3.243522366030393	-3.306648772942219	2.574411699829523	2.5112853002024935	337.15	0.06312640691182603	5468-75-7	Butanamide, 2,2'-[(3,3'-dichloro[1,1'-biphenyl]-4,4'-diyl)bis(azo)]bis[N-(2-methylphenyl)-3-oxo-	CC(=O)C(=NNc1ccc(-c2ccc(NN=C(C(C)=O)C(=O)Nc3ccccc3C)c(Cl)c2)cc1Cl)C(=O)Nc1ccccc1C	Organic compounds	Benzenoids	Benzene and substituted derivatives	Biphenyls and derivatives
4227	-4.198262192991149	-4.00351474681302	1.2071763787944592	1.4019238232005018	337.2	-0.19474744617812867	5495-84-1	2-(Propan-2-yl)-9H-thioxanthen-9-one	CC(C)c1ccc2sc3ccccc3c(=O)c2c1	Organic compounds	Organoheterocyclic compounds	Thiochromenes
4229	-8.578271490529493	-4.401505144759625	-3.00828461662967	1.1684817393561036	337.15	-4.1767663457698685	54965-24-1	Tamoxifen citrate	CC/C(=C(\c1ccccc1)c1ccc(OCCN(C)C)cc1)c1ccccc1.O=C(O)CC(O)(CC(=O)O)C(=O)O	Organic compounds	Phenylpropanoids and polyketides	Stilbenes
4230	-3.10863451804636	-3.1246516509796383	2.300185250345744	2.2841681185422846	337.0	0.016017132933278333	54982-83-1	1,4-Dioxacyclohexadecane-5,16-dione	O=C1CCCCCCCCCCC(=O)OCCO1	Organic compounds	Phenylpropanoids and polyketides	Macrolides and analogues
4231	-3.6167157169519433	-3.407358991344517	1.5771571160625686	1.7865138357282295	336.9	-0.20935672560742624	5502-75-0	unnamed [5502-75-0]	CC(C)C1CCC(CO)CC1	Organic compounds	Lipids and lipid-like molecules	Prenol lipids	Monoterpenoids
4233	-3.9732834945663185	-3.625281088976075	1.2339737641500212	1.581976163598633	337.3	-0.3480024055902433	550-44-7	N-Methylphthalimide	CN1C(=O)c2ccccc2C1=O	Organic compounds	Organoheterocyclic compounds	Isoindoles and derivatives	Isoindolines
4239	-5.408756818599322	-4.559975890937065	0.1194178637813486	0.9681987976512518	337.05	-0.8487809276622569	55179-31-2	Bitertanol	CC(C)(C)C(O)C(Oc1ccc(-c2ccccc2)cc1)n1cncn1	Organic compounds	Benzenoids	Benzene and substituted derivatives	Biphenyls and derivatives
4240	-3.482549876438265	-3.5536831796069963	2.267845880371713	2.1967125747917464	337.05	0.07113330316873112	55184-72-0	Butanedioic acid, sulfo-, 1,4-diisotridecyl ester, sodium salt	CC(C)CCCCCCCCCCOC(=O)CC(C(=O)OCCCCCCCCCCC(C)C)S(=O)(=O)[O-].[Na+]	Organic compounds	Lipids and lipid-like molecules	Fatty Acyls	Fatty acid esters
4241	-3.210303618239235	-3.414462224711138	2.4112963614503844	2.2071377661043785	337.1	0.20415860647190298	5521-31-3	C.I. Pigment Red 179	CN1C(=O)c2ccc3c4ccc5c6c(ccc(c7ccc(c2c37)C1=O)c64)C(=O)N(C)C5=O	Organic compounds	Benzenoids	Phenanthrenes and derivatives
4242	-4.816680335438782	-4.929633973081824	0.6542737858948662	0.5413201283787308	337.0	0.11295363764304156	55219-65-3	Triadimenol	CC(C)(C)C(O)C(Oc1ccc(Cl)cc1)n1cncn1	Organic compounds	Benzenoids	Phenol ethers
4244	-4.37442002040237	-4.3424379901374	1.1483709885309534	1.1803530244353868	337.05	-0.03198203026497026	55283-68-6	Ethalfluralin	C=C(C)CN(CC)c1c([N+](=O)[O-])cc(C(F)(F)F)cc1[N+](=O)[O-]	Organic compounds	Benzenoids	Benzene and substituted derivatives	Aniline and substituted anilines
4252	-5.689051043500881	-5.63046676096903	-0.24448322217896773	-0.18589896065790618	337.1	-0.058584282531850995	55-38-9	Fenthion	COP(=S)(OC)Oc1ccc(SC)c(C)c1	Organic compounds	Organic acids and derivatives	Organic thiophosphoric acids and derivatives	Thiophosphoric acid esters
4253	-4.8996513390015055	-4.425057701988402	0.5325560667085575	1.007149719370983	337.1	-0.4745936370131032	5538-94-3	Dioctyldimethylammonium chloride	CCCCCCCC[N+](C)(C)CCCCCCCC.[Cl-]	Organic compounds	Organic nitrogen compounds	Organonitrogen compounds	Quaternary ammonium salts
4254	-4.361559909094847	-4.601197022689847	1.0872901215028958	0.8476530210753437	337.15	0.23963711359500017	55406-53-6	3-Iodo-2-propynyl-N-butylcarbamate	CCCCNC(=O)OCC#CI	Organic compounds	Organic acids and derivatives	Carboxylic acids and derivatives	Amino acids, peptides, and analogues
4261	-3.226657716460584	-3.3682164311046803	2.723464118200804	2.5819053974102486	337.05	0.1415587146440962	555-43-1	Glyceryl tristearate	CCCCCCCCCCCCCCCCCC(=O)OCC(COC(=O)CCCCCCCCCCCCCCCCC)OC(=O)CCCCCCCCCCCCCCCCC	Organic compounds	Lipids and lipid-like molecules	Glycerolipids	Triradylcglycerols
4262	-4.672350713812296	-3.7885042793870163	0.4181013347487685	1.301947762778613	337.15	-0.8838464344252799	55-55-0	N-Methyl-p-aminophenol sulfate	CNc1ccc(O)cc1.CNc1ccc(O)cc1.O=S(=O)(O)O	Organic compounds	Organic nitrogen compounds	Organonitrogen compounds	Amines
4267	-4.514202025498642	-4.367466061429068	0.841986422537133	0.9887223719637095	337.2	-0.146735964069574	55-63-0	Trinitroglycerin	O=[N+]([O-])OCC(CO[N+](=O)[O-])O[N+](=O)[O-]	Organic compounds	Organic oxygen compounds	Organic oxoanionic compounds	Organic nitrates
4268	-4.225289499847296	-3.4780735170906474	0.6444056112805077	1.3916215913754477	337.35	-0.7472159827566487	556-52-5	Glycidol	OCC1CO1	Organic compounds	Organoheterocyclic compounds	Epoxides
4269	-4.58768683999619	-3.983364126210669	0.2763493427295853	0.8806720445153811	337.0	-0.6043227137855207	556-61-6	Methyl isothiocyanate	CN=C=S	Organic compounds	Organosulfur compounds	Isothiocyanates
4270	-3.708569054208678	-3.556316147880891	1.763631376356924	1.9158842757203929	337.15	-0.15225290632778732	556-67-2	Octamethylcyclotetrasiloxane	C[Si]1(C)O[Si](C)(C)O[Si](C)(C)O[Si](C)(C)O1	Organic compounds	Organometallic compounds	Organometalloid compounds	Organosilicon compounds
4271	-3.313100818672337	-3.5829891470663475	2.5999168038782807	2.33002847050576	337.15	0.26988832839401056	5567-15-7	C.I. Pigment Yellow 83	COc1cc(NC(=O)C(=NNc2ccc(-c3ccc(NN=C(C(C)=O)C(=O)Nc4cc(OC)c(Cl)cc4OC)c(Cl)c3)cc2Cl)C(C)=O)c(OC)cc1Cl	Organic compounds	Benzenoids	Benzene and substituted derivatives	Biphenyls and derivatives
4273	-2.9839165978000577	-3.258616995511665	2.033404783641952	1.758704381783712	337.2	0.27470039771160737	556-88-7	Nitroguanidine	N=C(N)N[N+](=O)[O-]	Organic compounds	Organic nitrogen compounds	Organonitrogen compounds	Guanidines
4285	-3.6399949550009323	-3.5772748289763334	2.331776152379078	2.394496272937963	337.2	-0.06272012602459887	5580-57-4	Benzamide, 3,3'-[(2-chloro-5-methyl-1,4-phenylene)bis[imino(1-acetyl-2-oxo-2,1-ethanediyl)-2,1-diazenediyl]]bis[4-chloro-N-(3-chloro-2-methylphenyl)-	CC(=O)C(=NNc1cc(C(=O)Nc2cccc(Cl)c2C)ccc1Cl)C(=O)Nc1cc(C)c(NC(=O)C(N=Nc2cc(C(=O)Nc3cccc(Cl)c3C)ccc2Cl)C(C)=O)cc1Cl	Organic compounds	Benzenoids	Benzene and substituted derivatives	Anilides
4288	-3.3791676566906674	-3.926514880389213	2.4283267812120837	1.880979547933169	337.3	0.5473472236985457	5590-18-1	Pigment Yellow 110	O=C1N=C(Nc2ccc(N=C3NC(=O)c4c(Cl)c(Cl)c(Cl)c(Cl)c43)cc2)c2c(Cl)c(Cl)c(Cl)c(Cl)c21	Organic compounds	Organoheterocyclic compounds	Isoindoles and derivatives	Isoindolines
4294	-6.056491901268861	-5.4248432358339125	-0.5479123591220103	0.08373628127201846	337.1	-0.6316486654349482	5598-13-0	Chlorpyrifos-methyl	COP(=S)(OC)Oc1nc(Cl)c(Cl)cc1Cl	Organic compounds	Organic acids and derivatives	Organic thiophosphoric acids and derivatives	Thiophosphoric acid esters
4295	-3.2239929771000098	-3.834865618343308	2.3754916270907547	1.7646189737426776	337.2	0.6108726412432981	56038-13-2	Sucralose	OCC1OC(OC2(CCl)OC(CCl)C(O)C2O)C(O)C(O)C1Cl	Organic compounds	Organic oxygen compounds	Organooxygen compounds	Carbohydrates and carbohydrate conjugates
4297	-4.185488846393465	-4.131789952447299	1.2684392186064388	1.3221380716631652	337.2	-0.05369889394616578	5613-46-7	4,4'-Propane-2,2-diylbis(2,6-dimethylphenol)	Cc1cc(C(C)(C)c2cc(C)c(O)c(C)c2)cc(C)c1O	Organic compounds	Benzenoids	Benzene and substituted derivatives	Diphenylmethanes
4298	-4.569122766285566	-4.385137672738351	1.0055056798846425	1.1894907536489476	337.0	-0.18398509354721515	561-41-1	4,4'-Bis(dimethylamino)-4''-(methylamino)trityl alcohol	CNc1ccc(C(O)(c2ccc(N(C)C)cc2)c2ccc(N(C)C)cc2)cc1	Organic compounds	Benzenoids	Triphenyl compounds
4299	-3.2683577882968025	-3.124785967829474	1.7323408635551147	1.8759126889820081	337.15	-0.14357182046732841	5614-37-9	Cyclopentane, methoxy-	COC1CCCC1	Organic compounds	Organic oxygen compounds	Organooxygen compounds	Ethers
4300	-4.2318344873343285	-3.7581483710307517	0.8861754749739543	1.3598615836475114	337.25	-0.4736861163035768	56-18-8	Norspermidine	NCCCNCCCN	Organic compounds	Organic nitrogen compounds	Organonitrogen compounds	Amines
4302	-4.09288158010749	-4.1819873111096015	1.094139697011195	1.0050339677582625	337.1	0.08910573100211128	56-23-5	Carbon tetrachloride	ClC(Cl)(Cl)Cl	Organic compounds	Organohalogen compounds	Alkyl halides	Halomethanes
4307	-5.978808224549234	-5.765180275343196	-0.3939265642185723	-0.18029859962516082	337.25	-0.213627949206038	563-12-2	Ethion	CCOP(=S)(OCC)SCSP(=S)(OCC)OCC	Organic compounds	Organic acids and derivatives	Organic dithiophosphoric acids and derivatives	Dithiophosphate O-esters
4309	-3.648174917477624	-3.746552570474857	1.3087279254867916	1.2103502718097094	337.1	0.09837765299723289	563-47-3	3-Chloro-2-methylpropene	C=C(C)CCl	Organic compounds	Organohalogen compounds	Organochlorides
4310	-4.144429027874466	-4.082918323245911	1.5472561648903245	1.6087668828391557	337.15	-0.06151070462855479	56358-09-9	N-(2-ethylhexyl)-1-({2-methyl-4-[(2-methylphenyl)diazenyl]phenyl}diazenyl)-1,2-dihydronaphthalen-1-amine	CCCCC(CC)CNc1ccc2ccccc2c1N=Nc1ccc(N=Nc2ccccc2C)cc1C	Organic compounds	Organoheterocyclic compounds	Azobenzenes
4313	-2.908594833028734	-3.6287343953013425	2.3932812122444207	1.6731416541239166	337.2	0.7201395622726086	56375-79-2	N,N-Dibutyl-N-methylbutan-1-aminium chloride	CCCC[N+](C)(CCCC)CCCC.[Cl-]	Organic compounds	Organic nitrogen compounds	Organonitrogen compounds	Quaternary ammonium salts
4318	-5.410623102888214	-4.829881454773835	0.0839363654705189	0.6646780336899376	337.15	-0.5807416481143788	56425-91-3	Flurprimidol	CC(C)C(O)(c1ccc(OC(F)(F)F)cc1)c1cncnc1	Organic compounds	Benzenoids	Benzene and substituted derivatives	Phenylpropanes
4322	-3.3313412822561346	-3.58601538659034	2.094023360746928	1.8393492560312772	337.1	0.25467410433420534	56467-43-7	unnamed [56467-43-7]	C=C(C)C(=O)Oc1ccc(C(=O)c2ccccc2)cc1	Organic compounds	Benzenoids	Benzene and substituted derivatives	Benzophenones
4323	-12.793227563028976	-5.034798990100624	-7.364516253185089	0.39391233341709303	337.0	-7.758428572928352	56-53-1	Diethylstilbestrol	CC=C(c1ccc(O)cc1)C(CC)c1ccc(O)cc1	Organic compounds	Phenylpropanoids and polyketides	Stilbenes
4324	-3.2052557392813483	-3.117265493544002	1.8672735466895365	1.9552637812216986	337.0	-0.08799024573734648	56539-66-3	3-Methoxy-3-methylbutan-1-ol	COC(C)(C)CCO	Organic compounds	Organic oxygen compounds	Organooxygen compounds	Ethers
4326	-3.6010781870124147	-3.616966971026654	2.108846115423672	2.0929573380390343	337.25	0.01588878401423921	56554-53-1	Propane-1,2,3-triyl tris(3,5,5-trimethylhexanoate)	CC(CC(=O)OCC(COC(=O)CC(C)CC(C)(C)C)OC(=O)CC(C)CC(C)(C)C)CC(C)(C)C	Organic compounds	Lipids and lipid-like molecules	Glycerolipids	Triradylcglycerols
4331	-3.360669698032332	-4.1474133705763325	2.315872110573136	1.5291284353146302	337.15	0.7867436725440005	56706-10-6	3,14-Dioxa-8,9-dithia-4,13-disilahexadecane, 4,4,13,13-tetraethoxy-	CCO[Si](CCCSSCCC[Si](OCC)(OCC)OCC)(OCC)OCC	Organic compounds	Organometallic compounds	Organometalloid compounds	Organosilicon compounds
4332	-7.149756914843048	-5.032088899239556	-1.590124352671548	0.5275436715268916	337.25	-2.117668015603493	56-72-4	Coumaphos	CCOP(=S)(OCC)Oc1ccc2c(C)c(Cl)c(=O)oc2c1	Organic compounds	Phenylpropanoids and polyketides	Coumarins and derivatives
4335	-3.013921478334123	-3.299371095434104	2.110266365786404	1.824816745170729	337.25	0.2854496170999812	56-84-8	L-Aspartic acid	NC(CC(=O)O)C(=O)O	Organic compounds	Organic acids and derivatives	Carboxylic acids and derivatives	Amino acids, peptides, and analogues
4341	-4.269495867026226	-3.9092685854760747	0.9073041610126686	1.2675314518509417	337.1	-0.36022728155015127	56-93-9	Benzyltrimethylammonium chloride	C[N+](C)(C)Cc1ccccc1.[Cl-]	Organic compounds	Benzenoids	Benzene and substituted derivatives	Alkyldimethylbenzylammonium halides
4346	-3.9261604604164324	-4.685926148243587	1.070167298121834	0.31040160442257764	337.0	0.759765687827155	57-06-7	Allyl isothiocyanate	C=CCN=C=S	Organic compounds	Organosulfur compounds	Isothiocyanates
4362	-3.3528634004407527	-3.0869915017355347	1.8408871328986929	2.1067590221174095	337.2	-0.265871898705218	5726-19-2	2-methylcyclohexyl acetate	CC(=O)OC1CCCCC1C	Organic compounds	Organic acids and derivatives	Carboxylic acids and derivatives	Carboxylic acid derivatives
4363	-2.9212273140636524	-3.1889639383792883	2.348826993244209	2.0810903746761	337.25	0.26773662431563583	57352-34-8	unnamed [57352-34-8]	CCc1ccc(S(=O)(=O)O)cc1	Organic compounds	Benzenoids	Benzene and substituted derivatives	Benzenesulfonic acids and derivatives
4367	-4.334108353845253	-3.9881493984026477	1.067762417962511	1.4137213683294823	337.35	-0.34595895544260546	57-41-0	5,5-Diphenylhydantoin	O=C1NC(=O)C(c2ccccc2)(c2ccccc2)N1	Organic compounds	Organoheterocyclic compounds	Azolidines	Imidazolidines
4373	-2.073560280521704	-2.7409707589229177	2.807795840851381	2.140385365971309	337.35	0.6674104784012136	57-55-6	1,2-Propylene glycol	CC(O)CO	Organic compounds	Organic oxygen compounds	Organooxygen compounds	Alcohols and polyols
4375	-3.066421484703136	-3.8950391100935975	2.6928398211912574	1.864222176271196	337.2	0.8286176253904616	57583-54-7	Resorcinol bis(diphenyl phosphate)	O=P(Oc1ccccc1)(Oc1ccccc1)Oc1cccc(OP(=O)(Oc2ccccc2)Oc2ccccc2)c1	Organic compounds	Organic acids and derivatives	Organic phosphoric acids and derivatives	Phosphate esters
4376	-4.444093624380095	-3.455940355565017	0.6428602848538953	1.6310135458889152	337.05	-0.9881532688150778	576-26-1	2,6-Dimethylphenol	Cc1cccc(C)c1O	Organic compounds	Benzenoids	Phenols	Cresols
4379	-3.3752007315311645	-4.108493012761362	1.9597513679907486	1.2264590846971388	337.05	0.7332922812301974	5766-67-6	(Ethylenedinitrilo)tetraacetonitrile	N#CCN(CC#N)CCN(CC#N)CC#N	Organic compounds	Organic nitrogen compounds	Organonitrogen compounds	Amines
4380	-3.6813954164153015	-3.7731505187374923	1.9614695780445994	1.869714471723554	337.25	0.09175510232219075	57693-14-8	Chromate(3-), bis[3-(hydroxy-.kappa.O)-4-[[2-(hydroxy-.kappa.O)-1-naphthalenyl]azo-.kappa.N1]-7-nitro-1-naphthalenesulfonato(3-)]-, trisodium	O=[N+]([O-])c1ccc2c(N=Nc3c([O-])ccc4ccccc34)c([O-])cc(S(=O)(=O)[O-])c2c1.O=[N+]([O-])c1ccc2c(N=Nc3c([O-])ccc4ccccc34)c([O-])cc(S(=O)(=O)[O-])c2c1.[Cr+3].[Na+].[Na+].[Na+]	Organic compounds	Benzenoids	Naphthalenes	1,1'-azonaphthalenes
4381	-3.119845405002339	-3.5891693522832697	2.5060676446395216	2.0367436953970808	337.25	0.46932394728093074	577-11-7	Docusate sodium	CCCCC(CC)COC(=O)CC(C(=O)OCC(CC)CCCC)S(=O)(=O)[O-].[Na+]	Organic compounds	Lipids and lipid-like molecules	Fatty Acyls	Fatty acid esters
4383	-3.541331135118601	-4.178515457193528	2.107814774134088	1.4706304758458302	337.25	0.6371843220749271	57741-47-6	2-Naphthalenesulfonic acid, 6-amino-5-[2-[4-chloro-2-(trifluoromethyl)phenyl]diazenyl]-4-hydroxy-, sodium salt (1:1)	Nc1ccc2cc(S(=O)(=O)[O-])cc(O)c2c1N=Nc1ccc(Cl)cc1C(F)(F)F.[Na+]	Organic compounds	Benzenoids	Naphthalenes	Naphthalene sulfonic acids and derivatives
4385	-4.527632235743478	-4.486838340688951	1.2404113557612255	1.2812052447500808	337.15	-0.04079389505452635	577953-88-9	unnamed [577953-88-9]	C1CCC(NC2CCCCC2)CC1.CC(C)(O)c1ccccc1CCC(SCC1(CC(=O)O)CC1)c1cccc(/C=C/c2ccc3ccc(Cl)cc3n2)c1	Organic compounds	Phenylpropanoids and polyketides	Linear 1,3-diarylpropanoids
4388	-3.9169394063555827	-3.931529685125722	1.5291875035446147	1.514597246015552	337.0	0.01459027877013952	57837-19-1	Metalaxyl	COCC(=O)N(c1c(C)cccc1C)C(C)C(=O)OC	Organic compounds	Organic acids and derivatives	Carboxylic acids and derivatives	Amino acids, peptides, and analogues
4393	-4.356936983217273	-3.944001498576239	1.227977432616244	1.6409129151643587	337.2	-0.412935484641034	57960-19-7	Acequinocyl	CCCCCCCCCCC=Cc1c(OC(C)=O)c(O)c2ccccc2c1O	Organic compounds	Benzenoids	Naphthalenes	Naphthols and derivatives
4396	-4.524079050582538	-3.893315190068866	0.7729851562989638	1.4037490092850637	337.5	-0.6307638605136718	57966-95-7	Cymoxanil	CCNC(=O)NC(=O)C(C#N)=NOC	Organic compounds	Organic acids and derivatives	Organic carbonic acids and derivatives	Ureas
4397	-4.564532347565084	-3.782343523671185	0.7237034598444606	1.5058922715854846	337.0	-0.782188823893899	58-08-2	Caffeine	Cn1c(=O)c2c(ncn2C)n(C)c1=O	Organic compounds	Organoheterocyclic compounds	Imidazopyrimidines	Purines and purine derivatives
4403	-4.295481238065901	-4.194477153267118	1.1413315683839147	1.2423356609131222	337.1	-0.10100408479878276	58190-57-1	5-ethyl-2,8-dimethyl-5-[(propan-2-ylideneamino)oxy]-4,6-dioxa-3,7-diaza-5-silanona-2,7-diene	CC[Si](ON=C(C)C)(ON=C(C)C)ON=C(C)C	Organic compounds	Organometallic compounds	Organometalloid compounds	Organosilicon compounds
4404	-4.350129811792454	-4.191562585342197	1.2007769785024696	1.3593442051124018	337.4	-0.15856722645025645	58190-62-8	2-Pentanone, O,O',O''-(ethenylsilylidyne)trioxime	C=C[Si](ON=C(C)CCC)(ON=C(C)CCC)ON=C(C)CCC	Organic compounds	Organometallic compounds	Organometalloid compounds	Organosilicon compounds
4406	-4.535531109962776	-4.120473260481299	0.6411561710066171	1.0562140273217688	337.05	-0.41505784948147717	583-39-1	2-Mercaptobenzimidazole	S=c1[nH]c2ccccc2[nH]1	Organic compounds	Organoheterocyclic compounds	Benzimidazoles
4410	-3.2471759178831716	-2.7775520122849877	1.7076549031993118	2.177278813369307	337.45	-0.4696239055981839	584-03-2	1,2-Butanediol	CCC(O)CO	Organic compounds	Organic oxygen compounds	Organooxygen compounds	Alcohols and polyols
[truncated: 872 more rows]
