# Supplementary material for: Uncertainty-aware machine learning to predict non-cancer human toxicity for the global chemicals market
Source: Nat Commun. 2026 Jan 7;17:647. doi: 10.1038/s41467-025-67374-4 (PMC12816579; doi:10.1038/s41467-025-67374-4)
Supplement: Supplementary file 4 — Source Data [file 41467_2025_67374_MOESM4_ESM.zip › Source Data/Figure S1-4b.csv]

ID	y	yhat	y_mg	yhat_mg	p	res	casrn	name	canonical order SMILES	Kingdom	Superclass	Class	Subclass
2	-5.372009695036709	-4.32724590296594	-0.23173425980546153	0.8130295431273536	205.16666666666666	-1.0447637920707695	100-01-6	4-Nitroaniline	Nc1ccc([N+](=O)[O-])cc1	Organic compounds	Benzenoids	Benzene and substituted derivatives	Nitrobenzenes
14	-2.51604152968017	-3.508194614991551	3.4720025678918405	2.479849483443988	205.11666666666665	0.9921530853113811	10016-20-3	alpha-Cyclodextrin	OCC1OC2OC3C(CO)OC(OC4C(CO)OC(OC5C(CO)OC(OC6C(CO)OC(OC7C(CO)OC(OC1C(O)C2O)C(O)C7O)C(O)C6O)C(O)C5O)C(O)C4O)C(O)C3O	Organic compounds	Organic oxygen compounds	Organooxygen compounds	Carbohydrates and carbohydrate conjugates
15	-4.167436903279334	-3.713519019895526	1.042817390802636	1.4967352689988433	205.08333333333334	-0.45391788338380845	100-18-5	1,4-Diisopropylbenzene	CC(C)c1ccc(C(C)C)cc1	Organic compounds	Lipids and lipid-like molecules	Prenol lipids	Monoterpenoids
18	-3.3778369042209606	-3.177429209029992	1.8426163891870178	2.043024083051614	205.1	-0.20040769519096857	100-21-0	Terephthalic acid	O=C(O)c1ccc(C(=O)O)cc1	Organic compounds	Benzenoids	Benzene and substituted derivatives	Benzoic acids and derivatives
21	-6.10596631445675	-5.37002665012794	-0.880377933122072	-0.14443826738711335	205.15	-0.7359396643288099	100-25-4	1,4-Dinitrobenzene	O=[N+]([O-])c1ccc([N+](=O)[O-])cc1	Organic compounds	Benzenoids	Benzene and substituted derivatives	Nitrobenzenes
40	-3.616400456213268	-3.0090669038253877	1.9180026366460368	2.525336192555845	204.85	-0.6073335523878804	100402-60-6	d-Glucose, ether with glycerol	O=CC(OC(C=O)C(O)C(O)C(O)CO)C(O)C(O)C(O)CO.OCC(O)CO	Organic compounds	Organic oxygen compounds	Organooxygen compounds	Carbohydrates and carbohydrate conjugates
41	-3.3703248467938978	-3.871717220700904	1.663838188232391	1.1624458075900284	205.16666666666666	0.5013923739070063	100-40-3	4-Vinylcyclohexene	C=CC1CC=CCC1	Organic compounds	Hydrocarbons	Unsaturated hydrocarbons	Olefins
42	-3.5404001689903906	-3.608467855218941	1.485593467174877	1.4175257805118389	204.95	0.06806768622855053	100-41-4	Ethylbenzene	CCc1ccccc1	Organic compounds	Benzenoids	Benzene and substituted derivatives
44	-3.2089119559689707	-3.7228111794966785	1.8087556580231385	1.2948564353558107	204.91666666666666	0.5138992235277078	100-42-5	Styrene	C=Cc1ccccc1	Organic compounds	Benzenoids	Benzene and substituted derivatives	Styrenes
45	-3.9522009879736593	-3.3382210716632246	1.2472387725874288	1.8612186873214136	205.13333333333335	-0.6139799163104347	10042-59-8	2-Propyl-1-heptanol	CCCCCC(CO)CCC	Organic compounds	Lipids and lipid-like molecules	Fatty Acyls	Fatty alcohols
52	-5.183747480044158	-4.191288482476679	-0.0813618032645209	0.9110971953700945	204.81666666666666	-0.9924589975674785	100-44-7	Benzyl chloride	ClCc1ccccc1	Organic compounds	Benzenoids	Benzene and substituted derivatives	Benzyl halides
54	-4.108752446105294	-4.299340679440844	0.904607304091838	0.7140190653372993	205.2	0.19058823333554997	100-47-0	Benzonitrile	N#Cc1ccccc1	Organic compounds	Benzenoids	Benzene and substituted derivatives	Benzonitriles
58	-3.2390858891964363	-3.492182037766862	1.7949004760431702	1.5418043283489644	205.0	0.25309614857042595	100-51-6	Benzyl alcohol	OCc1ccccc1	Organic compounds	Benzenoids	Benzene and substituted derivatives	Benzyl alcohols
59	-3.165559585693414	-3.5804864229225557	1.8602540252473765	1.4453271914438717	204.88333333333335	0.4149268372291419	100-52-7	Benzaldehyde	O=Cc1ccccc1	Organic compounds	Benzenoids	Benzene and substituted derivatives	Benzoyl derivatives
62	-4.976946767817919	-4.5733240694291535	0.0405540215718609	0.4441767113547054	205.1	-0.40362269838876585	100-54-9	3-Pyridinecarbonitrile	N#Cc1cccnc1	Organic compounds	Organoheterocyclic compounds	Pyridines and derivatives	3-pyridinecarbonitriles
64	-4.934499903309247	-4.543489037467383	0.09551659025747168	0.48652744202182613	204.98333333333335	-0.3910108658418636	100-61-8	N-Methylaniline	CNc1ccccc1	Organic compounds	Organic nitrogen compounds	Organonitrogen compounds	Amines
65	-5.022414697560688	-3.9807853709220717	0.0312782412242653	1.0729075659560003	204.98333333333335	-1.041629326638616	100-64-1	Cyclohexanone oxime	ON=C1CCCCC1	Organic compounds	Organic nitrogen compounds	Organonitrogen compounds	Oximes
73	-4.411329355425512	-4.41700441160908	0.610438617256894	0.6047635577634027	204.91666666666666	0.005675056183567229	100-69-6	2-Vinylpyridine	C=Cc1ccccn1	Organic compounds	Organoheterocyclic compounds	Pyridines and derivatives
74	-4.528505040466164	-4.998913928751901	0.7110621918955272	0.2406533160928075	204.83333333333334	0.47040888828573735	1007-28-9	Deisopropylatrazine	CCNc1nc(N)nc(Cl)n1	Organic compounds	Organoheterocyclic compounds	Triazines	Aminotriazines
76	-4.303861184235002	-4.600234872426028	1.3344463298795015	1.038072636404187	204.88333333333335	0.29637368819102594	100784-20-1	Halosulfuron-methyl	COC(=O)c1c(Cl)nn(C)c1S(=O)(=O)NC(=O)Nc1nc(OC)cc(OC)n1	Organic compounds	Organic nitrogen compounds	Organonitrogen compounds	Sulfonylureas
81	-3.045253948876065	-4.662950280593838	2.101463086867911	0.48376676389293227	205.1	1.6176963317177733	100-97-0	Methenamine	C1N2CN3CN1CN(C2)C3	Organic compounds	Organoheterocyclic compounds	Triazinanes	1,3,5-triazinanes
94	-4.25666659375216	-4.776628701076719	1.183495993550868	0.6635338836811252	205.08333333333334	0.5199621073245586	101-05-3	Anilazine	Clc1nc(Cl)nc(Nc2ccccc2Cl)n1	Organic compounds	Benzenoids	Benzene and substituted derivatives	Aniline and substituted anilines
100	-5.031211310968855	-4.820230287208728	0.3955584982238465	0.6065395203157096	205.08333333333334	-0.21098102376012662	101-14-4	4,4'-Methylenebis(2-chloroaniline)	Nc1ccc(Cc2ccc(N)c(Cl)c2)cc1Cl	Organic compounds	Benzenoids	Benzene and substituted derivatives	Diphenylmethanes
103	-5.44347290560627	-4.399247637976329	0.1535604642565928	1.1977857331510835	205.1	-1.0442252676299413	101200-48-0	Tribenuron-methyl	COC(=O)c1ccccc1S(=O)(=O)NC(=O)N(C)c1nc(C)nc(OC)n1	Organic compounds	Organic nitrogen compounds	Organonitrogen compounds	Sulfonylureas
104	-4.150752425192869	-4.936761541852546	1.3483666797863778	0.5623575512940125	205.21666666666664	0.7860091166596765	101-20-2	Triclocarban	O=C(Nc1ccc(Cl)cc1)Nc1ccc(Cl)c(Cl)c1	Organic compounds	Benzenoids	Benzene and substituted derivatives	N-phenylureas
105	-4.9485934896553365	-4.654902195972694	0.5639228116742938	0.8576141110287294	205.06666666666666	-0.2936912936826426	101205-02-1	Cycloxydim	CCCC(=NOCC)C1C(=O)CC(C2CCCSC2)CC1=O	Organic compounds	Organic oxygen compounds	Organooxygen compounds	Carbonyl compounds
106	-3.8065272939645554	-4.530692100275789	1.5232040605888335	0.7990392651304526	205.06666666666666	0.7241648063112334	101-21-3	Chlorpropham	CC(C)OC(=O)Nc1cccc(Cl)c1	Organic compounds	Benzenoids	Benzene and substituted derivatives	Phenylcarbamic acid esters
128	-4.563207498840876	-4.325902005980423	0.8334625148476341	1.0707680030641764	205.11666666666665	-0.237305492860453	101-37-1	2,4,6-Tris(allyloxy)-1,3,5-triazine	C=CCOc1nc(OCC=C)nc(OCC=C)n1	Organic compounds	Organoheterocyclic compounds	Triazines	1,3,5-triazines
133	-3.4524887872780874	-3.9320591622885717	1.7734301466834677	1.2938597779794223	205.23333333333335	0.4795703750104843	101-43-9	Cyclohexyl methacrylate	C=C(C)C(=O)OC1CCCCC1	Organic compounds	Organic acids and derivatives	Carboxylic acids and derivatives	Carboxylic acid derivatives
141	-4.562285107665583	-4.9569003303901855	0.8431927334906376	0.4485775114142233	204.98333333333335	0.39461522272460225	101-61-1	4,4'-Methylenebis(N,N-dimethylaniline)	CN(C)c1ccc(Cc2ccc(N(C)C)cc2)cc1	Organic compounds	Benzenoids	Benzene and substituted derivatives	Diphenylmethanes
149	-4.727754289405257	-4.739742334709517	0.5737987160592598	0.5618106829356989	205.01666666666665	0.011988045304259565	101-80-4	4,4'-Oxydianiline	Nc1ccc(Oc2ccc(N)cc2)cc1	Organic compounds	Benzenoids	Benzene and substituted derivatives	Diphenylethers
151	-4.842711548679736	-4.334449883171895	0.4157413471948225	0.9240030188887557	204.91666666666666	-0.5082616655078409	101-83-7	Dicyclohexylamine	C1CCC(NC2CCCCC2)CC1	Organic compounds	Organic nitrogen compounds	Organonitrogen compounds	Cyclohexylamines
152	-3.730555958097521	-4.219522182470763	1.5004316651300809	1.011465445019888	205.18333333333334	0.4889662243732422	101-84-8	Diphenyl oxide	c1ccc(Oc2ccccc2)cc1	Organic compounds	Benzenoids	Benzene and substituted derivatives	Diphenylethers
154	-3.4322426204850887	-4.710146458874624	2.2019493928156835	0.9240455461128088	205.03333333333336	1.277903838389535	10191-41-0	alpha-Tocopherol	Cc1c(C)c2c(c(C)c1O)CCC(C)(CCCC(C)CCCC(C)CCCC(C)C)O2	Organic compounds	Lipids and lipid-like molecules	Prenol lipids	Quinone and hydroquinone lipids
156	-4.902599794695014	-4.464520506521476	0.7334495738915289	1.1715288570605196	204.86666666666665	-0.4380792881735385	10193-99-4	Acetic acid, mercapto-, 2,2-bis[[(mercaptoacetyl)oxy]methyl]-1,3-propanediyl ester	O=C(CS)OCC(COC(=O)CS)(COC(=O)CS)COC(=O)CS	Organic compounds	Organic acids and derivatives	Carboxylic acids and derivatives	Tetracarboxylic acids and derivatives
158	-5.598512822815967	-4.895277073833736	-0.2553800591146838	0.44785568300517503	205.08333333333334	-0.7032357489822312	101-96-2	N,N'-Bis(1-methylpropyl)-1,4-benzenediamine	CCC(C)Nc1ccc(NC(C)CC)cc1	Organic compounds	Organic nitrogen compounds	Organonitrogen compounds	Amines
161	-4.851214934334742	-3.8951950341647588	0.3972561357694331	1.3532760404871884	205.11666666666665	-0.956019900169983	102-01-2	Acetoacetanilide	CC(=O)CC(=O)Nc1ccccc1	Organic compounds	Benzenoids	Benzene and substituted derivatives	Anilides
162	-4.607408372052726	-4.5579927898195844	0.7174253489661563	0.7668409346866272	205.23333333333335	-0.049415582233141464	102-06-7	1,3-Diphenylguanidine	N=C(Nc1ccccc1)Nc1ccccc1	Organic compounds	Benzenoids	Benzene and substituted derivatives
184	-4.712480181420342	-4.612607115064884	0.6711018231861422	0.770974896349078	205.36666666666665	-0.09987306635545767	10222-01-2	2,2-Dibromo-3-nitrilopropionamide	N#CC(Br)(Br)C(N)=O	Organic compounds	Organic acids and derivatives	Carboxylic acids and derivatives	Carboxylic acid derivatives
188	-4.012054598372247	-4.270973597154564	1.2273324817569546	0.9684134793185164	205.15	0.25891899878231683	102-24-9	Trimethoxycyclotriboroxane	COB1OB(OC)OB(OC)O1	Organic compounds	Organoheterocyclic compounds	Organoboroxines
193	-7.280910192421933	-7.28256449186127	-1.690603477718593	-1.6922577817430877	205.15	0.0016542994393367039	1024-57-3	Heptachlor epoxide B	ClC1=C(Cl)C2(Cl)C3C4OC4C(Cl)C3C1(Cl)C2(Cl)Cl	Organic compounds	Organoheterocyclic compounds	Oxanes
195	-4.936738070766014	-4.2885943284521755	0.4599319429224968	1.1080756876540245	205.0	-0.6481437423138381	1025-15-6	Triallyl isocyanurate	C=CCn1c(=O)n(CC=C)c(=O)n(CC=C)c1=O	Organic compounds	Organoheterocyclic compounds	Triazines	Triazinones
196	-5.190900313452792	-3.9645714955323434	-0.3773526821166069	0.8489761382985984	205.16666666666666	-1.2263288179204483	102-54-5	Ferrocene	[Fe+2].c1cccc1.c1cccc1	Organic compounds	Hydrocarbons	Aromatic hydrocarbons
201	-6.4895717024671455	-5.215811619890639	-1.3399462064465737	-0.06618611721723444	205.18333333333334	-1.2737600825765067	10265-92-6	Methamidophos	COP(N)(=O)SC	Organic compounds	Organophosphorus compounds	Organothiophosphorus compounds	Phosphoramidothioic-acid-O,S-diesters
204	-3.406406689335385	-4.230690928405006	1.7673330246165029	0.9430487753608343	204.78333333333336	0.8242842390696214	102-71-6	Triethanolamine	OCCN(CCO)CCO	Organic compounds	Organic nitrogen compounds	Organonitrogen compounds	Amines
205	-3.1805248062843634	-3.5429200360935638	2.158339891606505	1.7959446642155341	205.06666666666666	0.36239522980920036	102-76-1	Triacetin	CC(=O)OCC(COC(C)=O)OC(C)=O	Organic compounds	Lipids and lipid-like molecules	Glycerolipids	Triradylcglycerols
206	-3.883437514883545	-4.65495734400737	1.5185898875251513	0.7470700635903762	205.23333333333335	0.7715198291238248	102-77-2	N-Oxydiethylenebenzothiazole-2-sulfenamide	c1ccc2sc(SN3CCOCC3)nc2c1	Organic compounds	Organoheterocyclic compounds	Benzothiazoles
209	-3.8155898571254334	-4.407570494217712	1.4232087055884826	0.8312280607939542	205.06666666666666	0.5919806370922784	102-81-8	2-(Dibutylamino)ethanol	CCCCN(CCO)CCCC	Organic compounds	Organic nitrogen compounds	Organonitrogen compounds	Amines
228	-3.5482636311931572	-3.694996799462982	2.0206113141387783	1.8738781514891514	205.08333333333334	0.14673316826982497	103-23-1	Bis(2-ethylhexyl)hexanedioate	CCCCC(CC)COC(=O)CCCCC(=O)OCC(CC)CCCC	Organic compounds	Lipids and lipid-like molecules	Fatty Acyls	Fatty acid esters
229	-3.9128032983783485	-3.607427615942162	1.702783813297124	2.008159498264176	205.13333333333335	-0.3053756824361864	103-24-2	Bis(2-ethylhexyl) nonanedioate	CCCCC(CC)COC(=O)CCCCCCCC(=O)OCC(CC)CCCC	Organic compounds	Lipids and lipid-like molecules	Fatty Acyls	Fatty acid esters
231	-3.8556932915265008	-3.955256646785371	1.3543254268654417	1.2547620713327077	205.3	0.09956335525887017	103-26-4	Methyl cinnamate	COC(=O)C=Cc1ccccc1	Organic compounds	Phenylpropanoids and polyketides	Cinnamic acids and derivatives	Cinnamic acid esters
233	-4.707148832380966	-4.41528539467272	0.5534615098001658	0.8453249478421995	204.93333333333334	-0.29186343770824585	103-33-3	Azobenzene	c1ccc(N=Nc2ccccc2)cc1	Organic compounds	Organoheterocyclic compounds	Azobenzenes
236	-5.175329974927644	-4.785959320450852	0.374086528963087	0.7634571959898684	205.13333333333335	-0.3893706544767923	103361-09-7	Flumioxazin	C#CCN1C(=O)COc2cc(F)c(N3C(=O)C4=C(CCCC4)C3=O)cc21	Organic compounds	Organoheterocyclic compounds	Benzoxazines	Benzoxazinones
238	-4.515554412944737	-3.6508014471829937	0.7354288308528613	1.6001818002795454	205.2	-0.8647529657617432	103-37-7	Benzyl butyrate	CCCC(=O)OCc1ccccc1	Organic compounds	Benzenoids	Benzene and substituted derivatives	Benzyloxycarbonyls
263	-3.26270901961547	-3.8008728805756506	1.8242448896185195	1.2860810329574313	205.03333333333336	0.5381638609601804	103-73-1	Benzene, ethoxy-	CCOc1ccccc1	Organic compounds	Benzenoids	Phenol ethers
271	-3.088890752324488	-3.817449773135845	1.9318930159518515	1.2033339903121196	204.98333333333335	0.7285590208113568	10377-81-8	2-Aminoethanol ester with boric acid (H3BO3) (1:1)	NCCOB(O)O	Organic compounds	Organic oxygen compounds	Organic oxoanionic compounds
275	-3.706931672457048	-3.984834793012856	1.4725195759407264	1.1946164619337964	205.0	0.27790312055580824	103-90-2	Acetaminophen	CC(=O)Nc1ccc(O)cc1	Organic compounds	Benzenoids	Benzene and substituted derivatives	Anilides
277	-5.721151247921912	-4.341823784503781	-0.11120485071424362	1.2681226261901888	204.91666666666666	-1.3793274634181314	104040-78-0	Flazasulfuron	COc1cc(OC)nc(NC(=O)NS(=O)(=O)c2ncccc2C(F)(F)F)n1	Organic compounds	Organic nitrogen compounds	Organonitrogen compounds	Sulfonylureas
279	-3.2862472941260292	-3.37568721470063	2.15357153733768	2.064131621470284	204.88333333333335	0.0894399205746006	104098-48-8	Imazapic	Cc1cnc(C2=NC(=O)C(C)(C(C)C)N2)c(C(=O)O)c1	Organic compounds	Organic acids and derivatives	Carboxylic acids and derivatives	Amino acids, peptides, and analogues
286	-5.416696091295628	-4.700373254707119	0.113919766469372	0.8302426034055032	205.25	-0.7163228365885086	104206-82-8	Mesotrione	CS(=O)(=O)c1ccc(C(=O)C2C(=O)CCCC2=O)c([N+](=O)[O-])c1	Organic compounds	Organic oxygen compounds	Organooxygen compounds	Carbonyl compounds
289	-4.162200643568276	-3.605581180073453	1.2807570567085858	1.8373765249261336	205.21666666666664	-0.5566194634948234	104-23-4	C.I. Food Yellow 6	Nc1ccc(N=Nc2ccc(S(=O)(=O)O)cc2)cc1	Organic compounds	Organoheterocyclic compounds	Azobenzenes
292	-3.4968665777297887	-3.4466263266217623	1.800276512105252	1.8505167599242078	205.1	-0.050240251108026435	104-38-1	2,2'-[1,4-Phenylenebis(oxy)]diethanol	OCCOc1ccc(OCCO)cc1	Organic compounds	Benzenoids	Phenol ethers
293	-4.15126988879494	-4.064845532615108	1.1918549914715348	1.2782793440795723	205.08333333333334	-0.08642435617983235	104-40-5	4-Nonylphenol	CCCCCCCCCc1ccc(O)cc1	Organic compounds	Benzenoids	Phenols	1-hydroxy-2-unsubstituted benzenoids
294	-3.5993921047588784	-4.057653371905917	1.5714707509477204	1.1132094859373338	205.3	0.4582612671470385	104-46-1	Anethole	CC=Cc1ccc(OC)cc1	Organic compounds	Benzenoids	Phenol ethers	Anisoles
296	-3.2706740007129134	-3.6239868784589455	1.8571497051016805	1.5038368187848916	205.23333333333335	0.35331287774603215	104-51-8	Butylbenzene	CCCCc1ccccc1	Organic compounds	Benzenoids	Benzene and substituted derivatives
297	-4.105543942367255	-4.490465519754265	1.4239467264893635	1.0390251585709551	204.86666666666665	0.3849215773870096	10453-86-8	Resmethrin	CC(C)=CC1C(C(=O)OCc2coc(Cc3ccccc3)c2)C1(C)C	Organic compounds	Lipids and lipid-like molecules	Prenol lipids	Monoterpenoids
299	-3.326101280666424	-3.71798626779823	1.7950053215132094	1.4031203345629604	205.18333333333334	0.3918849871318062	104-55-2	3-Phenylprop-2-enal	O=CC=Cc1ccccc1	Organic compounds	Phenylpropanoids and polyketides	Cinnamaldehydes
300	-4.022449367394746	-4.019943888719568	1.1713011659447	1.173806649580629	205.01666666666665	-0.002505478675177919	104-61-0	gamma-Nonanolactone	CCCCCC1CCC(=O)O1	Organic compounds	Organoheterocyclic compounds	Lactones	Gamma butyrolactones
301	-8.861336956228836	-5.7848150479847025	-3.129350337203199	-0.05282843161445429	205.41666666666666	-3.0765219082441337	104653-34-1	Difethialone	O=c1c(C2CC(c3ccc(-c4ccc(Br)cc4)cc3)Cc3ccccc32)c(O)sc2ccccc12	Organic compounds	Benzenoids	Naphthalenes	Phenylnaphthalenes
303	-4.2063775149884615	-3.9139901560530617	1.0590983318759863	1.3514856917319074	205.26666666666665	-0.2923873589353998	104-67-6	5-Heptyldihydro-2(3H)-furanone	CCCCCCCC1CCC(=O)O1	Organic compounds	Organoheterocyclic compounds	Lactones	Gamma butyrolactones
304	-3.511949968026252	-3.3684938324112492	1.7486436909166752	1.8920998282680341	204.9	-0.1434561356150028	104-68-7	Diethylene glycol monophenyl ether	OCCOCCOc1ccccc1	Organic compounds	Benzenoids	Phenol ethers
307	-3.125861651509227	-3.6062501062563697	2.368749268681261	1.888360813929673	205.15	0.48038845474714265	1047-16-1	Quinacridone	O=c1c2ccccc2[nH]c2cc3c(=O)c4ccccc4[nH]c3cc12	Organic compounds	Organoheterocyclic compounds	Quinolines and derivatives	Benzoquinolines
310	-3.292899663200469	-3.5559970746202154	1.8218147121717962	1.5587172920576005	205.15	0.2630974114197464	104-76-7	2-Ethyl-1-hexanol	CCCCC(CC)CO	Organic compounds	Lipids and lipid-like molecules	Fatty Acyls	Fatty alcohols
317	-4.1040308976030415	-3.8333479923669884	0.9829230116309485	1.2536059155057582	205.16666666666666	-0.2706829052360531	104-93-8	1-Methoxy-4-methylbenzene	COc1ccc(C)cc1	Organic compounds	Benzenoids	Phenol ethers	Anisoles
322	-3.807795003992608	-4.026862087193821	1.4334625148978717	1.214395425137446	205.15	0.21906708320121338	10508-09-5	Bis(2-methylbutan-2-yl) peroxide	CCC(C)(C)OOC(C)(C)CC	Organic compounds	Organic oxygen compounds	Organic oxides	Organic peroxides
325	-2.020842469024401	-3.553630801491651	3.1195587156270075	1.5867703808590583	204.85	1.5327883324672498	105-13-5	(4-Methoxyphenyl)methanol	COc1ccc(CO)cc1	Organic compounds	Benzenoids	Benzene and substituted derivatives	Benzyl alcohols
330	-4.310577532751864	-4.143076923980954	1.0478294480097	1.215330064181611	205.2	-0.16750060877091055	10543-57-4	Tetraacetylethylenediamine	CC(=O)N(CCN(C(C)=O)C(C)=O)C(C)=O	Organic compounds	Organic acids and derivatives	Carboxylic acids and derivatives	Carboxylic acid derivatives
331	-2.982484052937826	-3.286360778152943	2.082408013768411	1.778531282607452	205.13333333333335	0.3038767252151171	105-45-3	Methyl acetoacetate	COC(=O)CC(C)=O	Organic compounds	Organic acids and derivatives	Keto acids and derivatives	Beta-keto acids and derivatives
333	-6.048905411888851	-5.441924339460401	-0.5051538974109931	0.10182718455354874	205.0	-0.6069810724284492	105512-06-9	Clodinafop-propargyl	C#CCOC(=O)C(C)Oc1ccc(Oc2ncc(Cl)cc2F)cc1	Organic compounds	Benzenoids	Benzene and substituted derivatives	2-phenoxypropionic acid esters
345	-3.708520390875519	-4.408384328925688	1.378433518358471	0.6785695717970096	205.06666666666666	0.6998639380501692	105-67-9	2,4-Dimethylphenol	Cc1ccc(O)c(C)c1	Organic compounds	Benzenoids	Benzene and substituted derivatives	Xylenes
346	-5.174848434795912	-4.020223765026396	0.0930527648657294	1.2476774434869857	205.18333333333334	-1.1546246697695164	105726-67-8	N-Methylneodecanamide	CCCCCC(C)(CC)C(=O)NC	Organic compounds	Lipids and lipid-like molecules	Fatty Acyls	Fatty amides
347	-3.5075838916322097	-3.6363536593401427	2.092983909050397	1.9642141450091724	205.11666666666665	0.12876976770793291	105-74-8	Peroxide, bis(1-oxododecyl)	CCCCCCCCCCCC(=O)OOC(=O)CCCCCCCCCCC	Organic compounds	Organic acids and derivatives	Carboxylic acids and derivatives	Dicarboxylic acids and derivatives
354	-3.030012657874933	-3.5369521409154787	2.262885517143092	1.7559460265230729	205.13333333333335	0.5069394830405458	105-87-3	Geranyl acetate	CC(=O)OCC=C(C)CCC=C(C)C	Organic compounds	Lipids and lipid-like molecules	Fatty Acyls	Fatty alcohol esters
365	-4.146637705468202	-4.291757445124223	1.134827467731326	0.9897077233565439	205.18333333333334	0.1451197396560211	10605-21-7	Carbendazim	COC(=O)Nc1nc2ccccc2[nH]1	Organic compounds	Organoheterocyclic compounds	Benzimidazoles	2-benzimidazolylcarbamic acid esters
372	-4.028573405428824	-3.463417991082138	1.170866355132265	1.7360217690581616	205.08333333333334	-0.5651554143466857	106-21-8	3,7-Dimethyloctan-1-ol	CC(C)CCCC(C)CCO	Organic compounds	Lipids and lipid-like molecules	Fatty Acyls	Fatty alcohols
373	-3.5895746947573413	-3.5210145203375083	1.6042981382571704	1.672858312844913	204.86666666666665	-0.06856017441983298	106-22-9	Citronellol	CC(C)=CCCC(C)CCO	Organic compounds	Lipids and lipid-like molecules	Prenol lipids	Monoterpenoids
374	-3.769623822676852	-3.6277389925738524	1.4186097965164397	1.5604946301612697	205.01666666666665	-0.1418848301029998	106-23-0	Citronellal	CC(C)=CCCC(C)CC=O	Organic compounds	Lipids and lipid-like molecules	Prenol lipids	Monoterpenoids
375	-3.3211765358895966	-3.5093502754991306	1.8670570833036961	1.6788833390963203	205.03333333333336	0.18817373960953399	106-24-1	Geraniol	CC(C)=CCCC(C)=CCO	Organic compounds	Lipids and lipid-like molecules	Prenol lipids	Monoterpenoids
386	-4.840642761330515	-4.434087811535574	0.5320962254802767	0.9386511631784817	205.16666666666666	-0.4065549497949412	106-37-6	1,4-Dibromobenzene	Brc1ccc(Br)cc1	Organic compounds	Benzenoids	Benzene and substituted derivatives	Halobenzenes
388	-3.275097671559588	-3.475343685765401	1.7508959646056794	1.5506499439226658	204.91666666666666	0.2002460142058129	106-42-3	p-Xylene	Cc1ccc(C)cc1	Organic compounds	Benzenoids	Benzene and substituted derivatives	Xylenes
389	-4.191259092161427	-4.032750809078581	0.9111265846182105	1.0696348669500133	205.16666666666666	-0.15850828308284548	106-43-4	4-Chlorotoluene	Cc1ccc(Cl)cc1	Organic compounds	Benzenoids	Benzene and substituted derivatives	Halobenzenes
390	-3.6138197535763283	-3.7412527421053774	1.4201666116632776	1.2927336249997656	205.0	0.12743298852904905	106-44-5	p-Cresol	Cc1ccc(O)cc1	Organic compounds	Benzenoids	Phenols	Cresols
392	-3.6873599481211796	-4.401264689248452	1.4799692040031387	0.766064464810121	204.98333333333335	0.7139047411272728	106-46-7	1,4-Dichlorobenzene	Clc1ccc(Cl)cc1	Organic compounds	Benzenoids	Benzene and substituted derivatives	Halobenzenes
394	-4.206279095317423	-4.226721107306818	0.902820012092811	0.8823779952161728	205.25	0.020442011989395326	106-48-9	4-Chlorophenol	Oc1ccc(Cl)cc1	Organic compounds	Benzenoids	Phenols	Halophenols
396	-5.024700729730801	-4.817252308748957	0.0093016993686167	0.21675011493693166	205.01666666666665	-0.20744842098184435	106-50-3	1,4-Benzenediamine	Nc1ccc(N)cc1	Organic compounds	Benzenoids	Benzene and substituted derivatives	Aniline and substituted anilines
403	-3.8416106222619026	-3.726311949438112	1.2661791504662192	1.3814778237810605	205.0	-0.11529867282379058	106-63-8	Isobutyl acrylate	C=CC(=O)OCC(C)C	Organic compounds	Organic acids and derivatives	Carboxylic acids and derivatives	Acrylic acids and derivatives
405	-5.017845448379386	-4.531873752208738	0.4531674030644843	0.939139109436027	205.0	-0.4859716961706484	106700-29-2	Pethoxamid	CCOCCN(C(=O)CCl)C(=C(C)C)c1ccccc1	Organic compounds	Benzenoids	Benzene and substituted derivatives
407	-2.683765804773365	-3.0402100562119463	2.430801814557569	2.0743575616368584	205.0	0.35644425143858127	106-70-7	Methyl hexanoate	CCCCCC(=O)OC	Organic compounds	Lipids and lipid-like molecules	Fatty Acyls	Fatty acid esters
411	-4.609578203772748	-4.311458118759536	0.838188963512884	1.1363090360412476	204.86666666666665	-0.2981200850132115	1067-53-4	Tris(2-methoxyethoxy)vinylsilane	C=C[Si](OCCOC)(OCCOC)OCCOC	Organic compounds	Organometallic compounds	Organometalloid compounds	Organosilicon compounds
415	-4.941909026546771	-4.569996416626888	0.6160550870074533	0.9879676967839623	205.08333333333334	-0.3719126099198826	1068967-96-3	SAR102608	Cc1nc(-c2ccccn2)ncc1C(=O)Nn1cc(C)c2cc(F)ccc21	Organic compounds	Organoheterocyclic compounds	Indoles and derivatives	Indoles
416	-5.684881076693603	-5.013834240105629	-0.7186219829264541	-0.04757514412306796	204.93333333333334	-0.6710468365879745	106-89-8	Epichlorohydrin	ClCC1CO1	Organic compounds	Organoheterocyclic compounds	Epoxides
418	-4.414877030863645	-4.273044314882395	0.8589619107094695	1.0007946314369984	204.88333333333335	-0.14183271598124936	106-93-4	1,2-Dibromoethane	BrCCBr	Organic compounds	Organohalogen compounds	Organobromides
419	-3.0962608915444236	-3.691216593193168	1.9936195032455235	1.3986637981752654	205.15	0.5949557016487446	106-94-5	1-Bromopropane	CCCBr	Organic compounds	Organohalogen compounds	Organobromides
424	-5.560609707717592	-3.9785824594501342	-0.8119256275656245	0.7701016225765117	205.25	-1.5820272482674582	107-02-8	Acrolein	C=CC=O	Organic compounds	Organic oxygen compounds	Organooxygen compounds	Carbonyl compounds
427	-3.9545039856674804	-4.0418776899625755	1.0409557009535837	0.9535819991596941	205.31666666666666	0.08737370429509506	107-06-2	1,2-Dichloroethane	ClCCCl	Organic compounds	Organohalogen compounds	Organochlorides
429	-3.632607388656664	-3.9817065157059295	1.2732640146192993	0.9241648862354979	205.0	0.3490991270492656	107-07-3	2-Chloroethanol	OCCCl	Organic compounds	Organohalogen compounds	Halohydrins	Chlorohydrins
433	-5.041108804824866	-4.659319302842947	-0.3163088205345459	0.06548068470476462	205.23333333333335	-0.38178950198191863	107-13-1	Acrylonitrile	C=CC#N	Organic compounds	Organic nitrogen compounds	Organonitrogen compounds	Organic cyanides
434	-3.8634925196956735	-3.6790145067210673	0.9153819523070664	1.0998599696648224	205.15	-0.1844780129746062	107-15-3	Ethylenediamine	NCCN	Organic compounds	Organic nitrogen compounds	Organonitrogen compounds	Amines
438	-4.739959351881307	-3.9208245663230827	0.0240672558107302	0.8432020445625013	204.9	-0.8191347855582243	107-18-6	Allyl alcohol	C=CCO	Organic compounds	Organic oxygen compounds	Organooxygen compounds	Alcohols and polyols
440	-4.664795539745544	-4.0922825179962645	0.0838885404064238	0.6564015673432596	205.1	-0.5725130217492795	107-19-7	Propargyl alcohol	C#CCO	Organic compounds	Acetylides
441	-2.806300285488609	-3.2714783924635844	1.986567465971256	1.5213893536837944	205.38333333333335	0.4651781069749754	107-21-1	Ethylene glycol	OCCO	Organic compounds	Organic oxygen compounds	Organooxygen compounds	Alcohols and polyols
442	-3.7809042450052814	-3.800511423834034	1.5699676233617563	1.5503604495360797	205.01666666666665	0.019607178828752403	1072-15-7	Sulfuric acid, monononyl ester, sodium salt	CCCCCCCCCOS(=O)(=O)[O-].[Na+]	Organic compounds	Organic acids and derivatives	Organic sulfuric acids and derivatives	Sulfuric acid esters
443	-3.6641645392930813	-3.7833126326135256	1.0995329327394718	0.9803848427548353	205.2	0.11914809332044429	107-22-2	Glyoxal	O=CC=O	Organic compounds	Organic oxygen compounds	Organooxygen compounds	Carbonyl compounds
445	-4.409706615283235	-4.589394419276636	0.563961460209589	0.3842736573641762	205.18333333333334	0.17968780399340112	1072-63-5	1H-Imidazole, 1-ethenyl-	C=Cn1ccnc1	Organic compounds	Organoheterocyclic compounds	Azoles	Imidazoles
448	-4.395541774185543	-4.147395853407164	0.6423944217311711	0.89054034531007	205.2	-0.24814592077837894	1072-83-9	2-Acetylpyrrole	CC(=O)c1ccc[nH]1	Organic compounds	Organic oxygen compounds	Organooxygen compounds	Carbonyl compounds
449	-5.602768479385901	-4.819005245895939	-0.0026236001213829	0.7811396307511942	204.8	-0.783763233489962	1072957-71-1	Benzovindiflupyr	Cn1cc(C(=O)Nc2cccc3c2C2CCC3C2=C(Cl)Cl)c(C(F)F)n1	Organic compounds	Benzenoids	Tetralins
454	-3.4548444480562663	-3.541206865203177	1.6176848379146178	1.5313224188706402	204.9	0.08636241714691062	107-41-5	2-Methyl-2,4-pentanediol	CC(O)CC(C)(C)O	Organic compounds	Organic oxygen compounds	Organooxygen compounds	Alcohols and polyols
457	-3.5270972021814186	-3.9550051300531295	1.683438009436226	1.255530072510681	205.53333333333336	0.42790792787171084	107-46-0	Hexamethyldisiloxane	C[Si](C)(C)O[Si](C)(C)C	Organic compounds	Organometallic compounds	Organometalloid compounds	Organosilicon compounds
460	-4.931618732656025	-4.903145185500806	0.5566851554877306	0.5851586923853187	205.0	-0.02847354715521888	107534-96-3	Tebuconazole	CC(C)(C)C(O)(CCc1ccc(Cl)cc1)Cn1cncn1	Organic compounds	Benzenoids	Benzene and substituted derivatives	Phenylbutylamines
464	-3.5460586085019075	-3.5005643061943816	1.6899240949799317	1.735418398751408	205.21666666666664	-0.045494302307525825	1076-97-7	1,4-Cyclohexanedicarboxylic acid	O=C(O)C1CCC(C(=O)O)CC1	Organic compounds	Organic acids and derivatives	Carboxylic acids and derivatives	Dicarboxylic acids and derivatives
466	-4.601699777618592	-4.516182993465504	0.7128668102464187	0.7983836011543236	205.1	-0.0855167841530875	1077-28-7	(+-)-Lipoic acid	O=C(O)CCCCC1CCSS1	Organic compounds	Organoheterocyclic compounds	Dithiolanes	Lipoic acids and derivatives
471	-1.9561093312971238	-3.006114765335696	2.99872148978536	1.9487160553219731	204.95	1.050005434038572	107-88-0	1,3-Butanediol	CC(O)CCO	Organic compounds	Organic oxygen compounds	Organooxygen compounds	Alcohols and polyols
478	-2.638083967104736	-3.2462482477460552	2.316746853977748	1.7085825707552857	205.06666666666666	0.6081642806413194	107-98-2	1-Methoxy-2-propanol	COCC(C)O	Organic compounds	Organic oxygen compounds	Organooxygen compounds	Alcohols and polyols
479	-4.181030226515928	-3.8271386530638396	0.7690326590261524	1.1229242292125097	205.31666666666666	-0.353891573452088	108-01-0	Dimethylaminoethanol	CN(C)CCO	Organic compounds	Organic nitrogen compounds	Organonitrogen compounds	Amines
481	-3.078202985329662	-3.9022388524707217	1.8567497224881957	1.0327138538857519	205.05	0.8240358671410597	108-05-4	Vinyl acetate	C=COC(C)=O	Organic compounds	Organic acids and derivatives	Carboxylic acids and derivatives	Carboxylic acid derivatives
482	-3.1266763185582835	-3.4681084461207043	1.8740223332936328	1.5325902032617233	204.95	0.3414321275624208	108-10-1	4-Methyl-2-pentanone	CC(=O)CC(C)C	Organic compounds	Organic oxygen compounds	Organooxygen compounds	Carbonyl compounds
485	-4.456881702958348	-3.9737092106663625	0.5482687683742998	1.0314412683715488	205.01666666666665	-0.4831724922919851	108-18-9	Diisopropylamine	CC(C)NC(C)C	Organic compounds	Organic nitrogen compounds	Organonitrogen compounds	Amines
491	-3.755893271732132	-3.7226681246739397	1.2444236475781785	1.2776487918450137	205.03333333333336	-0.03322514705819213	108-30-5	Succinic anhydride	Oc1ccc(O)o1	Organic compounds	Organoheterocyclic compounds	Heteroaromatic compounds
492	-3.935020297470482	-3.625555118036101	1.056458304642043	1.3659234847438406	205.03333333333336	-0.309465179434381	108-31-6	2,5-Furandione	O=C1C=CC(=O)O1	Organic compounds	Organoheterocyclic compounds	Dihydrofurans	Furanones
495	-3.3259604612610176	-3.5102902922791097	1.7000331749042494	1.5157033478496993	205.23333333333335	0.18432983101809208	108-38-3	m-Xylene	Cc1cccc(C)c1	Organic compounds	Benzenoids	Benzene and substituted derivatives	Xylenes
496	-3.54271273522062	-3.684842742653123	1.491273630018986	1.3491436230163996	204.95	0.14213000743250337	108-39-4	m-Cresol	Cc1cccc(O)c1	Organic compounds	Benzenoids	Phenols	Cresols
498	-4.650851032740097	-4.759043664370262	0.4549111400220866	0.34671850244506336	205.11666666666665	0.1081926316301649	108-42-9	3-Chloroaniline	Nc1cccc(Cl)c1	Organic compounds	Benzenoids	Benzene and substituted derivatives	Aniline and substituted anilines
500	-4.802456020196415	-4.592447999121302	0.2315464089030034	0.4415544336801613	205.05	-0.21000802107511252	108-45-2	1,3-Benzenediamine	Nc1cccc(N)c1	Organic compounds	Benzenoids	Benzene and substituted derivatives	Aniline and substituted anilines
501	-3.6973540951435937	-3.703318424898508	1.3444805557972417	1.3385162264929875	204.98333333333335	0.005964329754914122	108-46-3	Resorcinol	Oc1cccc(O)c1	Organic compounds	Benzenoids	Phenols	Benzenediols
504	-4.510838260859762	-4.15050642436081	0.7223279783706582	1.082659816089005	205.0	-0.3603318364989523	108-60-1	bis(2-Chloro-1-methylethyl) ether	CC(CCl)OC(C)CCl	Organic compounds	Organic oxygen compounds	Organooxygen compounds	Ethers
505	-4.399248461207278	-3.705157313966287	0.8467870192383689	1.5408781686947706	205.13333333333335	-0.6940911472409907	108-62-3	Metaldehyde acetaldehyde tetramer	CC1OC(C)OC(C)OC(C)O1	Organic compounds	Organic oxygen compounds	Organooxygen compounds	Ethers
510	-3.2979356528651538	-3.740844456131442	1.7819507489315634	1.3390419427735245	205.13333333333335	0.44290880326628823	108-67-8	1,3,5-Trimethylbenzene	Cc1cc(C)cc(C)c1	Organic compounds	Benzenoids	Benzene and substituted derivatives
515	-3.2859715607988043	-4.1252050775672	1.8148227316604302	0.9755892180751659	205.26666666666665	0.8392335167683957	108-78-1	Melamine	Nc1nc(N)nc(N)n1	Organic compounds	Organoheterocyclic compounds	Triazines	Aminotriazines
516	-3.396833847833915	-3.9992573599149153	1.6970883883637078	1.0946648750888837	205.06666666666666	0.6024235120810002	108-79-2	4,6-Dimethylpyrimidin-2-ol	Cc1cc(C)[nH]c(=O)n1	Organic compounds	Organoheterocyclic compounds	Diazines	Pyrimidines and pyrimidine derivatives
517	-3.1323907375964475	-3.4488593547122264	1.978451396122812	1.6619827807303829	204.95	0.3164686171157789	108-80-5	Cyanuric acid	O=c1[nH]c(=O)[nH]c(=O)[nH]1	Organic compounds	Organoheterocyclic compounds	Triazines	Triazinones
520	-4.112699459743631	-4.689611496598355	1.0832278538535938	0.5063158044954965	205.08333333333334	0.5769120368547238	108-86-1	Bromobenzene	Brc1ccccc1	Organic compounds	Benzenoids	Benzene and substituted derivatives	Halobenzenes
521	-3.8586248276005444	-3.570200335251529	1.1334380094034604	1.4218624991769515	205.1	-0.28842449234901535	108-87-2	Methylcyclohexane	CC1CCCCC1	Organic compounds	Hydrocarbons	Saturated hydrocarbons	Cycloalkanes
522	-2.881117608027292	-3.716176309632975	2.0833353132833907	1.2482766108053713	204.81666666666666	0.835058701605683	108-88-3	Toluene	Cc1ccccc1	Organic compounds	Benzenoids	Benzene and substituted derivatives	Toluenes
524	-4.387321079204522	-4.2633600246822905	0.6640591468674132	0.7880201871621911	205.0	-0.1239610545222316	108-90-7	Chlorobenzene	Clc1ccccc1	Organic compounds	Benzenoids	Benzene and substituted derivatives	Halobenzenes
525	-3.7797531580620634	-4.197503451530222	1.2166578091401448	0.798907516157746	204.86666666666665	0.41775029346815895	108-91-8	Cyclohexylamine	NC1CCCCC1	Organic compounds	Organic nitrogen compounds	Organonitrogen compounds	Cyclohexylamines
526	-3.6717902872033994	-3.509032927373127	1.328908364648517	1.4916657179364146	205.11666666666665	-0.16275735983027229	108-93-0	Cyclohexanol	OC1CCCCC1	Organic compounds	Organic oxygen compounds	Organooxygen compounds	Alcohols and polyols
527	-2.7685603571940867	-3.7213504728730165	2.223307822159957	1.270517707500526	205.08333333333334	0.9527901156789298	108-94-1	Cyclohexanone	O=C1CCCCC1	Organic compounds	Organic oxygen compounds	Organooxygen compounds	Carbonyl compounds
528	-3.934318438599744	-3.7542706427203285	1.0393311788584645	1.219378974895192	205.11666666666665	-0.18004779587941533	108-95-2	Phenol	Oc1ccccc1	Organic compounds	Benzenoids	Phenols	1-hydroxy-4-unsubstituted benzenoids
529	-4.953208833608379	-4.7192882000497995	0.0888978760926653	0.3228185135165898	204.88333333333335	-0.23392063355857928	108-98-5	Benzenethiol	Sc1ccccc1	Organic compounds	Benzenoids	Thiophenols
530	-4.871713932554992	-4.325779542483708	0.0973710070603655	0.6433053815152063	204.91666666666666	-0.5459343900712836	108-99-6	3-Methylpyridine	Cc1cccnc1	Organic compounds	Organoheterocyclic compounds	Pyridines and derivatives	Methylpyridines
535	-3.7110292388030373	-4.097261964796321	1.493668513889012	1.1074357889914421	204.83333333333334	0.3862327259932834	109-13-7	Propaneperoxoic acid, 2-methyl-, 1,1-dimethylethyl ester	CC(C)C(=O)OOC(C)(C)C	Organic compounds	Organic acids and derivatives	Carboxylic acids and derivatives	Peroxycarboxylic acids and derivatives
538	-3.4827852453082597	-3.9596401298989017	2.0413277465665742	1.5644728605966491	205.06666666666666	0.47685488459064196	109293-97-2	Diflufenzopyr	CC(=NNC(=O)Nc1cc(F)cc(F)c1)c1ncccc1C(=O)O	Organic compounds	Benzenoids	Benzene and substituted derivatives	N-phenylureas
544	-3.917454083108246	-3.4329146739173915	1.5801196133801796	2.0646590234548663	204.86666666666665	-0.48453940919085436	109-43-3	Dibutyl decanedioate	CCCCOC(=O)CCCCCCCCC(=O)OCCCC	Organic compounds	Lipids and lipid-like molecules	Fatty Acyls	Fatty acid esters
552	-3.995235316558754	-4.324744477302778	1.014134832055222	0.6846256784454254	205.01666666666665	0.3295091607440237	109-55-7	3-(Dimethylamino)propylamine	CN(C)CCCN	Organic compounds	Organic nitrogen compounds	Organonitrogen compounds	Amines
556	-3.3694511224702763	-3.479461943619595	1.5970144497085303	1.487003627521291	205.05	0.1100108211493187	109-69-3	1-Chlorobutane	CCCCCl	Organic compounds	Organohalogen compounds	Organochlorides
560	-3.7893313112591884	-3.8987289357804884	1.0806451128500083	0.9712474874097584	205.06666666666666	0.10939762452129997	109-76-2	1,3-Diaminopropane	NCCCN	Organic compounds	Organic nitrogen compounds	Organonitrogen compounds	Amines
561	-5.766132789688137	-4.5190556073427945	-0.9461744980520497	0.30090268662658554	205.03333333333336	-1.2470771823453424	109-77-3	Propanedinitrile	N#CCC#N	Organic compounds	Organic nitrogen compounds	Organonitrogen compounds	Organic cyanides
562	-3.5676934745789146	-3.9609747190167868	1.2840478345721198	0.8907665858637207	205.0	0.39328124443787216	109-78-4	3-Hydroxypropanenitrile	N#CCCO	Organic compounds	Organic nitrogen compounds	Organonitrogen compounds	Organic cyanides
564	-4.005835868708303	-3.249947326050794	0.8755202526647826	1.6314087982679584	204.93333333333334	-0.7558885426575088	109-86-4	2-Methoxyethanol	COCCO	Organic compounds	Organic oxygen compounds	Organooxygen compounds	Ethers
572	-4.871772568127282	-4.378195618916422	-0.0387849181152798	0.45479203815029656	205.13333333333335	-0.49357694921086015	110-00-9	Furan	c1ccoc1	Organic compounds	Organoheterocyclic compounds	Heteroaromatic compounds
573	-3.944669969659613	-4.946761748947866	0.9803480224546807	-0.02174376009305623	205.28333333333336	1.002091779288253	110-02-1	Thiophene	c1ccsc1	Organic compounds	Organoheterocyclic compounds	Heteroaromatic compounds
577	-4.004359083066549	-3.426289787678251	1.0603683846299847	1.638437677994169	205.11666666666665	-0.578069295388298	110-16-7	Maleic acid	O=C(O)C=CC(=O)O	Organic compounds	Organic acids and derivatives	Carboxylic acids and derivatives	Dicarboxylic acids and derivatives
592	-2.6091946958144785	-3.098981186485264	2.6610065031421533	2.171220011941155	205.1	0.4897864906707854	110-42-9	Methyl decanoate	CCCCCCCCCC(=O)OC	Organic compounds	Lipids and lipid-like molecules	Fatty Acyls	Fatty acid esters
594	-2.2428264044406223	-3.8898105634898146	2.806887671375327	1.1599035089295033	205.01666666666665	1.6469841590491923	110-44-1	2E,4E-Hexadienoic acid	CC=CC=CC(=O)O	Organic compounds	Lipids and lipid-like molecules	Fatty Acyls	Fatty acids and conjugates
595	-4.603509599278537	-4.96731629525612	0.9851687529890933	0.6213620444467705	205.08333333333334	0.3638066959775834	110488-70-5	Dimethomorph	COc1ccc(C(=CC(=O)N2CCOCC2)c2ccc(Cl)cc2)cc1OC	Organic compounds	Benzenoids	Benzene and substituted derivatives	Diphenylmethanes
597	-3.078842874816553	-3.2775292064219244	1.8565535360422853	1.6578672083078494	205.43333333333334	0.19868633160537152	110-54-3	n-Hexane	CCCCCC	Organic compounds	Hydrocarbons	Saturated hydrocarbons	Alkanes
598	-4.350292608266307	-4.520835645643567	1.277851003862643	1.1073079722333665	205.21666666666664	0.17054303737725984	110553-27-0	2-Methyl-4,6-bis[(octylthio)methyl]phenol	CCCCCCCCSCc1cc(C)c(O)c(CSCCCCCCCC)c1	Organic compounds	Benzenoids	Phenols	Cresols
602	-3.6498754651261165	-3.251005983844305	1.8923023929495648	2.291171876398681	205.05	-0.39886948128181166	110615-47-9	D-Glucopyranose, oligomeric, C10-16-alkyl glycosides	CCCCCCCCCCCCOC1OC(CO)C(O)C(O)C1O	Organic compounds	Lipids and lipid-like molecules	Fatty Acyls	Fatty acyl glycosides
606	-5.265847822131423	-3.948433701986506	-0.3308951143135653	0.9865190134317807	204.86666666666665	-1.3174141201449174	110-65-6	2-Butyne-1,4-diol	OCC#CCO	Organic compounds	Organic oxygen compounds	Organooxygen compounds	Alcohols and polyols
607	-3.2441591955047158	-4.244832461140681	1.6959686411579924	0.6952953696010193	205.16666666666666	1.0006732656359651	110-69-0	Butanal oxime	CCCC=NO	Organic compounds	Organic nitrogen compounds	Organonitrogen compounds	Oximes
613	-3.4814813512917446	-3.318222165481121	1.4733494697907392	1.6366086535117144	205.2	-0.16325918581062382	110-80-5	2-Ethoxyethanol	CCOCCO	Organic compounds	Organic oxygen compounds	Organooxygen compounds	Ethers
615	-3.5518639926782476	-3.939586971042355	1.383330791174531	0.995607818175106	205.01666666666665	0.3877229783641072	110-85-0	Piperazine	C1CNCCN1	Organic compounds	Organoheterocyclic compounds	Diazinanes	Piperazines
616	-4.817970093215765	-4.387740248562467	0.0802173710402316	0.5104472085642948	204.9	-0.43022984465329817	110-86-1	Pyridine	c1ccncc1	Organic compounds	Organoheterocyclic compounds	Pyridines and derivatives
617	-3.198277713695367	-3.7821960744076586	1.756341021287411	1.172422663160312	205.05	0.5839183607122918	110-88-3	1,3,5-Trioxane	C1OCOCO1	Organic compounds	Organoheterocyclic compounds	Trioxanes
618	-3.564325858521625	-3.881685138140752	1.3658587937769953	1.0484995112229138	205.5	0.3173592796191267	110-89-4	Piperidine	C1CCNCC1	Organic compounds	Organoheterocyclic compounds	Piperidines
625	-3.5969099856426197	-3.6857835240508594	1.5275648939785083	1.4386913563716643	205.0	0.08887353840823975	110-97-4	Diisopropanolamine	CC(O)CNCC(C)O	Organic compounds	Organic nitrogen compounds	Organonitrogen compounds	Amines
627	-7.41097518868794	-6.810148592839167	-1.8971758107104926	-1.2963492093242883	204.75	-0.6008265958487726	11097-69-1	Aroclor 1254	Clc1cccc(-c2ccc(Cl)c(Cl)c2Cl)c1Cl	Organic compounds	Benzenoids	Benzene and substituted derivatives	Biphenyls and derivatives
632	-3.824801121628026	-4.0197686824299765	1.7061205192192237	1.51115296557419	204.98333333333335	0.19496756080195032	111-05-7	9-Octadecenamide, N-(2-hydroxypropyl)-, (9Z)-	CCCCCCCCC=CCCCCCCCC(=O)NCC(C)O	Organic compounds	Lipids and lipid-like molecules	Fatty Acyls	Fatty amides
635	-3.0501100804338415	-3.0282383292258284	2.149208938340936	2.1710806962367935	205.11666666666665	-0.0218717512080131	111-11-5	Methyl octanoate	CCCCCCCC(=O)OC	Organic compounds	Lipids and lipid-like molecules	Fatty Acyls	Fatty acid esters
638	-3.160264176232737	-3.5777261837653973	1.954303443098197	1.5368414344182102	205.13333333333335	0.4174620075326603	111-14-8	Heptanoic acid	CCCCCCC(=O)O	Organic compounds	Lipids and lipid-like molecules	Fatty Acyls	Fatty acids and conjugates
639	-3.254269151774595	-3.3926093875418317	1.8668275920627515	1.7284873551284659	205.33333333333334	0.13834023576723675	111-15-9	Ethylene glycol monoethyl ether acetate	CCOCCOC(C)=O	Organic compounds	Organic acids and derivatives	Carboxylic acids and derivatives	Carboxylic acid derivatives
640	-3.3056682949380076	-3.8721952513600817	1.9452613382737183	1.3787343825444984	205.23333333333335	0.5665269564220741	111-17-1	3,3'-Thiodipropionic acid	O=C(O)CCSCCC(=O)O	Organic compounds	Organic acids and derivatives	Carboxylic acids and derivatives	Dicarboxylic acids and derivatives
650	-2.9126596242754403	-3.1030614714119023	2.0966935230180312	1.9062916792578293	204.93333333333334	0.1904018471364619	111-27-3	1-Hexanol	CCCCCCO	Organic compounds	Lipids and lipid-like molecules	Fatty Acyls	Fatty alcohols
653	-2.9750410914417387	-3.0524795592877356	2.042614012927798	1.9651755447833494	205.1	0.07743846784599695	111-29-5	1,5-Pentanediol	OCCCCCO	Organic compounds	Organic oxygen compounds	Organooxygen compounds	Alcohols and polyols
655	-4.285252160477097	-3.566962620569446	0.7152556670455255	1.4335452072731516	205.13333333333335	-0.7182895399076514	111-30-8	Glutaraldehyde	O=CCCCC=O	Organic compounds	Organic oxygen compounds	Organooxygen compounds	Carbonyl compounds
662	-3.708056282821525	-4.117499194732504	1.3054929381961935	0.8960500252489257	204.96666666666664	0.4094429119109795	111-40-0	Diethylenetriamine	NCCNCCN	Organic compounds	Organic nitrogen compounds	Organonitrogen compounds	Amines
665	-4.169958181004516	-5.111332342051613	1.6878089954898499	0.7464348299963914	205.0	0.9413741610470971	11141-17-6	Azadirachtin	CC=C(C)C(=O)OC1CC(OC(C)=O)C2(C(=O)OC)COC3C2C12COC(O)(C(=O)OC)C2C(C)(C12OC1(C)C1CC2OC2OC=CC21O)C3O	Organic compounds	Lipids and lipid-like molecules	Prenol lipids	Triterpenoids
666	-4.421690338066549	-3.692951819783334	0.6000652425478159	1.3288037636573313	205.0	-0.7287385182832149	111-42-2	Diethanolamine	OCCNCCO	Organic compounds	Organic nitrogen compounds	Organonitrogen compounds	Amines
669	-2.956181450666945	-3.4012656144407956	2.0696198831088166	1.6245357198623722	205.01666666666665	0.4450841637738505	111-46-6	Diethylene glycol	OCCOCCO	Organic compounds	Organic oxygen compounds	Organooxygen compounds	Ethers
672	-3.112545236848193	-3.9208616144053905	1.9744868736874046	1.1661705000933658	205.21666666666664	0.8083163775571975	111-48-8	2,2'-Thiobisethanol	OCCSCCO	Organic compounds	Organosulfur compounds	Thioethers	Dialkylthioethers
675	-3.4440785735112542	-3.519140642323311	1.866117510981129	1.7910554374587075	205.06666666666666	0.0750620688120569	1115-20-4	3-Hydroxy-2,2-dimethylpropyl 3-hydroxy-2,2-dimethylpropanoate	CC(C)(CO)COC(=O)C(C)(C)CO	Organic compounds	Organic acids and derivatives	Hydroxy acids and derivatives	Beta hydroxy acids and derivatives
677	-4.114983028079853	-4.269750056577421	0.9961685448013211	0.8414015199690204	205.35	0.1547670284975684	1115-70-4	Metformin hydrochloride	CN(C)C(N)=NC(=N)N.Cl	Organic compounds	Organic nitrogen compounds	Organonitrogen compounds	Guanidines
678	-4.902347149533285	-5.043215516102045	0.7002282605226003	0.5593598923881721	204.93333333333334	0.14086836656875956	111578-32-6	Metobenzuron	CON(C)C(=O)Nc1ccc(Oc2ccc3c(c2)OC(C)(OC)CC3(C)C)cc1	Organic compounds	Organic oxygen compounds	Organooxygen compounds	Ethers
680	-3.281170880148393	-3.4346142949699803	1.768883903833298	1.6154404871732964	205.06666666666666	0.15344341482158708	111-66-0	1-Octene	C=CCCCCCC	Organic compounds	Hydrocarbons	Unsaturated hydrocarbons	Unsaturated aliphatic hydrocarbons
681	-3.01867676585042	-3.37090557295402	2.031378018131271	1.6791492145732998	205.1	0.3522288071035997	111-67-1	2-Octene	CC=CCCCCC	Organic compounds	Hydrocarbons	Unsaturated hydrocarbons	Unsaturated aliphatic hydrocarbons
685	-3.614396705685948	-3.4670097680085954	1.4432237606791096	1.590610695150469	205.11666666666665	-0.14738693767735267	111-71-7	Heptanal	CCCCCCC=O	Organic compounds	Organic oxygen compounds	Organooxygen compounds	Carbonyl compounds
686	-3.812063666949598	-3.3124723428520966	1.2604656190212868	1.7600569500629841	204.91666666666666	-0.4995913240975014	111-76-2	2-Butoxyethanol	CCCCOCCO	Organic compounds	Organic oxygen compounds	Organooxygen compounds	Ethers
687	-3.1032205234287367	-3.2532325563453712	1.9764960224461554	1.8264839882359343	204.93333333333334	0.15001203291663456	111-77-3	Diethylene glycol monomethyl ether	COCCOCCO	Organic compounds	Organic oxygen compounds	Organooxygen compounds	Ethers
688	-3.8236775713647995	-4.114850207786655	1.2104854636614897	0.9193128352358029	205.03333333333336	0.29117263642185565	111-78-4	1,5-Cyclooctadiene	C1=CCCC=CCC1	Organic compounds	Hydrocarbons	Unsaturated hydrocarbons	Olefins
689	-3.804186676088618	-3.0862966403233676	1.3608498039059471	2.0787398438754896	204.98333333333335	-0.7178900357652505	1117-86-8	1,2-Octanediol	CCCCCCC(O)CO	Organic compounds	Lipids and lipid-like molecules	Fatty Acyls	Fatty alcohols
692	-4.486466758368235	-3.112746747008474	0.621621091152055	1.9953411057950476	205.06666666666666	-1.3737200113597607	111-84-2	Nonane	CCCCCCCCC	Organic compounds	Hydrocarbons	Saturated hydrocarbons	Alkanes
698	-3.062020640016112	-3.1843627147452893	2.0526937353561525	1.9303516574888036	205.05	0.12234207472917724	111-87-5	1-Octanol	CCCCCCCCO	Organic compounds	Lipids and lipid-like molecules	Fatty Acyls	Fatty alcohols
699	-3.915403881225243	-3.7356876310729232	1.2373552033674269	1.4170714577780132	205.33333333333334	-0.17971625015231973	1118-84-9	Allyl acetoacetate	C=CCOC(=O)CC(C)=O	Organic compounds	Organic acids and derivatives	Keto acids and derivatives	Beta-keto acids and derivatives
702	-2.9123850941612246	-3.3636856481583286	2.2152865097978487	1.7639859554886967	204.91666666666666	0.451300553997104	111-90-0	2-(2-Ethoxyethoxy)ethanol	CCOCCOCCO	Organic compounds	Organic oxygen compounds	Organooxygen compounds	Ethers
703	-4.5336473714888585	-4.159827501632665	0.7044966251424954	1.078316498729969	205.08333333333334	-0.3738198698561934	111-91-1	Bis(2-chloroethoxy)methane	ClCCOCOCCCl	Organic compounds	Organic oxygen compounds	Organooxygen compounds	Ethers
712	-5.123385484824542	-5.008761914841901	0.2792713125411213	0.39389487332899	205.23333333333335	-0.11462356998264145	111988-49-9	Thiacloprid	N#CN=C1SCCN1Cc1ccc(Cl)nc1	Organic compounds	Organoheterocyclic compounds	Pyridines and derivatives	Halopyridines
713	-4.160007425483127	-4.524058003317128	1.453212625104045	1.0891620601739773	205.38333333333335	0.36405057783400085	111991-09-4	Nicosulfuron	COc1cc(OC)nc(NC(=O)NS(=O)(=O)c2ncccc2C(=O)N(C)C)n1	Organic compounds	Organic nitrogen compounds	Organonitrogen compounds	Sulfonylureas
715	-2.812764222269536	-3.1783565179647977	2.381230875989487	2.015638587107442	205.15	0.3655922956952615	1120-21-4	Undecane	CCCCCCCCCCC	Organic compounds	Hydrocarbons	Saturated hydrocarbons	Alkanes
716	-4.282248809960188	-4.353084526829588	0.9857554957715731	0.9149197772453874	204.96666666666664	0.07083571686940004	1120-24-7	Decyldimethylamine	CCCCCCCCCCN(C)C	Organic compounds	Organic nitrogen compounds	Organonitrogen compounds	Amines
719	-3.446123319300052	-3.445159815632098	1.8469695133679338	1.8479330210952205	205.2	-0.0009635036679536135	1120-36-1	1-Tetradecene	C=CCCCCCCCCCCCC	Organic compounds	Hydrocarbons	Unsaturated hydrocarbons	Unsaturated aliphatic hydrocarbons
720	-4.301486489822915	-4.66827666714758	1.193510819566857	0.8267206378850809	205.01666666666665	0.3667901773246651	112-03-8	N,N,N-Trimethyloctadecan-1-aminium chloride	CCCCCCCCCCCCCCCCCC[N+](C)(C)C.[Cl-]	Organic compounds	Organic nitrogen compounds	Organonitrogen compounds	Quaternary ammonium salts
725	-3.3795690946075694	-3.4130778645452273	1.8566355170591862	1.8231267516256886	205.08333333333334	0.033508769937657945	112-14-1	Octyl acetate	CCCCCCCCOC(C)=O	Organic compounds	Lipids and lipid-like molecules	Fatty Acyls	Fatty alcohol esters
726	-6.373563524036904	-4.767718350399801	-0.8760657921538483	0.7297793870610281	205.1	-1.6058451736371033	112143-82-5	Triazamate	CCOC(=O)CSc1nc(C(C)(C)C)nn1C(=O)N(C)C	Organic compounds	Organosulfur compounds	Thioethers	Aryl thioethers
727	-3.361656649614288	-3.4905726299560405	1.8843788308313585	1.755462846276357	205.15	0.12891598034175233	112-15-2	2-(2-Ethoxyethoxy)ethyl acetate	CCOCCOCCOC(C)=O	Organic compounds	Organic acids and derivatives	Carboxylic acids and derivatives	Carboxylic acid derivatives
729	-5.22263430521262	-4.418199200150371	0.2969508881392803	1.1013859838572866	205.13333333333335	-0.8044351050622485	112226-61-6	Halofenozide	CC(C)(C)N(NC(=O)c1ccc(Cl)cc1)C(=O)c1ccccc1	Organic compounds	Benzenoids	Benzene and substituted derivatives	Benzoic acids and derivatives
731	-4.578219584488653	-4.061879069061236	0.5050643997612446	1.0214049064309225	204.78333333333333	-0.5163405154274168	1122-62-9	2-Acetylpyridine	CC(=O)c1ccccn1	Organic compounds	Organic oxygen compounds	Organooxygen compounds	Carbonyl compounds
732	-3.755755559700686	-3.1800788645772133	1.4208391889864422	1.9965158812722634	205.35	-0.5756766951234726	112-27-6	Triethylene glycol	OCCOCCOCCO	Organic compounds	Organic oxygen compounds	Organooxygen compounds	Ethers
733	-5.558841560037394	-5.601421718254088	0.011875296301203	-0.030704859594196658	204.95	0.04258015821669403	112281-77-3	Tetraconazole	FC(F)C(F)(F)OCC(Cn1cncn1)c1ccc(Cl)cc1Cl	Organic compounds	Benzenoids	Benzene and substituted derivatives	Halobenzenes
736	-3.3361364977330084	-3.3550770772432017	1.8739919934134626	1.855051415039981	205.1	0.018940579510193345	112-34-5	2-(2-Butoxyethoxy)ethanol	CCCCOCCOCCO	Organic compounds	Organic oxygen compounds	Organooxygen compounds	Ethers
737	-3.061650223104024	-3.4068648123941214	2.153725574582927	1.8085109833245858	205.2	0.3452145892900975	112-35-6	2-[2-(2-Methoxyethoxy)ethoxy]ethanol	COCCOCCOCCO	Organic compounds	Organic oxygen compounds	Organooxygen compounds	Ethers
740	-3.5983256033261584	-3.6052460850455588	1.6671502435382888	1.6602297624966407	204.93333333333334	0.0069204817194004065	112-38-9	10-Undecenoic acid	C=CCCCCCCCCC(=O)O	Organic compounds	Lipids and lipid-like molecules	Fatty Acyls	Fatty acids and conjugates
741	-2.7710917232424426	-3.1241975262628783	2.6610065031421533	2.307900695711679	205.2	0.3531058030204357	112-39-0	Methyl hexadecanoate	CCCCCCCCCCCCCCCC(=O)OC	Organic compounds	Lipids and lipid-like molecules	Fatty Acyls	Fatty acid esters
742	-2.94993862469996	-3.1609147064985583	2.2813780182095407	2.0704019331023273	205.03333333333336	0.21097608179859817	112-40-3	Dodecane	CCCCCCCCCCCC	Organic compounds	Hydrocarbons	Saturated hydrocarbons	Alkanes
743	-5.096840755018386	-4.493847609779087	0.4502912605593347	1.0532843989366545	205.21666666666664	-0.6029931452392985	112410-23-8	Tebufenozide	CCc1ccc(C(=O)NN(C(=O)c2cc(C)cc(C)c2)C(C)(C)C)cc1	Organic compounds	Benzenoids	Benzene and substituted derivatives	Benzoic acids and derivatives
745	-3.4572621392040745	-3.4276492870499764	1.768883903833298	1.798496756665235	204.98333333333335	-0.029612852154098146	112-41-4	1-Dodecene	C=CCCCCCCCCCC	Organic compounds	Hydrocarbons	Unsaturated hydrocarbons	Unsaturated aliphatic hydrocarbons
746	-2.925488579202959	-3.22266630024448	2.3108269440507	2.013649219761745	204.73333333333332	0.2971777210415212	112-42-5	1-Undecanol	CCCCCCCCCCCO	Organic compounds	Lipids and lipid-like molecules	Fatty Acyls	Fatty alcohols
752	-4.125344375235837	-3.6184040715557324	1.1859537672251568	1.692894079932558	204.93333333333334	-0.5069403036801048	112-52-7	1-Chlorododecane	CCCCCCCCCCCCCl	Organic compounds	Organohalogen compounds	Organochlorides
757	-3.3034841591263757	-3.4227825565193704	1.9759158307582083	1.8566174338550065	205.03333333333336	0.11929839739299464	112-59-4	2-[2-(Hexyloxy)ethoxy]ethanol	CCCCCCOCCOCCO	Organic compounds	Organic oxygen compounds	Organooxygen compounds	Ethers
762	-4.456944419682389	-4.380371872604047	0.9736417441755923	1.0502143024823967	204.98333333333335	-0.07657254707834227	112-69-6	N,N-Dimethyl-1-hexadecanamine	CCCCCCCCCCCCCCCCN(C)C	Organic compounds	Organic nitrogen compounds	Organonitrogen compounds	Amines
764	-2.920941635378343	-3.209695509210421	2.410268966020177	2.1215150897913344	204.93333333333334	0.28875387383207807	112-72-1	1-Tetradecanol	CCCCCCCCCCCCCCO	Organic compounds	Lipids and lipid-like molecules	Fatty Acyls	Fatty alcohols
766	-4.394343128853176	-4.378541811153738	0.9885074632657966	1.004308786844312	205.23333333333335	-0.015801317699438044	112-75-4	N,N-Dimethyltetradecylamine	CCCCCCCCCCCCCCN(C)C	Organic compounds	Organic nitrogen compounds	Organonitrogen compounds	Amines
769	-3.028248812564923	-3.942722831137395	2.500143333928324	1.5856693115946687	205.06666666666666	0.9144740185724722	112-84-5	Erucamide	CCCCCCCCC=CCCCCCCCCCCCC(N)=O	Organic compounds	Lipids and lipid-like molecules	Fatty Acyls	Fatty amides
771	-3.6097633928121184	-3.468120563944754	1.7924739092809343	1.93411673710177	205.23333333333335	-0.14164282886736457	112-88-9	1-Octadecene	C=CCCCCCCCCCCCCCCCC	Organic compounds	Hydrocarbons	Unsaturated hydrocarbons	Unsaturated aliphatic hydrocarbons
773	-3.357795322030108	-3.2180866776109696	2.074373552934399	2.214082196579876	205.3	-0.13970864441913866	112-92-5	1-Octadecanol	CCCCCCCCCCCCCCCCCCO	Organic compounds	Lipids and lipid-like molecules	Fatty Acyls	Fatty alcohols
775	-3.429932514674556	-3.2728807332532406	2.021172019182772	2.1782238012495236	204.96666666666664	-0.15705178142131526	112-95-8	Eicosane	CCCCCCCCCCCCCCCCCCCC	Organic compounds	Hydrocarbons	Saturated hydrocarbons	Alkanes
776	-4.52953504449575	-4.699910130964763	1.155222372585324	0.9848472965544877	205.21666666666664	0.17037508646901234	113036-88-7	Flucycloxuron	O=C(NC(=O)c1c(F)cccc1F)Nc1ccc(CON=C(c2ccc(Cl)cc2)C2CC2)cc1	Organic compounds	Benzenoids	Benzene and substituted derivatives	N-phenylureas
777	-4.926245925711004	-4.272339783040604	0.5116678631167684	1.165573999710762	205.01666666666665	-0.6539061426704	113136-77-9	Cyclanilide	O=C(O)C1(C(=O)Nc2ccc(Cl)cc2Cl)CC1	Organic compounds	Benzenoids	Benzene and substituted derivatives	Anilides
781	-5.338020739644279	-4.854706765143256	-0.0048516639237127	0.4784622996499726	204.95	-0.48331397450102376	1134-23-2	Cycloate	CCSC(=O)N(CC)C1CCCCC1	Organic compounds	Organosulfur compounds	Thiocarbonyl compounds	Thiocarbamic acid derivatives
782	-4.072338134897099	-4.5459278876698095	1.3676131851693436	0.8940234237792332	205.13333333333335	0.4735897527727104	113-48-4	Octylbicycloheptenedicarboximide	CCCCC(CC)Cn1c(O)c2c(c1O)C1C=CC2C1	Organic compounds	Organoheterocyclic compounds	Isoindoles and derivatives
792	-4.96481988046345	-4.89287790269601	0.3558352086708873	0.4277771996598016	205.05	-0.07194197776744016	114-26-1	Propoxur	CNC(=O)Oc1ccccc1OC(C)C	Organic compounds	Benzenoids	Benzene and substituted derivatives	Phenyl methylcarbamates
793	-2.959991655073925	-3.7763336075534943	2.5247835121144546	1.7084415571839453	205.08333333333334	0.8163419524795694	114311-32-9	Imazamox	COCc1cnc(C2=NC(=O)C(C)(C(C)C)N2)c(C(=O)O)c1	Organic compounds	Organic acids and derivatives	Carboxylic acids and derivatives	Amino acids, peptides, and analogues
794	-5.470573398320188	-5.123057751282099	0.056832209509531904	0.4043478539222313	204.9	-0.34751564703808935	114369-43-6	Fenbuconazole	N#CC(CCc1ccc(Cl)cc1)(Cn1cncn1)c1ccccc1	Organic compounds	Phenylpropanoids and polyketides	Linear 1,3-diarylpropanoids
797	-5.124739371990373	-4.092676955511374	0.3293245801337042	1.3613869911431746	205.2	-1.0320624164789987	1147459-12-8	N-[3-(dimethylamino)propyl] C 12-C18 alkylamide	CCCCCCCCCCCC(=O)NCCCN(C)C	Organic compounds	Lipids and lipid-like molecules	Fatty Acyls	Fatty amides
798	-4.588455141333183	-4.163540120178939	0.9709175596577847	1.3958325946808694	205.26666666666665	-0.42491502115424407	114959-46-5	Benzoic acid, 2-hydroxy-, mono-C14-18-alkyl derivs., calcium salts (2:1)	CCCCCCCCCCCCCCCCc1cccc(C(=O)O)c1[O-].CCCCCCCCCCCCCCCCc1cccc(C(=O)O)c1[O-].[Ca+2]	Organic compounds	Benzenoids	Benzene and substituted derivatives	Benzoic acids and derivatives
801	-3.6652359704621467	-3.7166302075049287	1.269938645540628	1.2185444049183698	205.01666666666665	0.05139423704278201	115-18-4	2-Methyl-3-buten-2-ol	C=CC(C)(C)O	Organic compounds	Organic oxygen compounds	Organooxygen compounds	Alcohols and polyols
802	-3.62072224972898	-4.106434550084905	1.3041666885685943	0.8184543906812802	204.88333333333335	0.48571230035592494	115-19-5	2-Methyl-3-butyn-2-ol	C#CC(C)(C)O	Organic compounds	Organic oxygen compounds	Organooxygen compounds	Carbonyl compounds
806	-4.908316026500776	-4.682524926279868	0.6814604924098338	0.9072515876378473	205.25	-0.2257911002209081	115-28-6	Chlorendic acid	O=C(O)C1C(C(=O)O)C2(Cl)C(Cl)=C(Cl)C1(Cl)C2(Cl)Cl	Organic compounds	Organic acids and derivatives	Carboxylic acids and derivatives	Dicarboxylic acids and derivatives
807	-6.074451491063884	-5.69654745909213	-0.46493284989286304	-0.08702881669583644	205.11666666666665	-0.37790403197175326	115-29-7	Endosulfan	O=S1OCC2C(CO1)C1(Cl)C(Cl)=C(Cl)C2(Cl)C1(Cl)Cl	Organic compounds	Organic oxygen compounds	Organic oxoanionic compounds	Organic sulfites
808	-5.827498762596879	-5.081179558858402	-0.2587222722880892	0.4875969232064229	204.93333333333334	-0.7463192037384774	115-32-2	Dicofol	OC(c1ccc(Cl)cc1)(c1ccc(Cl)cc1)C(Cl)(Cl)Cl	Organic compounds	Benzenoids	Benzene and substituted derivatives	Diphenylmethanes
811	-3.4320031630497305	-4.338278878276429	2.0613252076332533	1.1550494863972056	205.1	0.9062757152266987	1156-19-0	Tolazamide	Cc1ccc(S(=O)(=O)NC(=O)NN2CCCCCC2)cc1	Organic compounds	Benzenoids	Benzene and substituted derivatives	Benzenesulfonamides
814	-3.4852767275395053	-3.711530808781724	1.6487313485602748	1.4224772616655204	205.0	0.22625408124221869	115-77-5	Pentaerythritol	OCC(CO)(CO)CO	Organic compounds	Organic oxygen compounds	Organooxygen compounds	Alcohols and polyols
816	-4.243844140890004	-3.670442751919937	0.9609728676283249	1.5343742613000442	204.95	-0.5734013889700669	115-84-4	2-Butyl-2-ethyl-1,3-propanediol	CCCCC(CC)(CO)CO	Organic compounds	Lipids and lipid-like molecules	Fatty Acyls	Fatty alcohols
817	-3.7231724670728346	-4.46527770009691	1.7904286348191931	1.0483234062870597	205.05	0.7421052330240752	115-86-6	Triphenyl phosphate	O=P(Oc1ccccc1)(Oc1ccccc1)Oc1ccccc1	Organic compounds	Organic acids and derivatives	Organic phosphoric acids and derivatives	Phosphate esters
819	-4.074221334411726	-3.8200401545273728	1.2186768406062989	1.4728580202587314	205.03333333333336	-0.2541811798843536	115-95-7	Linalyl acetate	C=CC(C)(CCC=C(C)C)OC(C)=O	Organic compounds	Lipids and lipid-like molecules	Prenol lipids	Monoterpenoids
820	-4.602915116060345	-4.839110542820258	0.8526773057616415	0.6164818725336302	205.13333333333335	0.23619542675991312	115-96-8	Tris(2-chloroethyl) phosphate	O=P(OCCCl)(OCCCl)OCCCl	Organic compounds	Organic acids and derivatives	Organic phosphoric acids and derivatives	Phosphate esters
823	-7.042369777407413	-5.1029543560569675	-1.763004024286006	0.17641140041664477	205.13333333333335	-1.9394154213504455	116-06-3	Aldicarb	CNC(=O)ON=CC(C)(C)SC	Organic compounds	Organic nitrogen compounds	Organonitrogen compounds	Oxime carbamates
825	-5.144476269909696	-5.231211493483905	0.43194455928100356	0.3452093350172958	205.1	0.08673522357420893	116255-48-2	Bromuconazole	Clc1ccc(C2(Cn3cncn3)CC(Br)CO2)c(Cl)c1	Organic compounds	Benzenoids	Benzene and substituted derivatives	Halobenzenes
826	-5.898279318905967	-5.558825982640706	0.0836167207319813	0.4230700664613445	205.13333333333335	-0.33945333626526075	1163-19-5	1,1'-Oxybis[2,3,4,5,6-pentabromobenzene]	Brc1c(Br)c(Br)c(Oc2c(Br)c(Br)c(Br)c(Br)c2Br)c(Br)c1Br	Organic compounds	Benzenoids	Benzene and substituted derivatives	Diphenylethers
827	-6.734962486114599	-3.621123031904671	-0.8765227450551262	2.237316709219364	204.91666666666666	-3.1138394542099275	116355-83-0	Fumonisin B1	CCCCC(C)C(OC(=O)CC(CC(=O)O)C(=O)O)C(CC(C)CC(O)CCCCC(O)CC(O)C(C)N)OC(=O)CC(CC(=O)O)C(=O)O	Organic compounds	Organic acids and derivatives	Carboxylic acids and derivatives	Fumonisins
832	-5.442040281217342	-5.282086545228308	0.2505475697748904	0.4105012973815181	205.18333333333334	-0.15995373598903395	116714-46-6	Novaluron	O=C(NC(=O)c1c(F)cccc1F)Nc1ccc(OC(F)(F)C(F)OC(F)(F)F)c(Cl)c1	Organic compounds	Benzenoids	Benzene and substituted derivatives	N-phenylureas
834	-3.9512649383755813	-5.598227269307478	1.504944659828573	-0.1420176540661106	205.05	1.6469623309318968	117-08-8	Tetrachlorophthalic anhydride	O=C1OC(=O)c2c(Cl)c(Cl)c(Cl)c(Cl)c21	Organic compounds	Organoheterocyclic compounds	Benzofurans	Benzofuranones
838	-5.854364538724753	-4.87593224664346	-0.2481035887763606	0.7303286966257445	205.36666666666665	-0.9784322920812931	117337-19-6	Fluthiacet-methyl	COC(=O)CSc1cc(N=c2sc(=O)n3n2CCCC3)c(F)cc1Cl	Organic compounds	Organosulfur compounds	Thioethers	Aryl thioethers
851	-4.972581828934165	-5.1713271595764665	0.6255310000452747	0.42678567591529504	205.21666666666664	0.1987453306423017	117718-60-2	Thiazopyr	COC(=O)c1c(C(F)F)nc(C(F)(F)F)c(C2=NCCS2)c1CC(C)C	Organic compounds	Organoheterocyclic compounds	Pyridines and derivatives	Pyridinecarboxylic acids and derivatives
852	-3.2839469989835472	-4.429824960985643	2.064807505771627	0.9189295339514008	205.05	1.1458779620020958	117-79-3	2-Aminoanthraquinone	Nc1ccc2c(c1)C(=O)c1ccccc1C2=O	Organic compounds	Benzenoids	Anthracenes	Anthraquinones
854	-4.524029970788537	-4.196821942718869	1.0676622391774275	1.3948702605306829	205.33333333333334	-0.3272080280696681	117-81-7	Di(2-ethylhexyl) phthalate	CCCCC(CC)COC(=O)c1ccccc1C(=O)OCC(CC)CCCC	Organic compounds	Benzenoids	Benzene and substituted derivatives	Benzoic acids and derivatives
855	-4.258746571998081	-4.184058700077347	1.3329456379678837	1.4076335053602957	205.21666666666664	-0.07468787192073467	117-84-0	Di-n-octyl phthalate	CCCCCCCCOC(=O)c1ccccc1C(=O)OCCCCCCCC	Organic compounds	Benzenoids	Benzene and substituted derivatives	Benzoic acids and derivatives
857	-4.706550943539328	-4.657480314970901	0.7669112089886244	0.8159818432818995	205.18333333333334	-0.049070628568426145	118134-30-8	Spiroxamine	CCCN(CC)CC1COC2(CCC(C(C)(C)C)CC2)O1	Organic compounds	Organic oxygen compounds	Organooxygen compounds	Ethers
862	-3.0280093922121183	-3.4341625264801676	2.2665031268329936	1.8603499916598634	205.13333333333335	0.40615313426804933	118-52-5	1,3-Dichloro-5,5-dimethylhydantoin	CC1(C)C(=O)N(Cl)C(=O)N1Cl	Organic compounds	Organoheterocyclic compounds	Azolidines	Imidazolidines
864	-3.7023574243432007	-4.102172526141079	1.431893016051334	1.0320779143079242	204.96666666666664	0.39981510179787794	1185-55-3	Trimethoxymethylsilane	CO[Si](C)(OC)OC	Organic compounds	Organometallic compounds	Organometalloid compounds	Organosilicon compounds
866	-3.6703358355288946	-4.180684827153454	1.748543577601195	1.238194585492012	205.41666666666666	0.5103489916245589	118-56-9	3,3,5-Trimethylcyclohexyl salicylate	CC1CC(OC(=O)c2ccccc2O)CC(C)(C)C1	Organic compounds	Benzenoids	Benzene and substituted derivatives	Benzoic acids and derivatives
868	-3.7020660244854695	-4.0524123255330995	1.6964607537591907	1.3461144581141307	205.0	0.35034630104763	118-60-5	2-Ethylhexyl salicylate	CCCCC(CC)COC(=O)c1ccccc1O	Organic compounds	Benzenoids	Benzene and substituted derivatives	Benzoic acids and derivatives
872	-7.438626866649498	-5.287050984970157	-1.9841112809364578	0.1674646004854797	204.88333333333335	-2.1515758816793413	118-74-1	Hexachlorobenzene	Clc1c(Cl)c(Cl)c(Cl)c(Cl)c1Cl	Organic compounds	Benzenoids	Benzene and substituted derivatives	Halobenzenes
875	-4.364560278983668	-4.694975891058805	1.1550065347560472	0.8245909264591246	204.83333333333334	0.3304156120751367	118-79-6	2,4,6-Tribromophenol	Oc1c(Br)cc(Br)cc1Br	Organic compounds	Benzenoids	Phenols	Halophenols
877	-5.247461085745017	-4.210177735691422	0.38058947376151425	1.4178728204969224	205.21666666666664	-1.0372833500535945	118-82-1	4,4'-Methylenebis(2,6-di-t-butylphenol)	CC(C)(C)c1cc(Cc2cc(C(C)(C)C)c(O)c(C(C)(C)C)c2)cc(C(C)(C)C)c1O	Organic compounds	Benzenoids	Benzene and substituted derivatives	Diphenylmethanes
880	-5.67082149560547	-5.375734981718186	-0.3145431705253639	-0.019456665813558142	205.25	-0.29508651388728335	118-96-7	2,4,6-Trinitrotoluene	Cc1c([N+](=O)[O-])cc([N+](=O)[O-])cc1[N+](=O)[O-]	Organic compounds	Benzenoids	Benzene and substituted derivatives	Nitrobenzenes
884	-6.106606975834335	-4.790599918067739	-0.5750641966521368	0.7409428586897833	204.95	-1.3160070577665959	1190931-27-1	Acetic acid, 2,2-difluoro-2-[[2,2,4,5-tetrafluoro-5-(trifluoromethoxy)-1,3-dioxolan-4-yl]oxy]-, ammonium salt (1:1)	O=C([O-])C(F)(F)OC1(F)OC(F)(F)OC1(F)OC(F)(F)F.[NH4+]	Organic compounds	Organoheterocyclic compounds	Dioxolanes	1,3-dioxolanes
885	-3.996161221771956	-3.4639898476273587	1.111628550956166	1.6437999241931682	205.11666666666665	-0.5321713741445975	1191-16-8	3,3-Dimethylallyl acetate	CC(=O)OCC=C(C)C	Organic compounds	Organic acids and derivatives	Carboxylic acids and derivatives	Carboxylic acid derivatives
887	-5.335409451127906	-4.918393771966471	0.1881588403846658	0.6051745171625972	205.25	-0.4170156791614348	119168-77-3	Tebufenpyrad	CCc1nn(C)c(C(=O)NCc2ccc(C(C)(C)C)cc2)c1Cl	Organic compounds	Benzenoids	Benzene and substituted derivatives	Phenylpropanes
894	-3.3023499912013974	-3.5133787969318804	1.8799191110996962	1.6688903110581308	205.23333333333335	0.211028805730483	119-36-8	Methyl salicylate	COC(=O)c1ccccc1O	Organic compounds	Benzenoids	Benzene and substituted derivatives	Benzoic acids and derivatives
895	-5.477559709869528	-4.979962134445106	0.1312539752612843	0.628851553258858	204.75	-0.49759757542442173	119446-68-3	Difenoconazole	CC1COC(Cn2cncn2)(c2ccc(Oc3ccc(Cl)cc3)cc2Cl)O1	Organic compounds	Benzenoids	Benzene and substituted derivatives	Diphenylethers
897	-4.951388604149304	-5.028568979504806	0.2841751908705313	0.20699480155944822	204.93333333333334	0.07718037535550248	1194-65-6	Dichlobenil	N#Cc1c(Cl)cccc1Cl	Organic compounds	Benzenoids	Benzene and substituted derivatives	Halobenzenes
898	-4.764756489920179	-4.565036039296198	0.7673695544640871	0.967090005320293	205.05	-0.19972045062398092	119-47-1	2,2'-Methylenebis(4-methyl-6-tert-butylphenol)	Cc1cc(Cc2cc(C)cc(C(C)(C)C)c2O)c(O)c(C(C)(C)C)c1	Organic compounds	Benzenoids	Benzene and substituted derivatives	Diphenylmethanes
903	-4.376626449171964	-4.007698139291377	0.8839743598086688	1.2529026612243606	204.88333333333335	-0.36892830988058734	119-61-9	Benzophenone	O=C(c1ccccc1)c1ccccc1	Organic compounds	Benzenoids	Benzene and substituted derivatives	Benzophenones
904	-3.426611502495099	-4.074647774107669	1.6946396630006706	1.0466033902770768	205.21666666666664	0.64803627161257	119-64-2	Tetralin	c1ccc2c(c1)CCCC2	Organic compounds	Benzenoids	Tetralins
914	-6.670448247169783	-5.516455433685018	-1.0298157775141643	0.12417703775653821	205.25	-1.1539928134847646	120068-37-3	Fipronil	N#Cc1nn(-c2c(Cl)cc(C(F)(F)F)cc2Cl)c(N)c1S(=O)C(F)(F)F	Organic compounds	Organoheterocyclic compounds	Azoles	Pyrazoles
920	-3.942159839486757	-4.977719135753519	1.5694468211866504	0.5338875273321773	205.01666666666665	1.035559296266762	120116-88-3	Cyazofamid	Cc1ccc(-c2c(Cl)nc(C#N)n2S(=O)(=O)N(C)C)cc1	Organic compounds	Organoheterocyclic compounds	Azoles	Imidazoles
922	-2.833627620575012	-4.449835609572454	2.4173629332443034	0.8011549399956321	205.08333333333334	1.616207988997442	120-12-7	Anthracene	c1ccc2cc3ccccc3cc2c1	Organic compounds	Benzenoids	Anthracenes
939	-3.9796353302519285	-4.694316028282122	1.3601796928718757	0.6454989785491692	205.03333333333336	0.7146806980301936	120-32-1	Clorophene	Oc1ccc(Cl)cc1Cc1ccccc1	Organic compounds	Benzenoids	Benzene and substituted derivatives	Diphenylmethanes
958	-2.940761253577468	-3.405992114273745	2.2798070473374943	1.814576188793028	205.15	0.46523086069627695	120-47-8	Ethylparaben	CCOC(=O)c1ccc(O)cc1	Organic compounds	Benzenoids	Benzene and substituted derivatives	Benzoic acids and derivatives
964	-3.346737172051314	-3.5897752492402093	2.150658331938185	1.9076202547585133	205.18333333333334	0.24303807718889514	120-55-8	Diethylene glycol dibenzoate	O=C(OCCOCCOC(=O)c1ccccc1)c1ccccc1	Organic compounds	Benzenoids	Benzene and substituted derivatives	Benzoic acids and derivatives
965	-3.4187701596397146	-3.617056606028437	2.135585723589748	1.9372992732620424	204.85	0.1982864463887224	120-56-9	Triethylene glycol dibenzoate	O=C(OCCOCCOCCOC(=O)c1ccccc1)c1ccccc1	Organic compounds	Benzenoids	Benzene and substituted derivatives	Benzoic acids and derivatives
966	-3.6189217380478853	-4.00284588306058	1.557554424832927	1.1736302746842928	204.98333333333335	0.3839241450126947	120-57-0	Piperonal	O=Cc1ccc2c(c1)OCO2	Organic compounds	Organoheterocyclic compounds	Benzodioxoles
970	-3.5166407073985964	-3.6424425890519614	1.771577208482776	1.6457753246189253	204.9	0.12580188165336503	120-61-6	Dimethyl terephthalate	COC(=O)c1ccc(C(=O)OC)cc1	Organic compounds	Benzenoids	Benzene and substituted derivatives	Benzoic acids and derivatives
979	-3.7868290263114175	-4.376623956827089	1.350468103911241	0.7606731653423406	205.18333333333334	0.5897949305156716	120-71-8	2-Methoxy-5-methylaniline	COc1ccc(C)cc1N	Organic compounds	Benzenoids	Phenol ethers	Aminophenyl ethers
980	-5.710827922178074	-4.560831180287248	-0.35591889043473096	0.7940778496991949	204.86666666666665	-1.149996741890826	12071-83-9	Propineb	CC(CNC(=S)[S-])NC(=S)[S-].[Zn+2]	Organic compounds	Organic acids and derivatives	Dithiocarbamic acids and derivatives	Metallobisdithiocarbamates
982	-4.208074374239691	-4.909402109519971	1.3137172753994328	0.6123895266278574	204.91666666666666	0.7013277352802803	120-78-5	2,2'-Dithiobisbenzothiazole	c1ccc2sc(SSc3nc4ccccc4s3)nc2c1	Organic compounds	Organoheterocyclic compounds	Benzothiazoles
983	-3.3379846432291584	-3.7876999620924026	1.703850007711677	1.2541346854966253	205.03333333333336	0.4497153188632441	120-80-9	Catechol	Oc1ccccc1O	Organic compounds	Benzenoids	Phenols	Benzenediols
984	-4.403088726175142	-5.097092136970166	0.8556658528884183	0.16166244583751496	205.13333333333335	0.6940034107950241	120-82-1	1,2,4-Trichlorobenzene	Clc1ccc(Cl)c(Cl)c1	Organic compounds	Benzenoids	Benzene and substituted derivatives	Halobenzenes
985	-5.220362733949501	-4.083769941114374	-0.0081671364691251	1.12842566874818	205.15	-1.1365927928351267	120-83-2	2,4-Dichlorophenol	Oc1ccc(Cl)cc1Cl	Organic compounds	Benzenoids	Benzene and substituted derivatives	Halobenzenes
988	-4.827405209210303	-4.59514985523443	0.6588963082546142	0.8911516622072364	204.85	-0.23225535397587294	120928-09-8	Fenazaquin	CC(C)(C)c1ccc(CCOc2ncnc3ccccc23)cc1	Organic compounds	Organoheterocyclic compounds	Diazanaphthalenes	Benzodiazines
989	-4.143608299369475	-3.6812623582458173	0.7913645866057949	1.2537105286714816	205.01666666666665	-0.4623459411236581	120-93-4	Ethylene urea	O=C1NCCN1	Organic compounds	Organoheterocyclic compounds	Azolidines	Imidazolidines
994	-5.793817893910686	-5.2970820567243635	-0.5334244838308211	-0.03668866015815988	205.16666666666666	-0.4967358371863222	121-14-2	2,4-Dinitrotoluene	Cc1ccc([N+](=O)[O-])cc1[N+](=O)[O-]	Organic compounds	Benzenoids	Benzene and substituted derivatives	Toluenes
995	-4.413142513250709	-4.230916972746444	0.9567835954864116	1.1390091166787424	205.06666666666666	-0.1822255405042652	121158-58-5	Phenol, dodecyl-, branched	CCC(C)C(C)C(C)CCc1ccc(O)cc1	Organic compounds	Benzenoids	Phenols	1-hydroxy-2-unsubstituted benzenoids
1006	-3.21848057739109	-3.6577653827929	2.002087723523872	1.562802915728708	205.05	0.4392848054018099	121-32-4	3-Ethoxy-4-hydroxybenzaldehyde	CCOc1cc(C=O)ccc1O	Organic compounds	Organic oxygen compounds	Organooxygen compounds	Carbonyl compounds
1007	-3.3917265282671765	-3.560485941207135	1.790542574033917	1.6217831604625181	205.18333333333334	0.16875941293995833	121-33-5	4-Hydroxy-3-methoxybenzaldehyde	COc1cc(C=O)ccc1O	Organic compounds	Benzenoids	Phenols	Methoxyphenols
1013	-4.234103386527858	-3.805109302591397	0.7825706760740793	1.2115647551935231	205.0	-0.42899408393646077	121-43-7	Trimethyl borate	COB(OC)OC	Organic compounds	Organic oxygen compounds	Organic oxoanionic compounds
1016	-5.839754225519884	-5.177517629815804	-0.11618199102559419	0.5460546099031126	205.06666666666666	-0.6622365957040799	121451-02-3	Noviflumuron	O=C(NC(=O)c1c(F)cccc1F)Nc1cc(Cl)c(OC(F)(F)C(F)C(F)(F)F)c(Cl)c1F	Organic compounds	Benzenoids	Benzene and substituted derivatives	N-phenylureas
1020	-4.639288876268451	-4.396352887133803	0.7134626772107936	0.9563986830428286	205.18333333333334	-0.2429359891346481	121552-61-2	Cyprodinil	Cc1cc(C2CC2)nc(Nc2ccccc2)n1	Organic compounds	Benzenoids	Benzene and substituted derivatives	Aniline and substituted anilines
1021	-2.7408569677012835	-3.7528915560567584	2.497673367307942	1.4856387757832845	205.13333333333335	1.0120345883554749	121-57-3	4-Aminobenzenesulfonic acid	Nc1ccc(S(=O)(=O)O)cc1	Organic compounds	Benzenoids	Benzene and substituted derivatives	Benzenesulfonic acids and derivatives
1032	-4.577421978691406	-4.482145750956617	0.506019720973631	0.601295943526827	204.96666666666664	-0.09527622773478939	121-69-7	N,N-Dimethylaniline	CN(C)c1ccccc1	Organic compounds	Organic nitrogen compounds	Organonitrogen compounds	Amines
1034	-4.896137003912295	-5.921989948491379	0.6228557119358852	-0.40299722713317737	205.18333333333334	1.0258529445790838	121-75-5	Malathion	CCOC(=O)CC(SP(=S)(OC)OC)C(=O)OCC	Organic compounds	Lipids and lipid-like molecules	Fatty Acyls	Fatty acid esters
1036	-3.328788740552015	-3.603171944929997	1.9979586856365799	1.7235754926836322	205.15	0.2743832043779819	121-79-9	Propyl gallate	CCCOC(=O)c1cc(O)c(O)c(O)c1	Organic compounds	Benzenoids	Benzene and substituted derivatives	Benzoic acids and derivatives
1037	-5.382606408835069	-4.502932696215526	-0.0360246097478665	0.8436491092596233	204.86666666666665	-0.8796737126195433	121-82-4	Cyclonite	O=[N+]([O-])N1CN([N+](=O)[O-])CN([N+](=O)[O-])C1	Organic compounds	Organoheterocyclic compounds	Triazinanes	1,3,5-triazinanes
1047	-5.3922529245996	-5.176379577718856	0.1608785351131192	0.3767518694516933	205.03333333333336	-0.2158733468807439	122008-85-9	Cyhalofop-butyl	CCCCOC(=O)C(C)Oc1ccc(Oc2ccc(C#N)cc2F)cc1	Organic compounds	Benzenoids	Benzene and substituted derivatives	Diphenylethers
1054	-5.811250536117478	-6.105129807616277	-0.3683977789394524	-0.662277034666747	205.06666666666666	0.293879271498799	122-14-5	Fenitrothion	COP(=S)(OC)Oc1ccc([N+](=O)[O-])c(C)c1	Organic compounds	Organic acids and derivatives	Organic thiophosphoric acids and derivatives	Thiophosphoric acid esters
1059	-3.4394470935392776	-4.128437484104654	1.8422020349056745	1.153211642046655	205.0	0.6889903905653765	122-20-3	Triisopropanolamine	CC(O)CN(CC(C)O)CC(C)O	Organic compounds	Organic nitrogen compounds	Organonitrogen compounds	Amines
1062	-3.6761646299303985	-3.1655258334376972	2.0816723027666013	2.5923110981859834	205.15	-0.5106387964927013	12225-06-8	C.I. Pigment Red 176	COc1ccc(C(=O)Nc2ccccc2)cc1N=Nc1c(O)c(C(=O)Nc2ccc3[nH]c(=O)[nH]c3c2)cc2ccccc12	Organic compounds	Benzenoids	Benzene and substituted derivatives	Anilides
1063	-3.5396958402877856	-3.7201127469109694	2.2211720189214588	2.040755117716844	205.15	0.18041690662318377	12225-08-0	C.I. Pigment Violet 32	CNS(=O)(=O)c1cc(OC)c(N=Nc2c(O)c(C(=O)Nc3ccc4[nH]c(=O)[nH]c4c3)cc3ccccc23)cc1OC	Organic compounds	Benzenoids	Naphthalenes	Naphthalenecarboxylic acids and derivatives
1068	-5.8439365993722605	-4.885545542299636	-0.5393146829269293	0.41907637337000414	204.78333333333333	-0.9583910570726246	122-34-9	Simazine	CCNc1nc(Cl)nc(NCC)n1	Organic compounds	Organoheterocyclic compounds	Triazines	Aminotriazines
1071	-5.210957619200812	-3.81243512695292	0.2878049170579843	1.686327409057593	205.08333333333334	-1.398522492247892	12237-62-6	C.I. Pigment Violet 27	O=C1c2ccccc2C(=O)c2c(Nc3ccccc3)ccc(O)c21	Organic compounds	Benzenoids	Anthracenes	Anthraquinones
1072	-5.306689494565124	-4.8671897741417585	0.37243756257379185	0.8119372978742094	204.96666666666664	-0.43949972042336594	12237-63-7	C.I. Pigment Red 169	CCOC(=O)c1ccccc1-c1c2ccc(=[N+](CC)CC)cc-2oc2cc(N(CC)CC)ccc12.CCOC(=O)c1ccccc1-c1c2ccc(=[N+](CC)CC)cc-2oc2cc(N(CC)CC)ccc12.[C-]#N.[C-]#N.[C-]#N.[C-]#N.[C-]#N.[C-]#N.[Cu+2].[Fe+2]	Organic compounds	Organoheterocyclic compounds	Benzopyrans	1-benzopyrans
1075	-4.583879748928157	-4.594034489400993	0.6445899065569379	0.6344351525453301	205.11666666666665	0.010154740472835933	122-39-4	Diphenylamine	c1ccc(Nc2ccccc2)cc1	Organic compounds	Benzenoids	Benzene and substituted derivatives	Aniline and substituted anilines
1076	-3.339992642645812	-3.754574024604595	2.373134856648192	1.9585534735687193	205.13333333333335	0.4145813819587829	12239-87-1	Copper monochlorophthalocyanine	C1=CC2c3nc4nc(nc5[n-]c(nc6[nH]c(nc(n3)C2C=C1)c1ccccc61)c1ccccc51)-c1ccccc1-4.[Cl-].[Cu+2]	Organic compounds	Organoheterocyclic compounds	Isoindoles and derivatives	Isoindoles
1077	-4.122577434798872	-3.9181286939397117	1.1834120075710113	1.3878607413764485	205.0	-0.20444874085916043	122-40-7	2-(Phenylmethylene)-heptanal	CCCCCC(C=O)=Cc1ccccc1	Organic compounds	Phenylpropanoids and polyketides	Cinnamaldehydes
1078	-3.9720060315236076	-4.269867121606964	1.281378018209541	0.983516922812283	205.4	0.2978610900833565	122-42-9	Propham	CC(C)OC(=O)Nc1ccccc1	Organic compounds	Benzenoids	Benzene and substituted derivatives	Phenylcarbamic acid esters
1079	-5.258845276942755	-5.382687926817441	0.3514070113755226	0.22756436786760795	205.11666666666665	0.1238426498746863	122453-73-0	Chlorfenapyr	CCOCn1c(-c2ccc(Cl)cc2)c(C#N)c(Br)c1C(F)(F)F	Organic compounds	Organoheterocyclic compounds	Pyrroles	Substituted pyrroles
1091	-3.4635687561887765	-3.716258355037499	2.166535565916934	1.9138459656164435	205.26666666666665	0.25268959884872233	122-62-3	Bis(2-ethylhexyl) decanedioate	CCCCC(CC)COC(=O)CCCCCCCCC(=O)OCC(CC)CCCC	Organic compounds	Lipids and lipid-like molecules	Fatty Acyls	Fatty acid esters
1095	-5.132832104383942	-4.694288538383769	0.1325565349895655	0.5711000819227376	205.13333333333335	-0.4385435660001731	122-66-7	1,2-Diphenylhydrazine	c1ccc(NNc2ccccc2)cc1	Organic compounds	Benzenoids	Benzene and substituted derivatives	Phenylhydrazines
1107	-4.391705712679555	-4.670380136844721	1.1962240277790377	0.9175496009917431	204.9	0.27867442416516575	122836-35-5	Sulfentrazone	Cc1nn(-c2cc(NS(C)(=O)=O)c(Cl)cc2Cl)c(=O)n1C(F)F	Organic compounds	Organoheterocyclic compounds	Azoles	Triazoles
1113	-4.276384247979657	-4.446611568990123	0.9945134267535156	0.8242860995301358	205.2	0.1702273210104659	122-88-3	4-Chlorophenoxyacetic acid	O=C(O)COc1ccc(Cl)cc1	Organic compounds	Benzenoids	Benzene and substituted derivatives	Phenoxyacetic acid derivatives
1115	-4.621673996878203	-4.175508802970869	1.013258489628002	1.4594236794064117	205.33333333333334	-0.44616519390733345	122931-48-0	Rimsulfuron	CCS(=O)(=O)c1cccnc1S(=O)(=O)NC(=O)Nc1nc(OC)cc(OC)n1	Organic compounds	Organic nitrogen compounds	Organonitrogen compounds	Sulfonylureas
1120	-3.0494966952685103	-3.4292149929449893	2.090904489382898	1.711186200310571	205.01666666666665	0.379718297676479	122-99-6	2-Phenoxyethanol	OCCOc1ccccc1	Organic compounds	Benzenoids	Phenol ethers
1124	-4.089389146194419	-3.8277280888751477	1.0446284994815644	1.3062895552520613	205.18333333333334	-0.26166105731927125	123-11-5	4-Methoxybenzaldehyde	COc1ccc(C=O)cc1	Organic compounds	Benzenoids	Benzene and substituted derivatives	Benzoyl derivatives
1125	-4.088637199133841	-4.3787732707980735	1.6237152962627608	1.3335792268891502	205.26666666666665	0.2901360716642323	123122-55-4	Candoxatril	COCCOCC(CC1(C(=O)NC2CCC(C(=O)O)CC2)CCCC1)C(=O)Oc1ccc2c(c1)CCC2	Organic compounds	Benzenoids	Indanes
1131	-3.7294476338238765	-4.052120393319568	1.982238987965412	1.6595662324389724	205.08333333333334	0.32267275949569196	123-28-4	Propanoic acid, 3,3'-thiobis-, didodecyl ester	CCCCCCCCCCCCOC(=O)CCSCCC(=O)OCCCCCCCCCCCC	Organic compounds	Organic acids and derivatives	Carboxylic acids and derivatives	Dicarboxylic acids and derivatives
1133	-3.909337790999396	-4.154664688810018	1.128598404917318	0.8832715116391974	205.33333333333334	0.24532689781062222	123-30-8	4-Aminophenol	Nc1ccc(O)cc1	Organic compounds	Benzenoids	Benzene and substituted derivatives	Aniline and substituted anilines
1134	-5.116870806890606	-4.501023306347706	0.2200529937673179	0.835900485486536	204.98333333333335	-0.6158475005429	123312-89-0	Pymetrozine	CC1=NNC(=O)N(N=Cc2cccnc2)C1	Organic compounds	Organoheterocyclic compounds	Triazines	1,2,4-triazines
1135	-4.058184493113095	-3.7219631690546437	0.983650157827741	1.3198714780418732	205.03333333333336	-0.3362213240584513	123-31-9	Hydroquinone	Oc1ccc(O)cc1	Organic compounds	Benzenoids	Phenols	Benzenediols
1136	-3.4710101315975783	-3.4953503696582104	1.5785489884662356	1.5542087549787353	205.05	0.024340238060632124	123-33-1	Maleic hydrazide	O=c1ccc(=O)[nH][nH]1	Organic compounds	Organoheterocyclic compounds	Diazines	Pyridazines and derivatives
1137	-4.759408917199459	-5.122377125482993	0.7548212992792595	0.3918530900067888	205.28333333333336	0.36296820828353393	123343-16-8	Pyrithiobac-sodium	COc1cc(OC)nc(Sc2cccc(Cl)c2C(=O)[O-])n1.[Na+]	Organic compounds	Benzenoids	Benzene and substituted derivatives	Benzoic acids and derivatives
1138	-3.480330456169869	-3.6144758719246313	1.6539678033050855	1.519822391037774	205.13333333333335	0.13414541575476235	123-35-3	Myrcene	C=CC(=C)CCC=C(C)C	Organic compounds	Lipids and lipid-like molecules	Prenol lipids	Monoterpenoids
1144	-3.6188968370070875	-3.618459932654847	1.4461597663489305	1.4465966616126669	204.86666666666665	-0.0004369043522403082	123-42-2	Diacetone alcohol	CC(=O)CC(C)(C)O	Organic compounds	Organic oxygen compounds	Organooxygen compounds	Carbonyl compounds
1146	-2.603439771995101	-3.1783185558890743	2.34178254464024	1.7669037568815866	205.11666666666665	0.5748787838939733	123-51-3	Isopentyl alcohol	CC(C)CCO	Organic compounds	Organic oxygen compounds	Organooxygen compounds	Alcohols and polyols
1152	-2.354178525653833	-3.409035674735525	2.760242288027459	1.7053851389304704	205.11666666666665	1.054857149081692	123-62-6	Propanoic anhydride	CCC(=O)OC(=O)CC	Organic compounds	Organic acids and derivatives	Carboxylic acids and derivatives	Dicarboxylic acids and derivatives
1154	-3.5442072010003307	-3.9841197990967587	1.6495433323391153	1.209630739882121	205.26666666666665	0.439912598096428	123-68-2	Allyl hexanoate	C=CCOC(=O)CCCCC	Organic compounds	Lipids and lipid-like molecules	Fatty Acyls	Fatty acid esters
1155	-3.5082789830706504	-3.5086307554518683	1.3496984441148967	1.3493466729677202	205.11666666666665	0.00035177238121786303	123-72-8	Butyraldehyde	CCCC=O	Organic compounds	Organic oxygen compounds	Organooxygen compounds	Carbonyl compounds
1160	-4.589340133115452	-4.443920139342309	0.7334495738915295	0.878869571590106	205.06666666666666	-0.1454199937731433	123-81-9	Ethane-1,2-diyl bis(sulfanylacetate)	O=C(CS)OCCOC(=O)CS	Organic compounds	Organic acids and derivatives	Carboxylic acids and derivatives	Dicarboxylic acids and derivatives
1161	-3.6106207087225664	-3.6962361188589363	1.924121012362153	1.8385056077305972	205.03333333333336	0.08561541013636997	1238449-42-7	Bis(2-propylheptyl) carbonate	CCCCCC(CCC)COC(=O)OCC(CCC)CCCCC	Organic compounds	Organic acids and derivatives	Organic carbonic acids and derivatives	Carbonic acid diesters
1164	-3.840111911141411	-3.573615657901454	1.104893573640255	1.3713898224038104	204.93333333333334	-0.26649625323995707	123-91-1	1,4-Dioxane	C1COCCO1	Organic compounds	Organoheterocyclic compounds	Dioxanes	1,4-dioxanes
1165	-3.322226280230379	-3.3824620818580975	1.7923413391005554	1.7321055424056038	205.2	0.060235801627718466	123-92-2	3-Methylbutyl acetate	CC(=O)OCCC(C)C	Organic compounds	Organic acids and derivatives	Carboxylic acids and derivatives	Carboxylic acid derivatives
1168	-3.312076549953941	-3.98960915159644	2.425815491086702	1.74828289608875	205.16666666666666	0.6775326016424992	123968-25-2	1-[2-{1-[2-Hydroxy-3,5-bis(2-methylbutan-2-yl)phenyl]ethyl}-4,6-bis(2-methylbutan-2-yl)phenyl]but-3-en-2-one	C=CC(=O)Cc1c(C(C)c2cc(C(C)(C)CC)cc(C(C)(C)CC)c2O)cc(C(C)(C)CC)cc1C(C)(C)CC	Organic compounds	Lipids and lipid-like molecules	Prenol lipids	Sesquiterpenoids
1169	-3.4037104635205266	-3.187657207947894	1.8709622276364264	2.0870154831436722	205.03333333333336	-0.21605325557263244	123-99-9	Nonanedioic acid	O=C(O)CCCCCCCC(=O)O	Organic compounds	Lipids and lipid-like molecules	Fatty Acyls	Fatty acids and conjugates
1171	-2.999984964498063	-3.160679838542067	2.1647900820106583	2.004095208189086	205.25	0.16069487404400373	124-04-9	Hexanedioic acid	O=C(O)CCCCC(=O)O	Organic compounds	Lipids and lipid-like molecules	Fatty Acyls	Fatty acids and conjugates
1180	-2.784412901804579	-3.3305806136836695	2.36874926868126	1.8225815555505274	205.05	0.5461677118790904	124-18-5	Decane	CCCCCCCCCC	Organic compounds	Hydrocarbons	Saturated hydrocarbons	Alkanes
1181	-4.652253659997634	-4.345229496892169	0.9069417192536114	1.213965889409802	205.13333333333335	-0.3070241631054653	1241-94-7	2-Ethylhexyl diphenyl phosphate	CCCCC(CC)COP(=O)(Oc1ccccc1)Oc1ccccc1	Organic compounds	Organic acids and derivatives	Organic phosphoric acids and derivatives	Phosphate esters
1187	-5.254945584456624	-4.016612169908948	0.1756405794013579	1.4139739954703103	205.15	-1.238333414547676	124-30-1	1-Octadecanamine	CCCCCCCCCCCCCCCCCCN	Organic compounds	Organic nitrogen compounds	Organonitrogen compounds	Amines
1192	-4.227155665953132	-4.605554153585944	1.0914919030505223	0.7130934218080067	205.0	0.37839848763281125	124-48-1	Chlorodibromomethane	ClC(Br)Br	Organic compounds	Organohalogen compounds	Alkyl halides	Halomethanes
1193	-4.283798348739219	-4.807468566847502	1.2049483200837003	0.6812781038133795	204.86666666666665	0.5236702181082835	124495-18-7	Quinoxyfen	Fc1ccc(Oc2ccnc3cc(Cl)cc(Cl)c23)cc1	Organic compounds	Organic oxygen compounds	Organooxygen compounds	Ethers
1199	-4.059462036586376	-3.3229186418269427	0.8906008489557042	1.6271442477715055	205.18333333333334	-0.7365433947594329	124-68-5	2-Amino-2-methylpropan-1-ol	CC(C)(N)CO	Organic compounds	Organic nitrogen compounds	Organonitrogen compounds	Amines
1203	-4.679504972744865	-4.837300719052084	0.9100425247161908	0.7522467902499627	205.08333333333334	0.15779574630721882	1249-84-9	Azocosterol HCl	CN(C)CCCN(C)C1CCC2C3CC=C4CC(O)CCC4(C)C3CCC21C.Cl.Cl	Organic compounds	Lipids and lipid-like molecules	Steroids and steroid derivatives	Azasteroids and derivatives
1207	-4.857440305166523	-3.9908790040454285	0.4354578698515025	1.3020191638943117	205.21666666666664	-0.8665613011210942	125-12-2	Isobornyl acetate	CC(=O)OC1CC2CCC1(C)C2(C)C	Organic compounds	Lipids and lipid-like molecules	Prenol lipids	Monoterpenoids
1211	-4.265463757214278	-4.376447017298504	1.073502434366417	0.9625191707986944	204.85	0.11098326008422532	125-33-7	Primidone	CCC1(c2ccccc2)C(=O)NCNC1=O	Organic compounds	Organoheterocyclic compounds	Diazinanes
1212	-4.569750585066366	-4.364269229411834	1.0640944324274109	1.2695757773890588	205.33333333333334	-0.2054813556545323	125401-92-5	Bispyribac-sodium	COc1cc(OC)nc(Oc2cccc(Oc3nc(OC)cc(OC)n3)c2C(=O)[O-])n1.[Na+]	Organic compounds	Organic oxygen compounds	Organooxygen compounds	Ethers
1216	-5.196158740946252	-4.161447890159029	0.395582392834759	1.4302932494048564	205.2	-1.0347108507872234	125643-61-0	Benzenepropanoic acid, 3,5-bis(1,1-dimethylethyl)-4-hydroxy-, C7-9-branched alkyl esters	CCCCCCCCOC(=O)CCc1cc(C(C)(C)C)c(O)c(C(C)(C)C)c1	Organic compounds	Lipids and lipid-like molecules	Fatty Acyls	Fatty alcohol esters
1219	-3.8840464454551253	-4.9696003432178895	1.3785185426451951	0.29296464081154716	205.03333333333336	1.0855538977627641	125904-11-2	Benzene, ethenyl-?, ar-?bromo derivs.	C=Cc1ccccc1Br	Organic compounds	Benzenoids	Benzene and substituted derivatives	Styrenes
1224	-3.190877513591364	-3.5759042230469227	2.50143082861133	2.11640412089476	205.08333333333334	0.3850267094555586	1260-17-9	Carminic acid	Cc1c(C(=O)O)c(O)cc2c(O)c3c(c(O)c12)C(=O)C(C1OC(CO)C(O)C(O)C1O)C(=O)C3=O	Organic compounds	Benzenoids	Anthracenes	Anthracenecarboxylic acids and derivatives
1230	-3.096910233894396	-4.133535205008977	2.8309306165682337	1.7943056507954296	204.81666666666666	1.036624971114581	126-13-6	Sucrose acetate isobutanoate	CC(=O)OCC1OC(OC2(COC(=O)C(C)C)OC(COC(C)=O)C(OC(=O)C(C)C)C2OC(=O)C(C)C)C(OC(=O)C(C)C)C(OC(=O)C(C)C)C1OC(=O)C(C)C	Organic compounds	Organic oxygen compounds	Organooxygen compounds	Carbohydrates and carbohydrate conjugates
1234	-3.0608125033255207	-3.537714785129276	1.9568426010440159	1.4799403199540602	205.08333333333334	0.4769022818037554	126-30-7	2,2-Dimethylpropane-1,3-diol	CC(C)(CO)CO	Organic compounds	Organic oxygen compounds	Organooxygen compounds	Alcohols and polyols
1237	-4.155806705991102	-3.9481115261772404	0.9240001970484709	1.1316953765806161	205.03333333333336	-0.20769517981386176	126-33-0	Sulfolane	O=S1(=O)CCCC1	Organic compounds	Organoheterocyclic compounds	Thiolanes
1241	-5.139130400279803	-4.434894222155487	0.5532193946493449	1.2574555839162387	205.15	-0.704236178124316	126535-15-7	Triflusulfuron-methyl	COC(=O)c1cccc(C)c1S(=O)(=O)NC(=O)Nc1nc(OCC(F)(F)F)nc(N(C)C)n1	Organic compounds	Organic nitrogen compounds	Organonitrogen compounds	Sulfonylureas
1246	-3.6199572813255108	-4.059155803157401	1.805443239362356	1.3662447131331137	205.0	0.4391985218318899	126-71-6	Triisobutyl phosphate	CC(C)COP(=O)(OCC(C)C)OCC(C)C	Organic compounds	Organic acids and derivatives	Organic phosphoric acids and derivatives	Phosphate esters
1248	-4.199098937241788	-4.233797540535518	1.2263015834460786	1.1916029823311556	205.21666666666664	0.03469860329372931	126-73-8	Tributyl phosphate	CCCCOP(=O)(OCCCC)OCCCC	Organic compounds	Organic acids and derivatives	Organic phosphoric acids and derivatives	Phosphate esters
1251	-3.7164007184533667	-4.680569079370931	1.7638951786567318	0.7997268181289481	205.16666666666666	0.9641683609175646	126833-17-8	Fenhexamid	CC1(C(=O)Nc2ccc(O)c(Cl)c2Cl)CCCCC1	Organic compounds	Benzenoids	Benzene and substituted derivatives	Anilides
1255	-3.7554389883436508	-3.8966430598917485	1.567389958625961	1.4261858882051237	205.26666666666665	0.14120407154809778	126-92-1	Sodium ethasulfate	CCCCC(CC)COS(=O)(=O)[O-].[Na+]	Organic compounds	Organic acids and derivatives	Organic sulfuric acids and derivatives	Sulfuric acid esters
1258	-4.9007877823337	-4.520792342854177	-0.0741235171943747	0.3058719236811308	205.05	-0.3799954394795231	126-98-7	Methacrylonitrile	C=C(C)C#N	Organic compounds	Organic nitrogen compounds	Organonitrogen compounds	Organic cyanides
1260	-4.020967182908902	-3.709824726810049	0.9546530087980509	1.265795460922882	205.25	-0.31114245609885316	127-00-4	1-Chloro-2-propanol	CC(O)CCl	Organic compounds	Organohalogen compounds	Halohydrins	Chlorohydrins
1261	-4.137908055723133	-4.04713963968325	0.7259796147138426	0.8167480358188813	204.96666666666664	-0.09076841603988317	127-06-0	Acetoxime	CC(C)=NO	Organic compounds	Organic nitrogen compounds	Organonitrogen compounds	Oximes
1266	-3.967035182492095	-5.429626935511558	1.252638393773943	-0.20995336714606042	204.98333333333335	1.462591753019463	127-18-4	Tetrachloroethylene	ClC(Cl)=C(Cl)Cl	Organic compounds	Organohalogen compounds	Vinyl halides	Vinyl chlorides
1267	-3.0812628878470165	-4.030047623806142	1.858864948815692	0.9100802140374716	205.15	0.948784735959125	127-19-5	N,N-Dimethylacetamide	CC(=O)N(C)C	Organic compounds	Organic acids and derivatives	Carboxylic acids and derivatives	Carboxylic acid derivatives
1268	-3.8094625102659605	-3.7137250728218794	1.517284915922635	1.6130223505830674	205.06666666666666	-0.09573743744408114	127277-53-6	Prohexadione-calcium	CCC(=O)[C-]1C(=O)CC(C(=O)[O-])CC1=O.CCC(=O)[C-]1C(=O)CC(C(=O)[O-])CC1=O.[Ca+2].[Ca+2]	Organic compounds	Organic acids and derivatives	Carboxylic acids and derivatives	Carboxylic acid derivatives
1274	-5.0817145650821445	-4.429512585174775	0.2328457082368065	0.8850476833578764	204.75	-0.6522019799073693	127-51-5	alpha-Isomethylionone	CC(=O)C(C)=CC1=C(C)CCCC1(C)C	Organic compounds	Lipids and lipid-like molecules	Prenol lipids	Sesquiterpenoids
1276	-4.687029930849138	-4.067407993159584	0.5954539651315064	1.2150759012853112	205.0	-0.619621937689554	127-52-6	Chloramine B	O=S(=O)([N-]Cl)c1ccccc1.[Na+]	Organic compounds	Benzenoids	Benzene and substituted derivatives	Benzenesulfonamides
1278	-4.691731445736303	-4.423878896833103	0.6472765304706499	0.915129076954351	205.03333333333336	-0.26785254890319976	127-63-9	Diphenylsulfone	O=S(=O)(c1ccccc1)c1ccccc1	Organic compounds	Benzenoids	Benzene and substituted derivatives	Benzenesulfonyl compounds
1279	-3.5342798895579755	-4.385099604400688	1.7788826119916306	0.9280629071075476	205.11666666666665	0.8508197148427126	127-65-1	Chloramine-T	Cc1ccc(S(=O)(=O)[N-]Cl)cc1.[Na+]	Organic compounds	Benzenoids	Benzene and substituted derivatives	Benzenesulfonamides
1281	-3.2679057097736517	-4.37702569205211	2.0399645586512167	0.9308445763444638	205.13333333333335	1.1091199822784579	127-68-4	Sodium 3-nitrobenzenesulfonate	O=[N+]([O-])c1cccc(S(=O)(=O)[O-])c1.[Na+]	Organic compounds	Benzenoids	Benzene and substituted derivatives	Benzenesulfonic acids and derivatives
1285	-6.863304025967099	-6.282814680674408	-1.250751148213202	-0.6702618130037181	205.21666666666664	-0.5804893452926914	12789-03-6	Technical chlordane	ClC1=C(Cl)C2(Cl)C3C(Cl)C(Cl)CC3C1(Cl)C2(Cl)Cl	Organic compounds	Organohalogen compounds	Vinyl halides	Vinyl chlorides
1293	-4.265198164694968	-4.298824481348235	1.077926715571507	1.0443003932772086	205.05	0.033626316653267097	128-37-0	Butylated hydroxytoluene	Cc1cc(C(C)(C)C)c(O)c(C(C)(C)C)c1	Organic compounds	Benzenoids	Benzene and substituted derivatives	Phenylpropanes
1294	-4.521921755041176	-4.171764273370177	0.7926385182777748	1.1427960066820588	204.93333333333334	-0.35015748167099936	128-39-2	2,6-Di-tert-butylphenol	CC(C)(C)c1cccc(C(C)(C)C)c1O	Organic compounds	Benzenoids	Benzene and substituted derivatives	Phenylpropanes
1296	-3.279156226339238	-3.7133063765506007	1.9837407948240693	1.5495906443807441	205.41666666666666	0.4341501502113627	128-44-9	Sodium saccharin	O=C1[N-]S(=O)(=O)c2ccccc21.[Na+]	Organic compounds	Organoheterocyclic compounds	Benzothiazoles
1299	-5.001578958422006	-4.792610891849696	0.6135237609824213	0.8224918344777772	205.3	-0.20896806657230993	128639-02-1	Carfentrazone-ethyl	CCOC(=O)C(Cl)Cc1cc(-n2nc(C)n(C(F)F)c2=O)c(F)cc1Cl	Organic compounds	Organoheterocyclic compounds	Azoles	Triazoles
1303	-4.223612066076441	-4.250602652162056	1.082289347907451	1.0552987513146188	205.03333333333336	0.026990586085614332	129-00-0	Pyrene	c1cc2ccc3cccc4ccc(c1)c2c34	Organic compounds	Benzenoids	Pyrenes
1308	-4.493830155433718	-5.033681796026597	1.1223080847713558	0.58245645662964	205.18333333333334	0.5398516405928788	129630-19-9	Pyraflufen-ethyl	CCOC(=O)COc1cc(-c2nn(C)c(OC(F)F)c2Cl)c(F)cc1Cl	Organic compounds	Organoheterocyclic compounds	Azoles	Pyrazoles
1312	-4.858056097904024	-4.68875489285807	1.0095080200386897	1.1788092275242863	204.88333333333335	-0.16930120504595436	129757-67-1	Decanedioic acid, bis(2,2,6,6-tetramethyl-4-piperidinyl) ester, reaction products with tert-Bu hydroperoxide and octane	CCCCCCCCON1C(C)(C)CC(OC(=O)CCCCCCCCC(=O)OC2CC(C)(C)N(OCCCCCCCC)C(C)(C)C2)CC1(C)C	Organic compounds	Lipids and lipid-like molecules	Fatty Acyls	Fatty acid esters
1314	-4.656113489787299	-4.411639700231952	0.7264348329714349	0.9709086353641301	204.96666666666664	-0.2444737895553475	129909-90-6	Amicarbazone	CC(C)c1nn(C(=O)NC(C)(C)C)c(=O)n1N	Organic compounds	Organoheterocyclic compounds	Azoles	Triazoles
1315	-4.269928514907103	-4.166746042624073	1.4969986367724528	1.6001811140605078	205.01666666666665	-0.1031824722830299	129981-36-8	Sampatrilat	CS(=O)(=O)NC(CCCCN)C(=O)NCC(CC1(C(=O)NC(Cc2ccc(O)cc2)C(=O)O)CCCC1)C(=O)O	Organic compounds	Organic acids and derivatives	Peptidomimetics	Hybrid peptides
1322	-3.987325573034267	-4.173157349182224	1.0996283361997232	0.9137965588715298	204.98333333333335	0.18583177614795732	1300-71-6	Dimethylphenol	Cc1cccc(O)c1C	Organic compounds	Benzenoids	Phenols	Cresols
1331	-3.7599120837067255	-4.551447419506766	1.7251019740342717	0.9335666249246456	205.03333333333336	0.7915353358000403	130-26-7	Clioquinol	Oc1c(I)cc(Cl)c2cccnc12	Organic compounds	Organoheterocyclic compounds	Quinolines and derivatives	Haloquinolines
1350	-7.83448294878671	-6.357651602307	-2.3744274618978234	-0.8975961165688366	204.95	-1.4768313464797096	13071-79-9	Terbufos	CCOP(=S)(OCC)SCSC(C)(C)C	Organic compounds	Organic acids and derivatives	Organic dithiophosphoric acids and derivatives	Dithiophosphate O-esters
1357	-4.324445819489724	-4.673774973523124	1.1866671551555017	0.837338001088977	204.85	0.34932915403340026	130-89-2	Quinine hydrochloride	C=CC1CN2CCC1CC2C(O)c1ccnc2ccc(OC)cc12.Cl	Organic compounds	Alkaloids and derivatives	Cinchona alkaloids
1370	-3.2557660992135857	-3.8265059488882662	2.032451816667787	1.4617119689996048	205.16666666666666	0.5707398496746805	131-11-3	Dimethyl phthalate	COC(=O)c1ccccc1C(=O)OC	Organic compounds	Benzenoids	Benzene and substituted derivatives	Benzoic acids and derivatives
1372	-4.336664077024841	-3.742810155472706	1.05473332521813	1.6485872451085204	204.9	-0.5938539215521348	131-17-9	Diallyl phthalate	C=CCOC(=O)c1ccccc1C(=O)OCC=C	Organic compounds	Benzenoids	Benzene and substituted derivatives	Benzoic acids and derivatives
1375	-4.594115004101815	-3.9316017759467323	0.768269441734834	1.4307826745836587	205.15	-0.662513228155083	13122-18-4	Hexaneperoxoic acid, 3,5,5-trimethyl-, 1,1-dimethylethyl ester	CC(CC(=O)OOC(C)(C)C)CC(C)(C)C	Organic compounds	Organic acids and derivatives	Carboxylic acids and derivatives	Peroxycarboxylic acids and derivatives
1381	-4.308455711057291	-6.538493911269529	1.0863250682820085	-1.143713129924218	205.13333333333335	2.2300382002122383	131341-86-1	Fludioxonil	N#Cc1c[nH]cc1-c1cccc2c1OC(F)(F)O2	Organic compounds	Organoheterocyclic compounds	Benzodioxoles
1402	-3.8820240460357476	-3.878734969445025	1.71847184346917	1.7217609211300704	205.23333333333335	-0.0032890765907227504	13150-00-0	Sodium lauryltrioxyethylene sulfate	CCCCCCCCCCCCOCCOCCOCCOS(=O)(=O)[O-].[Na+]	Organic compounds	Organic acids and derivatives	Organic sulfuric acids and derivatives	Sulfuric acid esters
1405	-2.923771020337631	-3.9669813800533626	2.4346340576890424	1.3914236961923325	205.3	1.0432103597157316	131-57-7	2-Hydroxy-4-methoxybenzophenone	COc1ccc(C(=O)c2ccccc2)c(O)c1	Organic compounds	Benzenoids	Benzene and substituted derivatives	Benzophenones
1407	-5.676249352110955	-4.807817063660735	-0.2102660427647849	0.6581662400673665	205.1	-0.8684322884502196	13170-23-5	Acetic acid, dianhydride with silicic acid (H4SiO4) bis(1,1-dimethylethyl) ester	CC(=O)O[Si](OC(C)=O)(OC(C)(C)C)OC(C)(C)C	Organic compounds	Organic acids and derivatives	Carboxylic acids and derivatives	Dicarboxylic acids and derivatives
1419	-5.279038463640661	-4.602385250862193	0.2942927365023099	0.9709459513813746	204.96666666666664	-0.6766532127784677	131807-57-3	Famoxadone	CC1(c2ccc(Oc3ccccc3)cc2)OC(=O)N(Nc2ccccc2)C1=O	Organic compounds	Benzenoids	Benzene and substituted derivatives	Diphenylethers
1421	-4.508119038890882	-4.64588573223555	1.0976103954264442	0.9598436908405128	205.11666666666665	0.13776669334466796	131860-33-8	Azoxystrobin	COC=C(C(=O)OC)c1ccccc1Oc1cc(Oc2ccccc2C#N)ncn1	Organic compounds	Benzenoids	Benzene and substituted derivatives	Phenyl-beta-methoxyacrylates
1424	-5.529392551107722	-5.354232990183734	0.3350995439845519	0.5102590983324113	204.98333333333335	-0.175159560923988	131929-60-7	Spinosyn A	CCC1CCCC(OC2CCC(N(C)C)C(C)O2)C(C)C(=O)C2=CC3C(C=CC4CC(OC5OC(C)C(OC)C(OC)C5OC)CC43)C2CC(=O)O1	Organic compounds	Organic oxygen compounds	Organooxygen compounds	Carbohydrates and carbohydrate conjugates
1425	-6.891422183724084	-6.569079315696946	-1.5069863277786286	-1.1846434568181274	204.98333333333335	-0.3223428680271381	13194-48-4	Ethoprop	CCCSP(=O)(OCC)SCCC	Organic compounds	Organophosphorus compounds	Organothiophosphorus compounds
1429	-4.615722916112014	-4.991620773536345	0.8864583072072275	0.5105604555458032	205.03333333333336	0.3758978574243317	131983-72-7	Triticonazole	CC1(C)CCC(=Cc2ccc(Cl)cc2)C1(O)Cn1cncn1	Organic compounds	Benzenoids	Benzene and substituted derivatives	Halobenzenes
1434	-3.6655275383778774	-3.8904181204279418	1.5654600848497255	1.3405695065175995	205.18333333333334	0.2248905820500644	132-27-4	Sodium 2-phenylphenate	[Na+].[O-]c1ccccc1-c1ccccc1	Organic compounds	Benzenoids	Benzene and substituted derivatives	Biphenyls and derivatives
1443	-5.149901524292309	-5.062810942455417	0.0759115569158072	0.16300214018890508	205.15	-0.08709058183689233	132-64-9	Dibenzofuran	c1ccc2c(c1)oc1ccccc12	Organic compounds	Organoheterocyclic compounds	Benzofurans	Dibenzofurans
1453	-4.94080795999386	-4.719249088859454	0.9745670727597068	1.1961259437686829	205.05	-0.2215588711344063	13292-46-1	Rifampicin	COC1C=COC2(C)Oc3c(C)c(O)c4c(O)c(c(C=NN5CCN(C)CC5)c(O)c4c3C2=O)NC(=O)C(C)=CC=CC(C)C(O)C(C)C(O)C(C)C(OC(C)=O)C1C	Organic compounds	Phenylpropanoids and polyketides	Macrolactams
1455	-3.282482356637123	-4.081670571861996	2.262076783131058	1.4628885708958184	204.98333333333335	0.799188215224873	132-98-9	Penicillin VK	CC1(C)SC2C(NC(=O)COc3ccccc3)C(=O)N2C1C(=O)[O-].[K+]	Organic compounds	Organic acids and derivatives	Carboxylic acids and derivatives	Amino acids, peptides, and analogues
1461	-4.386024058568465	-4.718500520384209	1.091956249043378	0.759479775369923	204.96666666666664	0.33247646181574453	133-06-2	Captan	Oc1c2c(c(O)n1SC(Cl)(Cl)Cl)CC=CC2	Organic compounds	Organoheterocyclic compounds	Isoindoles and derivatives	Isoindoles
1462	-4.388968839777212	-4.5700234024366875	1.0831466621154675	0.9020920858189447	204.98333333333335	0.18105456265947506	133-07-3	Folpet	O=C1c2ccccc2C(=O)N1SC(Cl)(Cl)Cl	Organic compounds	Organoheterocyclic compounds	Isoindoles and derivatives	Isoindolines
1463	-4.71499004001333	-4.548796137860793	0.8512930351069861	1.0174869378610825	205.2	-0.1661939021525365	1330-78-5	Tris(methylphenyl) phosphate	Cc1ccc(OP(=O)(Oc2ccc(C)cc2)Oc2ccc(C)cc2)cc1	Organic compounds	Organic acids and derivatives	Organic phosphoric acids and derivatives	Phosphate esters
1466	-5.397096953283662	-4.810472782498719	0.044148733879505	0.6307729011071916	205.26666666666665	-0.5866241707849431	13311-84-7	Flutamide	CC(C)C(=O)Nc1ccc([N+](=O)[O-])c(C(F)(F)F)c1	Organic compounds	Benzenoids	Benzene and substituted derivatives	Trifluoromethylbenzenes
1479	-3.579584055798982	-3.727850994960727	1.5001433339283246	1.3518763874891417	205.16666666666666	0.14826693916174483	1334-78-7	Tolualdehyde	Cc1ccccc1C=O	Organic compounds	Benzenoids	Benzene and substituted derivatives	Benzoyl derivatives
1496	-4.282271490974089	-4.159106118854364	1.0404149360285289	1.1635803129798643	205.01666666666665	-0.12316537211972456	1338-23-4	2-Butanone peroxide	CCC(C)(OO)OOC(C)(CC)OO	Organic compounds	Organic oxygen compounds	Organic hydroperoxides
1497	-3.477560097404461	-3.490419269091339	1.6233443705238624	1.610485203179999	205.08333333333334	0.012859171686878224	1338-24-5	Naphthenic acids	O=C(O)C1CC=CCC1	Organic compounds	Organic acids and derivatives	Carboxylic acids and derivatives	Carboxylic acids
1498	-2.9483020613283486	-3.1504346273912525	2.591356053770727	2.3892234926621105	205.25	0.20213256606290386	1338-39-2	Sorbitan monododecanoate	CCCCCCCCCCCC(=O)OCC(O)C1OCC(O)C1O	Organic compounds	Lipids and lipid-like molecules	Fatty Acyls	Fatty acid esters
1499	-3.062728867397242	-3.135222467481205	2.5713713803745817	2.498877781860233	205.06666666666666	0.0724936000839631	1338-41-6	Anhydrosorbitol stearate	CCCCCCCCCCCCCCCCCC(=O)OCC(O)C1OCC(O)C1O	Organic compounds	Lipids and lipid-like molecules	Fatty Acyls	Fatty acid esters
1501	-3.860531088105352	-4.21220827331225	1.4533951585703244	1.1017179658805563	205.2	0.35167718520689784	133-90-4	Chloramben	Nc1cc(Cl)cc(C(=O)O)c1Cl	Organic compounds	Benzenoids	Benzene and substituted derivatives	Benzoic acids and derivatives
1504	-5.709663322359795	-4.817550337130591	-0.0848688344739618	0.807244163249902	205.03333333333336	-0.892112985229204	134098-61-6	Fenpyroximate	Cc1nn(C)c(Oc2ccccc2)c1C=NOCc1ccc(C(=O)OC(C)(C)C)cc1	Organic compounds	Organic oxygen compounds	Organooxygen compounds	Ethers
1525	-5.481853182505012	-4.920069619749173	0.1946749065266131	0.7564584685356711	205.03333333333336	-0.5617835627558394	134605-64-4	Butafenacil	C=CCOC(=O)C(C)(C)OC(=O)c1cc(-n2c(=O)cc(C(F)(F)F)n(C)c2=O)ccc1Cl	Organic compounds	Benzenoids	Benzene and substituted derivatives	Benzoic acids and derivatives
1527	-3.7475667501200562	-4.536974871068925	1.5340891899859865	0.7446810729280682	204.98333333333335	0.789408120948869	134-62-3	DEET	CCN(CC)C(=O)c1cccc(C)c1	Organic compounds	Benzenoids	Benzene and substituted derivatives	Toluenes
1538	-5.04161095460946	-4.128508995870912	0.4982163507531223	1.4113183036440327	204.93333333333334	-0.9131019587385483	134701-20-5	2-(Hexadecan-2-yl)-4,6-dimethylphenol	CCCCCCCCCCCCCCC(C)c1cc(C)cc(C)c1O	Organic compounds	Benzenoids	Benzene and substituted derivatives	Xylenes
1551	-3.3858151434771186	-3.6738958578635765	2.2061205191264768	1.918039802211149	205.01666666666665	0.2880807143864579	13515-40-7	C.I. Pigment Yellow 73	COc1ccccc1NC(=O)C(=NNc1ccc(Cl)cc1[N+](=O)[O-])C(C)=O	Organic compounds	Benzenoids	Benzene and substituted derivatives	Nitrobenzenes
1552	-3.9859339401832288	-4.557122842806401	1.3368702240645842	0.7656813261262938	204.76666666666668	0.5711889026231725	135158-54-2	Acibenzolar-S-methyl	CSC(=O)c1cccc2nnsc12	Organic compounds	Organoheterocyclic compounds	Benzothiadiazoles
1556	-4.256858079229362	-3.928622269878383	0.9914977865720062	1.3197335999493678	204.85	-0.32823580935097896	135-37-5	Ethanoldiglycine disodium salt	O=C([O-])CN(CCO)CC(=O)[O-].[Na+].[Na+]	Organic compounds	Organic acids and derivatives	Carboxylic acids and derivatives	Amino acids, peptides, and analogues
1557	-4.448039819175796	-4.9928577053668475	0.8996394431471904	0.35482154922619047	205.36666666666665	0.5448178861910513	135410-20-7	Acetamiprid	CC(=NC#N)N(C)Cc1ccc(Cl)nc1	Organic compounds	Organoheterocyclic compounds	Pyridines and derivatives	Halopyridines
1562	-3.9545043193572686	-4.737011873643157	1.6174792070551267	0.834971667493539	205.15	0.7825075542858881	135590-91-9	Mefenpyr-diethyl	CCOC(=O)C1=NN(c2ccc(Cl)cc2Cl)C(C)(C(=O)OCC)C1	Organic compounds	Organic acids and derivatives	Carboxylic acids and derivatives	Amino acids, peptides, and analogues
1565	-3.789306184083658	-3.7532740191948273	1.828216255287413	1.8642484161178488	205.3	-0.03603216488883065	135861-56-2	1,3:2,4-Bis(3,4-dimethylbenzylidene)-D-sorbitol	Cc1ccc(C2OC3COC(c4ccc(C)c(C)c4)OC3C(C(O)CO)O2)cc1C	Organic compounds	Benzenoids	Benzene and substituted derivatives	Xylenes
1575	-3.8742314715693893	-4.157844653653124	1.6813780181432272	1.397764855126432	205.23333333333335	0.2836131820837351	1359963-68-0	4-Amino-5-(3-(isopropylamino)-2, 2-dimethyl-3-oxopropoxy)-2-methylquinoline-3-carboxylic acid	Cc1nc2cccc(OCC(C)(C)C(=O)NC(C)C)c2c(N)c1C(=O)O	Organic compounds	Organoheterocyclic compounds	Quinolines and derivatives	Quinoline carboxylic acids
1579	-4.522219933247492	-4.618680666516473	0.7903635906120275	0.6939028679809789	205.16666666666666	0.09646073326898019	136-23-2	Zinc dibutyldithiocarbamate	CCCCN(CCCC)C(=S)[S-].CCCCN(CCCC)C(=S)[S-].[Zn+2]	Organic compounds	Organic salts	Organic metal salts	Organic transition metal salts
1584	-3.52910135319526	-4.066047391322273	1.8710600268392	1.3341139854317325	204.8	0.5369460381270135	136-45-8	Dipropyl 2,5-pyridinedicarboxylate	CCCOC(=O)c1ccc(C(=O)OCCC)nc1	Organic compounds	Organoheterocyclic compounds	Pyridines and derivatives	Pyridinecarboxylic acids and derivatives
1593	-4.2194513982720405	-5.01785022178247	1.2958553740434726	0.4974565452466833	204.95	0.7983988235104293	13674-84-5	Tris(2-chloroisopropyl)phosphate	CC(CCl)OP(=O)(OC(C)CCl)OC(C)CCl	Organic compounds	Organic acids and derivatives	Organic phosphoric acids and derivatives	Phosphate esters
1594	-5.26043361170213	-4.841379716102033	0.37394993747252386	0.7930038439805212	205.05	-0.4190538956000971	13674-87-8	Tris(1,3-dichloro-2-propyl) phosphate	O=P(OC(CCl)CCl)(OC(CCl)CCl)OC(CCl)CCl	Organic compounds	Organic acids and derivatives	Organic phosphoric acids and derivatives	Phosphate esters
1597	-4.303593023186827	-4.257593870724762	0.9848216589771038	1.0308208138758628	204.98333333333335	-0.04599915246206532	136-77-6	4-Hexylresorcinol	CCCCCCc1ccc(O)cc1O	Organic compounds	Benzenoids	Phenols	Benzenediols
1603	-5.089820427884661	-4.328939167846469	0.38775515067137417	1.1486364128117528	204.93333333333334	-0.7608812600381913	13684-56-5	Desmedipham	CCOC(=O)Nc1cccc(OC(=O)Nc2ccccc2)c1	Organic compounds	Benzenoids	Benzene and substituted derivatives	Phenylcarbamic acid esters
1604	-4.424208571176438	-4.6926772828948655	1.053367007379597	0.7848982985534514	204.78333333333336	0.2684687117184277	13684-63-4	Phenmedipham	COC(=O)Nc1cccc(OC(=O)Nc2cccc(C)c2)c1	Organic compounds	Benzenoids	Benzene and substituted derivatives	Phenylcarbamic acid esters
1615	-4.692614052825992	-4.1335667591174765	0.40130818337163027	0.9603554810785017	205.26666666666665	-0.5590472937085158	137-09-7	2,4-Diaminophenol dihydrochloride	Cl.Cl.Nc1ccc(O)c(N)c1	Organic compounds	Benzenoids	Benzene and substituted derivatives	Aniline and substituted anilines
1616	-4.286530151230878	-4.15278821173808	1.1470812922906355	1.2808232252087144	205.05	-0.13374193949279878	137-16-6	Sodium [dodecanoyl(methyl)amino]acetate	CCCCCCCCCCCC(=O)N(C)CC(=O)[O-].[Na+]	Organic compounds	Organic acids and derivatives	Carboxylic acids and derivatives	Amino acids, peptides, and analogues
1617	-5.301237051329849	-4.335805260504325	-0.1702282385392093	0.795203550418949	204.98333333333335	-0.9654317908255239	137-17-7	2,4,5-Trimethylaniline	Cc1cc(C)c(N)cc1C	Organic compounds	Benzenoids	Benzene and substituted derivatives	Aniline and substituted anilines
1620	-5.146742442480825	-4.965714104234538	0.2342715017511965	0.41529984044139995	205.01666666666665	-0.1810283382462874	137-26-8	Thiram	CN(C)C(=S)SSC(=S)N(C)C	Organic compounds	Organic nitrogen compounds	Organonitrogen compounds	Amines
1623	-2.8455939804356176	-3.040798759222816	2.099628336199723	1.9044235568748924	204.71666666666667	0.19520477878719822	137-32-6	2-Methyl-1-butanol	CCC(C)CO	Organic compounds	Organic oxygen compounds	Organooxygen compounds	Alcohols and polyols
1626	-5.531583553451354	-4.936741111720708	-0.5013766145011759	0.09346583422971105	205.05	-0.5948424417306466	137-42-8	Metam-sodium	CNC(=S)[S-].[Na+]	Organic compounds	Organic salts	Organic metal salts	Organic alkali metal salts
1661	-5.1099422467203945	-4.687532417442635	0.2977290313753029	0.7201388691170278	205.25	-0.4224098292777594	138261-41-3	Imidacloprid	O=[N+]([O-])NC1=NCCN1Cc1ccc(Cl)nc1	Organic compounds	Organic nitrogen compounds	Organonitrogen compounds	Guanidines
1686	-4.901799752593864	-4.814662073481452	0.6704536433332082	0.7575913321049502	205.15	-0.08713767911241188	139290-65-6	Volinanserin	COc1cccc(C(O)C2CCN(CCc3ccc(F)cc3)CC2)c1OC	Organic compounds	Benzenoids	Benzene and substituted derivatives	Methoxybenzenes
1688	-4.753736606766973	-4.314626401269112	0.7680145503711507	1.2071247494459167	205.13333333333335	-0.43911020549786084	139340-56-0	Darbufelone mesylate	CC(C)(C)c1cc(C=C2SC(=N)NC2=O)cc(C(C)(C)C)c1O.CS(=O)(=O)O	Organic compounds	Benzenoids	Benzene and substituted derivatives	Phenylpropanes
1693	-4.686426341282861	-4.921656209647854	0.6747630135313806	0.4395331600622042	205.06666666666666	0.2352298683649936	139-40-2	Propazine	CC(C)Nc1nc(Cl)nc(NC(C)C)n1	Organic compounds	Organoheterocyclic compounds	Triazines	Aminotriazines
1697	-4.39310640472703	-4.442592295920153	1.228342005060474	1.1788561245106854	205.2	0.04948589119312263	139528-85-1	Metosulam	COc1cc(OC)n2nc(S(=O)(=O)Nc3c(Cl)ccc(C)c3Cl)nc2n1	Organic compounds	Organoheterocyclic compounds	Triazolopyrimidines	1,2,4-triazolopyrimidine-2-sulfonamides
1710	-4.547571357496754	-4.0775669809674815	1.0472066929152632	1.5172110663956175	204.85	-0.47000437652927207	140-01-2	Diethylenetriaminepentaacetic acid pentasodium salt	O=C([O-])CN(CCN(CC(=O)[O-])CC(=O)[O-])CCN(CC(=O)[O-])CC(=O)[O-].[Na+].[Na+].[Na+].[Na+].[Na+]	Organic compounds	Organic acids and derivatives	Carboxylic acids and derivatives	Pentacarboxylic acids and derivatives
1711	-3.2966254590850794	-3.7226800743678155	1.8799779653410726	1.453923350616456	204.98333333333335	0.426054615282736	140-11-4	Benzyl acetate	CC(=O)OCc1ccccc1	Organic compounds	Benzenoids	Benzene and substituted derivatives	Benzyloxycarbonyls
1729	-3.9577309323151817	-3.8039183552359703	1.2131319233914175	1.3669445056532954	205.16666666666666	-0.15381257707921137	140-67-0	Estragole	C=CCc1ccc(OC)cc1	Organic compounds	Benzenoids	Phenol ethers	Anisoles
1730	-3.1907808924682293	-3.8450732429460275	1.9974527267250628	1.3431603751409376	205.18333333333334	0.6542923504777982	14073-97-3	(2S,5R)-5-Methyl-2-(propan-2-yl)cyclohexanone	CC1CCC(C(C)C)C(=O)C1	Organic compounds	Lipids and lipid-like molecules	Prenol lipids	Monoterpenoids
1732	-4.273069811960326	-3.8181508583710597	0.7274380155622966	1.1823569719930958	205.11666666666665	-0.4549189535892664	140-88-5	Ethyl acrylate	C=CC(=O)OCC	Organic compounds	Organic acids and derivatives	Carboxylic acids and derivatives	Acrylic acids and derivatives
1734	-3.985362255529703	-4.569962513653887	1.10175870303219	0.517158450744379	205.06666666666666	0.5846002581241838	140-90-9	Sodium O-ethyl carbonodithioate	CCOC(=S)[S-].[Na+]	Organic compounds	Organic salts	Organic metal salts	Organic alkali metal salts
1736	-4.861475542739044	-4.327531668629314	0.6442616930748314	1.178205568746127	204.76666666666668	-0.5339438741097302	140923-17-7	Iprovalicarb	Cc1ccc(C(C)NC(=O)C(NC(=O)OC(C)C)C(C)C)cc1	Organic compounds	Organic acids and derivatives	Carboxylic acids and derivatives	Amino acids, peptides, and analogues
1742	-5.3604274383297215	-4.963785137001696	0.1950599959201239	0.5917022913430415	205.03333333333336	-0.3966423013280256	141112-29-0	Isoxaflutole	CS(=O)(=O)c1cc(C(F)(F)F)ccc1C(=O)c1cnoc1C1CC1	Organic compounds	Organic oxygen compounds	Organooxygen compounds	Carbonyl compounds
1748	-3.936836196591345	-3.8102345283508	1.1709535761367773	1.2975552439898568	204.86666666666665	-0.12660166824054508	141-32-2	Butyl acrylate	C=CC(=O)OCCCC	Organic compounds	Organic acids and derivatives	Carboxylic acids and derivatives	Acrylic acids and derivatives
1750	-4.78396074719462	-4.8754768955568295	0.8270994637573772	0.7355833207865544	204.95	0.09151614836220912	141517-21-7	Trifloxystrobin	CON=C(C(=O)OC)c1ccccc1CON=C(C)c1cccc(C(F)(F)F)c1	Organic compounds	Benzenoids	Benzene and substituted derivatives	Trifluoromethylbenzenes
1756	-4.209594250435433	-3.763024792284759	1.282734422494633	1.7293038727283268	204.95	-0.4465694581506745	141-62-8	Decamethyltetrasiloxane	C[Si](C)(C)O[Si](C)(C)O[Si](C)(C)O[Si](C)(C)C	Organic compounds	Organometallic compounds	Organometalloid compounds	Organosilicon compounds
1759	-7.246147008325513	-5.403183827135238	-1.871046971248997	-0.028083784121779753	205.23333333333335	-1.8429631811902754	141-66-2	Dicrotophos	COP(=O)(OC)OC(C)=CC(=O)N(C)C	Organic compounds	Organic acids and derivatives	Organic phosphoric acids and derivatives	Phosphate esters
1762	-4.004862306887932	-4.478875180002651	1.6676871672193478	1.193674294303756	205.25	0.4740128731147193	141776-32-1	Sulfosulfuron	CCS(=O)(=O)c1nc2ccccn2c1S(=O)(=O)NC(=O)Nc1nc(OC)cc(OC)n1	Organic compounds	Organic nitrogen compounds	Organonitrogen compounds	Sulfonylureas
1764	-2.51183659925361	-3.457416985513332	2.4331688855280555	1.4875884934681065	205.03333333333336	0.9455803862597221	141-78-6	Ethyl acetate	CCOC(C)=O	Organic compounds	Organic acids and derivatives	Carboxylic acids and derivatives	Carboxylic acid derivatives
1771	-3.1351340498020526	-3.212631978675403	1.9792867638792402	1.9017888386805066	205.1	0.07749792887335039	141-97-9	Ethyl acetoacetate	CCOC(=O)CC(C)=O	Organic compounds	Organic acids and derivatives	Keto acids and derivatives	Beta-keto acids and derivatives
1772	-4.099263459905487	-4.839600378329505	1.068771197484823	0.32843427420946214	205.05	0.7403369184240187	141-98-0	Carbamothioic acid, ethyl-, O-(1-methylethyl) ester	CCNC(=S)OC(C)C	Organic compounds	Organosulfur compounds	Thiocarbonyl compounds	Thiocarbamic acid derivatives
1776	-2.560468054032956	-2.6898911712459217	2.877917635704712	2.748494519101912	205.25	0.12942311721296562	142-18-7	1-Monolaurin	CCCCCCCCCCCC(=O)OCC(O)CO	Organic compounds	Lipids and lipid-like molecules	Glycerolipids	Monoradylglycerols
1777	-4.250034282979108	-3.6497947503435797	0.9810579394198822	1.5812974715410646	205.15	-0.6002395326355283	142-19-8	Prop-2-en-1-yl heptanoate	C=CCOC(=O)CCCCCC	Organic compounds	Lipids and lipid-like molecules	Fatty Acyls	Fatty acid esters
1780	-3.5657182137384837	-4.1949512663458055	1.4873102637887439	0.858077219838165	205.08333333333334	0.6292330526073218	142-28-9	1,3-Dichloropropane	ClCCCCl	Organic compounds	Organohalogen compounds	Organochlorides
1781	-3.7554389883436508	-3.8278085664841073	1.567389958625961	1.4950203821929287	205.11666666666665	0.07236957814045653	142-31-4	Sodium octyl sulfate	CCCCCCCCOS(=O)(=O)[O-].[Na+]	Organic compounds	Organic acids and derivatives	Organic sulfuric acids and derivatives	Sulfuric acid esters
1785	-5.640700203741279	-4.960332088452743	-0.0803917730495787	0.5999763398204039	205.18333333333334	-0.6803681152885357	142459-58-3	Flufenacet	CC(C)N(C(=O)COc1nnc(C(F)(F)F)s1)c1ccc(F)cc1	Organic compounds	Benzenoids	Benzene and substituted derivatives	Anilides
1788	-2.445575196176061	-2.8432578372088915	2.7221260387953072	2.3244433950030468	205.23333333333335	0.39768264103283046	142-47-2	Sodium L-glutamate	NC(CCC(=O)O)C(=O)[O-].[Na+]	Organic compounds	Organic acids and derivatives	Carboxylic acids and derivatives	Amino acids, peptides, and analogues
1791	-2.6401046283072733	-3.3990415421814895	2.424951975048745	1.666015062290634	205.38333333333335	0.7589369138742161	142-62-1	Hexanoic acid	CCCCCC(=O)O	Organic compounds	Lipids and lipid-like molecules	Fatty Acyls	Fatty acids and conjugates
1805	-3.5845723649860632	-3.716005183730677	1.8209686411862793	1.689535821481264	205.31666666666666	0.13143281874461366	142-90-5	Dodecyl 2-methylacrylate	C=C(C)C(=O)OCCCCCCCCCCCC	Organic compounds	Lipids and lipid-like molecules	Fatty Acyls	Fatty alcohol esters
1817	-3.4828065346565467	-3.4086866131627955	1.8316547987856786	1.9057747159070917	205.4	-0.07411992149375113	143-22-6	2-[2-(2-Butoxyethoxy)ethoxy]ethanol	CCCCOCCOCCOCCO	Organic compounds	Organic oxygen compounds	Organooxygen compounds	Ethers
1826	-4.064690829383508	-4.639254542213952	1.4313430275500687	0.8567793081354462	205.1	0.5745637128304439	143390-89-0	Kresoxim-methyl	CON=C(C(=O)OC)c1ccccc1COc1ccccc1C	Organic compounds	Benzenoids	Phenol ethers
1827	-6.203422097880544	-6.419623398087173	-0.5126600313611527	-0.7288613349237318	205.03333333333336	0.2162013002066283	143-50-0	Kepone	O=C1C2(Cl)C3(Cl)C4(Cl)C(Cl)(Cl)C5(Cl)C3(Cl)C1(Cl)C5(Cl)C24Cl	Organic compounds	Lipids and lipid-like molecules	Prenol lipids	Monoterpenoids
1833	-3.9341608508214962	-4.348711431840566	1.4574692771894882	1.0429186994373847	205.08333333333334	0.4145505810190695	144020-22-4	Acetic acid, anhydride, reaction products with 1,5,10-trimethyl-1,5,9-cyclododecatriene	CC(=O)C1=C(C)CCC=C(C)CCC=C(C)CC1	Organic compounds	Organic oxygen compounds	Organooxygen compounds	Carbonyl compounds
1845	-4.839456449642431	-4.695642225907509	0.8657793046378612	1.0095935227822541	205.3	-0.14381422373492203	144550-36-7	Iodosulfuron-methyl-sodium	COC(=O)c1ccc(I)cc1S(=O)(=O)[N-]C(=O)Nc1nc(C)nc(OC)n1.[Na+]	Organic compounds	Organic nitrogen compounds	Organonitrogen compounds	Sulfonylureas
1847	-3.4224788836270164	-4.2670130255716066	1.8332373401957303	0.9887031951137967	205.0	0.8445341419445902	1445-75-6	Diisopropyl methylphosphonate	CC(C)OP(C)(=O)OC(C)C	Organic compounds	Organic acids and derivatives	Organic phosphonic acids and derivatives	Phosphonic acid diesters
1850	-5.139423523529336	-4.414004823662114	0.46955154798057575	1.1949702518509722	205.21666666666664	-0.7254186998672223	144651-06-9	Oxasulfuron	Cc1cc(C)nc(NC(=O)NS(=O)(=O)c2ccccc2C(=O)OC2COC2)n1	Organic compounds	Benzenoids	Benzene and substituted derivatives	Benzoic acids and derivatives
1859	-5.0414772576253055	-4.544180882467048	-0.1271023627265803	0.37019400978700523	205.23333333333335	-0.49729637515825775	1453-58-3	3-Methylpyrazole	Cc1cc[nH]n1	Organic compounds	Organoheterocyclic compounds	Azoles	Pyrazoles
1861	-4.1311743625750825	-4.5027151583204335	1.580405962122568	1.2088651561433765	205.11666666666665	0.3715407957453509	145650-60-8	Bis(2,4-di-tert-butyl-6-methylphenyl)ethyl phosphite	CCOP(Oc1c(C)cc(C(C)(C)C)cc1C(C)(C)C)Oc1c(C)cc(C(C)(C)C)cc1C(C)(C)C	Organic compounds	Benzenoids	Benzene and substituted derivatives	Phenylpropanes
1862	-4.462990011664206	-4.5909748637155845	1.145777704783133	1.0177928504086384	204.93333333333334	0.12798485205137844	145701-21-9	Diclosulam	CCOc1nc(F)cc2nc(S(=O)(=O)Nc3c(Cl)cccc3Cl)nn12	Organic compounds	Organoheterocyclic compounds	Triazolopyrimidines
1863	-4.9568374629656855	-4.269924338777282	0.598606458073002	1.2855195806830537	205.18333333333334	-0.6869131241884032	145701-23-1	Florasulam	COc1ncc(F)c2nc(S(=O)(=O)Nc3c(F)cccc3F)nn12	Organic compounds	Benzenoids	Benzene and substituted derivatives	Sulfanilides
1865	-5.535892941390071	-3.5136357022167246	-0.2659995724384951	1.7562576658319298	205.28333333333336	-2.0222572391733467	145-73-3	Endothal	O=C(O)C1C2CCC(O2)C1C(=O)O	Organic compounds	Organic acids and derivatives	Carboxylic acids and derivatives	Dicarboxylic acids and derivatives
1866	-4.4939646684046615	-4.80169249611102	1.086287256495142	0.778559425319245	204.81666666666666	0.3077278277063584	145742-28-5	CP-122721	COc1ccc(OC(F)(F)F)cc1CNC1CCCNC1c1ccccc1	Organic compounds	Organoheterocyclic compounds	Piperidines	Phenylpiperidines
1867	-4.382822402867812	-4.957948345936475	1.0455149066609877	0.4703889807112155	205.36666666666665	0.575125943068663	145783-14-8	4,6-Dichloro-5-nitro-2-(propylsulfanyl)pyrimidine	CCCSc1nc(Cl)c([N+](=O)[O-])c(Cl)n1	Organic compounds	Organosulfur compounds	Thioethers	Aryl thioethers
1877	-4.076980181610817	-4.6408570310734625	1.5190635233024308	0.9551866725692125	204.91666666666666	0.5638768494626456	1469426-64-9	(S)-1-(3-(((4-amino-2,2-dioxido-1H-benzo[c][1,2,6]thiadiazin-5-yl)oxy)methyl)piperidin-1- yl)-3-methylbutan-1-one	CC(C)CC(=O)N1CCCC(COc2cccc3c2C(=N)NS(=O)(=O)N3)C1	Organic compounds	Organoheterocyclic compounds	Piperidines	N-acylpiperidines
1889	-4.981695414340163	-4.198102886766511	0.42545915604174855	1.2090516985405535	205.08333333333334	-0.7835925275736519	147-24-0	Diphenhydramine hydrochloride	CN(C)CCOC(c1ccccc1)c1ccccc1.Cl	Organic compounds	Benzenoids	Benzene and substituted derivatives	Diphenylmethanes
1893	-3.7002417443848175	-4.298639691944991	1.9286904802023344	1.3302925442174505	205.0666666666667	0.5983979475601733	147315-50-2	2-(4,6-Diphenyl-s-triazin-2-yl)-5-hexyloxyphenol	CCCCCCOc1ccc(-c2nc(-c3ccccc3)nc(-c3ccccc3)n2)c(O)c1	Organic compounds	Benzenoids	Phenol ethers
1898	-2.714787337618725	-3.092083620744521	2.346408711396855	1.9691124286047637	205.23333333333335	0.377296283125796	147-85-3	L-Proline	O=C(O)C1CCCN1	Organic compounds	Organic acids and derivatives	Carboxylic acids and derivatives	Amino acids, peptides, and analogues
1908	-3.9757767411161553	-4.829059522325336	1.1982365221743585	0.34495374505599335	205.03333333333336	0.8532827812091806	148-18-5	Sodium diethyldithiocarbamate	CCN(CC)C(=S)[S-].[Na+]	Organic compounds	Organic salts	Organic metal salts	Organic alkali metal salts
1910	-3.4983698363262263	-4.138440440815957	1.6634801150250127	1.023409510921886	205.18333333333334	0.6400706044897309	148-24-3	8-Hydroxyquinoline	Oc1cccc2cccnc12	Organic compounds	Organoheterocyclic compounds	Quinolines and derivatives	8-hydroxyquinolines
1911	-4.743333025190788	-5.48508062465673	0.8708520811870721	0.12910447031546285	205.06666666666666	0.7417475994659419	148477-71-8	Spirodiclofen	CCC(C)(C)C(=O)OC1=C(c2ccc(Cl)cc2Cl)C(=O)OC12CCCCC2	Organic compounds	Benzenoids	Benzene and substituted derivatives	Halobenzenes
1915	-4.400618422568786	-4.174469275114035	0.9031260983253512	1.12927523944707	204.83333333333334	-0.226149147454751	148-79-8	Thiabendazole	c1ccc2[nH]c(-c3cscn3)nc2c1	Organic compounds	Organoheterocyclic compounds	Benzimidazoles
1921	-4.006727380866565	-4.508437276245315	1.2166595185046214	0.7149496314482995	205.01666666666665	0.5017098953787507	149-30-4	2-Mercaptobenzothiazole	S=c1[nH]c2ccccc2s1	Organic compounds	Organoheterocyclic compounds	Benzothiazoles
1925	-3.3647810099993705	-3.8560148966542207	1.6179740108706155	1.1267401191133706	204.95	0.49123388665485024	149-44-0	Sodium hydroxymethanesulfinate	O=S([O-])CO.[Na+]	Organic compounds	Organic acids and derivatives	Sulfinic acids and derivatives	Alkanesulfinic acids and derivatives
1931	-5.347210911284644	-4.4002717219368925	0.1304282925352219	1.0773674853334017	204.95	-0.9469391893477512	149877-41-8	Bifenazate	COc1ccc(-c2ccccc2)cc1NNC(=O)OC(C)C	Organic compounds	Benzenoids	Benzene and substituted derivatives	Biphenyls and derivatives
1932	-3.5779663235865997	-3.4499596132007198	1.6527890504553855	1.7807957619605486	205.06666666666666	-0.12800671038587996	149-91-7	Gallic acid	O=C(O)c1cc(O)c(O)c(O)c1	Organic compounds	Benzenoids	Benzene and substituted derivatives	Benzoic acids and derivatives
1934	-4.69958164331939	-4.707430394121194	0.8342348841369231	0.8263861436570066	204.9	0.007848750801803916	149979-41-9	Tepraloxydim	CCC(=NOCC=CCl)C1C(=O)CC(C2CCOCC2)CC1=O	Organic compounds	Organic oxygen compounds	Organooxygen compounds	Carbonyl compounds
1935	-4.05278033296451	-3.9587361564359895	1.2632235798507416	1.3572677671153452	204.91666666666666	-0.09404417652852004	150114-71-9	Aminopyralid	Nc1cc(Cl)nc(C(=O)O)c1Cl	Organic compounds	Organoheterocyclic compounds	Pyridines and derivatives	Pyridinecarboxylic acids and derivatives
1939	-5.241104388481852	-4.476765920902246	0.1711965242908884	0.9355349889396184	205.23333333333335	-0.7643384675796057	1506-02-1	6-Acetyl-1,1,2,4,4,7-hexamethyltetraline	CC(=O)c1cc2c(cc1C)C(C)(C)C(C)CC2(C)C	Organic compounds	Benzenoids	Tetralins
1940	-3.9982092930444098	-4.933099357286123	1.2998858349858229	0.3649957819922933	205.16666666666666	0.9348900642417131	150-68-5	Monuron	CN(C)C(=O)Nc1ccc(Cl)cc1	Organic compounds	Benzenoids	Benzene and substituted derivatives	N-phenylureas
1941	-3.8115492876890245	-3.611681961802584	1.282358954921244	1.4822262742687093	205.08333333333334	-0.1998673258864403	150-76-5	4-Methoxyphenol	COc1ccc(O)cc1	Organic compounds	Benzenoids	Phenols	Methoxyphenols
1943	-2.9904428385692445	-3.4551648746773944	2.3068930159662178	1.84217098092372	205.11666666666665	0.4647220361081499	150-84-5	Citronellyl acetate	CC(=O)OCCC(C)CCC=C(C)C	Organic compounds	Lipids and lipid-like molecules	Fatty Acyls	Fatty alcohol esters
1949	-4.513970356073495	-3.9058335301348053	0.6264308285779134	1.2345676494693156	205.31666666666666	-0.6081368259386895	151-10-0	1,3-Dimethoxybenzene	COc1cccc(OC)c1	Organic compounds	Benzenoids	Benzene and substituted derivatives	Methoxybenzenes
1956	-4.914921807363051	-5.188469212508664	0.45626800985115723	0.18272060344279373	205.06666666666666	0.2735474051456137	15165-67-0	Dichlorprop-P	CC(Oc1ccc(Cl)cc1Cl)C(=O)O	Organic compounds	Benzenoids	Benzene and substituted derivatives	2-phenoxypropionic acids
1969	-7.107383424906601	-4.799696506303631	-1.5316553580858143	0.776031555329801	205.18333333333334	-2.30768691860297	152-97-6	Fluocortolone	CC1CC2C3CC(F)C4=CC(=O)C=CC4(C)C3C(O)CC2(C)C1C(=O)CO	Organic compounds	Lipids and lipid-like molecules	Steroids and steroid derivatives	Hydroxysteroids
1970	-4.419380696387976	-4.548849193860465	1.0141651341886435	0.8846966345738048	205.03333333333336	0.12946849747248912	15299-99-7	Napropamide	CCN(CC)C(=O)C(C)Oc1cccc2ccccc12	Organic compounds	Benzenoids	Naphthalenes
1972	-4.764141121919798	-4.776303995768684	0.7914562846234446	0.7792934070725605	205.08333333333334	0.012162873848885702	153233-91-1	Etoxazole	CCOc1cc(C(C)(C)C)ccc1C1COC(c2c(F)cccc2F)=N1	Organic compounds	Benzenoids	Benzene and substituted derivatives	Phenylpropanes
1976	-4.803018857566451	-4.983323431661768	0.6619473473245092	0.48164277524606514	205.18333333333334	0.18030457409531664	153719-23-4	Thiamethoxam	CN1COCN(Cc2cnc(Cl)s2)C1=N[N+](=O)[O-]	Organic compounds	Organoheterocyclic compounds	Azoles	Thiazoles
1985	-3.6512370959241083	-4.219583864388253	2.2329916737084954	1.6646449007394128	205.25	0.5683467684641443	154702-15-5	Bis(2-ethylhexyl) 4,4 -{6-[4-tert-butylcarbamoyl)anilino]-1,3,5-triazine-2,4-diyldiimino}dibenzoate	CCCCC(CC)COC(=O)c1ccc(Nc2nc(Nc3ccc(C(=O)NC(C)(C)C)cc3)nc(Nc3ccc(C(=O)OCC(CC)CCCC)cc3)n2)cc1	Organic compounds	Benzenoids	Benzene and substituted derivatives	Benzoic acids and derivatives
1993	-4.024748653734728	-4.315926424161679	1.5757232627313453	1.2845454901917384	204.9	0.2911777704269509	15520-11-3	Peroxydicarbonic acid, C,C'-bis[4-(1,1-dimethylethyl)cyclohexyl] ester	CC(C)(C)C1CCC(OC(=O)OOC(=O)OC2CCC(C(C)(C)C)CC2)CC1	Organic compounds	Organic acids and derivatives	Organic carbonic acids and derivatives
2000	-6.386451660356414	-5.733649222748622	-0.43895275017232044	0.2138496872143126	205.11666666666665	-0.6528024376077921	155569-91-8	Emamectin benzoate	CCC(C)C1OC2(C=CC1C)CC1CC(CC=C(C)C(OC3CC(OC)C(OC4CC(OC)C(NC)C(C)O4)C(C)O3)C(C)C=CC=C3COC4C(O)C(C)=CC(C(=O)O1)C34O)O2.O=C(O)c1ccccc1	Organic compounds	Organic oxygen compounds	Organooxygen compounds	Carbohydrates and carbohydrate conjugates
2005	-3.3763009051298645	-4.70469967371029	2.1508725534535507	0.822473788189078	205.06666666666666	1.3283987685804255	156052-68-5	Zoxamide	CCC(C)(NC(=O)c1cc(Cl)c(C)c(Cl)c1)C(=O)CCl	Organic compounds	Benzenoids	Benzene and substituted derivatives	Benzoic acids and derivatives
2007	-3.693479916322248	-4.581644014210766	1.6036785102011628	0.7155144132181179	204.93333333333334	0.8881640978885179	156-10-5	4-Nitrosodiphenylamine	O=Nc1ccc(Nc2ccccc2)cc1	Organic compounds	Benzenoids	Benzene and substituted derivatives	Aniline and substituted anilines
2011	-3.5881910291458317	-3.7129364302481678	1.512637696150054	1.3878922967906964	205.06666666666666	0.12474540110233612	1562-00-1	Sodium 2-hydroxyethanesulfonate	O=S(=O)([O-])CCO.[Na+]	Organic compounds	Organic acids and derivatives	Organic sulfonic acids and derivatives	Organosulfonic acids and derivatives
2013	-4.703391714346445	-4.595494902788465	0.4554952334528897	0.5633920471211266	204.96666666666664	-0.10789681155798014	15627-09-5	Copper(2+) bis(1-cyclohexyl-2-oxohydrazin-1-olate)	O=NN([O-])C1CCCCC1.O=NN([O-])C1CCCCC1.[Cu+2]	Organic compounds	Organic nitrogen compounds	Organonitrogen compounds	Organic nitroso compounds
2016	-6.329619560904394	-5.088239245346741	-0.9847245042167477	0.25665582419046296	205.2	-1.2413803155576533	1563-66-2	Carbofuran	CNC(=O)Oc1cccc2c1OC(C)(C)C2	Organic compounds	Organoheterocyclic compounds	Coumarans
2021	-4.6400340040586725	-4.714976710358377	0.3464869310937821	0.2715442250816453	205.16666666666666	0.07494270629970412	156-59-2	(Z)-1,2-Dichloroethylene	ClC=CCl	Organic compounds	Organohalogen compounds	Vinyl halides	Vinyl chlorides
2032	-4.878844436514724	-3.70100117065907	0.33642290691699833	1.5142661771688641	205.16666666666666	-1.1778432658556537	1571-08-0	Methyl 4-formylbenzoate	COC(=O)c1ccc(C=O)cc1	Organic compounds	Benzenoids	Benzene and substituted derivatives	Benzoic acids and derivatives
2034	-3.8141987079737647	-4.990316393376018	1.7809214769434998	0.6048037914911102	205.08333333333334	1.1761176854022533	15721-78-5	4,4'-bis(1,1,3,3-Tetramethylbutyl)diphenylamine	CC(C)(C)CC(C)(C)c1ccc(Nc2ccc(C(C)(C)CC(C)(C)C)cc2)cc1	Organic compounds	Benzenoids	Benzene and substituted derivatives	Phenylpropanes
2042	-3.0926528323223184	-3.9010508200702048	2.208939210848464	1.4005412252283922	205.03333333333336	0.8083979877478864	15763-76-5	Sodium 4-isopropylbenzenesulfonate	CC(C)c1ccc(S(=O)(=O)[O-])cc1.[Na+]	Organic compounds	Benzenoids	Benzene and substituted derivatives	Benzenesulfonic acids and derivatives
2047	-4.486896589308582	-4.275696237714295	1.1372101027925383	1.3484104539187984	205.35	-0.21120035159428685	15782-05-5	2-Naphthalenecarboxylic acid, 4-[2-(5-chloro-4-methyl-2-sulfophenyl)diazenyl]-3-hydroxy-, strontium salt (1:1)	Cc1cc(S(=O)(=O)[O-])c(N=Nc2c(O)c(C(=O)[O-])cc3ccccc23)cc1Cl.[Sr+2]	Organic compounds	Benzenoids	Naphthalenes	Naphthalenecarboxylic acids and derivatives
2052	-4.859192563120269	-4.897790239098654	0.5009481456114968	0.46235048337743556	205.03333333333336	0.03859767597838548	158062-67-0	Flonicamid	N#CCNC(=O)c1cnccc1C(F)(F)F	Organic compounds	Organoheterocyclic compounds	Pyridines and derivatives	Pyridinecarboxylic acids and derivatives
2054	-5.04838621288633	-4.639528776971031	0.4770240255692995	0.8858814654121986	205.21666666666664	-0.4088574359152988	1582-09-8	Trifluralin	CCCN(CCC)c1c([N+](=O)[O-])cc(C(F)(F)F)cc1[N+](=O)[O-]	Organic compounds	Benzenoids	Benzene and substituted derivatives	Aniline and substituted anilines
2072	-4.4153123023516505	-4.392311372625305	1.0370155127432052	1.0600164501821372	205.15	-0.023000929726345376	159138-81-5	Cariporide mesylate	CC(C)c1ccc(C(=O)N=C(N)N)cc1S(C)(=O)=O.CS(=O)(=O)O	Organic compounds	Lipids and lipid-like molecules	Prenol lipids	Monoterpenoids
2075	-5.493038157435144	-4.975558937888964	-0.388660316341442	0.12881889597921106	205.25	-0.5174792195461801	15922-78-8	Sodium pyrithione	[Na+].[O-]n1ccccc1=S	Organic compounds	Organoheterocyclic compounds	Pyridines and derivatives	Hydropyridines
2078	-2.9126208453254456	-3.170609251758001	2.3078324480825327	2.0498440428509683	205.0	0.2579884064325553	15968-01-1	1,2-Benzenedicarboxylic acid, sodium salt (1:2)	O=C([O-])c1ccccc1C(=O)[O-].[Na+].[Na+]	Organic compounds	Benzenoids	Benzene and substituted derivatives	Benzoic acids and derivatives
2079	-4.333263757273159	-3.9834687051774402	0.8713255526069922	1.2211206132066335	205.13333333333335	-0.34979505209571915	1596-84-5	Daminozide	CN(C)NC(=O)CCC(=O)O	Organic compounds	Lipids and lipid-like molecules	Fatty Acyls	Fatty acids and conjugates
2080	-5.263676652560593	-4.688148215158324	0.1673202191039221	0.7428486552277022	205.15	-0.5755284374022693	15972-60-8	Alachlor	CCc1cccc(CC)c1N(COC)C(=O)CCl	Organic compounds	Benzenoids	Benzene and substituted derivatives	Anilides
2084	-3.4940673905685613	-4.583741821418945	2.3217413887707976	1.2320669532561879	205.15	1.0896744308503838	16040-69-0	Copper(II) (2,9,16,23-tetrachlorophthalocyaninato)	Clc1ccc2c(c1)/C1=N/C3[N-]/C(=N\C4=N/C(=N\C5[N-]/C(=N\C2=N1)c1cc(Cl)ccc15)c1cc(Cl)ccc14)c1ccc(Cl)cc13.[Cu+2]	Organic compounds	Organoheterocyclic compounds	Isoindoles and derivatives	Isoindoles
2087	-3.0139003600886647	-3.584228475541134	2.3689664190962176	1.7986383102017238	204.86666666666665	0.5703281154524693	16079-88-2	1-Bromo-3-chloro-5,5-dimethylhydantoin	CC1(C)C(=O)N(Cl)C(=O)N1Br	Organic compounds	Organoheterocyclic compounds	Azolidines	Imidazolidines
2089	-3.7990394430739785	-4.178087167571591	2.145921676397896	1.7668739471088633	204.6	0.3790477244976125	16090-02-1	4,4'-Bis(2-morpholino-4-anilino-s-triazinyl-6-amino)stilbene-2,2'-disulfonic acid disodium salt	O=S(=O)([O-])c1cc(Nc2nc(Nc3ccccc3)nc(N3CCOCC3)n2)ccc1C=Cc1ccc(Nc2nc(Nc3ccccc3)nc(N3CCOCC3)n2)cc1S(=O)(=O)[O-].[Na+].[Na+]	Organic compounds	Phenylpropanoids and polyketides	Stilbenes	Sulfonated stilbenes
2093	-4.531605289263122	-4.377030886722174	0.8211481918821523	0.9757226001078424	205.21666666666664	-0.15457440254094745	1610-18-0	Prometon	COc1nc(NC(C)C)nc(NC(C)C)n1	Organic compounds	Organoheterocyclic compounds	Triazines	Aminotriazines
2094	-3.9830695941052445	-4.716980284361712	1.5833407906683263	0.8494301021355216	205.06666666666666	0.7339106902564678	161050-58-4	Methoxyfenozide	COc1cccc(C(=O)NN(C(=O)c2cc(C)cc(C)c2)C(C)(C)C)c1C	Organic compounds	Benzenoids	Benzene and substituted derivatives	Benzoic acids and derivatives
2098	-3.35776509925495	-3.9041226638507984	2.181893015844125	1.6355354536012718	205.15	0.5463575645958483	16111-62-9	Peroxydicarbonic acid, bis(2-ethylhexyl) ester	CCCCC(CC)COC(=O)OOC(=O)OCC(CC)CCCC	Organic compounds	Organic acids and derivatives	Organic carbonic acids and derivatives
2099	-4.535685539402489	-4.382273052132971	0.8377248800171289	0.9911373807505003	205.05	-0.1534124872695175	16118-49-3	Carbetamide	CCNC(=O)C(C)OC(=O)Nc1ccccc1	Organic compounds	Benzenoids	Benzene and substituted derivatives	Phenylcarbamic acid esters
2103	-4.7510380964214285	-4.746111507319473	0.7422944581018996	0.7472210619134158	205.18333333333334	-0.004926589101955869	161326-34-7	Fenamidone	CSC1=NC(C)(c2ccccc2)C(=O)N1Nc1ccccc1	Organic compounds	Organic acids and derivatives	Carboxylic acids and derivatives	Amino acids, peptides, and analogues
2109	-4.476745838246606	-4.4168486745160465	0.7334495738915292	0.793346731147968	205.13333333333335	-0.0598971637305592	16215-21-7	Butyl 3-mercaptopropionate	CCCCOC(=O)CCS	Organic compounds	Organic acids and derivatives	Carboxylic acids and derivatives	Carboxylic acid derivatives
2111	-5.03449402203724	-4.037356338525398	0.0453923797594763	1.0425300691927748	205.21666666666664	-0.9971376835118422	16219-75-3	5-Ethylidene-2-norbornene	CC=C1CC2C=CC1C2	Organic compounds	Hydrocarbons	Unsaturated hydrocarbons	Branched unsaturated hydrocarbons
2124	-4.691830048950914	-4.509766002750001	0.9298373934756551	1.111901455795381	204.96666666666664	-0.18206404620091288	162881-26-7	(Phenylphosphoryl)bis[(2,4,6-trimethylphenyl)methanone]	Cc1cc(C)c(C(=O)P(=O)(C(=O)c2c(C)cc(C)cc2C)c2ccccc2)c(C)c1	Organic compounds	Benzenoids	Benzene and substituted derivatives	Benzoic acids and derivatives
2125	-2.2961334635774007	-3.9692731399036463	1.78344570339273	0.11030603075079984	204.95	1.6731396763262456	16291-96-6	Charcoal	[C]	Organic compounds
2129	-4.197771412118774	-4.055800605665143	1.7974345401177731	1.9394053445532382	205.25	-0.1419708064536307	16324-27-9	Benzenesulfonic acid, 2,2'-(1,2-ethenediyl)bis[5-[[4-[(2-hydroxyethyl)amino]-6-[(3-sulfophenyl)amino]-1,3,5-triazin-2-yl]amino]-, sodium salt (1:4)	O=S(=O)([O-])c1cccc(Nc2nc(NCCO)nc(Nc3ccc(C=Cc4ccc(Nc5nc(NCCO)nc(Nc6cccc(S(=O)(=O)[O-])c6)n5)cc4S(=O)(=O)[O-])c(S(=O)(=O)[O-])c3)n2)c1.[Na+].[Na+].[Na+].[Na+].[Na+].[Na+].[Na+].[Na+].[Na+].[Na+].[Na+].[Na+].[Na+].[Na+].[Na+].[Na+]	Organic compounds	Phenylpropanoids and polyketides	Stilbenes	Sulfonated stilbenes
2130	-5.627225708153599	-4.57458061108603	-0.22697792095910482	0.8256671741176345	205.23333333333335	-1.0526450970675691	163269-30-5	Bethoxazin	O=S1CCON=C1c1cc2ccccc2s1	Organic compounds	Organoheterocyclic compounds	Benzothiophenes	1-benzothiophenes
2132	-3.348776076140416	-3.5014655197604854	1.5964462404949245	1.4437568008129407	204.86666666666665	0.1526894436200692	1634-04-4	Methyl tert-butyl ether	COC(C)(C)C	Organic compounds	Organic oxygen compounds	Organooxygen compounds	Ethers
2133	-5.833803067121103	-5.129759604265894	-0.3364642132717761	0.36757924617502724	205.18333333333334	-0.7040434628552088	1634-78-2	Malaoxon	CCOC(=O)CC(SP(=O)(OC)OC)C(=O)OCC	Organic compounds	Lipids and lipid-like molecules	Fatty Acyls	Fatty acid esters
2135	-4.760348650627618	-4.746606438936242	0.7099706789265762	0.723712900126338	205.2	-0.013742211691376127	163520-33-0	Isoxadifen-ethyl	CCOC(=O)C1=NOC(c2ccccc2)(c2ccccc2)C1	Organic compounds	Benzenoids	Benzene and substituted derivatives	Diphenylmethanes
2146	-6.209027619704105	-4.95883728100595	-0.8484190609981626	0.40177127096033327	205.05	-1.2501903386981548	1643-20-5	N,N-Dimethyldodecylamine-N-oxide	CCCCCCCCCCCC[N+](C)(C)[O-]	Organic compounds	Organic nitrogen compounds	Organonitrogen compounds	Aminoxides
2147	-3.6306736760185574	-4.124447433979342	1.6814317153343556	1.1876579409168464	205.2	0.4937737579607848	164462-16-2	N-N-Bis(carboxymethyl)alanine, trisodium salt	CC(C(=O)[O-])N(CC(=O)[O-])CC(=O)[O-].[Na+].[Na+].[Na+]	Organic compounds	Organic acids and derivatives	Carboxylic acids and derivatives	Amino acids, peptides, and analogues
2149	-4.458725331583121	-4.826284147219939	0.6658310576235622	0.2982722382525704	205.33333333333334	0.36755881563681747	1646-75-9	Aldicarb oxime	CSC(C)(C)C=NO	Organic compounds	Organic nitrogen compounds	Organonitrogen compounds	Oximes
2150	-5.766441479142571	-5.146890259238679	-0.4195684453311406	0.19998277840463102	205.11666666666665	-0.619551219903892	1646-88-4	Aldoxycarb	CNC(=O)ON=CC(C)(C)S(C)(=O)=O	Organic compounds	Organic nitrogen compounds	Organonitrogen compounds	Oxime carbamates
2151	-4.129867925040673	-4.134413609086776	1.9023993905048158	1.8978537198673575	204.85	0.0045456840461026715	16470-24-9	C.I. Fluorescent Brightener 220	O=S(=O)([O-])c1ccc(Nc2nc(Nc3ccc(C=Cc4ccc(Nc5nc(Nc6ccc(S(=O)(=O)[O-])cc6)nc(N(CCO)CCO)n5)cc4S(=O)(=O)[O-])c(S(=O)(=O)[O-])c3)nc(N(CCO)CCO)n2)cc1.[Na+].[Na+].[Na+].[Na+]	Organic compounds	Phenylpropanoids and polyketides	Stilbenes	Sulfonated stilbenes
2156	-4.24670182033266	-4.31691144106489	1.0591093997268095	0.9888997738033106	204.93333333333334	0.07020962073222936	165252-70-0	Dinotefuran	CN=C(NCC1CCOC1)N[N+](=O)[O-]	Organic compounds	Organic nitrogen compounds	Organonitrogen compounds	Guanidines
2165	-4.283647501002279	-4.349197336003997	0.8762023127270219	0.8106524836756686	205.21666666666664	0.06554983500171829	16672-87-0	Ethephon	O=P(O)(O)CCCl	Organic compounds	Organic acids and derivatives	Organic phosphonic acids and derivatives	Organic phosphonic acids
2170	-5.068745641885275	-5.732022692251129	0.1413426917159057	-0.5219343643555343	205.0	0.6632770503658536	16752-77-5	Methomyl	CNC(=O)ON=C(C)SC	Organic compounds	Organic acids and derivatives	Organic carbonic acids and derivatives
2180	-5.30468649919512	-5.233175100624738	0.5610261274969177	0.6325375204523314	204.98333333333335	-0.07151139857038213	168316-95-8	Spinosad	CCC1CCCC(OC2CCC(N(C)C)C(C)O2)C(C)C(=O)C2CC3C4CC(OC5CC(C)C(OC)C(OC)C5OC)CC4CCC3C2CC(=O)O1	Organic compounds	Organic oxygen compounds	Organooxygen compounds	Carbohydrates and carbohydrate conjugates
2188	-5.236745231812761	-4.459166081113253	0.2056012495405711	0.9831804248571906	205.05	-0.7775791506995082	1689-84-5	Bromoxynil	N#Cc1cc(Br)c(O)c(Br)c1	Organic compounds	Benzenoids	Benzene and substituted derivatives	Benzonitriles
2189	-5.247268401773752	-4.819570111502614	0.3581594795278111	0.7858577751956523	205.21666666666664	-0.42769829027113815	1689-99-2	Bromoxynil octanoate	CCCCCCCC(=O)Oc1c(Br)cc(C#N)cc1Br	Organic compounds	Benzenoids	Phenol esters
2209	-4.019091179866442	-4.637705816378247	1.326570677617488	0.7079560317383945	205.15	0.618614636511805	1698-60-8	Chloridazon	Nc1cnn(-c2ccccc2)c(=O)c1Cl	Organic compounds	Organoheterocyclic compounds	Diazines	Pyridazines and derivatives
2210	-3.659458891358649	-3.867339787262928	1.6238445992894355	1.415963701416636	205.15	0.20788089590427905	1702-17-6	Clopyralid	O=C(O)c1nc(Cl)ccc1Cl	Organic compounds	Organoheterocyclic compounds	Pyridines and derivatives	Pyridinecarboxylic acids and derivatives
2215	-4.076296092691656	-4.083875584558042	1.8798262155667065	1.8722467208688578	205.03333333333336	0.007579491866385624	17095-24-8	2,7-Naphthalenedisulfonic acid, 4-amino-5-hydroxy-3,6-bis[[4-[[2-(sulfooxy)ethyl]sulfonyl]phenyl]azo]-, tetrasodium salt	Nc1c(N=Nc2ccc(S(=O)(=O)CCOS(=O)(=O)[O-])cc2)c(S(=O)(=O)[O-])cc2cc(S(=O)(=O)[O-])c(N=Nc3ccc(S(=O)(=O)CCOS(=O)(=O)[O-])cc3)c(O)c12.[Na+].[Na+].[Na+].[Na+]	Organic compounds	Benzenoids	Naphthalenes	Naphthalene sulfonic acids and derivatives
2218	-3.2175897446047683	-4.292022031854897	2.300157581519479	1.2257252990629461	204.85	1.0744322872501284	171118-09-5	Metolachlor ESA	CCc1cccc(C)c1N(C(=O)CS(=O)(=O)O)C(C)COC	Organic compounds	Benzenoids	Benzene and substituted derivatives	Anilides
2222	-4.739458154881583	-4.427158812322707	0.8161162927136217	1.1284156429281544	204.85	-0.3122993425588758	171866-31-2	CP-283097	Oc1ccc2c(c1)OCC(N1CCC(O)(c3ccc(F)cc3)CC1)C2O	Organic compounds	Organoheterocyclic compounds	Piperidines	Phenylpiperidines
2231	-3.3368901894028853	-4.562299560023646	2.318679443272375	1.09327005319421	205.2	1.2254093706207603	173159-57-4	Foramsulfuron	COc1cc(OC)nc(NC(=O)NS(=O)(=O)c2cc(NC=O)ccc2C(=O)N(C)C)n1	Organic compounds	Organic nitrogen compounds	Organonitrogen compounds	Sulfonylureas
2235	-5.915847029347895	-4.885727733837816	-0.19334555392415967	0.836773750054477	205.16666666666666	-1.0301192955100795	173584-44-6	Indoxacarb	COC(=O)N(C(=O)N1COC2(C(=O)OC)Cc3cc(Cl)ccc3C2=N1)c1ccc(OC(F)(F)F)cc1	Organic compounds	Organohalogen compounds	Aryl halides	Aryl chlorides
2245	-2.867559696700907	-3.5081230034493402	2.5804350959528213	1.939871781007266	205.0	0.6405633067484331	17438-89-0	1-Decene, dimer	C=CCCCCCCCCC(C)CCCCCCCC	Organic compounds	Hydrocarbons	Unsaturated hydrocarbons	Unsaturated aliphatic hydrocarbons
2248	-11.023520963676908	-9.173105592434272	-5.515700160653215	-3.6652848011142636	205.18333333333334	-1.8504153712426366	1746-01-6	2,3,7,8-Tetrachlorodibenzo-p-dioxin	Clc1cc2c(cc1Cl)Oc1cc(Cl)c(Cl)cc1O2	Organic compounds	Organoheterocyclic compounds	Benzodioxins	Benzo-p-dioxins
2252	-5.185518957085411	-4.958303643376639	0.4031146044310863	0.630329896453665	204.85	-0.22721531370877202	175013-18-0	Pyraclostrobin	COC(=O)N(OC)c1ccccc1COc1ccn(-c2ccc(Cl)cc2)n1	Organic compounds	Organoheterocyclic compounds	Azoles	Pyrazoles
2253	-5.047170838149467	-4.5783635262138604	0.46669106451530035	0.9354983819739513	205.03333333333336	-0.4688073119356062	175140-00-8	3,6-dimethyl-N-(pentan-3-yl)-2-(2,4,6-trimethylphenoxy)pyridin-4-amine	CCC(CC)Nc1cc(C)nc(Oc2c(C)cc(C)cc2C)c1C	Organic compounds	Organic oxygen compounds	Organooxygen compounds	Ethers
2259	-4.639684631076039	-3.9510061761916724	0.39422943944057015	1.0829078970631523	205.01666666666665	-0.688678454884367	1758-73-2	Amino(imino)methanesulfinic acid	N=C(N)S(=O)O	Organic compounds	Organic acids and derivatives	Sulfinic acids and derivatives	Sulfinic acids
2262	-4.490833998717485	-4.50374192076428	0.8321394859500961	0.8192315577693858	205.01666666666665	0.012907922046794695	1761-71-3	4,4'-Diaminodicyclohexylmethane	NC1CCC(CC2CCC(N)CC2)CC1	Organic compounds	Organic nitrogen compounds	Organonitrogen compounds	Cyclohexylamines
2270	-3.5309911272818275	-3.5266995754641264	2.2813780182095407	2.285669569243619	205.23333333333335	-0.004291551817701134	17671-27-1	Behenyl behenate	CCCCCCCCCCCCCCCCCCCCCCOC(=O)CCCCCCCCCCCCCCCCCCCCC	Organic compounds	Lipids and lipid-like molecules	Fatty Acyls	Fatty acid esters
2273	-4.970411945988205	-5.121908667599284	0.3993232693677178	0.24782655432597264	205.21666666666664	0.1514967216110792	17689-77-9	Ethyltriacetoxysilane	CC[Si](OC(C)=O)(OC(C)=O)OC(C)=O	Organic compounds	Organic acids and derivatives	Carboxylic acids and derivatives	Tricarboxylic acids and derivatives
2278	-3.9758374908997247	-4.510894974679301	1.265347757513109	0.7302902829271198	205.25	0.5350574837795765	17766-26-6	Trisodium 2,4,6-trithioxo-1,3,5-triazinane-1,3,5-triide	S=c1[n-]c(=S)[n-]c(=S)[n-]1.[Na+].[Na+].[Na+]	Organic compounds	Organoheterocyclic compounds	Triazines	Triazinethiones
2283	-4.786352837154426	-4.420457403840932	0.63086302028787	0.9967584626785125	205.03333333333336	-0.3658954333134936	17796-82-6	N-(Cyclohexylthio)phthalimide	O=C1c2ccccc2C(=O)N1SC1CCCCC1	Organic compounds	Organoheterocyclic compounds	Isoindoles and derivatives	Isoindolines
2285	-4.315727178886681	-4.489486064016473	1.1471542640321697	0.9733953665410364	204.96666666666664	0.17375888512979198	17804-35-2	Benomyl	CCCCNC(=O)n1c(NC(=O)OC)nc2ccccc21	Organic compounds	Organoheterocyclic compounds	Benzimidazoles	2-benzimidazolylcarbamic acid esters
2288	-5.605255005648072	-4.742889726018799	-0.21026604276478472	0.652099257528321	204.93333333333334	-0.8623652796292731	17865-07-5	Propylsilanetriyl triacetate	CCC[Si](OC(C)=O)(OC(C)=O)OC(C)=O	Organic compounds	Organic acids and derivatives	Carboxylic acids and derivatives	Tricarboxylic acids and derivatives
2291	-5.4532222563740715	-4.928269238171546	0.083673138666443	0.6086261500478669	205.06666666666666	-0.5249530182025257	178928-70-6	Prothioconazole	OC(Cc1ccccc1Cl)(Cn1[nH]cnc1=S)C1(Cl)CC1	Organic compounds	Benzenoids	Benzene and substituted derivatives	Halobenzenes
2292	-5.119625489720803	-5.508204975778047	0.5715621306514383	0.18298263859737238	205.0	0.38857948605724424	179101-81-6	Pyridalyl	FC(F)(F)c1ccc(OCCCOc2c(Cl)cc(OCC=C(Cl)Cl)cc2Cl)nc1	Organic compounds	Benzenoids	Benzene and substituted derivatives	Halobenzenes
2294	-4.882399077719467	-4.143513534140312	0.620531695591206	1.3594172381532612	205.25	-0.7388855435791548	17924-92-4	Zearalenone	CC1CCCC(=O)CCC=CCc2cc(O)cc(O)c2C(=O)O1	Organic compounds	Phenylpropanoids and polyketides	Macrolides and analogues	Zearalenones
2296	-4.003951478828128	-4.634281904448013	1.5330385187699231	0.9027080722332499	205.15	0.630330425619885	179465-71-5	CJ-013790	NC(=O)N(O)C1C=CC(Oc2cccc(Oc3ccc(F)cc3)c2)C1	Organic compounds	Benzenoids	Benzene and substituted derivatives	Diphenylethers
2298	-4.007471783326673	-4.065015639937489	1.911027212653665	1.8534833580565002	204.91666666666666	0.05754385661081596	17958-73-5	Benzenesulfonic acid, 2,2'-(1,2-ethenediyl)bis[5-[[4-[(2-hydroxyethyl)amino]-6-(phenylamino)-1,3,5-triazin-2-yl]amino]-, sodium salt (1:2)	O=S(=O)([O-])c1cc(Nc2nc(NCCO)nc(Nc3ccccc3)n2)ccc1C=Cc1ccc(Nc2nc(NCCO)nc(Nc3ccccc3)n2)cc1S(=O)(=O)[O-].[Na+].[Na+]	Organic compounds	Phenylpropanoids and polyketides	Stilbenes	Sulfonated stilbenes
2312	-3.818017808214782	-3.9998575038701647	1.4702560162449914	1.2884163317303416	205.28333333333336	0.18183969565538272	1809-19-4	Dibutyl phosphite	CCCCO[PH](=O)OCCCC	Organic compounds	Organic acids and derivatives	Organic phosphonic acids and derivatives	Phosphonic acid diesters
2316	-3.5840187668722705	-4.511487328356983	2.016297292577305	1.0888287220446982	204.73333333333332	0.9274685614847127	181274-15-7	Propoxycarbazone-sodium	CCCOc1nn(C(=O)[N-]S(=O)(=O)c2ccccc2C(=O)OC)c(=O)n1C.[Na+]	Organic compounds	Benzenoids	Benzene and substituted derivatives	Benzoic acids and derivatives
2317	-3.7112866632876544	-4.716928723010833	1.8867406966531817	0.8810986341118572	205.2	1.0056420597231783	181274-17-9	Flucarbazone-sodium	COc1nn(C(=O)[N-]S(=O)(=O)c2ccccc2OC(F)(F)F)c(=O)n1C.[Na+]	Organic compounds	Benzenoids	Benzene and substituted derivatives	Benzenesulfonamides
2319	-4.967525984418001	-4.629384199679785	0.7934149300794159	1.131556711084429	205.16666666666666	-0.338141784738216	181640-09-5	SR144190	CN(C)C(=O)NC1(c2ccccc2)CCN(CCC2(c3ccc(F)c(F)c3)CN(C(=O)c3ccccc3)CCO2)CC1.Cl	Organic compounds	Organoheterocyclic compounds	Oxazinanes	Morpholines
2323	-4.623251564934944	-4.976069398465006	0.8244722316078601	0.47165439738872744	205.38333333333335	0.3528178335300618	1825-21-4	Pentachloroanisole	COc1c(Cl)c(Cl)c(Cl)c(Cl)c1Cl	Organic compounds	Benzenoids	Phenol ethers	Anisoles
2328	-4.696124990618542	-5.004926784300271	0.7573431857583145	0.4485413975491106	205.08333333333334	0.3088017936817291	1836-75-5	Nitrofen	O=[N+]([O-])c1ccc(Oc2ccc(Cl)cc2Cl)cc1	Organic compounds	Benzenoids	Benzene and substituted derivatives	Diphenylethers
2335	-2.951434976424565	-4.538911289094523	2.601696483288154	1.0142201665766741	204.9	1.587476312669958	184653-84-7	Carabersat	CC(=O)c1ccc2c(c1)C(NC(=O)c1ccc(F)cc1)C(O)C(C)(C)O2	Organic compounds	Organoheterocyclic compounds	Benzopyrans	1-benzopyrans
2351	-4.838237324059487	-4.390771184406902	0.6828562814260936	1.1303224319895566	204.93333333333334	-0.44746613965258497	1861-32-1	Chlorthal-dimethyl	COC(=O)c1c(Cl)c(Cl)c(C(=O)OC)c(Cl)c1Cl	Organic compounds	Benzenoids	Benzene and substituted derivatives	Benzoic acids and derivatives
2352	-4.634754521874972	-4.865792619514532	0.8906557165806573	0.6596176029527472	205.25	0.2310380976395603	1861-40-1	Benfluralin	CCCCN(CC)c1c([N+](=O)[O-])cc(C(F)(F)F)cc1[N+](=O)[O-]	Organic compounds	Benzenoids	Benzene and substituted derivatives	Aniline and substituted anilines
2354	-4.17920966792648	-4.419470572024818	1.4815742536745973	1.241313345557363	204.9	0.24026090409833856	186392-65-4	Ingliforib	O=C(NC(Cc1ccccc1)C(O)C(=O)N1CC(O)C(O)C1)c1cc2cc(Cl)ccc2[nH]1	Organic compounds	Organoheterocyclic compounds	Indoles and derivatives	Indolecarboxylic acids and derivatives
2356	-5.503242056433162	-5.3260264479741055	0.3706659280678961	0.5478815367933503	205.15	-0.17721560845905682	187166-40-1	Spinetoram J	CCOC1C(OC)C(C)OC(OC2CC3CCC4C(=CC5C(=O)C(C)C(OC6CCC(N(C)C)C(C)O6)CCCC(CC)OC(=O)CC54)C3C2)C1OC	Organic compounds	Organic oxygen compounds	Organooxygen compounds	Carbohydrates and carbohydrate conjugates
2363	-5.068149180750163	-4.290850577726043	0.1140656845173722	0.8913642951134222	205.13333333333335	-0.7772986030241205	18755-43-6	Phosphonic acid, propyl-, dimethyl ester	CCCP(=O)(OC)OC	Organic compounds	Organic acids and derivatives	Organic phosphonic acids and derivatives	Phosphonic acid diesters
2369	-3.816950423543921	-3.4835474638702153	1.4934390949867147	1.8268420531216651	205.03333333333336	-0.3334029596737058	18794-84-8	trans-beta-Farnesene	C=CC(=C)CCC=C(C)CCC=C(C)C	Organic compounds	Lipids and lipid-like molecules	Prenol lipids	Sesquiterpenoids
2373	-5.791085946471824	-5.0542550503862405	-0.5972659204557115	0.13956497196294168	205.01666666666665	-0.7368308960855838	1883-78-9	Furfuryl isopropyl sulfide	CC(C)SCc1ccco1	Organic compounds	Organoheterocyclic compounds	Heteroaromatic compounds
2375	-4.181507972613463	-4.66061404015353	1.354055756800206	0.8749497088106141	205.13333333333335	0.4791060675400667	188425-85-6	Boscalid	O=C(Nc1ccccc1-c1ccc(Cl)cc1)c1cccnc1Cl	Organic compounds	Benzenoids	Benzene and substituted derivatives	Anilides
2376	-4.05629308000132	-4.949093878667208	1.555148747962405	0.6623479522240759	204.91666666666666	0.8928007986658875	188489-07-8	Flufenpyr-ethyl	CCOC(=O)COc1cc(-n2ncc(C(F)(F)F)c(C)c2=O)c(F)cc1Cl	Organic compounds	Benzenoids	Benzene and substituted derivatives	Phenoxyacetic acid derivatives
2382	-5.161026290520225	-4.784861574192037	0.5069437719010401	0.883108482319515	205.15	-0.37616471632818804	189003-92-7	Trelanserin	NC(=O)Cn1c(=O)cc(CCN2CCN(c3nccc4sccc34)CC2)c2ccc(F)cc21	Organic compounds	Organoheterocyclic compounds	Diazinanes	Piperazines
2388	-5.128636932451398	-5.175055346946288	0.2961042704788483	0.2496858421095837	205.1	0.04641841449489004	1897-45-6	Chlorothalonil	N#Cc1c(Cl)c(Cl)c(Cl)c(C#N)c1Cl	Organic compounds	Benzenoids	Benzene and substituted derivatives	Benzonitriles
2396	-4.48733858714168	-4.5169976286366245	1.052195413193143	1.0225363575264335	205.26666666666665	0.029659041494944027	19044-88-3	Oryzalin	CCCN(CCC)c1c([N+](=O)[O-])cc(S(N)(=O)=O)cc1[N+](=O)[O-]	Organic compounds	Benzenoids	Benzene and substituted derivatives	Aniline and substituted anilines
2400	-4.8619808311476	-5.429940485546644	0.4718451522546469	-0.09611449177432596	205.11666666666665	0.5679596543990444	1912-24-9	Atrazine	CCNc1nc(Cl)nc(NC(C)C)n1	Organic compounds	Organoheterocyclic compounds	Triazines	Aminotriazines
2406	-4.449358767623513	-4.404576531218758	0.8951101395027109	0.939892382704733	204.96666666666664	-0.04478223640475498	1918-00-9	Dicamba	COc1c(Cl)ccc(Cl)c1C(=O)O	Organic compounds	Benzenoids	Benzene and substituted derivatives	Benzoic acids and derivatives
2408	-4.399651489625348	-4.6003264021733745	0.9260529563888509	0.7253780336380506	204.91666666666666	0.20067491254802672	1918-16-7	Propachlor	CC(C)N(C(=O)CCl)c1ccccc1	Organic compounds	Benzenoids	Benzene and substituted derivatives	Anilides
2411	-3.4338550171755413	-3.560275925999934	2.019938645704784	1.893517733424932	205.13333333333335	0.1264209088243926	19224-26-1	1,2-Propanediol, dibenzoate	CC(COC(=O)c1ccccc1)OC(=O)c1ccccc1	Organic compounds	Benzenoids	Benzene and substituted derivatives	Benzoic acids and derivatives
2418	-4.502582337734613	-4.753907730859842	0.8608585227449869	0.609533128664728	205.13333333333335	0.25132539312522884	1929-82-4	Nitrapyrin	Clc1cccc(C(Cl)(Cl)Cl)n1	Organic compounds	Organoheterocyclic compounds	Pyridines and derivatives	Halopyridines
2422	-4.854402922141484	-4.554533195022027	0.8494204632280112	1.1492901821452224	205.23333333333335	-0.29986972711945725	193273-66-4	Capromorelin	CN1N=C2CCN(C(=O)C(COCc3ccccc3)NC(=O)C(C)(C)N)CC2(Cc2ccccc2)C1=O	Organic compounds	Organic acids and derivatives	Carboxylic acids and derivatives	Amino acids, peptides, and analogues
2427	-4.125508493510634	-4.191723063239462	1.3477711335658542	1.2815565720327449	205.23333333333335	0.06621456972882811	194098-25-4	CP-409092	CNCc1ccc(NC(=O)c2c[nH]c3c2C(=O)CCC3)cc1	Organic compounds	Benzenoids	Benzene and substituted derivatives	Anilides
2428	-3.6688659885892134	-4.205756906147161	1.5569393462824166	1.0200484259940505	205.03333333333336	0.5368909175579475	19438-60-9	4-Methyl-1,2-cyclohexanedicarboxylic anhydride	CC1CCc2c(O)oc(O)c2C1	Organic compounds	Organoheterocyclic compounds	Isobenzofurans
2430	-3.1948201743440934	-4.168659940969123	2.025863103630252	1.052023344241562	205.08333333333334	0.9738397666250296	1948-33-0	tert-Butylhydroquinone	CC(C)(C)c1cc(O)ccc1O	Organic compounds	Benzenoids	Benzene and substituted derivatives	Phenylpropanes
2438	-5.4668507953849685	-4.99071170167719	0.0712527009030308	0.547391802703727	205.38333333333335	-0.4761390937077783	19666-30-9	Oxadiazon	CC(C)Oc1cc(-n2nc(C(C)(C)C)oc2=O)c(Cl)cc1Cl	Organic compounds	Benzenoids	Benzene and substituted derivatives	Halobenzenes
2439	-4.62970714657668	-3.865766377726724	1.1079807547699625	1.8719215238423654	205.1	-0.7639407688499564	196808-45-4	Farglitazar	Cc1oc(-c2ccccc2)nc1CCOc1ccc(CC(Nc2ccccc2C(=O)c2ccccc2)C(=O)O)cc1	Organic compounds	Organic acids and derivatives	Carboxylic acids and derivatives	Amino acids, peptides, and analogues
2447	-4.318880154089646	-4.993149823054919	1.3219549348122572	0.6476852686483743	205.11666666666665	0.6742696689652732	199119-58-9	Trifloxysulfuron-sodium	COc1cc(OC)nc(NC(=O)[N-]S(=O)(=O)c2ncccc2OCC(F)(F)F)n1.[Na+]	Organic compounds	Organoheterocyclic compounds	Pyridines and derivatives	Pyridinesulfonamides
2449	-5.308176051246272	-4.556446787192842	0.2710403065050499	1.0227695597687247	205.26666666666665	-0.7517292640534299	199171-88-5	CP-401387	CCc1nn(C2CCCCC2)c2cc(C3(C#N)CCC(C(=O)O)CC3)ccc12	Organic compounds	Organoheterocyclic compounds	Benzopyrazoles	Indazoles
2450	-3.8169310431817762	-3.9588910234897994	1.471483638982155	1.3295236542512783	205.05	0.14195998030802315	1999-85-5	1,3-Benzenedimethanol, .alpha.1,.alpha.1,.alpha.3,.alpha.3-tetramethyl-	CC(C)(O)c1cccc(C(C)(C)O)c1	Organic compounds	Benzenoids	Benzene and substituted derivatives	Phenylpropanes
2451	-4.829945798604184	-4.528425862901073	0.7953923799415086	1.0969123195840313	204.8	-0.3015199357031113	20018-09-1	Diiodomethyl 4-methylphenyl sulfone	Cc1ccc(S(=O)(=O)C(I)I)cc1	Organic compounds	Benzenoids	Benzene and substituted derivatives	Toluenes
2455	-4.423437328878833	-4.866942849056772	0.9137782598039547	0.4702727394293057	205.15	0.443505520177939	2008-41-5	Butylate	CCSC(=O)N(CC(C)C)CC(C)C	Organic compounds	Organosulfur compounds	Thiocarbonyl compounds	Thiocarbamic acid derivatives
2456	-4.739285602875383	-4.432473044692942	0.5395342800717128	0.8463468377284356	204.95	-0.30681255818244146	2008-58-4	2,6-Dichlorobenzamide	NC(=O)c1c(Cl)cccc1Cl	Organic compounds	Benzenoids	Benzene and substituted derivatives	Benzoic acids and derivatives
2457	-3.8151704544109664	-4.87546822830288	1.8166932001470777	0.7563954329906206	204.85	1.060297773891914	200940-23-4	SB243213A	Cc1cc2c(cc1C(F)(F)F)N(C(=O)Nc1ccc(Oc3cccnc3C)nc1)CC2.Cl	Organic compounds	Organoheterocyclic compounds	Indoles and derivatives	Indolecarboxylic acids and derivatives
2472	-4.854334651343393	-4.666448970435232	0.5335781492408062	0.7214638401696106	205.18333333333334	-0.1878856809081615	20325-40-0	3,3'-Dimethoxybenzidine dihydrochloride	COc1cc(-c2ccc(N)c(OC)c2)ccc1N.Cl.Cl	Organic compounds	Benzenoids	Benzene and substituted derivatives	Biphenyls and derivatives
2473	-5.292314871461608	-5.037465515252345	0.0604713786971384	0.3153207484585382	205.08333333333334	-0.2548493562092631	2032-65-7	Methiocarb	CNC(=O)Oc1cc(C)c(SC)c(C)c1	Organic compounds	Benzenoids	Benzene and substituted derivatives	Phenyl methylcarbamates
2475	-3.6559601744008043	-3.653878464398081	1.7026902876282353	1.7047719966960329	205.25	-0.0020817100027232804	20336-96-3	Tetradecanoic acid, lithium salt	CCCCCCCCCCCCCC(=O)[O-].[Li+]	Organic compounds	Lipids and lipid-like molecules	Fatty Acyls	Fatty acids and conjugates
2476	-3.1774222977432545	-3.721855188422618	2.3375728001025915	1.7931399120755418	205.13333333333335	0.5444328906793636	203515-86-0	5-Amino-N~1~,N~3~-bis(2,3-dihydroxypropyl)benzene-1,3-dicarboxamide--hydrogen chloride (1/1)	Cl.Nc1cc(C(=O)NCC(O)CO)cc(C(=O)NCC(O)CO)c1	Organic compounds	Benzenoids	Benzene and substituted derivatives	Benzoic acids and derivatives
2493	-7.188599689113097	-5.646774675469619	-1.5985540847090771	-0.05672907459551627	205.16666666666666	-1.5418250136434786	205650-65-3	Fipronil-desulfinyl	N#Cc1nn(-c2c(Cl)cc(C(F)(F)F)cc2Cl)c(N)c1C(F)(F)F	Organic compounds	Organoheterocyclic compounds	Azoles	Pyrazoles
2496	-3.55839808468871	-3.7760796414135207	2.1047740173399743	1.8870924628154875	205.16666666666666	0.2176815567248105	2058-46-0	Oxytetracycline hydrochloride	CN(C)C1C(=O)C(C(N)=O)C(=O)C2(O)C(=O)C3C(=O)c4c(O)cccc4C(C)(O)C3C(O)C12.Cl	Organic compounds	Phenylpropanoids and polyketides	Tetracyclines
2502	-3.2519454528482385	-4.1667461867153985	2.053955961135654	1.1391552294019447	205.08333333333334	0.91480073386716	206-44-0	Fluoranthene	c1ccc2c(c1)-c1cccc3cccc-2c13	Organic compounds	Benzenoids	Naphthalenes
2507	-3.601163822673558	-3.5851618921826356	2.1859996997951647	2.202001625416431	205.05	-0.016001930490922245	20702-77-6	Neohesperidin dihydrochalcone	COc1ccc(CCC(=O)c2c(O)cc(OC3OC(CO)C(O)C(O)C3OC3OC(C)C(O)C(O)C3O)cc2O)cc1O	Organic compounds	Phenylpropanoids and polyketides	Flavonoids	Flavonoid glycosides
2512	-3.675137061175002	-4.498074973629203	2.0094156812475306	1.1864777576626424	205.31666666666666	0.8229379124542011	207736-05-8	CI-1029	Cc1cc(SC2C(=O)CC(CCc3ccc(N)cc3)(C(C)C)OC2=O)c(C(C)(C)C)cc1CO	Organic compounds	Benzenoids	Benzene and substituted derivatives	Phenylpropanes
2517	-4.253741272991138	-4.613785026367575	1.4712534552195395	1.1112096944202237	204.81666666666666	0.3600437533764369	2082-79-3	Octadecyl 3-(3,5-di-tert-butyl-4-hydroxyphenyl)propionate	CCCCCCCCCCCCCCCCCCOC(=O)CCc1cc(C(C)(C)C)c(O)c(C(C)(C)C)c1	Organic compounds	Lipids and lipid-like molecules	Fatty Acyls	Fatty alcohol esters
2518	-3.687520299680552	-3.763243110049956	1.66711051588334	1.591387705013584	205.13333333333335	0.07572281036940387	2082-81-7	Butane-1,4-diyl bis(2-methylprop-2-enoate)	C=C(C)C(=O)OCCCCOC(=O)C(=C)C	Organic compounds	Organic acids and derivatives	Carboxylic acids and derivatives	Dicarboxylic acids and derivatives
2519	-3.405697777279356	-4.244221972393388	2.2963146356841517	1.4577904322117416	204.88333333333335	0.8385241951140316	208465-21-8	Mesosulfuron-methyl	COC(=O)c1ccc(CNS(C)(=O)=O)cc1S(=O)(=O)NC(=O)Nc1nc(OC)cc(OC)n1	Organic compounds	Organic nitrogen compounds	Organonitrogen compounds	Sulfonylureas
2531	-5.282103067184869	-6.195758969629135	0.2813780182095413	-0.6322778807904357	205.05	0.9136559024442654	2104-96-3	Bromofos	COP(=S)(OC)Oc1cc(Cl)c(Br)cc1Cl	Organic compounds	Organic acids and derivatives	Organic thiophosphoric acids and derivatives	Thiophosphoric acid esters
2535	-5.7994022125329465	-4.526814802780558	-0.23902326503519672	1.0335641385867034	205.08333333333334	-1.2725874097523882	210631-68-8	Topramezone	Cc1c(C(=O)c2c[nH]n(C)c2=O)ccc(S(C)(=O)=O)c1C1=NOCC1	Organic compounds	Benzenoids	Benzene and substituted derivatives	Benzoyl derivatives
2536	-3.967265900284101	-4.260238377368689	1.6396397415823916	1.3466672700772986	204.96666666666664	0.2929724770845885	210826-40-7	CP-456773	CC(C)(O)c1coc(S(=O)(=O)NC(=O)Nc2c3c(cc4c2CCC4)CCC3)c1	Organic compounds	Benzenoids	Indanes
2537	-5.1831735177101645	-4.73772566724656	0.1478364937265759	0.5932843429940421	205.03333333333336	-0.44544785046360413	21087-64-9	Metribuzin	CSc1nnc(C(C)(C)C)c(=O)n1N	Organic compounds	Organosulfur compounds	Thioethers	Aryl thioethers
2539	-4.572425456094482	-4.628253722962824	0.8249635177445406	0.7691352566875341	205.26666666666665	0.055828266868341636	210880-92-5	Clothianidin	CN=C(NCc1cnc(Cl)s1)N[N+](=O)[O-]	Organic compounds	Organoheterocyclic compounds	Azoles	Thiazoles
2554	-5.39602917784672	-4.072800191108967	0.23178610479684228	1.555015078810947	205.03333333333336	-1.3232289867377531	213464-77-8	Orthosulfamuron	COc1cc(OC)nc(NC(=O)NS(=O)(=O)Nc2ccccc2C(=O)N(C)C)n1	Organic compounds	Benzenoids	Benzene and substituted derivatives	Sulfanilides
2559	-3.5904454556361123	-4.393128590987571	1.8923023929495646	1.0896192608817388	205.33333333333334	0.8026831353514585	2136-79-0	Chlorthal	O=C(O)c1c(Cl)c(Cl)c(C(=O)O)c(Cl)c1Cl	Organic compounds	Benzenoids	Benzene and substituted derivatives	Benzoic acids and derivatives
2563	-5.271807623755102	-4.758281640255522	0.3638530218162483	0.8773790097985874	205.05	-0.51352598349958	2144-53-8	6:2 Fluorotelomer methacrylate	C=C(C)C(=O)OCCC(F)(F)C(F)(F)C(F)(F)C(F)(F)C(F)(F)C(F)(F)F	Organic compounds	Organic acids and derivatives	Carboxylic acids and derivatives	Carboxylic acid derivatives
2564	-5.755149981136878	-4.437190790572006	-0.1748877815226841	1.1430714130083515	205.16666666666666	-1.3179591905648715	214535-77-0	CP-457677	CC(C)(O)c1ccc(CNC(=O)c2cccnc2Oc2ccc(F)cc2)cc1	Organic compounds	Organic oxygen compounds	Organooxygen compounds	Ethers
2569	-4.202346644275552	-4.509697611670153	1.550239534464857	1.2428885623731	205.31666666666666	0.30735096739460044	215297-27-1	UK-343664	CCCOc1ccc(S(=O)(=O)N2CCN(CC)CC2)cc1-c1nc(=O)c2nn(Cc3ccccn3)c(CC)c2[nH]1	Organic compounds	Benzenoids	Benzene and substituted derivatives	Benzenesulfonamides
2571	-4.598310541529127	-4.69356749420204	0.7789264792298306	0.6836695268797868	205.18333333333334	0.09525695267291301	21564-17-0	2-(Thiocyanomethylthio)benzothiazole	N#CSCSc1nc2ccccc2s1	Organic compounds	Organoheterocyclic compounds	Benzothiazoles
2575	-4.477116867473075	-4.691728293295899	1.0198819302670166	0.8052705055820659	204.96666666666664	0.21461142582282378	21615-47-4	Ammonium perfluorohexanoate	O=C([O-])C(F)(F)C(F)(F)C(F)(F)C(F)(F)C(F)(F)F.[NH4+]	Organic compounds	Organohalogen compounds	Alkyl halides	Alkyl fluorides
2577	-5.764682576762841	-4.717637666287192	-0.2053014907257118	0.8417434231997021	205.01666666666665	-1.0470449104756483	2162-74-5	Bis(2,6-diisopropylphenyl)carbodiimide	CC(C)c1cccc(C(C)C)c1N=C=Nc1c(C(C)C)cccc1C(C)C	Organic compounds	Benzenoids	Benzene and substituted derivatives	Cumenes
2578	-3.9447658137031096	-4.217533769544383	1.2457563718779614	0.9729884128320002	205.08333333333334	0.27276795584127367	2163-00-0	1,6-Dichlorohexane	ClCCCCCCCl	Organic compounds	Organohalogen compounds	Organochlorides
2580	-4.853584329677452	-4.458594278895	0.44141506787542256	0.8364051324180217	204.96666666666664	-0.394990050782452	2163-68-0	2-Hydroxyatrazine	CCNc1nc(=O)nc(NC(C)C)[nH]1	Organic compounds	Organoheterocyclic compounds	Triazines	Aminotriazines
2583	-3.480652927157233	-4.163644415731165	1.8891175078528373	1.206126027511123	205.13333333333335	0.6829914885739319	2164-08-1	Lenacil	O=c1[nH]c2c(c(=O)n1C1CCCCC1)CCC2	Organic compounds	Organoheterocyclic compounds	Diazines	Pyrimidines and pyrimidine derivatives
2584	-5.224764528546626	-4.794691624363148	0.1411070384882736	0.571179938324512	205.1	-0.4300729041834783	2164-17-2	Fluometuron	CN(C)C(=O)Nc1cccc(C(F)(F)F)c1	Organic compounds	Benzenoids	Benzene and substituted derivatives	N-phenylureas
2591	-7.285272129439318	-5.247486449530424	-1.903799647774892	0.13398603887329702	205.01666666666665	-2.037785679908894	21725-46-2	Cyanazine	CCNc1nc(Cl)nc(NC(C)(C)C#N)n1	Organic compounds	Organoheterocyclic compounds	Triazines	Aminotriazines
2592	-3.8382242445742003	-4.404431370524115	1.5824080137599215	1.016200893209968	205.31666666666666	0.5662071259499148	21743-27-1	Morpholine, 4-[(triethoxysilyl)methyl]-	CCO[Si](CN1CCOCC1)(OCC)OCC	Organic compounds	Organometallic compounds	Organometalloid compounds	Organosilicon compounds
2606	-4.351748826091628	-4.509527393217943	1.3325353589894942	1.1747567822677918	205.08333333333334	0.15777856712631522	219714-96-2	Penoxsulam	COc1cnc(OC)n2nc(NS(=O)(=O)c3c(OCC(F)F)cccc3C(F)(F)F)nc12	Organic compounds	Benzenoids	Benzene and substituted derivatives	Benzenesulfonamides
2607	-3.7799682324490314	-4.562441471311466	1.8290036332928217	1.046530398619177	204.86666666666665	0.7824732388624347	219790-72-4	SB281832	OCC(CO)n1cnc(-c2ccc(F)cc2)c1-c1ccnc(Oc2ccccc2)n1	Organic compounds	Organoheterocyclic compounds	Azoles	Imidazoles
2615	-4.45650688175157	-4.007629776207102	1.0531686697424136	1.5020457691332492	205.15	-0.4488771055444678	220860-50-4	CP-457920	CCOc1ccc2[nH]cc(C(=O)NCc3ccccc3)c(=O)c2n1	Organic compounds	Organoheterocyclic compounds	Diazanaphthalenes	Naphthyridines
2617	-3.3291595529936493	-3.4797701298459778	2.548500842327784	2.397890263149698	205.35	0.15061057685232848	22094-93-5	Butanamide, 2,2'-[(2,2',5,5'-tetrachloro[1,1'-biphenyl]-4,4'-diyl)bis(2,1-diazenediyl)]bis[N-(2,4-dimethylphenyl)-3-oxo-	CC(=O)C(=NNc1cc(Cl)c(-c2cc(Cl)c(NN=C(C(C)=O)C(=O)Nc3ccc(C)cc3C)cc2Cl)cc1Cl)C(=O)Nc1ccc(C)cc1C	Organic compounds	Benzenoids	Benzene and substituted derivatives	Biphenyls and derivatives
2620	-3.92085496674092	-4.78962082651821	1.7930394419839033	0.9242735825113559	204.81666666666666	0.8687658597772896	221241-63-0	Fandosentan	CCc1cc(C2=C(C(=O)O)N(c3ccccc3C(F)(F)F)S(=O)(=O)c3ccccc32)cc2c1OCO2	Organic compounds	Organoheterocyclic compounds	Benzothiazines
2621	-5.444368289585085	-4.634341252136574	-0.1718119629217609	0.6382150640839661	205.13333333333335	-0.8100270374485108	2212-67-1	Molinate	CCSC(=O)N1CCCCCC1	Organic compounds	Organoheterocyclic compounds	Azepanes
2626	-3.744934291468141	-4.218692407924257	1.82842242763843	1.3546643136068965	205.35	0.473758116456116	221667-31-8	Cyprosulfamide	COc1ccccc1C(=O)NS(=O)(=O)c1ccc(C(=O)NC2CC2)cc1	Organic compounds	Benzenoids	Benzene and substituted derivatives	Benzenesulfonamides
2627	-5.794894086514501	-4.637350704756406	-0.0094389649395899	1.1481044068913018	205.25	-1.157543381758095	221671-62-1	SR146131 trifluoroacetate (1:1)	COc1cc(-c2nc(NC(=O)c3cc4cc(C)cc(C)c4n3CC(=O)O)sc2CCC2CCCCC2)c(OC)cc1Cl.O=C(O)C(F)(F)F	Organic compounds	Organoheterocyclic compounds	Indoles and derivatives	Indolyl carboxylic acids and derivatives
2634	-6.976206246297872	-5.506281103655382	-1.4942422042208758	-0.024317058134496573	205.06666666666666	-1.4699251426424906	22224-92-6	Fenamiphos	CCOP(=O)(NC(C)C)Oc1ccc(SC)c(C)c1	Organic compounds	Benzenoids	Benzene and substituted derivatives	Phenoxy compounds
2635	-5.106641578683687	-4.801239110685911	0.3895599469462379	0.6949624081640585	204.96666666666664	-0.3054024679977765	2224-33-1	2-Butanone, O,O',O''-(ethenylsilylidyne)trioxime	C=C[Si](ON=C(C)CC)(ON=C(C)CC)ON=C(C)CC	Organic compounds	Organometallic compounds	Organometalloid compounds	Organosilicon compounds
2636	-4.560625619028123	-4.440175443861771	0.7140563013912957	0.8345064853684482	205.3	-0.12045017516635159	2224-44-4	4-(2-Nitrobutyl)morpholine	CCC(CN1CCOCC1)[N+](=O)[O-]	Organic compounds	Organoheterocyclic compounds	Oxazinanes	Morpholines
2637	-3.0294804508239053	-4.085995010904556	2.301432271513948	1.2449177029941332	205.18333333333334	1.0565145600806507	22252-43-3	7-Aminodeacetoxycephalosporanic acid	CC1=C(C(=O)O)N2C(=O)C(N)C2SC1	Organic compounds	Organic acids and derivatives	Carboxylic acids and derivatives	Amino acids, peptides, and analogues
2641	-5.391687721359809	-5.047617292974453	0.3997130674279626	0.7437834938793813	205.21666666666664	-0.34407042838535595	2234-56-2	4-(2-Chlorophenyl)-3-[3-[4-(2-chlorophenyl)benzo[f]quinolin-3(4H)-ylidene]-1-propenyl]-benzo[f]quinolinium perchlorate	Clc1ccccc1N1C(=CC=Cc2ccc3c4ccccc4ccc3[n+]2-c2ccccc2Cl)C=Cc2c1ccc1ccccc21.[O-][Cl+3]([O-])([O-])[O-]	Organic compounds	Organoheterocyclic compounds	Quinolines and derivatives	Phenylquinolines
2642	-3.8966086619837212	-4.555018544728233	1.2470243333827498	0.5886144517081094	204.86666666666665	0.6584098827445115	2235-00-9	1-Ethenylazepan-2-one	C=CN1CCCCCC1=O	Organic compounds	Organoheterocyclic compounds	Lactams	Caprolactams
2646	-3.573560346874401	-3.5342972005118254	2.1066355170541504	2.145898662289862	205.05	-0.03926314636257544	22393-85-7	9-Octadecenoic acid (9Z)-, tetradecyl ester	CCCCCCCCC=CCCCCCCCC(=O)OCCCCCCCCCCCCCC	Organic compounds	Lipids and lipid-like molecules	Fatty Acyls	Fatty acid esters
2655	-4.643729139098715	-4.4172265050324375	0.7334495738915288	0.9599522166455301	205.06666666666666	-0.22650263406627769	22504-50-3	1,2-Ethanediyl 3'-mercaptopropionate	O=C(CCS)OCCOC(=O)CCS	Organic compounds	Organic acids and derivatives	Carboxylic acids and derivatives	Dicarboxylic acids and derivatives
2663	-5.674089767582796	-5.30086448396993	-0.3253410993476415	0.04788418402095186	205.28333333333336	-0.3732252836128662	22781-23-3	Bendiocarb	CNC(=O)Oc1cccc2c1OC(C)(C)O2	Organic compounds	Organoheterocyclic compounds	Benzodioxoles
2664	-4.400989276884429	-4.718458437429529	1.1818930158441254	0.8644238572938445	204.66666666666669	0.3174691605450999	2280-49-1	Benzenesulfonamide, N-phenyl-N-[(trichloromethyl)thio]-	O=S(=O)(c1ccccc1)N(SC(Cl)(Cl)Cl)c1ccccc1	Organic compounds	Benzenoids	Benzene and substituted derivatives	Sulfanilides
2671	-4.560982421957427	-4.819010873539211	0.9167146149237873	0.6586861635131733	205.1	0.2580284515817839	23031-36-9	Prallethrin	C#CCC1=C(C)C(OC(=O)C2C(C=C(C)C)C2(C)C)CC1=O	Organic compounds	Lipids and lipid-like molecules	Fatty Acyls	Fatty acid esters
2672	-5.292401528072485	-4.798686562332158	0.1914281644964555	0.6851431330478842	204.93333333333334	-0.49371496574032747	2303-17-5	Tri-allate	CC(C)N(C(=O)SCC(Cl)=C(Cl)Cl)C(C)C	Organic compounds	Organosulfur compounds	Thiocarbonyl compounds	Thiocarbamic acid derivatives
2674	-3.477075816409356	-3.441395969571043	1.9318930159518515	1.9675728554686696	205.03333333333336	-0.03567984683831282	2306-88-9	Octanoic acid, octyl ester	CCCCCCCCOC(=O)CCCCCCC	Organic compounds	Lipids and lipid-like molecules	Fatty Acyls	Fatty alcohol esters
2675	-3.639810869100464	-4.344371499688679	1.9734208214370057	1.2688601852592085	205.1	0.7045606305882148	230954-09-3	CP-544439	O=S(=O)(NC1(C(O)=NO)CCOCC1)c1ccc(Oc2ccc(F)cc2)cc1	Organic compounds	Benzenoids	Benzene and substituted derivatives	Diphenylethers
2676	-6.28273936133311	-5.551704894851381	-0.7171087442054569	0.013925724696595454	205.15	-0.731034466481729	2310-17-0	Phosalone	CCOP(=S)(OCC)SCn1c(=O)oc2cc(Cl)ccc21	Organic compounds	Organoheterocyclic compounds	Benzoxazoles	Benzoxazolones
2677	-5.175117630404093	-4.8862927018197855	0.20199000940711792	0.49081495275612885	205.15	-0.2888249285843072	23103-98-2	Pirimicarb	Cc1nc(N(C)C)nc(OC(=O)N(C)C)c1C	Organic compounds	Organic nitrogen compounds	Organonitrogen compounds	Amines
2679	-4.959680182012047	-4.553375087830042	0.5849830581580722	0.9912881570845785	204.96666666666664	-0.406305094182005	2312-35-8	Propargite	C#CCOS(=O)OC1CCCCC1Oc1ccc(C(C)(C)C)cc1	Organic compounds	Benzenoids	Benzene and substituted derivatives	Phenylpropanes
2680	-3.3100875213664325	-4.1575641222925	2.494026002519032	1.6465493984781354	205.25	0.8474766009260679	23128-74-7	Antioxidant 1098	CC(C)(C)c1cc(CCC(=O)NCCCCCCNC(=O)CCc2cc(C(C)(C)C)c(O)c(C(C)(C)C)c2)cc(C(C)(C)C)c1O	Organic compounds	Benzenoids	Benzene and substituted derivatives	Phenylpropanes
2681	-5.577513783621854	-5.316836524548329	-0.2365424896422573	0.024134762714291835	205.11666666666665	-0.26067725907352557	23135-22-0	Oxamyl	CNC(=O)ON=C(SC)C(=O)N(C)C	Organic compounds	Organic acids and derivatives	Carboxylic acids and derivatives	Carboxylic acid derivatives
2682	-4.849101805523132	-4.881726366332247	0.6448481207610168	0.6122235648875314	205.33333333333334	0.03262456080911491	23184-66-9	Butachlor	CCCCOCN(C(=O)CCl)c1c(CC)cccc1CC	Organic compounds	Benzenoids	Benzene and substituted derivatives	Anilides
2683	-3.34771076078394	-3.7050873356546368	2.050810812932232	1.693434234060727	205.06666666666666	0.35737657487069674	23235-61-2	2,2'-(Oxydimethanediyl)bis(2-ethylpropane-1,3-diol)	CCC(CO)(CO)COCC(CC)(CO)CO	Organic compounds	Organic oxygen compounds	Organooxygen compounds	Ethers
2687	-4.885386327790587	-4.129161203798745	0.777874427707347	1.5340995499029364	205.13333333333335	-0.7562251239918423	232938-43-1	Pergafast 201	Cc1ccc(S(=O)(=O)NC(=O)Nc2cccc(OS(=O)(=O)c3ccc(C)cc3)c2)cc1	Organic compounds	Benzenoids	Benzene and substituted derivatives	Benzenesulfonic acids and derivatives
2691	-3.539718493756036	-4.1056902080924145	2.019522420958622	1.4535507026683856	205.13333333333335	0.5659717143363783	23386-52-9	Dicyclohexyl sodium sulfosuccinate	O=C(CC(C(=O)OC1CCCCC1)S(=O)(=O)[O-])OC1CCCCC1.[Na+]	Organic compounds	Lipids and lipid-like molecules	Fatty Acyls	Fatty acid esters
2693	-5.903034123666461	-4.725827355825235	-0.5581312156110552	0.6190755437916381	204.98333333333335	-1.1772067678412261	23422-53-9	Formetanate hydrochloride	CNC(=O)Oc1cccc(N=CN(C)C)c1.Cl	Organic compounds	Benzenoids	Benzene and substituted derivatives	Phenoxy compounds
2699	-2.9876600939652325	-3.821241850986914	2.896516511839801	2.0629347501631923	205.0	0.8335817570216815	2353-45-9	FD&C Green No. 3	CCN(Cc1cccc(S(=O)(=O)[O-])c1)c1ccc(C(=C2C=CC(=[N+](CC)Cc3cccc(S(=O)(=O)[O-])c3)C=C2)c2ccc(O)cc2S(=O)(=O)[O-])cc1.[Na+].[Na+]	Organic compounds	Benzenoids	Benzene and substituted derivatives	Phenylmethylamines
2700	-4.567098354545855	-4.606536250808106	0.9674379382186851	0.9280000424047847	205.1	0.03943789626225058	23564-05-8	Thiophanate-methyl	COC(=O)NC(=S)Nc1ccccc1NC(=S)NC(=O)OC	Organic compounds	Benzenoids	Benzene and substituted derivatives
2701	-4.633340026677758	-4.5401462613904275	0.9353966064419923	1.028590368065426	205.16666666666666	-0.0931937652873307	23564-06-9	Thiophanate	CCOC(=O)NC(=S)Nc1ccccc1NC(=S)NC(=O)OCC	Organic compounds	Benzenoids	Benzene and substituted derivatives	N-phenylthioureas
2708	-5.061115387959388	-5.019478948281207	0.4153495864761929	0.4569860205805562	205.0	-0.041636439678181425	2372-82-9	1,3-Propanediamine, N-(3-aminopropyl)-N-dodecyl-	CCCCCCCCCCCCN(CCCN)CCCN	Organic compounds	Organic nitrogen compounds	Organonitrogen compounds	Amines
2718	-6.7594832317983755	-6.254981054776054	-1.0226518559686102	-0.518149694372846	204.93333333333334	-0.5045021770223217	2385-85-5	Mirex	ClC1(Cl)C2(Cl)C3(Cl)C4(Cl)C(Cl)(Cl)C5(Cl)C3(Cl)C1(Cl)C5(Cl)C24Cl	Organic compounds	Lipids and lipid-like molecules	Prenol lipids	Monoterpenoids
2719	-4.949501445377571	-4.13890827408021	0.4524330182147329	1.2630261915348013	205.05	-0.8105931712973611	2386-87-0	ECC	O=C(OCC1CCC2OC2C1)C1CCC2OC2C1	Organic compounds	Organoheterocyclic compounds	Oxepanes
2720	-4.399998378399144	-4.214591480695021	1.131968207363092	1.3173751061053434	205.25	-0.185406897704123	2387-03-3	1,1'-(Hydrazinediylidenedimethanylylidene)di(naphthalen-2-ol)	Oc1ccc2ccccc2c1C=NN=Cc1c(O)ccc2ccccc12	Organic compounds	Benzenoids	Naphthalenes	Naphthols and derivatives
2722	-4.760218138174809	-5.345475624170973	0.8236423454733727	0.2383848556182983	205.0	0.5852574859961637	239110-15-7	Fluopicolide	O=C(NCc1ncc(C(F)(F)F)cc1Cl)c1c(Cl)cccc1Cl	Organic compounds	Benzenoids	Benzene and substituted derivatives	Benzoic acids and derivatives
2726	-3.4419896706152584	-4.312132724796228	2.052678256648365	1.182535201630046	205.31666666666666	0.8701430541809692	23949-66-8	Ethanediamide, N-(2-ethoxyphenyl)-N'-(2-ethylphenyl)-	CCOc1ccccc1NC(=O)C(=O)Nc1ccccc1CC	Organic compounds	Organic acids and derivatives	Carboxylic acids and derivatives	Amino acids, peptides, and analogues
2727	-4.612231212610027	-4.616579202750761	0.7962326280811417	0.7918846211121843	205.2	0.004347990140733948	23950-58-5	Propyzamide	C#CC(C)(C)NC(=O)c1cc(Cl)cc(Cl)c1	Organic compounds	Benzenoids	Benzene and substituted derivatives	Benzoic acids and derivatives
2740	-4.08140521878087	-4.1496854757354225	1.245618413048379	1.1773381530306954	204.75	0.06828025695455242	24157-81-1	2,6-Diisopropylnaphthalene	CC(C)c1ccc2cc(C(C)C)ccc2c1	Organic compounds	Benzenoids	Naphthalenes
2741	-3.959941683018554	-4.2470479059765545	1.1742162922212898	0.8871100585252437	204.93333333333334	0.2871062229580006	2416-94-6	2,3,6-Trimethylphenol	Cc1ccc(C)c(O)c1C	Organic compounds	Benzenoids	Phenols	Cresols
2745	-4.732482362409143	-4.644030174815565	0.810425186973679	0.8988773848344878	205.21666666666664	-0.0884521875935782	2425-06-1	Captafol	Oc1c2c(c(O)n1SC(Cl)(Cl)C(Cl)Cl)CC=CC2	Organic compounds	Organoheterocyclic compounds	Isoindoles and derivatives	Isoindoles
2748	-2.9944697579888966	-4.159041247730043	2.4931055214119704	1.328534019115871	205.16666666666666	1.1645714897411463	2425-85-6	C.I. Pigment Red 3	Cc1ccc(N=Nc2c(O)ccc3ccccc23)c([N+](=O)[O-])c1	Organic compounds	Benzenoids	Naphthalenes	Naphthols and derivatives
2749	-4.06475450702686	-4.5066064805523816	1.039623334066842	0.5977713635037609	204.96666666666664	0.4418519735255213	24295-03-2	2-Acetylthiazole	CC(=O)c1nccs1	Organic compounds	Organic oxygen compounds	Organooxygen compounds	Carbonyl compounds
2750	-3.386319280921979	-4.307635848502725	1.6713924557373356	0.7500758823483669	205.21666666666664	0.9213165675807464	24307-26-4	Mepiquat chloride	C[N+]1(C)CCCCC1.[Cl-]	Organic compounds	Organoheterocyclic compounds	Piperidines
2752	-3.318664977956131	-3.472530911054516	1.9852003708865733	1.8313344393867539	205.1	0.15386593309838537	2432-99-7	11-Aminoundecanoic acid	NCCCCCCCCCCC(=O)O	Organic compounds	Lipids and lipid-like molecules	Fatty Acyls	Fatty acids and conjugates
2756	-4.861538981947342	-4.297537299464302	0.49524383903231445	1.0592455302745498	205.21666666666664	-0.5640016824830392	2439-10-3	Dodine	CC(=O)O.CCCCCCCCCCCCN=C(N)N	Organic compounds	Organic nitrogen compounds	Organonitrogen compounds	Guanidines
2757	-4.754110540462346	-3.6662793637871838	0.40179001647611995	1.4896212003725249	204.93333333333334	-1.087831176675162	2439-35-2	2-(Dimethylamino)ethyl acrylate	C=CC(=O)OCCN(C)C	Organic compounds	Organic acids and derivatives	Carboxylic acids and derivatives	Acrylic acids and derivatives
2759	-3.974620964063888	-4.1947507983730175	1.3780457636383463	1.1579159277727926	204.88333333333335	0.22012983430912936	2440-22-4	2-(2H-Benzotriazol-2-yl)-4-methylphenol	Cc1ccc(O)c(-n2nc3ccccc3n2)c1	Organic compounds	Organoheterocyclic compounds	Azoles	Triazoles
2763	-5.906518332807838	-4.928145052540616	-0.1604900780889589	0.8178832045488644	204.98333333333335	-0.9783732802672223	24448-09-7	N-Methyl-N-(2-hydroxyethyl)perfluorooctanesulfonamide	CN(CCO)S(=O)(=O)C(F)(F)C(F)(F)C(F)(F)C(F)(F)C(F)(F)C(F)(F)C(F)(F)C(F)(F)F	Organic compounds	Organohalogen compounds	Alkyl halides	Alkyl fluorides
2783	-4.533840467087731	-4.505761389643163	0.7501433339705462	0.7782224193464182	205.21666666666664	-0.028079077444568057	24720-09-0	(2E)-1-(2,6,6-Trimethyl-2-cyclohexen-1-yl)-2-buten-1-one	CC=CC(=O)C1=C(C)CCCC1(C)C	Organic compounds	Organic oxygen compounds	Organooxygen compounds	Carbonyl compounds
2786	-3.5052262020625924	-3.174597510206141	1.778651441309042	2.109280134523221	204.85	-0.3306286918564516	24800-44-0	Tripropylene glycol	CC(O)COC(C)COC(C)CO	Organic compounds	Organic oxygen compounds	Organooxygen compounds	Alcohols and polyols
2795	-4.783738172170701	-4.599110556282868	0.8112198083727181	0.9958474185268378	204.95	-0.18462761588783305	249296-43-3	CJ-013610	CS(=O)(=O)O.Cc1nccn1-c1ccc(Sc2cccc(C3(C(N)=O)CCOCC3)c2)cc1	Organic compounds	Organoheterocyclic compounds	Azoles	Imidazoles
2803	-3.3651284241149235	-3.979427149741686	1.8907396210141953	1.276440897047232	205.01666666666665	0.6142987256267625	25013-16-5	Butylated hydroxyanisole	COc1ccc(O)c(C(C)(C)C)c1	Organic compounds	Benzenoids	Phenols	Methoxyphenols
2806	-5.492511459612715	-4.21831233703341	-0.1117866065909845	1.1624125221157666	204.93333333333334	-1.2741991225793052	25057-89-0	Bentazone	CC(C)N1C(=O)c2ccccc2NS1(=O)=O	Organic compounds	Benzenoids
2815	-2.800705366238384	-3.7769140366742144	2.731206352220665	1.7549976859049683	205.15	0.9762086704358306	2512-29-0	C.I. Pigment Yellow 1	CC(=O)C(=NNc1ccc(C)cc1[N+](=O)[O-])C(=O)Nc1ccccc1	Organic compounds	Benzenoids	Benzene and substituted derivatives	Nitrobenzenes
2819	-4.780109365152007	-4.594956268564756	0.8331508948499613	1.0183039921240737	204.9	-0.18515309658725077	25155-23-1	Trixylyl phosphate	Cc1cc(C)cc(OP(=O)(Oc2cc(C)cc(C)c2)Oc2cc(C)cc(C)c2)c1	Organic compounds	Organic acids and derivatives	Organic phosphoric acids and derivatives	Phosphate esters
2821	-4.200276230950534	-4.301382581552295	1.313609614955516	1.2125032551895916	204.9	0.10110635060176065	25155-30-0	Sodium dodecylbenzenesulfonate	CCCCCCCCCCCCOS(=O)(=O)c1ccccc1.[Na]	Organic compounds	Benzenoids	Benzene and substituted derivatives	Benzenesulfonic acids and derivatives
2823	-3.9086227216908314	-3.675467572907195	1.14143206229086	1.3745872067808023	205.1	-0.23315514878363652	25167-70-8	2,4,4-Trimethylpentene	C=C(C)CC(C)(C)C	Organic compounds	Hydrocarbons	Unsaturated hydrocarbons	Branched unsaturated hydrocarbons
2829	-2.7898578205708184	-3.336352007794884	2.3378137833882544	1.7913195964673787	205.0	0.5464941872240656	25265-71-8	Dipropylene glycol	CCC(O)OC(O)CC	Organic compounds	Organic oxygen compounds	Organooxygen compounds	Ethers
2838	-4.662542347593591	-4.169244611059222	0.5143241585883672	1.007621897612226	205.28333333333336	-0.4932977365343696	25306-75-6	Carbonodithioic acid, O-(2-methylpropyl) ester, sodium salt (1:1)	CC(C)COC(=S)[S-].[Na+]	Organic compounds	Organic salts	Organic metal salts	Organic alkali metal salts
2839	-5.314193323299801	-4.466093543531191	0.23677697801820638	1.0848767573953888	204.83333333333334	-0.8480997797686101	25307-17-9	Ethanol, 2,2'-(9-octadecen-1-ylimino)bis-	CCCCCCCCC=CCCCCCCCCN(CCO)CCO	Organic compounds	Organic nitrogen compounds	Organonitrogen compounds	Amines
2842	-5.830427575762044	-5.716789363186619	-0.2921039851656549	-0.17846577750303827	205.0	-0.11363821257542472	25311-71-1	Isofenphos	CCOP(=S)(NC(C)C)Oc1ccccc1C(=O)OC(C)C	Organic compounds	Benzenoids	Benzene and substituted derivatives	Benzoic acids and derivatives
2843	-3.8574126968918208	-3.8394893143710602	1.3528415971901495	1.3707649750063216	205.08333333333334	-0.017923382520760534	25321-09-9	Diisopropylbenzene	CC(C)c1ccccc1C(C)C	Organic compounds	Benzenoids	Benzene and substituted derivatives	Cumenes
2844	-5.705129707949272	-5.4226456661575195	-0.4447362978694073	-0.162252258390378	204.91666666666666	-0.28248404179175246	25321-14-6	Dinitrotoluene	Cc1cccc([N+](=O)[O-])c1[N+](=O)[O-]	Organic compounds	Benzenoids	Benzene and substituted derivatives	Toluenes
2847	-2.9930571493518467	-3.1414876372113927	2.1346144546072265	1.986183972673445	205.23333333333335	0.14843048785954593	25322-69-4	Polypropylene glycol	CC(O)COC(C)CO	Organic compounds	Organic oxygen compounds	Organooxygen compounds	Alcohols and polyols
2848	-3.348831702670003	-3.404084188553503	1.7981330943197449	1.7428806081587251	205.11666666666665	0.05525248588349996	25339-53-1	Decene	CC=CCCCCCCC	Organic compounds	Hydrocarbons	Unsaturated hydrocarbons	Unsaturated aliphatic hydrocarbons
2849	-3.690815437533408	-3.7049570834076655	1.4370082682811856	1.4228666254275852	205.01666666666665	0.014141645874257591	25340-17-4	Diethylbenzene	CCc1ccccc1CC	Organic compounds	Benzenoids	Benzene and substituted derivatives
2850	-4.152209516439623	-4.954587121103279	1.452546657223179	0.6501690533686632	205.23333333333335	0.8023776046636559	253450-09-8	Besonprodil	O=c1[nH]c2ccc(S(=O)CCN3CCC(Cc4ccc(F)cc4)CC3)cc2o1	Organic compounds	Organoheterocyclic compounds	Piperidines	Benzylpiperidines
2865	-3.4312578632687463	-3.7326822798425683	1.7396049924378532	1.4381805802349628	204.85	0.301424416573822	2550-26-7	Benzylacetone	CC(=O)CCc1ccccc1	Organic compounds	Benzenoids	Benzene and substituted derivatives
2866	-6.718515743310545	-4.779235549866084	-1.3559541075094217	0.5833260787327957	205.06666666666666	-1.9392801934444606	2550-40-5	Dicyclohexyl disulfide	C1CCC(SSC2CCCCC2)CC1	Organic compounds	Organosulfur compounds	Organic disulfides	Dialkyldisulfides
2875	-3.795865512446602	-3.730608050501323	1.31855530123469	1.3838127671979372	205.2	-0.06525746194527926	25584-83-2	Hydroxypropyl acrylate	C=CC(=O)OCCCO	Organic compounds	Organic acids and derivatives	Carboxylic acids and derivatives	Acrylic acids and derivatives
2877	-4.249499937631043	-4.504785959926785	1.0252834917328624	0.7699974566088692	204.98333333333335	0.25528602229574204	25606-41-1	Propamocarb hydrochloride	CCCOC(=O)NCCCN(C)C.Cl	Organic compounds	Organic acids and derivatives	Carboxylic acids and derivatives	Amino acids, peptides, and analogues
2881	-3.9830599285717563	-5.347577645497369	1.8242721107194348	0.4597544090356088	204.76666666666668	1.3645177169256124	25637-99-4	Hexabromocyclododecane	BrC1(Br)CCCCCCCCCC(Br)(Br)C1(Br)Br	Organic compounds	Organohalogen compounds	Organobromides
2892	-3.4092243435218292	-3.869534291061631	1.4605176657588377	1.0002077259303142	204.91666666666666	0.4603099475398018	2582-30-1	Carbonic acid, compd. with hydrazinecarboximidamide (1:1)	N=C(N)NN.O=C(O)O	Organic compounds	Organic acids and derivatives	Organic carbonic acids and derivatives	Organic carbonic acids
2896	-4.6823394706070784	-4.3623185769101465	0.2267777637925442	0.5467986505970878	205.25	-0.320020893696932	25899-50-7	(2Z)-2-Pentenenitrile	CCC=CC#N	Organic compounds	Organic nitrogen compounds	Organonitrogen compounds	Organic cyanides
2898	-4.878333680694996	-4.910878526093908	0.515301179133163	0.48275633516328254	205.2	0.032544845398912337	2593-15-9	Etridiazole	CCOc1nc(C(Cl)(Cl)Cl)ns1	Organic compounds	Organic oxygen compounds	Organooxygen compounds	Ethers
2900	-4.1636721852964325	-4.124641955001371	1.021229245666798	1.0602594654812352	205.13333333333335	-0.039030230295061585	25954-13-6	Fosamine ammonium	CCOP(=O)([O-])C(N)=O.[NH4+]	Organic compounds	Organic acids and derivatives	Organic phosphonic acids and derivatives	Organic phosphonic acids
2902	-4.945010837147751	-4.498162083108508	0.6009070788677463	1.0477558396578277	205.08333333333334	-0.44684875403924273	25973-55-1	2-(2H-Benzotriazol-2-yl)-4,6-bis(1,1-dimethylpropyl)phenol	CCC(C)(C)c1cc(-n2nc3ccccc3n2)c(O)c(C(C)(C)CC)c1	Organic compounds	Organoheterocyclic compounds	Azoles	Triazoles
2904	-4.079291156689891	-4.457642355679556	1.4653448215009803	1.0869936185358433	204.9	0.37835119898966507	26002-80-2	Phenothrin	CC(C)=CC1C(C(=O)OCc2cccc(Oc3ccccc3)c2)C1(C)C	Organic compounds	Lipids and lipid-like molecules	Fatty Acyls	Fatty acid esters
2910	-5.954321417299034	-4.937478550177337	-0.6503611557882999	0.36648170925194784	205.13333333333335	-1.0168428671216967	2605-79-0	N,N-Dimethyldecylamine oxide	CCCCCCCCCC[N+](C)(C)[O-]	Organic compounds	Organic nitrogen compounds	Organonitrogen compounds	Aminoxides
2916	-4.933182306768106	-4.620766989080728	0.24175509279748703	0.5541704129488807	204.96666666666664	-0.3124153176873783	26172-55-4	5-Chloro-2-methyl-3(2H)-isothiazolone	Cn1sc(Cl)cc1=O	Organic compounds	Organohalogen compounds	Aryl halides	Aryl chlorides
2918	-4.660996346018897	-4.951966437262156	1.1160721625311016	0.8251020663633047	205.1	0.2909700912432589	261947-38-0	CP-532623	CCC1CC(N(Cc2cc(C(F)(F)F)cc(C(F)(F)F)c2)C(C)=O)c2cc(C(F)(F)F)ccc2N1C(=O)OC(C)C	Organic compounds	Organoheterocyclic compounds	Quinolines and derivatives	Hydroquinolines
2919	-3.3212682288942488	-4.858616023649145	2.1356274418963244	0.5982796553687918	204.83333333333334	1.5373477947548966	26225-79-6	Ethofumesate	CCOC1Oc2ccc(OS(C)(=O)=O)cc2C1(C)C	Organic compounds	Organoheterocyclic compounds	Coumarans
2920	-3.9700893395692076	-4.962206135660917	1.509627017832451	0.517510220486913	205.0	0.9921167960917097	262376-75-0	HMR1426	OC12N=C(c3ccccc3)SC1Cc1cc(Cl)ccc12	Organic compounds	Benzenoids	Indanes
2921	-3.1368364500902133	-3.33570344556909	1.970600786100798	1.7717337912213194	205.21666666666664	0.19886699547887687	2624-17-1	Sodium cyanurate	O=c1[n-]c(=O)[nH]c(=O)[nH]1.[Na+]	Organic compounds	Organoheterocyclic compounds	Triazines	Triazinones
2923	-3.027296241047294	-3.117163365330994	2.577547324169095	2.4876802006437875	205.16666666666666	0.08986712428370014	26266-57-9	Sorbitan monohexadecanoate	CCCCCCCCCCCCCCCC(=O)OCC(O)C1OCC(O)C1O	Organic compounds	Lipids and lipid-like molecules	Fatty Acyls	Fatty acid esters
2924	-3.4035987155510994	-3.4075367242415653	2.577547324169095	2.5736093168696863	205.26666666666665	0.0039380086904658995	26266-58-0	Sorbitan trioleate	CCCCCCCCC=CCCCCCCCC(=O)OCC(OC(=O)CCCCCCCC=CCCCCCCCC)C1OCC(O)C1OC(=O)CCCCCCCC=CCCCCCCCC	Organic compounds	Organic acids and derivatives	Carboxylic acids and derivatives	Tricarboxylic acids and derivatives
2930	-4.688746844843467	-4.083277567974859	0.4907762221918179	1.0962454894372053	204.96666666666664	-0.6054692768686083	2634-33-5	1,2-Benzisothiazolin-3-one	O=c1[nH]sc2ccccc12	Organic compounds	Organoheterocyclic compounds	Benzothiazoles
2931	-5.005745104520755	-4.561004924780264	0.5450725103942927	0.9898126988804752	204.93333333333334	-0.4447401797404904	263553-33-9	GW473178E methyl benzene sulphonic acid	CCN(C(=O)c1cc(C)cc(OCC(C)Nc2ccncc2)c1)C(C)C.Cc1ccc(S(=O)(=O)O)cc1	Organic compounds	Benzenoids	Benzene and substituted derivatives	Toluenes
2940	-5.007794419004121	-4.707369311133197	0.3179100270100779	0.6183351318588437	204.93333333333334	-0.30042510787092347	2643-07-4	p-((2-Chloroethyl)ethylamino)benzaldehyde	CCN(CCCl)c1ccc(C=O)cc1	Organic compounds	Benzenoids	Benzene and substituted derivatives	Benzoyl derivatives
2941	-4.250310486399329	-4.840634644727633	1.5432375474281368	0.9529133777976547	205.23333333333335	0.5903241583283041	264618-44-2	SSR146977	CN(C)C(=O)NC1(c2ccccc2)CCN(CCCC2(c3ccc(Cl)c(Cl)c3)CCCN(C(=O)c3ccccc3)C2)CC1	Organic compounds	Benzenoids	Benzene and substituted derivatives	Benzoyl derivatives
2943	-4.479950621765567	-4.213234302071522	0.7248745166394497	0.9915908296154269	204.96666666666664	-0.2667163196940443	26472-00-4	Methylcyclopentadiene dimer	CC1=CC2C3CC(C=C3C)C2C1	Organic compounds	Hydrocarbons	Unsaturated hydrocarbons	Branched unsaturated hydrocarbons
2945	-5.421970469263624	-5.024435038628438	-0.2227035993667009	0.174831830926071	204.95	-0.3975354306351866	26486-14-6	4,5-Dihydro-2-methyl-3-thioacetoxyfuran	CC(=O)SC1=C(C)OCC1	Organic compounds	Organoheterocyclic compounds	Dihydrofurans
2947	-4.420367385002876	-4.457247159934797	1.0772104546273549	1.0403306698532055	205.28333333333336	0.036879774931920295	26-51-4	1-trans-delta-9-Tetrahydrocannabinol	CCCCCc1cc(O)c2c(c1)OC(C)(C)C1CCC(C)=CC21	Organic compounds	Organoheterocyclic compounds	Benzopyrans	1-benzopyrans
2948	-4.08108005270195	-4.494436385305038	1.7571505149220226	1.3437941691757733	205.1	0.4133563326030876	26523-78-4	Nonylphenolphosphite(3:1)	CCCCCCCCCc1ccccc1OP(Oc1ccccc1CCCCCCCCC)Oc1ccccc1CCCCCCCCC	Organic compounds	Benzenoids	Benzene and substituted derivatives	Phenoxy compounds
2964	-4.924654799033297	-4.746215516784454	0.7138005117386341	0.8922397897717586	205.25	-0.17843928224884298	26644-46-2	Triforine	O=CNC(N1CCN(C(NC=O)C(Cl)(Cl)Cl)CC1)C(Cl)(Cl)Cl	Organic compounds	Organoheterocyclic compounds	Diazinanes	Piperazines
2966	-3.2004714842313375	-3.493690540227501	2.783409081593298	2.4901900289480987	205.1	0.2932190559961634	26658-19-5	Sorbitan tristearate	CCCCCCCCCCCCCCCCCC(=O)OCC(OC(=O)CCCCCCCCCCCCCCCCC)C1OCC(O)C1OC(=O)CCCCCCCCCCCCCCCCC	Organic compounds	Organic acids and derivatives	Carboxylic acids and derivatives	Tricarboxylic acids and derivatives
2969	-4.546105973807062	-4.49814498485493	1.2354375857752844	1.2833985664327643	205.13333333333335	-0.04796098895213241	26741-53-7	Bis(2,4-di-tert-butylphenyl) pentaerythritol diphosphite	CC(C)(C)c1ccc(OP2OCC3(CO2)COP(Oc2ccc(C(C)(C)C)cc2C(C)(C)C)OC3)c(C(C)(C)C)c1	Organic compounds	Benzenoids	Benzene and substituted derivatives	Phenylpropanes
2970	-4.710595950472387	-3.927738840403123	0.6774608242675552	1.4603179360403318	204.98333333333335	-0.7828571100692638	26748-41-4	tert-Butyl perneodecanoate	CCCCCCC(C)(C)C(=O)OOC(C)(C)C	Organic compounds	Organic acids and derivatives	Carboxylic acids and derivatives	Peroxycarboxylic acids and derivatives
2972	-4.117184559918122	-4.801475763840672	1.198903259943876	0.5146120531800069	205.03333333333336	0.6842912039225508	2675-77-6	Chloroneb	COc1cc(Cl)c(OC)cc1Cl	Organic compounds	Benzenoids	Benzene and substituted derivatives	Methoxybenzenes
2975	-3.980067188470496	-3.929641316970872	1.378499592268691	1.4289254560145415	204.95	-0.050425871499624186	26761-45-5	Glycidyl neodecanoate	CCCCCCC(C)(C)C(=O)OCC1CO1	Organic compounds	Lipids and lipid-like molecules	Fatty Acyls	Fatty acid esters
2976	-3.7206096324537485	-4.001469101996735	1.5678050497101823	1.2869455819399587	205.16666666666666	0.28085946954298624	26762-93-6	Diisopropylphenyl hydroperoxide	CC(C)c1cccc(OO)c1C(C)C	Organic compounds	Benzenoids	Benzene and substituted derivatives	Cumenes
2980	-4.3504530865568585	-4.729665454487828	0.7108372558213244	0.33162487944668395	204.9	0.37921236793096913	2682-20-4	2-Methyl-3(2H)-isothiazolone	Cn1sccc1=O	Organic compounds	Organoheterocyclic compounds	Azoles	Thiazoles
2984	-3.8915952343257922	-4.107095840152523	1.1620977044591614	0.9465970931746917	205.1	0.21550060582673058	2687-91-4	1-Ethyl-2-pyrrolidinone	CCN1CCCC1=O	Organic compounds	Organoheterocyclic compounds	Pyrrolidines	N-alkylpyrrolidines
2988	-3.06698234424046	-4.079698807689177	2.2259158307775646	1.2131993649406676	205.18333333333334	1.0127164634487174	26896-48-0	Tricyclodecanedimethanol	OCC1CC2CC1C1CCC(CO)C21	Organic compounds	Lipids and lipid-like molecules	Prenol lipids	Monoterpenoids
2990	-4.24415109874437	-4.981652611230075	1.227369436951132	0.4898679219741674	204.76666666666668	0.7375015124857054	2691-41-0	Cyclotetramethylenetetranitramine	O=[N+]([O-])N1CN([N+](=O)[O-])CN([N+](=O)[O-])CN([N+](=O)[O-])C1	Organic compounds	Organic 1,3-dipolar compounds	Allyl-type 1,3-dipolar organic compounds	Organic nitro compounds
3006	-3.2531443221947938	-3.7324380045355867	2.281378018209541	1.80208433838474	205.0	0.47929368234079295	27138-31-4	Di(propylene glycol) dibenzoate	CC(COCC(C)OC(=O)c1ccccc1)OC(=O)c1ccccc1	Organic compounds	Benzenoids	Benzene and substituted derivatives	Benzoic acids and derivatives
3008	-4.199057047821103	-3.9612422957421054	1.314828798084947	1.55264354441223	204.9	-0.23781475207899794	27176-87-0	Dodecylbenzenesulfonic acid	CCCCCCCCCCCCc1ccccc1S(=O)(=O)O	Organic compounds	Benzenoids	Benzene and substituted derivatives	Benzenesulfonic acids and derivatives
3009	-3.894845984018412	-3.630034163563765	1.735258338087298	2.0000701586705243	205.15	-0.26481182045464724	27178-16-1	Diisodecyl hexanedioate	CC(C)CCCCCCCOC(=O)CCCCC(=O)OCCCCCCCC(C)C	Organic compounds	Lipids and lipid-like molecules	Fatty Acyls	Fatty alcohol esters
3010	-4.261053377951182	-4.9815069153182625	0.8113252076804318	0.09087167910977091	205.15	0.7204535373670806	271-89-6	2,3-Benzofuran	c1ccc2occc2c1	Organic compounds	Organoheterocyclic compounds	Benzofurans
3016	-3.5521265266897375	-3.2872068348706365	1.5490807797393351	1.8140004750400411	205.21666666666664	-0.264919691819101	27215-95-8	n-Nonenes	CC=CCCCCCC	Organic compounds	Hydrocarbons	Unsaturated hydrocarbons	Unsaturated aliphatic hydrocarbons
3020	-4.649385060570545	-4.128745583720912	1.07557367114162	1.5962131471776637	205.08333333333334	-0.5206394768496327	27253-26-5	diisotridecyl phthalate	CC(C)CCCCCCCCCCOC(=O)c1ccccc1C(=O)OCCCCCCCCCCC(C)C	Organic compounds	Benzenoids	Benzene and substituted derivatives	Benzoic acids and derivatives
3024	-3.5193540374051318	-4.342980623621019	1.7168505742616234	0.893223982825757	205.03333333333336	0.8236265862158869	27253-32-3	Manganese neodecanoate	CC(C)(C)CC(C)(C)CC(=O)[O-].CC(C)(C)CC(C)(C)CC(=O)[O-].[Mn+2]	Organic compounds	Lipids and lipid-like molecules	Fatty Acyls	Fatty acids and conjugates
3027	-5.501365418289541	-4.213501748652286	-0.1391337154308517	1.1487299643680324	205.05	-1.2878636696372547	27311-52-0	2,2'-Methylenebis(4-aminophenol) dihydrochloride	Cl.Cl.Nc1ccc(O)c(Cc2cc(N)ccc2O)c1	Organic compounds	Benzenoids	Benzene and substituted derivatives	Diphenylmethanes
3028	-4.847453234771651	-4.791362149708805	0.6349500848340254	0.6910411731224877	204.95	-0.05609108506284599	27314-13-2	Norflurazon	CNc1cnn(-c2cccc(C(F)(F)F)c2)c(=O)c1Cl	Organic compounds	Benzenoids	Benzene and substituted derivatives	Trifluoromethylbenzenes
3029	-4.06668951437802	-4.076112996127266	1.920552972696182	1.911129494837414	205.06666666666666	0.009423481749245788	27344-06-5	Benzenesulfonic acid, 2,2'-(1,2-ethenediyl)bis[5-[[4-[(3-amino-3-oxopropyl)(2-hydroxyethyl)amino]-6-(phenylamino)-1,3,5-triazin-2-yl]amino]-, sodium salt (1:2)	NC(=O)CCN(CCO)c1nc(Nc2ccccc2)nc(Nc2ccc(C=Cc3ccc(Nc4nc(Nc5ccccc5)nc(N(CCO)CCC(N)=O)n4)cc3S(=O)(=O)[O-])c(S(=O)(=O)[O-])c2)n1.[Na+].[Na+]	Organic compounds	Phenylpropanoids and polyketides	Stilbenes	Sulfonated stilbenes
3030	-3.553111022607209	-3.9395345168302676	2.161731538945847	1.775308038380016	205.18333333333334	0.38642349422305866	27344-41-8	Disodium 4,4'-bis(2-sulfostyryl)biphenyl	O=S(=O)([O-])c1ccccc1C=Cc1ccc(-c2ccc(C=Cc3ccccc3S(=O)(=O)[O-])cc2)cc1.[Na+].[Na+]	Organic compounds	Phenylpropanoids and polyketides	Stilbenes	Sulfonated stilbenes
3035	-4.081967775290194	-3.242982061847974	1.219856252957248	2.05884196741225	205.08333333333334	-0.8389857134422205	27458-92-0	Isotridecanol	CC(C)CCCCCCCCCCO	Organic compounds	Lipids and lipid-like molecules	Fatty Acyls	Fatty alcohols
3046	-4.68078078900426	-5.164693176287464	0.9508313886700815	0.4669189994503863	204.93333333333334	0.48391238728320474	27619-97-2	6:2 Fluorotelomer sulfonic acid	O=S(=O)(O)CCC(F)(F)C(F)(F)C(F)(F)C(F)(F)C(F)(F)C(F)(F)F	Organic compounds	Organic acids and derivatives	Organic sulfonic acids and derivatives	Organosulfonic acids and derivatives
3052	-3.8971845822371924	-4.439759303685976	1.3635210804412121	0.8209463704657736	205.13333333333335	0.5425747214487839	27776-01-8	Benzyltoluene	Cc1ccccc1Cc1ccccc1	Organic compounds	Benzenoids	Benzene and substituted derivatives	Diphenylmethanes
3054	-4.058079775858704	-4.501550389967153	1.3298330247254957	0.8863624068486644	204.93333333333334	0.443470614108449	2778-42-9	1,3-Bis(2-isocyanato-2-propyl)benzene	CC(C)(N=C=O)c1cccc(C(C)(C)N=C=O)c1	Organic compounds	Benzenoids	Benzene and substituted derivatives	Phenylpropanes
3058	-3.6651800570644895	-4.400925841849224	1.741787395138655	1.0060416111691493	205.1	0.7357457847847346	2781-11-5	Diethyl (N,N-bis(2-hydroxyethyl)amino)methanephosphonate	CCOP(=O)(CN(CCO)CCO)OCC	Organic compounds	Organic acids and derivatives	Organic phosphonic acids and derivatives	Phosphonic acid diesters
3059	-3.400375625602527	-3.8166074966109718	1.7584992728534705	1.3422674061545368	205.23333333333335	0.4162318710084447	27813-02-1	Hydroxypropyl methacrylate	C=C(C)C(=O)OCC(C)O	Organic compounds	Organic acids and derivatives	Carboxylic acids and derivatives	Carboxylic acid derivatives
3060	-2.9075948597182646	-3.826444230761304	2.7035046977377655	1.7846553278021617	205.13333333333335	0.9188493710430392	2783-94-0	FD&C Yellow 6	O=S(=O)([O-])c1ccc(N=Nc2c(O)ccc3cc(S(=O)(=O)[O-])ccc23)cc1.[Na+].[Na+]	Organic compounds	Benzenoids	Naphthalenes	Naphthalene sulfonic acids and derivatives
3061	-3.761206763719207	-3.803101910832659	1.4594765142551385	1.4175813640140922	205.2	0.04189514711345188	2785-87-7	2-Methoxy-4-propylphenol	CCCc1ccc(O)c(OC)c1	Organic compounds	Benzenoids	Phenols	Methoxyphenols
3064	-3.2677246036485195	-3.6059943708684408	2.3897959060956238	2.051526136336769	205.25	0.3382697672199213	2786-76-7	C.I. Pigment Red 170	CCOc1ccccc1NC(=O)c1cc2ccccc2c(N=Nc2ccc(C(N)=O)cc2)c1O	Organic compounds	Benzenoids	Naphthalenes	Naphthalenecarboxylic acids and derivatives
3069	-4.317918203174679	-4.444964776361016	1.168315275270137	1.0412687048844376	205.23333333333335	0.1270465731863375	27955-94-8	4,4',4''-Ethane-1,1,1-triyltriphenol	CC(c1ccc(O)cc1)(c1ccc(O)cc1)c1ccc(O)cc1	Organic compounds	Benzenoids	Triphenyl compounds
3081	-3.8233089147441417	-4.3898101950900354	1.47393713961016	0.9074358693231848	204.83333333333334	0.5665012803458938	28299-41-4	Ditolyl ether	Cc1ccccc1Oc1ccccc1C	Organic compounds	Benzenoids	Benzene and substituted derivatives	Diphenylethers
3088	-5.747224369917756	-4.58086329207803	-0.1784490518270229	0.9879120140818692	205.08333333333334	-1.166361077839726	283594-90-1	Spiromesifen	Cc1cc(C)c(C2=C(OC(=O)CC(C)(C)C)C3(CCCC3)OC2=O)c(C)c1	Organic compounds	Lipids and lipid-like molecules	Fatty Acyls	Fatty acid esters
3089	-3.8410533499972934	-4.106549247796376	1.2493986985637715	0.9839027974270863	204.95	0.2654958977990822	2835-95-2	5-Amino-2-methylphenol	Cc1ccc(N)cc1O	Organic compounds	Benzenoids	Phenols	Cresols
3090	-3.239785016525493	-3.651912822068474	1.8058508545527274	1.3937230481191316	205.13333333333335	0.4121278055429811	28382-15-2	Maleic hydrazide, potassium salt	O=c1ccc([O-])n[nH]1.[K+]	Organic compounds	Organoheterocyclic compounds	Diazines	Pyridazines and derivatives
3091	-4.407625731303887	-3.7629923498848505	1.5352936314977932	2.179927009681966	205.35	-0.6446333814190366	28407-37-6	C.I. Direct Blue 218	Nc1cc(S(=O)(=O)[O-])cc2cc(S(=O)(=O)[O-])c(N=Nc3ccc(-c4ccc(N=Nc5c(S(=O)(=O)[O-])cc6cc(S(=O)(=O)[O-])cc(N)c6c5[O-])c([O-])c4)cc3[O-])c([O-])c12.[Cu+2].[Cu+2].[Na+].[Na+].[Na+].[Na+]	Organic compounds	Benzenoids	Benzene and substituted derivatives	Biphenyls and derivatives
3093	-3.663848058604929	-3.722784124470082	2.007105266397465	1.948169198442748	204.98333333333335	0.05893606586515299	28472-97-1	Diisodecyl azelaate	CC(C)CCCCCCCOC(=O)CCCCCCCC(=O)OCCCCCCCC(C)C	Organic compounds	Lipids and lipid-like molecules	Fatty Acyls	Fatty alcohol esters
3098	-4.134180258666258	-4.588608947364924	1.097034389296343	0.6426056920504468	205.08333333333334	0.45442868869866615	2855-13-2	Isophorone diamine	CC1(C)CC(N)CC(C)(CN)C1	Organic compounds	Organic nitrogen compounds	Organonitrogen compounds	Cyclohexylamines
3100	-4.104147094193223	-4.385607259462218	1.5176708042781624	1.2362106207129362	205.31666666666666	0.281460165268995	28553-12-0	Diisononyl phthalate	CC(C)CCCCCCOC(=O)c1ccccc1C(=O)OCCCCCCC(C)C	Organic compounds	Benzenoids	Benzene and substituted derivatives	Benzoic acids and derivatives
3102	-5.077200174791319	-5.494333924411747	-0.0196519776816391	-0.43678573526919295	204.98333333333335	0.4171337496204286	28588-74-1	2-Methyl-3-furanthiol	Cc1occc1S	Organic compounds	Organoheterocyclic compounds	Heteroaromatic compounds
3109	-3.4151104370520797	-3.8044682817167526	1.7813780181044294	1.3920201739431843	205.11666666666665	0.3893578446646728	2867-47-2	2-(Dimethylamino)ethyl methacrylate	C=C(C)C(=O)OCCN(C)C	Organic compounds	Organic acids and derivatives	Carboxylic acids and derivatives	Carboxylic acid derivatives
3119	-5.061801323956662	-4.756950977013073	0.6560970822410683	0.9609474473863318	205.18333333333334	-0.3048503469435895	288104-79-0	Surinabant	CCc1c(C(=O)NN2CCCCC2)nn(-c2ccc(Cl)cc2Cl)c1-c1ccc(Br)cc1	Organic compounds	Organoheterocyclic compounds	Azoles	Pyrazoles
3120	-5.359078309904608	-4.420478684035458	-0.526065142053569	0.41253448257763825	204.95	-0.9385996258691502	288-13-1	Pyrazole	c1cn[nH]c1	Organic compounds	Organoheterocyclic compounds	Azoles	Pyrazoles
3121	-3.801610644384565	-4.398141104555897	1.031402523466474	0.43487206733926476	205.11666666666665	0.5965304601713322	288-32-4	Imidazole	c1c[nH]cn1	Organic compounds	Organoheterocyclic compounds	Azoles	Imidazoles
3123	-2.0179527847205727	-3.060112053433884	3.093023914856506	2.050864648947951	205.28333333333336	1.0421592687133114	28874-51-3	Sodium pidolate	O=C1CCC(C(=O)[O-])N1.[Na+]	Organic compounds	Organic acids and derivatives	Carboxylic acids and derivatives	Amino acids, peptides, and analogues
3126	-3.4116595212202805	-3.9346376382458197	1.8827118993518905	1.359733788879447	205.2	0.5229781170255392	2893-78-9	Sodium dichloroisocyanurate	O=c1[n-]c(=O)n(Cl)c(=O)n1Cl.[Na+]	Organic compounds	Organoheterocyclic compounds	Triazines	Triazinones
3130	-4.55845406175844	-4.778809698961123	0.9188987549405299	0.6985431108032412	205.0	0.22035563720268225	289716-94-5	CP-607366	CNCc1cc(F)ccc1Oc1ccc(Cl)c(Cl)c1	Organic compounds	Benzenoids	Benzene and substituted derivatives	Diphenylethers
3134	-4.166070158080869	-3.9838018181114387	1.3671462884967773	1.549414635339748	205.06666666666666	-0.18226833996943004	290352-28-2	CP-634384	Cc1cc(NC(=O)C(=O)O)cc(C)c1Oc1ccc(O)c2c1CCC2	Organic compounds	Organic oxygen compounds	Organooxygen compounds	Ethers
3135	-4.201892831388158	-4.856123711286252	1.3425435865774797	0.6883127080131494	205.08333333333334	0.654230879898094	29091-21-2	Prodiamine	CCCN(CCC)c1c([N+](=O)[O-])cc(C(F)(F)F)c(N)c1[N+](=O)[O-]	Organic compounds	Benzenoids	Benzene and substituted derivatives	Aniline and substituted anilines
3136	-4.652277639331821	-4.484487861376695	0.9335394038556883	1.1013291739680726	205.06666666666666	-0.16778977795512606	291305-06-1	UK-373911	CNC1CCC(c2ccc(Cl)c(Cl)c2)c2ccc(S(N)(=O)=O)cc21	Organic compounds	Benzenoids	Tetralins	Tametralines
3139	-5.767960643860743	-6.1989752822176625	-0.2231598807068059	-0.6541745191370449	204.88333333333335	0.43101463835691955	2921-88-2	Chlorpyrifos	CCOP(=S)(OCC)Oc1nc(Cl)c(Cl)cc1Cl	Organic compounds	Organic acids and derivatives	Organic thiophosphoric acids and derivatives	Thiophosphoric acid esters
3143	-5.736592935877558	-5.99197066171383	-0.2518092346206192	-0.5071869572393286	205.16666666666666	0.25537772583627216	29232-93-7	Pirimiphos-methyl	CCN(CC)c1nc(C)cc(OP(=S)(OC)OC)n1	Organic compounds	Organic acids and derivatives	Organic thiophosphoric acids and derivatives	Thiophosphoric acid esters
3153	-4.206207397332588	-3.8040055015991094	1.019938645704784	1.4221405393078672	205.18333333333334	-0.40220189573347875	294-62-2	Cyclododecane	C1CCCCCCCCCCC1	Organic compounds	Hydrocarbons	Saturated hydrocarbons	Cycloalkanes
3164	-6.354677006203616	-5.897383325816508	-0.9343729710357277	-0.4770792968140779	205.05	-0.4572936803871084	298-00-0	Methyl parathion	COP(=S)(OC)Oc1ccc([N+](=O)[O-])cc1	Organic compounds	Organic acids and derivatives	Organic thiophosphoric acids and derivatives	Thiophosphoric acid esters
3165	-6.792271440804084	-6.901287234091941	-1.3766538107013127	-1.485669619672581	205.01666666666665	0.10901579328785704	298-02-2	Phorate	CCOP(=S)(OCC)SCSCC	Organic compounds	Organic acids and derivatives	Organic dithiophosphoric acids and derivatives	Dithiophosphate O-esters
3166	-7.078967206828134	-6.439762825096606	-1.640562525104897	-1.0013581409506846	205.01666666666665	-0.6392043817315276	298-04-4	Disulfoton	CCOP(=S)(OCC)SCCSCC	Organic compounds	Organic acids and derivatives	Organic dithiophosphoric acids and derivatives	Dithiophosphate O-esters
3167	-3.6347165099928076	-3.5307427461851217	1.931893015951852	2.0358667800681123	205.21666666666664	-0.10397376380768586	29806-73-3	2-Ethylhexyl hexadecanoate	CCCCCCCCCCCCCCCC(=O)OCC(CC)CCCC	Organic compounds	Lipids and lipid-like molecules	Fatty Acyls	Fatty acid esters
3168	-4.213855163024512	-3.840268834422607	1.29457489244491	1.668161214614024	205.16666666666666	-0.37358632860190477	298-07-7	Bis(2-ethylhexyl) phosphate	CCCCC(CC)COP(=O)(O)OCC(CC)CCCC	Organic compounds	Organic acids and derivatives	Organic phosphoric acids and derivatives	Phosphate esters
3170	-4.894465285435442	-4.910033169798349	0.6176932642259902	0.6021253580380098	205.25	0.015567884362907236	298198-52-4	SSR180711	O=C(Oc1ccc(Br)cc1)N1CCN2CCC1CC2	Organic compounds	Benzenoids	Benzene and substituted derivatives	Phenoxy compounds
3175	-3.480590608429626	-3.363599667628929	1.765553301475166	1.8825442360940574	205.13333333333335	-0.11699094080069727	29911-27-1	Butyl dipropasol solvent	CCCOCC(C)OCC(C)O	Organic compounds	Organic oxygen compounds	Organooxygen compounds	Alcohols and polyols
3188	-3.7082894639648116	-3.1993027292761163	1.5018390271816588	2.0108257649697183	205.13333333333335	-0.5089867346886954	30025-38-8	Dipropylene glycol monoethyl ether	CCOCCCOC(O)CC	Organic compounds	Organic oxygen compounds	Organooxygen compounds	Ethers
3189	-3.801162640592677	-4.220779165419337	1.5339360413125325	1.114319523180343	205.13333333333335	0.41961652482666034	3006-82-4	Hexaneperoxoic acid, 2-ethyl-, 1,1-dimethylethyl ester	CCCCC(CC)C(=O)OOC(C)(C)C	Organic compounds	Organic acids and derivatives	Carboxylic acids and derivatives	Peroxycarboxylic acids and derivatives
3190	-4.077559351065838	-4.174845303404253	1.3380382639290778	1.240752311472021	204.91666666666666	0.09728595233841553	3006-86-8	1,1-Bis(tert-butylperoxy)cyclohexane	CC(C)(C)OOC1(OOC(C)(C)C)CCCCC1	Organic compounds	Organic oxygen compounds	Organic oxides	Organic peroxides
3192	-6.502807910225482	-5.021902156064961	-0.9221292185637164	0.5587765360159518	205.23333333333335	-1.4809057541605215	300-76-5	Naled	COP(=O)(OC)OC(Br)C(Cl)(Cl)Br	Organic compounds	Organic acids and derivatives	Organic phosphoric acids and derivatives	Phosphate esters
3196	-6.852773530513889	-5.632600787267997	-1.4613267517766326	-0.24115400985591062	205.03333333333336	-1.2201727432458922	301-12-2	Oxydemeton-methyl	CCS(=O)CCSP(=O)(OC)OC	Organic compounds	Organosulfur compounds	Sulfoxides
3204	-5.184943253543693	-4.3016237507405455	0.2928173908111846	1.1761368846912748	205.23333333333335	-0.8833195028031477	302-79-4	all-trans-Retinoic acid	CC(C=CC1=C(C)CCCC1(C)C)=CC=CC(C)=CC(=O)O	Organic compounds	Lipids and lipid-like molecules	Prenol lipids	Retinoids
3206	-4.375560071646121	-3.9446713140815555	0.6818930160121388	1.1127817656763876	204.83333333333334	-0.4308887575645657	3031-66-1	Hex-3-yne-2,5-diol	CC(O)C#CC(C)O	Organic compounds	Organic oxygen compounds	Organooxygen compounds	Alcohols and polyols
3223	-3.3350959856811406	-3.5925329422635763	1.7654503097320322	1.5080133547286905	205.16666666666666	0.2574369565824357	3047-33-4	1,3,5-Triazine-2,4,6(1H,3H,5H)-trione, trisodium salt	O=c1[n-]c(=O)[n-]c(=O)[n-]1.[Na+].[Na+].[Na+]	Organic compounds	Organoheterocyclic compounds	Triazines	Triazinones
3227	-4.081100328508275	-4.0624370852234915	1.345809260048975	1.3644725051321744	204.78333333333336	-0.018663243284783526	30516-87-1	3'-Azido-3'-deoxythymidine	Cc1cn(C2CC(N=[N+]=[N-])C(CO)O2)c(=O)[nH]c1=O	Organic compounds	Nucleosides, nucleotides, and analogues	Pyrimidine nucleosides	Pyrimidine 2',3'-dideoxyribonucleosides
3228	-5.88813782174056	-5.9390615061161025	-0.6252858473221693	-0.6762095223769871	205.26666666666665	0.050923684375542067	30560-19-1	Acephate	COP(=O)(NC(C)=O)SC	Organic compounds	Organic acids and derivatives	Carboxylic acids and derivatives	Carboxylic acid derivatives
3238	-3.850041194760556	-4.29714920965961	1.5199386455222983	1.0728306291881302	205.18333333333334	0.4471080148990536	3069-40-7	Trimethoxycaprylylsilane	CCCCCCCC[Si](OC)(OC)OC	Organic compounds	Organometallic compounds	Organometalloid compounds	Organosilicon compounds
3252	-3.739224406649324	-3.918904422786986	2.00558003841198	1.8259000196856157	204.8666666666667	0.1796800161376617	3087-16-9	Acid green 50	CN(C)c1ccc(C(=C2C=CC(=[N+](C)C)C=C2)c2c(O)c(S(=O)(=O)[O-])cc3cc(S(=O)(=O)[O-])ccc23)cc1.[Na+]	Organic compounds	Phenylpropanoids and polyketides	Stilbenes	Sulfonated stilbenes
3256	-3.2124241298855436	-3.6018010558632385	2.36874926868126	1.97937233923845	205.18333333333334	0.3893769259776949	3089-17-6	Quino[2,3-b]acridine-7,14-dione, 2,9-dichloro-5,12-dihydro-	O=c1c2cc(Cl)ccc2[nH]c2cc3c(=O)c4cc(Cl)ccc4[nH]c3cc12	Organic compounds	Organoheterocyclic compounds	Quinolines and derivatives	Benzoquinolines
3257	-7.113352252648961	-6.4374318313828685	-1.551161727168355	-0.8752413060269932	205.28333333333336	-0.6759204212660928	309-00-2	Aldrin	ClC1=C(Cl)C2(Cl)C3C4C=CC(C4)C3C1(Cl)C2(Cl)Cl	Organic compounds	Organohalogen compounds	Vinyl halides	Vinyl chlorides
3271	-6.41506188876122	-5.919331343665655	-0.965870542762208	-0.4701399886466964	205.08333333333334	-0.49573054509556513	31218-83-4	Propetamphos	CCNP(=S)(OC)OC(C)=CC(=O)OC(C)C	Organic compounds	Lipids and lipid-like molecules	Fatty Acyls	Fatty acid esters
3276	-3.2303967678312318	-3.613741754816364	2.321720018797737	1.9383750279336767	205.11666666666665	0.3833449869851324	31335-74-7	Neopentyl glycol dicaprylate	CCCCCCCC(=O)OCC(C)(C)COC(=O)CCCCCCC	Organic compounds	Lipids and lipid-like molecules	Fatty Acyls	Fatty acid esters
3277	-4.248347957891568	-4.770083027726528	1.5111574680594335	0.9894223959257336	205.31666666666666	0.5217350698349605	313994-79-5	MK-578	CCn1nc(Cc2ccccc2)cc1C1CCN(CC2CC(N(C)C(C(=O)O)C(C)C)CC2c2cccc(F)c2)CC1	Organic compounds	Organic acids and derivatives	Carboxylic acids and derivatives	Amino acids, peptides, and analogues
3278	-4.732660092803644	-4.531813989565938	0.6841783810680951	0.8850244648066294	205.23333333333335	-0.2008461032377058	314-40-9	Bromacil	CCC(C)n1c(=O)[nH]c(C)c(Br)c1=O	Organic compounds	Organoheterocyclic compounds	Diazines	Pyrimidines and pyrimidine derivatives
3281	-3.4566838798948942	-4.189558510795216	1.8825389251957347	1.1496642965118666	204.85	0.7328746309003216	31512-74-0	Polixetonium chloride	CCC[N+](C)(C)CC[N+](C)(C)CCOC.[Cl-].[Cl-]	Organic compounds	Organic nitrogen compounds	Organonitrogen compounds	Quaternary ammonium salts
3285	-2.2685451845451907	-2.8893144696836663	3.2860202882858984	2.665251001789674	204.95	0.6207692851384756	31566-31-1	Glyceryl monostearate	CCCCCCCCCCCCCCCCCC(=O)OCC(O)CO	Organic compounds	Lipids and lipid-like molecules	Glycerolipids	Monoradylglycerols
3286	-4.163884472629928	-4.353353600145271	1.6469775176453745	1.4575083843174905	205.25	0.18946912751534306	31570-04-4	Tris(2,4-di-tert-butylphenyl) phosphite	CC(C)(C)c1ccc(OP(Oc2ccc(C(C)(C)C)cc2C(C)(C)C)Oc2ccc(C(C)(C)C)cc2C(C)(C)C)c(C(C)(C)C)c1	Organic compounds	Benzenoids	Benzene and substituted derivatives	Phenylpropanes
3293	-3.470412234475058	-3.359123221573481	2.3681573072527726	2.4794463201437127	204.98333333333335	-0.11128901290157689	31775-16-3	Butanamide, 2,2'-[(3,3'-dichloro[1,1'-biphenyl]-4,4'-diyl)bis(2,1-diazenediyl)]bis[N-(4-methoxyphenyl)-3-oxo-	COc1ccc(NC(=O)C(=NNc2ccc(-c3ccc(NN=C(C(C)=O)C(=O)Nc4ccc(OC)cc4)c(Cl)c3)cc2Cl)C(C)=O)cc1	Organic compounds	Benzenoids	Benzene and substituted derivatives	Biphenyls and derivatives
3294	-3.3334483481315784	-3.4692416293779003	2.522440133903564	2.386646851926134	205.13333333333335	0.13579328124632184	31775-20-9	Butanamide, 2,2'-[(3,3'-dichloro[1,1'-biphenyl]-4,4'-diyl)bis(2,1-diazenediyl)]bis[N-(4-ethoxyphenyl)-3-oxo-	CCOc1ccc(NC(=O)C(=NNc2ccc(-c3ccc(NN=C(C(C)=O)C(=O)Nc4ccc(OCC)cc4)c(Cl)c3)cc2Cl)C(C)=O)cc1	Organic compounds	Benzenoids	Benzene and substituted derivatives	Biphenyls and derivatives
3297	-4.821199464272123	-4.253754024974676	0.7334495738915289	1.3008950139856599	205.05	-0.5674454392974466	31778-15-1	Propanoic acid, 3-mercapto-, octadecyl ester	CCCCCCCCCCCCCCCCCCOC(=O)CCS	Organic compounds	Organic acids and derivatives	Carboxylic acids and derivatives	Carboxylic acid derivatives
3304	-2.461179449861518	-3.3053529245186866	3.1201420231885293	2.2759685484880747	204.91666666666666	0.8441734746571687	31837-42-0	2-?[2-?[1-?[[(2,?3-?Dihydro-?2-?oxo-?1H-?benzimidazol-?5-?yl)?amino]?carbonyl]?-?2-?oxopropyl]?diazenyl]?-benzoic acid	CC(=O)C(=NNc1ccccc1C(=O)O)C(=O)Nc1ccc2[nH]c(=O)[nH]c2c1	Organic compounds	Organoheterocyclic compounds	Benzimidazoles
3305	-2.376678108696312	-2.844052419022092	2.744431779547688	2.2770574695062615	205.13333333333335	0.46737431032578014	3184-13-2	L-Ornithine monohydrochloride	Cl.NCCCC(N)C(=O)O	Organic compounds	Organic acids and derivatives	Carboxylic acids and derivatives	Amino acids, peptides, and analogues
3313	-4.741495471440632	-4.554734255153163	0.8456315530378316	1.0323927669566406	204.98333333333335	-0.18676121628746856	319460-85-0	Axitinib	CNC(=O)c1ccccc1Sc1ccc2c(C=Cc3ccccn3)[nH]nc2c1	Organic compounds	Organosulfur compounds	Thioethers	Aryl thioethers
3322	-4.07601108482326	-4.3336809479860765	1.2530388127447056	0.9953689460031236	205.08333333333334	0.2576698631628167	32289-58-0	Polihexanide	CN=C(N)NCCCCCCN=C(C)N	Organic compounds	Organic nitrogen compounds	Organonitrogen compounds	Guanidines
3325	-3.346759459195576	-3.5025689970900773	2.281378018209541	2.125568475935153	204.85	0.15580953789450147	3234-85-3	Myristyl myristate	CCCCCCCCCCCCCCOC(=O)CCCCCCCCCCCCC	Organic compounds	Lipids and lipid-like molecules	Fatty Acyls	Fatty acid esters
3336	-5.137675019164739	-4.867857977052951	0.1608396558670397	0.4306566975388069	204.86666666666665	-0.2698170421117876	3252-43-5	Dibromoacetonitrile	N#CC(Br)Br	Organic compounds	Organic nitrogen compounds	Organonitrogen compounds	Organic cyanides
3338	-5.646598496206912	-5.86235503166485	0.2572394614260612	0.04148293594510383	205.0	0.21575653545793827	32536-52-0	Octabromodiphenyl ether	Brc1cc(Oc2cc(Br)c(Br)c(Br)c2Br)c(Br)c(Br)c1Br	Organic compounds	Benzenoids	Benzene and substituted derivatives	Diphenylethers
3343	-3.6843115404614806	-4.042039539364829	2.058256493904662	1.7005285034025743	205.23333333333335	0.3577279989033486	32687-78-8	Benzenepropanoic acid, 3,5-bis(1,1-dimethylethyl)-4-hydroxy-, 2-[3-[3,5-bis(1,1-dimethylethyl)-4-hydroxyphenyl]-1-oxopropyl]hydrazide	CC(C)(C)c1cc(CCC(=O)NNC(=O)CCc2cc(C(C)(C)C)c(O)c(C(C)(C)C)c2)cc(C(C)(C)C)c1O	Organic compounds	Benzenoids	Benzene and substituted derivatives	Phenylpropanes
3347	-8.772035385935895	-7.06449810833184	-3.214670164989234	-1.5071328843702898	204.95	-1.7075372776040556	32774-16-6	3,3',4,4',5,5'-Hexachlorobiphenyl	Clc1cc(-c2cc(Cl)c(Cl)c(Cl)c2)cc(Cl)c1Cl	Organic compounds	Benzenoids	Benzene and substituted derivatives	Biphenyls and derivatives
3350	-4.364549021805491	-4.617056056494103	1.088986411213777	0.8364793741618618	204.88333333333335	0.2525070346886116	32809-16-8	Procymidone	CC12CC1(C)C(=O)N(c1cc(Cl)cc(Cl)c1)C2=O	Organic compounds	Organoheterocyclic compounds	Piperidines	Phenylpiperidines
3357	-4.197727837586896	-4.273833235382645	1.220475643580406	1.144370241896103	205.06666666666666	0.07610539779574843	3296-90-0	Pentaerythritol dibromide	OCC(CO)(CBr)CBr	Organic compounds	Organic oxygen compounds	Organooxygen compounds	Alcohols and polyols
3358	-4.867052853485233	-4.454041042777005	0.7334495738915287	1.1464613850377927	205.15	-0.4130118107082277	33007-83-9	2,2-Bis{[(3-sulfanylpropanoyl)oxy]methyl}butyl 3-sulfanylpropanoate	CCC(COC(=O)CCS)(COC(=O)CCS)COC(=O)CCS	Organic compounds	Organic acids and derivatives	Carboxylic acids and derivatives	Tricarboxylic acids and derivatives
3359	-4.651188545960332	-3.647065531816248	0.5481304728144454	1.5522534829002863	205.08333333333334	-1.0041230141440844	3302-10-1	3,5,5-Trimethylhexanoic acid	CC(CC(=O)O)CC(C)(C)C	Organic compounds	Lipids and lipid-like molecules	Fatty Acyls	Fatty acids and conjugates
3361	-5.444916461054714	-4.5483316757840715	-0.0773779138005035	0.8192068820268824	205.05	-0.8965847852706421	330-54-1	Diuron	CN(C)C(=O)Nc1ccc(Cl)c(Cl)c1	Organic compounds	Benzenoids	Benzene and substituted derivatives	N-phenylureas
3362	-4.883557458526092	-4.811195541373244	0.5128110386158284	0.5851729465896683	205.1	-0.07236191715284868	330-55-2	Linuron	CON(C)C(=O)Nc1ccc(Cl)c(Cl)c1	Organic compounds	Benzenoids	Benzene and substituted derivatives	N-phenylureas
3363	-5.682940192326977	-4.9242469604141	-0.2154593603326973	0.5432338705406199	205.08333333333334	-0.7586932319128765	33089-61-1	Amitraz	Cc1ccc(N=CN(C)C=Nc2ccc(C)cc2C)c(C)c1	Organic compounds	Benzenoids	Benzene and substituted derivatives	Xylenes
3366	-3.9398246928600416	-4.314119983469698	1.7979950762263919	1.423699785261796	205.15	0.3742952906096568	3319-31-1	Tris(2-ethylhexyl) trimellitate	CCCCC(CC)COC(=O)c1ccc(C(=O)OCC(CC)CCCC)c(C(=O)OCC(CC)CCCC)c1	Organic compounds	Benzenoids	Benzene and substituted derivatives	Benzoic acids and derivatives
3375	-6.947397192612425	-6.065695733962893	-1.4640210326179932	-0.582319573903444	204.91666666666666	-0.8817014586495322	333-41-5	Diazinon	CCOP(=S)(OCC)Oc1cc(C)nc(C(C)C)n1	Organic compounds	Organic acids and derivatives	Organic thiophosphoric acids and derivatives	Thiophosphoric acid esters
3377	-3.7937542792115955	-4.290072390063957	1.5684359286215166	1.0721178131654603	204.9	0.4963181108523611	3337-71-1	Asulam	COC(=O)NS(=O)(=O)c1ccc(N)cc1	Organic compounds	Benzenoids	Benzene and substituted derivatives	Benzenesulfonamides
3388	-3.7733601897760543	-3.6804078793197403	1.8272076109065527	1.9201599258992903	205.11666666666665	-0.09295231045631391	33703-08-1	Hexanedioic acid, diisononyl ester	CC(C)CCCCCCOC(=O)CCCCC(=O)OCCCCCCC(C)C	Organic compounds	Lipids and lipid-like molecules	Fatty Acyls	Fatty alcohol esters
3391	-4.74663911103173	-4.83891170736842	0.6600713475780604	0.5677987597347502	205.15	0.0922725963366906	3380-30-1	Soneclosan	Oc1cc(Cl)ccc1Oc1ccc(Cl)cc1	Organic compounds	Benzenoids	Benzene and substituted derivatives	Diphenylethers
3392	-4.727333601747723	-4.892617473366792	0.7343824679839092	0.5690985942366377	205.15	0.165283871619069	3380-34-5	Triclosan	Oc1cc(Cl)ccc1Oc1ccc(Cl)cc1Cl	Organic compounds	Benzenoids	Benzene and substituted derivatives	Diphenylethers
3393	-4.798007531347176	-4.869685722180702	0.692465050725405	0.6207868626119023	205.13333333333335	0.07167819083352622	33820-53-0	Isopropalin	CCCN(CCC)c1c([N+](=O)[O-])cc(C(C)C)cc1[N+](=O)[O-]	Organic compounds	Benzenoids	Benzene and substituted derivatives	Aniline and substituted anilines
3394	-6.092813751989335	-5.679783497936491	-0.42398165458077913	-0.010951408399339816	204.83333333333334	-0.41303025405284455	3383-96-8	Temephos	COP(=S)(OC)Oc1ccc(Sc2ccc(OP(=S)(OC)OC)cc2)cc1	Organic compounds	Organic acids and derivatives	Organic thiophosphoric acids and derivatives	Thiophosphoric acid esters
3400	-4.657635228770509	-4.287958040076428	0.5053859323613711	0.8750631151278881	205.11666666666665	-0.36967718869408106	3397-62-4	6-Chloro-1,3,5-triazine-2,4-diamine	Nc1nc(N)nc(Cl)n1	Organic compounds	Organoheterocyclic compounds	Triazines	Aminotriazines
3401	-4.567306143401755	-5.010175016006051	0.7912397144953536	0.3483708641588442	205.23333333333335	0.4428688726042962	34014-18-1	Tebuthiuron	CNC(=O)N(C)c1nnc(C(C)(C)C)s1	Organic compounds	Organoheterocyclic compounds	Azoles	Thiadiazoles
3411	-5.045532069925146	-4.7835079453313005	0.3854648017393691	0.6474889276735739	204.9	-0.2620241245938457	34256-82-1	Acetochlor	CCOCN(C(=O)CCl)c1c(C)cccc1CC	Organic compounds	Benzenoids	Benzene and substituted derivatives	Anilides
3416	-3.9398648486614563	-3.8152442107753415	1.301173329576936	1.4257939709676042	204.8	-0.12462063788611477	3437-84-1	Peroxide, bis(2-methyl-1-oxopropyl)	CC(C)C(=O)OOC(=O)C(C)C	Organic compounds	Organic acids and derivatives	Carboxylic acids and derivatives	Dicarboxylic acids and derivatives
3428	-5.009148589545356	-4.625077947396578	0.7364266020645601	1.1204972472130326	205.26666666666665	-0.38407064214877806	344930-95-6	SSR69071	COc1cc(C(C)C)c2c(c1)S(=O)(=O)N(COc1cc(=O)n3cccc(OCCN4CCCCC4)c3n1)C2=O	Organic compounds	Organoheterocyclic compounds	Pyridopyrimidines
3431	-4.162565938360285	-4.096742731768449	1.2998245716382248	1.3656477790246875	205.1	-0.06582320659183605	34549-30-9	2,2-Bis(bromoethyl)-1,3-propanediol	OCC(CO)(CCBr)CCBr	Organic compounds	Organic oxygen compounds	Organooxygen compounds	Alcohols and polyols
3432	-3.5175180252288962	-4.092138294450056	1.8011733296609502	1.2265530550536239	205.3	0.5746202692211595	3457-61-2	Peroxide, 1,1-dimethylethyl 1-methyl-1-phenylethyl	CC(C)(C)OOC(C)(C)c1ccccc1	Organic compounds	Benzenoids	Benzene and substituted derivatives	Phenylpropanes
3433	-2.61174813514072	-3.3482920943654513	2.5591059293872247	1.8225619717027879	204.98333333333335	0.7365439592247314	34590-94-8	Dipropylene glycol monomethyl ether	COC(C)COC(C)CO	Organic compounds	Organic oxygen compounds	Organooxygen compounds	Ethers
3439	-3.9545083070851015	-4.153012381868602	1.1953694478554993	0.9968653834137371	205.11666666666665	0.19850407478350052	3470-98-2	2-Pyrrolidinone, 1-butyl-	CCCCN1CCCC1=O	Organic compounds	Organoheterocyclic compounds	Pyrrolidines	N-alkylpyrrolidines
3444	-4.616774587302473	-4.28713150298514	0.8370312956712548	1.166674380749518	204.95	-0.3296430843173326	349495-42-7	PharmaGSID_47263	CCn1nc(C)c2c1C(=O)NCC(c1ccc(O)cc1)=N2	Organic compounds	Organic acids and derivatives	Carboxylic acids and derivatives	Carboxylic acid derivatives
3447	-4.789989054797237	-4.419499853813012	1.01546422545977	1.3859534201482495	205.1	-0.3704892009842249	35074-77-2	Benzenepropanoic acid, 3,5-bis(1,1-dimethylethyl)-4-hydroxy-, 1,6-hexanediyl ester	CC(C)(C)c1cc(CCC(=O)OCCCCCCOC(=O)CCc2cc(C(C)(C)C)c(O)c(C(C)(C)C)c2)cc(C(C)(C)C)c1O	Organic compounds	Benzenoids	Benzene and substituted derivatives	Phenylpropanes
3450	-4.909074411232231	-4.594992433548557	0.7799412667884186	1.094023245810171	204.96666666666664	-0.3140819776836743	351197-46-1	2-[2-(Dimethylamino)ethoxy]ethyl ({5-[({2-[2-(dimethylamino)ethoxy]ethoxy}carbonyl)amino]-1,3,3-trimethylcyclohexyl}methyl)carbamate	CN(C)CCOCCOC(=O)NCC1(C)CC(NC(=O)OCCOCCN(C)C)CC(C)(C)C1	Organic compounds	Organic acids and derivatives	Carboxylic acids and derivatives	Amino acids, peptides, and analogues
3464	-4.415989373081439	-4.388945274742535	1.1908496949393026	1.2178937853338336	205.21666666666664	-0.0270440983389042	353280-07-6	CP-612372	CC(C)(O)c1ccc(CNC(=O)c2cccnc2Oc2ccc3nonc3c2)cc1	Organic compounds	Organic oxygen compounds	Organooxygen compounds	Ethers
3466	-4.819863715578812	-4.755851366717908	0.6724593659787642	0.7364716958129837	205.01666666666665	-0.06401234886090368	35367-38-5	Diflubenzuron	O=C(NC(=O)c1c(F)cccc1F)Nc1ccc(Cl)cc1	Organic compounds	Benzenoids	Benzene and substituted derivatives	N-phenylureas
3470	-4.033569041978065	-4.150273015245008	1.4081150987264646	1.2914111142609626	204.91666666666666	0.11670397326694282	35435-21-3	Silane, triethoxy(2,4,4-trimethylpentyl)-	CCO[Si](CC(C)CC(C)(C)C)(OCC)OCC	Organic compounds	Organometallic compounds	Organometalloid compounds	Organosilicon compounds
3475	-6.052601431125351	-4.994812921715232	-0.45041985436362186	0.607368648604855	205.33333333333334	-1.057788509410119	355-46-4	Perfluorohexanesulfonic acid	O=S(=O)(O)C(F)(F)C(F)(F)C(F)(F)C(F)(F)C(F)(F)C(F)(F)F	Organic compounds	Organohalogen compounds	Alkyl halides	Alkyl fluorides
3477	-4.984972331599694	-5.104175605079349	0.4880545536314112	0.36885127092204406	204.96666666666664	0.11920327347965465	35554-44-0	Imazalil	C=CCOC(Cn1ccnc1)c1ccc(Cl)cc1Cl	Organic compounds	Benzenoids	Benzene and substituted derivatives	Benzylethers
3480	-5.0881588505455975	-5.627924465092656	0.4232993619567164	-0.11646625884855348	205.05	0.5397656145470586	35575-96-3	Azamethiphos	COP(=O)(OC)SCn1c(=O)oc2cc(Cl)cnc21	Organic compounds	Organoheterocyclic compounds	Oxazolopyridines
3489	-5.464101052738353	-4.889900346174452	-0.0393239205851775	0.5348767942633069	205.06666666666666	-0.574200706563901	35691-65-7	1,2-Dibromo-2,4-dicyanobutane	N#CCCC(Br)(C#N)CBr	Organic compounds	Organic nitrogen compounds	Organonitrogen compounds	Organic cyanides
3490	-4.454986711747618	-4.1309443601449445	0.7334495738915292	1.0574919351221153	205.05	-0.3240423516026736	3570-55-6	2,2'-Sulfanediyldiethanethiol	SCCSCCS	Organic compounds	Organosulfur compounds	Thiols	Alkylthiols
3491	-3.169674997495217	-4.215987775584309	2.201790016377877	1.155477243940405	205.21666666666664	1.0463127780890917	3576-88-3	N-(4,6-Diimino-1,4,5,6-tetrahydro-1,3,5-triazin-2-yl)-4,6-diimino-1,4,5,6-tetrahydro-1,3,5-triazin-2-amine	Nc1nc(N)nc(Nc2nc(N)nc(N)n2)n1	Organic compounds	Organoheterocyclic compounds	Triazines	Aminotriazines
3495	-3.9673631479584244	-3.5776727232677445	1.1194236476682002	1.5091140767918596	205.26666666666665	-0.3896904246906798	3586-55-8	1,2-Bis[hydroxymethoxy]ethane	OCOCCOCO	Organic compounds	Organic oxygen compounds	Organooxygen compounds	Ethers
3496	-3.6480567461911533	-3.593018342441925	2.281378018209541	2.3364164267952834	205.05	-0.055038403749228415	35869-64-8	2-Naphthalenecarboxamide, N,N'-(2-chloro-1,4-phenylene)bis[4-[(4-chloro-2-nitrophenyl)azo]-3-hydroxy-	O=C(Nc1ccc(NC(=O)c2cc3ccccc3c(N=Nc3ccc(Cl)cc3[N+](=O)[O-])c2O)c(Cl)c1)c1cc2ccccc2c(N=Nc2ccc(Cl)cc2[N+](=O)[O-])c1O	Organic compounds	Benzenoids	Naphthalenes	Naphthalenecarboxylic acids and derivatives
3504	-4.818853471368232	-4.79195618329233	0.8428011741349962	0.8696984621617669	204.95	-0.026897288075902637	361377-29-9	Fluoxastrobin	CON=C(C1=NOCCO1)c1ccccc1Oc1ncnc(Oc2ccccc2Cl)c1F	Organic compounds	Organic oxygen compounds	Organooxygen compounds	Ethers
3505	-4.987228091735236	-4.443093838651055	0.7334495738915291	1.277583819209324	204.9	-0.5441342530841817	36196-44-8	Propanoic acid, 3-mercapto-, (2,4,6-trioxo-1,3,5-triazine-1,3,5(2H,4H,6H)-triyl)tri-2,1-ethanediyl ester	O=C(CCS)OCCn1c(=O)n(CCOC(=O)CCS)c(=O)n(CCOC(=O)CCS)c1=O	Organic compounds	Organic acids and derivatives	Carboxylic acids and derivatives	Tricarboxylic acids and derivatives
3513	-4.617186131856275	-4.528481579748501	1.1512788089656476	1.239983372063707	205.13333333333335	-0.08870455210777362	36443-68-2	Triethylene glycol bis(3-tert-butyl-4-hydroxy-5-methylphenyl)propionate	Cc1cc(CCC(=O)OCCOCCOCCOC(=O)CCc2cc(C)c(O)c(C(C)(C)C)c2)cc(C(C)(C)C)c1O	Organic compounds	Benzenoids	Benzene and substituted derivatives	Phenylpropanes
3521	-5.979104800093481	-4.419544851413891	-0.4175919861264778	1.1419679703394512	205.23333333333335	-1.5595599486795901	365400-11-9	Pyrasulfotole	Cc1[nH]n(C)c(=O)c1C(O)c1ccc(C(F)(F)F)cc1S(C)(=O)=O	Organic compounds	Benzenoids	Benzene and substituted derivatives	Trifluoromethylbenzenes
3528	-3.018359576904245	-3.1794152563452536	2.3662572376908058	2.205201559371495	205.03333333333336	0.16105567944100851	36653-82-4	1-Hexadecanol	CCCCCCCCCCCCCCCCO	Organic compounds	Lipids and lipid-like molecules	Fatty Acyls	Fatty alcohols
3531	-4.720633406012074	-4.575233709610851	0.7981055190834808	0.9435052290476671	204.98333333333335	-0.1453996964012232	36734-19-7	Iprodione	CC(C)NC(=O)n1cc(O)n(-c2cc(Cl)cc(Cl)c2)c1=O	Organic compounds	Organoheterocyclic compounds	Azoles	Imidazoles
3535	-3.445298669571128	-3.5434639938136145	2.28137801820954	2.183212690429118	205.06666666666666	0.09816532424248647	3687-45-4	(9Z)-9-Octadecen-1-yl (9Z)-9-octadecenoate	CCCCCCCCC=CCCCCCCCCOC(=O)CCCCCCCC=CCCCCCCCC	Organic compounds	Lipids and lipid-like molecules	Fatty Acyls	Fatty acid esters
3536	-3.4441782725539793	-3.5226579907245172	2.181893015844125	2.103413297623808	204.86666666666665	0.0784797181705379	3687-46-5	9-Octadecenoic acid (9Z)-, decyl ester	CCCCCCCCC=CCCCCCCCC(=O)OCCCCCCCCCC	Organic compounds	Lipids and lipid-like molecules	Fatty Acyls	Fatty acid esters
3539	-3.598970884900033	-4.566690604731599	1.5600666514908503	0.5923469270355459	205.33333333333334	0.9677197198315666	3688-08-2	Ethylenebis(isothiocyanate)	S=C=NCCN=C=S	Organic compounds	Organosulfur compounds	Isothiocyanates
3540	-4.883847817356298	-4.709100064441513	0.7389555753532812	0.9137033384861549	205.2	-0.17474775291478473	368832-42-2	CP-728663	CCC1CCC(NCc2cc3c(cc2OC)C2CC2C(=O)N3C)C(c2ccccc2)N1	Organic compounds	Organoheterocyclic compounds	Piperidines	Phenylpiperidines
3543	-6.226915974262494	-6.176244542036063	-0.7186219829264537	-0.6679505411909059	205.0	-0.050671432226431	3689-24-5	Sulfotepp	CCOP(=S)(OCC)OP(=S)(OCC)OCC	Organic compounds	Organic acids and derivatives	Organic thiophosphoric acids and derivatives	Thiophosphoric acid esters
3545	-3.214731425556149	-3.5341416190915576	2.429174062895734	2.109763874917642	204.93333333333334	0.31941019353540856	36968-27-1	2-Naphthalenecarboxamide, 4-[[4-(aminocarbonyl)phenyl]azo]-3-hydroxy-N-(2-methoxyphenyl)-	COc1ccccc1NC(=O)c1cc2ccccc2c(N=Nc2ccc(C(N)=O)cc2)c1O	Organic compounds	Benzenoids	Naphthalenes	Naphthalenecarboxylic acids and derivatives
3552	-3.9762418961323123	-4.718952597510612	1.141559511865016	0.39884880811005197	204.98333333333335	0.7427107013783001	3715-92-2	N-Nitrosoethylenethiourea	O=NN1CCNC1=S	Organic compounds	Organoheterocyclic compounds	Azolidines	Imidazolidines
3554	-4.3937014487790895	-4.271592250397249	1.7180193196775815	1.8401285290952913	205.38333333333335	-0.12210919838184076	371756-75-1	Hexasodium 2,2'-{ethene-1,2-diylbis[(3-sulfonato-4,1-phenylene)azanediyl{6-[bis(2-hydroxypropyl)amino]-1,3,5-triazine-4,2-diyl}azanediyl]}di(benzene-1,4-disulfonate)	CC(O)CN(CC(C)O)c1nc(Nc2ccc(C=Cc3ccc(Nc4nc(Nc5cc(S(=O)(=O)[O-])ccc5S(=O)(=O)[O-])nc(N(CC(C)O)CC(C)O)n4)cc3S(=O)(=O)[O-])c(S(=O)(=O)[O-])c2)nc(Nc2cc(S(=O)(=O)[O-])ccc2S(=O)(=O)[O-])n1.[Na+].[Na+].[Na+].[Na+].[Na+].[Na+]	Organic compounds	Phenylpropanoids and polyketides	Stilbenes	Sulfonated stilbenes
3572	-4.822927931399686	-4.700328682770954	0.7918480447377271	0.914447286150603	205.11666666666665	-0.12259924862873195	374726-62-2	Mandipropamid	C#CCOc1ccc(CCNC(=O)C(OCC#C)c2ccc(Cl)cc2)cc1OC	Organic compounds	Benzenoids	Benzene and substituted derivatives	Phenylacetamides
3575	-4.515884480225036	-4.464475659529091	0.8146023458645099	0.8660111716664961	204.88333333333335	-0.05140882069594532	375-22-4	Perfluorobutanoic acid	O=C(O)C(F)(F)C(F)(F)C(F)(F)F	Organic compounds	Organohalogen compounds	Alkyl halides	Alkyl fluorides
3591	-4.935806220900493	-4.732326016611033	0.8298571193137111	1.033337315914966	205.2	-0.2034802042894599	38051-10-4	Phosphoric acid, 2,2-bis(chloromethyl)-1,3-propanediyl tetrakis(2-chloroethyl) ester	O=P(OCCCl)(OCCCl)OCC(CCl)(CCl)COP(=O)(OCCCl)OCCCl	Organic compounds	Organic acids and derivatives	Organic phosphoric acids and derivatives	Phosphate esters
3593	-4.784063614596959	-4.781522200073243	0.6824570244910096	0.6849984303432227	205.21666666666664	-0.0025414145237157015	38083-17-9	Climbazole	CC(C)(C)C(=O)C(Oc1ccc(Cl)cc1)n1ccnc1	Organic compounds	Benzenoids	Phenol ethers
3597	-5.8997295975705315	-4.841298928924804	-0.791922883178105	0.26650779006322506	205.03333333333336	-1.0584306686457277	3811-73-2	Sodium (2-pyridylthio)-N-oxide	[Na+].[O-][n+]1ccccc1[S-]	Organic compounds	Organoheterocyclic compounds	Pyridines and derivatives
3600	-4.718500079396126	-4.28417138393465	0.2639158943486327	0.6982445959982422	205.21666666666664	-0.4343286954614758	381-73-7	Acetic acid, difluoro-	O=C(O)C(F)F	Organic compounds	Organic acids and derivatives	Carboxylic acids and derivatives	Alpha-halocarboxylic acids and derivatives
3601	-4.515855321052804	-4.570318569094813	0.6750979538685916	0.6206346992397603	205.08333333333334	0.054463248042009305	38205-60-6	5-Acetyl-2,4-dimethylthiazole	CC(=O)c1sc(C)nc1C	Organic compounds	Organoheterocyclic compounds	Azoles	Thiazoles
3616	-3.92073630860502	-4.132137254576909	1.5768373878834059	1.3654364475043743	205.28333333333336	0.21140094597188908	3851-87-4	Peroxide, bis(3,5,5-trimethyl-1-oxohexyl)	CC(CC(=O)OOC(=O)CC(C)CC(C)(C)C)CC(C)(C)C	Organic compounds	Organic acids and derivatives	Carboxylic acids and derivatives	Dicarboxylic acids and derivatives
3619	-3.979240889471497	-4.228493227808024	1.3477827423577524	1.0985304064394825	205.16666666666666	0.2492523383365275	38640-62-9	Diisopropylnaphthalene	CC(C)c1cccc2c(C(C)C)cccc12	Organic compounds	Benzenoids	Naphthalenes
3622	-4.681318079936714	-4.219429543046228	0.6676017602989696	1.1294902966601166	205.11666666666665	-0.4618885368904859	38668-48-3	2-Propanol, 1,1'-[(4-methylphenyl)imino]bis-	Cc1ccc(N(CC(C)O)CC(C)O)cc1	Organic compounds	Benzenoids	Benzene and substituted derivatives	Toluenes
3624	-3.2124241298855436	-3.853728339036633	2.36874926868126	1.7274450554260745	205.31666666666666	0.6413042091510892	38720-66-0	1,2-Dichloro-5,12-dihydroquinolino[2,3-b]acridine-7,14-dione	O=c1c2ccccc2[nH]c2cc3c(=O)c4c(Cl)c(Cl)ccc4[nH]c3cc12	Organic compounds	Organoheterocyclic compounds	Quinolines and derivatives	Benzoquinolines
3630	-4.835312288588954	-4.103999928035974	0.4253933740894504	1.1567057348197576	205.38333333333335	-0.7313123605529794	38888-98-1	Diphenylethane	CC(c1ccccc1)c1ccccc1	Organic compounds	Benzenoids	Benzene and substituted derivatives	Diphenylmethanes
3634	-3.7806357751493835	-4.80460934878827	1.718781851368129	0.6948082883935758	205.03333333333336	1.0239735736388869	3896-11-5	Bumetrizole	Cc1cc(-n2nc3ccc(Cl)cc3n2)c(O)c(C(C)(C)C)c1	Organic compounds	Organoheterocyclic compounds	Azoles	Triazoles
3635	-4.5645759319095625	-4.099368633050212	0.7369683980325655	1.202175701060195	204.91666666666666	-0.4652072988593501	3900-45-6	2-Acetyl-6-methoxynaphthalene	COc1ccc2cc(C(C)=O)ccc2c1	Organic compounds	Benzenoids	Naphthalenes
3637	-3.817676048392697	-3.581014188448017	2.082408013768412	2.319069875144728	205.05	-0.23666185994468014	3905-19-9	Pigment Red 166	O=C(Nc1ccc(NC(=O)c2cc3ccccc3c(N=Nc3cc(Cl)ccc3Cl)c2O)cc1)c1cc2ccccc2c(N=Nc2cc(Cl)ccc2Cl)c1O	Organic compounds	Benzenoids	Naphthalenes	Naphthalenecarboxylic acids and derivatives
3641	-3.2862616180185937	-3.7852693948104643	1.755324482514979	1.2563167079330593	204.83333333333334	0.4990077767918706	39148-24-8	Fosetyl-Al	CCO[PH](=O)[O-].CCO[PH](=O)[O-].CCO[PH](=O)[O-].[Al+3]	Organic compounds	Organic oxygen compounds	Organooxygen compounds
3651	-5.47696192298253	-4.840913619897442	0.0846140616978288	0.7206623575193786	205.2	-0.6360483030850874	39300-45-3	Dinocap	CC=CC(=O)Oc1c(C(C)CCCCCC)cc([N+](=O)[O-])cc1[N+](=O)[O-]	Organic compounds	Benzenoids	Phenol esters
3654	-3.493896271676436	-4.027203508821456	1.9315042490114316	1.3981970184650305	205.0	0.5333072371450203	39322-78-6	Potassium lauryl phosphate	CCCCCCCCCCCCOP(=O)([O-])[O-].[K+].[K+]	Organic compounds	Organic acids and derivatives	Organic phosphoric acids and derivatives	Phosphate esters
3661	-4.922901873329215	-4.893143758386715	0.6204583148825277	0.6502164337440661	205.26666666666665	-0.029758114942500136	39515-41-8	Fenpropathrin	CC1(C)C(C(=O)OC(C#N)c2cccc(Oc3ccccc3)c2)C1(C)C	Organic compounds	Benzenoids	Benzene and substituted derivatives	Diphenylethers
3662	-3.8652566467164697	-4.063098652311295	1.431893016051334	1.2340510119370625	205.16666666666666	0.19784200559482512	39515-51-0	3-Phenoxybenzaldehyde	O=Cc1cccc(Oc2ccccc2)c1	Organic compounds	Benzenoids	Benzene and substituted derivatives	Diphenylethers
3676	-4.337350140420828	-4.745223409982754	1.2267333182778375	0.818860045210506	205.16666666666666	0.40787326956192604	402910-27-4	UK-416244	CSc1ccc(Oc2ccc(S(N)(=O)=O)cc2CN(C)C)cc1C	Organic compounds	Benzenoids	Benzene and substituted derivatives	Diphenylethers
3677	-3.821061343437028	-3.866536215939081	1.5703043138092212	1.5248294434763339	205.11666666666665	0.04547487250205284	40306-75-0	Benzenesulfonic acid, 3-(acetylamino)-5-amino-4-hydroxy-	CC(=O)Nc1cc(S(=O)(=O)O)cc(N)c1O	Organic compounds	Benzenoids	Benzene and substituted derivatives	Anilides
3680	-4.134203203562377	-4.979447124271855	1.3149850548119473	0.46974112817963254	205.26666666666665	0.8452439207094784	40487-42-1	Pendimethalin	CCC(CC)Nc1c([N+](=O)[O-])cc(C)c(C)c1[N+](=O)[O-]	Organic compounds	Benzenoids	Benzene and substituted derivatives	Aniline and substituted anilines
3685	-4.190374111540606	-4.438309851801441	1.6546823582980639	1.4067466294071023	205.23333333333335	0.24793574026083487	40601-76-1	Cyanox CY 1790	Cc1cc(C(C)(C)C)c(O)c(C)c1Cn1c(=O)n(Cc2c(C)cc(C(C)(C)C)c(O)c2C)c(=O)n(Cc2c(C)cc(C(C)(C)C)c(O)c2C)c1=O	Organic compounds	Benzenoids	Benzene and substituted derivatives	Xylenes
3686	-3.6548199417434675	-3.744821841172147	2.28137801820954	2.191376115983295	205.4	0.09000189942867953	40618-31-3	2-Naphthalenecarboxamide, N,N'-(2,5-dichloro-1,4-phenylene)bis[4-[(2,5-dichlorophenyl)azo]-3-hydroxy-	O=C(Nc1cc(Cl)c(NC(=O)c2cc3ccccc3c(N=Nc3cc(Cl)ccc3Cl)c2O)cc1Cl)c1cc2ccccc2c(N=Nc2cc(Cl)ccc2Cl)c1O	Organic compounds	Benzenoids	Naphthalenes	Naphthalenecarboxylic acids and derivatives
3687	-4.324352592785801	-3.8777284898571347	1.164636427088544	1.6112605303793366	205.03333333333336	-0.4466241029286664	4065-45-6	Sulisobenzone	COc1cc(O)c(C(=O)c2ccccc2)cc1S(=O)(=O)O	Organic compounds	Benzenoids	Benzene and substituted derivatives	Benzophenones
3689	-4.039413786857145	-3.984285118294287	1.3267774848568492	1.3819061666770764	204.86666666666665	-0.05512866856285825	4067-16-7	Pentaethylenehexamine	NCCNCCNCCNCCNCCN	Organic compounds	Organic nitrogen compounds	Organonitrogen compounds	Amines
3700	-4.774545724744449	-4.102840600059833	1.2948485397606335	1.9665536569959314	205.25	-0.6717051246846157	41098-56-0	1,4-Benzenedisulfonic acid, 2,2'-[1,2-ethenediylbis[(3-sulfo-4,1-phenylene)imino[6-(diethylamino)-1,3,5-triazine-4,2-diyl]imino]]bis-, hexasodium salt	CCN(CC)c1nc(Nc2ccc(C=Cc3ccc(Nc4nc(Nc5cc(S(=O)(=O)[O-])ccc5S(=O)(=O)[O-])nc(N(CC)CC)n4)cc3S(=O)(=O)[O-])c(S(=O)(=O)[O-])c2)nc(Nc2cc(S(=O)(=O)[O-])ccc2S(=O)(=O)[O-])n1.[Na+].[Na+].[Na+].[Na+].[Na+].[Na+]	Organic compounds	Phenylpropanoids and polyketides	Stilbenes	Sulfonated stilbenes
3702	-6.914352261270265	-6.02440131646363	-1.341903547223656	-0.45195259066308313	205.21666666666664	-0.8899509448066354	41198-08-7	Profenofos	CCCSP(=O)(OCC)Oc1ccc(Br)cc1Cl	Organic compounds	Benzenoids	Benzene and substituted derivatives	Phenoxy compounds
3710	-4.10107455724292	-3.773669388583817	1.2236543126277102	1.5510594793144628	204.98333333333335	-0.32740516865910285	41372-08-1	Methyldopa sesquihydrate	CC(N)(Cc1ccc(O)c(O)c1)C(=O)O.CC(N)(Cc1ccc(O)c(O)c1)C(=O)O.O.O.O	Organic compounds	Phenylpropanoids and polyketides	Phenylpropanoic acids
3711	-4.73363201552972	-4.303359120079295	0.5721856475741547	1.0024585467843594	204.95	-0.43027289545042446	41394-05-2	Metamitron	Cc1nnc(-c2ccccc2)c(=O)n1N	Organic compounds	Organoheterocyclic compounds	Triazines	1,2,4-triazines
3715	-4.996032551170647	-4.532787652537673	0.8121399211583157	1.2753848129369232	205.1	-0.4632448986329747	41484-35-9	Thioethylene glycol bis(3,5-di-tert-butyl-4-hydroxyhydrocinnamate)	CC(C)(C)c1cc(CCC(=O)OCCSCCOC(=O)CCc2cc(C(C)(C)C)c(O)c(C(C)(C)C)c2)cc(C(C)(C)C)c1O	Organic compounds	Benzenoids	Benzene and substituted derivatives	Phenylpropanes
3716	-5.883556832571785	-5.110214895687902	-0.1615847261006229	0.6117572098458334	205.01666666666665	-0.7733419368838836	4151-50-2	N-Ethylperfluorooctanesulfonamide	CCNS(=O)(=O)C(F)(F)C(F)(F)C(F)(F)C(F)(F)C(F)(F)C(F)(F)C(F)(F)C(F)(F)F	Organic compounds	Organohalogen compounds	Alkyl halides	Alkyl fluorides
3722	-5.456759550547123	-4.644719189587907	-0.1425614648186214	0.66947888801329	205.15	-0.812040360959216	41663-84-7	N-Methyl-4-nitrophthalimide	CN1C(=O)c2ccc([N+](=O)[O-])cc2C1=O	Organic compounds	Organoheterocyclic compounds	Isoindoles and derivatives	Isoindolines
3725	-4.579120701895291	-3.820720841606421	0.2665415542843417	1.0249414202733274	205.36666666666665	-0.7583998602888697	4170-30-3	Crotonaldehyde	CC=CC=O	Organic compounds	Organic oxygen compounds	Organooxygen compounds	Carbonyl compounds
3741	-3.4797214244879506	-3.5882836591146043	2.321720018797737	2.2131577825796516	205.05	0.10856223462665371	42222-50-4	9-Octadecenoic acid (9Z)-, 2,2-dimethyl-1,3-propanediyl ester	CCCCCCCCC=CCCCCCCCC(=O)OCC(C)(C)COC(=O)CCCCCCCC=CCCCCCCCC	Organic compounds	Lipids and lipid-like molecules	Fatty Acyls	Fatty acid esters
3743	-4.199970868681483	-4.172712152025343	1.0631797495702788	1.090438454929913	205.26666666666665	-0.027258716656139548	4223-03-4	N-tert-Octylacrylamide	C=CC(=O)NC(C)(C)CC(C)(C)C	Organic compounds	Organic acids and derivatives	Carboxylic acids and derivatives	Acrylic acids and derivatives
3745	-4.100778061662712	-4.583246815853498	1.537067763377945	1.054599021755529	204.9	0.4824687541907853	422556-08-9	Pyroxsulam	COc1cc(OC)n2nc(NS(=O)(=O)c3c(C(F)(F)F)ccnc3OC)nc2n1	Organic compounds	Organoheterocyclic compounds	Pyridines and derivatives	Pyridinesulfonamides
3746	-3.1289111264363583	-3.7153285380873746	1.6201136618813519	1.0336962461493415	204.78333333333333	0.5864174116510164	42278-27-3	1-Propene, 2-methyl-, pentamer	C=C(C)C	Organic compounds	Hydrocarbons	Unsaturated hydrocarbons	Branched unsaturated hydrocarbons
3747	-4.446696406426646	-5.04524231428394	1.3559466689066835	0.7574007679732765	204.93333333333334	0.5985459078572939	4234-79-1	Kelevan	CCOC(=O)CCC(=O)CC1(O)C2(Cl)C3(Cl)C4(Cl)C(Cl)(Cl)C5(Cl)C3(Cl)C1(Cl)C5(Cl)C42Cl	Organic compounds	Lipids and lipid-like molecules	Prenol lipids	Monoterpenoids
3754	-5.653259229033605	-5.734566829738716	-0.1566796471809235	-0.23798724972693908	205.1	0.08130760070511123	42509-80-8	Isazofos	CCOP(=S)(OCC)Oc1nc(Cl)n(C(C)C)n1	Organic compounds	Organic acids and derivatives	Organic thiophosphoric acids and derivatives	Thiophosphoric acid esters
3755	-5.315065062362271	-4.988627369571121	0.027856770156877604	0.35429446982512125	204.95	-0.3264376927911492	4253-34-3	Methylsilanetriyl triacetate	CC(=O)O[Si](C)(OC(C)=O)OC(C)=O	Organic compounds	Organic acids and derivatives	Carboxylic acids and derivatives	Tricarboxylic acids and derivatives
3756	-5.142949922910565	-4.827635551265123	0.3912463119838367	0.7065606782111258	205.03333333333336	-0.3153143716454414	42576-02-3	Bifenox	COC(=O)c1cc(Oc2ccc(Cl)cc2Cl)ccc1[N+](=O)[O-]	Organic compounds	Benzenoids	Benzene and substituted derivatives	Diphenylethers
3762	-4.5887007520178535	-5.405920087606036	1.0313780181312713	0.21415867138636888	204.83333333333334	0.8172193355881827	427-51-0	Cyproterone acetate	CC(=O)OC1(C(C)=O)CCC2C3=CC(Cl)=C4CC(=O)C5CC5C4(C)C3CCC21C	Organic compounds	Lipids and lipid-like molecules	Steroids and steroid derivatives	Steroid esters
3766	-5.300291385860566	-5.136406976197543	0.2580607249968306	0.4219451392739022	205.2	-0.16388440966302298	42874-03-3	Oxyfluorfen	CCOc1cc(Oc2ccc(C(F)(F)F)cc2Cl)ccc1[N+](=O)[O-]	Organic compounds	Benzenoids	Benzene and substituted derivatives	Diphenylethers
3774	-4.658390773371365	-4.918249087753389	0.8095930156653642	0.5497347038365572	204.9	0.2598583143820239	43121-43-3	Triadimefon	CC(C)(C)C(=O)C(Oc1ccc(Cl)cc1)n1cncn1	Organic compounds	Benzenoids	Phenol ethers
3776	-4.34593086108695	-5.052640234152209	1.0508558686944456	0.34414648394699754	205.11666666666665	0.7067093730652587	43222-48-6	Difenzoquat metilsulfate	COS(=O)(=O)[O-].Cn1c(-c2ccccc2)cc(-c2ccccc2)[n+]1C	Organic compounds	Organoheterocyclic compounds	Azoles	Pyrazoles
3788	-4.5832178259291085	-4.503170558617166	1.216204749179987	1.2962520182244401	205.11666666666665	-0.08004726731194278	439687-69-1	Nelivaptan	COc1ccc(S(=O)(=O)N2C(=O)C(c3ccccc3OC)(N3CC(O)CC3C(=O)N(C)C)c3cc(Cl)ccc32)c(OC)c1	Organic compounds	Organic acids and derivatives	Carboxylic acids and derivatives	Amino acids, peptides, and analogues
3789	-4.028722972972195	-4.057883318016357	1.9336463626978255	1.9044860212836165	205.15	0.029160345044161318	4404-43-7	C.I. Fluorescent brightening agent 28	O=S(=O)(O)c1cc(Nc2nc(Nc3ccccc3)nc(N(CCO)CCO)n2)ccc1C=Cc1ccc(Nc2nc(Nc3ccccc3)nc(N(CCO)CCO)n2)cc1S(=O)(=O)O	Organic compounds	Phenylpropanoids and polyketides	Stilbenes	Sulfonated stilbenes
3793	-3.8337078178139175	-4.077336764458101	1.778460175382346	1.5348312281804675	205.08333333333334	0.24362894664418366	4430-18-6	C.I. Acid Violet 43	Cc1ccc(Nc2ccc(O)c3c2C(=O)c2ccccc2C3=O)c(S(=O)(=O)[O-])c1.[Na+]	Organic compounds	Benzenoids	Anthracenes	Anthraquinones
3798	-3.143733763740853	-3.3454256889001357	2.0211720191827727	1.8194800954208787	205.1	0.2016919251592828	4435-53-4	3-Methoxybutyl acetate	COC(C)CCOC(C)=O	Organic compounds	Organic acids and derivatives	Carboxylic acids and derivatives	Carboxylic acid derivatives
3803	-4.35593390118102	-4.959458011637715	1.4621467633111844	0.8586226584919194	205.01666666666665	0.6035241104566955	444610-91-7	PharmaGSID_47315	CCc1cc(SCc2sc(-c3ccc(C(F)(F)F)cc3)nc2CN2CCN(c3ccc(OC)cc3)CC2)ccc1OCC(=O)O	Organic compounds	Organoheterocyclic compounds	Diazinanes	Piperazines
3805	-4.645122902476986	-4.6025123252944855	1.0123249776578251	1.05493554811069	205.08333333333334	-0.04261057718250072	445295-04-5	CP-671305	CC(Oc1ccc(CNC(=O)c2cccnc2Oc2ccc3c(c2)OCO3)c(F)c1)C(=O)O	Organic compounds	Benzenoids	Benzene and substituted derivatives	2-phenoxypropionic acids
3809	-3.971899110273585	-3.2415036947517435	0.8209686411862794	1.5513640562808213	205.35	-0.7303954155218415	4461-52-3	Methoxymethanol	COCO	Organic compounds	Organic oxygen compounds	Organooxygen compounds	Ethers
3816	-2.9993713307732164	-3.5359386078042503	2.1998927942724587	1.6633255175346089	204.88333333333335	0.5365672770310339	44992-01-0	2-(Dimethylamino)ethyl acrylate methochloride	C=CC(=O)OCC[N+](C)(C)C.[Cl-]	Organic compounds	Organic nitrogen compounds	Organonitrogen compounds	Quaternary ammonium salts
3820	-3.0258699240821207	-3.810615335145196	2.207796158997552	1.4230507471738063	204.96666666666664	0.7847454110630752	45021-77-0	(3-Acrylamidopropyl)trimethylammonium chloride	C=CC(=O)NCCC[N+](C)(C)C.[Cl-]	Organic compounds	Organic acids and derivatives	Carboxylic acids and derivatives	Acrylic acids and derivatives
3821	-3.8078387555586124	-3.7364210920963346	1.3509035780518632	1.422321239288581	205.3	-0.07141766346227785	4511-42-6	L-Dilactide	CC1OC(=O)C(C)OC1=O	Organic compounds	Organoheterocyclic compounds	Dioxanes	1,4-dioxanes
3824	-3.2900686994000465	-3.3811931586483994	2.548500842327784	2.457376381886708	205.01666666666665	0.09112445924835288	4531-49-1	Butanamide, 2,2'-[(3,3'-dichloro[1,1'-biphenyl]-4,4'-diyl)bis(2,1-diazenediyl)]bis[N-(2-methoxyphenyl)-3-oxo-	COc1ccccc1NC(=O)C(=NNc1ccc(-c2ccc(NN=C(C(C)=O)C(=O)Nc3ccccc3OC)c(Cl)c2)cc1Cl)C(C)=O	Organic compounds	Benzenoids	Benzene and substituted derivatives	Biphenyls and derivatives
3826	-5.959564137720048	-4.528426820289855	-0.872286850765455	0.5588504601147323	205.11666666666665	-1.431137317430193	4532-64-3	2,3-Butanedithiol	CC(S)C(C)S	Organic compounds	Organosulfur compounds	Thiols	Alkylthiols
3828	-3.8045741043507335	-3.8867557125769934	1.9797649795720715	1.8975833670416116	205.2	0.08218160822625986	4553-89-3	Chocolate Brown HT	O=c1c(CO)cc(=NNc2ccc(S(=O)(=O)[O-])c3ccccc23)c(=O)c1=NNc1ccc(S(=O)(=O)[O-])c2ccccc12.[Na+].[Na+]	Organic compounds	Benzenoids	Naphthalenes	Naphthalene sulfonic acids and derivatives
3833	-4.4094675706604685	-4.738614392797621	0.3068363343564013	-0.022310486130381568	205.2	0.32914682213715274	460-19-5	Cyanogen	N#CC#N	Organic compounds	Organic nitrogen compounds	Organonitrogen compounds	Organic cyanides
3834	-3.3127881318624985	-3.583336580917576	2.034291970242483	1.7637435133340138	205.11666666666665	0.27054844905507736	4602-84-0	Farnesol	CC(C)=CCCC(C)=CCCC(C)=CCO	Organic compounds	Lipids and lipid-like molecules	Prenol lipids	Sesquiterpenoids
3835	-3.5076521169920793	-4.558267376569997	2.254066789058385	1.203451542515011	205.11666666666665	1.050615259577918	461023-63-2	Aplaviroc hydrochloride	CCCCN1C(=O)C(C(O)C2CCCCC2)NC(=O)C12CCN(Cc1ccc(Oc3ccc(C(=O)O)cc3)cc1)CC2.Cl	Organic compounds	Organoheterocyclic compounds	Piperidines	Benzylpiperidines
3846	-3.1432968801926875	-3.9083067553496997	2.2265106250521733	1.46150075506663	204.98333333333335	0.7650098751570122	46830-22-2	N-(2-Acryloyloxyethyl)-N-benzyl-N,N-dimethylammonium chloride	C=CC(=O)OCC[N+](C)(C)Cc1ccccc1.[Cl-]	Organic compounds	Benzenoids	Benzene and substituted derivatives	Phenylmethylamines
3848	-3.2709942961006617	-3.9884138355769503	1.9264406503955507	1.2090211131755235	205.15	0.7174195394762886	4684-94-0	6-Chloro-2-picolinic acid	O=C(O)c1cccc(Cl)n1	Organic compounds	Organoheterocyclic compounds	Pyridines and derivatives	Pyridinecarboxylic acids and derivatives
3854	-3.421708635735328	-4.151890392041205	1.766524983457964	1.0363432420298304	205.11666666666665	0.7301817563058766	470-82-6	1,8-Cineol	CC12CCC(CC1)C(C)(C)O2	Organic compounds	Organoheterocyclic compounds	Oxanes
3855	-6.022221403600244	-5.427442716871673	-0.4664343300808927	0.12834435759390025	205.05	-0.5947786867285707	470-90-6	Chlorfenvinphos	CCOP(=O)(OCC)OC(=CCl)c1ccc(Cl)cc1Cl	Organic compounds	Benzenoids	Benzene and substituted derivatives	Halobenzenes
3862	-4.606976932587498	-4.103766078908644	0.73403199256914	1.2372428366605732	205.05	-0.503210853678854	4719-04-4	Triazinetriethanol	OCCN1CN(CCO)CN(CCO)C1	Organic compounds	Organoheterocyclic compounds	Triazinanes	1,3,5-triazinanes
3863	-4.998151063827358	-3.7990015974528353	0.2901227606324159	1.4892722299449122	205.05	-1.1991494663745224	4724-48-5	Octylphosphonic acid	CCCCCCCCP(=O)(O)O	Organic compounds	Organic acids and derivatives	Organic phosphonic acids and derivatives	Organic phosphonic acids
3866	-4.2136055232555405	-4.114082637511504	1.4224227607594842	1.5219456573911172	204.98333333333335	-0.09952288574403667	473289-62-2	Ilepatril	CC(=O)SC(C(=O)NC1Cc2ccccc2C2CCCC(C(=O)O)N2C1=O)C(C)C	Organic compounds	Organic acids and derivatives	Carboxylic acids and derivatives	Amino acids, peptides, and analogues
3867	-4.636056680695763	-4.804544111061871	0.8843495499185959	0.7158621218221052	205.1	0.16848743036610792	473798-59-3	Fenpyrazamine	C=CCSC(=O)n1c(N)c(-c2ccccc2C)c(=O)n1C(C)C	Organic compounds	Organoheterocyclic compounds	Azoles	Pyrazoles
3868	-4.350878759217764	-4.635805069788981	1.140982785983237	0.8560564821726034	205.05	0.2849263105712172	473921-12-9	Lersivirine	CCc1nn(CCO)c(CC)c1Oc1cc(C#N)cc(C#N)c1	Organic compounds	Organic oxygen compounds	Organooxygen compounds	Ethers
3876	-4.455833820314239	-4.4162731101493735	1.2102477746297755	1.2498084935182692	205.03333333333336	-0.0395607101648654	478263-98-8	AVE3295	CCC(NC(=O)c1cc(F)ccc1[N-]S(=O)(=O)c1cccc2cccnc12)c1ccccc1.[Na+]	Organic compounds	Benzenoids	Benzene and substituted derivatives	Benzoic acids and derivatives
3879	-5.264565001514264	-5.131022743818766	0.19353474442377902	0.32707699714200134	205.25	-0.1335422576954981	479-45-8	Trinitrophenylmethylnitramine	CN(c1c([N+](=O)[O-])cc([N+](=O)[O-])cc1[N+](=O)[O-])[N+](=O)[O-]	Organic compounds	Benzenoids	Benzene and substituted derivatives	Nitrobenzenes
3884	-3.403203570572842	-3.7973537893062543	1.8805814459611259	1.4864312299129685	205.1	0.3941502187334125	48145-04-6	2-Phenoxyethyl acrylate	C=CC(=O)OCCOc1ccccc1	Organic compounds	Benzenoids	Phenol ethers
3889	-5.09756843867694	-4.496371134115735	0.09073556152877131	0.6919328671151153	204.96666666666664	-0.6011973045612047	4861-58-9	Thiophene, 2-pentyl-	CCCCCc1cccs1	Organic compounds	Organoheterocyclic compounds	Heteroaromatic compounds
3892	-4.402482527288912	-3.904674968604801	0.8077717667930585	1.3055793304534693	205.26666666666665	-0.4978075586841113	4904-61-4	1,5,9-Cyclododecatriene	C1=CCCC=CCCC=CCC1	Organic compounds	Hydrocarbons	Unsaturated hydrocarbons	Olefins
3897	-3.3909160629838886	-3.050752981344947	2.243184184787936	2.583347267065531	205.23333333333335	-0.3401630816389414	49553-76-6	Diglyceryl monooleate	CCCCCCCCC=CCCCCCCCC(=O)OCC(O)COCC(O)CO	Organic compounds	Lipids and lipid-like molecules	Glycerolipids	Diradylglycerols
3904	-4.314535466654573	-4.464849018805184	1.2252492340361094	1.0749356775598087	205.03333333333336	0.15031355215061115	4979-32-2	N,N-Dicyclohexyl-2-benzothiazolesulfenamide	c1ccc2sc(SN(C3CCCCC3)C3CCCCC3)nc2c1	Organic compounds	Organoheterocyclic compounds	Benzothiazoles
3910	-3.4435753310172266	-3.8404257739733927	1.0339221492458883	0.6370717135366445	204.85	0.3968504429561661	50-00-0	Formaldehyde	C=O	Organic compounds	Organic oxygen compounds	Organooxygen compounds	Carbonyl compounds
3914	-4.575883071966936	-4.030491031657078	0.7900520808281898	1.3354441347648929	205.03333333333336	-0.5453920403098573	50-06-6	Phenobarbital	CCC1(c2ccccc2)C(=O)NC(=O)NC1=O	Organic compounds	Organoheterocyclic compounds	Diazines	Pyrimidines and pyrimidine derivatives
3915	-3.623695029642988	-4.585033260003284	1.9678581621355906	1.006519929291258	205.35	0.9613382303602958	501027-49-2	PD-0333941	Cc1oc(-c2ccccc2)nc1CCOc1cccc2c1ccn2CCC(=O)O	Organic compounds	Organoheterocyclic compounds	Indoles and derivatives	Indolyl carboxylic acids and derivatives
3924	-6.269959188227593	-5.64095137058534	-0.8347712173237676	-0.20576340407367216	205.25	-0.6290078176422531	50-28-2	17beta-Estradiol	CC12CCC3c4ccc(O)cc4CCC3C1CCC2O	Organic compounds	Lipids and lipid-like molecules	Steroids and steroid derivatives	Estrane steroids
3925	-5.604266867370769	-5.225775124522061	-0.0546616538035992	0.3238300735468526	205.18333333333334	-0.37849174284870823	50-29-3	Dichlorodiphenyltrichloroethane	Clc1ccc(C(c2ccc(Cl)cc2)C(Cl)(Cl)Cl)cc1	Organic compounds	Benzenoids	Benzene and substituted derivatives	Diphenylmethanes
3927	-6.356155661611317	-4.017416012997909	-0.9542108705016374	1.3845287828560715	205.03333333333336	-2.3387396486134078	50-32-8	Benzo(a)pyrene	c1ccc2c(c1)cc1ccc3cccc4ccc2c1c34	Organic compounds	Benzenoids	Pyrenes	Benzopyrenes
3928	-4.257452095332859	-4.376254498098049	1.2316355170767028	1.1128331089527486	205.05	0.1188024027651906	50-33-9	Phenylbutazone	CCCCc1c(O)n(-c2ccccc2)n(-c2ccccc2)c1=O	Organic compounds	Organoheterocyclic compounds	Azoles	Pyrazoles
3929	-3.1092997664787734	-4.040721579803882	2.3027119741709443	1.3712901568369316	205.3	0.9314218133251084	50-35-1	Thalidomide	O=C1CCC(N2C(=O)c3ccccc3C2=O)C(=O)N1	Organic compounds	Organoheterocyclic compounds	Isoindoles and derivatives	Isoindolines
3932	-2.3151656568162817	-3.269575523480152	2.69400043201212	1.7395905667085643	205.4	0.9544098666638701	503-74-2	Isovaleric acid	CC(C)CC(=O)O	Organic compounds	Lipids and lipid-like molecules	Fatty Acyls	Fatty acids and conjugates
3933	-2.838525104895068	-3.4232525877459254	2.397629083048854	1.8129015999775546	205.36666666666665	0.5847274828508575	5039-78-1	(2-(Methacryloyloxy)ethyl)trimethylammonium chloride	C=C(C)C(=O)OCC[N+](C)(C)C.[Cl-]	Organic compounds	Organic nitrogen compounds	Organonitrogen compounds	Quaternary ammonium salts
3935	-4.605727489508405	-4.341045954500387	0.7334495738915288	0.9981310978981346	205.2	-0.26468153500801783	50448-95-8	Propanoic acid, 3-mercapto-, 2-ethylhexyl ester	CCCCC(CC)COC(=O)CCS	Organic compounds	Organic acids and derivatives	Carboxylic acids and derivatives	Carboxylic acid derivatives
3936	-2.8120319942457557	-3.0163525890075156	2.069324127127329	1.865003530462992	205.15	0.2043205947617599	504-63-2	1,3-Propanediol	OCCCO	Organic compounds	Organic oxygen compounds	Organooxygen compounds	Alcohols and polyols
3937	-4.778507277041286	-4.780703082698453	0.6780318319837924	0.675836029641148	204.88333333333335	0.002195805657167149	50471-44-8	Vinclozolin	C=CC1(C)OC(=O)N(c2cc(Cl)cc(Cl)c2)C1=O	Organic compounds	Benzenoids	Benzene and substituted derivatives	Halobenzenes
3938	-3.931568725875774	-4.254186269669877	1.1484874654367778	0.8258699215775958	205.01666666666665	0.32261754379410323	505-29-3	1,4-Dithiane	C1CSCCS1	Organic compounds	Organoheterocyclic compounds	Dithianes
3941	-2.826340301889879	-3.3683357553254254	2.561638270588354	2.0196428134106306	205.06666666666666	0.5419954534355464	505-52-2	Tridecanedioic acid	O=C(O)CCCCCCCCCCCC(=O)O	Organic compounds	Lipids and lipid-like molecules	Fatty Acyls	Fatty acids and conjugates
3942	-7.2530167186546874	-4.7359842266479255	-1.4686219787304176	1.048410512750573	204.88333333333335	-2.517032492006762	50-55-5	Reserpine	COC(=O)C1C2CC3c4[nH]c5cc(OC)ccc5c4CCN3CC2CC(OC(=O)c2cc(OC)c(OC)c(OC)c2)C1OC	Organic compounds	Alkaloids and derivatives	Yohimbine alkaloids
3956	-3.315462225847366	-3.9060185800559077	1.4559194491624334	0.8653630898787197	205.21666666666664	0.5905563542085419	506-93-4	Guanidine nitrate	N=C(N)N.O=[N+]([O-])O	Organic compounds	Organic oxygen compounds	Organic oxoanionic compounds	Organic nitrates
3958	-3.4406518453948265	-4.219572298313876	1.747581773798466	0.9686613277103417	205.13333333333335	0.7789204529190497	507-70-0	dl-Borneol	CC1(C)C2CCC1(C)C(O)C2	Organic compounds	Lipids and lipid-like molecules	Prenol lipids	Monoterpenoids
3959	-3.9054670910188833	-3.6112155483674497	1.350188871541316	1.6444404153949723	205.08333333333334	-0.2942515426514336	50-78-2	Aspirin	CC(=O)Oc1ccccc1C(=O)O	Organic compounds	Benzenoids	Benzene and substituted derivatives	Benzoic acids and derivatives
3960	-3.4939821941160405	-4.093356403501369	1.3817213499383374	0.7823471351583761	205.33333333333334	0.5993742093853287	5080-22-8	2-Propanamine, N-hydroxy-	CC(C)NO	Organic compounds	Organic nitrogen compounds	Organonitrogen compounds	N-organohydroxylamines
3961	-2.480475185454856	-3.262934832354383	2.7653433548245734	1.982883702418541	205.15	0.7824596468995271	50-81-7	L-Ascorbic acid	OCC(O)c1oc(O)c(O)c1O	Organic compounds	Organoheterocyclic compounds	Heteroaromatic compounds
3963	-6.280127081920463	-4.407054884076408	-0.7698435313399076	1.1032286702289023	204.86666666666665	-1.8730721978440545	50892-23-4	Pirinixic acid	Cc1cccc(Nc2cc(Cl)nc(SCC(=O)O)n2)c1C	Organic compounds	Organosulfur compounds	Thioethers	Aryl thioethers
3971	-4.638474027187698	-3.9309901801194487	0.5796306459302489	1.2871144921378443	205.05	-0.7074838470682492	50-98-6	Ephedrine hydrochloride	CNC(C)C(O)c1ccccc1.Cl	Organic compounds	Benzenoids	Benzene and substituted derivatives	Phenylpropanes
3973	-4.672570043941074	-4.568033197275414	0.8395684735946569	0.9441053270988148	205.15	-0.10453684666566065	510-15-6	Chlorobenzilate	CCOC(=O)C(O)(c1ccc(Cl)cc1)c1ccc(Cl)cc1	Organic compounds	Benzenoids	Benzene and substituted derivatives	Diphenylmethanes
3974	-3.313638276365392	-3.364364608282628	2.522440133903564	2.4717138068771414	205.03333333333336	0.05072633191723597	5102-83-0	C.I. Pigment Yellow 13	CC(=O)C(=NNc1ccc(-c2ccc(NN=C(C(C)=O)C(=O)Nc3ccc(C)cc3C)c(Cl)c2)cc1Cl)C(=O)Nc1ccc(C)cc1C	Organic compounds	Benzenoids	Benzene and substituted derivatives	Biphenyls and derivatives
3975	-4.3299724265898725	-4.36681385514864	1.199514392655965	1.1626729703031662	205.06666666666666	0.03684142855876793	51-03-6	Piperonyl butoxide	CCCCOCCOCCOCc1cc2c(cc1CCC)OCO2	Organic compounds	Organoheterocyclic compounds	Benzodioxoles
3988	-4.403988529972727	-4.6586213723664525	1.0490223308624451	0.7943894816037195	205.03333333333336	0.2546328423937254	51218-45-2	Metolachlor	CCc1cccc(C)c1N(C(=O)CCl)C(C)COC	Organic compounds	Benzenoids	Benzene and substituted derivatives	Anilides
3990	-4.413785798489456	-4.586372677494109	0.9881624350714409	0.8155755428485578	205.11666666666665	0.17258687900465297	51235-04-2	Hexazinone	CN(C)c1nc(=O)n(C2CCCCC2)c(=O)n1C	Organic compounds	Organic nitrogen compounds	Organonitrogen compounds	Amines
3993	-4.553116839204995	-4.1941643516912475	0.5932437919346105	0.9521962785035589	204.95	-0.358952487513748	512-56-1	Trimethyl phosphate	COP(=O)(OC)OC	Organic compounds	Organic acids and derivatives	Organic phosphoric acids and derivatives	Phosphate esters
3997	-5.152091210661035	-5.0041691160528945	0.11297909062722182	0.26090118265973794	205.18333333333334	-0.14792209460814032	51-28-5	2,4-Dinitrophenol	O=[N+]([O-])c1ccc(O)c([N+](=O)[O-])c1	Organic compounds	Benzenoids	Phenols	Nitrophenols
3998	-3.2396856388880324	-3.4671076445794276	1.8815556715464823	1.654133667403535	205.01666666666665	0.22742200569139515	5131-66-8	1-Butoxy-2-propanol	CCCCOCC(C)O	Organic compounds	Organic oxygen compounds	Organooxygen compounds	Alcohols and polyols
4000	-6.391229265879939	-5.246652173388087	-0.8582329720141783	0.2863441216289083	204.91666666666666	-1.1445770924918515	51338-27-3	Methyl (RS)-2-[4-(2,4-dichlorophenoxy)phenoxy]propionate	COC(=O)C(C)Oc1ccc(Oc2ccc(Cl)cc2Cl)cc1	Organic compounds	Benzenoids	Benzene and substituted derivatives	Diphenylethers
4021	-3.821204724542254	-4.236948924240464	1.3584992728022511	0.9427550627014639	204.75	0.41574419969820964	51566-62-2	3,7-Dimethyloct-6-enenitrile	CC(C)=CCCC(C)CC#N	Organic compounds	Lipids and lipid-like molecules	Prenol lipids	Monoterpenoids
4026	-5.060635120203895	-5.139719076120243	0.5625190286011287	0.48343508658692125	204.9	0.07908395591634765	51630-58-1	Fenvalerate	CC(C)C(C(=O)OC(C#N)c1cccc(Oc2ccccc2)c1)c1ccc(Cl)cc1	Organic compounds	Lipids and lipid-like molecules	Fatty Acyls	Fatty acid esters
4029	-4.331886315414778	-4.301457783244759	1.0110434042257874	1.0414719405857353	205.11666666666665	-0.03042853217001884	51707-55-2	Thidiazuron	O=C(Nc1ccccc1)Nc1cnns1	Organic compounds	Benzenoids	Benzene and substituted derivatives	N-phenylureas
4033	-4.4811576293618725	-3.5096513697280742	0.468690828270607	1.4401970883223503	205.3	-0.9715062596337982	51-79-6	Urethane	CCOC(N)=O	Organic compounds	Organic acids and derivatives	Carboxylic acids and derivatives	Amino acids, peptides, and analogues
4037	-4.446619867637169	-4.586348889171552	1.261259313988372	1.1215302915034173	204.98333333333335	0.13972902153438227	51851-37-7	Triethoxy((perfluorohexyl)ethyl)silane	CCO[Si](CCC(F)(F)C(F)(F)C(F)(F)C(F)(F)C(F)(F)C(F)(F)F)(OCC)OCC	Organic compounds	Organometallic compounds	Organometalloid compounds	Organosilicon compounds
4039	-4.250881051620145	-4.256832974360085	0.43135430528241897	0.4254023725844596	204.88333333333335	0.005951922739940052	5188-07-8	Sodium thiomethoxide	C[S-].[Na+]	Organic compounds	Organic salts	Organic metal salts	Organic alkali metal salts
4041	-3.6339355444493124	-3.6679651649981446	2.1147113513641	2.0806817319264623	205.01666666666665	0.034029620548832185	51920-12-8	2-Naphthalenecarboxamide, N-(2,3-dihydro-2-oxo-1H-benzimidazol-5-yl)-3-hydroxy-4-[[2-methoxy-5-methyl-4-[(methylamino)sulfonyl]phenyl]azo]-	CNS(=O)(=O)c1cc(OC)c(N=Nc2c(O)c(C(=O)Nc3ccc4[nH]c(=O)[nH]c4c3)cc3ccccc23)cc1C	Organic compounds	Benzenoids	Naphthalenes	Naphthalenecarboxylic acids and derivatives
4044	-3.642080754133326	-3.751846315691073	2.1436511510659217	2.033885591444507	204.98333333333335	0.10976556155774686	520-26-3	Hesperidin	COc1ccc(C2CC(=O)c3c(O)cc(OC4OC(COC5OC(C)C(O)C(O)C5O)C(O)C(O)C4O)cc3O2)cc1O	Organic compounds	Phenylpropanoids and polyketides	Flavonoids	Flavonoid glycosides
4046	-3.441368468823748	-3.969965255919928	1.7897339570237818	1.2611371586798537	204.96666666666664	0.5285967870961801	5205-93-6	N-(3-Dimethylaminopropyl)methacrylamide	C=C(C)C(=O)NCCCN(C)C	Organic compounds	Organic acids and derivatives	Carboxylic acids and derivatives	Carboxylic acid derivatives
4051	-3.6873271575356044	-3.921021723577406	2.281378018209541	2.0476834546153286	205.3	0.23369456604180172	52238-92-3	Pigment Red 242	O=C(Nc1cc(Cl)c(NC(=O)c2cc3ccccc3c(N=Nc3cc(C(F)(F)F)ccc3Cl)c2O)cc1Cl)c1cc2ccccc2c(N=Nc2cc(C(F)(F)F)ccc2Cl)c1O	Organic compounds	Benzenoids	Naphthalenes	Naphthalenecarboxylic acids and derivatives
4054	-5.339137881935128	-5.267670107056772	0.2802727018307791	0.351740477458932	205.1	-0.07146777487835543	52315-07-8	Cypermethrin	CC1(C)C(C=C(Cl)Cl)C1C(=O)OC(C#N)c1cccc(Oc2ccccc2)c1	Organic compounds	Lipids and lipid-like molecules	Fatty Acyls	Fatty acid esters
4056	-5.037520248354425	-4.672027655957581	0.3341164442138361	0.6996090372066488	205.05	-0.3654925923968442	5234-68-4	Carboxin	CC1=C(C(=O)Nc2ccccc2)SCCO1	Organic compounds	Benzenoids	Benzene and substituted derivatives	Anilides
4062	-4.806593994798198	-4.435550802707374	0.49440994241510766	0.8654531475594741	205.21666666666664	-0.37104319209082437	52-51-7	Bronopol	O=[N+]([O-])C(Br)(CO)CO	Organic compounds	Organic 1,3-dipolar compounds	Allyl-type 1,3-dipolar organic compounds	Organic nitro compounds
4063	-3.818928042668914	-3.929993542057681	1.4738240818333292	1.3627585841118823	204.96666666666664	0.1110654993887672	52556-42-0	Sodium 3-(allyloxy)-2-hydroxypropanesulphonate	C=CCOCC(O)CS(=O)(=O)[O-].[Na+]	Organic compounds	Organic acids and derivatives	Organic sulfonic acids and derivatives	Organosulfonic acids and derivatives
4074	-4.256254679492932	-5.023161845268255	1.3362485091006449	0.5693413534842062	205.2	0.766907165775323	52645-53-1	Permethrin	CC1(C)C(C=C(Cl)Cl)C1C(=O)OCc1cccc(Oc2ccccc2)c1	Organic compounds	Lipids and lipid-like molecules	Fatty Acyls	Fatty acid esters
4077	-5.001015573693436	-4.989589709153387	0.4096553921112502	0.4210812510752849	205.15	-0.011425864540048458	52-68-6	Trichlorfon	COP(=O)(OC)C(O)C(Cl)(Cl)Cl	Organic compounds	Organic acids and derivatives	Organic phosphonic acids and derivatives	Phosphonic acid diesters
4083	-3.6371382675963035	-3.687613905830807	2.28137801820954	2.2309023777420256	205.08333333333334	0.05047563823450352	5280-78-4	2-Naphthalenecarboxamide, N,N'-(2-chloro-1,4-phenylene)bis[4-[(2,5-dichlorophenyl)azo]-3-hydroxy-	O=C(Nc1ccc(NC(=O)c2cc3ccccc3c(N=Nc3cc(Cl)ccc3Cl)c2O)c(Cl)c1)c1cc2ccccc2c(N=Nc2cc(Cl)ccc2Cl)c1O	Organic compounds	Benzenoids	Naphthalenes	Naphthalenecarboxylic acids and derivatives
4086	-6.1206405852864405	-5.334840708828313	-0.8950522039517625	-0.10925233371404744	205.03333333333336	-0.7857998764581273	528-29-0	1,2-Dinitrobenzene	O=[N+]([O-])c1ccccc1[N+](=O)[O-]	Organic compounds	Benzenoids	Benzene and substituted derivatives	Nitrobenzenes
4087	-5.001205499398026	-4.388589745078697	0.6806993393734505	1.2933150873064858	205.23333333333335	-0.6126157543193287	52829-07-9	Bis(2,2,6,6-tetramethyl-4-piperidyl) sebacate	CC1(C)CC(OC(=O)CCCCCCCCC(=O)OC2CC(C)(C)NC(C)(C)C2)CC(C)(C)N1	Organic compounds	Lipids and lipid-like molecules	Fatty Acyls	Fatty acid esters
4088	-4.03723613365433	-4.228789057771388	1.356635516970772	1.165082590504659	205.05	0.19155292411705727	5283-66-9	Trichloro(octyl)silane	CCCCCCCC[Si](Cl)(Cl)Cl	Organic compounds	Organometallic compounds	Organometalloid compounds	Organosilicon compounds
4093	-5.9099543317737995	-5.244453407988379	-0.20648583202942467	0.45901510290371556	205.28333333333336	-0.6655009237854204	52918-63-5	Deltamethrin	CC1(C)C(C=C(Br)Br)C1C(=O)OC(C#N)c1cccc(Oc2ccccc2)c1	Organic compounds	Lipids and lipid-like molecules	Fatty Acyls	Fatty acid esters
4099	-3.281401606221015	-4.3821236275638995	1.903689872458702	0.8029678564189071	205.46666666666664	1.1007220213428845	5307-14-2	2-Nitro-1,4-phenylenediamine	Nc1ccc(N)c([N+](=O)[O-])c1	Organic compounds	Benzenoids	Benzene and substituted derivatives	Nitrobenzenes
4102	-4.049975563562588	-4.399032235424908	1.2494380237601332	0.9003813592752709	205.03333333333336	0.3490566718623205	53112-28-0	Pyrimethanil	Cc1cc(C)nc(Nc2ccccc2)n1	Organic compounds	Benzenoids	Benzene and substituted derivatives	Aniline and substituted anilines
4113	-4.541983051916209	-4.255099698388771	1.108005677303732	1.394889033646034	204.88333333333335	-0.286883353527438	53306-54-0	Bis(2-propylheptyl) phthalate	CCCCCC(CCC)COC(=O)c1ccccc1C(=O)OCC(CCC)CCCCC	Organic compounds	Benzenoids	Benzene and substituted derivatives	Benzoic acids and derivatives
4118	-5.295733658111734	-4.675456696554595	-0.0854606305398663	0.5348163273354531	205.18333333333334	-0.6202769615571393	533-74-4	Dazomet	CN1CSC(=S)N(C)C1	Organic compounds	Organoheterocyclic compounds	Thiadiazinanes
4119	-3.5016895266398316	-5.823053139347718	1.8827463293056226	-0.4386172980153571	205.2	2.3213636127078865	53378-51-1	Sodium diisobutyldithiophosphate	CC(C)COP(=S)([S-])OCC(C)C.[Na+]	Organic compounds	Organic acids and derivatives	Organic dithiophosphoric acids and derivatives	Dithiophosphate O-esters
4122	-2.947983340209221	-3.129922251240432	2.0115827064287064	1.8296437923092743	204.83333333333334	0.18193891103121107	534-03-2	1,3-Propanediol, 2-amino-	NC(CO)CO	Organic compounds	Organic nitrogen compounds	Organonitrogen compounds	Amines
4127	-2.7362770861599954	-3.097639828321512	2.281378018209541	1.9200152798922794	205.21666666666664	0.3613627421615164	5343-92-0	1,?2-?Pentanediol	CCCC(O)CO	Organic compounds	Organic oxygen compounds	Organooxygen compounds	Alcohols and polyols
4128	-5.14607255454798	-4.955014612225371	0.150886452769369	0.3419444031484167	205.1	-0.1910579423226091	534-52-1	2-Methyl-4,6-dinitrophenol	Cc1cc([N+](=O)[O-])cc([N+](=O)[O-])c1O	Organic compounds	Benzenoids	Phenols	Nitrophenols
4149	-3.757587325321732	-3.7353186447470934	1.4249328917840647	1.4472015728406133	205.06666666666666	-0.022268680574638378	5392-40-5	3,7-Dimethyl-2,6-octadienal	CC(C)=CCCC(C)=CC=O	Organic compounds	Lipids and lipid-like molecules	Prenol lipids	Monoterpenoids
4158	-2.3126939422259767	-3.5752998916450536	2.5824080137599226	1.319802066362957	205.08333333333334	1.262605949419077	540-54-5	1-Chloropropane	CCCCl	Organic compounds	Organohalogen compounds	Organochlorides
4166	-3.1416496193972123	-4.356618280206847	2.427460824176446	1.2124921634330026	204.91666666666666	1.2149686608096348	541-02-6	Decamethylcyclopentasiloxane	C[Si]1(C)O[Si](C)(C)O[Si](C)(C)O[Si](C)(C)O[Si](C)(C)O1	Organic compounds	Organometallic compounds	Organometalloid compounds	Organosilicon compounds
4169	-5.356057763868852	-4.520231842161187	-0.1459105338052485	0.6899153863413006	205.21666666666664	-0.8358259217076647	54-11-5	Nicotine	CN1CCCC1c1cccnc1	Organic compounds	Organoheterocyclic compounds	Pyridines and derivatives	Pyrrolidinylpyridines
4174	-3.9901825777718676	-4.264051545939528	1.1771465743524507	0.9032776101058572	205.48333333333335	0.27386896816766004	541-73-1	1,3-Dichlorobenzene	Clc1cccc(Cl)c1	Organic compounds	Benzenoids	Benzene and substituted derivatives	Halobenzenes
4175	-3.782476359808603	-3.598203886533283	1.3254624768886232	1.509734950679497	204.76666666666668	-0.18427247327531981	541-85-5	5-Methyl-3-heptanone	CCC(=O)CC(C)CC	Organic compounds	Organic oxygen compounds	Organooxygen compounds	Carbonyl compounds
4179	-3.04227553942578	-3.529962006984538	2.0979873188606377	1.6103008554869955	205.2	0.487686467558758	54-21-7	Sodium salicylate	O=C([O-])c1ccccc1O.[Na+]	Organic compounds	Benzenoids	Benzene and substituted derivatives	Benzoic acids and derivatives
4185	-4.425750250960632	-4.639502871671651	0.6194592486774267	0.40570662693084436	205.03333333333336	0.21375262071101897	542-75-6	1,3-Dichloropropene	ClC=CCCl	Organic compounds	Organohalogen compounds	Vinyl halides	Vinyl chlorides
4206	-6.68950504904808	-6.080872530317965	-1.1631606015166067	-0.5545280854804021	205.33333333333334	-0.6086325187301149	54593-83-8	Chlorethoxyfos	CCOP(=S)(OCC)OC(Cl)C(Cl)(Cl)Cl	Organic compounds	Organic acids and derivatives	Organic thiophosphoric acids and derivatives	Thiophosphoric acid esters
4214	-3.2694332235321326	-3.356372111978023	2.548500842327784	2.461561955580008	205.15	0.0869388884458906	5468-75-7	Butanamide, 2,2'-[(3,3'-dichloro[1,1'-biphenyl]-4,4'-diyl)bis(azo)]bis[N-(2-methylphenyl)-3-oxo-	CC(=O)C(=NNc1ccc(-c2ccc(NN=C(C(C)=O)C(=O)Nc3ccccc3C)c(Cl)c2)cc1Cl)C(=O)Nc1ccccc1C	Organic compounds	Benzenoids	Benzene and substituted derivatives	Biphenyls and derivatives
4218	-3.6036736132420826	-3.7535039064851903	1.61171011905881	1.4618798253773206	204.98333333333335	0.1498302932431077	5471-51-2	4-(4-Hydroxyphenyl)butan-2-one	CC(=O)CCc1ccc(O)cc1	Organic compounds	Benzenoids	Phenols	1-hydroxy-2-unsubstituted benzenoids
4230	-3.13333091814522	-3.6229251431870475	2.275488850246884	1.7858946275880065	204.95	0.4895942250418277	54982-83-1	1,4-Dioxacyclohexadecane-5,16-dione	O=C1CCCCCCCCCCC(=O)OCCO1	Organic compounds	Phenylpropanoids and polyketides	Macrolides and analogues
4238	-4.261730319446886	-4.208246094281781	0.9744742922198697	1.0279585216364309	205.11666666666665	-0.053484225165104426	55172-98-0	Barium neodecanoate	CCCCCCC(C)(C)C(=O)[O-].CCCCCCC(C)(C)C(=O)[O-].[Ba+2]	Organic compounds	Lipids and lipid-like molecules	Fatty Acyls	Fatty acids and conjugates
4239	-5.663201729795429	-4.63964812721281	-0.1350270474147596	0.8885265563010819	205.01666666666665	-1.023553602582619	55179-31-2	Bitertanol	CC(C)(C)C(O)C(Oc1ccc(-c2ccccc2)cc1)n1cncn1	Organic compounds	Benzenoids	Benzene and substituted derivatives	Biphenyls and derivatives
4242	-4.9012703839655885	-4.867885655712404	0.5696837373680601	0.6030684589718397	205.0	-0.033384728253184726	55219-65-3	Triadimenol	CC(C)(C)C(O)C(Oc1ccc(Cl)cc1)n1cncn1	Organic compounds	Benzenoids	Phenol ethers
4244	-4.507719118047055	-4.8393136233332665	1.0150718908862693	0.6834773776613241	205.3	0.3315945052862119	55283-68-6	Ethalfluralin	C=C(C)CN(CC)c1c([N+](=O)[O-])cc(C(F)(F)F)cc1[N+](=O)[O-]	Organic compounds	Benzenoids	Benzene and substituted derivatives	Aniline and substituted anilines
4245	-6.223372029881371	-5.2704554711853095	-0.6429557387141993	0.3099608086270873	204.98333333333335	-0.9529165586960611	55285-14-8	Carbosulfan	CCCCN(CCCC)SN(C)C(=O)Oc1cccc2c1OC(C)(C)C2	Organic compounds	Organoheterocyclic compounds	Coumarans
4248	-5.0598991834210905	-4.648125134213275	0.349140775074469	0.7609148274096126	205.01666666666665	-0.4117740492078159	55335-06-3	Triclopyr	O=C(O)COc1nc(Cl)c(Cl)cc1Cl	Organic compounds	Organoheterocyclic compounds	Pyridines and derivatives	Halopyridines
4252	-6.771691278860206	-5.819962644795635	-1.3271234575382924	-0.37539483454501565	205.08333333333334	-0.9517286340645708	55-38-9	Fenthion	COP(=S)(OC)Oc1ccc(SC)c(C)c1	Organic compounds	Organic acids and derivatives	Organic thiophosphoric acids and derivatives	Thiophosphoric acid esters
4254	-4.706848967734326	-4.623450910017469	0.7420010628634165	0.8253991213551206	205.33333333333334	-0.08339805771685693	55406-53-6	3-Iodo-2-propynyl-N-butylcarbamate	CCCCNC(=O)OCC#CI	Organic compounds	Organic acids and derivatives	Carboxylic acids and derivatives	Amino acids, peptides, and analogues
4261	-3.198206255002697	-3.518242731372362	2.7519155796586907	2.431879106049606	205.08333333333334	0.32003647636966503	555-43-1	Glyceryl tristearate	CCCCCCCCCCCCCCCCCC(=O)OCC(COC(=O)CCCCCCCCCCCCCCCCC)OC(=O)CCCCCCCCCCCCCCCCC	Organic compounds	Lipids and lipid-like molecules	Glycerolipids	Triradylcglycerols
4267	-5.339356169307352	-4.2896491531100756	0.0168322787284236	1.0665392969668996	204.85	-1.0497070161972761	55-63-0	Trinitroglycerin	O=[N+]([O-])OCC(CO[N+](=O)[O-])O[N+](=O)[O-]	Organic compounds	Organic oxygen compounds	Organic oxoanionic compounds	Organic nitrates
4268	-4.175003549172604	-3.769036683832545	0.6946915619552	1.1006584229674146	205.23333333333335	-0.40596686534005855	556-52-5	Glycidol	OCC1CO1	Organic compounds	Organoheterocyclic compounds	Epoxides
4269	-5.566354214923668	-4.48739202297107	-0.7023180321978937	0.37664415587293504	204.8	-1.0789621919525976	556-61-6	Methyl isothiocyanate	CN=C=S	Organic compounds	Organosulfur compounds	Isothiocyanates
4271	-3.448377211413322	-3.5504957043606415	2.464640411137295	2.3625219148883603	205.05	0.10211849294731934	5567-15-7	C.I. Pigment Yellow 83	COc1cc(NC(=O)C(=NNc2ccc(-c3ccc(NN=C(C(C)=O)C(=O)Nc4cc(OC)c(Cl)cc4OC)c(Cl)c3)cc2Cl)C(C)=O)c(OC)cc1Cl	Organic compounds	Benzenoids	Benzene and substituted derivatives	Biphenyls and derivatives
4272	-3.8912119113320442	-3.439541250879684	1.0439627046707296	1.4956333596901956	205.26666666666665	-0.4516706604523604	556-82-1	3-Methyl-2-buten-1-ol	CC(C)=CCO	Organic compounds	Organic oxygen compounds	Organooxygen compounds	Alcohols and polyols
4273	-2.6085094360864423	-4.322235678424319	2.408811945355568	0.6950857031588779	205.15	1.7137262423378772	556-88-7	Nitroguanidine	N=C(N)N[N+](=O)[O-]	Organic compounds	Organic nitrogen compounds	Organonitrogen compounds	Guanidines
4279	-6.32999824395863	-4.7162433668242185	-0.4543519458302073	1.1594029313753635	204.83333333333334	-1.6137548771344115	55721-31-8	Salinomycin sodium	CCC(C(=O)[O-])C1CCC(C)C(C(C)C(O)C(C)C(=O)C(CC)C2OC3(C=CC(O)C4(CCC(C)(C5CCC(O)(CC)C(C)O5)O4)O3)C(C)CC2C)O1.[Na+]	Organic compounds	Lipids and lipid-like molecules	Prenol lipids	Terpene glycosides
4282	-6.182277753924166	-5.156657520222008	-0.8552991214054568	0.17032111457506444	205.11666666666665	-1.025620233702158	55764-28-8	2,5-Dimethyl-3-thioisovalerylfuran	Cc1cc(SC(=O)CC(C)C)c(C)o1	Organic compounds	Organosulfur compounds	Thioethers	Aryl thioethers
4284	-3.8690927913049094	-4.200976436893822	1.4257722734955285	1.0938886261146603	205.0	0.3318836455889129	5578-42-7	Dichloro(cyclohexyl)methylsilane	C[Si](Cl)(Cl)C1CCCCC1	Organic compounds	Organometallic compounds	Organometalloid compounds	Organosilicon compounds
4294	-5.96149255419068	-5.5425131354638975	-0.45291301204382944	-0.03393360215758293	204.86666666666665	-0.41897941872678235	5598-13-0	Chlorpyrifos-methyl	COP(=S)(OC)Oc1nc(Cl)c(Cl)cc1Cl	Organic compounds	Organic acids and derivatives	Organic thiophosphoric acids and derivatives	Thiophosphoric acid esters
4295	-2.4476700823720603	-4.36430386372804	3.151814521818704	1.2351807438266322	205.1	1.9166337813559795	56038-13-2	Sucralose	OCC1OC(OC2(CCl)OC(CCl)C(O)C2O)C(O)C(O)C1Cl	Organic compounds	Organic oxygen compounds	Organooxygen compounds	Carbohydrates and carbohydrate conjugates
4299	-4.259419701378608	-3.8003184219966655	0.7412789504733088	1.2003802324396997	205.11666666666665	-0.45910127938194245	5614-37-9	Cyclopentane, methoxy-	COC1CCCC1	Organic compounds	Organic oxygen compounds	Organooxygen compounds	Ethers
4302	-4.967324400777628	-4.468246627704237	0.21969687634105747	0.7187746561418978	205.03333333333336	-0.49907777307339085	56-23-5	Carbon tetrachloride	ClC(Cl)(Cl)Cl	Organic compounds	Organohalogen compounds	Alkyl halides	Halomethanes
4307	-6.605217748618588	-6.377592709323494	-1.020336088287925	-0.7927110447884361	205.08333333333334	-0.22762503929509403	563-12-2	Ethion	CCOP(=S)(OCC)SCSP(=S)(OCC)OCC	Organic compounds	Organic acids and derivatives	Organic dithiophosphoric acids and derivatives	Dithiophosphate O-esters
4309	-4.016040772505675	-4.117150136732889	0.9408620704587409	0.8397527094565136	205.18333333333334	0.10110936422721384	563-47-3	3-Chloro-2-methylpropene	C=C(C)CCl	Organic compounds	Organohalogen compounds	Organochlorides
4314	-6.828069930937393	-6.015349488662846	-1.363781630381494	-0.5510611902187945	204.96666666666664	-0.8127204422745473	56-38-2	Parathion	CCOP(=S)(OCC)Oc1ccc([N+](=O)[O-])cc1	Organic compounds	Organic acids and derivatives	Organic thiophosphoric acids and derivatives	Thiophosphoric acid esters
4318	-5.787363737988325	-4.886927132046495	-0.2928042696295921	0.607632333837471	205.06666666666666	-0.9004366059418301	56425-91-3	Flurprimidol	CC(C)C(O)(c1ccc(OC(F)(F)F)cc1)c1cncnc1	Organic compounds	Benzenoids	Benzene and substituted derivatives	Phenylpropanes
4321	-2.354959652900278	-2.8884575792329965	2.666614136747215	2.13311621385625	205.13333333333335	0.5334979263327186	56-45-1	L-Serine	NC(CO)C(=O)O	Organic compounds	Organic acids and derivatives	Carboxylic acids and derivatives	Amino acids, peptides, and analogues
4324	-3.6763450142133656	-3.478703351635331	1.3961842717575197	1.593825929168488	205.06666666666666	-0.19764166257803462	56539-66-3	3-Methoxy-3-methylbutan-1-ol	COC(C)(C)CCO	Organic compounds	Organic oxygen compounds	Organooxygen compounds	Ethers
4326	-3.2719451861996474	-3.7144233466329517	2.4379791162364386	1.9955009614443653	205.0	0.44247816043330435	56554-53-1	Propane-1,2,3-triyl tris(3,5,5-trimethylhexanoate)	CC(CC(=O)OCC(COC(=O)CC(C)CC(C)(C)C)OC(=O)CC(C)CC(C)(C)C)CC(C)(C)C	Organic compounds	Lipids and lipid-like molecules	Glycerolipids	Triradylcglycerols
4331	-4.056945352794676	-4.625654390157521	1.619596455810792	1.0508874437025946	205.13333333333335	0.5687090373628454	56706-10-6	3,14-Dioxa-8,9-dithia-4,13-disilahexadecane, 4,4,13,13-tetraethoxy-	CCO[Si](CCCSSCCC[Si](OCC)(OCC)OCC)(OCC)OCC	Organic compounds	Organometallic compounds	Organometalloid compounds	Organosilicon compounds
4332	-6.619899095471626	-6.217938417011782	-1.0602665333001269	-0.658305850254141	205.03333333333336	-0.4019606784598446	56-72-4	Coumaphos	CCOP(=S)(OCC)Oc1ccc2c(C)c(Cl)c(=O)oc2c1	Organic compounds	Phenylpropanoids and polyketides	Coumarins and derivatives
4335	-2.92997500252199	-2.764125230475339	2.1942128415985365	2.360062613376168	205.05	-0.16584977204665075	56-84-8	L-Aspartic acid	NC(CC(=O)O)C(=O)O	Organic compounds	Organic acids and derivatives	Carboxylic acids and derivatives	Amino acids, peptides, and analogues
4336	-2.701089540078348	-2.6582452400731507	2.463697393185408	2.5065416959556366	205.28333333333336	-0.04284430000519723	56-85-9	L-Glutamine	NC(=O)CCC(N)C(=O)O	Organic compounds	Organic acids and derivatives	Carboxylic acids and derivatives	Amino acids, peptides, and analogues
4338	-3.2103109710109825	-3.612890625685342	2.1704536434648296	1.767873992490284	204.95	0.4025796546743594	56-89-3	L-Cystine	NC(CSSCC(N)C(=O)O)C(=O)O	Organic compounds	Organic acids and derivatives	Carboxylic acids and derivatives	Amino acids, peptides, and analogues
4341	-4.408455112193781	-4.317610351993379	0.7683449158451134	0.8591896844960646	205.3	-0.09084476020040277	56-93-9	Benzyltrimethylammonium chloride	C[N+](C)(C)Cc1ccccc1.[Cl-]	Organic compounds	Benzenoids	Benzene and substituted derivatives	Alkyldimethylbenzylammonium halides
4346	-4.195286774579153	-4.748340426911977	0.8010409839591135	0.24798732710033405	205.03333333333336	0.5530536523328236	57-06-7	Allyl isothiocyanate	C=CCN=C=S	Organic compounds	Organosulfur compounds	Isothiocyanates
4351	-4.690633235909105	-4.750655432313374	0.3819879148547849	0.3219657167731923	204.81666666666666	0.06002219640426887	57124-87-5	Tetrahydro-2-methyl-3-furanthiol	CC1OCCC1S	Organic compounds	Organoheterocyclic compounds	Tetrahydrofurans
4353	-2.9689658709720477	-3.582455950269037	1.8095905318862813	1.1961004522413896	204.88333333333335	0.6134900792969895	57-13-6	Urea	NC(N)=O	Organic compounds	Organic acids and derivatives	Organic carbonic acids and derivatives	Ureas
4354	-5.717194903465859	-4.56368107708178	-0.9383204314631192	0.21519338627992662	205.15	-1.1535138263840787	57-14-7	1,1-Dimethylhydrazine	CN(C)N	Organic compounds	Organic nitrogen compounds	Organonitrogen compounds	Hydrazines and derivatives
4361	-6.098879301720461	-4.734549793329979	-0.5745883578316373	0.7897411495731156	205.03333333333336	-1.3643295083904823	57-24-9	Strychnine	O=C1CC2OCC=C3CN4CCC56c7ccccc7N1C5C2C3CC46	Organic compounds	Alkaloids and derivatives	Strychnos alkaloids
4365	-3.654251944344238	-3.7250288863905068	2.16047098359234	2.0896940402579105	204.95	0.07077694204626894	573-58-0	C.I. Direct Red 28	Nc1c(N=Nc2ccc(-c3ccc(N=Nc4cc(S(=O)(=O)[O-])c5ccccc5c4N)cc3)cc2)cc(S(=O)(=O)[O-])c2ccccc12.[Na+].[Na+]	Organic compounds	Benzenoids	Benzene and substituted derivatives	Biphenyls and derivatives
4367	-4.671448159005455	-3.8235814275388877	0.7304226128023094	1.578289344472602	205.11666666666665	-0.8478667314665671	57-41-0	5,5-Diphenylhydantoin	O=C1NC(=O)C(c2ccccc2)(c2ccccc2)N1	Organic compounds	Organoheterocyclic compounds	Azolidines	Imidazolidines
4372	-3.35912318316766	-3.7431860717235126	2.352306087421364	1.968243195003064	205.33333333333334	0.3840628885558526	574-93-6	Phthalocyanine	c1ccc2c(c1)-c1nc-2nc2[nH]c(nc3nc(nc4[nH]c(n1)c1ccccc41)-c1ccccc1-3)c1ccccc21	Organic compounds	Organoheterocyclic compounds	Tetrapyrroles and derivatives	Phthalocyanines
4373	-1.8607412077445062	-3.0006635968976383	3.020614913628579	1.8806925228565299	205.06666666666666	1.139922389153132	57-55-6	1,2-Propylene glycol	CC(O)CO	Organic compounds	Organic oxygen compounds	Organooxygen compounds	Alcohols and polyols
4376	-5.691835817742361	-3.92898981728255	-0.6048819085083701	1.1579640994273275	205.16666666666666	-1.762846000459811	576-26-1	2,6-Dimethylphenol	Cc1cccc(C)c1O	Organic compounds	Benzenoids	Phenols	Cresols
4378	-8.912669910610614	-5.443938400179526	-3.4407770592400326	0.027954445636599053	205.1	-3.4687315104310876	57-63-6	17alpha-Ethinylestradiol	C#CC1(O)CCC2C3CCc4cc(O)ccc4C3CCC21C	Organic compounds	Lipids and lipid-like molecules	Steroids and steroid derivatives	Estrane steroids
4388	-4.415778336175795	-4.409685944745751	1.0303485737244027	1.0364409640269165	205.01666666666665	-0.006092391430044586	57837-19-1	Metalaxyl	COCC(=O)N(c1c(C)cccc1C)C(C)C(=O)OC	Organic compounds	Organic acids and derivatives	Carboxylic acids and derivatives	Amino acids, peptides, and analogues
4393	-5.139857073983681	-4.288097515571851	0.44505734184983653	1.2968169002431236	205.13333333333335	-0.85175955841183	57960-19-7	Acequinocyl	CCCCCCCCCCC=Cc1c(OC(C)=O)c(O)c2ccccc2c1O	Organic compounds	Benzenoids	Naphthalenes	Naphthols and derivatives
4396	-5.000186103745943	-4.472310883275556	0.2968781031355588	0.8247533215500337	205.01666666666665	-0.5278752204703867	57966-95-7	Cymoxanil	CCNC(=O)NC(=O)C(C#N)=NOC	Organic compounds	Organic acids and derivatives	Organic carbonic acids and derivatives	Ureas
4397	-3.6344195852952685	-4.367033611887605	1.6538162221142756	0.9212021907271654	205.15	0.7326140265923362	58-08-2	Caffeine	Cn1c(=O)c2c(ncn2C)n(C)c1=O	Organic compounds	Organoheterocyclic compounds	Imidazopyrimidines	Purines and purine derivatives
4398	-4.280537211920913	-3.884445373796295	0.8844992680736526	1.2805911111617263	205.13333333333335	-0.39609183812461746	5809-08-5	Hydroperoxide, 1,1,3,3-tetramethylbutyl	CC(C)(C)CC(C)(C)OO	Organic compounds	Organic oxygen compounds	Organic hydroperoxides
4399	-6.404811217514718	-5.714307221139887	-0.8990780477288263	-0.20857405231528903	204.96666666666664	-0.6905039963748312	58138-08-2	Tridiphane	Clc1cc(Cl)cc(C2(CC(Cl)(Cl)Cl)CO2)c1	Organic compounds	Benzenoids	Benzene and substituted derivatives	Halobenzenes
4400	-4.526343086378533	-4.736864199661172	0.8693623842708537	0.6588412733920939	205.15	0.21052111328263834	58-14-0	Pyrimethamine	CCc1nc(N)nc(N)c1-c1ccc(Cl)cc1	Organic compounds	Organoheterocyclic compounds	Diazines	Pyrimidines and pyrimidine derivatives
4402	-4.7970791200507525	-5.221752698629083	0.6835859560133364	0.25891237053690774	205.01666666666665	0.42467357857833044	58-18-4	17-Methyltestosterone	CC12CCC(=O)C=C1CCC1C2CCC2(C)C1CCC2(C)O	Organic compounds	Lipids and lipid-like molecules	Steroids and steroid derivatives	Androstane steroids
4403	-4.8960510381381415	-4.911920666899397	0.5407617683116741	0.5248921315640815	205.03333333333336	0.01586962876125586	58190-57-1	5-ethyl-2,8-dimethyl-5-[(propan-2-ylideneamino)oxy]-4,6-dioxa-3,7-diaza-5-silanona-2,7-diene	CC[Si](ON=C(C)C)(ON=C(C)C)ON=C(C)C	Organic compounds	Organometallic compounds	Organometalloid compounds	Organosilicon compounds
4406	-4.526447966178501	-4.200396733739216	0.6502393147908928	0.9762905643493847	205.08333333333334	-0.32605123243928524	583-39-1	2-Mercaptobenzimidazole	S=c1[nH]c2ccccc2[nH]1	Organic compounds	Organoheterocyclic compounds	Benzimidazoles
4408	-3.8069804326361605	-4.037957369809478	1.843946514053518	1.6129695766486662	204.85	0.23097693717331724	58353-68-7	Butanoic acid, 4-[(9Z)-9-octadecen-1-ylamino]-4-oxosulfo-, sodium salt (1:2)	CCCCCCCCC=CCCCCCCCCNC(=O)CC(C(=O)[O-])S(=O)(=O)[O-].[Na+].[Na+]	Organic compounds	Lipids and lipid-like molecules	Fatty Acyls	Fatty acids and conjugates
4412	-3.9906716110802036	-3.7268467542979544	1.2795295878764277	1.543354446314389	204.91666666666666	-0.2638248567822492	58430-94-7	3,5,5-Trimethylhexyl acetate	CC(=O)OCCC(C)CC(C)(C)C	Organic compounds	Organic acids and derivatives	Carboxylic acids and derivatives	Carboxylic acid derivatives
4413	-4.658626269898239	-4.411990653145383	0.8219756226915367	1.0686112432108812	204.75	-0.2466356167528554	584-79-2	Allethrin	C=CCC1=C(C)C(OC(=O)C2C(C=C(C)C)C2(C)C)CC1=O	Organic compounds	Lipids and lipid-like molecules	Fatty Acyls	Fatty acid esters
4414	-4.177015093723512	-4.484616509573965	1.0639308286500817	0.7563294211503409	205.2	0.30760141585045275	584-84-9	Toluene 2,4-diisocyanate	Cc1ccc(N=C=O)cc1N=C=O	Organic compounds	Benzenoids	Benzene and substituted derivatives	Toluenes
4418	-4.495475278115791	-3.775898946433447	0.7601999689581871	1.4797763037841822	205.26666666666665	-0.7195763316823438	58-55-9	Theophylline	Cn1c(=O)c2[nH]cnc2n(C)c1=O	Organic compounds	Organoheterocyclic compounds	Imidazopyrimidines	Purines and purine derivatives
4423	-3.458002945889343	-3.9255401512083132	1.6762953135856116	1.2087581065689474	204.98333333333335	0.46753720531897036	586-62-9	Terpinolene	CC1=CCC(=C(C)C)CC1	Organic compounds	Lipids and lipid-like molecules	Prenol lipids	Monoterpenoids
4427	-3.78327217364413	-4.600285073289486	1.6970883883637078	0.8800754909904367	205.0	0.8170128996453561	587-90-6	4,4'-Dinitrodiphenylurea	O=C(Nc1ccc([N+](=O)[O-])cc1)Nc1ccc([N+](=O)[O-])cc1	Organic compounds	Benzenoids	Benzene and substituted derivatives	N-phenylureas
4432	-4.157750614405416	-4.275357197982587	1.1609407404844294	1.0433341525019906	204.91666666666666	0.11760658357717091	5888-33-5	Isobornyl acrylate	C=CC(=O)OC1CC2CCC1(C)C2(C)C	Organic compounds	Lipids and lipid-like molecules	Prenol lipids	Monoterpenoids
4435	-4.384939616622043	-4.380719071805215	0.9803480224546804	0.9845685743770078	204.81666666666666	-0.004220544816828209	58-90-2	2,3,4,6-Tetrachlorophenol	Oc1c(Cl)cc(Cl)c(Cl)c1Cl	Organic compounds	Benzenoids	Phenols	Halophenols
4438	-4.651457785873401	-4.451356300929296	0.8223866912817769	1.0224881672159247	205.01666666666665	-0.2001014849441045	58-93-5	Hydrochlorothiazide	NS(=O)(=O)c1cc2c(cc1Cl)NCNS2(=O)=O	Organic compounds	Organoheterocyclic compounds	Thiadiazines	Benzothiadiazines
4444	-4.851873976880871	-4.442368002410521	0.48392079761552614	0.8934267683478267	205.05	-0.40950597447035	5902-51-2	Terbacil	Cc1[nH]c(=O)n(C(C)(C)C)c(=O)c1Cl	Organic compounds	Organoheterocyclic compounds	Diazines	Pyrimidines and pyrimidine derivatives
4454	-3.442381158177323	-4.15261465522916	1.5955550377393912	0.8853215461817345	205.03333333333336	0.7102334970518367	591-27-5	3-Aminophenol	Nc1cccc(O)c1	Organic compounds	Benzenoids	Benzene and substituted derivatives	Aniline and substituted anilines
4455	-3.792031445312677	-4.20970591874778	1.5223435604638589	1.1046690781259316	205.38333333333335	0.41767447343510256	5912-87-8	unnamed [5912-87-8]	CC=Cc1ccc(OC(C)=O)c(OC)c1	Organic compounds	Benzenoids	Phenol esters
4457	-6.016341185523912	-5.429180339960296	-0.6551518307096712	-0.06799096563177592	204.76666666666668	-0.5871608455636164	5915-41-3	Terbutylazine	CCNc1nc(Cl)nc(NC(C)(C)C)n1	Organic compounds	Organoheterocyclic compounds	Triazines	Aminotriazines
4459	-4.13341435745381	-3.356323543259008	0.8672842943981068	1.6443751041333043	205.05	-0.7770908141948016	591-78-6	2-Hexanone	CCCCC(C)=O	Organic compounds	Organic oxygen compounds	Organooxygen compounds	Carbonyl compounds
4461	-3.8179092535159667	-3.8439276069818242	1.1825985740066556	1.1565802181391978	205.21666666666664	0.02601835346585757	591-87-7	Allyl acetate	C=CCOC(C)=O	Organic compounds	Organic acids and derivatives	Carboxylic acids and derivatives	Carboxylic acid derivatives
4470	-3.136709690074042	-3.542039361320471	1.7884063572993487	1.3830766869108089	205.03333333333336	0.4053296712464287	592-41-6	1-Hexene	C=CCCCC	Organic compounds	Hydrocarbons	Unsaturated hydrocarbons	Unsaturated aliphatic hydrocarbons
4477	-3.6930401718370343	-3.694789067133717	1.5223435604638589	1.5205946639757217	205.3	0.001748895296682651	5932-68-3	(E)-Isoeugenol	CC=Cc1ccc(O)c(OC)c1	Organic compounds	Benzenoids	Phenols	Methoxyphenols
4486	-3.488028678727838	-3.470335834531565	2.3276015270766157	2.345294372362108	205.36666666666665	-0.017692844196272706	59487-23-9	C.I. Pigment Red 187	COc1cc(OC)c(NC(=O)c2cc3ccccc3c(N=Nc3cc(C(=O)Nc4ccc(C(N)=O)cc4)ccc3OC)c2O)cc1Cl	Organic compounds	Benzenoids	Naphthalenes	Naphthalenecarboxylic acids and derivatives
4487	-3.653493704490169	-4.245732079317425	1.5005801354725483	0.9083417639188822	205.18333333333334	0.5922383748272559	59-50-7	4-Chloro-3-methylphenol	Cc1cc(O)ccc1Cl	Organic compounds	Benzenoids	Phenols	Cresols
4489	-7.864898943762282	-6.47432480606584	-2.06722431283656	-0.6766501731652246	205.06666666666666	-1.3905741376964418	59536-65-1	Polybrominated biphenyls (PBB)	Brc1cc(-c2ccc(Br)c(Br)c2Br)cc(Br)c1Br	Organic compounds	Benzenoids	Benzene and substituted derivatives	Biphenyls and derivatives
4493	-4.867810192112433	-5.280548259833109	0.681780319750057	0.26904225810438015	205.1	0.4127380677206762	59669-26-0	Thiodicarb	CSC(C)=NOC(=O)N(C)SN(C)C(=O)ON=C(C)SC	Organic compounds	Organic acids and derivatives	Organic carbonic acids and derivatives
4499	-4.842573410799026	-5.079925146131343	0.6750460146997869	0.43769428201025634	205.18333333333334	0.23735173533231713	59756-60-4	Fluridone	Cn1cc(-c2ccccc2)c(=O)c(-c2cccc(C(F)(F)F)c2)c1	Organic compounds	Organoheterocyclic compounds	Pyridines and derivatives	Phenylpyridines
4502	-4.27426096079278	-5.380095124808787	1.2602169827558398	0.1543828171916744	205.01666666666665	1.1058341640160068	597-82-0	Phosphorothioic acid, O,O,O-triphenyl ester	S=P(Oc1ccccc1)(Oc1ccccc1)Oc1ccccc1	Organic compounds	Organic acids and derivatives	Organic thiophosphoric acids and derivatives	Thiophosphoric acid esters
4504	-3.0969615166838693	-4.103271443512604	1.778487543254985	0.7721776093235346	205.11666666666665	1.0063099268287345	598-55-0	Methyl carbamate	COC(N)=O	Organic compounds	Organic acids and derivatives	Carboxylic acids and derivatives	Amino acids, peptides, and analogues
4506	-4.867403384871884	-4.265139711665359	0.4295643900491701	1.031828065142703	204.93333333333334	-0.602263673206525	59-87-0	Nitrofurazone	NC(=O)NN=Cc1ccc([N+](=O)[O-])o1	Organic compounds	Organoheterocyclic compounds	Furans	Nitrofurans
4507	-4.470828646628329	-3.7454162553293555	0.6977631104028407	1.4231754939829677	205.1	-0.7254123912989732	598-77-6	1,1,2-Trichloropropane	CC(Cl)C(Cl)Cl	Organic compounds	Organohalogen compounds	Organochlorides
4509	-3.4965161338831705	-3.7483480670399927	1.6377821255917848	1.385950197630393	205.2	0.2518319331568222	5989-27-5	D-Limonene	C=C(C)C1CC=C(C)CC1	Organic compounds	Lipids and lipid-like molecules	Prenol lipids	Monoterpenoids
4517	-3.6750692690116664	-4.027059856002882	1.9252500607399945	1.573259471483087	205.06666666666666	0.3519905869912159	599-79-1	Sulfasalazine	O=C(O)c1cc(N=Nc2ccc(S(=O)(=O)Nc3ccccn3)cc2)ccc1O	Organic compounds	Organoheterocyclic compounds	Azobenzenes
4523	-4.768913809280186	-4.9312619114997265	0.7511791413759571	0.5888310347855074	205.08333333333334	0.1623481022195401	60168-88-9	Fenarimol	OC(c1ccc(Cl)cc1)(c1cncnc1)c1ccccc1Cl	Organic compounds	Benzenoids	Benzene and substituted derivatives	Diphenylmethanes
4526	-5.137217337033409	-5.046660550493447	0.3970956641611147	0.48765244387808987	205.26666666666665	-0.09055678653996146	60207-90-1	Propiconazole	CCCC1COC(Cn2cncn2)(c2ccc(Cl)cc2Cl)O1	Organic compounds	Benzenoids	Benzene and substituted derivatives	Halobenzenes
4528	-7.072312254747021	-6.267653171697481	-1.5145019945905556	-0.7098429070544061	205.03333333333336	-0.8046590830495397	60238-56-4	Chlorthiophos	CCOP(=S)(OCC)Oc1cc(Cl)c(SC)cc1Cl	Organic compounds	Organic acids and derivatives	Organic thiophosphoric acids and derivatives	Thiophosphoric acid esters
4529	-4.386611546873142	-3.775673645537674	0.50623962783758	1.117177529449587	205.05	-0.6109379013354679	60-24-2	2-Mercaptoethanol	OCCS	Organic compounds	Organosulfur compounds	Thiols	Alkylthiols
4531	-2.483359798757418	-3.5612003934294725	2.386593189561857	1.3087525876780348	205.05	1.0778405946720544	60-29-7	Diethyl ether	CCOCC	Organic compounds	Organic oxygen compounds	Organooxygen compounds	Ethers
4535	-4.962252928532614	-4.43756235902197	0.45653211612240147	0.981222685607132	205.13333333333335	-0.5246905695106436	603-35-0	Triphenylphosphine	c1ccc(P(c2ccccc2)c2ccccc2)cc1	Organic compounds	Benzenoids	Benzene and substituted derivatives	Phenylphosphines and derivatives
4538	-2.242062245125142	-3.8795771901924945	2.5292900210827565	0.8917750772784613	205.06666666666666	1.6375149450673523	60-35-5	Acetamide	CC(N)=O	Organic compounds	Organic acids and derivatives	Carboxylic acids and derivatives	Carboxylic acid derivatives
4539	-3.818811270861461	-4.07296151186973	1.7661584848638026	1.5120082370851282	205.01666666666665	0.254150241008269	60372-77-2	Ethyl-N2-dodecanoyl-L-argininate hydrochloride	CCCCCCCCCCCC(=O)NC(CCCN=C(N)N)C(=O)OCC.Cl	Organic compounds	Organic acids and derivatives	Carboxylic acids and derivatives	Amino acids, peptides, and analogues
4540	-3.2106091592798216	-3.8300714654207857	2.429174062895734	1.8097117539773966	205.31666666666666	0.6194623061409641	6041-94-7	C.I. Pigment Red 2	O=C(Nc1ccccc1)c1cc2ccccc2c(N=Nc2cc(Cl)ccc2Cl)c1O	Organic compounds	Benzenoids	Naphthalenes	Naphthalenecarboxylic acids and derivatives
4542	-4.216690336917444	-4.144753736321489	1.2407646216561288	1.3127012270826388	204.66666666666669	-0.07193660059595519	604-75-1	Oxazepam	O=C1N=C(c2ccccc2)c2cc(Cl)ccc2NC1O	Organic compounds	Organoheterocyclic compounds	Benzodiazepines	1,4-benzodiazepines
4544	-5.680897440402244	-5.823392281555991	-0.3205634693723218	-0.46305831397734715	205.0	0.14249484115374678	60-51-5	Dimethoate	CNC(=O)CSP(=S)(OC)OC	Organic compounds	Organic acids and derivatives	Organic dithiophosphoric acids and derivatives	Dithiophosphate O-esters
4549	-7.252740204184171	-7.118247528139274	-1.6719144094388938	-1.5374217461218458	205.13333333333335	-0.13449267604489723	60-57-1	Dieldrin	ClC1=C(Cl)C2(Cl)C3C4CC(C5OC45)C3C1(Cl)C2(Cl)Cl	Organic compounds	Lipids and lipid-like molecules	Prenol lipids	Monoterpenoids
4551	-4.818147318554974	-5.600760285917931	0.44224609152489053	-0.34036688083248295	205.28333333333336	0.7826129673629572	606-20-2	2,6-Dinitrotoluene	Cc1c([N+](=O)[O-])cccc1[N+](=O)[O-]	Organic compounds	Benzenoids	Benzene and substituted derivatives	Toluenes
4562	-5.391772787353453	-5.392652980325916	0.006755725720175301	0.0058755242828048265	204.88333333333335	0.0008801929724624458	608-93-5	Pentachlorobenzene	Clc1cc(Cl)c(Cl)c(Cl)c1Cl	Organic compounds	Benzenoids	Benzene and substituted derivatives	Halobenzenes
4566	-3.5463769762512185	-3.6388980077488275	1.6946811466246927	1.6021601141457715	205.1	0.09252103149760904	6104-30-9	Isobutylidene diurea	CC(C)C(NC(N)=O)NC(N)=O	Organic compounds	Organic acids and derivatives	Organic carbonic acids and derivatives	Ureas
4578	-4.681775800441622	-4.586142379346201	0.9144825233416161	1.0101159505801045	205.31666666666666	-0.09563342109542106	61260-55-7	1,6-Bis(2,2,6,6-tetramethyl-4-piperidylamino)hexane	CC1(C)CC(NCCCCCCNC2CC(C)(C)NC(C)(C)C2)CC(C)(C)N1	Organic compounds	Organoheterocyclic compounds	Piperidines	Aminopiperidines
4579	-5.496359066333096	-5.308221706715029	-0.1415958360153926	0.046541520359457	205.1	-0.1881373596180671	61295-41-8	3-(2-Methyl-3-furylthio)-4-heptanone	CCCC(=O)C(CC)Sc1ccoc1C	Organic compounds	Organosulfur compounds	Thioethers	Aryl thioethers
4583	-4.678166825161006	-4.407794591637066	0.6916017562542622	0.9619739835352675	205.28333333333336	-0.2703722335239398	613-62-7	Benzyl 2-naphthyl ether	c1ccc(COc2ccc3ccccc3c2)cc1	Organic compounds	Benzenoids	Naphthalenes
4586	-4.253564723448608	-3.9227062210470742	1.0347515867176835	1.3656101004592678	205.06666666666666	-0.33085850240153336	614-45-9	tert-Butyl perbenzoate	CC(C)(C)OOC(=O)c1ccccc1	Organic compounds	Benzenoids	Benzene and substituted derivatives	Benzoic acids and derivatives
4588	-5.067644185138953	-4.810380103256366	0.019323943560923	0.27658802253781917	205.16666666666666	-0.2572640818825871	615-50-9	2,5-Diaminotoluene sulfate	Cc1cc([NH3+])ccc1[NH3+].O=S(=O)([O-])[O-]	Organic compounds	Benzenoids	Benzene and substituted derivatives	Toluenes
4589	-5.287095968448748	-5.215213024596929	0.2109415144066548	0.282824457416849	205.2	-0.07188294385181848	615-54-3	1,2,4-Tribromobenzene	Brc1ccc(Br)c(Br)c1	Organic compounds	Benzenoids	Benzene and substituted derivatives	Halobenzenes
4593	-3.3184693454349175	-3.797641919122183	2.04009743530427	1.5609248628489572	205.06666666666666	0.4791725736872654	61597-98-6	Propanoic acid, 2-hydroxy-, (1R,2S,5R)-5-methyl-2-(1-methylethyl)cyclohexyl ester, (2S)-	CC1CCC(C(C)C)C(OC(=O)C(C)O)C1	Organic compounds	Lipids and lipid-like molecules	Prenol lipids	Monoterpenoids
4597	-3.2910052239233147	-3.6941527648800245	1.638954955139365	1.2358074100357732	205.25	0.4031475409567098	616-45-5	2-Pyrrolidinone	O=C1CCCN1	Organic compounds	Organoheterocyclic compounds	Pyrrolidines	Pyrrolidones
4604	-3.117870168833292	-3.8289344233632923	2.1053868834128835	1.3943226333361392	205.01666666666665	0.7110642545300001	61-76-7	Phenylephrine hydrochloride	CNCC(O)c1cccc(O)c1.Cl	Organic compounds	Benzenoids	Phenols	1-hydroxy-4-unsubstituted benzenoids
4605	-5.431332560988074	-3.8386148276113183	-0.42637096747125264	1.1663467650940917	205.13333333333335	-1.5927177333767557	617-84-5	Diethylformamide	CCN(C=O)CC	Organic compounds	Organic acids and derivatives	Carboxylic acids and derivatives	Carboxylic acid derivatives
4606	-4.960462003547867	-4.155329080920936	0.41679688060627773	1.2219297992856408	205.03333333333336	-0.8051329226269308	61788-32-7	Hydrogenated terphenyl	C1=CC(c2ccc(C3CC=CCC3)cc2)CCC1	Organic compounds	Benzenoids	Benzene and substituted derivatives
4607	-4.40688734662185	-4.388690279445057	1.2022469149349833	1.2204440004892445	205.25	-0.018197067176792814	61788-44-1	Styrenated phenol	CC(c1ccccc1)c1cc(C(C)c2ccccc2)c(O)c(C(C)c2ccccc2)c1	Organic compounds	Phenylpropanoids and polyketides	Diarylheptanoids	Linear diarylheptanoids
4616	-3.622235143249185	-3.70215714869044	2.129764107364622	2.0498420950561536	205.1	0.07992200544125527	61788-89-4	C18-unsatd. fatty acid dimers	CCCCCC=CCCC(CCCCCCCC(=O)O)C(CCCCCCCC)CCCCCCCCC(=O)O	Organic compounds	Lipids and lipid-like molecules	Fatty Acyls	Fatty acids and conjugates
4620	-3.848365799387962	-4.315837134679375	1.6863252076883508	1.2188538634274746	205.15	0.4674713352914135	61789-40-0	1-Propanaminium, 3-amino-N-(carboxymethyl)-N,N-dimethyl-, N-coco acyl derivs., inner salts	CCCCCCCCCCCC(=O)NCCC[N+](C)(C)CC(=O)[O-]	Organic compounds	Organic acids and derivatives	Carboxylic acids and derivatives	Amino acids, peptides, and analogues
4634	-3.4950375525903263	-3.6345618649690365	2.5516940096185743	2.4121696924771876	204.93333333333334	0.1395243123787102	61791-12-6	Cremophor EL	CCCCCCC(O)CC=CCCCCCCCOC(=O)OCCOCC(COCCOC(=O)OCCCCCCCC=CCC(O)CCCCCC)OCCOC(=O)OCCCCCCCC=CCC(O)CCCCCC	Organic compounds	Lipids and lipid-like molecules	Fatty Acyls	Fatty alcohols
4644	-4.156035847385218	-4.003474301742027	0.7686671860183342	0.921228727455065	205.36666666666665	-0.15256154564319147	61-82-5	Amitrole	Nc1nc[nH]n1	Organic compounds	Organoheterocyclic compounds	Azoles	Triazoles
4646	-2.476145741096813	-2.9745942651737205	2.6417053317735637	2.143256806360268	204.91666666666666	0.49844852407690743	61-90-5	L-Leucine	CC(C)CC(N)C(=O)O	Organic compounds	Organic acids and derivatives	Carboxylic acids and derivatives	Amino acids, peptides, and analogues
4647	-4.7086565957978825	-4.591249637915486	0.5646549412007861	0.6820619108903289	205.0	-0.11740695788239641	6190-65-4	Deethylatrazine	CC(C)Nc1nc(N)nc(Cl)n1	Organic compounds	Organoheterocyclic compounds	Triazines	Aminotriazines
4653	-6.011446506909891	-4.73309608358379	-0.49286808566879464	0.7854823310056925	204.96666666666664	-1.278350423326101	62037-80-3	Ammonium perfluoro-2-methyl-3-oxahexanoate	O=C([O-])C(F)(OC(F)(F)C(F)(F)C(F)(F)F)C(F)(F)F.[NH4+]	Organic compounds	Organic acids and derivatives	Carboxylic acids and derivatives	Alpha-halocarboxylic acids and derivatives
4659	-3.671745292836698	-4.759611726716857	1.5512831341355533	0.4634167000756598	205.11666666666665	1.087866433880159	62-23-7	4-Nitrobenzoic acid	O=C(O)c1ccc([N+](=O)[O-])cc1	Organic compounds	Benzenoids	Benzene and substituted derivatives	Benzoic acids and derivatives
4660	-3.7632297928002005	-4.045001719580296	1.4133851990083934	1.1316132729524297	205.23333333333335	0.2817719267800953	622-51-5	p-Tolylurea	Cc1ccc(NC(N)=O)cc1	Organic compounds	Benzenoids	Benzene and substituted derivatives	N-phenylureas
4664	-3.6920162005835437	-3.494133264886517	1.3878702012131725	1.5857531380622325	205.3	-0.19788293569702686	622-96-8	4-Ethyltoluene	CCc1ccc(C)cc1	Organic compounds	Benzenoids	Benzene and substituted derivatives	Toluenes
4665	-3.6796243169954925	-3.5768063971505106	1.3929159937766087	1.4957339113201769	205.16666666666666	-0.1028179198449819	622-97-9	4-Methylstyrene	C=Cc1ccc(C)cc1	Organic compounds	Benzenoids	Benzene and substituted derivatives	Styrenes
4670	-3.5459879495126514	-3.4292299930708054	1.4714836389821544	1.588241595957649	205.08333333333334	-0.11675795644184594	623-53-0	Carbonic acid, ethyl methyl ester	CCOC(=O)OC	Organic compounds	Organic acids and derivatives	Organic carbonic acids and derivatives	Carbonic acid diesters
4676	-5.490016130478068	-4.978733775433033	0.0682831466467651	0.5795654964038202	205.08333333333334	-0.5112823550450347	62476-59-9	Acifluorfen-sodium	O=C([O-])c1cc(Oc2ccc(C(F)(F)F)cc2Cl)ccc1[N+](=O)[O-].[Na+]	Organic compounds	Benzenoids	Benzene and substituted derivatives	Diphenylethers
4682	-4.653022509783526	-4.433594760671773	0.3160624298318321	0.5354901889994299	205.2	-0.21942774911175267	62-53-3	Aniline	Nc1ccccc1	Organic compounds	Benzenoids	Benzene and substituted derivatives	Aniline and substituted anilines
4685	-4.916974305146003	-4.303128909187076	0.1007850350697882	0.7146304233058627	205.11666666666665	-0.6138453959589274	625-60-5	Ethanethioic acid, S-ethyl ester	CCSC(C)=O	Organic compounds	Organic acids and derivatives	Thiocarboxylic acids and derivatives	Thioesters
4686	-5.100826715814103	-4.3874793888869155	-0.2193051152284673	0.49404222138228765	205.05	-0.7133473269271873	62-56-6	Thiourea	NC(N)=S	Organic compounds	Organosulfur compounds	Thioureas
4691	-3.976498063883961	-3.840438527324037	1.3704101394277666	1.5064696784120444	205.33333333333334	-0.13605953655992398	6259-76-3	Hexyl salicylate	CCCCCCOC(=O)c1ccccc1O	Organic compounds	Benzenoids	Benzene and substituted derivatives	Benzoic acids and derivatives
4697	-5.724807405134979	-5.419411168219398	-0.3804622972126062	-0.0750660621703284	204.93333333333334	-0.3053962369155814	62-73-7	Dichlorvos	COP(=O)(OC)OC=C(Cl)Cl	Organic compounds	Organic acids and derivatives	Organic phosphoric acids and derivatives	Phosphate esters
4698	-6.78688637399141	-4.29425555706803	-1.894557983363319	0.5980728329427817	205.15	-2.4926308169233806	62-74-8	Sodium fluoroacetate	O=C([O-])CF.[Na+]	Organic compounds	Organic acids and derivatives	Carboxylic acids and derivatives	Alpha-halocarboxylic acids and derivatives
4699	-6.89031083109047	-4.510678169807141	-2.0205922702531853	0.35904039882200356	205.41666666666666	-2.3796326612833285	62-75-9	N-Nitrosodimethylamine	CN(C)N=O	Organic compounds	Organic nitrogen compounds	Organonitrogen compounds	Organic nitroso compounds
4703	-2.860961158696678	-3.4774160523949975	2.200400832947349	1.5839459375340916	205.15	0.6164548936983194	628-02-4	Hexanamide	CCCCCC(N)=O	Organic compounds	Lipids and lipid-like molecules	Fatty Acyls	Fatty amides
4705	-2.808692476099402	-2.8390651288143833	2.764831239205104	2.734458585659895	205.11666666666665	0.030372652714981463	6284-43-1	Octadecanoic acid, 12-hydroxy-, 2,3-dihydroxypropyl ester	CCCCCCC(O)CCCCCCCCCCC(=O)OCC(O)CO	Organic compounds	Lipids and lipid-like molecules	Fatty Acyls	Fatty alcohols
4707	-3.5632844103875536	-3.9820860529784445	1.532118594888263	1.1133169493168702	204.95	0.4188016425908909	628-89-7	Ethanol, 2-(2-chloroethoxy)-	OCCOCCCl	Organic compounds	Organic oxygen compounds	Organooxygen compounds	Ethers
4708	-2.6663205026874333	-3.2476627627050676	2.4925664451119016	1.9112241859832537	205.11666666666665	0.5813422600176343	628-94-4	Adipamide	NC(=O)CCCCC(N)=O	Organic compounds	Lipids and lipid-like molecules	Fatty Acyls	Fatty amides
4709	-4.223123019097642	-5.057384891931116	0.9588976791618112	0.12463581188681457	204.93333333333334	0.8342618728334745	628-96-6	Ethylene glycol dinitrate	O=[N+]([O-])OCCO[N+](=O)[O-]	Organic compounds	Organic oxygen compounds	Organic oxoanionic compounds	Organic nitrates
4711	-2.940378771168051	-3.092044338415924	2.132150514802833	1.9804849503096236	204.86666666666665	0.15166556724787306	629-11-8	1,6-Hexanediol	OCCCCCCO	Organic compounds	Lipids and lipid-like molecules	Fatty Acyls	Fatty alcohols
4716	-4.736628038677387	-4.970047944401656	0.8884105763691439	0.6549906626030804	205.18333333333334	0.23341990572426852	62924-70-3	Flumetralin	CCN(Cc1c(F)cccc1Cl)c1c([N+](=O)[O-])cc(C(F)(F)F)cc1[N+](=O)[O-]	Organic compounds	Benzenoids	Benzene and substituted derivatives	Phenylmethylamines
4719	-2.88445231295996	-3.1926020089664577	2.381230875989487	2.0730811790931476	205.01666666666665	0.30814969600649755	629-50-5	Tridecane	CCCCCCCCCCCCC	Organic compounds	Hydrocarbons	Saturated hydrocarbons	Alkanes
4721	-2.916297657724369	-3.2332007235938667	2.381230875989487	2.064327808361548	205.16666666666666	0.3169030658694978	629-59-4	Tetradecane	CCCCCCCCCCCCCC	Organic compounds	Hydrocarbons	Saturated hydrocarbons	Alkanes
4732	-3.5520077851649616	-3.4822281277179465	1.7990769944807112	1.8688566546345347	205.26666666666665	-0.06977965744701509	629-73-2	1-Hexadecene	C=CCCCCCCCCCCCCCC	Organic compounds	Hydrocarbons	Unsaturated hydrocarbons	Unsaturated aliphatic hydrocarbons
4739	-3.9005368885502003	-4.657217732460505	1.3243844570338317	0.5677036177034447	204.93333333333334	0.7566808439103045	630-20-6	1,1,1,2-Tetrachloroethane	ClCC(Cl)(Cl)Cl	Organic compounds	Organohalogen compounds	Organochlorides
4742	-5.28742972746885	-4.830003241717316	0.1695660314415506	0.6269925215021962	204.91666666666666	-0.457426485751534	63-05-8	4-Androstene-3,17-dione	CC12CCC3C(CC=C4CC(=O)CCC43C)C1CCC2=O	Organic compounds	Lipids and lipid-like molecules	Steroids and steroid derivatives	Androstane steroids
4747	-5.658539021841462	-4.717412527129968	-0.5439380445098736	0.39718844504313544	205.0	-0.9411264947114946	6317-18-6	Methylene bis(thiocyanate)	N#CSCSC#N	Organic compounds	Organosulfur compounds	Thioacetals	Dithioacetals
4750	-4.379984318942843	-4.55911372221224	0.9236976171207957	0.7445682048862727	205.16666666666666	0.17912940326939708	63-25-2	Carbaryl	CNC(=O)Oc1cccc2ccccc12	Organic compounds	Benzenoids	Naphthalenes
4762	-3.9387374687826493	-3.9909009526009385	1.7979251067550177	1.7457616279332981	205.21666666666664	0.05216348381828917	63449-39-8	Chlorinated paraffins	CCCC(Cl)CCCC(Cl)CCC(Cl)CCC(Cl)CCC(Cl)CCCC(Cl)CCC	Organic compounds	Organohalogen compounds	Organochlorides
4766	-6.309011212510737	-4.557429412837279	-1.01572823048988	0.7358535741764529	205.23333333333335	-1.751581799673458	634-93-5	2,4,6-Trichloroaniline	Nc1c(Cl)cc(Cl)cc1Cl	Organic compounds	Benzenoids	Benzene and substituted derivatives	Aniline and substituted anilines
4772	-3.380876134513165	-3.7166125906565903	2.2061205191264768	1.8703840625974473	205.06666666666666	0.3357364561434255	6358-31-2	C.I. Pigment Yellow 74	COc1cc([N+](=O)[O-])ccc1NN=C(C(C)=O)C(=O)Nc1ccccc1OC	Organic compounds	Benzenoids	Benzene and substituted derivatives	Nitrobenzenes
4774	-3.2537566843752375	-3.355174485643073	2.5641773814846798	2.4627595755235117	205.18333333333334	0.10141780126783573	6358-37-8	Butanamide, 2,2'-[(3,3'-dichloro[1,1'-biphenyl]-4,4'-diyl)bis(2,1-diazenediyl)]bis[N-(4-methylphenyl)-3-oxo-	CC(=O)C(=NNc1ccc(-c2ccc(NN=C(C(C)=O)C(=O)Nc3ccc(C)cc3)c(Cl)c2)cc1Cl)C(=O)Nc1ccc(C)cc1	Organic compounds	Benzenoids	Benzene and substituted derivatives	Biphenyls and derivatives
4777	-3.3144785946444615	-3.350749385038862	2.4845198994061057	2.4482491103632325	205.15	0.03627079039440062	6358-85-6	C.I. Pigment Yellow 12	CC(=O)C(=NNc1ccc(-c2ccc(NN=C(C(C)=O)C(=O)Nc3ccccc3)c(Cl)c2)cc1Cl)C(=O)Nc1ccccc1	Organic compounds	Benzenoids	Benzene and substituted derivatives	Biphenyls and derivatives
4779	-3.53649470830724	-4.409490154534512	1.4935217852594782	0.6205263451305362	205.18333333333334	0.872995446227272	636-21-5	2-Methylaniline hydrochloride	Cc1ccccc1N.Cl	Organic compounds	Benzenoids	Benzene and substituted derivatives	Toluenes
4786	-3.4757278448269076	-4.812389686130009	1.909345510348805	0.5726836639462637	204.96666666666664	1.3366618413031017	637-07-0	Clofibrate	CCOC(=O)C(C)(C)Oc1ccc(Cl)cc1	Organic compounds	Benzenoids	Benzene and substituted derivatives	Phenoxyacetic acid derivatives
4790	-3.4367279812007387	-3.5477034868133948	1.5726251660927322	1.4616496555932037	205.1	0.11097550561265601	637-92-3	Ethyl T-butyl ether	CCOC(C)(C)C	Organic compounds	Organic oxygen compounds	Organooxygen compounds	Ethers
4792	-2.5364561783143547	-3.0358841011688513	2.709362361965075	2.2099344413781967	205.13333333333335	0.49942792285449666	6381-77-7	Sodium erythorbate (1:1)	O=C1OC(C(O)CO)C([O-])C1=O.[Na+]	Organic compounds	Organoheterocyclic compounds	Lactones	Gamma butyrolactones
4805	-3.368175896020509	-4.143940050093461	2.4291740628957346	1.6534099114090755	204.93333333333334	0.7757641540729519	6410-41-9	C.I. Pigment Red 5	CCN(CC)S(=O)(=O)c1ccc(OC)c(N=Nc2c(O)c(C(=O)Nc3cc(Cl)c(OC)cc3OC)cc3ccccc23)c1	Organic compounds	Benzenoids	Naphthalenes	Naphthalenecarboxylic acids and derivatives
4816	-3.9684765703183915	-4.11692537430391	1.6232156396475734	1.4747668393942908	205.15	0.1484488039855183	6422-86-2	Bis(2-ethylhexyl) terephthalate	CCCCC(CC)COC(=O)c1ccc(C(=O)OCC(CC)CCCC)cc1	Organic compounds	Benzenoids	Benzene and substituted derivatives	Benzoic acids and derivatives
4817	-4.372479228521785	-4.220418804341735	1.015506453834883	1.167566881580433	204.85	-0.15206042418004984	6425-39-4	4,4'-(Oxydiethylene)bis(morpholine)	C1CN(CCOCCN2CCOCC2)CCO1	Organic compounds	Organoheterocyclic compounds	Oxazinanes	Morpholines
4824	-4.681889731880634	-4.749240530549124	0.7687226765603287	0.7013718688263647	205.03333333333336	0.06735079866848981	64359-81-5	4,5-Dichloro-2-octyl-3(2H)-isothiazolone	CCCCCCCCn1sc(Cl)c(Cl)c1=O	Organic compounds	Organohalogen compounds	Aryl halides	Aryl chlorides
4834	-3.2006757243562887	-3.5405079930027368	2.4291740628957346	2.0893417929673066	205.3	0.3398322686464481	6448-95-9	C.I. Pigment Red 22	Cc1ccc([N+](=O)[O-])cc1N=Nc1c(O)c(C(=O)Nc2ccccc2)cc2ccccc12	Organic compounds	Benzenoids	Naphthalenes	Naphthalenecarboxylic acids and derivatives
4837	-3.7995285823102045	-3.6930524404707974	1.0701665288175986	1.1766426676843555	205.13333333333335	-0.10647614183940712	646-06-0	1,3-Dioxolane	C1COCO1	Organic compounds	Organoheterocyclic compounds	Dioxolanes	1,3-dioxolanes
4840	-5.242395150482181	-5.293269875475974	0.3123398584156911	0.26146513602791943	204.9	0.05087472499379331	64628-44-0	Triflumuron	O=C(NC(=O)c1ccccc1Cl)Nc1ccc(OC(F)(F)F)cc1	Organic compounds	Benzenoids	Benzene and substituted derivatives	N-phenylureas
4847	-3.33598350818541	-3.5877506517354307	2.327601527076616	2.0758343834153026	205.33333333333334	0.25176714355002083	6471-50-7	2-Naphthalenecarboxamide, 4-[(4-chloro-2-nitrophenyl)azo]-3-hydroxy-N-(2-methylphenyl)-	Cc1ccccc1NC(=O)c1cc2ccccc2c(N=Nc2ccc(Cl)cc2[N+](=O)[O-])c1O	Organic compounds	Benzenoids	Naphthalenes	Naphthalenecarboxylic acids and derivatives
4916	-4.208398970607624	-3.2267522920453287	0.7269974402512139	1.7086441197318376	204.9666666666667	-0.9816466785622957	64742-49-0	Naphtha, petroleum, hydrotreated light	CCCC(C)C	Organic compounds	Hydrocarbons	Saturated hydrocarbons	Alkanes
4933	-4.587630132994332	-4.487741723343312	0.9735917387269932	1.0734801561867733	205.18333333333334	-0.09988840965101975	647-42-7	6:2 Fluorotelomer alcohol	OCCC(F)(F)C(F)(F)C(F)(F)C(F)(F)C(F)(F)C(F)(F)F	Organic compounds	Organohalogen compounds	Alkyl halides	Alkyl fluorides
4951	-4.6158634782000885	-4.547347778367149	0.7880356714300344	0.8565513776388045	204.8	-0.0685156998329397	64742-95-6	Light aromatic solvent naphtha (petroleum)	O=C(O)c1cc(F)c(Br)cc1Cl	Organic compounds	Benzenoids	Benzene and substituted derivatives	Benzoic acids and derivatives
4963	-5.730887576000494	-4.591798408300949	-0.0720941992125639	1.0669949651154855	205.13333333333335	-1.1390891676995443	648917-13-9	AVE2865	O=C(NC(=O)c1cc(F)c(F)cc1Cl)Nc1cc(F)ccc1N1CCC(C(=O)O)CC1	Organic compounds	Benzenoids	Benzene and substituted derivatives	N-phenylureas
4964	-4.21291339321193	-4.882251961240681	1.3407014526567318	0.6713628917615428	205.36666666666665	0.6693385680287509	64902-72-3	Chlorsulfuron	COc1nc(C)nc(NC(=O)NS(=O)(=O)c2ccccc2Cl)n1	Organic compounds	Organic nitrogen compounds	Organonitrogen compounds	Sulfonylureas
4976	-4.171846749575562	-4.24753401213659	1.3445418516144987	1.2688545989356137	205.23333333333335	0.07568726256102831	65140-91-2	Calcium (3,5-di-tert-butyl-4-hydroxybenzyl monoethyl phosphonate)	CCOP(=O)([O-])Cc1cc(C(C)(C)C)c(O)c(C(C)(C)C)c1.CCOP(=O)([O-])Cc1cc(C(C)(C)C)c(O)c(C(C)(C)C)c1.[Ca+2]	Organic compounds	Benzenoids	Benzene and substituted derivatives	Phenylpropanes
4983	-4.73389472751006	-4.871242576851321	0.9915595119234336	0.8542116619803195	205.06666666666666	0.13734784934126143	65277-42-1	Ketoconazole	CC(=O)N1CCN(c2ccc(OCC3COC(Cn4ccnc4)(c4ccc(Cl)cc4Cl)O3)cc2)CC1	Organic compounds	Organoheterocyclic compounds	Diazinanes	Piperazines
4990	-3.6839371378269115	-3.9074058455375096	1.6590142706590172	1.435545561698136	205.0	0.22346870771059812	65405-77-8	(3Z)-Hex-3-en-1-yl salicylate	CCC=CCCOC(=O)c1ccccc1O	Organic compounds	Benzenoids	Benzene and substituted derivatives	Benzoic acids and derivatives
4996	-2.8004479536233013	-2.7642262094759893	2.364469712477656	2.400691457078597	205.4	-0.03622174414731205	657-27-2	L-(+)-Lysine monohydrochloride	Cl.NCCCCC(N)C(=O)O	Organic compounds	Organic acids and derivatives	Carboxylic acids and derivatives	Amino acids, peptides, and analogues
5028	-3.9844440314355034	-3.9632617627227256	1.31476244740814	1.3359447103453823	205.08333333333334	-0.02118226871277784	66069-34-9	(2R-(2alpha,3Z,5alpha))-3-(2-Hydroxyethylidene)-7-oxo-4-oxa-1- azabicyclo(3.2.0)heptane-2-carboxylic acid, compound with tert-butylamine (1:1)	CC(C)(C)N.O=C(O)C1/C(=C/CO)OC2CC(=O)N21	Organic compounds	Organic acids and derivatives	Carboxylic acids and derivatives	Amino acids, peptides, and analogues
5029	-3.9826928031717572	-4.053015385968422	1.4001541917395235	1.3298316065995444	205.1	0.0703225827966647	6-60-7	Picloram	Nc1c(Cl)c(Cl)nc(C(=O)O)c1Cl	Organic compounds	Organoheterocyclic compounds	Pyridines and derivatives	Pyridinecarboxylic acids and derivatives
5036	-2.9401437402306407	-3.3262036499281313	2.573884407703638	2.187824495661402	205.13333333333335	0.3860599096974906	661-19-8	1-Docosanol	CCCCCCCCCCCCCCCCCCCCCCO	Organic compounds	Lipids and lipid-like molecules	Fatty Acyls	Fatty alcohols
5037	-4.582838126113651	-4.048644511165502	0.6377615352000616	1.1719551486513402	205.18333333333334	-0.5341936149481485	66215-27-8	Cyromazine	Nc1nc(N)nc(NC2CC2)n1	Organic compounds	Organoheterocyclic compounds	Triazines	Aminotriazines
5040	-4.616348429788658	-5.043115851163288	0.8372603622361942	0.41049295331901725	205.1	0.4267674213746293	66246-88-6	Penconazole	CCCC(Cn1cncn1)c1ccc(Cl)cc1Cl	Organic compounds	Benzenoids	Benzene and substituted derivatives	Halobenzenes
5045	-3.996738227232188	-4.940087337125591	1.5128862834143366	0.5695371917767398	205.11666666666665	0.9433491098934028	66332-96-5	Flutolanil	CC(C)Oc1cccc(NC(=O)c2ccccc2C(F)(F)F)c1	Organic compounds	Benzenoids	Benzene and substituted derivatives	Anilides
5053	-5.58982076340913	-5.536268315777712	-0.031375008546559	0.022177442764289387	205.01666666666665	-0.053552447631417976	66441-23-4	Fenoxaprop-ethyl	CCOC(=O)C(C)Oc1ccc(Oc2nc3ccc(Cl)cc3o2)cc1	Organic compounds	Benzenoids	Benzene and substituted derivatives	2-phenoxypropionic acid esters
5060	-3.9566157971883116	-4.480387897972845	1.2259158307775646	0.7021437365950931	205.0	0.5237721007845333	6674-22-2	1,8-Diazabicyclo[5.4.0]undec-7-ene	C1CCC2=NCCCN2CC1	Organic compounds	Organoheterocyclic compounds	Azepanes
5065	-5.9826793914580945	-5.402766015159244	-0.1598486032095058	0.4200647653849015	205.01666666666665	-0.5799133762988502	66841-25-6	Tralomethrin	CC1(C)C(C(=O)OC(C#N)c2cccc(Oc3ccccc3)c2)C1C(Br)C(Br)(Br)Br	Organic compounds	Lipids and lipid-like molecules	Fatty Acyls	Fatty acid esters
5067	-3.878882200761307	-4.826069277940161	1.6530218612438499	0.705834787721864	205.23333333333335	0.947187077178854	668981-02-0	CP-863187	CC(C)c1nnc2ccc(-c3ocnc3-c3cc(F)ccc3F)cn12	Organic compounds	Organoheterocyclic compounds	Azoles	Oxazoles
5075	-3.805393976151077	-4.475194328259483	1.971784814301157	1.3019844749467437	205.13333333333335	0.6698003521084059	67075-37-0	Anthra[2,1,9-def:6,5,10-d'e'f']diisoquinoline-1,3,8,10(2H,9H)-tetrone, 2,9-bis(2-phenylethyl)-	O=C1c2ccc3c4ccc5c6c(ccc(c7ccc(c2c37)C(=O)N1CCc1ccccc1)c64)C(=O)N(CCc1ccccc1)C5=O	Organic compounds	Benzenoids	Phenanthrenes and derivatives
5077	-3.6584186087721897	-4.126852159044357	1.7573674452773864	1.288933893539173	205.03333333333336	0.46843355027216704	67124-09-8	1-(tert-Dodecylthio)-2-propanol	CC(O)CSCCCCCCCCC(C)(C)C	Organic compounds	Organic oxygen compounds	Organooxygen compounds	Alcohols and polyols
5078	-4.313552699644649	-4.852560519475903	1.1301091859803694	0.5911013747441569	205.18333333333334	0.5390078198312533	67129-08-2	Metazachlor	Cc1cccc(C)c1N(Cn1cccn1)C(=O)CCl	Organic compounds	Benzenoids	Benzene and substituted derivatives	Anilides
5081	-3.8610827557958296	-4.055510899232766	1.5157842422981895	1.3213560868306469	205.31666666666666	0.19442814343693682	67-20-9	Nitrofurantoin	O=c1[nH]c(O)cn1N=Cc1ccc([N+](=O)[O-])o1	Organic compounds	Organoheterocyclic compounds	Furans	Nitrofurans
5091	-3.90842824527826	-3.627899722202875	1.1923247241730777	1.4728532454210133	205.5	-0.2805285230753851	67-47-0	5-(Hydroxymethyl)-2-furfural	O=Cc1ccc(CO)o1	Organic compounds	Organic oxygen compounds	Organooxygen compounds	Carbonyl compounds
5092	-3.2757324234254854	-3.960162462833069	1.7420227478367636	1.0575927067313768	204.93333333333334	0.6844300394075837	67-48-1	Choline chloride	C[N+](C)(C)CCO.[Cl-]	Organic compounds	Organic nitrogen compounds	Organonitrogen compounds	Quaternary ammonium salts
5093	-5.709495769194688	-4.825921959214174	-0.0153444037632133	0.8682294224728866	205.2	-0.8835738099805139	67485-29-4	Hydramethylnon	CC1(C)CN=C(NN=C(C=Cc2ccc(C(F)(F)F)cc2)C=Cc2ccc(C(F)(F)F)cc2)NC1	Organic compounds	Benzenoids	Benzene and substituted derivatives	Trifluoromethylbenzenes
5096	-2.2094418078230977	-3.4015404988304816	2.296277808261244	1.1041791227646454	205.03333333333336	1.1920986910073839	67-56-1	Methanol	CO	Organic compounds	Organic oxygen compounds	Organooxygen compounds	Alcohols and polyols
5097	-5.613960344706501	-4.534060767265069	-0.1318159590690897	0.9480836189589393	205.35	-1.0798995774414326	67564-91-4	(2R,6S)-Fenpropimorph	CC(Cc1ccc(C(C)(C)C)cc1)CN1CC(C)OC(C)C1	Organic compounds	Benzenoids	Benzene and substituted derivatives	Phenylpropanes
5102	-3.2737245794115766	-3.0049628453130337	1.505120986838422	1.7738827138790882	204.96666666666664	-0.26876173409854287	67-63-0	Isopropanol	CC(C)O	Organic compounds	Organic oxygen compounds	Organooxygen compounds	Alcohols and polyols
5104	-2.414731837229464	-3.3636716762714207	2.3492947704625733	1.4003549318746342	205.15	0.9489398390419566	67-64-1	Acetone	CC(C)=O	Organic compounds	Organic oxygen compounds	Organooxygen compounds	Carbonyl compounds
5106	-4.508543875240152	-4.294840885759657	0.5683804234213863	0.7820834253256816	205.08333333333334	-0.2137029894804945	67-66-3	Chloroform	ClC(Cl)Cl	Organic compounds	Organohalogen compounds	Alkyl halides	Halomethanes
5109	-1.807525698377941	-4.127209469623458	3.0853254763327804	0.7656417001326404	205.1	2.3196837712455167	67-68-5	Dimethyl sulfoxide	CS(C)=O	Organic compounds	Organosulfur compounds	Sulfoxides
5123	-5.670276107954032	-4.571996760662645	-0.296004464678052	0.802274886371731	205.26666666666665	-1.0982793472913865	67-72-1	Hexachloroethane	ClC(Cl)(Cl)C(Cl)(Cl)Cl	Organic compounds	Organohalogen compounds	Organochlorides
5126	-5.286066561021287	-4.915515278266804	0.2898956240219295	0.6604468981600224	204.75	-0.3705512827544828	67747-09-5	Prochloraz	CCCN(CCOc1c(Cl)cc(Cl)cc1Cl)C(=O)n1ccnc1	Organic compounds	Benzenoids	Phenol ethers
5140	-4.134519208832473	-4.305069854120182	1.919801153656423	1.7492504909564128	204.93333333333334	0.17055064528770902	67786-25-8	Tetrasodium 4,4'-bis(4-(4-sulfophenylamino)-6-(bis(2-hydroxypropyl)amino)-s-triazin-2-yl)amino-2,2-stilbenedisulfonate	CC(O)CN(CC(C)O)c1nc(Nc2ccc(S(=O)(=O)[O-])cc2)nc(Nc2ccc(C=Cc3ccc(Nc4nc(Nc5ccc(S(=O)(=O)[O-])cc5)nc(N(CC(C)O)CC(C)O)n4)cc3S(=O)(=O)[O-])c(S(=O)(=O)[O-])c2)n1.[Na+].[Na+].[Na+].[Na+]	Organic compounds	Phenylpropanoids and polyketides	Stilbenes	Sulfonated stilbenes
5144	-4.193109629726783	-4.328610613052393	1.430997062374337	1.29549608016861	204.96666666666664	0.13550098332560978	67828-72-2	C.I. Pigment Red 52, strontium salt	Cc1cc(N=Nc2c(O)c(C(=O)[O-])cc3ccccc23)c(S(=O)(=O)[O-])cc1Cl.[Sr+2]	Organic compounds	Benzenoids	Naphthalenes	Naphthalenecarboxylic acids and derivatives
5145	-4.446865012117938	-4.828574633475578	1.2197605927414197	0.8380509682669507	205.03333333333336	0.38170962135764075	678-39-7	8:2 Fluorotelomer alcohol	OCCC(F)(F)C(F)(F)C(F)(F)C(F)(F)C(F)(F)C(F)(F)C(F)(F)C(F)(F)F	Organic compounds	Organohalogen compounds	Alkyl halides	Alkyl fluorides
5172	-3.335022998844829	-3.472619900924213	2.4291740628957337	2.2915771650505916	205.25	0.1375969020793839	67990-05-0	2-Naphthalenecarboxamide, N-(5-chloro-2-methoxyphenyl)-3-hydroxy-4-[[2-methoxy-5-[(phenylamino)carbonyl]phenyl]azo]-	COc1ccc(C(=O)Nc2ccccc2)cc1N=Nc1c(O)c(C(=O)Nc2cc(Cl)ccc2OC)cc2ccccc12	Organic compounds	Benzenoids	Naphthalenes	Naphthalenecarboxylic acids and derivatives
5185	-5.651964439049582	-4.972875738404266	-0.39861673975841	0.2804719698104717	205.08333333333334	-0.6790887006453161	680-31-9	Hexamethylphosphoramide	CN(C)P(=O)(N(C)C)N(C)C	Organic compounds	Organic acids and derivatives	Organic phosphoric acids and derivatives	Organic phosphoramides
5192	-5.162119182614705	-4.982235531761222	0.3670467157682298	0.5469303664101453	204.96666666666664	-0.17988365085348335	68049-83-2	Azafenidin	C#CCOc1cc(-n2nc3n(c2=O)CCCC3)c(Cl)cc1Cl	Organic compounds	Organoheterocyclic compounds	Azoles	Triazoles
5199	-5.819970986952174	-5.577234448443308	-0.1668974696516604	0.07583906326395305	205.1	-0.24273653850886578	68085-85-8	alpha-Cyhalothrin	CC1(C)C(C=C(Cl)C(F)(F)F)C1C(=O)OC(C#N)c1cccc(Oc2ccccc2)c1	Organic compounds	Lipids and lipid-like molecules	Fatty Acyls	Fatty acid esters
5206	-3.3007756010102702	-4.18062392361102	1.5631120694267056	0.6832637384510535	204.98333333333335	0.8798483226007501	68-12-2	N,N-Dimethylformamide	CN(C)C=O	Organic compounds	Organic acids and derivatives	Carboxylic acids and derivatives	Carboxylic acid derivatives
5221	-2.586643158225421	-3.729021930369948	3.021172019182773	1.8787932558566716	205.0	1.1423787721445273	68134-22-5	Butanamide, N-(2,3-dihydro-2-oxo-1H-benzimidazol-5-yl)-3-oxo-2-[2-[2-(trifluoromethyl)phenyl]diazenyl]-	CC(=O)C(=NNc1ccccc1C(F)(F)F)C(=O)Nc1ccc2[nH]c(=O)[nH]c2c1	Organic compounds	Benzenoids	Benzene and substituted derivatives	Trifluoromethylbenzenes
5232	-4.441592195456133	-4.304182864250619	0.9523075107078883	1.0897168309883134	205.06666666666666	-0.13740933120551446	68157-60-8	Forchlorfenuron	O=C(Nc1ccccc1)Nc1ccnc(Cl)c1	Organic compounds	Benzenoids	Benzene and substituted derivatives	N-phenylureas
5236	-5.782311218939619	-4.435904198757077	-0.1207143149775441	1.2256927140534695	204.95	-1.346407020182542	6818-37-7	2,2'-({3-[(2-Hydroxyethyl)(octadecyl)amino]propyl}azanediyl)di(ethan-1-ol)--hydrogen fluoride (1/2)	CCCCCCCCCCCCCCCCCCN(CCO)CCCN(CCO)CCO.F.F	Organic compounds	Organic nitrogen compounds	Organonitrogen compounds	Amines
5261	-3.7179773825645652	-3.9145776679157436	1.613054921221443	1.4164546342806328	205.2	0.19660028535117835	682-09-7	2,2-Bis[(prop-2-en-1-yloxy)methyl]butan-1-ol	C=CCOCC(CC)(CO)COCC=C	Organic compounds	Organic oxygen compounds	Organooxygen compounds	Ethers
5262	-3.9504269364128057	-3.7985980514488737	1.2907209259988934	1.442549813694327	204.93333333333334	-0.151828884963932	682-11-1	2-Allyloxymethyl-2-ethylpropanediol	C=CCOCC(CC)(CO)CO	Organic compounds	Organic oxygen compounds	Organooxygen compounds	Ethers
5267	-3.3581401096604973	-3.4673537072714624	2.393930628808081	2.28471702472099	205.11666666666665	0.10921359761096516	68227-78-1	2-Naphthalenecarboxamide, N-(5-chloro-2-methylphenyl)-3-hydroxy-4-[[2-methoxy-5-[(phenylamino)carbonyl]phenyl]azo]-	COc1ccc(C(=O)Nc2ccccc2)cc1N=Nc1c(O)c(C(=O)Nc2cc(Cl)ccc2C)cc2ccccc12	Organic compounds	Benzenoids	Naphthalenes	Naphthalenecarboxylic acids and derivatives
5269	-3.685151354713786	-3.6475554251009195	2.281378018209541	2.318973952175265	205.16666666666666	-0.03759592961286673	68259-05-2	Benzoic acid, 3,3'-[(2,5-dimethyl-1,4-phenylene)bis[iminocarbonyl(2-hydroxy-3,1-naphthalenediyl)-2,1-diazenediyl]]bis[4-methyl-, 1,1'-bis(2-chloroethyl) ester	Cc1ccc(C(=O)OCCCl)cc1N=Nc1c(O)c(C(=O)Nc2cc(C)c(NC(=O)c3cc4ccccc4c(N=Nc4cc(C(=O)OCCCl)ccc4C)c3O)cc2C)cc2ccccc12	Organic compounds	Benzenoids	Naphthalenes	Naphthalenecarboxylic acids and derivatives
5286	-5.131953412823548	-5.449946807852512	0.5058304165734697	0.18783701833606417	204.96666666666664	0.31799339502896373	68359-37-5	Cyfluthrin	CC1(C)C(C=C(Cl)Cl)C1C(=O)OC(C#N)c1ccc(F)c(Oc2ccccc2)c1	Organic compounds	Lipids and lipid-like molecules	Fatty Acyls	Fatty acid esters
5303	-4.2838616094479045	-3.952748219776693	1.1792052856002722	1.510318673707636	204.95	-0.3311133896712115	68411-27-8	Benzoic acid, C12-15-alkyl esters	CCCCCCCCCCCCOC(=O)c1ccccc1	Organic compounds	Benzenoids	Benzene and substituted derivatives	Benzoic acids and derivatives
5311	-3.0447022453044332	-3.676712535496872	2.2481959297135923	1.616185644560153	205.2	0.6320102901924387	68412-04-4	1,6-Octadiene, 7-methyl-3-methylene-, acetylated	C=CC(CCC=C(C)C)COC(C)=O	Organic compounds	Lipids and lipid-like molecules	Prenol lipids	Monoterpenoids
5329	-3.4322339358634246	-5.1207351623417985	2.2061205191264768	0.5176192914240108	204.95	1.6885012264783739	68425-15-0	Polysulfides, di-tert-dodecyl	CC(C(C)(C)C)C(C)(C)C(C)(C)SSSC(C)(C)C(C)(C)C(C)C(C)(C)C	Organic compounds	Organosulfur compounds	Organic trisulfides
5352	-3.4693692258383293	-3.7629772136330373	1.9876219841124527	1.6940140009236848	205.06666666666666	0.293607987794708	6846-50-0	2,2,4-Trimethyl-1,3-pentanediol diisobutyrate	CC(C)C(=O)OCC(C)(C)C(OC(=O)C(C)C)C(C)C	Organic compounds	Organic acids and derivatives	Carboxylic acids and derivatives	Dicarboxylic acids and derivatives
5367	-4.085651562253998	-3.189172762852443	0.7725907924613394	1.6690695880415796	205.11666666666665	-0.8964787994015553	68476-55-1	Hydrocarbons, C5-rich	CCCCC	Organic compounds	Hydrocarbons	Saturated hydrocarbons	Alkanes
5393	-4.443389135562954	-4.0261361097093396	1.1230165347037242	1.5402695537679434	205.25	-0.417253025853614	68515-40-2	1,2-Benzenedicarboxylic acid, benzyl C7-9-branched and linear alkyl esters	CCCCCCCCOC(=O)c1ccccc1C(=O)OCc1ccccc1	Organic compounds	Benzenoids	Benzene and substituted derivatives	Benzoic acids and derivatives
5404	-2.8789562812230844	-3.510464120334111	2.0461597661503066	1.4146519262798256	205.1	0.6315078391110265	68526-52-3	C6 alkenes	CCC=CCC	Organic compounds	Hydrocarbons	Unsaturated hydrocarbons	Unsaturated aliphatic hydrocarbons
5405	-3.290484822489953	-3.487342692676145	1.810722483939119	1.6138646185042789	204.78333333333333	0.1968578701861916	68526-55-6	Alkenes, C8-10, C9-rich	C=CCCCCCCC	Organic compounds	Hydrocarbons	Unsaturated hydrocarbons	Unsaturated aliphatic hydrocarbons
5406	-3.953718745144368	-3.4453215303043203	1.180579514330587	1.6889767322714202	204.9	-0.5083972148400475	68526-56-7	Alkenes, C9-?11, C10-?rich	C=CC=CCCC=CCC	Organic compounds	Hydrocarbons	Unsaturated hydrocarbons	Olefins
5421	-3.6484324508719297	-3.5433794644556373	2.321720018797737	2.4267730055425583	205.11666666666665	-0.10505298641629235	68541-50-4	Trimethylolpropane triisostearate	CCC(COC(=O)CCCCCCCCCCCCCCC(C)C)(COC(=O)CCCCCCCCCCCCCCC(C)C)COC(=O)CCCCCCCCCCCCCCC(C)C	Organic compounds	Organic acids and derivatives	Carboxylic acids and derivatives	Tricarboxylic acids and derivatives
5426	-2.844511169932268	-3.459783659559536	2.42117201901718	1.8058995277372045	205.23333333333335	0.6152724896272681	68551-19-9	Alkanes, C12-14-iso-	CCCCCCCCCCC(C)C	Organic compounds	Hydrocarbons	Saturated hydrocarbons	Alkanes
5458	-5.007083554218405	-4.423238500659883	0.7861478928381157	1.3699929560200155	204.91666666666666	-0.5838450535585222	68607-24-9	Quaternary ammonium compounds, C20-22-alkyltrimethyl, chlorides	CCCCCCCCCCCCCCCCCCCCCC[N+](C)(C)CCCCCCCCCCCCCCCCCCC.[Cl-]	Organic compounds	Organic nitrogen compounds	Organonitrogen compounds	Quaternary ammonium salts
5472	-3.288824919822546	-3.381035390847386	2.548500842327784	2.4562903667318645	205.1	0.0922104710248397	68610-86-6	C.I. Pigment Yellow 127	COc1ccccc1NC(=O)C(=NNc1ccc(-c2ccc(NN=C(C(C)=O)C(=O)Nc3ccc(C)cc3C)c(Cl)c2)cc1Cl)C(C)=O	Organic compounds	Benzenoids	Benzene and substituted derivatives	Biphenyls and derivatives
5477	-3.8147844530103483	-4.071946193082347	1.5475999928263011	1.2904382479677114	205.05	0.25716174007199877	686-31-7	Hexaneperoxoic acid, 2-ethyl-, 1,1-dimethylpropyl ester	CCCCC(CC)C(=O)OOC(C)(C)CC	Organic compounds	Organic acids and derivatives	Carboxylic acids and derivatives	Peroxycarboxylic acids and derivatives
5478	-5.503485022573681	-4.540076610534909	-0.1261441604888889	0.8372642596224134	205.1	-0.9634084120387723	6864-37-5	Bis(4-amino-3-methylcyclohexyl)methane	CC1CC(CC2CCC(N)C(C)C2)CCC1N	Organic compounds	Organic nitrogen compounds	Organonitrogen compounds	Cyclohexylamines
5484	-2.8706694379045072	-3.5000437654615566	2.5804350959528213	1.951060762808065	204.98333333333335	0.6293743275570494	68649-11-6	1-Decene, dimer, hydrogenated	CCCCCCCCC(C)C(C)CCCCCCCC	Organic compounds	Hydrocarbons	Saturated hydrocarbons	Alkanes
5492	-5.0133248253757845	-5.145093947392677	0.5254398755861903	0.3936707619085973	205.05	0.13176912201689284	68694-11-1	Triflumizole	CCCOCC(=Nc1ccc(Cl)cc1C(F)(F)F)n1ccnc1	Organic compounds	Benzenoids	Benzene and substituted derivatives	Trifluoromethylbenzenes
5511	-4.868630719013503	-5.464625665492069	0.6946284160469189	0.09863347259306544	205.0	0.5959949464785659	688046-61-9	Pyriofenone	COc1cc(C)c(C(=O)c2c(OC)ncc(Cl)c2C)c(OC)c1OC	Organic compounds	Organic oxygen compounds	Organooxygen compounds	Carbonyl compounds
5516	-4.655392423850424	-3.784504318811501	0.3622793599358038	1.2331674606829899	205.08333333333334	-0.8708881050389232	68815-51-0	9-Octadecenoic acid (9Z)-, reaction products with 2-[(2-aminoethyl)amino]ethanol	CCCCCCCCC=CCCCCCCCC(=O)O.NCCNCCO	Organic compounds	Lipids and lipid-like molecules	Fatty Acyls	Fatty acids and conjugates
5521	-4.245114089200724	-3.5973447459750467	1.052221765334738	1.6999911112820765	205.2	-0.6477693432256775	688-84-6	2-Ethylhexyl 2-methyl-2-propenoate	C=C(C)C(=O)OCC(CC)CCCC	Organic compounds	Organic acids and derivatives	Carboxylic acids and derivatives	Carboxylic acid derivatives
5546	-3.6075486440778923	-3.5891918919553722	2.2674599217196185	2.285816676315216	204.96666666666664	-0.01835675212252008	68921-42-6	FD&C Blue No.1 aluminum lake	CCN(Cc1cccc(S(=O)(=O)[O-])c1)c1ccc(C(=C2C=CC(=[N+](CC)Cc3cccc(S(=O)(=O)[O-])c3)C=C2)c2ccccc2S(=O)(=O)[O-])cc1.CCN(Cc1cccc(S(=O)(=O)[O-])c1)c1ccc(C(=C2C=CC(=[N+](CC)Cc3cccc(S(=O)(=O)[O-])c3)C=C2)c2ccccc2S(=O)(=O)[O-])cc1.CCN(Cc1cccc(S(=O)(=O)[O-])c1)c1ccc(C(=C2C=CC(=[N+](CC)Cc3cccc(S(=O)(=O)[O-])c3)C=C2)c2ccccc2S(=O)(=O)[O-])cc1.[Al+3].[Al+3]	Organic compounds	Benzenoids	Benzene and substituted derivatives	Phenylmethylamines
5553	-4.561800948691671	-4.524441499112369	1.093847386601578	1.131206842297757	205.1	-0.03735944957930215	68937-41-7	Triphenyl phosphates isopropylated	CC(C)c1ccc(OP(=O)(Oc2ccc(C(C)C)cc2)Oc2ccc(C(C)C)cc2)cc1	Organic compounds	Organic acids and derivatives	Organic phosphoric acids and derivatives	Phosphate esters
5556	-4.407629292466861	-4.229056034101195	0.9071224812481828	1.0856957341741063	204.98333333333335	-0.17857325836566673	68937-96-2	Di-tert-butyl polysulfides	CC(C)(C)CSSCC(C)(C)C	Organic compounds	Organosulfur compounds	Organic disulfides	Dialkyldisulfides
5564	-3.965654967751616	-3.7493797597756755	1.5235776758464608	1.7398528873149952	205.16666666666666	-0.21627520797594046	68955-19-1	Sulfuric acid, mono-C12-18-alkyl esters, sodium salts	CCCCCCCCCCCCCCCOS(=O)(=O)[O-].[Na+]	Organic compounds	Organic acids and derivatives	Organic sulfuric acids and derivatives	Sulfuric acid esters
5565	-3.6956000881023363	-3.8504555832164065	1.83143402134489	1.6765785277222616	205.06666666666666	0.15485549511407015	68955-20-4	Sulfuric acid, mono-C16-18-alkyl esters, sodium salts	CCCCCCCCCCCCCCCCCOS(=O)(=O)[O-].[Na+]	Organic compounds	Organic acids and derivatives	Organic sulfuric acids and derivatives	Sulfuric acid esters
5581	-4.2379730910665705	-4.193085082329911	1.854486477507206	1.8993744789089462	205.06666666666666	-0.04488800873665966	68971-49-3	Fluorescent brightener 264	O=S(=O)([O-])c1ccc(S(=O)(=O)[O-])c(Nc2nc(Nc3ccc(C=Cc4ccc(Nc5nc(Nc6cc(S(=O)(=O)[O-])ccc6S(=O)(=O)[O-])nc(N(CCO)CCO)n5)cc4S(=O)(=O)[O-])c(S(=O)(=O)[O-])c3)nc(N(CCO)CCO)n2)c1.[Na+].[Na+].[Na+].[Na+].[Na+].[Na+]	Organic compounds	Phenylpropanoids and polyketides	Stilbenes	Sulfonated stilbenes
5582	-3.7960804386625546	-3.749248505892821	1.7485828015075646	1.7954147309753055	205.13333333333335	-0.04683193276973352	68987-29-1	Potassium stearyl phosphate	CCCCCCCCCCCCCCCCCCOP(=O)([O-])O.[K+]	Organic compounds	Organic acids and derivatives	Organic phosphoric acids and derivatives	Phosphate esters
5605	-6.575709711332941	-4.9549255887983135	-1.2132196968124602	0.40756442987163355	204.98333333333335	-1.6207841225346273	6911-51-9	2-Thienyl disulfide	c1csc(SSc2cccs2)c1	Organic compounds	Organoheterocyclic compounds	Heteroaromatic compounds
5609	-3.115783034075438	-3.2237856864517034	1.9567462518954464	1.848743593492588	205.2	0.10800265237626538	6920-22-5	1,2-Hexanediol	CCCCC(O)CO	Organic compounds	Lipids and lipid-like molecules	Fatty Acyls	Fatty alcohols
5615	-5.754346278314018	-4.415738720190776	-0.46183546604301007	0.8767720936925768	205.36666666666665	-1.3386075581232424	693-21-0	Diethylene glycol dinitrate	O=[N+]([O-])OCCOCCO[N+](=O)[O-]	Organic compounds	Organic oxygen compounds	Organic oxoanionic compounds	Organic nitrates
5616	-3.3344447108505206	-3.176823880809848	2.027856770156878	2.1854776011636434	205.08333333333334	-0.15762083004067273	693-23-2	Dodecanedioic acid	O=C(O)CCCCCCCCCCC(=O)O	Organic compounds	Lipids and lipid-like molecules	Fatty Acyls	Fatty acids and conjugates
5617	-5.187713351964739	-4.834067763894243	0.2972225120266357	0.6508681007764107	205.05	-0.3536455880704956	69327-76-0	Buprofezin	CC(C)N1C(=O)N(c2ccccc2)CSC1=NC(C)(C)C	Organic compounds	Organoheterocyclic compounds	Thiadiazinanes
5623	-4.0232548287496765	-4.738385800996546	1.3833398479646657	0.6682088660285087	205.31666666666666	0.7151309722468691	69377-81-7	Fluroxypyr	Nc1c(Cl)c(F)nc(OCC(=O)O)c1Cl	Organic compounds	Organoheterocyclic compounds	Pyridines and derivatives	Halopyridines
5625	-4.044670261629205	-4.253084763446948	0.8697046332695196	0.6612901360391611	205.18333333333334	0.20841450181774235	693-98-1	2-Methylimidazole	Cc1ncc[nH]1	Organic compounds	Organoheterocyclic compounds	Azoles	Imidazoles
5626	-5.898871501922337	-5.184069910543895	-0.1973725950408679	0.5174289850883166	205.0	-0.7148015913784418	69409-94-5	Fluvalinate	CC(C)C(Nc1ccc(C(F)(F)F)cc1Cl)C(=O)OC(C#N)c1cccc(Oc2ccccc2)c1	Organic compounds	Benzenoids	Benzene and substituted derivatives	Diphenylethers
5629	-3.5468205169912665	-4.0972989162632185	1.5108151624215873	0.9603367533121802	204.83333333333334	0.550478399271952	694-83-7	1,2-Cyclohexanediamine	NC1CCCCC1N	Organic compounds	Organic nitrogen compounds	Organonitrogen compounds	Cyclohexylamines
5633	-2.6010429005217968	-3.1873001077974648	2.6594387257926484	2.0731815226066064	204.98333333333335	0.586257207275668	69-65-8	D-Mannitol	OCC(O)C(O)C(O)C(O)CO	Organic compounds	Organic oxygen compounds	Organooxygen compounds	Carbohydrates and carbohydrate conjugates
5635	-3.4734890309504047	-3.321647536875229	1.6667738273360129	1.8186153258880726	205.06666666666666	-0.15184149407517555	69-72-7	Salicylic acid	O=C(O)c1ccccc1O	Organic compounds	Benzenoids	Benzene and substituted derivatives	Benzoic acids and derivatives
5639	-8.293497934949725	-5.470875975949478	-2.718622062446089	0.10399989811126924	205.41666666666666	-2.822621959000247	69806-40-2	Haloxyfop-methyl	COC(=O)C(C)Oc1ccc(Oc2ncc(C(F)(F)F)cc2Cl)cc1	Organic compounds	Benzenoids	Benzene and substituted derivatives	2-phenoxypropionic acid esters
5640	-5.731381196324475	-5.271502042929406	-0.1477676028245552	0.312111551997874	205.21666666666664	-0.459879153395069	69806-50-4	Fluazifop-butyl	CCCCOC(=O)C(C)Oc1ccc(Oc2ccc(C(F)(F)F)cn2)cc1	Organic compounds	Benzenoids	Benzene and substituted derivatives	2-phenoxypropionic acid esters
5645	-4.50694127333494	-3.9971013306420127	0.9574692771840605	1.4673092177638871	205.23333333333335	-0.5098399426929272	69901-75-3	(2S)-{[(Benzyloxy)carbonyl]amino}(cyclohexyl)acetic acid	O=C(NC(C(=O)O)C1CCCCC1)OCc1ccccc1	Organic compounds	Benzenoids	Benzene and substituted derivatives	Benzyloxycarbonyls
5646	-4.586231619439481	-5.348340897554712	0.798204236505974	0.0360949443724672	205.0	0.762109278115231	6990-43-8	Zinc, bis(O,O-dibutyl phosphorodithioato-.kappa.S,.kappa.S')-, (T-4)-	CCCCOP(=S)([S-])OCCCC.CCCCOP(=S)([S-])OCCCC.[Zn+2]	Organic compounds	Organic acids and derivatives	Organic dithiophosphoric acids and derivatives	Dithiophosphate O-esters
5647	-3.596732652919554	-3.4514709167159197	2.095516590257472	2.240778323073177	205.33333333333334	-0.14526173620363414	6992-11-6	2-Naphthalenecarboxamide, 4-[(2,5-dichlorophenyl)azo]-N-(2,3-dihydro-2-oxo-1H-benzimidazol-5-yl)-3-hydroxy-	O=C(Nc1ccc2[nH]c(=O)[nH]c2c1)c1cc2ccccc2c(N=Nc2cc(Cl)ccc2Cl)c1O	Organic compounds	Benzenoids	Naphthalenes	Naphthalenecarboxylic acids and derivatives
5648	-4.006873926307051	-3.7261254799197316	1.1609660198796328	1.4417144741927879	205.16666666666666	-0.28074844638731955	700-06-1	Indole-3-carbinol	OCc1c[nH]c2ccccc12	Organic compounds	Organoheterocyclic compounds	Indoles and derivatives	Indoles
5651	-3.830794379490217	-3.9680077301488423	1.8113910737893701	1.6741777313019188	204.83333333333334	0.13721335065862528	70024-69-0	Benzenesulfonic acid, mono-C16-24-alkyl derivs., calcium salts	CCCCCCCCCCCCCCCCCC(CC)c1ccc(S(=O)(=O)[O-])cc1.CCCCCCCCCCCCCCCCCC(CC)c1ccc(S(=O)(=O)[O-])cc1.[Ca+2]	Organic compounds	Benzenoids	Benzene and substituted derivatives	Benzenesulfonic acids and derivatives
5659	-3.905577751346332	-3.5942898921752304	1.115996038301161	1.4272838942124308	205.18333333333334	-0.31128785917110147	70161-44-3	Sodium N-(hydroxymethyl)glycinate	O=C([O-])CNCO.[Na+]	Organic compounds	Organic acids and derivatives	Carboxylic acids and derivatives	Amino acids, peptides, and analogues
5673	-6.743806156918128	-5.386014056725134	-0.8017454954079412	0.5560465961709103	205.15	-1.3577921001929933	70288-86-7	Ivermectin	CCC(C)C1OC2(CCC1C)CC1CC(CC=C(C)C(OC3CC(OC)C(OC4CC(OC)C(O)C(C)O4)C(C)O3)C(C)C=CC=C3COC4C(O)C(C)=CC(C(=O)O1)C34O)O2	Organic compounds	Phenylpropanoids and polyketides	Macrolides and analogues	Milbemycins
5675	-4.55207492914986	-4.504952820128118	1.0987976834297255	1.145919789659743	204.88333333333335	-0.04712210902174263	70321-86-7	2-(2H-Benzotriazol-2-yl)-4,6-bis(1-methyl-1-phenylethyl)phenol	CC(C)(c1ccccc1)c1cc(-n2nc3ccccc3n2)c(O)c(C(C)(C)c2ccccc2)c1	Organic compounds	Phenylpropanoids and polyketides	Diarylheptanoids	Linear diarylheptanoids
5677	-3.7239928284482544	-4.2883421948850025	1.7679190900153032	1.2035697329792403	204.98333333333335	0.564349366436748	70356-09-1	1-(4-tert-Butylphenyl)-3-(4-methoxyphenyl)propane-1,3-dione	COc1ccc(C(=O)CC(=O)c2ccc(C(C)(C)C)cc2)cc1	Organic compounds	Phenylpropanoids and polyketides	Linear 1,3-diarylpropanoids	Chalcones and dihydrochalcones
5681	-3.349545480036967	-3.9390836501445756	1.8840115491406657	1.2944733775281596	205.18333333333334	0.5895381701076086	70-55-3	4-Toluenesulfonamide	Cc1ccc(S(N)(=O)=O)cc1	Organic compounds	Benzenoids	Benzene and substituted derivatives	Toluenes
5687	-4.288988635140179	-5.839191549766587	1.0973943841692244	-0.45280851855128557	205.0	1.550202914626408	70592-80-2	C10-16-Alkyldimethylamines oxides	CCCCCCCCCCCCC[N+](C)(C)[O-]	Organic compounds	Organic nitrogen compounds	Organonitrogen compounds	Aminoxides
5714	-4.918833559718499	-4.527697368151172	0.41978825306815687	0.8109244244307037	204.9	-0.3911361915673277	709-98-8	Propanil	CCC(=O)Nc1ccc(Cl)c(Cl)c1	Organic compounds	Benzenoids	Benzene and substituted derivatives	Anilides
5722	-3.0200426348825418	-3.566392395762642	2.0255932361956783	1.479243481546261	205.0	0.5463497608801005	71203-19-5	Ethanaminium, 2-hydroxy-N,N,N-trimethyl-, compd. with 1,2-dihydro-3,6-prridazinedione (1:1)	C[N+](C)(C)CCO.O=c1ccc(=O)[nH][n-]1	Organic compounds	Organoheterocyclic compounds	Diazines	Pyridazines and derivatives
5726	-2.663502570054077	-4.751882082306406	2.970544222923744	0.882164714668107	204.98333333333335	2.088379512252329	7128-64-5	2,2'-(2,5-Thiophenediyl)bis[5-(1,1-dimethylethyl)benzoxazole]	CC(C)(C)c1ccc2oc(-c3ccc(-c4nc5cc(C(C)(C)C)ccc5o4)s3)nc2c1	Organic compounds	Organoheterocyclic compounds	Benzoxazoles
5729	-3.352379652694951	-4.0188148402521175	1.944956201840511	1.278521004106595	204.83333333333334	0.6664351875571666	713-95-1	5-Dodecanolide	CCCCCCCC1CCCC(=O)O1	Organic compounds	Organoheterocyclic compounds	Lactones	Delta valerolactones
5731	-2.768420047539218	-3.0959741369861287	2.176802269096122	1.8492481771160079	205.21666666666664	0.32755408944691045	71-41-0	1-Pentanol	CCCCCO	Organic compounds	Organic oxygen compounds	Organooxygen compounds	Alcohols and polyols
5733	-4.21436827941894	-3.6783810189126482	0.6783605979648698	1.2143478509347552	204.88333333333335	-0.5359872605062916	71-43-2	Benzene	c1ccccc1	Organic compounds	Benzenoids	Benzene and substituted derivatives
5739	-2.547928166842527	-4.326000209043334	2.577243940337072	0.7991719017916401	205.01666666666665	1.7780720422008072	71-55-6	1,1,1-Trichloroethane	CC(Cl)(Cl)Cl	Organic compounds	Organohalogen compounds	Organochlorides
5740	-3.685151354713786	-3.652525392335369	2.281378018209541	2.3140039868720024	205.0	-0.032625962378417306	71566-54-6	Benzoic acid, 3,3'-[(2,5-dichloro-1,4-phenylene)bis[iminocarbonyl(2-hydroxy-3,1-naphthalenediyl)-2,1-diazenediyl]]bis[4-methyl-, 1,1'-bis(1-methylethyl) ester	Cc1ccc(C(=O)OC(C)C)cc1N=Nc1c(O)c(C(=O)Nc2cc(Cl)c(NC(=O)c3cc4ccccc4c(N=Nc4cc(C(=O)OC(C)C)ccc4C)c3O)cc2Cl)cc2ccccc12	Organic compounds	Benzenoids	Naphthalenes	Naphthalenecarboxylic acids and derivatives
5745	-4.199680325008869	-4.203722033154323	1.40733589278872	1.4032941799181677	205.05	0.004041708145454237	71662-46-9	1,2-Benzenedicarboxylic acid, di-C8-10-alkyl esters	CCCCCCCCCOC(=O)c1ccccc1C(=O)OCCCCCCCC	Organic compounds	Benzenoids	Benzene and substituted derivatives	Benzoic acids and derivatives
5746	-4.597647377502787	-4.56168160635698	0.9164126822423387	0.9523784588914314	205.05	-0.03596577114580679	7173-51-5	Didecyldimethylammonium chloride	CCCCCCCCCC[N+](C)(C)CCCCCCCCCC.[Cl-]	Organic compounds	Organic nitrogen compounds	Organonitrogen compounds	Quaternary ammonium salts
5758	-4.576202183386946	-4.7717643854240785	0.870031990234381	0.6744697829084484	205.15	0.1955622020371326	71868-10-5	2-Methyl-4'-(methylthio)-2-morpholinopropiophenone	CSc1ccc(C(=O)C(C)(C)N2CCOCC2)cc1	Organic compounds	Organic oxygen compounds	Organooxygen compounds	Carbonyl compounds
5771	-2.976639923877681	-3.0733499243870863	2.0920949546602667	1.995384962557998	205.26666666666665	0.09671000050940526	72-18-4	L-Valine	CC(C)C(N)C(=O)O	Organic compounds	Organic acids and derivatives	Carboxylic acids and derivatives	Amino acids, peptides, and analogues
5783	-4.04649620596774	-4.088104103585344	1.5313780182032606	1.4897701122271283	204.91666666666666	0.041607897617604195	7237-83-4	tris(oxiran-2-ylmethyl) benzene-1,2,4-tricarboxylate	O=C(OCC1CO1)c1ccc(C(=O)OCC2CO2)c(C(=O)OCC2CO2)c1	Organic compounds	Benzenoids	Benzene and substituted derivatives	Benzoic acids and derivatives
5790	-4.49941726231743	-4.485077289590313	0.9796424040291477	0.9939823765816158	205.15	-0.014339972727117178	72490-01-8	Fenoxycarb	CCOC(=O)NCCOc1ccc(Oc2ccccc2)cc1	Organic compounds	Benzenoids	Benzene and substituted derivatives	Diphenylethers
5793	-5.571237683331753	-4.858867886508191	-0.0660252796667875	0.6463445084735259	205.08333333333334	-0.7123697968235616	72-54-8	p,p'-DDD	Clc1ccc(C(c2ccc(Cl)cc2)C(Cl)Cl)cc1	Organic compounds	Benzenoids	Benzene and substituted derivatives	Diphenylmethanes
5794	-4.444262169656483	-5.8386251608042485	1.058205919573007	-0.3361570678881766	205.01666666666665	1.3943629911477657	72-55-9	p,p'-DDE	ClC(Cl)=C(c1ccc(Cl)cc1)c1ccc(Cl)cc1	Organic compounds	Benzenoids	Benzene and substituted derivatives	Diphenylmethanes
5795	-3.3461152734914577	-4.615486793614538	2.141396406461596	0.8720248933622253	204.96666666666664	1.2693715201230806	72-56-0	p,p'-Ethyl-DDD	CCc1ccc(C(c2ccc(CC)cc2)C(Cl)Cl)cc1	Organic compounds	Lipids and lipid-like molecules	Prenol lipids	Sesquiterpenoids
5806	-4.354256343191464	-4.584755589012424	1.02841615137161	0.7979169029010176	205.11666666666665	0.23049924582096004	7287-19-6	Prometryn	CSc1nc(NC(C)C)nc(NC(C)C)n1	Organic compounds	Organoheterocyclic compounds	Triazines	1,3,5-triazines
5810	-4.295652787786254	-4.660571956037619	1.2072834419822236	0.8423642689222604	205.15	0.3649191682513653	72963-72-5	Imiprothrin	C#CCn1cc(O)n(COC(=O)C2C(C=C(C)C)C2(C)C)c1=O	Organic compounds	Lipids and lipid-like molecules	Prenol lipids	Monoterpenoids
5818	-4.697131435724747	-4.858885864671333	0.843528327684718	0.6817739084899147	205.08333333333334	0.16175442894658598	731-27-1	Tolylfluanid	Cc1ccc(N(SC(F)(Cl)Cl)S(=O)(=O)N(C)C)cc1	Organic compounds	Benzenoids	Benzene and substituted derivatives	Sulfanilides
5822	-5.889095580583061	-5.52041629021445	-0.38758718604650905	-0.018907897779596197	205.13333333333335	-0.36867929036861113	732-11-6	Phosmet	COP(=S)(OC)SCN1C(=O)c2ccccc2C1=O	Organic compounds	Organoheterocyclic compounds	Isoindoles and derivatives	Isoindolines
5824	-2.4925998713089763	-3.4437632113667838	2.8175175395356296	1.8663541951937717	205.06666666666666	0.9511633400578074	73-22-3	L-Tryptophan	NC(Cc1c[nH]c2ccccc12)C(=O)O	Organic compounds	Organoheterocyclic compounds	Indoles and derivatives	Indolyl carboxylic acids and derivatives
5832	-2.417500268188019	-3.0566656295499897	3.1719410564159016	2.5327756895288216	205.01666666666665	0.6391653613619708	73398-61-5	Glycerides, mixed decanoyl and octanoyl	CCCCCCC(CCCCCCCCCC(=O)[O-])C(=O)OCC(O)CO	Organic compounds	Lipids and lipid-like molecules	Fatty Acyls	Fatty acids and conjugates
5839	-4.749665109696616	-3.8162565297800684	0.8373551484617568	1.7707637230835505	204.98333333333335	-0.9334085799165472	73612-29-0	2-Naphthalenecarboxylic acid, 3-hydroxy-4-[2-(4-methyl-2-sulfophenyl)diazenyl]-, strontium salt (1:1)	Cc1ccc(N=Nc2c(O)c(C(=O)[O-])cc3ccccc23)c(S(=O)(=O)[O-])c1.[Sr+2]	Organic compounds	Benzenoids	Naphthalenes	Naphthalenecarboxylic acids and derivatives
5852	-3.2059874204248033	-4.1946327642743615	1.8951510776129907	0.9065057357955462	205.13333333333335	0.9886453438495582	7398-69-8	Diallyldimethylammonium chloride	C=CC[N+](C)(C)CC=C.[Cl-]	Organic compounds	Organic nitrogen compounds	Organonitrogen compounds	Quaternary ammonium salts
5853	-4.5017201263762505	-4.923328539030491	1.01347791684888	0.5918694995623068	205.01666666666665	0.42160841265424054	74051-80-2	Sethoxydim	CCCC(=NOCC)C1C(=O)CC(CC(C)SCC)CC1=O	Organic compounds	Organic oxygen compounds	Organooxygen compounds	Carbonyl compounds
5858	-5.036352796508379	-4.91828771723515	0.44530764126497663	0.5633727148265817	205.13333333333335	-0.1180650792732294	74115-24-5	Clofentezine	Clc1ccccc1-c1nnc(-c2ccccc2Cl)nn1	Organic compounds	Benzenoids	Benzene and substituted derivatives	Halobenzenes
5860	-5.489614289141154	-5.328089471980418	0.1097490646133971	0.271273881267229	205.16666666666666	-0.1615248171607364	741-58-2	Bensulide	CC(C)OP(=S)(OC(C)C)SCCNS(=O)(=O)c1ccccc1	Organic compounds	Benzenoids	Benzene and substituted derivatives	Benzenesulfonamides
5862	-4.0952795868135095	-4.408878593287986	1.4662785202953168	1.1526795125394762	204.9	0.3135990064744769	74222-97-2	Sulfometuron-methyl	COC(=O)c1ccccc1S(=O)(=O)NC(=O)Nc1nc(C)cc(C)n1	Organic compounds	Organic nitrogen compounds	Organonitrogen compounds	Sulfonylureas
5863	-4.26817654460034	-4.681894262933769	1.3131699822142815	0.8994522696909201	205.2	0.4137177183334284	74223-64-6	Metsulfuron-methyl	COC(=O)c1ccccc1S(=O)(=O)NC(=O)Nc1nc(C)nc(OC)n1	Organic compounds	Organic nitrogen compounds	Organonitrogen compounds	Sulfonylureas
5864	-5.3234271163162745	-4.765987473095873	0.2751883246450531	0.8326279574554597	205.13333333333335	-0.5574396432204018	742693-38-5	SSR504734	O=C(NC(c1ccccc1)C1CCCCN1)c1cccc(C(F)(F)F)c1Cl	Organic compounds	Benzenoids	Benzene and substituted derivatives	Benzoic acids and derivatives
5923	-4.825851591014837	-4.759790166315489	0.6358779777915218	0.7019394089211184	205.31666666666666	-0.06606142469934806	74595-94-1	2,4,6-Triisobutyl-5,6-dihydro-4H-1,3,5-dithiazine	CC(C)CC1NC(CC(C)C)SC(CC(C)C)S1	Organic compounds	Organoheterocyclic compounds	Azacyclic compounds	Dithiazinanes
5925	-4.014503241577723	-3.8402958315924978	1.2008804907231698	1.375087900224867	205.23333333333335	-0.17420740998522488	7473-98-5	2-Hydroxy-2-methylpropiophenone	CC(C)(O)C(=O)c1ccccc1	Organic compounds	Organic oxygen compounds	Organooxygen compounds	Carbonyl compounds
5926	-2.8931893960884465	-3.1203701055520834	2.3478687267874654	2.120688020972919	205.01666666666665	0.2271807094636369	74-79-3	L-Arginine	N=C(N)NCCCC(N)C(=O)O	Organic compounds	Organic acids and derivatives	Carboxylic acids and derivatives	Amino acids, peptides, and analogues
5928	-5.402454612979649	-4.2832799580925265	-0.42500996003136204	0.6941646806860691	205.0	-1.1191746548871224	74-83-9	Methyl bromide	CBr	Organic compounds	Organohalogen compounds	Alkyl halides	Halomethanes
5934	-5.158552279077705	-4.291047152470308	-0.006450537900292599	0.8610545982507617	205.21666666666664	-0.867505126607397	74-88-4	Methyl iodide	CI	Organic compounds	Organohalogen compounds	Alkyl halides	Halomethanes
5938	-3.319166257080125	-3.62592031549067	2.1378249528706577	1.8310708947470151	205.2	0.30675405841054504	7491-02-3	Decanedioic acid, bis(1-methylethyl) ester	CC(C)OC(=O)CCCCCCCCC(=O)OC(C)C	Organic compounds	Lipids and lipid-like molecules	Fatty Acyls	Fatty acid esters
5946	-5.577808287431986	-4.343090769895332	-0.7819352188552114	0.45278227863205894	205.4	-1.2347175175366543	75-01-4	Vinyl chloride	C=CCl	Organic compounds	Organohalogen compounds	Vinyl halides	Vinyl chlorides
5950	-4.142393001688438	-4.394579010153252	0.7866834627994268	0.534497462694956	204.88333333333335	0.25218600846481376	75-09-2	Dichloromethane	ClCCl	Organic compounds	Organohalogen compounds	Alkyl halides	Halomethanes
5951	-3.5755972935104134	-3.590113893424423	1.078010730643285	1.0634941380907956	205.13333333333335	0.014516599914009554	75-12-7	Formamide	NC=O	Organic compounds	Organic acids and derivatives	Carboxylic acids and derivatives	Carboxylic acid derivatives
5954	-3.576902535694573	-3.8708535070934458	1.216447745813744	0.9224967677523678	205.23333333333335	0.2939509713988726	75-18-3	Dimethyl sulfide	CSC	Organic compounds	Organosulfur compounds	Thioethers	Dialkylthioethers
5958	-4.669675912858143	-4.521693812340845	0.7329826029169805	0.8809647086992884	205.3	-0.14798210051729743	75-25-2	Bromoform	BrC(Br)Br	Organic compounds	Organohalogen compounds	Alkyl halides	Halomethanes
5960	-4.605703480936046	-4.449886982543953	0.6086872994261163	0.764503799900754	205.08333333333334	-0.15581649839209266	75-27-4	Bromodichloromethane	ClC(Cl)Br	Organic compounds	Organohalogen compounds	Alkyl halides	Halomethanes
5961	-3.7516899845444245	-4.304530269016791	1.3170448939935238	0.7642046062634512	205.13333333333335	0.5528402844723663	7529-22-8	4-Methylmorpholine 4-oxide	C[N+]1([O-])CCOCC1	Organic compounds	Organoheterocyclic compounds	Oxazinanes	Morpholines
5964	-2.65621462039473	-4.180721821650591	2.339245066226334	0.8147378601454454	204.75	1.5245072012558611	75-34-3	1,1-Dichloroethane	CC(Cl)Cl	Organic compounds	Organohalogen compounds	Organochlorides
5965	-4.044464352365275	-4.429887352585625	1.302529808848021	0.9171067972050724	205.2	0.38542300022034937	7534-94-3	Isobornyl methacrylate	C=C(C)C(=O)OC1CC2CCC1(C)C2(C)C	Organic compounds	Lipids and lipid-like molecules	Prenol lipids	Monoterpenoids
5966	-4.320293785997313	-4.870772241800286	0.6662271491551416	0.11574869446478517	205.16666666666666	0.5504784558029732	75-35-4	1,1-Dichloroethylene	C=C(Cl)Cl	Organic compounds	Organic oxygen compounds	Organooxygen compounds	Ketene acetals
5970	-3.314381686479558	-4.322728407171005	1.4572939670711509	0.4489472452546127	205.18333333333334	1.008346720691447	75-50-3	Trimethylamine	CN(C)C	Organic compounds	Organic nitrogen compounds	Organonitrogen compounds	Amines
5977	-4.144051970395186	-4.0656238407394225	0.6199746372968515	0.6984027705354489	205.16666666666666	-0.07842812965576318	75-56-9	1,2-Propylene oxide	CC1CO1	Organic compounds	Organoheterocyclic compounds	Epoxides
5981	-5.212842675334933	-3.707816081217602	-0.3427490912423164	1.162277503426955	205.03333333333336	-1.5050265941173309	75-59-2	Tetramethylammonium hydroxide	C[N+](C)(C)C.[OH-]	Organic compounds	Organic nitrogen compounds	Organonitrogen compounds	Quaternary ammonium salts
5984	-3.1268298000907015	-3.5590323095799965	1.7431231882285736	1.3109206763896233	204.66666666666669	0.43220250948929495	75-65-0	tert-Butyl alcohol	CC(C)(C)O	Organic compounds	Organic oxygen compounds	Organooxygen compounds	Alcohols and polyols
5986	-3.0659821628999047	-4.30073589236508	2.0277056212131144	0.7929518864786683	205.08333333333334	1.2347537294651754	756-79-6	Dimethyl methylphosphonate	COP(C)(=O)OC	Organic compounds	Organic acids and derivatives	Organic phosphonic acids and derivatives	Phosphonic acid diesters
5987	-3.928849014251044	-4.498938050251807	1.2090365609615423	0.638947536988959	204.98333333333335	0.5700890360007631	75-69-4	Trichlorofluoromethane	FC(Cl)(Cl)Cl	Organic compounds	Organohalogen compounds	Alkyl halides	Alkyl chlorides
5988	-4.449648102788405	-4.213298354517126	0.6328248938932711	0.8691746490139123	205.26666666666665	-0.2363497482712793	75-71-8	Dichlorodifluoromethane	FC(F)(Cl)Cl	Organic compounds	Organohalogen compounds	Alkyl halides	Alkyl chlorides
5990	-4.82794885795209	-4.617227501549512	0.8610677087951798	1.07178906140495	204.93333333333334	-0.21072135640257805	7575-23-7	3-[(3-Sulfanylpropanoyl)oxy]-2,2-bis{[(3-sulfanylpropanoyl)oxy]methyl}propyl 3-sulfanylpropanoate	O=C(CCS)OCC(COC(=O)CCS)(COC(=O)CCS)COC(=O)CCS	Organic compounds	Organic acids and derivatives	Carboxylic acids and derivatives	Tetracarboxylic acids and derivatives
5997	-3.5151952540051083	-2.936204904628784	2.539795633197516	3.1187859767550776	205.13333333333335	-0.5789903493763244	7585-39-9	beta-Cyclodextrin	OCC1OC2OC3C(CO)OC(OC4C(CO)OC(OC5C(CO)OC(OC6C(CO)OC(OC7C(CO)OC(OC8C(CO)OC(OC1C(O)C2O)C(O)C8O)C(O)C7O)C(O)C6O)C(O)C5O)C(O)C4O)C(O)C3O	Organic compounds	Organic oxygen compounds	Organooxygen compounds	Carbohydrates and carbohydrate conjugates
5999	-4.697350831243575	-3.9092668403475734	0.23260934781910372	1.020693339663731	205.3	-0.788083990896002	75-86-5	2-Hydroxy-2-methylpropanenitrile	CC(C)(O)C#N	Organic compounds	Organic oxygen compounds	Organooxygen compounds	Alcohols and polyols
6005	-4.417586753130705	-4.621304038612758	1.1244689549080755	0.9207516674293869	205.16666666666666	0.20371728548205237	75980-60-8	Diphenyl(2,4,6-trimethylbenzoyl)phosphine oxide	Cc1cc(C)c(C(=O)P(=O)(c2ccccc2)c2ccccc2)c(C)c1	Organic compounds	Benzenoids	Benzene and substituted derivatives	Benzoic acids and derivatives
6007	-4.681195408498285	-4.015735920289204	0.4740464710056573	1.139505954743124	204.98333333333335	-0.6654594882090805	75-99-0	Dalapon	CC(Cl)(Cl)C(=O)O	Organic compounds	Organic acids and derivatives	Carboxylic acids and derivatives	Alpha-halocarboxylic acids and derivatives
6008	-4.719440554419547	-4.959160677194591	0.5577651171611974	0.318044987922914	205.06666666666666	0.23972012277504362	759-94-4	EPTC	CCCN(CCC)C(=O)SCC	Organic compounds	Organosulfur compounds	Thiocarbonyl compounds	Thiocarbamic acid derivatives
6015	-3.18911244345823	-4.651308837023416	1.867876211008042	0.4056798112046329	204.96666666666664	1.4621963935651863	76-05-1	Trifluoroacetic acid	O=C(O)C(F)(F)F	Organic compounds	Organic acids and derivatives	Carboxylic acids and derivatives	Alpha-halocarboxylic acids and derivatives
6017	-5.640427306841296	-4.78440775819683	-0.42459154100746305	0.43142800055231695	204.9	-0.8560195486444666	76-06-2	Chloropicrin	O=[N+]([O-])C(Cl)(Cl)Cl	Organic compounds	Organohalogen compounds	Alkyl halides	Halomethanes
6028	-4.211348198085455	-4.06582352921731	0.9711720190203416	1.1166966949440518	205.21666666666664	-0.14552466886814486	76-22-2	Camphor	CC12CCC(CC1=O)C2(C)C	Organic compounds	Lipids and lipid-like molecules	Prenol lipids	Monoterpenoids
6038	-6.351347431050481	-6.520070270358575	-0.7792650105653726	-0.947987844012235	205.26666666666665	0.16872283930809395	76-44-8	Heptachlor	ClC1=C(Cl)C2(Cl)C3C(Cl)C=CC3C1(Cl)C2(Cl)Cl	Organic compounds	Organohalogen compounds	Vinyl halides	Vinyl chlorides
6046	-3.765735728512842	-3.889440261136914	1.4334625148978717	1.309757967675457	205.0	0.123704532624072	764-99-8	{2-[2-(Ethenyloxy)ethoxy]ethoxy}ethene	C=COCCOCCOC=C	Organic compounds	Organic oxygen compounds	Organooxygen compounds	Ethers
6050	-5.715983287625536	-5.2009907841367555	-0.1444980644195118	0.37049443660358583	205.16666666666666	-0.5149925034887808	76578-14-8	Quizalofop-ethyl	CCOC(=O)C(C)Oc1ccc(Oc2cnc3cc(Cl)ccc3n2)cc1	Organic compounds	Benzenoids	Benzene and substituted derivatives	2-phenoxypropionic acid esters
6057	-5.001627366166541	-5.126907442843978	0.4773659998597573	0.3520859225973111	205.1	0.1252800766774369	76674-21-0	Flutriafol	OC(Cn1cncn1)(c1ccc(F)cc1)c1ccccc1F	Organic compounds	Benzenoids	Benzene and substituted derivatives	Diphenylmethanes
6059	-4.649987162194547	-4.878886680610006	0.8180616728542439	0.5891621657305108	205.28333333333336	0.2288995184154592	76738-62-0	Paclobutrazol	CC(C)(C)C(O)C(Cc1ccc(Cl)cc1)n1cncn1	Organic compounds	Benzenoids	Benzene and substituted derivatives	Phenethylamines
6070	-4.899005848301739	-4.538375847212778	0.5595292684880734	0.9201592653865616	205.08333333333334	-0.3606300010889605	76855-69-1	3-(1-{[tert-Butyl(dimethyl)silyl]oxy}ethyl)-4-hydroxy-2,3-dihydroazet-2-yl acetate	CC(=O)OC1NC(=O)C1C(C)O[Si](C)(C)C(C)(C)C	Organic compounds	Organoheterocyclic compounds	Lactams	Beta lactams
6077	-4.895856113116233	-4.677652030330708	0.6245121164934286	0.8427161882949044	205.13333333333335	-0.21820408278552517	7696-12-0	Tetramethrin	CC(C)=CC1C(C(=O)OCN2C(=O)C3=C(CCCC3)C2=O)C1(C)C	Organic compounds	Organoheterocyclic compounds	Isoindoles and derivatives	Isoindolines
6085	-3.479377631371552	-3.3182352424441945	1.7030170464816294	1.864159436944148	205.0	-0.16114238892735733	770-35-4	1-Phenoxy-2-propanol	CC(O)COc1ccccc1	Organic compounds	Benzenoids	Phenol ethers
6090	-3.172501677169278	-4.491808065944617	2.3303731634959366	1.0110667784534102	204.93333333333334	1.3193063887753387	77-09-8	Phenolphthalein	O=C1OC(c2ccc(O)cc2)(c2ccc(O)cc2)c2ccccc21	Organic compounds	Organoheterocyclic compounds	Benzofurans	Benzofuranones
6094	-4.477139672436352	-3.7835739246876026	0.7808459192666519	1.4744116739881907	204.86666666666665	-0.6935657477487496	77182-82-2	Glufosinate-ammonium	CP(=O)(O)CCC(N)C(=O)[O-].[NH4+]	Organic compounds	Organic acids and derivatives	Carboxylic acids and derivatives	Amino acids, peptides, and analogues
6110	-4.372821105807812	-4.377912936748183	0.7830794511306535	0.7779876298308714	204.81666666666666	0.005091830940370912	7747-35-5	Oxazolidine-E	CCC12COCN1COC2	Organic compounds	Organoheterocyclic compounds	Azolidines	Oxazolidines
6111	-4.495720887930771	-5.876398847892256	0.9400804922350139	-0.4405974771676848	205.25	1.380677959961485	77-47-4	Hexachlorocyclopentadiene	ClC1=C(Cl)C(Cl)(Cl)C(Cl)=C1Cl	Organic compounds	Organohalogen compounds	Vinyl halides	Vinyl chlorides
6112	-5.875449972599685	-5.1174682928142605	-0.2110186151281448	0.5469630624698527	205.16666666666666	-0.7579816797854244	77501-63-4	Lactofen	CCOC(=O)C(C)OC(=O)c1cc(Oc2ccc(C(F)(F)F)cc2Cl)ccc1[N+](=O)[O-]	Organic compounds	Benzenoids	Benzene and substituted derivatives	Diphenylethers
6115	-3.606032381156021	-3.859053704968359	1.6201136618813514	1.3670923352380744	205.05	0.2530213238123382	7756-94-7	Isobutene trimer	CC(C)=CC(C)(C)CC(C)(C)C	Organic compounds	Hydrocarbons	Unsaturated hydrocarbons	Branched unsaturated hydrocarbons
6145	-4.527129651252813	-4.174596756418384	0.5941215142429569	0.9466544147405139	205.03333333333336	-0.35253289483442884	77-73-6	Dicyclopentadiene	C1=CC2C3C=CC(C3)C2C1	Organic compounds	Hydrocarbons	Polycyclic hydrocarbons
6159	-3.8168984310207734	-4.21804260229823	1.255561024709104	0.854416854646403	205.03333333333336	0.40114417127745616	77-79-2	3-Sulfolene	O=S1(=O)CC=CC1	Organic compounds	Organoheterocyclic compounds	Dihydrothiophenes
6165	-2.559328968321597	-3.7554720961378543	3.3056055213812683	2.1094623987167074	205.2	1.1961431278162573	77804-81-0	C.I. Pigment Yellow 180	CC(=O)C(=NNc1cccc(OCCOc2ccccc2N=NC(C(C)=O)C(=O)Nc2ccc3[nH]c(=O)[nH]c3c2)c1)C(=O)Nc1ccc2[nH]c(=O)[nH]c2c1	Organic compounds	Organic acids and derivatives	Carboxylic acids and derivatives	Amino acids, peptides, and analogues
6202	-6.775411152479076	-5.090353523392372	-1.4248743467987939	0.2601832716732272	205.21666666666664	-1.685057629086704	7786-34-7	Mevinphos	COC(=O)C=C(C)OP(=O)(OC)OC	Organic compounds	Lipids and lipid-like molecules	Fatty Acyls	Fatty acid esters
6224	-4.010022388206134	-3.694571404228852	1.5947262322745857	1.910177212600626	205.18333333333334	-0.3154509839772821	77-90-7	Acetyl tributyl citrate	CCCCOC(=O)CC(CC(=O)OCCCC)(OC(C)=O)C(=O)OCCCC	Organic compounds	Organic acids and derivatives	Carboxylic acids and derivatives	Tetracarboxylic acids and derivatives
6232	-3.0667906318724256	-3.6786791176097062	2.3745666750706333	1.7626781825722972	205.2	0.6118884857372806	77-93-0	Triethyl citrate	CCOC(=O)CC(O)(CC(=O)OCC)C(=O)OCC	Organic compounds	Organic acids and derivatives	Carboxylic acids and derivatives	Tricarboxylic acids and derivatives
6242	-4.607069182209989	-3.950122807785668	0.7116826316471228	1.3686290064054238	204.81666666666666	-0.6569463744243214	78-10-4	Tetraethyl orthosilicate	CCO[Si](OCC)(OCC)OCC	Organic compounds	Organometallic compounds	Organometalloid compounds	Organosilicon compounds
6244	-3.8634857231244566	-4.862765233509603	1.6363868570726239	0.6371073570046487	205.01666666666665	0.9992795103851466	78-11-5	Pentaerythritol tetranitrate	O=[N+]([O-])OCC(CO[N+](=O)[O-])(CO[N+](=O)[O-])CO[N+](=O)[O-]	Organic compounds	Organic oxygen compounds	Organic oxoanionic compounds	Organic nitrates
6245	-3.351015875519687	-3.738351252615787	2.321720018797737	1.9343846349284515	205.06666666666666	0.38733537709610033	78-16-0	1,1,1-Trimethylolpropane triheptanoate	CCCCCCC(=O)OCC(CC)(COC(=O)CCCCCC)COC(=O)CCCCCC	Organic compounds	Organic acids and derivatives	Carboxylic acids and derivatives	Tricarboxylic acids and derivatives
6252	-3.444126564807236	-4.383978229959294	1.8163169161452557	0.876465255952502	205.08333333333334	0.9398516651520583	78-40-0	Triethyl phosphate	CCOP(=O)(OCC)OCC	Organic compounds	Organic acids and derivatives	Organic phosphoric acids and derivatives	Phosphate esters
6254	-3.8381341815575576	-4.172022886374619	1.799997508873605	1.4661088040511117	205.05	0.33388870481706157	78-42-2	Tris(2-ethylhexyl) phosphate	CCCCC(CC)COP(=O)(OCC(CC)CCCC)OCC(CC)CCCC	Organic compounds	Organic acids and derivatives	Organic phosphoric acids and derivatives	Phosphate esters
6257	-6.315766098950141	-6.0690905655308995	-0.8181150703312111	-0.5714395279129916	204.98333333333335	-0.24667553341924187	78-48-8	Tribufos	CCCCSP(=O)(SCCCC)SCCCC	Organic compounds	Organophosphorus compounds	Organothiophosphorus compounds
6258	-3.9313393906926266	-4.149895627210492	1.5130505165590789	1.2944942708957528	205.3	0.2185562365178657	78491-02-8	Diazolidinyl urea	O=C(NCO)N(CO)c1c(O)n(CO)c(=O)n1CO	Organic compounds	Organoheterocyclic compounds	Azoles	Imidazoles
6260	-4.66585520610767	-4.190516727329849	0.9345480529711286	1.4098865401036715	205.08333333333334	-0.47533847877782076	78-51-3	Tris(2-butoxyethyl) phosphate	CCCCOCCOP(=O)(OCCOCCCC)OCCOCCCC	Organic compounds	Organic acids and derivatives	Organic phosphoric acids and derivatives	Phosphate esters
6263	-4.749134071662136	-4.725280319880231	0.7985015880232599	0.822355333361976	205.05	-0.023853751781905075	78587-05-0	Hexythiazox	CC1C(c2ccc(Cl)cc2)SC(=O)N1C(=O)NC1CCCCC1	Organic compounds	Benzenoids	Benzene and substituted derivatives	Halobenzenes
6264	-3.412977004284864	-4.130336755341111	1.7275624626874777	1.0102026988945203	205.2	0.717359751056247	78-59-1	Isophorone	CC1=CC(=O)CC(C)(C)C1	Organic compounds	Organic oxygen compounds	Organooxygen compounds	Carbonyl compounds
6266	-6.167060930590132	-6.248473917199873	-0.6319251099775465	-0.7133380712368808	204.81666666666666	0.08141298660974083	786-19-6	Carbophenothion	CCOP(=S)(OCC)SCSc1ccc(Cl)cc1	Organic compounds	Organosulfur compounds	Thioethers	Aryl thioethers
6269	-5.208436937428743	-4.931159689039589	0.0069679531339629	0.2842451987541087	205.03333333333336	-0.27727724838915435	78-67-1	Azobisisobutyronitrile	CC(C)(C#N)N=NC(C)(C)C#N	Organic compounds	Organic nitrogen compounds	Organonitrogen compounds	Azo compounds
6270	-3.8693454038344	-3.9341411462270734	1.330094356726688	1.2652986094175078	204.88333333333335	0.06479574239267327	78-69-3	3,7-Dimethyl-3-octanol	CCC(C)(O)CCCC(C)C	Organic compounds	Organic oxygen compounds	Organooxygen compounds	Alcohols and polyols
6271	-3.8119237475820724	-3.8745950262271664	1.3763098716112203	1.3136385960367176	205.18333333333334	0.06267127864509403	78-70-6	Linalool	C=CC(C)(O)CCC=C(C)C	Organic compounds	Lipids and lipid-like molecules	Prenol lipids	Monoterpenoids
6273	-3.5170988983328506	-4.1307426906510205	1.7880137585531195	1.1743699622939041	205.13333333333335	0.6136437923181699	78-75-1	Propane, 1,2-dibromo-	CC(Br)CBr	Organic compounds	Organohalogen compounds	Organobromides
6277	-2.520939692916909	-3.0808280658061813	2.349013295402365	1.7891249236604048	205.3	0.5598883728892723	78-83-1	2-Methyl-1-propanol	CC(C)CO	Organic compounds	Organic oxygen compounds	Organooxygen compounds	Alcohols and polyols
6278	-3.811047269904781	-3.7074126577741113	1.2419812076224468	1.3456158213575447	204.93333333333334	-0.10363461213066971	78-87-5	1,2-Dichloropropane	CC(Cl)CCl	Organic compounds	Organohalogen compounds	Organochlorides
6280	-5.600132981778416	-6.13985960127849	-0.05052776821124659	-0.5902543846895834	205.16666666666666	0.5397266195000734	789-02-6	o,p'-DDT	Clc1ccc(C(c2ccccc2Cl)C(Cl)(Cl)Cl)cc1	Organic compounds	Benzenoids	Benzene and substituted derivatives	Diphenylmethanes
6285	-3.0968676086890405	-3.3348638514400597	1.7788359353653367	1.5408396931913906	205.08333333333334	0.23799624275101916	78-96-6	1-Amino-2-propanol	CC(O)CN	Organic compounds	Organic nitrogen compounds	Organonitrogen compounds	Amines
6287	-4.663553238673459	-4.399505373700305	0.4616188685061398	0.7256667456209522	205.1	-0.26404786497315413	79-00-5	1,1,2-Trichloroethane	ClCC(Cl)Cl	Organic compounds	Organohalogen compounds	Organochlorides
6288	-5.170027629704754	-4.809852239937753	-0.05146862246632441	0.3087067595497658	205.21666666666664	-0.3601753897670017	79-01-6	Trichloroethylene	ClC=C(Cl)Cl	Organic compounds	Organohalogen compounds	Vinyl halides	Vinyl chlorides
6290	-5.621218441382216	-3.7513716338263925	-0.7694771322311821	1.1003696780153454	205.16666666666666	-1.8698468075558234	79-06-1	Acrylamide	C=CC(N)=O	Organic compounds	Organic acids and derivatives	Carboxylic acids and derivatives	Acrylic acids and derivatives
6291	-4.669733550511973	-4.2721265749440835	0.3011384393531695	0.6987454153660704	205.18333333333334	-0.39760697556788926	79-07-2	Chloroacetamide	NC(=O)CCl	Organic compounds	Organic acids and derivatives	Carboxylic acids and derivatives	Carboxylic acid derivatives
6293	-4.75661694662666	-4.555762913792128	0.3862353533516825	0.5870893954532435	204.98333333333335	-0.20085403283453207	79-08-3	Bromoacetic acid	O=C(O)CBr	Organic compounds	Organic acids and derivatives	Carboxylic acids and derivatives	Alpha-halocarboxylic acids and derivatives
6297	-4.71110139170482	-4.528995331948264	0.7333977696650124	0.915503830774222	205.21666666666664	-0.18210605975655625	791-28-6	Triphenylphosphine oxide	O=P(c1ccccc1)(c1ccccc1)c1ccccc1	Organic compounds	Benzenoids	Benzene and substituted derivatives	Phenylphosphines and derivatives
6298	-3.1368556308174065	-3.2345872891892227	1.7442492981781406	1.6465176390588456	205.03333333333336	0.09773165837181619	79-14-1	Glycolic acid	O=C(O)CO	Organic compounds	Organic acids and derivatives	Hydroxy acids and derivatives	Alpha hydroxy acids and derivatives
6299	-4.117378939318463	-3.568476894688562	0.7465087311185123	1.2954107746318984	205.01666666666665	-0.5489020446299016	79-16-3	N-Methylacetamide	CNC(C)=O	Organic compounds	Organic acids and derivatives	Carboxylic acids and derivatives	Carboxylic acid derivatives
6302	-5.149025048270141	-3.6288069902858098	-0.2679201192745935	1.2522979400697494	205.2	-1.520218057984331	79-21-0	Peracetic acid	CC(=O)OO	Organic compounds	Organic acids and derivatives	Carboxylic acids and derivatives	Peroxycarboxylic acids and derivatives
6305	-5.794986400783665	-4.362550182225599	-0.2068279054512757	1.2256083140394547	205.11666666666665	-1.432436218558066	79277-27-3	hifensulfuron methyl	COC(=O)c1sccc1S(=O)(=O)NC(=O)Nc1nc(C)nc(OC)n1	Organic compounds	Organic nitrogen compounds	Organonitrogen compounds	Sulfonylureas
6306	-2.8637526336946144	-3.1869783024572897	2.081252851087052	1.7580271825609857	205.13333333333335	0.32322566876267533	79-31-2	2-Methylpropanoic acid	CC(C)C(=O)O	Organic compounds	Organic acids and derivatives	Carboxylic acids and derivatives	Carboxylic acids
6307	-5.221337698403413	-4.936184132192866	0.20745128539228558	0.4926048696435072	204.76666666666668	-0.2851535662105471	793-24-8	N-(1,3-Dimethylbutyl)-N'-phenyl-p-phenylenediamine	CC(C)CC(C)Nc1ccc(Nc2ccccc2)cc1	Organic compounds	Organic nitrogen compounds	Organonitrogen compounds	Amines
6308	-4.208761217892167	-4.623093375814634	1.016160127691864	0.6018279739041892	205.15	0.414332157922467	79-34-5	1,1,2,2-Tetrachloroethane	ClC(Cl)C(Cl)Cl	Organic compounds	Organohalogen compounds	Organochlorides
6310	-3.917485671261138	-4.366976989105309	1.0124745078015418	0.5629831836967186	205.1	0.44949131784417107	79-39-0	Methacrylamide	C=C(C)C(N)=O	Organic compounds	Organic acids and derivatives	Carboxylic acids and derivatives	Carboxylic acid derivatives
6311	-4.691203439112611	-3.6045548255591946	0.24374926870524707	1.330397885438231	205.01666666666665	-1.0866486135534164	79-41-4	Methacrylic acid	C=C(C)C(=O)O	Organic compounds	Organic acids and derivatives	Carboxylic acids and derivatives	Carboxylic acids
6313	-4.393172617525619	-4.1635007039929075	0.717221784678206	0.9468936975133693	205.25	-0.22967191353271144	79-43-6	Dichloroacetic acid	O=C(O)C(Cl)Cl	Organic compounds	Organic acids and derivatives	Carboxylic acids and derivatives	Alpha-halocarboxylic acids and derivatives
6316	-5.73056508646311	-5.107940237476977	-0.10862478635704229	0.5140000563385837	205.26666666666665	-0.622624848986133	79538-32-2	Tefluthrin	Cc1c(F)c(F)c(COC(=O)C2C(C=C(Cl)C(F)(F)F)C2(C)C)c(F)c1F	Organic compounds	Benzenoids	Benzene and substituted derivatives	Benzyloxycarbonyls
6318	-5.540850340509589	-4.941450321692092	0.1266894625920136	0.7260894689312842	205.28333333333336	-0.599400018817497	79622-59-6	Fluazinam	O=[N+]([O-])c1cc(C(F)(F)F)c(Cl)c([N+](=O)[O-])c1Nc1ncc(C(F)(F)F)cc1Cl	Organic compounds	Benzenoids	Benzene and substituted derivatives	Trifluoromethylbenzenes
6322	-4.191133826977394	-4.266422213036074	1.2074692771869526	1.1321808891076515	205.0	0.07528838605867971	79-74-3	2,5-Bis(2-methylbutan-2-yl)benzene-1,4-diol	CCC(C)(C)c1cc(O)c(C(C)(C)CC)cc1O	Organic compounds	Benzenoids	Benzene and substituted derivatives	Phenylpropanes
6326	-4.508147926891516	-4.534545852710602	0.7758358741667614	0.7494379444899711	204.91666666666666	0.02639792581908651	79-77-6	beta-Ionone	CC(=O)C=CC1=C(C)CCCC1(C)C	Organic compounds	Lipids and lipid-like molecules	Prenol lipids	Sesquiterpenoids
6331	-3.5506521105724667	-4.184784104296126	1.5836461489024882	0.949514146485589	205.15	0.6341319937236594	79-92-5	Camphene	C=C1C2CCC(C2)C1(C)C	Organic compounds	Lipids and lipid-like molecules	Prenol lipids	Monoterpenoids
6332	-3.6763433003322405	-4.952287452655846	2.0591557959685325	0.7832116382960705	205.06666666666666	1.2759441523236057	79-94-7	3,3',5,5'-Tetrabromobisphenol A	CC(C)(c1cc(Br)c(O)c(Br)c1)c1cc(Br)c(O)c(Br)c1	Organic compounds	Benzenoids	Benzene and substituted derivatives	Diphenylmethanes
6334	-5.2711375765983535	-4.9075529285028665	0.2260907191113041	0.5896753649912332	204.9	-0.36358464809548696	79983-71-4	Hexaconazole	CCCCC(O)(Cn1cncn1)c1ccc(Cl)cc1Cl	Organic compounds	Benzenoids	Benzene and substituted derivatives	Halobenzenes
6338	-4.844188461102908	-5.682866582366171	0.770495771924435	-0.06818234433898772	204.76666666666668	0.8386781212632632	8001-35-2	Toxaphene	C=C1C(CCl)(CCl)C2(Cl)C(Cl)C(Cl)C1(Cl)C2(Cl)Cl	Organic compounds	Lipids and lipid-like molecules	Prenol lipids	Monoterpenoids
6341	-3.1291171481594464	-3.4900064816063603	2.8409739118807047	2.4800845765608237	205.08333333333334	0.3608893334469139	8001-79-4	Castor oil	CCCCCCC(O)CC=CCCCCCCCC(=O)OCC(COC(=O)CCCCCCCC=CCC(O)CCCCCC)OC(=O)CCCCCCCC=CCC(O)CCCCCC	Organic compounds	Lipids and lipid-like molecules	Glycerolipids	Triradylcglycerols
6346	-3.7462956154217495	-4.204738941651998	1.787032773543191	1.3285894574267942	205.13333333333335	0.4584433262302485	8002-74-2	Hydrocarbon waxes	CCCNCC(O)COc1ccccc1C(=O)CCc1ccccc1	Organic compounds	Phenylpropanoids and polyketides	Linear 1,3-diarylpropanoids
6347	-3.5087294200422563	-4.125966773778643	1.9278959097305506	1.3106585672213524	205.31666666666666	0.6172373537363867	8003-22-3	D & C Yellow 11	O=C1c2ccccc2C(=O)C1c1ccc2ccccc2n1	Organic compounds	Benzenoids	Indanes	Indanones
6351	-4.557062081299159	-4.389669074744684	0.8014267091775761	0.9688197218236321	205.08333333333334	-0.16739300655447487	80-05-7	Bisphenol A	CC(C)(c1ccc(O)cc1)c1ccc(O)cc1	Organic compounds	Benzenoids	Benzene and substituted derivatives	Diphenylmethanes
6357	-3.5466191384929417	-4.307921894432594	1.934109111854529	1.1728063619336837	205.3	0.7613027559396524	8007-24-7	Cashew nutshell liquid (CNSL)	CCCCCCC=CCCCCCCCc1cccc(O)c1	Organic compounds	Benzenoids	Phenols	1-hydroxy-4-unsubstituted benzenoids
6360	-5.511560875716506	-4.78761318965061	-0.053426344538099	0.6705213355583318	205.01666666666665	-0.7239476860658955	80-07-9	4,4'-Dichlorodiphenyl sulfone	O=S(=O)(c1ccc(Cl)cc1)c1ccc(Cl)cc1	Organic compounds	Benzenoids	Benzene and substituted derivatives	Benzenesulfonyl compounds
6361	-4.413496500794211	-4.321060794004373	0.9814924620890763	1.0739281777988148	204.91666666666666	-0.09243570678983826	80-08-0	Dapsone	Nc1ccc(S(=O)(=O)c2ccc(N)cc2)cc1	Organic compounds	Benzenoids	Benzene and substituted derivatives	Benzenesulfonyl compounds
6365	-4.203466351885969	-4.167705866453503	1.194951118160524	1.2307116039571455	204.98333333333335	-0.03576048543246557	80-09-1	4,4'-Sulfonyldiphenol	O=S(=O)(c1ccc(O)cc1)c1ccc(O)cc1	Organic compounds	Benzenoids	Benzene and substituted derivatives	Benzenesulfonyl compounds
6370	-2.837386705019553	-4.199620305212281	2.6444083759473025	1.2821747748408836	204.98333333333335	1.3622336001927278	8012-95-1	Mineral oil - includes paraffin oil	Oc1cc(O)c2cc(O)c(-c3cc(O)c(O)c(O)c3)[o+]c2c1.[Cl-]	Organic compounds	Phenylpropanoids and polyketides	Flavonoids	Hydroxyflavonoids
6373	-5.272408076982057	-3.980691869734477	0.0933568695051444	1.3850730733486962	205.28333333333336	-1.2917162072475796	8013-88-5	2-Hydroxy-1,2,3-propanetricarboxylic acid mixt. with cyanamide calcium salt (1:1)	N#CNOC(=O)CC(O)(CC(=O)O)C(=O)O.[Ca+2]	Organic compounds	Organic acids and derivatives	Carboxylic acids and derivatives	Tricarboxylic acids and derivatives
6383	-3.534375819038176	-3.829410978287386	1.8047574869317025	1.509722331779788	205.06666666666666	0.29503515924920976	8028-48-6	Orange terpenes	C=CC(=C)CCC=C(C)CCC=C(C)C=O	Organic compounds	Lipids and lipid-like molecules	Prenol lipids	Sesquiterpenoids
6387	-4.583171421447214	-4.8020949112745726	0.7162225493068926	0.49729906501554355	205.11666666666665	0.21892348982735843	8032-32-4	Ligroine	CN(C(=O)C(F)(F)F)[Si](C)(C)C	Organic compounds	Organometallic compounds	Organometalloid compounds	Organosilicon compounds
6389	-4.37251412958861	-4.089522138838807	1.0594475840303403	1.3424395763458743	205.21666666666664	-0.2829919907498031	80-43-3	Dicumyl peroxide	CC(C)(OOC(C)(C)c1ccccc1)c1ccccc1	Organic compounds	Benzenoids	Benzene and substituted derivatives	Phenylpropanes
6390	-4.398609600935975	-4.066142934468987	0.8168904890507772	1.1493571433440848	204.9	-0.3324666664669884	80-46-6	4-(2-Methylbutan-2-yl)phenol	CCC(C)(C)c1ccc(O)cc1	Organic compounds	Benzenoids	Benzene and substituted derivatives	Phenylpropanes
6391	-4.157552536295291	-4.515362239271425	1.9300028050464626	1.5721931110488447	205.13333333333335	0.3578097029761347	8047-15-2	Saponins	CC1(C=O)CCC23COC4(CCC5C6(C)CCC(OC7OCC(OC8OCC(O)C(O)C8O)C(OC8OC(CO)C(O)C(O)C8O)C7OC7OC(CO)C(O)C(O)C7OC7OC(CO)C(O)C(O)C7O)C(C)(C)C6CCC5(C)C4(C)CC2O)C3C1	Organic compounds	Lipids and lipid-like molecules	Prenol lipids	Triterpenoids
6402	-5.304523285384884	-4.073107147165558	0.24984592736267	1.4812620660158027	205.08333333333334	-1.231416138219326	80-51-3	4,4'-Oxybis(benzenesulfohydrazide)	NNS(=O)(=O)c1ccc(Oc2ccc(S(=O)(=O)NN)cc2)cc1	Organic compounds	Benzenoids	Benzene and substituted derivatives	Diphenylethers
6404	-4.443337212548982	-4.050830606018994	0.8669587881933285	1.2594653864791643	205.03333333333336	-0.39250660652998803	80-54-6	2-(4-Tert-Butylbenzyl)propionaldehyde	CC(C=O)Cc1ccc(C(C)(C)C)cc1	Organic compounds	Benzenoids	Benzene and substituted derivatives	Phenylpropanes
6407	-3.4462311311001366	-3.973912386471401	2.224529445542109	1.696848182986057	205.08333333333334	0.5276812553712644	80584-91-4	6,6',6''-(1,3,5-Triazine-2,4,6-triyltriazanediyl)trihexanoic acid	O=C(O)CCCCCNc1nc(NCCCCCC(=O)O)nc(NCCCCCC(=O)O)n1	Organic compounds	Organic acids and derivatives	Carboxylic acids and derivatives	Tricarboxylic acids and derivatives
6410	-3.3057507157889616	-3.9762952073278512	1.6947571117336608	1.0242126175039454	204.9	0.6705444915388896	80-62-6	Methyl methacrylate	C=C(C)C(=O)OC	Organic compounds	Organic acids and derivatives	Carboxylic acids and derivatives	Carboxylic acid derivatives
6417	-4.958684971295691	-4.127187584598835	0.6170753951981183	1.44857278111389	205.3	-0.8314973866968556	80844-07-1	Etofenprox	CCOc1ccc(C(C)(C)COCc2cccc(Oc3ccccc3)c2)cc1	Organic compounds	Benzenoids	Benzene and substituted derivatives	Diphenylethers
6420	-3.4051985950496544	-3.558657001328175	1.8576984261136527	1.704240015811632	205.03333333333336	0.1534584062785207	81-07-2	Saccharin	O=C1NS(=O)(=O)c2ccccc21	Organic compounds	Organoheterocyclic compounds	Benzothiazoles
6422	-3.4968936142040854	-3.6711795705652053	1.8153980152219866	1.641112053886501	205.18333333333334	0.17428595636111988	81-13-0	Dexpanthenol	CC(C)(CO)C(O)C(=O)NCCCO	Organic compounds	Lipids and lipid-like molecules	Fatty Acyls	Fatty amides
6427	-2.945050076652844	-3.515443261105909	2.4720577529169185	1.9016645664151617	204.91666666666666	0.5703931844530654	81334-34-1	Imazapyr	CC(C)C1(C)N=C(c2ncccc2C(=O)O)NC1=O	Organic compounds	Organic acids and derivatives	Carboxylic acids and derivatives	Amino acids, peptides, and analogues
6428	-3.7811281464915694	-3.5778868626981266	1.7121081695050464	1.9153494488075968	205.13333333333335	-0.20324128379344275	81335-37-7	Imazaquin	CC(C)C1(C)N=C(c2nc3ccccc3cc2C(=O)O)NC1=O	Organic compounds	Organoheterocyclic compounds	Quinolines and derivatives	Quinoline carboxylic acids
6430	-3.4720191328927412	-3.3855647222819734	1.9893818392532083	2.075836251913825	205.2	-0.08645441061076786	81335-77-5	Imazethapyr	CCc1cnc(C2=NC(=O)C(C)(C(C)C)N2)c(C(=O)O)c1	Organic compounds	Organic acids and derivatives	Carboxylic acids and derivatives	Amino acids, peptides, and analogues
6438	-4.119219614553702	-4.50508178689672	1.461731577582803	1.0758693937901118	204.83333333333334	0.38586217234301756	81-49-2	1-Amino-2,4-dibromoanthraquinone	Nc1c(Br)cc(Br)c2c1C(=O)c1ccccc1C2=O	Organic compounds	Benzenoids	Anthracenes	Anthraquinones
6442	-4.753867509816339	-4.4062188428315245	0.8128221181811923	1.160470790517082	205.13333333333335	-0.34764866698481445	81646-13-1	Behentrimonium methosulfate	CCCCCCCCCCCCCCCCCCCCCC[N+](C)(C)C.COS(=O)(=O)[O-]	Organic compounds	Organic acids and derivatives	Organic sulfuric acids and derivatives	Sulfuric acid esters
6447	-3.7529997772672195	-4.828166949561324	1.626671880401562	0.5515047111762071	204.86666666666665	1.0751671722941047	81777-89-1	Clomazone	CC1(C)CON(Cc2ccccc2Cl)C1=O	Organic compounds	Benzenoids	Benzene and substituted derivatives	Halobenzenes
6454	-5.481822746109851	-4.6010205272443985	0.1222217728380786	1.0030239951543416	205.3	-0.880802218865453	82097-50-5	Triasulfuron	COc1nc(C)nc(NC(=O)NS(=O)(=O)c2ccccc2OCCCl)n1	Organic compounds	Organic nitrogen compounds	Organonitrogen compounds	Sulfonylureas
6463	-3.8160006413532472	-4.815689472305087	1.2709674873466286	0.2712786476048027	205.25	0.9996888309518401	823-40-5	2,6-Toluenediamine	Cc1c(N)cccc1N	Organic compounds	Benzenoids	Benzene and substituted derivatives	Toluenes
6467	-4.343993232943649	-4.593438922771043	1.177667782168425	0.9282220971400463	205.11666666666665	0.249445689827394	82558-50-7	Isoxaben	CCC(C)(CC)c1cc(NC(=O)c2c(OC)cccc2OC)on1	Organic compounds	Benzenoids	Benzene and substituted derivatives	Methoxybenzenes
6468	-5.500076449991258	-5.533605749920748	0.11327479652102838	0.07974548307497947	205.36666666666665	0.03352929992948983	82560-54-1	Benfuracarb	CCOC(=O)CCN(SN(C)C(=O)Oc1cccc2c1OC(C)(C)C2)C(C)C	Organic compounds	Organoheterocyclic compounds	Coumarans
6469	-4.713673061613896	-4.551391452887671	0.4772802133074994	0.6395618174357047	204.93333333333334	-0.1622816087262251	82633-79-2	Promexal	Cn1sc2c(c1=O)CCC2	Organic compounds	Organoheterocyclic compounds	Azoles	Thiazoles
6472	-5.358480555372918	-5.3248862788483375	0.2677304284175141	0.30132470760646557	205.26666666666665	-0.033594276524580025	82657-04-3	Bifenthrin	Cc1c(COC(=O)C2C(C=C(Cl)C(F)(F)F)C2(C)C)cccc1-c1ccccc1	Organic compounds	Benzenoids	Benzene and substituted derivatives	Biphenyls and derivatives
[truncated: 368 more rows]
