# Supplementary material for: Uncertainty-aware machine learning to predict non-cancer human toxicity for the global chemicals market
Source: Nat Commun. 2026 Jan 7;17:647. doi: 10.1038/s41467-025-67374-4 (PMC12816579; doi:10.1038/s41467-025-67374-4)
Supplement: Supplementary file 4 — Source Data [file 41467_2025_67374_MOESM4_ESM.zip › Source Data/Figure S1-5.csv]

layers	nodes	best_params	set	RMSE
1	0.5	OrderedDict([('batch_size', 32), ('dropout_rate', 0.49810711366679733), ('hidden_layers', 1), ('nodes_per_layer', 104), ('optimizer__learning_rate', 0.0074645675145094785), ('optimizer__weight_decay', 1.9922736125363932e-05)])	train	0.6292541539975999
1	0.5	OrderedDict([('batch_size', 32), ('dropout_rate', 0.40947870755385385), ('hidden_layers', 1), ('nodes_per_layer', 104), ('optimizer__learning_rate', 0.0001), ('optimizer__weight_decay', 1e-05)])	train	0.6122772317665103
1	0.5	OrderedDict([('batch_size', 32), ('dropout_rate', 0.45708547870052224), ('hidden_layers', 1), ('nodes_per_layer', 104), ('optimizer__learning_rate', 0.0005364992858975193), ('optimizer__weight_decay', 0.1)])	train	0.6204678022794845
1	0.5	OrderedDict([('batch_size', 32), ('dropout_rate', 0.27612739660291474), ('hidden_layers', 1), ('nodes_per_layer', 104), ('optimizer__learning_rate', 0.01), ('optimizer__weight_decay', 0.1)])	train	0.5348019554930253
1	0.5	OrderedDict([('batch_size', 32), ('dropout_rate', 0.4997419518480741), ('hidden_layers', 1), ('nodes_per_layer', 104), ('optimizer__learning_rate', 0.005043985529010736), ('optimizer__weight_decay', 1.0921619201430108e-05)])	train	0.6428413175831725
1	0.5	OrderedDict([('batch_size', 32), ('dropout_rate', 0.33240388995946035), ('hidden_layers', 1), ('nodes_per_layer', 104), ('optimizer__learning_rate', 0.0001), ('optimizer__weight_decay', 0.1)])	train	0.5936942280855843
1	0.5	OrderedDict([('batch_size', 32), ('dropout_rate', 0.43839257239262985), ('hidden_layers', 1), ('nodes_per_layer', 104), ('optimizer__learning_rate', 0.01), ('optimizer__weight_decay', 1e-05)])	train	0.7392869752302912
1	0.5	OrderedDict([('batch_size', 32), ('dropout_rate', 0.49971685252054665), ('hidden_layers', 1), ('nodes_per_layer', 104), ('optimizer__learning_rate', 0.007726322482547282), ('optimizer__weight_decay', 0.06995526339669916)])	train	0.6095594657011207
1	0.5	OrderedDict([('batch_size', 32), ('dropout_rate', 0.4999052147555208), ('hidden_layers', 1), ('nodes_per_layer', 104), ('optimizer__learning_rate', 0.007970330286651263), ('optimizer__weight_decay', 2.2840708057940098e-05)])	train	0.5900632148862008
1	0.5	OrderedDict([('batch_size', 32), ('dropout_rate', 0.4095542913150909), ('hidden_layers', 1), ('nodes_per_layer', 104), ('optimizer__learning_rate', 0.0001), ('optimizer__weight_decay', 0.1)])	train	0.5596838316047171
1	1.0	OrderedDict([('batch_size', 32), ('dropout_rate', 0.5), ('hidden_layers', 1), ('nodes_per_layer', 208), ('optimizer__learning_rate', 0.0001), ('optimizer__weight_decay', 0.1)])	train	0.5451509504382481
1	1.0	OrderedDict([('batch_size', 32), ('dropout_rate', 0.3422881742332376), ('hidden_layers', 1), ('nodes_per_layer', 208), ('optimizer__learning_rate', 0.00019486165562719278), ('optimizer__weight_decay', 1.3667768284187198e-05)])	train	0.5214387767969026
1	1.0	OrderedDict([('batch_size', 32), ('dropout_rate', 0.4993169059053201), ('hidden_layers', 1), ('nodes_per_layer', 208), ('optimizer__learning_rate', 0.00020025902003536922), ('optimizer__weight_decay', 0.06813973096526632)])	train	0.5498898193045775
1	1.0	OrderedDict([('batch_size', 32), ('dropout_rate', 0.43778678796120074), ('hidden_layers', 1), ('nodes_per_layer', 208), ('optimizer__learning_rate', 0.008890714665058154), ('optimizer__weight_decay', 1.590610935729391e-05)])	train	0.4953191586173978
1	1.0	OrderedDict([('batch_size', 32), ('dropout_rate', 0.4894518292131808), ('hidden_layers', 1), ('nodes_per_layer', 208), ('optimizer__learning_rate', 0.00033500285795461457), ('optimizer__weight_decay', 4.478473220666506e-05)])	train	0.5278691837216818
1	1.0	OrderedDict([('batch_size', 64), ('dropout_rate', 0.31528382463032667), ('hidden_layers', 1), ('nodes_per_layer', 208), ('optimizer__learning_rate', 0.0001), ('optimizer__weight_decay', 1e-05)])	train	0.540246931913094
1	1.0	OrderedDict([('batch_size', 32), ('dropout_rate', 0.48860384072585794), ('hidden_layers', 1), ('nodes_per_layer', 208), ('optimizer__learning_rate', 0.00010103048773949025), ('optimizer__weight_decay', 0.0005733847095428)])	train	0.7528066099680222
1	1.0	OrderedDict([('batch_size', 32), ('dropout_rate', 0.35054359537246077), ('hidden_layers', 1), ('nodes_per_layer', 208), ('optimizer__learning_rate', 0.01), ('optimizer__weight_decay', 0.1)])	train	0.5160583153041302
1	1.0	OrderedDict([('batch_size', 32), ('dropout_rate', 0.4775988285295035), ('hidden_layers', 1), ('nodes_per_layer', 208), ('optimizer__learning_rate', 0.0001), ('optimizer__weight_decay', 1e-05)])	train	0.5360963675824779
1	1.0	OrderedDict([('batch_size', 32), ('dropout_rate', 0.4894518292131808), ('hidden_layers', 1), ('nodes_per_layer', 208), ('optimizer__learning_rate', 0.00033500285795461457), ('optimizer__weight_decay', 4.478473220666506e-05)])	train	0.5269954001119511
1	2.0	OrderedDict([('batch_size', 32), ('dropout_rate', 0.5), ('hidden_layers', 1), ('nodes_per_layer', 416), ('optimizer__learning_rate', 0.0001), ('optimizer__weight_decay', 0.1)])	train	0.4899290582795078
1	2.0	OrderedDict([('batch_size', 32), ('dropout_rate', 0.4994400028755053), ('hidden_layers', 1), ('nodes_per_layer', 416), ('optimizer__learning_rate', 0.008090365105946011), ('optimizer__weight_decay', 0.08270420648601805)])	train	0.5520831426474058
1	2.0	OrderedDict([('batch_size', 32), ('dropout_rate', 0.49995561611679784), ('hidden_layers', 1), ('nodes_per_layer', 416), ('optimizer__learning_rate', 0.0026237956245177313), ('optimizer__weight_decay', 0.020486224479193817)])	train	0.5023846690780704
1	2.0	OrderedDict([('batch_size', 64), ('dropout_rate', 0.5), ('hidden_layers', 1), ('nodes_per_layer', 416), ('optimizer__learning_rate', 0.0001), ('optimizer__weight_decay', 0.1)])	train	0.5330805398457189
1	2.0	OrderedDict([('batch_size', 32), ('dropout_rate', 0.45076693765338405), ('hidden_layers', 1), ('nodes_per_layer', 416), ('optimizer__learning_rate', 0.01), ('optimizer__weight_decay', 1e-05)])	train	0.521209803616085
1	2.0	OrderedDict([('batch_size', 32), ('dropout_rate', 0.4999052147555208), ('hidden_layers', 1), ('nodes_per_layer', 416), ('optimizer__learning_rate', 0.007970330286651263), ('optimizer__weight_decay', 2.2840708057940098e-05)])	train	0.5869298079801883
1	2.0	OrderedDict([('batch_size', 32), ('dropout_rate', 0.4480863089293394), ('hidden_layers', 1), ('nodes_per_layer', 416), ('optimizer__learning_rate', 0.0007892182299890969), ('optimizer__weight_decay', 0.001481956299101327)])	train	0.6430089266646032
1	2.0	OrderedDict([('batch_size', 64), ('dropout_rate', 0.4801772105914252), ('hidden_layers', 1), ('nodes_per_layer', 416), ('optimizer__learning_rate', 0.01), ('optimizer__weight_decay', 1e-05)])	train	0.5245496704170978
1	2.0	OrderedDict([('batch_size', 64), ('dropout_rate', 0.4982769513128544), ('hidden_layers', 1), ('nodes_per_layer', 416), ('optimizer__learning_rate', 0.008089113026178932), ('optimizer__weight_decay', 0.09304957433028058)])	train	0.5919273911657854
1	2.0	OrderedDict([('batch_size', 32), ('dropout_rate', 0.5), ('hidden_layers', 1), ('nodes_per_layer', 416), ('optimizer__learning_rate', 0.0001), ('optimizer__weight_decay', 0.04211196407656701)])	train	0.5209781476040405
3	0.5	OrderedDict([('batch_size', 32), ('dropout_rate', 0.39936091367803866), ('hidden_layers', 3), ('nodes_per_layer', 104), ('optimizer__learning_rate', 0.0001), ('optimizer__weight_decay', 1e-05)])	train	0.5441899529673135
3	0.5	OrderedDict([('batch_size', 32), ('dropout_rate', 0.4289098978315708), ('hidden_layers', 3), ('nodes_per_layer', 104), ('optimizer__learning_rate', 0.0001), ('optimizer__weight_decay', 0.1)])	train	0.568960532142518
3	0.5	OrderedDict([('batch_size', 32), ('dropout_rate', 0.4000781578953262), ('hidden_layers', 3), ('nodes_per_layer', 104), ('optimizer__learning_rate', 0.0008893585082028544), ('optimizer__weight_decay', 0.1)])	train	0.5724066048036444
3	0.5	OrderedDict([('batch_size', 32), ('dropout_rate', 0.3362059254439841), ('hidden_layers', 3), ('nodes_per_layer', 104), ('optimizer__learning_rate', 0.0001), ('optimizer__weight_decay', 0.0009769384869665004)])	train	0.52185913848637
3	0.5	OrderedDict([('batch_size', 32), ('dropout_rate', 0.22381707688103503), ('hidden_layers', 3), ('nodes_per_layer', 104), ('optimizer__learning_rate', 0.0001), ('optimizer__weight_decay', 1e-05)])	train	0.4993766253426732
3	0.5	OrderedDict([('batch_size', 32), ('dropout_rate', 0.3916331353364969), ('hidden_layers', 3), ('nodes_per_layer', 104), ('optimizer__learning_rate', 0.004323488525735528), ('optimizer__weight_decay', 0.005186666342877001)])	train	0.6122538156218796
3	0.5	OrderedDict([('batch_size', 32), ('dropout_rate', 0.3568889607774316), ('hidden_layers', 3), ('nodes_per_layer', 104), ('optimizer__learning_rate', 0.01), ('optimizer__weight_decay', 0.1)])	train	0.6427854753962409
3	0.5	OrderedDict([('batch_size', 32), ('dropout_rate', 0.3916331353364969), ('hidden_layers', 3), ('nodes_per_layer', 104), ('optimizer__learning_rate', 0.004323488525735528), ('optimizer__weight_decay', 0.005186666342877001)])	train	0.5682590720707776
3	0.5	OrderedDict([('batch_size', 32), ('dropout_rate', 0.4284426744246951), ('hidden_layers', 3), ('nodes_per_layer', 104), ('optimizer__learning_rate', 0.0001), ('optimizer__weight_decay', 0.1)])	train	0.6006512426747634
3	0.5	OrderedDict([('batch_size', 32), ('dropout_rate', 0.38121413644668745), ('hidden_layers', 3), ('nodes_per_layer', 104), ('optimizer__learning_rate', 0.01), ('optimizer__weight_decay', 1e-05)])	train	0.5443162224307995
3	1.0	OrderedDict([('batch_size', 32), ('dropout_rate', 0.4997084154018669), ('hidden_layers', 3), ('nodes_per_layer', 208), ('optimizer__learning_rate', 0.00043362180090893366), ('optimizer__weight_decay', 0.04058286626619398)])	train	0.5450673302824199
3	1.0	OrderedDict([('batch_size', 32), ('dropout_rate', 0.38852061667567533), ('hidden_layers', 3), ('nodes_per_layer', 208), ('optimizer__learning_rate', 0.01), ('optimizer__weight_decay', 0.0006526935141310826)])	train	0.5381139908334341
3	1.0	OrderedDict([('batch_size', 32), ('dropout_rate', 0.4894518292131808), ('hidden_layers', 3), ('nodes_per_layer', 208), ('optimizer__learning_rate', 0.00033500285795461457), ('optimizer__weight_decay', 4.478473220666506e-05)])	train	0.5896492615075685
3	1.0	OrderedDict([('batch_size', 32), ('dropout_rate', 0.40920757298745375), ('hidden_layers', 3), ('nodes_per_layer', 208), ('optimizer__learning_rate', 0.0001), ('optimizer__weight_decay', 1e-05)])	train	0.513188908549321
3	1.0	OrderedDict([('batch_size', 32), ('dropout_rate', 0.3246993079173606), ('hidden_layers', 3), ('nodes_per_layer', 208), ('optimizer__learning_rate', 0.0015343320920381022), ('optimizer__weight_decay', 1.0601961509013509e-05)])	train	0.5552271843149328
3	1.0	OrderedDict([('batch_size', 32), ('dropout_rate', 0.49999055068798154), ('hidden_layers', 3), ('nodes_per_layer', 208), ('optimizer__learning_rate', 0.0012565863646381375), ('optimizer__weight_decay', 0.0016137720610803871)])	train	0.5600238613114936
3	1.0	OrderedDict([('batch_size', 32), ('dropout_rate', 0.44124410881830245), ('hidden_layers', 3), ('nodes_per_layer', 208), ('optimizer__learning_rate', 0.01), ('optimizer__weight_decay', 0.1)])	train	0.6297957974287236
3	1.0	OrderedDict([('batch_size', 32), ('dropout_rate', 0.43043765666026157), ('hidden_layers', 3), ('nodes_per_layer', 208), ('optimizer__learning_rate', 0.01), ('optimizer__weight_decay', 0.015140429925495077)])	train	0.5712594385240912
3	1.0	OrderedDict([('batch_size', 64), ('dropout_rate', 0.4571019248807746), ('hidden_layers', 3), ('nodes_per_layer', 208), ('optimizer__learning_rate', 0.006790660388531173), ('optimizer__weight_decay', 0.0698721541061253)])	train	0.5827090733324517
3	1.0	OrderedDict([('batch_size', 32), ('dropout_rate', 0.3368732173234843), ('hidden_layers', 3), ('nodes_per_layer', 208), ('optimizer__learning_rate', 0.01), ('optimizer__weight_decay', 0.03129459903030659)])	train	0.5150288463762339
3	2.0	OrderedDict([('batch_size', 32), ('dropout_rate', 0.44767359169788673), ('hidden_layers', 3), ('nodes_per_layer', 416), ('optimizer__learning_rate', 0.0001), ('optimizer__weight_decay', 0.07357011517942401)])	train	0.5447098155125898
3	2.0	OrderedDict([('batch_size', 32), ('dropout_rate', 0.4837061290965638), ('hidden_layers', 3), ('nodes_per_layer', 416), ('optimizer__learning_rate', 0.01), ('optimizer__weight_decay', 0.010024577602197705)])	train	0.5263066189861344
3	2.0	OrderedDict([('batch_size', 64), ('dropout_rate', 0.5), ('hidden_layers', 3), ('nodes_per_layer', 416), ('optimizer__learning_rate', 0.0005716405714863359), ('optimizer__weight_decay', 0.00017326621950312785)])	train	0.5196328026673138
3	2.0	OrderedDict([('batch_size', 64), ('dropout_rate', 0.4980873432968619), ('hidden_layers', 3), ('nodes_per_layer', 416), ('optimizer__learning_rate', 0.003021035741436369), ('optimizer__weight_decay', 0.03180713212544447)])	train	0.5243062086147663
3	2.0	OrderedDict([('batch_size', 64), ('dropout_rate', 0.2529430880241349), ('hidden_layers', 3), ('nodes_per_layer', 416), ('optimizer__learning_rate', 0.0014177862983927958), ('optimizer__weight_decay', 0.1)])	train	0.51473745780416
3	2.0	OrderedDict([('batch_size', 32), ('dropout_rate', 0.468780593163957), ('hidden_layers', 3), ('nodes_per_layer', 416), ('optimizer__learning_rate', 0.0001), ('optimizer__weight_decay', 1e-05)])	train	0.5476188175493859
3	2.0	OrderedDict([('batch_size', 32), ('dropout_rate', 0.5), ('hidden_layers', 3), ('nodes_per_layer', 416), ('optimizer__learning_rate', 0.003749077803407113), ('optimizer__weight_decay', 0.0005827219502263176)])	train	0.6392370172942361
3	2.0	OrderedDict([('batch_size', 32), ('dropout_rate', 0.4148723929717248), ('hidden_layers', 3), ('nodes_per_layer', 416), ('optimizer__learning_rate', 0.01), ('optimizer__weight_decay', 0.1)])	train	0.4921916731180021
3	2.0	OrderedDict([('batch_size', 32), ('dropout_rate', 0.41453340100369906), ('hidden_layers', 3), ('nodes_per_layer', 416), ('optimizer__learning_rate', 0.004010608679838978), ('optimizer__weight_decay', 0.1)])	train	0.5304315695462334
3	2.0	OrderedDict([('batch_size', 32), ('dropout_rate', 0.49652204073981315), ('hidden_layers', 3), ('nodes_per_layer', 416), ('optimizer__learning_rate', 0.0031712243606358574), ('optimizer__weight_decay', 0.08777583736344241)])	train	0.5480516986769186
5	0.5	OrderedDict([('batch_size', 32), ('dropout_rate', 0.39410088619530637), ('hidden_layers', 5), ('nodes_per_layer', 104), ('optimizer__learning_rate', 0.008795870058149705), ('optimizer__weight_decay', 1.5921007210133358e-05)])	train	0.5793309262701076
5	0.5	OrderedDict([('batch_size', 32), ('dropout_rate', 0.2456664523793894), ('hidden_layers', 5), ('nodes_per_layer', 104), ('optimizer__learning_rate', 0.01), ('optimizer__weight_decay', 0.1)])	train	0.5810707763790306
5	0.5	OrderedDict([('batch_size', 32), ('dropout_rate', 0.36065953564123654), ('hidden_layers', 5), ('nodes_per_layer', 104), ('optimizer__learning_rate', 0.0001), ('optimizer__weight_decay', 1e-05)])	train	0.5429224016255143
5	0.5	OrderedDict([('batch_size', 32), ('dropout_rate', 0.3916331353364969), ('hidden_layers', 5), ('nodes_per_layer', 104), ('optimizer__learning_rate', 0.004323488525735528), ('optimizer__weight_decay', 0.005186666342877001)])	train	0.550341789447357
5	0.5	OrderedDict([('batch_size', 32), ('dropout_rate', 0.2519630895857667), ('hidden_layers', 5), ('nodes_per_layer', 104), ('optimizer__learning_rate', 0.01), ('optimizer__weight_decay', 0.0008958429767730045)])	train	0.5550849269872387
5	0.5	OrderedDict([('batch_size', 32), ('dropout_rate', 0.24836184902981612), ('hidden_layers', 5), ('nodes_per_layer', 104), ('optimizer__learning_rate', 0.00025528252762919117), ('optimizer__weight_decay', 1.2763415416135167e-05)])	train	0.5579808582339123
5	0.5	OrderedDict([('batch_size', 32), ('dropout_rate', 0.17343411718604548), ('hidden_layers', 5), ('nodes_per_layer', 104), ('optimizer__learning_rate', 0.0001), ('optimizer__weight_decay', 1e-05)])	train	0.6209503656050948
5	0.5	OrderedDict([('batch_size', 32), ('dropout_rate', 0.1518119456751522), ('hidden_layers', 5), ('nodes_per_layer', 104), ('optimizer__learning_rate', 0.0001), ('optimizer__weight_decay', 1e-05)])	train	0.525261814728713
5	0.5	OrderedDict([('batch_size', 32), ('dropout_rate', 0.07327474699511949), ('hidden_layers', 5), ('nodes_per_layer', 104), ('optimizer__learning_rate', 0.0001), ('optimizer__weight_decay', 1e-05)])	train	0.5205246616286718
5	0.5	OrderedDict([('batch_size', 64), ('dropout_rate', 0.3380397544384568), ('hidden_layers', 5), ('nodes_per_layer', 104), ('optimizer__learning_rate', 0.005217802821928107), ('optimizer__weight_decay', 0.08360361386015261)])	train	0.5906794719887514
5	1.0	OrderedDict([('batch_size', 32), ('dropout_rate', 0.32262936569379286), ('hidden_layers', 5), ('nodes_per_layer', 208), ('optimizer__learning_rate', 0.000544284782418531), ('optimizer__weight_decay', 0.002087466192445889)])	train	0.5368976792984058
5	1.0	OrderedDict([('batch_size', 32), ('dropout_rate', 0.4971186456731117), ('hidden_layers', 5), ('nodes_per_layer', 208), ('optimizer__learning_rate', 0.0008035353215405673), ('optimizer__weight_decay', 0.08418788629853012)])	train	0.5342716298199833
5	1.0	OrderedDict([('batch_size', 32), ('dropout_rate', 0.3399240801527106), ('hidden_layers', 5), ('nodes_per_layer', 208), ('optimizer__learning_rate', 0.0002699563179540071), ('optimizer__weight_decay', 1.6989315962153735e-05)])	train	0.5326174927215268
5	1.0	OrderedDict([('batch_size', 32), ('dropout_rate', 0.2703446566684232), ('hidden_layers', 5), ('nodes_per_layer', 208), ('optimizer__learning_rate', 0.0007245108475759979), ('optimizer__weight_decay', 0.0991366869629178)])	train	0.474765282867884
5	1.0	OrderedDict([('batch_size', 32), ('dropout_rate', 0.2718557217831003), ('hidden_layers', 5), ('nodes_per_layer', 208), ('optimizer__learning_rate', 0.01), ('optimizer__weight_decay', 3.900794736724391e-05)])	train	0.462650148797269
5	1.0	OrderedDict([('batch_size', 32), ('dropout_rate', 0.4559620417346536), ('hidden_layers', 5), ('nodes_per_layer', 208), ('optimizer__learning_rate', 0.01), ('optimizer__weight_decay', 0.0031477303309252642)])	train	0.5561924286688981
5	1.0	OrderedDict([('batch_size', 32), ('dropout_rate', 0.4233271423126668), ('hidden_layers', 5), ('nodes_per_layer', 208), ('optimizer__learning_rate', 0.01), ('optimizer__weight_decay', 0.013425665037023476)])	train	0.6209308224873941
5	1.0	OrderedDict([('batch_size', 64), ('dropout_rate', 0.1895930506829022), ('hidden_layers', 5), ('nodes_per_layer', 208), ('optimizer__learning_rate', 0.00014490899953182595), ('optimizer__weight_decay', 0.021831521165838145)])	train	0.5153398042780117
5	1.0	OrderedDict([('batch_size', 32), ('dropout_rate', 0.23690331154007926), ('hidden_layers', 5), ('nodes_per_layer', 208), ('optimizer__learning_rate', 0.009854623501365888), ('optimizer__weight_decay', 8.47727322618924e-05)])	train	0.5248893223023833
5	1.0	OrderedDict([('batch_size', 32), ('dropout_rate', 0.4618796033268298), ('hidden_layers', 5), ('nodes_per_layer', 208), ('optimizer__learning_rate', 0.0012837642839602743), ('optimizer__weight_decay', 0.1)])	train	0.5482038187133934
5	2.0	OrderedDict([('batch_size', 32), ('dropout_rate', 0.39796758708426616), ('hidden_layers', 5), ('nodes_per_layer', 416), ('optimizer__learning_rate', 0.00011278852672406388), ('optimizer__weight_decay', 5.231155879393411e-05)])	train	0.506014521849837
5	2.0	OrderedDict([('batch_size', 32), ('dropout_rate', 0.49994833127338223), ('hidden_layers', 5), ('nodes_per_layer', 416), ('optimizer__learning_rate', 0.0003520166242268896), ('optimizer__weight_decay', 0.08775571552296585)])	train	0.5137402677201252
5	2.0	OrderedDict([('batch_size', 32), ('dropout_rate', 0.44595523081943955), ('hidden_layers', 5), ('nodes_per_layer', 416), ('optimizer__learning_rate', 0.004556960120619976), ('optimizer__weight_decay', 0.1)])	train	0.5618686872528863
5	2.0	OrderedDict([('batch_size', 32), ('dropout_rate', 0.4894518292131808), ('hidden_layers', 5), ('nodes_per_layer', 416), ('optimizer__learning_rate', 0.00033500285795461457), ('optimizer__weight_decay', 4.478473220666506e-05)])	train	0.5542834857266036
5	2.0	OrderedDict([('batch_size', 32), ('dropout_rate', 0.4894518292131808), ('hidden_layers', 5), ('nodes_per_layer', 416), ('optimizer__learning_rate', 0.00033500285795461457), ('optimizer__weight_decay', 4.478473220666506e-05)])	train	0.5478997362279766
5	2.0	OrderedDict([('batch_size', 32), ('dropout_rate', 0.4994896931362943), ('hidden_layers', 5), ('nodes_per_layer', 416), ('optimizer__learning_rate', 0.008889761063404748), ('optimizer__weight_decay', 0.0006049218358416922)])	train	0.5170136854859986
5	2.0	OrderedDict([('batch_size', 32), ('dropout_rate', 0.40671809944767273), ('hidden_layers', 5), ('nodes_per_layer', 416), ('optimizer__learning_rate', 0.01), ('optimizer__weight_decay', 0.1)])	train	0.5674112141367533
5	2.0	OrderedDict([('batch_size', 32), ('dropout_rate', 0.32901460802877525), ('hidden_layers', 5), ('nodes_per_layer', 416), ('optimizer__learning_rate', 0.01), ('optimizer__weight_decay', 0.017012014350344617)])	train	0.5896099314530329
5	2.0	OrderedDict([('batch_size', 32), ('dropout_rate', 0.3875139230839322), ('hidden_layers', 5), ('nodes_per_layer', 416), ('optimizer__learning_rate', 0.00010915738577989932), ('optimizer__weight_decay', 1.4351755584997636e-05)])	train	0.479303902072123
5	2.0	OrderedDict([('batch_size', 32), ('dropout_rate', 0.35683586426250535), ('hidden_layers', 5), ('nodes_per_layer', 416), ('optimizer__learning_rate', 0.0002503855520460184), ('optimizer__weight_decay', 0.005583557482439611)])	train	0.5156336241629823
1	0.5	OrderedDict([('batch_size', 32), ('dropout_rate', 0.49810711366679733), ('hidden_layers', 1), ('nodes_per_layer', 104), ('optimizer__learning_rate', 0.0074645675145094785), ('optimizer__weight_decay', 1.9922736125363932e-05)])	test	0.8352487312749364
1	0.5	OrderedDict([('batch_size', 32), ('dropout_rate', 0.40947870755385385), ('hidden_layers', 1), ('nodes_per_layer', 104), ('optimizer__learning_rate', 0.0001), ('optimizer__weight_decay', 1e-05)])	test	0.7785868832361249
1	0.5	OrderedDict([('batch_size', 32), ('dropout_rate', 0.45708547870052224), ('hidden_layers', 1), ('nodes_per_layer', 104), ('optimizer__learning_rate', 0.0005364992858975193), ('optimizer__weight_decay', 0.1)])	test	0.8635634953793264
1	0.5	OrderedDict([('batch_size', 32), ('dropout_rate', 0.27612739660291474), ('hidden_layers', 1), ('nodes_per_layer', 104), ('optimizer__learning_rate', 0.01), ('optimizer__weight_decay', 0.1)])	test	0.8690665882266204
1	0.5	OrderedDict([('batch_size', 32), ('dropout_rate', 0.4997419518480741), ('hidden_layers', 1), ('nodes_per_layer', 104), ('optimizer__learning_rate', 0.005043985529010736), ('optimizer__weight_decay', 1.0921619201430108e-05)])	test	0.7952003702382687
1	0.5	OrderedDict([('batch_size', 32), ('dropout_rate', 0.33240388995946035), ('hidden_layers', 1), ('nodes_per_layer', 104), ('optimizer__learning_rate', 0.0001), ('optimizer__weight_decay', 0.1)])	test	0.8565519229859967
1	0.5	OrderedDict([('batch_size', 32), ('dropout_rate', 0.43839257239262985), ('hidden_layers', 1), ('nodes_per_layer', 104), ('optimizer__learning_rate', 0.01), ('optimizer__weight_decay', 1e-05)])	test	0.8964946045480363
1	0.5	OrderedDict([('batch_size', 32), ('dropout_rate', 0.49971685252054665), ('hidden_layers', 1), ('nodes_per_layer', 104), ('optimizer__learning_rate', 0.007726322482547282), ('optimizer__weight_decay', 0.06995526339669916)])	test	0.7645657905403314
1	0.5	OrderedDict([('batch_size', 32), ('dropout_rate', 0.4999052147555208), ('hidden_layers', 1), ('nodes_per_layer', 104), ('optimizer__learning_rate', 0.007970330286651263), ('optimizer__weight_decay', 2.2840708057940098e-05)])	test	0.7805944280635503
1	0.5	OrderedDict([('batch_size', 32), ('dropout_rate', 0.4095542913150909), ('hidden_layers', 1), ('nodes_per_layer', 104), ('optimizer__learning_rate', 0.0001), ('optimizer__weight_decay', 0.1)])	test	0.8404768350653968
1	1.0	OrderedDict([('batch_size', 32), ('dropout_rate', 0.5), ('hidden_layers', 1), ('nodes_per_layer', 208), ('optimizer__learning_rate', 0.0001), ('optimizer__weight_decay', 0.1)])	test	0.8183344716554045
1	1.0	OrderedDict([('batch_size', 32), ('dropout_rate', 0.3422881742332376), ('hidden_layers', 1), ('nodes_per_layer', 208), ('optimizer__learning_rate', 0.00019486165562719278), ('optimizer__weight_decay', 1.3667768284187198e-05)])	test	0.7659913938843181
1	1.0	OrderedDict([('batch_size', 32), ('dropout_rate', 0.4993169059053201), ('hidden_layers', 1), ('nodes_per_layer', 208), ('optimizer__learning_rate', 0.00020025902003536922), ('optimizer__weight_decay', 0.06813973096526632)])	test	0.8402988891718411
1	1.0	OrderedDict([('batch_size', 32), ('dropout_rate', 0.43778678796120074), ('hidden_layers', 1), ('nodes_per_layer', 208), ('optimizer__learning_rate', 0.008890714665058154), ('optimizer__weight_decay', 1.590610935729391e-05)])	test	0.8441923998205405
1	1.0	OrderedDict([('batch_size', 32), ('dropout_rate', 0.4894518292131808), ('hidden_layers', 1), ('nodes_per_layer', 208), ('optimizer__learning_rate', 0.00033500285795461457), ('optimizer__weight_decay', 4.478473220666506e-05)])	test	0.7581684301700375
1	1.0	OrderedDict([('batch_size', 64), ('dropout_rate', 0.31528382463032667), ('hidden_layers', 1), ('nodes_per_layer', 208), ('optimizer__learning_rate', 0.0001), ('optimizer__weight_decay', 1e-05)])	test	0.8485812547485254
1	1.0	OrderedDict([('batch_size', 32), ('dropout_rate', 0.48860384072585794), ('hidden_layers', 1), ('nodes_per_layer', 208), ('optimizer__learning_rate', 0.00010103048773949025), ('optimizer__weight_decay', 0.0005733847095428)])	test	0.8373547323155985
1	1.0	OrderedDict([('batch_size', 32), ('dropout_rate', 0.35054359537246077), ('hidden_layers', 1), ('nodes_per_layer', 208), ('optimizer__learning_rate', 0.01), ('optimizer__weight_decay', 0.1)])	test	0.7684003517848399
1	1.0	OrderedDict([('batch_size', 32), ('dropout_rate', 0.4775988285295035), ('hidden_layers', 1), ('nodes_per_layer', 208), ('optimizer__learning_rate', 0.0001), ('optimizer__weight_decay', 1e-05)])	test	0.7335472701807231
1	1.0	OrderedDict([('batch_size', 32), ('dropout_rate', 0.4894518292131808), ('hidden_layers', 1), ('nodes_per_layer', 208), ('optimizer__learning_rate', 0.00033500285795461457), ('optimizer__weight_decay', 4.478473220666506e-05)])	test	0.8006183713790467
1	2.0	OrderedDict([('batch_size', 32), ('dropout_rate', 0.5), ('hidden_layers', 1), ('nodes_per_layer', 416), ('optimizer__learning_rate', 0.0001), ('optimizer__weight_decay', 0.1)])	test	0.8022435930807831
1	2.0	OrderedDict([('batch_size', 32), ('dropout_rate', 0.4994400028755053), ('hidden_layers', 1), ('nodes_per_layer', 416), ('optimizer__learning_rate', 0.008090365105946011), ('optimizer__weight_decay', 0.08270420648601805)])	test	0.7854106038861621
1	2.0	OrderedDict([('batch_size', 32), ('dropout_rate', 0.49995561611679784), ('hidden_layers', 1), ('nodes_per_layer', 416), ('optimizer__learning_rate', 0.0026237956245177313), ('optimizer__weight_decay', 0.020486224479193817)])	test	0.8358270606237349
1	2.0	OrderedDict([('batch_size', 64), ('dropout_rate', 0.5), ('hidden_layers', 1), ('nodes_per_layer', 416), ('optimizer__learning_rate', 0.0001), ('optimizer__weight_decay', 0.1)])	test	0.8478969670463394
1	2.0	OrderedDict([('batch_size', 32), ('dropout_rate', 0.45076693765338405), ('hidden_layers', 1), ('nodes_per_layer', 416), ('optimizer__learning_rate', 0.01), ('optimizer__weight_decay', 1e-05)])	test	0.7549337947637964
1	2.0	OrderedDict([('batch_size', 32), ('dropout_rate', 0.4999052147555208), ('hidden_layers', 1), ('nodes_per_layer', 416), ('optimizer__learning_rate', 0.007970330286651263), ('optimizer__weight_decay', 2.2840708057940098e-05)])	test	0.8640159479545544
1	2.0	OrderedDict([('batch_size', 32), ('dropout_rate', 0.4480863089293394), ('hidden_layers', 1), ('nodes_per_layer', 416), ('optimizer__learning_rate', 0.0007892182299890969), ('optimizer__weight_decay', 0.001481956299101327)])	test	0.8384454730833626
1	2.0	OrderedDict([('batch_size', 64), ('dropout_rate', 0.4801772105914252), ('hidden_layers', 1), ('nodes_per_layer', 416), ('optimizer__learning_rate', 0.01), ('optimizer__weight_decay', 1e-05)])	test	0.7646832460277707
1	2.0	OrderedDict([('batch_size', 64), ('dropout_rate', 0.4982769513128544), ('hidden_layers', 1), ('nodes_per_layer', 416), ('optimizer__learning_rate', 0.008089113026178932), ('optimizer__weight_decay', 0.09304957433028058)])	test	0.7503956087103871
1	2.0	OrderedDict([('batch_size', 32), ('dropout_rate', 0.5), ('hidden_layers', 1), ('nodes_per_layer', 416), ('optimizer__learning_rate', 0.0001), ('optimizer__weight_decay', 0.04211196407656701)])	test	0.7887755395515742
3	0.5	OrderedDict([('batch_size', 32), ('dropout_rate', 0.39936091367803866), ('hidden_layers', 3), ('nodes_per_layer', 104), ('optimizer__learning_rate', 0.0001), ('optimizer__weight_decay', 1e-05)])	test	0.823262025589988
3	0.5	OrderedDict([('batch_size', 32), ('dropout_rate', 0.4289098978315708), ('hidden_layers', 3), ('nodes_per_layer', 104), ('optimizer__learning_rate', 0.0001), ('optimizer__weight_decay', 0.1)])	test	0.7334205211030019
3	0.5	OrderedDict([('batch_size', 32), ('dropout_rate', 0.4000781578953262), ('hidden_layers', 3), ('nodes_per_layer', 104), ('optimizer__learning_rate', 0.0008893585082028544), ('optimizer__weight_decay', 0.1)])	test	0.7888104375981737
3	0.5	OrderedDict([('batch_size', 32), ('dropout_rate', 0.3362059254439841), ('hidden_layers', 3), ('nodes_per_layer', 104), ('optimizer__learning_rate', 0.0001), ('optimizer__weight_decay', 0.0009769384869665004)])	test	0.8414176437789009
3	0.5	OrderedDict([('batch_size', 32), ('dropout_rate', 0.22381707688103503), ('hidden_layers', 3), ('nodes_per_layer', 104), ('optimizer__learning_rate', 0.0001), ('optimizer__weight_decay', 1e-05)])	test	0.7465036845215457
3	0.5	OrderedDict([('batch_size', 32), ('dropout_rate', 0.3916331353364969), ('hidden_layers', 3), ('nodes_per_layer', 104), ('optimizer__learning_rate', 0.004323488525735528), ('optimizer__weight_decay', 0.005186666342877001)])	test	0.8732455022833697
3	0.5	OrderedDict([('batch_size', 32), ('dropout_rate', 0.3568889607774316), ('hidden_layers', 3), ('nodes_per_layer', 104), ('optimizer__learning_rate', 0.01), ('optimizer__weight_decay', 0.1)])	test	0.829318704325183
3	0.5	OrderedDict([('batch_size', 32), ('dropout_rate', 0.3916331353364969), ('hidden_layers', 3), ('nodes_per_layer', 104), ('optimizer__learning_rate', 0.004323488525735528), ('optimizer__weight_decay', 0.005186666342877001)])	test	0.7520475181641505
3	0.5	OrderedDict([('batch_size', 32), ('dropout_rate', 0.4284426744246951), ('hidden_layers', 3), ('nodes_per_layer', 104), ('optimizer__learning_rate', 0.0001), ('optimizer__weight_decay', 0.1)])	test	0.7331118609550795
3	0.5	OrderedDict([('batch_size', 32), ('dropout_rate', 0.38121413644668745), ('hidden_layers', 3), ('nodes_per_layer', 104), ('optimizer__learning_rate', 0.01), ('optimizer__weight_decay', 1e-05)])	test	0.8140255381668682
3	1.0	OrderedDict([('batch_size', 32), ('dropout_rate', 0.4997084154018669), ('hidden_layers', 3), ('nodes_per_layer', 208), ('optimizer__learning_rate', 0.00043362180090893366), ('optimizer__weight_decay', 0.04058286626619398)])	test	0.8200021617570283
3	1.0	OrderedDict([('batch_size', 32), ('dropout_rate', 0.38852061667567533), ('hidden_layers', 3), ('nodes_per_layer', 208), ('optimizer__learning_rate', 0.01), ('optimizer__weight_decay', 0.0006526935141310826)])	test	0.7248429876574933
3	1.0	OrderedDict([('batch_size', 32), ('dropout_rate', 0.4894518292131808), ('hidden_layers', 3), ('nodes_per_layer', 208), ('optimizer__learning_rate', 0.00033500285795461457), ('optimizer__weight_decay', 4.478473220666506e-05)])	test	0.7924333067422954
3	1.0	OrderedDict([('batch_size', 32), ('dropout_rate', 0.40920757298745375), ('hidden_layers', 3), ('nodes_per_layer', 208), ('optimizer__learning_rate', 0.0001), ('optimizer__weight_decay', 1e-05)])	test	0.8191419932984765
3	1.0	OrderedDict([('batch_size', 32), ('dropout_rate', 0.3246993079173606), ('hidden_layers', 3), ('nodes_per_layer', 208), ('optimizer__learning_rate', 0.0015343320920381022), ('optimizer__weight_decay', 1.0601961509013509e-05)])	test	0.750383652481943
3	1.0	OrderedDict([('batch_size', 32), ('dropout_rate', 0.49999055068798154), ('hidden_layers', 3), ('nodes_per_layer', 208), ('optimizer__learning_rate', 0.0012565863646381375), ('optimizer__weight_decay', 0.0016137720610803871)])	test	0.846621131879086
3	1.0	OrderedDict([('batch_size', 32), ('dropout_rate', 0.44124410881830245), ('hidden_layers', 3), ('nodes_per_layer', 208), ('optimizer__learning_rate', 0.01), ('optimizer__weight_decay', 0.1)])	test	0.8333002892036936
3	1.0	OrderedDict([('batch_size', 32), ('dropout_rate', 0.43043765666026157), ('hidden_layers', 3), ('nodes_per_layer', 208), ('optimizer__learning_rate', 0.01), ('optimizer__weight_decay', 0.015140429925495077)])	test	0.7699949496456723
3	1.0	OrderedDict([('batch_size', 64), ('dropout_rate', 0.4571019248807746), ('hidden_layers', 3), ('nodes_per_layer', 208), ('optimizer__learning_rate', 0.006790660388531173), ('optimizer__weight_decay', 0.0698721541061253)])	test	0.743130183240799
3	1.0	OrderedDict([('batch_size', 32), ('dropout_rate', 0.3368732173234843), ('hidden_layers', 3), ('nodes_per_layer', 208), ('optimizer__learning_rate', 0.01), ('optimizer__weight_decay', 0.03129459903030659)])	test	0.8129781108827322
3	2.0	OrderedDict([('batch_size', 32), ('dropout_rate', 0.44767359169788673), ('hidden_layers', 3), ('nodes_per_layer', 416), ('optimizer__learning_rate', 0.0001), ('optimizer__weight_decay', 0.07357011517942401)])	test	0.8207296695919659
3	2.0	OrderedDict([('batch_size', 32), ('dropout_rate', 0.4837061290965638), ('hidden_layers', 3), ('nodes_per_layer', 416), ('optimizer__learning_rate', 0.01), ('optimizer__weight_decay', 0.010024577602197705)])	test	0.7409569414123405
3	2.0	OrderedDict([('batch_size', 64), ('dropout_rate', 0.5), ('hidden_layers', 3), ('nodes_per_layer', 416), ('optimizer__learning_rate', 0.0005716405714863359), ('optimizer__weight_decay', 0.00017326621950312785)])	test	0.7663297900964507
3	2.0	OrderedDict([('batch_size', 64), ('dropout_rate', 0.4980873432968619), ('hidden_layers', 3), ('nodes_per_layer', 416), ('optimizer__learning_rate', 0.003021035741436369), ('optimizer__weight_decay', 0.03180713212544447)])	test	0.8456543348685772
3	2.0	OrderedDict([('batch_size', 64), ('dropout_rate', 0.2529430880241349), ('hidden_layers', 3), ('nodes_per_layer', 416), ('optimizer__learning_rate', 0.0014177862983927958), ('optimizer__weight_decay', 0.1)])	test	0.7264039477089873
3	2.0	OrderedDict([('batch_size', 32), ('dropout_rate', 0.468780593163957), ('hidden_layers', 3), ('nodes_per_layer', 416), ('optimizer__learning_rate', 0.0001), ('optimizer__weight_decay', 1e-05)])	test	0.8317048363380353
3	2.0	OrderedDict([('batch_size', 32), ('dropout_rate', 0.5), ('hidden_layers', 3), ('nodes_per_layer', 416), ('optimizer__learning_rate', 0.003749077803407113), ('optimizer__weight_decay', 0.0005827219502263176)])	test	0.8113701421566699
3	2.0	OrderedDict([('batch_size', 32), ('dropout_rate', 0.4148723929717248), ('hidden_layers', 3), ('nodes_per_layer', 416), ('optimizer__learning_rate', 0.01), ('optimizer__weight_decay', 0.1)])	test	0.7590044554620745
3	2.0	OrderedDict([('batch_size', 32), ('dropout_rate', 0.41453340100369906), ('hidden_layers', 3), ('nodes_per_layer', 416), ('optimizer__learning_rate', 0.004010608679838978), ('optimizer__weight_decay', 0.1)])	test	0.7128917719802942
3	2.0	OrderedDict([('batch_size', 32), ('dropout_rate', 0.49652204073981315), ('hidden_layers', 3), ('nodes_per_layer', 416), ('optimizer__learning_rate', 0.0031712243606358574), ('optimizer__weight_decay', 0.08777583736344241)])	test	0.7793968317161609
5	0.5	OrderedDict([('batch_size', 32), ('dropout_rate', 0.39410088619530637), ('hidden_layers', 5), ('nodes_per_layer', 104), ('optimizer__learning_rate', 0.008795870058149705), ('optimizer__weight_decay', 1.5921007210133358e-05)])	test	0.819346403393483
5	0.5	OrderedDict([('batch_size', 32), ('dropout_rate', 0.2456664523793894), ('hidden_layers', 5), ('nodes_per_layer', 104), ('optimizer__learning_rate', 0.01), ('optimizer__weight_decay', 0.1)])	test	0.7845694017712734
5	0.5	OrderedDict([('batch_size', 32), ('dropout_rate', 0.36065953564123654), ('hidden_layers', 5), ('nodes_per_layer', 104), ('optimizer__learning_rate', 0.0001), ('optimizer__weight_decay', 1e-05)])	test	0.7584734077573722
5	0.5	OrderedDict([('batch_size', 32), ('dropout_rate', 0.3916331353364969), ('hidden_layers', 5), ('nodes_per_layer', 104), ('optimizer__learning_rate', 0.004323488525735528), ('optimizer__weight_decay', 0.005186666342877001)])	test	0.8121374246075889
5	0.5	OrderedDict([('batch_size', 32), ('dropout_rate', 0.2519630895857667), ('hidden_layers', 5), ('nodes_per_layer', 104), ('optimizer__learning_rate', 0.01), ('optimizer__weight_decay', 0.0008958429767730045)])	test	0.7449154230554954
5	0.5	OrderedDict([('batch_size', 32), ('dropout_rate', 0.24836184902981612), ('hidden_layers', 5), ('nodes_per_layer', 104), ('optimizer__learning_rate', 0.00025528252762919117), ('optimizer__weight_decay', 1.2763415416135167e-05)])	test	0.8538347043242748
5	0.5	OrderedDict([('batch_size', 32), ('dropout_rate', 0.17343411718604548), ('hidden_layers', 5), ('nodes_per_layer', 104), ('optimizer__learning_rate', 0.0001), ('optimizer__weight_decay', 1e-05)])	test	0.837056885953814
5	0.5	OrderedDict([('batch_size', 32), ('dropout_rate', 0.1518119456751522), ('hidden_layers', 5), ('nodes_per_layer', 104), ('optimizer__learning_rate', 0.0001), ('optimizer__weight_decay', 1e-05)])	test	0.7883591273180962
5	0.5	OrderedDict([('batch_size', 32), ('dropout_rate', 0.07327474699511949), ('hidden_layers', 5), ('nodes_per_layer', 104), ('optimizer__learning_rate', 0.0001), ('optimizer__weight_decay', 1e-05)])	test	0.7052368949433766
5	0.5	OrderedDict([('batch_size', 64), ('dropout_rate', 0.3380397544384568), ('hidden_layers', 5), ('nodes_per_layer', 104), ('optimizer__learning_rate', 0.005217802821928107), ('optimizer__weight_decay', 0.08360361386015261)])	test	0.8245333912130456
5	1.0	OrderedDict([('batch_size', 32), ('dropout_rate', 0.32262936569379286), ('hidden_layers', 5), ('nodes_per_layer', 208), ('optimizer__learning_rate', 0.000544284782418531), ('optimizer__weight_decay', 0.002087466192445889)])	test	0.8127394863234728
5	1.0	OrderedDict([('batch_size', 32), ('dropout_rate', 0.4971186456731117), ('hidden_layers', 5), ('nodes_per_layer', 208), ('optimizer__learning_rate', 0.0008035353215405673), ('optimizer__weight_decay', 0.08418788629853012)])	test	0.7238855983623135
5	1.0	OrderedDict([('batch_size', 32), ('dropout_rate', 0.3399240801527106), ('hidden_layers', 5), ('nodes_per_layer', 208), ('optimizer__learning_rate', 0.0002699563179540071), ('optimizer__weight_decay', 1.6989315962153735e-05)])	test	0.78973770445398
5	1.0	OrderedDict([('batch_size', 32), ('dropout_rate', 0.2703446566684232), ('hidden_layers', 5), ('nodes_per_layer', 208), ('optimizer__learning_rate', 0.0007245108475759979), ('optimizer__weight_decay', 0.0991366869629178)])	test	0.8526919377899292
5	1.0	OrderedDict([('batch_size', 32), ('dropout_rate', 0.2718557217831003), ('hidden_layers', 5), ('nodes_per_layer', 208), ('optimizer__learning_rate', 0.01), ('optimizer__weight_decay', 3.900794736724391e-05)])	test	0.758681058591547
5	1.0	OrderedDict([('batch_size', 32), ('dropout_rate', 0.4559620417346536), ('hidden_layers', 5), ('nodes_per_layer', 208), ('optimizer__learning_rate', 0.01), ('optimizer__weight_decay', 0.0031477303309252642)])	test	0.8888316714403077
5	1.0	OrderedDict([('batch_size', 32), ('dropout_rate', 0.4233271423126668), ('hidden_layers', 5), ('nodes_per_layer', 208), ('optimizer__learning_rate', 0.01), ('optimizer__weight_decay', 0.013425665037023476)])	test	0.8413455286418821
5	1.0	OrderedDict([('batch_size', 64), ('dropout_rate', 0.1895930506829022), ('hidden_layers', 5), ('nodes_per_layer', 208), ('optimizer__learning_rate', 0.00014490899953182595), ('optimizer__weight_decay', 0.021831521165838145)])	test	0.7731950354771683
5	1.0	OrderedDict([('batch_size', 32), ('dropout_rate', 0.23690331154007926), ('hidden_layers', 5), ('nodes_per_layer', 208), ('optimizer__learning_rate', 0.009854623501365888), ('optimizer__weight_decay', 8.47727322618924e-05)])	test	0.6960019830495676
5	1.0	OrderedDict([('batch_size', 32), ('dropout_rate', 0.4618796033268298), ('hidden_layers', 5), ('nodes_per_layer', 208), ('optimizer__learning_rate', 0.0012837642839602743), ('optimizer__weight_decay', 0.1)])	test	0.8154236722140682
5	2.0	OrderedDict([('batch_size', 32), ('dropout_rate', 0.39796758708426616), ('hidden_layers', 5), ('nodes_per_layer', 416), ('optimizer__learning_rate', 0.00011278852672406388), ('optimizer__weight_decay', 5.231155879393411e-05)])	test	0.8205502599834761
5	2.0	OrderedDict([('batch_size', 32), ('dropout_rate', 0.49994833127338223), ('hidden_layers', 5), ('nodes_per_layer', 416), ('optimizer__learning_rate', 0.0003520166242268896), ('optimizer__weight_decay', 0.08775571552296585)])	test	0.7436438700237311
5	2.0	OrderedDict([('batch_size', 32), ('dropout_rate', 0.44595523081943955), ('hidden_layers', 5), ('nodes_per_layer', 416), ('optimizer__learning_rate', 0.004556960120619976), ('optimizer__weight_decay', 0.1)])	test	0.80176208417004
5	2.0	OrderedDict([('batch_size', 32), ('dropout_rate', 0.4894518292131808), ('hidden_layers', 5), ('nodes_per_layer', 416), ('optimizer__learning_rate', 0.00033500285795461457), ('optimizer__weight_decay', 4.478473220666506e-05)])	test	0.8537469280030039
5	2.0	OrderedDict([('batch_size', 32), ('dropout_rate', 0.4894518292131808), ('hidden_layers', 5), ('nodes_per_layer', 416), ('optimizer__learning_rate', 0.00033500285795461457), ('optimizer__weight_decay', 4.478473220666506e-05)])	test	0.7820230851332399
5	2.0	OrderedDict([('batch_size', 32), ('dropout_rate', 0.4994896931362943), ('hidden_layers', 5), ('nodes_per_layer', 416), ('optimizer__learning_rate', 0.008889761063404748), ('optimizer__weight_decay', 0.0006049218358416922)])	test	0.8346136398133684
5	2.0	OrderedDict([('batch_size', 32), ('dropout_rate', 0.40671809944767273), ('hidden_layers', 5), ('nodes_per_layer', 416), ('optimizer__learning_rate', 0.01), ('optimizer__weight_decay', 0.1)])	test	0.8548503300835609
5	2.0	OrderedDict([('batch_size', 32), ('dropout_rate', 0.32901460802877525), ('hidden_layers', 5), ('nodes_per_layer', 416), ('optimizer__learning_rate', 0.01), ('optimizer__weight_decay', 0.017012014350344617)])	test	0.8352317930448414
5	2.0	OrderedDict([('batch_size', 32), ('dropout_rate', 0.3875139230839322), ('hidden_layers', 5), ('nodes_per_layer', 416), ('optimizer__learning_rate', 0.00010915738577989932), ('optimizer__weight_decay', 1.4351755584997636e-05)])	test	0.6487367647825523
5	2.0	OrderedDict([('batch_size', 32), ('dropout_rate', 0.35683586426250535), ('hidden_layers', 5), ('nodes_per_layer', 416), ('optimizer__learning_rate', 0.0002503855520460184), ('optimizer__weight_decay', 0.005583557482439611)])	test	0.7834345696161705
