# Supplementary material for: Uncertainty-aware machine learning to predict non-cancer human toxicity for the global chemicals market
Source: Nat Commun. 2026 Jan 7;17:647. doi: 10.1038/s41467-025-67374-4 (PMC12816579; doi:10.1038/s41467-025-67374-4)
Supplement: Supplementary file 4 — Source Data [file 41467_2025_67374_MOESM4_ESM.zip › Source Data/Figure S1-7b,d,h,j.csv]

ID	y	yhat	uhat_std	uhat	yhat_lo	yhat_up	dJ	MW	fold	p	y_mg	yhat_mg	yhat_lo_mg	yhat_up_mg	res	yhat_in	uhat_std_in	uhat_in	yhat_in_mg	dJ_in	casrn	name	canonical order SMILES	Kingdom	Superclass	Class	Subclass
73	-4.411329355425512	-4.4407744	1.1490701	4.522054010629654	-6.593141317367554	-2.0710873067379	0.7016053405934605	105.14	0	168	0.610438617256894	0.5809935511197182	-1.5713733446851472	2.9506806659445064	0.02944508533986845	-4.1868467	0.8954216	3.4644092977046963	0.8349212228102821	0.5411064425770308	100-69-6	2-Vinylpyridine	C=Cc1ccccn1	Organic compounds	Organoheterocyclic compounds	Pyridines and derivatives
106	-3.806527293964555	-4.6979523	1.0839653	4.227649307250976	-6.8344406366348265	-2.6067913293838503	0.5583731173628872	213.664	0	168	1.5232040605888335	0.6317790977054262	-1.5047092820814378	2.7229400251695384	0.8914249765432576	-4.6785207	0.91983116	3.6649702727794637	0.6512106724965233	0.4328829212844559	101-21-3	Chlorpropham	CC(C)OC(=O)Nc1cccc(Cl)c1	Organic compounds	Benzenoids	Benzene and substituted derivatives	Phenylcarbamic acid esters
161	-4.851214934334742	-3.8631175	1.0469208	4.166231524944304	-5.949386310577393	-1.783154785633089	0.5689236450526773	177.203	0	168	0.3972561357694331	1.385353601350982	-0.700915240473218	3.465316284471086	-0.9880974778985845	-3.82699	0.8108075	3.0844395160675027	1.4214811948086634	0.44892364505267734	102-01-2	Acetoacetanilide	CC(=O)CC(=O)Nc1ccccc1	Organic compounds	Benzenoids	Benzene and substituted derivatives	Anilides
193	-7.280910192421934	-6.2524014	1.6459596	6.494365286827085	-9.48121554851532	-2.9868502616882346	0.5870833333333334	389.32000000000016	0	168	-1.690603477718593	-0.6620946222729774	-3.890908833811978	2.6034564530151063	-1.028508840493223	-6.636369	1.5731288	5.996402287483215	-1.0460625210133583	0.44958333333333333	1024-57-3	Heptachlor epoxide B	ClC1=C(Cl)C2(Cl)C3C4OC4C(Cl)C3C1(Cl)C2(Cl)Cl	Organic compounds	Organoheterocyclic compounds	Oxanes
195	-4.936738070766014	-4.404047	1.039477	4.1686344861984255	-6.525510311126709	-2.3568758249282835	0.760892420628729	249.26999999999995	0	168	0.4599319429224969	0.9926229976212828	-1.1288402974381986	3.0397941887602267	-0.532691058436912	-4.3727245	0.8918213	3.3881012439727782	1.0239454884543788	0.6067366692593553	1025-15-6	Triallyl isocyanurate	C=CCn1c(=O)n(CC=C)c(=O)n(CC=C)c1=O	Organic compounds	Organoheterocyclic compounds	Triazines	Triazinones
277	-5.721151247921911	-4.3361464	1.0481008	4.317605876922607	-6.663626360893249	-2.3460204839706424	0.3916799928926794	407.3300000000001	0	168	-0.1112048507142436	1.273800030010196	-1.0536799636855816	3.263925913237025	-1.3850048932466184	-4.4139776	0.8768482	3.5318930506706225	1.1959687585318426	0.28542999289267945	104040-78-0	Flazasulfuron	COc1cc(OC)nc(NC(=O)NS(=O)(=O)c2ncccc2C(F)(F)F)n1	Organic compounds	Organic nitrogen compounds	Organonitrogen compounds	Sulfonylureas
289	-4.162200643568276	-3.9016714	1.0147003	3.8261728882789603	-5.843522238731384	-2.017349350452424	0.48201748669490607	277.30500000000006	0	168	1.2807570567085858	1.54128631148287	-0.40056453845452183	3.4256083498244383	-0.26052923396134275	-3.8239648	0.9282228	3.768792042136192	1.6189928563664528	0.3683811230585424	104-23-4	C.I. Food Yellow 6	Nc1ccc(N=Nc2ccc(S(=O)(=O)O)cc2)cc1	Organic compounds	Organoheterocyclic compounds	Azobenzenes
293	-4.15126988879494	-3.8495288	1.0021764	3.963593658804892	-5.753958618640899	-1.7903649598360072	0.49285131627734524	220.356	0	168	1.1918549914715348	1.4935960996766906	-0.4108337383744246	3.5527599204304674	-0.3017410992746763	-3.7390625	0.82197815	3.2916039764881124	1.6040623382809152	0.3698883533143822	104-40-5	4-Nonylphenol	CCCCCCCCCc1ccc(O)cc1	Organic compounds	Benzenoids	Phenols	1-hydroxy-2-unsubstituted benzenoids
4509	-3.49651613388317	-4.0019183	1.0265273	3.968628036975861	-5.988862478733063	-2.0202344417572022	0.7244031830238726	136.23799999999997	0	168	1.6377821255917848	1.132379935196357	-0.8545642192581082	3.1140638177177524	0.5054021820042811	-3.7224798	0.8133508	3.089569580554962	1.4118184255572752	0.5654288240495137	5989-27-5	D-Limonene	C=C(C)C1CC=C(C)CC1	Organic compounds	Lipids and lipid-like molecules	Prenol lipids	Monoterpenoids
296	-3.2706740007129134	-3.867835	0.965352	3.7738198995590193	-5.703982806205749	-1.9301629066467298	0.5698274672187715	134.22199999999998	0	168	1.8571497051016803	1.2599886788672594	-0.5761591003911555	3.197660799167864	0.5971610441479265	-3.7651718	0.8245105	3.201682877540588	1.3626519261046115	0.42543752543752544	104-51-8	Butylbenzene	CCCCc1ccccc1	Organic compounds	Benzenoids	Benzene and substituted derivatives
297	-4.105543942367255	-5.0619206	1.2593292	4.943482702970504	-7.646878826618194	-2.70339612364769	0.5952790737654723	338.44700000000006	0	168	1.4239467264893635	0.4675700440134709	-2.1173881577615754	2.826094545208929	0.9563767004855279	-4.9524894	1.102615	4.260476607084274	0.5770013087335119	0.4117679383028108	10453-86-8	Resmethrin	CC(C)=CC1C(C(=O)OCc2coc(Cc3ccccc3)c2)C1(C)C	Organic compounds	Lipids and lipid-like molecules	Prenol lipids	Monoterpenoids
354	-3.0300126578749333	-3.8542213	0.9701527	3.8102877527475347	-5.817658591270447	-2.007370838522912	0.4904642385176311	196.29	0	168	2.2628855171430917	1.4386768216482402	-0.5247604162524214	3.285527336495113	0.8242086861192073	-3.480196	0.81585777	3.245983999967575	1.8127021719285754	0.36900829982031313	105-87-3	Geranyl acetate	CC(=O)OCC=C(C)CCC=C(C)C	Organic compounds	Lipids and lipid-like molecules	Fatty Acyls	Fatty alcohol esters
372	-4.028573405428824	-3.775788	0.9313301	3.5425227582454673	-5.555893099308014	-2.0133703410625463	0.5294125465178097	158.285	0	168	1.1708663551322647	1.423651692137113	-0.35645333874692536	3.186069419498542	-0.2527853366574613	-3.4211886	0.7691774	3.034667682647703	1.778251160844252	0.4044125465178097	106-21-8	3,7-Dimethyloctan-1-ol	CC(C)CCCC(C)CCO	Organic compounds	Lipids and lipid-like molecules	Fatty Acyls	Fatty alcohols
394	-4.206279095317423	-3.8926983	1.0308356	3.9210584491491316	-5.84830334186554	-1.927244892716408	0.5245421245421245	128.558	0	168	0.9028200120928112	1.2164008023606587	-0.739204234455306	3.181854214693826	-0.31358080735355554	-3.7636297	0.8749488	3.312419724464415	1.3454694412726724	0.3760683760683761	106-48-9	4-Chlorophenol	Oc1ccc(Cl)cc1	Organic compounds	Benzenoids	Phenols	Halophenols
416	-5.684881076693603	-4.2552247	1.1156738	4.189036113023757	-6.34356644153595	-2.1545303285121924	0.6837703333018175	92.525	0	168	-0.718621982926454	0.7110343971124367	-1.3773073477688007	2.811728765254957	-1.4296563719511717	-4.2494345	0.98116726	4.008304232358931	0.7168246168733907	0.5089580209895053	106-89-8	Epichlorohydrin	ClCC1CO1	Organic compounds	Organoheterocyclic compounds	Epoxides
434	-3.863492519695673	-3.7701561	0.97846586	3.782776337862014	-5.529326057434082	-1.7465497195720674	0.6050505050505051	60.09999999999999	0	168	0.9153819523070663	1.0087183126489918	-0.7504515854313423	3.032324752430672	-0.0933363745998479	-3.7410738	0.8522214	3.271308827400207	1.0378006115262912	0.4717171717171717	107-15-3	Ethylenediamine	NCCN	Organic compounds	Organic nitrogen compounds	Organonitrogen compounds	Amines
440	-4.664795539745544	-4.387358	1.0879539	4.099322777986526	-6.680625963211059	-2.5813031852245336	0.715967365967366	56.064	0	168	0.08388854040642385	0.3613259033373753	-1.9319418830590915	2.1673808949274345	-0.27743735111639367	-5.533408	1.3614552	5.268301618099212	-0.7847240795109847	0.5621212121212121	107-19-7	Propargyl alcohol	C#CCO	Organic compounds	Acetylides
443	-3.664164539293081	-3.5341816	1.0082614	4.071572911739349	-5.576511347293853	-1.5049384355545046	0.63989898989899	58.036	0	168	1.0995329327394718	1.229515886487835	-0.8128138752613006	3.258759036478048	-0.12998294444444802	-3.6386673	0.813163	3.1602032542228695	1.1250301219340662	0.49444444444444446	107-22-2	Glyoxal	O=CC=O	Organic compounds	Organic oxygen compounds	Organooxygen compounds	Carbonyl compounds
515	-3.285971560798804	-4.482282	1.1303005	4.391913223266601	-6.785121464729309	-2.393208241462708	0.5697952573742048	126.12300000000002	0	168	1.81482273166043	0.6185121192836665	-1.6843271722700757	2.7075860509965257	1.1963106009138427	-4.2134695	0.94855034	3.7582514405250547	0.8873247770870382	0.39842683632157316	108-78-1	Melamine	Nc1nc(N)nc(N)n1	Organic compounds	Organoheterocyclic compounds	Triazines	Aminotriazines
521	-3.858624827600544	-3.811572	0.9425171	3.6226512402296063	-5.613668143749237	-1.9910169035196306	0.6310457516339869	98.189	0	168	1.1334380094034604	1.1804907583614246	-0.6216053067452327	3.0010459334843738	-0.04705275271040721	-3.652417	0.82074773	3.327675116062163	1.3396458957947603	0.5016339869281046	108-87-2	Methylcyclohexane	CC1CCCCC1	Organic compounds	Hydrocarbons	Saturated hydrocarbons	Cycloalkanes
562	-3.567693474578914	-4.619332	1.1771437	4.609974670410154	-6.813047397136688	-2.2030727267265338	0.6942900237017884	71.079	0	168	1.2840478345721198	0.23240945918226438	-1.961306087985654	2.6486685824245004	1.0516383621215253	-4.2160244	0.9091892	3.674857783317566	0.6357169225834163	0.5514328808446456	109-78-4	3-Hydroxypropanenitrile	N#CCCO	Organic compounds	Organic nitrogen compounds	Organonitrogen compounds	Organic cyanides
573	-3.944669969659613	-4.87422	1.2045246	4.61210188269615	-7.152787899971008	-2.5406860172748575	0.8131318082788672	84.143	0	168	0.9803480224546806	0.05079809676892557	-2.2277699078567146	2.384331974839436	0.9295499247495669	-4.8521624	1.071638	4.201538574695585	0.0728556449577833	0.6427614379084968	110-02-1	Thiophene	c1ccsc1	Organic compounds	Organoheterocyclic compounds	Heteroaromatic compounds
627	-7.41097518868794	-6.7180567	1.8078471	7.173173093795777	-10.55830659866333	-3.385133504867554	0.5434391534391534	326.437	0	168	-1.8971758107104923	-1.2042572902984274	-5.044507220685883	2.128665873109893	-0.6929185099159669	-6.7227974	1.4882448	5.843217676877973	-1.2089980187198603	0.4175132275132275	11097-69-1	Aroclor 1254	Clc1cccc(-c2ccc(Cl)c(Cl)c2Cl)c1Cl	Organic compounds	Benzenoids	Benzene and substituted derivatives	Biphenyls and derivatives
653	-2.9750410914417387	-3.3231473	0.92935115	3.668865910172462	-5.156025028228759	-1.4871591180562975	0.29743589743589743	104.149	0	168	2.042614012927798	1.6945078184963982	-0.13836992385922292	3.530495986313239	0.3481062054637789	-3.1213849	0.79462	3.224655112624168	1.8962702457960967	0.22051282051282053	111-29-5	1,5-Pentanediol	OCCCCCO	Organic compounds	Organic oxygen compounds	Organooxygen compounds	Alcohols and polyols
675	-3.444078573511254	-3.6358154	0.96967566	3.770236852765083	-5.467849433422089	-1.6976125806570055	0.6573263337371562	204.266	0	168	1.8661175109811292	1.6743807072923282	-0.1576533489297055	3.6125835038353777	0.1917368084925304	-3.4622276	0.7875669	3.1378118038177485	1.8479685116448044	0.5204842284739983	1115-20-4	3-Hydroxy-2,2-dimethylpropyl 3-hydroxy-2,2-dimethylpropanoate	CC(C)(CO)COC(=O)C(C)(C)CO	Organic compounds	Organic acids and derivatives	Hydroxy acids and derivatives	Beta hydroxy acids and derivatives
681	-3.01867676585042	-3.8153481	1.0085874	3.9677637130022045	-5.832185781002044	-1.86442206799984	0.3035294117647059	112.216	0	168	2.031378018131271	1.2347066443113563	-0.7821309970203534	3.185632715981851	0.7966713824955272	-3.5462155	0.76259166	3.068228021264076	1.5038392630400272	0.20352941176470588	111-67-1	2-Octene	CC=CCCCCC	Organic compounds	Hydrocarbons	Unsaturated hydrocarbons	Unsaturated aliphatic hydrocarbons
762	-4.456944419682389	-4.0480113	1.0443454	3.959892064332961	-6.057047736644745	-2.097155672311784	0.27999999999999997	269.51699999999994	0	168	0.9736417441755923	1.3825748478969897	-0.6264615727867633	3.333430491546198	-0.40893311673439126	-3.97824	0.8724669	3.5016023755073538	1.4523461550074896	0.18666666666666668	112-69-6	N,N-Dimethyl-1-hexadecanamine	CCCCCCCCCCCCCCCCN(C)C	Organic compounds	Organic nitrogen compounds	Organonitrogen compounds	Amines
794	-5.470573398320188	-5.414371	1.2597764	4.997947388887403	-8.184358215332031	-3.186410826444628	0.5346663290069494	336.826	0	168	0.05683220950953191	0.11303458351000185	-2.6569526075023107	2.3409947813850924	-0.056202384678830875	-5.223218	1.0529141	4.117548352479933	0.304187629192627	0.406797476547933	114369-43-6	Fenbuconazole	N#CC(CCc1ccc(Cl)cc1)(Cn1cncn1)c1ccccc1	Organic compounds	Phenylpropanoids and polyketides	Linear 1,3-diarylpropanoids
877	-5.247461085745017	-3.98679	1.0427818	4.072110646963118	-5.904325222969055	-1.8322145760059363	0.45115740740740745	424.6690000000002	0	168	0.3805894737615142	1.6412606096556979	-0.27627466346252394	3.7958359835005946	-1.260671143957297	-4.1841063	0.9198173	3.5008953988552087	1.4439442051393638	0.34770913154533845	118-82-1	4,4'-Methylenebis(2,6-di-t-butylphenol)	CC(C)(C)c1cc(Cc2cc(C(C)(C)C)c(O)c(C(C)(C)C)c2)cc(C(C)(C)C)c1O	Organic compounds	Benzenoids	Benzene and substituted derivatives	Diphenylmethanes
897	-4.951388604149304	-5.368179	1.3487343	5.4445062279701215	-8.204172945022583	-2.7596667170524616	0.6077394078080578	172.01399999999998	0	168	0.28417519087053134	-0.13261503220363	-2.9686091500027474	2.4758970779673732	0.4167902403026007	-5.023087	1.090093	4.225328266620636	0.21247677373997528	0.47440607447472444	1194-65-6	Dichlobenil	N#Cc1c(Cl)cccc1Cl	Organic compounds	Benzenoids	Benzene and substituted derivatives	Halobenzenes
898	-4.764756489920179	-4.175555	1.0707724	4.155062729120253	-6.381628906726837	-2.2265661776065837	0.548887202192705	340.50700000000006	0	168	0.7673695544640871	1.3565708220387944	-0.8495028623425703	3.3055598667776827	-0.5892012607331676	-4.2433224	0.91305184	3.607535624504088	1.2888036697784262	0.394327815219525	119-47-1	2,2'-Methylenebis(4-methyl-6-tert-butylphenol)	Cc1cc(Cc2cc(C)cc(C(C)(C)C)c2O)c(O)c(C(C)(C)C)c1	Organic compounds	Benzenoids	Benzene and substituted derivatives	Diphenylmethanes
988	-4.827405209210303	-4.9061475	1.225941	4.953975892066953	-7.472414052486419	-2.518438160419466	0.7212327056948233	306.409	0	168	0.6588963082546142	0.5801540301484253	-1.986112535021502	2.9678633570454513	0.0787422708006833	-4.356177	0.97318125	3.721295332908629	1.1301246821436477	0.5729568436258577	120928-09-8	Fenazaquin	CC(C)(C)c1ccc(CCOc2ncnc3ccccc23)cc1	Organic compounds	Organoheterocyclic compounds	Diazanaphthalenes	Benzodiazines
995	-4.413142513250709	-4.1115665	0.9966132	3.986500322818755	-6.128731191158295	-2.1422308683395395	0.637982076403129	234.383	0	168	0.9567835954864115	1.258359584041783	-0.7588050824211742	3.227695240397581	-0.3015759696716076	-3.9968572	0.84200245	3.241522336006164	1.3730689504522653	0.4714639540026536	121158-58-5	Phenol, dodecyl-, branched	CCC(C)C(C)C(C)CCc1ccc(O)cc1	Organic compounds	Benzenoids	Phenols	1-hydroxy-2-unsubstituted benzenoids
1013	-4.234103386527858	-4.225656	1.0696465	4.289355707168578	-6.489485967159271	-2.2001302599906922	0.7684414656550879	103.914	0	168	0.7825706760740793	0.7910180363522203	-1.472811904557334	2.816543802611245	-0.008447353965602034	-4.2220654	0.94884276	3.7360059678554536	0.7946086099158335	0.6112986085122307	121-43-7	Trimethyl borate	COB(OC)OC	Organic compounds	Organic oxygen compounds	Organic oxoanionic compounds
1072	-5.306689494565124	-4.647378	1.1250081	4.5391759037971475	-7.069627559185028	-2.53045165538788	0.7198442008403472	477.6690000000003	0	168	0.37243756257379185	1.0317490781591623	-1.3905005020461114	3.148675401751036	-0.6593115267306517	-4.629062	1.0152335	3.9338629603385926	1.0500648856431019	0.5693080703042167	12237-63-7	C.I. Pigment Red 169	CCOC(=O)c1ccccc1-c1c2ccc(=[N+](CC)CC)cc-2oc2cc(N(CC)CC)ccc12.CCOC(=O)c1ccccc1-c1c2ccc(=[N+](CC)CC)cc-2oc2cc(N(CC)CC)ccc12.[C-]#N.[C-]#N.[C-]#N.[C-]#N.[C-]#N.[C-]#N.[Cu+2].[Fe+2]	Organic compounds	Organoheterocyclic compounds	Benzopyrans	1-benzopyrans
1131	-3.729447633823877	-4.3506594	1.1244792	4.444327914714812	-6.766392266750335	-2.3220643520355235	0.34346846636318595	514.8570000000005	0	168	1.982238987965412	1.3610272671439532	-1.0547056449610464	3.3896222697537652	0.6212117365984864	-3.984995	0.84675074	3.0287081599235535	1.7266917316116033	0.2423963133640553	123-28-4	Propanoic acid, 3,3'-thiobis-, didodecyl ester	CCCCCCCCCCCCOC(=O)CCSCCC(=O)OCCCCCCCCCCCC	Organic compounds	Organic acids and derivatives	Carboxylic acids and derivatives	Dicarboxylic acids and derivatives
1134	-5.116870806890606	-5.8506904	1.4220244	5.533009558916089	-8.791336965560912	-3.258327406644823	0.7601808516218942	217.232	0	168	0.22005299376731793	-0.5137665485517605	-3.454413164902988	2.0785963940131014	0.7338195579470401	-4.3960032	1.0198399	3.800576722621917	0.9409205481957376	0.5981118861046528	123312-89-0	Pymetrozine	CC1=NNC(=O)N(N=Cc2cccnc2)C1	Organic compounds	Organoheterocyclic compounds	Triazines	1,2,4-triazines
1135	-4.058184493113095	-3.8661435	1.061785	3.8811349064111704	-5.868436336517334	-1.9873014301061636	0.43051282051282047	110.11199999999998	0	168	0.983650157827741	1.1756912073887729	-0.8266016855764979	3.0545332208346725	-0.19204102807098078	-3.6916122	0.9166757	3.5788172245025627	1.350222399306815	0.31410256410256415	123-31-9	Hydroquinone	Oc1ccc(O)cc1	Organic compounds	Benzenoids	Phenols	Benzenediols
1160	-4.589340133115452	-4.839585	1.2211484	4.758515918254851	-7.263292729854584	-2.5047768115997324	0.5305929574895092	210.276	0	168	0.7334495738915294	0.4832048894532692	-1.9405030228476023	2.818012895407249	0.25024469430764373	-4.7042694	1.0453988	3.9285679578781125	0.6185202784803755	0.4064550264550265	123-81-9	Ethane-1,2-diyl bis(sulfanylacetate)	O=C(CS)OCCOC(=O)CS	Organic compounds	Organic acids and derivatives	Carboxylic acids and derivatives	Dicarboxylic acids and derivatives
4021	-3.8212047245422536	-4.820486	1.1618446	4.366873085498808	-7.037609398365021	-2.6707363128662123	0.5693947339275482	151.253	0	168	1.358499272802251	0.35921793870483787	-1.857905401020516	2.5089676844782924	0.9992813441833324	-4.4324903	0.98848087	3.6336500763893125	0.7472136389912433	0.43000079453360873	51566-62-2	3,7-Dimethyloct-6-enenitrile	CC(C)=CCCC(C)CC#N	Organic compounds	Lipids and lipid-like molecules	Prenol lipids	Monoterpenoids
1211	-4.265463757214278	-3.9247866	0.9931264	3.7583777129650118	-5.750993025302887	-1.9926153123378754	0.611378083491461	218.256	0	168	1.073502434366417	1.4141796290428865	-0.4120268337221917	3.34635087924282	-0.3406771895262901	-3.9718769	0.9613867	3.7819806098937976	1.3670893455751114	0.46735926628716007	125-33-7	Primidone	CCC1(c2ccccc2)C(=O)NCNC1=O	Organic compounds	Organoheterocyclic compounds	Diazinanes
1219	-3.884046445455125	-4.693664	1.1609098	4.384582048654556	-7.06882141828537	-2.6842393696308138	0.6945626032582555	183.048	0	168	1.3785185426451951	0.5689008958768488	-1.8062564301850497	2.5783256184695063	0.8096176284889669	-4.311095	1.0345258	4.033769541978835	0.9514697645558222	0.5366741953698476	125904-11-2	Benzene, ethenyl-?, ar-?bromo derivs.	C=Cc1ccccc1Br	Organic compounds	Benzenoids	Benzene and substituted derivatives	Styrenes
1551	-3.385815143477118	-4.18108	1.0219759	3.9099595308303825	-6.0555148243904116	-2.145555293560029	0.3883388142025536	390.7830000000001	0	168	2.2061205191264768	1.4108557900249634	-0.4635791617868164	3.446380369043566	0.7952647210248349	-4.123425	0.96686554	3.9194267153739895	1.468510640198944	0.2945888142025536	13515-40-7	C.I. Pigment Yellow 73	COc1ccccc1NC(=O)C(=NNc1ccc(Cl)cc1[N+](=O)[O-])C(C)=O	Organic compounds	Benzenoids	Benzene and substituted derivatives	Nitrobenzenes
1562	-3.954504319357269	-6.3022556	1.55431	6.035653561353682	-9.61935806274414	-3.583704501390459	0.7000556022651822	373.2360000000001	0	168	1.6174792070551263	-0.7302721195500914	-4.047374536331745	1.9882790250219364	2.347751311135895	-4.659871	1.0746632	4.150621116161346	0.912112426170542	0.5466167836997814	135590-91-9	Mefenpyr-diethyl	CCOC(=O)C1=NN(c2ccc(Cl)cc2Cl)C(C)(C(=O)OCC)C1	Organic compounds	Organic acids and derivatives	Carboxylic acids and derivatives	Amino acids, peptides, and analogues
1584	-3.52910135319526	-4.4234743	1.1004593	4.295984858274457	-6.616278755664825	-2.320293897390368	0.5367955536119849	251.28199999999995	0	168	1.8710600268391997	0.9766870850877988	-1.2161173756303656	3.0798674826440915	0.8943729586333533	-4.2798486	0.84475875	3.301194489002228	1.1203127951977443	0.4157429220330376	136-45-8	Dipropyl 2,5-pyridinedicarboxylate	CCCOC(=O)c1ccc(C(=O)OCCC)nc1	Organic compounds	Organoheterocyclic compounds	Pyridines and derivatives	Pyridinecarboxylic acids and derivatives
1710	-4.547571357496754	-3.7609158	1.0483288	4.18052400946617	-5.894240248203277	-1.7137162387371077	0.5771482329010933	393.3490000000002	0	168	1.0472066929152632	1.8338623032690455	-0.29946219779126054	3.881061811674909	-0.7866556012711676	-3.9721675	0.9103315	3.53864284157753	1.622610557543071	0.2612134502923976	140-01-2	Diethylenetriaminepentaacetic acid pentasodium salt	O=C([O-])CN(CCN(CC(=O)[O-])CC(=O)[O-])CCN(CC(=O)[O-])CC(=O)[O-].[Na+].[Na+].[Na+].[Na+].[Na+]	Organic compounds	Organic acids and derivatives	Carboxylic acids and derivatives	Pentacarboxylic acids and derivatives
1759	-7.246147008325514	-4.8331027	1.1367763	4.5073147892951955	-7.196598207950592	-2.6892834186553958	0.6272483562066988	237.192	0	168	-1.8710469712489974	0.5419973274348683	-1.821498170874075	2.685816618421121	-2.4130443052310317	-4.9010897	1.0032401	4.096977204084396	0.47401035563609384	0.4855816895400321	141-66-2	Dicrotophos	COP(=O)(OC)OC(C)=CC(=O)N(C)C	Organic compounds	Organic acids and derivatives	Organic phosphoric acids and derivatives	Phosphate esters
1788	-2.445575196176061	-3.5212348	0.9708286	3.796733105182647	-5.399679577350616	-1.6029464721679691	0.44221212121212117	147.13	0	168	2.7221260387953072	1.6464664654134071	-0.23197834237924783	3.564754762803399	1.0756595545716197	-3.4584765	0.8711816	3.378248313069342	1.7092246883508457	0.3422121212121212	142-47-2	Sodium L-glutamate	NC(CCC(=O)O)C(=O)[O-].[Na+]	Organic compounds	Organic acids and derivatives	Carboxylic acids and derivatives	Amino acids, peptides, and analogues
1845	-4.839456449642431	-4.432722	1.0553687	4.158290839195251	-6.490834641456604	-2.3325438022613527	0.40418393361851657	507.2660000000001	0	168	0.8657793046378613	1.2725136513729651	-0.7855988871763114	3.37269195201894	-0.40673435796762636	-4.364624	0.7810808	2.974354922771452	1.3406117224174285	0.2930619642388339	144550-36-7	Iodosulfuron-methyl-sodium	COC(=O)c1ccc(I)cc1S(=O)(=O)[N-]C(=O)Nc1nc(C)nc(OC)n1.[Na+]	Organic compounds	Organic nitrogen compounds	Organonitrogen compounds	Sulfonylureas
1915	-4.400618422568786	-4.0441847	1.1173751	4.662240588665007	-6.436636745929718	-1.7743961572647111	0.706887871853547	201.254	0	168	0.9031260983253511	1.259559821137345	-1.132892225035581	3.529348363629426	-0.3564337378153679	-4.0286245	0.8917249	3.3280189633369446	1.2751199815740037	0.5618878718535469	148-79-8	Thiabendazole	c1ccc2[nH]c(-c3cscn3)nc2c1	Organic compounds	Organoheterocyclic compounds	Benzimidazoles
1939	-5.241104388481852	-4.2961473	0.9986876	3.9399438858032227	-6.469032716751099	-2.529088830947876	0.7562384627469463	258.4049999999999	0	168	0.17119652429088847	1.1161535688585402	-1.0567318039783584	2.8832120818248645	-0.94495704198527	-4.3866043	0.98689175	3.8713062524795516	1.0256966211967458	0.6001409017713366	1506-02-1	6-Acetyl-1,1,2,4,4,7-hexamethyltetraline	CC(=O)c1cc2c(cc1C)C(C)(C)C(C)CC2(C)C	Organic compounds	Benzenoids	Tetralins
1956	-4.914921807363051	-4.649254	1.1760666	4.620159709453583	-7.046127283573151	-2.4259675741195683	0.4127573836552164	235.066	0	168	0.4562680098511573	0.7219359677641474	-1.674937466358943	2.9452222430946398	-0.265667962148207	-4.5446277	0.96635425	3.9158506751060465	0.826562153031735	0.30151998784009726	15165-67-0	Dichlorprop-P	CC(Oc1ccc(Cl)cc1Cl)C(=O)O	Organic compounds	Benzenoids	Benzene and substituted derivatives	2-phenoxypropionic acids
2054	-5.04838621288633	-4.7797728	1.1493958	4.607792264223096	-7.100237512588501	-2.4924452483654056	0.36282328939731096	335.28200000000004	0	168	0.4770240255692995	0.7456374962418577	-1.5748272741328722	3.032964990090224	-0.268613454402443	-4.848739	1.0998405	4.297352713346481	0.6766710903710575	0.27989646012901825	1582-09-8	Trifluralin	CCCN(CCC)c1c([N+](=O)[O-])cc(C(F)(F)F)cc1[N+](=O)[O-]	Organic compounds	Benzenoids	Benzene and substituted derivatives	Aniline and substituted anilines
2124	-4.691830048950914	-4.775382	1.1754669	4.565950781106949	-7.006903207302093	-2.4409524261951447	0.5865245181264356	418.4730000000002	0	168	0.929837393475655	0.8462853828160912	-1.3852357648755242	3.1807150162314244	0.08355199298023841	-4.979503	1.1267455	4.228003752231598	0.6421642792416133	0.4453480475382003	162881-26-7	(Phenylphosphoryl)bis[(2,4,6-trimethylphenyl)methanone]	Cc1cc(C)c(C(=O)P(=O)(C(=O)c2c(C)cc(C)cc2C)c2ccccc2)c(C)c1	Organic compounds	Benzenoids	Benzene and substituted derivatives	Benzoic acids and derivatives
2135	-4.760348650627618	-5.042253	1.2910752	4.864650785923004	-7.458419454097748	-2.5937686681747443	0.6226380621892437	295.338	0	168	0.7099706789265763	0.428066322360417	-1.9881001245435537	2.87655066137945	0.2819043667979191	-4.7845645	1.0858103	4.289323371648784	0.6857548550610141	0.49179325915174965	163520-33-0	Isoxadifen-ethyl	CCOC(=O)C1=NOC(c2ccccc2)(c2ccccc2)C1	Organic compounds	Benzenoids	Benzene and substituted derivatives	Diphenylmethanes
2150	-5.766441479142571	-4.9143605	1.1428654	4.586393964290619	-7.4338389277458194	-2.8474449634552004	0.6563263246889417	222.266	0	168	-0.41956844533114074	0.4325125187021225	-2.086965893934389	2.49942807035623	-0.8520809559186944	-4.979217	1.0012106	3.8662763178348536	0.3676559783239612	0.5052152135778305	1646-88-4	Aldoxycarb	CNC(=O)ON=CC(C)(C)S(C)(=O)=O	Organic compounds	Organic nitrogen compounds	Organonitrogen compounds	Oxime carbamates
2209	-4.019091179866442	-4.733685	1.1769253	4.798505705595016	-7.184532308578492	-2.386026602983476	0.6922302340290954	221.647	0	168	1.326570677617488	0.611976852202884	-1.8388704510945615	2.9596352545004545	0.7145938367656379	-4.4015813	0.9894186	3.730469763278961	0.9440805814159404	0.543843137254902	1698-60-8	Chloridazon	Nc1cnn(-c2ccccc2)c(=O)c1Cl	Organic compounds	Organoheterocyclic compounds	Diazines	Pyridazines and derivatives
2218	-3.2175897446047688	-4.252124	1.0511318	4.113752543926237	-6.419880068302154	-2.3061275243759165	0.49662026971296863	329.418	0	168	2.300157581519479	1.265623488335541	-0.9021327421779067	3.2116198017483306	1.034534088097868	-4.143455	0.9580225	3.5814524888992305	1.374292307186769	0.3812356543283532	171118-09-5	Metolachlor ESA	CCc1cccc(C)c1N(C(=O)CS(=O)(=O)O)C(C)COC	Organic compounds	Benzenoids	Benzene and substituted derivatives	Anilides
2231	-3.3368901894028857	-4.296343	1.0155677	3.903393870592116	-6.290292024612427	-2.3868981540203107	0.4860820285825772	452.4490000000002	0	168	2.318679443272375	1.3592267709550112	-0.634722391937166	3.26867147865495	0.9594526603285596	-4.0752034	0.8087002	3.054861056804657	1.5803662301329924	0.37725849917081256	173159-57-4	Foramsulfuron	COc1cc(OC)nc(NC(=O)NS(=O)(=O)c2cc(NC=O)ccc2C(=O)N(C)C)n1	Organic compounds	Organic nitrogen compounds	Organonitrogen compounds	Sulfonylureas
2259	-4.639684631076039	-3.780916	0.93951684	3.7897671401500697	-5.65724458694458	-1.867477446794511	0.6522977022977023	108.122	0	168	0.3942294394405702	1.252998088370414	-0.6233305164279709	3.1664366237220984	-0.8587686555053606	-3.8311284	0.8210318	3.2448460996150947	1.202785699572588	0.5094405594405594	1758-73-2	Amino(imino)methanesulfinic acid	N=C(N)S(=O)O	Organic compounds	Organic acids and derivatives	Sulfinic acids and derivatives	Sulfinic acids
2270	-3.5309911272818275	-3.8068728	1.0378726	4.023035797476767	-5.828992819786071	-1.805957022309304	0.11180124223602483	649.1859999999999	0	168	2.2813780182095407	2.0054962810496333	-0.01662367429470302	4.006412123182065	0.2758817174142174	-3.5204175	0.7633279	3.0724111050367355	2.2919517006407952	0.06894409937888199	17671-27-1	Behenyl behenate	CCCCCCCCCCCCCCCCCCCCCCOC(=O)CCCCCCCCCCCCCCCCCCCCC	Organic compounds	Lipids and lipid-like molecules	Fatty Acyls	Fatty acid esters
2292	-5.119625489720803	-6.363008	1.5030094	6.0707072675228115	-9.590004134178162	-3.5192968666553512	0.6879157733450889	491.1200000000001	0	168	0.5715621306514383	-0.671820410527988	-3.8988165138059214	2.1718907537168897	1.243382532587547	-5.6171346	1.211104	4.705343878269195	0.07405305532219948	0.5372308418382395	179101-81-6	Pyridalyl	FC(F)(F)c1ccc(OCCCOc2c(Cl)cc(OCC=C(Cl)Cl)cc2Cl)nc1	Organic compounds	Benzenoids	Benzene and substituted derivatives	Halobenzenes
2316	-3.58401876687227	-4.2755976	0.98339266	3.7847221672534936	-6.103919529914856	-2.3191973626613627	0.5688476267084674	398.3970000000002	0	168	2.016297292577305	1.3247184837737205	-0.5036034704652812	3.281118696788212	0.6915788054543901	-4.256781	0.8067207	3.21378727555275	1.3435349455097276	0.4453182149437615	181274-15-7	Propoxycarbazone-sodium	CCCOc1nn(C(=O)[N-]S(=O)(=O)c2ccccc2C(=O)OC)c(=O)n1C.[Na+]	Organic compounds	Benzenoids	Benzene and substituted derivatives	Benzoic acids and derivatives
2319	-4.967525984418001	-4.5114894	1.1914089	4.945652043819427	-7.236717867851257	-2.2910658240318305	0.7142242508485447	576.6880000000002	0	168	0.7934149300794159	1.249451538638665	-1.4757769533538407	3.469875090465586	-0.45603659309109634	-4.448881	0.9917141	4.018989306688308	1.3120597731245607	0.5540979882222821	181640-09-5	SR144190	CN(C)C(=O)NC1(c2ccccc2)CCN(CCC2(c3ccc(F)c(F)c3)CN(C(=O)c3ccccc3)CCO2)CC1.Cl	Organic compounds	Organoheterocyclic compounds	Oxazinanes	Morpholines
2328	-4.696124990618542	-5.5518074	1.3624421	5.57087612748146	-8.681691551208496	-3.1108154237270362	0.5435244980401432	284.098	0	168	0.7573431857583144	-0.09833921155037863	-3.22822337483164	2.3426527526498204	0.8556824129459111	-5.030899	1.1958672	4.836788582801818	0.4225691122765125	0.4147621597935635	1836-75-5	Nitrofen	O=[N+]([O-])c1ccc(Oc2ccc(Cl)cc2Cl)cc1	Organic compounds	Benzenoids	Benzene and substituted derivatives	Diphenylethers
2335	-2.951434976424565	-4.485223	1.0195775	4.115665072202681	-6.657835304737091	-2.5421702325344095	0.7469206593010199	357.3810000000001	0	168	2.6016964832881535	1.067908628890895	-1.1047038450243722	3.0109612271783095	1.53378784004272	-4.391421	1.0214227	3.8701264798641195	1.1617106083356543	0.5932974708952228	184653-84-7	Carabersat	CC(=O)c1ccc2c(c1)C(NC(=O)c1ccc(F)cc1)C(O)C(C)(C)O2	Organic compounds	Organoheterocyclic compounds	Benzopyrans	1-benzopyrans
2363	-5.068149180750163	-4.8610377	1.1597444	4.577915203571319	-7.160386395454407	-2.5824711918830885	0.667140964298859	152.12999999999997	0	168	0.11406568451737224	0.3211771418150772	-1.9781715301868714	2.599743673384447	-0.207111449579509	-4.914069	1.0112865	4.0539910197258	0.26814569951171835	0.5286794258373206	18755-43-6	Phosphonic acid, propyl-, dimethyl ester	CCCP(=O)(OC)OC	Organic compounds	Organic acids and derivatives	Organic phosphonic acids and derivatives	Phosphonic acid diesters
2369	-3.8169504235439216	-4.00905	1.0498198	4.1188423097133615	-5.97770779132843	-1.8588654816150683	0.4215961457896942	204.35699999999997	0	168	1.4934390949867145	1.3013396130212513	-0.6673182727977939	3.451524036915568	0.19209946888161555	-3.442319	0.77948254	3.034176671504974	1.868070610090436	0.27642089093701994	18794-84-8	trans-beta-Farnesene	C=CC(=C)CCC=C(C)CCC=C(C)C	Organic compounds	Lipids and lipid-like molecules	Prenol lipids	Sesquiterpenoids
2439	-4.62970714657668	-3.570503	0.9618405	3.820529711246489	-5.552868258953095	-1.7323385477066058	0.7093067518067518	546.6230000000003	0	168	1.1079807547699623	2.167184888128803	0.18481964239354814	4.005349353640037	-1.0592041501319782	-4.216585	0.95421106	3.7010757923126216	1.5211027519419211	0.5578781803781804	196808-45-4	Farglitazar	Cc1oc(-c2ccccc2)nc1CCOc1ccc(CC(Nc2ccccc2C(=O)c2ccccc2)C(=O)O)cc1	Organic compounds	Organic acids and derivatives	Carboxylic acids and derivatives	Amino acids, peptides, and analogues
2455	-4.423437328878833	-5.118596	1.1462854	4.423980885744093	-7.446145856380462	-3.022164970636369	0.618974358974359	217.378	0	168	0.9137782598039549	0.2186195020213562	-2.1089302676976738	2.315050618046419	0.6951587480864987	-4.9359894	0.943534	3.6533664107322674	0.401226197312534	0.478974358974359	2008-41-5	Butylate	CCSC(=O)N(CC(C)C)CC(C)C	Organic compounds	Organosulfur compounds	Thiocarbonyl compounds	Thiocarbamic acid derivatives
2456	-4.739285602875383	-3.7343712	0.94518036	3.6563738107681276	-5.517232918739319	-1.8608591079711916	0.6197598605098605	190.029	0	168	0.5395342800717128	1.5444487108335683	-0.23841303579222328	3.4179607749759042	-1.0049144175726488	-3.9660811	0.923376	3.4826241493225103	1.3127387309917962	0.4885098605098605	2008-58-4	2,6-Dichlorobenzamide	NC(=O)c1c(Cl)cccc1Cl	Organic compounds	Benzenoids	Benzene and substituted derivatives	Benzoic acids and derivatives
2472	-4.854334651343393	-4.8235474	1.2386183	4.905881834030151	-7.530229985713959	-2.624348151683808	0.5651071428571429	244.294	0	168	0.5335781492408062	0.5643654444374104	-2.1423171851297593	2.7635646489003913	-0.030787288062143148	-4.3523364	1.0872802	4.223241490125655	1.035576404111135	0.42939285714285713	20325-40-0	3,3'-Dimethoxybenzidine dihydrochloride	COc1cc(-c2ccc(N)c(OC)c2)ccc1N.Cl.Cl	Organic compounds	Benzenoids	Benzene and substituted derivatives	Biphenyls and derivatives
2517	-4.253741272991138	-4.007645	1.0026243	4.152975749969482	-6.233280718326569	-2.0803049683570864	0.2449726831585734	530.8780000000003	0	168	1.4712534552195395	1.7173496013096654	-0.508285990115891	3.6446897598535912	-0.2460961428336672	-3.914138	0.83746064	3.2716478645801543	1.810856657355583	0.15135566188197766	2082-79-3	Octadecyl 3-(3,5-di-tert-butyl-4-hydroxyphenyl)propionate	CCCCCCCCCCCCCCCCCCOC(=O)CCc1cc(C(C)(C)C)c(O)c(C(C)(C)C)c1	Organic compounds	Lipids and lipid-like molecules	Fatty Acyls	Fatty alcohol esters
2539	-4.572425456094482	-4.5089006	1.1440542	4.317449319362639	-6.610721862316131	-2.2932725429534915	0.6977096469081951	249.683	0	168	0.8249635177445406	0.8884883101854187	-1.2133328884771086	3.104116430885531	-0.06352481369946261	-4.331358	0.9005577	3.6310690760612476	1.066031016294543	0.5414596469081951	210880-92-5	Clothianidin	CN=C(NCc1cnc(Cl)s1)N[N+](=O)[O-]	Organic compounds	Organoheterocyclic compounds	Azoles	Thiazoles
2637	-3.0294804508239053	-4.185241	1.1060812	4.381504732370376	-6.327604424953461	-1.9460996925830845	0.7867520195750571	214.246	0	168	2.301432271513948	1.1456714780251285	-0.9966917026156075	3.3848130297547687	1.1557607715576865	-3.5982294	0.9094653	3.757739940285681	1.7326833128098114	0.6246830540578158	22252-43-3	7-Aminodeacetoxycephalosporanic acid	CC1=C(C(=O)O)N2C(=O)C(N)C2SC1	Organic compounds	Organic acids and derivatives	Carboxylic acids and derivatives	Amino acids, peptides, and analogues
2726	-3.441989670615259	-4.1300616	1.0020368	3.960958725214004	-6.1260981321334835	-2.1651394069194794	0.645410416456928	312.3690000000001	0	168	2.0526782566483646	1.364606312300583	-0.6314302048698601	3.329528520344144	0.6880719558190673	-3.76046	0.8067764	3.0871529400348665	1.7342080313422188	0.5104104164569281	23949-66-8	Ethanediamide, N-(2-ethoxyphenyl)-N'-(2-ethylphenyl)-	CCOc1ccccc1NC(=O)C(=O)Nc1ccccc1CC	Organic compounds	Organic acids and derivatives	Carboxylic acids and derivatives	Amino acids, peptides, and analogues
2847	-2.9930571493518467	-3.2800932	0.9279482	3.3337381958961485	-5.047380030155182	-1.7136418342590332	0.4322195035238513	134.175	0	168	2.1346144546072265	1.847578411042409	0.0802915738038912	3.41402976970004	0.2870360437023525	-3.1220279	0.7741998	3.0425815343856812	2.0056437258451605	0.2998203237562505	25322-69-4	Polypropylene glycol	CC(O)COC(C)CO	Organic compounds	Organic oxygen compounds	Organooxygen compounds	Alcohols and polyols
2904	-4.079291156689891	-4.7779036	1.1286829	4.342187672853469	-7.068439781665802	-2.726252108812333	0.45809158405431705	350.4580000000001	0	168	1.4653448215009803	0.7667324145975296	-1.5238038034749308	2.8183838693785384	0.6986124001338396	-4.505287	1.0064566	4.060505878925323	1.0393487829685244	0.31253995795349176	26002-80-2	Phenothrin	CC(C)=CC1C(C(=O)OCc2cccc(Oc3ccccc3)c2)C1(C)C	Organic compounds	Lipids and lipid-like molecules	Fatty Acyls	Fatty acid esters
2919	-3.3212682288942488	-4.84439	1.152737	4.400751525163649	-7.164609897136688	-2.7638583719730394	0.7748128964266322	286.349	0	168	2.1356274418963244	0.6125057582521356	-1.7077142263461151	2.6930372988175337	1.5231216865720598	-4.4176164	1.0202022	3.894163954257965	1.0392792887110596	0.6192573408710766	26225-79-6	Ethofumesate	CCOC1Oc2ccc(OS(C)(=O)=O)cc2C1(C)C	Organic compounds	Organoheterocyclic compounds	Coumarans
2920	-3.970089339569208	-5.8302407	1.4447525	5.553488874435423	-8.537010002136231	-2.9835211277008074	0.7508375169626571	301.798	0	168	1.509627017832451	-0.3505243827089789	-3.057293644734572	2.4961952297008514	1.8601513869017392	-5.022205	1.1686112	4.466671282052992	0.45751149280337433	0.5972143285568601	262376-75-0	HMR1426	OC12N=C(c3ccccc3)SC1Cc1cc(Cl)ccc12	Organic compounds	Benzenoids	Indanes
2923	-3.027296241047294	-3.5749493	0.94845814	3.7017929911613465	-5.471354138851166	-1.7695611476898194	0.2718816649466804	402.57200000000006	0	168	2.577547324169095	2.0298943116367867	0.1334894263652232	3.8352824175265696	0.5476530234790733	-3.423632	0.83145934	3.3116465598344793	2.1812116568189808	0.1696594427244582	26266-57-9	Sorbitan monohexadecanoate	CCCCCCCCCCCCCCCC(=O)OCC(O)C1OCC(O)C1O	Organic compounds	Lipids and lipid-like molecules	Fatty Acyls	Fatty acid esters
3006	-3.2531443221947933	-3.8629086	0.9791542	3.8812658995389917	-5.899565267562866	-2.0182993680238743	0.46681846932321314	342.3910000000001	0	168	2.281378018209541	1.671613758717485	-0.36504292715853176	3.51622297238046	0.6097642795660709	-3.8159785	0.791253	3.0316070318222033	1.7185438110054492	0.3601518026565465	27138-31-4	Di(propylene glycol) dibenzoate	CC(COCC(C)OC(=O)c1ccccc1)OC(=O)c1ccccc1	Organic compounds	Benzenoids	Benzene and substituted derivatives	Benzoic acids and derivatives
3008	-4.199057047821103	-3.8433661	0.939025	3.8338228702545156	-5.906651031970978	-2.0728281617164623	0.5752074412536544	326.502	0	168	1.3148287980849467	1.6705196954995043	-0.3927651860649281	3.4410576841895875	-0.35569090173345685	-3.7974887	0.8358969	3.3563767611980433	1.7163971741120039	0.4524801685263816	27176-87-0	Dodecylbenzenesulfonic acid	CCCCCCCCCCCCc1ccccc1S(=O)(=O)O	Organic compounds	Benzenoids	Benzene and substituted derivatives	Benzenesulfonic acids and derivatives
3052	-3.897184582237192	-4.058062	1.0061711	4.108842808008193	-6.148507785797119	-2.0396649777889264	0.5996864548494983	182.266	0	168	1.3635210804412121	1.2026435987623427	-0.8878021231187153	3.2210406848894775	0.16087749433141152	-3.930249	0.8278938	3.1672613024711604	1.3304566753749332	0.457178093645485	27776-01-8	Benzyltoluene	Cc1ccccc1Cc1ccccc1	Organic compounds	Benzenoids	Benzene and substituted derivatives	Diphenylmethanes
3090	-3.2397850165254924	-3.7362728	0.9287309	3.7045947372913357	-5.767497766017914	-2.062903028726578	0.7445863369111423	111.08	0	168	1.8058508545527274	1.3093630601018746	-0.7218618949396937	2.982732842351642	0.496487795364156	-3.7808099	0.8122497	3.0150580823421476	1.2648260018801964	0.5832960143304972	28382-15-2	Maleic hydrazide, potassium salt	O=c1ccc([O-])n[nH]1.[K+]	Organic compounds	Organoheterocyclic compounds	Diazines	Pyridazines and derivatives
3126	-3.41165952122028	-4.656205	1.1385078	4.290548419952392	-6.721470272541046	-2.430921852588654	0.7056090407177363	196.957	0	168	1.8827118993518908	0.6381662436068849	-1.4270988519688752	2.863449567983517	1.2445456560868489	-4.7030354	0.93324846	3.6526485443115235	0.5913360559067958	0.5456090407177363	2893-78-9	Sodium dichloroisocyanurate	O=c1[n-]c(=O)n(Cl)c(=O)n1Cl.[Na+]	Organic compounds	Organoheterocyclic compounds	Triazines	Triazinones
3190	-4.077559351065838	-3.8017373	0.9768842	3.937274354696272	-5.772931683063507	-1.8356573283672348	0.7805914291801388	260.3739999999999	0	168	1.3380382639290778	1.6138603214114082	-0.3573340680685915	3.5799402866276804	-0.2758220425636404	-3.9278781	0.9124353	3.7363142669200875	1.487719481198613	0.6194803180690277	3006-86-8	1,1-Bis(tert-butylperoxy)cyclohexane	CC(C)(C)OOC1(OOC(C)(C)C)CCCCC1	Organic compounds	Organic oxygen compounds	Organic oxides	Organic peroxides
3192	-6.502807910225481	-5.3492374	1.3906448	5.677644664049147	-8.209981060028076	-2.5323363959789282	0.6726351877824529	380.7840000000001	0	168	-0.9221292185637165	0.23144123145293563	-2.629302368366311	3.0483422956828368	-1.1535704682088799	-4.974416	1.0927022	4.318573856353759	0.6062629251283123	0.5281907433380084	300-76-5	Naled	COP(=O)(OC)OC(Br)C(Cl)(Cl)Br	Organic compounds	Organic acids and derivatives	Organic phosphoric acids and derivatives	Phosphate esters
294	-3.599392104758879	-4.3889217	1.155027	4.538284456729889	-6.695248830318451	-2.1569643735885626	0.5258448540706604	148.20499999999996	0	168	1.5714707509477204	0.781941133422922	-1.5243859746118515	3.0138984821180363	0.7895296329120196	-3.7209208	0.8996909	3.524319094419479	1.449942051937522	0.41067025089605735	104-46-1	Anethole	CC=Cc1ccc(OC)cc1	Organic compounds	Benzenoids	Phenol ethers	Anisoles
3278	-4.732660092803644	-4.835523	1.142492	4.231550633907317	-6.956302106380463	-2.7247514724731454	0.7835483033965549	261.119	0	168	0.6841783810680953	0.5813153338712886	-1.5394636325087232	2.692087001398594	0.10286303570587751	-4.5754933	0.86927223	3.405530071258544	0.8413451357559272	0.6111750315071539	314-40-9	Bromacil	CCC(C)n1c(=O)[nH]c(C)c(Br)c1=O	Organic compounds	Organoheterocyclic compounds	Diazines	Pyrimidines and pyrimidine derivatives
3322	-4.07601108482326	-4.4198885	1.123182	4.478037524223327	-6.730339527130127	-2.2523020029068	0.7604078156053997	213.329	0	168	1.2530388127447056	0.9091613994465979	-1.4012896295621615	3.0767478946611653	0.343877411575666	-3.7698653	0.8662779	3.541930598020553	1.5591846087521344	0.6004078156053997	32289-58-0	Polihexanide	CN=C(N)NCCCCCCN=C(C)N	Organic compounds	Organic nitrogen compounds	Organonitrogen compounds	Guanidines
3338	-5.646598496206912	-7.232439	1.8938079	7.437548536062241	-11.059378170967102	-3.6218296349048615	0.7142240896358544	801.3789999999999	0	168	0.2572394614260612	-1.3286010941994353	-5.155540213334129	2.2820083227281116	1.5858405449307833	-6.6269474	1.5424938	5.888165670633315	-0.7231094370876997	0.5622240896358545	32536-52-0	Octabromodiphenyl ether	Brc1cc(Oc2cc(Br)c(Br)c(Br)c2Br)c(Br)c(Br)c1Br	Organic compounds	Benzenoids	Benzene and substituted derivatives	Diphenylethers
3388	-3.7733601897760543	-3.7252629	0.99896735	4.005637201666832	-5.921604180335999	-1.9159669786691669	0.22819472616632858	398.6280000000002	0	168	1.827207610906553	1.8753049174834848	-0.3210363796533918	3.68460082201344	-0.04809730945073687	-3.5427432	0.8275786	3.2157786250114437	2.0578245807132363	0.15172413793103448	33703-08-1	Hexanedioic acid, diisononyl ester	CC(C)CCCCCCOC(=O)CCCCC(=O)OCCCCCCC(C)C	Organic compounds	Lipids and lipid-like molecules	Fatty Acyls	Fatty alcohol esters
3401	-4.567306143401755	-4.84922	1.1712393	4.654995340108869	-7.25440628528595	-2.5994109451770817	0.7773295064578523	228.321	0	168	0.7912397144953536	0.5093260652828	-1.8958604273888415	2.7591349127200266	0.28191365563999327	-4.855711	0.874275	3.3647022664546955	0.5028348664016361	0.606241134751773	34014-18-1	Tebuthiuron	CNC(=O)N(C)c1nnc(C(C)(C)C)s1	Organic compounds	Organoheterocyclic compounds	Azoles	Thiadiazoles
3470	-4.033569041978065	-4.340742	1.0906702	4.267783081531524	-6.470906829833984	-2.2031237483024597	0.6774734017072728	276.493	0	168	1.4081150987264643	1.1009420229113218	-1.0292226891294542	3.23856039240207	0.30717306922798926	-4.1454573	0.90586406	3.6419600546360003	1.2962268603943063	0.5269911957411957	35435-21-3	Silane, triethoxy(2,4,4-trimethylpentyl)-	CCO[Si](CC(C)CC(C)(C)C)(OCC)OCC	Organic compounds	Organometallic compounds	Organometalloid compounds	Organosilicon compounds
3477	-4.984972331599694	-4.444831	1.1328344	4.404089581966399	-6.8540318608284	-2.4499422788620007	0.6914480230880492	297.18500000000006	0	168	0.4880545536314112	1.0281959743171296	-1.381004975597294	3.023084606369105	-0.5401414371294795	-4.415004	0.87556636	3.466680991649627	1.05802308898556	0.5352283944868691	35554-44-0	Imazalil	C=CCOC(Cn1ccnc1)c1ccc(Cl)cc1Cl	Organic compounds	Benzenoids	Benzene and substituted derivatives	Benzylethers
3616	-3.92073630860502	-4.1405697	0.9922023	4.058874684572219	-6.335842251777649	-2.2769675672054297	0.4659780642471437	314.46600000000007	0	168	1.5768373878834059	1.3570040085178312	-0.8382685552892231	3.2206061292829964	0.21983337828462846	-4.0758095	0.8329217	3.261665391921996	1.4217642292779444	0.3050368762062311	3851-87-4	Peroxide, bis(3,5,5-trimethyl-1-oxohexyl)	CC(CC(=O)OOC(=O)CC(C)CC(C)(C)C)CC(C)(C)C	Organic compounds	Organic acids and derivatives	Carboxylic acids and derivatives	Dicarboxylic acids and derivatives
3624	-3.212424129885544	-4.554223	1.2524929	4.623902517557143	-6.865700852870941	-2.2417983353137987	0.5959899971504453	381.2180000000001	0	168	2.3687492686812597	1.0269503372376525	-1.2845274543041376	3.339375063253005	1.3417989307223661	-4.4051914	1.0463735	4.076975941658019	1.17598197534611	0.44951112391100867	38720-66-0	1,2-Dichloro-5,12-dihydroquinolino[2,3-b]acridine-7,14-dione	O=c1c2ccccc2[nH]c2cc3c(=O)c4c(Cl)c(Cl)ccc4[nH]c3cc12	Organic compounds	Organoheterocyclic compounds	Quinolines and derivatives	Benzoquinolines
3662	-3.8652566467164697	-3.8865037	1.0497737	4.288161119818686	-5.96804975271225	-1.6798886328935632	0.5908976426799007	198.221	0	168	1.4318930160513337	1.4106459752307563	-0.6709000899444462	3.6172610298742405	0.021247049725180656	-3.8487525	0.83463943	3.187837255001065	1.4483971645853602	0.4562822580645161	39515-51-0	3-Phenoxybenzaldehyde	O=Cc1cccc(Oc2ccccc2)c1	Organic compounds	Benzenoids	Benzene and substituted derivatives	Diphenylethers
3710	-4.10107455724292	-3.7399993	1.0397738	4.1950688123703	-5.857360565662384	-1.662291753292085	0.6898289229996546	211.217	0	168	1.2236543126277102	1.5847295616226607	-0.5326316957917543	3.662437116578545	-0.36107526296191406	-3.7155976	0.89205354	3.4401529282331427	1.6091312285626977	0.5260125671890378	41372-08-1	Methyldopa sesquihydrate	CC(N)(Cc1ccc(O)c(O)c1)C(=O)O.CC(N)(Cc1ccc(O)c(O)c1)C(=O)O.O.O.O	Organic compounds	Phenylpropanoids and polyketides	Phenylpropanoic acids
3834	-3.312788131862498	-3.884564	1.0173753	3.9593703687191004	-5.88470379114151	-1.9253334224224092	0.44153439153439156	222.372	0	168	2.034291970242483	1.4625161559712554	-0.5376236890365286	3.4217466796825717	0.571775791019582	-3.4349585	0.7763501	2.965745830535888	1.9121216462737056	0.2872486772486772	4602-84-0	Farnesol	CC(C)=CCCC(C)=CCCC(C)=CCO	Organic compounds	Lipids and lipid-like molecules	Prenol lipids	Sesquiterpenoids
3910	-3.4435753310172266	-3.9041607	1.0692378	4.346289166808127	-6.13181813955307	-1.7855289727449433	0.8080808080808082	30.026	0	168	1.0339221492458885	0.5733367303632526	-1.6543206592899553	2.691968507518172	0.46058540697410644	-3.6989202	0.8563558	3.447111999988555	0.7785772306605406	0.6414141414141414	50-00-0	Formaldehyde	C=O	Organic compounds	Organic oxygen compounds	Organooxygen compounds	Carbonyl compounds
3928	-4.257452095332859	-4.3034816	1.075082	4.233239471912384	-6.48405888080597	-2.250819408893585	0.6996317242732599	308.38100000000003	0	168	1.2316355170767028	1.1856060362118153	-0.9949712683964081	3.238268203515976	0.046029483494045564	-3.9734373	0.87926286	3.5261945307254767	1.5156503123065674	0.5392781889197245	50-33-9	Phenylbutazone	CCCCc1c(O)n(-c2ccccc2)n(-c2ccccc2)c1=O	Organic compounds	Organoheterocyclic compounds	Azoles	Pyrazoles
3960	-3.49398219411604	-4.415961	1.0597886	4.357890009880066	-6.702343940734863	-2.344453930854798	0.6664345458463106	75.11099999999999	0	168	1.3817213499383374	0.45974276442810497	-1.8266403966804858	2.5312496131995794	0.9219785946107666	-3.965236	0.95827055	3.8321053564548486	0.9104676057731917	0.5235774029891677	5080-22-8	2-Propanamine, N-hydroxy-	CC(C)NO	Organic compounds	Organic nitrogen compounds	Organonitrogen compounds	N-organohydroxylamines
4000	-6.391229265879938	-5.190044	1.3404354	5.054648905992508	-7.848499178886414	-2.7938502728939056	0.5302367895263845	341.19000000000005	0	168	-0.8582329720141781	0.34295237773266035	-2.315502885020654	2.739146020971854	-1.201185339640924	-5.062281	1.1007035	4.302169126272199	0.4707151595036606	0.3935974969952497	51338-27-3	Methyl (RS)-2-[4-(2,4-dichlorophenoxy)phenoxy]propionate	COC(=O)C(C)Oc1ccc(Oc2ccc(Cl)cc2Cl)cc1	Organic compounds	Benzenoids	Benzene and substituted derivatives	Diphenylethers
4037	-4.446619867637169	-5.6376123	1.4042593	5.334165781736374	-8.487365174293519	-3.153199392557145	0.6118651105865898	510.3630000000001	0	168	1.2612593139883719	0.07026683499606538	-2.779485992667978	2.554679789068396	1.1909924751973033	-5.34741	1.1873394	4.548821234703063	0.3604689820509536	0.48408733280881194	51851-37-7	Triethoxy((perfluorohexyl)ethyl)silane	CCO[Si](CCC(F)(F)C(F)(F)C(F)(F)C(F)(F)C(F)(F)C(F)(F)F)(OCC)OCC	Organic compounds	Organometallic compounds	Organometalloid compounds	Organosilicon compounds
4086	-6.1206405852864405	-4.7514277	1.1351683	4.491733825206756	-6.977303922176361	-2.4855700969696053	0.3661904761904762	168.10799999999995	0	168	-0.8950522039517627	0.4741607284502311	-1.7517155408416833	2.7400182843650724	-1.3692129348347803	-4.631098	1.0341797	4.086826580762863	0.594490597634199	0.2761904761904762	528-29-0	1,2-Dinitrobenzene	O=[N+]([O-])c1ccccc1[N+](=O)[O-]	Organic compounds	Benzenoids	Benzene and substituted derivatives	Nitrobenzenes
4122	-2.947983340209221	-3.5490117	0.99453104	3.898617878556251	-5.480154490470886	-1.5815366119146348	0.6896825396825397	91.11	0	168	2.0115827064287064	1.4105543376149556	-0.5205884438329582	3.3780294347232926	0.6010283670966872	-3.3307137	0.86159897	3.547090038657187	1.6288522927996576	0.521626984126984	534-03-2	1,3-Propanediol, 2-amino-	NC(CO)CO	Organic compounds	Organic nitrogen compounds	Organonitrogen compounds	Amines
4230	-3.13333091814522	-3.841257	1.0158252	3.982102471590042	-5.801710438728333	-1.8196079671382908	0.5538011695906433	256.3419999999999	0	168	2.2754888502468837	1.5675626587099423	-0.3928906703362294	3.5892118012538123	0.7079261771916943	-3.2322052	0.8132825	3.322629916667937	2.176614601169047	0.4121345029239766	54982-83-1	1,4-Dioxacyclohexadecane-5,16-dione	O=C1CCCCCCCCCCC(=O)OCCO1	Organic compounds	Phenylpropanoids and polyketides	Macrolides and analogues
4373	-1.8607412077445065	-3.4019487	0.9112002	3.5853819042444224	-5.280681800842285	-1.695299896597863	0.4857575757575757	76.095	0	168	3.020614913628579	1.4794074203634244	-0.3993256794691999	3.1860562247752227	1.5412074826699222	-3.1814756	0.80105764	3.2512923419475532	1.6998804642702006	0.37666666666666665	57-55-6	1,2-Propylene glycol	CC(O)CO	Organic compounds	Organic oxygen compounds	Organooxygen compounds	Alcohols and polyols
4378	-8.912669910610614	-4.702457	1.1612322	4.4620423018932325	-7.0690889120101925	-2.6070466101169596	0.680802318405294	296.41	0	168	-3.440777059240033	0.7694358989572208	-1.597196060639612	2.864846241253621	-4.210212959469256	-5.8689404	1.4317299	5.577458924055098	-0.3970474854421618	0.5216186449359063	57-63-6	17alpha-Ethinylestradiol	C#CC1(O)CCC2C3CCc4cc(O)ccc4C3CCC21C	Organic compounds	Lipids and lipid-like molecules	Steroids and steroid derivatives	Estrane steroids
4408	-3.80698043263616	-3.731258	0.9394998	3.6896016865968693	-5.56516706943512	-1.8755653828382504	0.59170747962718	447.6380000000001	0	168	1.843946514053518	1.9196690161222127	0.08575987725455841	3.7753615638514275	-0.07572251713933387	-3.6167383	0.7995841	3.1085398554801937	2.034188626768363	0.46830322430803095	58353-68-7	Butanoic acid, 4-[(9Z)-9-octadecen-1-ylamino]-4-oxosulfo-, sodium salt (1:2)	CCCCCCCCC=CCCCCCCCCNC(=O)CC(C(=O)[O-])S(=O)(=O)[O-].[Na+].[Na+]	Organic compounds	Lipids and lipid-like molecules	Fatty Acyls	Fatty acids and conjugates
4412	-3.990671611080204	-4.102567	0.9664641	3.6118080258369445	-6.046745920181275	-2.4349378943443303	0.4997970591898485	186.295	0	168	1.2795295878764277	1.167633999462561	-0.776544721224643	2.8352633046123015	0.11189558481212991	-3.7841783	0.8107149	3.1256659388542167	1.4860229316499032	0.38285612632149635	58430-94-7	3,5,5-Trimethylhexyl acetate	CC(=O)OCCC(C)CC(C)(C)C	Organic compounds	Organic acids and derivatives	Carboxylic acids and derivatives	Carboxylic acid derivatives
5977	-4.144051970395186	-3.999913	1.0573311	4.178873461484906	-6.016130423545837	-1.8372569620609316	0.7323364217481865	58.08	0	168	0.6199746372968515	0.7641136434710293	-1.2521038158537998	2.9267696456311056	-0.14413899317655776	-3.789287	0.8580055	3.246573215723037	0.9747395154335045	0.5571380090497737	75-56-9	1,2-Propylene oxide	CC1CO1	Organic compounds	Organoheterocyclic compounds	Epoxides
4526	-5.137217337033409	-5.3649464	1.2936877	5.189961701631546	-8.102061128616333	-2.912099426984787	0.5180216513683127	342.2260000000001	0	168	0.39709566416111475	0.16936664385039044	-2.567748127421809	2.6222135742097366	0.22772902832303643	-5.067085	1.0980049	4.237090802192686	0.4672282025901887	0.39680953015619147	60207-90-1	Propiconazole	CCCC1COC(Cn2cncn2)(c2ccc(Cl)cc2Cl)O1	Organic compounds	Benzenoids	Benzene and substituted derivatives	Halobenzenes
4605	-5.431332560988074	-3.8551679	0.9581243	3.7332698196172713	-5.7301554679870605	-1.9968856483697892	0.7045448525612356	101.149	0	168	-0.4263709674712525	1.1497937268530456	-0.7251938744702391	3.0080759451470325	-1.5761646952349002	-4.0727777	0.8427824	3.253336238861083	0.9321838539817114	0.5516036760906473	617-84-5	Diethylformamide	CCN(C=O)CC	Organic compounds	Organic acids and derivatives	Carboxylic acids and derivatives	Carboxylic acid derivatives
4606	-4.960462003547867	-4.338227	1.0651957	4.099642658233643	-6.588446795940399	-2.4888041377067567	0.7887932942016426	238.374	0	168	0.4167968806062778	1.0390320887079296	-1.2111879117862547	2.8884547464473878	-0.6222352083513334	-3.9406452	0.8741854	3.425182771682739	1.4366136769833882	0.6227588114430219	61788-32-7	Hydrogenated terphenyl	C1=CC(c2ccc(C3CC=CCC3)cc2)CCC1	Organic compounds	Benzenoids	Benzene and substituted derivatives
4647	-4.7086565957978825	-4.659396	1.0975978	4.256055843830108	-6.78825237751007	-2.532196533679963	0.4565725806451614	187.634	0	168	0.5646549412007861	0.6139153737125348	-1.5149408405114015	2.741115003318706	-0.04926042422805832	-4.3938837	0.90566695	3.4250967442989335	0.8794278488377487	0.3378225806451613	6190-65-4	Deethylatrazine	CC(C)Nc1nc(N)nc(Cl)n1	Organic compounds	Organoheterocyclic compounds	Triazines	Aminotriazines
4660	-3.7632297928002	-3.938005	1.0072993	4.014907896518707	-6.125609958171845	-2.1107020616531376	0.6224002234324815	150.18099999999998	0	168	1.4133851990083934	1.2386100095963897	-0.9489949663632514	3.0659129301554557	0.17477517775033702	-3.92894	0.84715766	3.4866325080394738	1.2476749263332958	0.4933679653679654	622-51-5	p-Tolylurea	Cc1ccc(NC(N)=O)cc1	Organic compounds	Benzenoids	Benzene and substituted derivatives	N-phenylureas
4719	-2.8844523129599606	-3.798268	1.0687871	4.482321229577064	-6.0486846446990965	-1.5663634151220331	0.0	184.367	0	168	2.381230875989487	1.4674151026305318	-0.7830014557496489	3.6993197738274146	0.9138157667977298	-3.5497084	0.8459033	3.2742816656827918	1.7159748208386851	0.0	629-50-5	Tridecane	CCCCCCCCCCCCC	Organic compounds	Hydrocarbons	Saturated hydrocarbons	Alkanes
4766	-6.309011212510737	-5.406575	1.4064908	5.316647696495056	-8.212844967842102	-2.896197271347046	0.5858692185007974	196.464	0	168	-1.01572823048988	-0.11329223146782809	-2.9195619858212454	2.3970857106738106	-0.9024360095688424	-5.280118	1.2198994	4.643129110336304	0.013164986757557345	0.4585964912280701	634-93-5	2,4,6-Trichloroaniline	Nc1c(Cl)cc(Cl)cc1Cl	Organic compounds	Benzenoids	Benzene and substituted derivatives	Aniline and substituted anilines
4824	-4.681889731880634	-5.229769	1.2649479	4.852094501256943	-7.6991900444030765	-2.847095543146134	0.7126050420168067	282.23600000000005	0	168	0.7687226765603288	0.2208431675290727	-2.2485776359621132	2.6035168652948295	0.5478794980082817	-4.5801907	0.89688116	3.531932461261748	0.8704217640713402	0.5697478991596638	64359-81-5	4,5-Dichloro-2-octyl-3(2H)-isothiazolone	CCCCCCCCn1sc(Cl)c(Cl)c1=O	Organic compounds	Organohalogen compounds	Aryl halides	Aryl chlorides
5037	-4.582838126113651	-4.3123407	1.1164824	4.247601383924483	-6.435908615589142	-2.1883072316646586	0.6928743564123483	166.188	0	168	0.6377615352000616	0.9082589226509611	-1.2153089542754294	3.0322924296490537	-0.27049738972449067	-4.158663	0.87975925	3.4561494410037987	1.0619368492470922	0.5015242966751918	66215-27-8	Cyromazine	Nc1nc(N)nc(NC2CC2)n1	Organic compounds	Organoheterocyclic compounds	Triazines	Aminotriazines
5060	-3.956615797188312	-4.0971684	1.0204778	3.9875333845615386	-6.20087434053421	-2.2133409559726718	0.784525667030738	152.241	0	168	1.2259158307775646	1.0853631651020874	-1.0183427125683338	2.969190671993205	0.14055264839884618	-3.7943697	0.87710744	3.4282035887241364	1.3881619344818068	0.6128590003640714	6674-22-2	1,8-Diazabicyclo[5.4.0]undec-7-ene	C1CCC2=NCCCN2CC1	Organic compounds	Organoheterocyclic compounds	Azepanes
5093	-5.709495769194688	-4.516553	1.1085236	4.443269544839858	-6.785359477996826	-2.3420899331569687	0.7999231676888456	494.48300000000006	0	168	-0.015344403763213324	1.177598427709009	-1.0912081125653512	3.352061432274506	-1.1929428440848246	-4.312545	1.0743194	4.278746378421783	1.3816065437181075	0.6349968652037619	67485-29-4	Hydramethylnon	CC1(C)CN=C(NN=C(C=Cc2ccc(C(F)(F)F)cc2)C=Cc2ccc(C(F)(F)F)cc2)NC1	Organic compounds	Benzenoids	Benzene and substituted derivatives	Trifluoromethylbenzenes
5123	-5.670276107954032	-4.9781933	1.2679253	5.124339938163756	-7.679203617572784	-2.554863679409028	0.6083333333333333	236.74	0	168	-0.296004464678052	0.39607837470661994	-2.3049319742968044	2.819407963866952	-0.6920828248729771	-4.780037	1.0446597	4.171359640359878	0.5942347267834518	0.475	67-72-1	Hexachloroethane	ClC(Cl)(Cl)C(Cl)(Cl)Cl	Organic compounds	Organohalogen compounds	Organochlorides
5232	-4.441592195456133	-4.8205986	1.2002466	4.928340464830399	-7.491987609863282	-2.563647145032883	0.6022869674185464	247.68500000000003	0	168	0.9523075107078885	0.5733011088789812	-2.09808790369926	2.8302525611311387	0.37900640683878883	-4.8117137	0.9198934	3.6445873439311973	0.5821860021875421	0.47275400038557935	68157-60-8	Forchlorfenuron	O=C(Nc1ccccc1)Nc1ccnc(Cl)c1	Organic compounds	Benzenoids	Benzene and substituted derivatives	N-phenylureas
5478	-5.503485022573681	-4.329963	1.1621914	4.722695368528364	-6.809416580200195	-2.086721211671831	0.7266149068322981	238.41899999999995	0	168	-0.12614416048888893	1.0473776570068813	-1.432075718115403	3.2906196504129612	-1.173521815328808	-4.0573354	0.95191205	3.7020035088062277	1.3200054834183526	0.5647101449275362	6864-37-5	Bis(4-amino-3-methylcyclohexyl)methane	CC1CC(CC2CCC(N)C(C)C2)CCC1N	Organic compounds	Organic nitrogen compounds	Organonitrogen compounds	Cyclohexylamines
5492	-5.0133248253757845	-4.820375	1.236533	4.922810059785841	-7.397632312774658	-2.474822252988817	0.7121443309947362	345.752	0	168	0.5254398755861903	0.7183897413799942	-1.8588676118126837	3.0639424479731576	-0.1929498597080599	-4.720536	0.94785047	3.7923448801040647	0.818228473130752	0.5544944103767634	68694-11-1	Triflumizole	CCCOCC(=Nc1ccc(Cl)cc1C(F)(F)F)n1ccnc1	Organic compounds	Benzenoids	Benzene and substituted derivatives	Trifluoromethylbenzenes
5582	-3.796080438662554	-4.4548864	1.1703117	4.545584404468536	-6.766600811481476	-2.2210164070129403	0.41348768472906394	350.4799999999999	0	168	1.7485828015075646	1.0897768238886132	-1.2219375713113574	3.3236468331571785	0.6588059977998482	-4.1114707	0.89285517	3.5356287598609923	1.433192549799313	0.3031428571428571	68987-29-1	Potassium stearyl phosphate	CCCCCCCCCCCCCCCCCCOP(=O)([O-])O.[K+]	Organic compounds	Organic acids and derivatives	Organic phosphoric acids and derivatives	Phosphate esters
5633	-2.6010429005217968	-3.2974873	0.94520384	3.882083985209464	-5.353140521049499	-1.4710565358400354	0.6370471014492753	182.172	0	168	2.6594387257926484	1.9629943593049999	-0.09265889473505415	3.78942509047441	0.696444358389336	-3.1904092	0.829065	3.3224593698978415	2.0700724343652723	0.4845833333333333	69-65-8	D-Mannitol	OCC(O)C(O)C(O)C(O)CO	Organic compounds	Organic oxygen compounds	Organooxygen compounds	Carbohydrates and carbohydrate conjugates
5635	-3.4734890309504043	-3.2064166	0.87671894	3.2695135623216625	-4.867946457862854	-1.5984328955411917	0.2951111111111111	138.122	0	168	1.6667738273360133	1.9338462600107837	0.2723164004235635	3.541829962745226	-0.2670724240473281	-3.3575385	0.78856766	3.050210985541343	1.7827244088221659	0.1991111111111111	69-72-7	Salicylic acid	O=C(O)c1ccccc1O	Organic compounds	Benzenoids	Benzene and substituted derivatives	Benzoic acids and derivatives
5771	-2.976639923877681	-3.6737013	0.9849129	3.7441686749458314	-5.457309377193451	-1.7131407022476197	0.560112130283082	117.14799999999998	0	168	2.0920949546602663	1.3950335920228976	-0.38857449865550353	3.355594176290328	0.6970613624382369	-3.3581417	0.8115996	3.1554603636264793	1.710593219546815	0.4443226565988715	72-18-4	L-Valine	CC(C)C(N)C(=O)O	Organic compounds	Organic acids and derivatives	Carboxylic acids and derivatives	Amino acids, peptides, and analogues
5839	-4.749665109696616	-3.707084	1.0169983	3.9638266235589983	-5.667832505702973	-1.7040058821439743	0.44827264239028947	386.3850000000001	0	168	0.8373551484617567	1.87993633111419	-0.08081224754460023	3.883014376014398	-1.0425811691906341	-3.7012084	0.924922	3.797853624820706	1.885811914614895	0.3339869281045752	73612-29-0	2-Naphthalenecarboxylic acid, 3-hydroxy-4-[2-(4-methyl-2-sulfophenyl)diazenyl]-, strontium salt (1:1)	Cc1ccc(N=Nc2c(O)c(C(=O)[O-])cc3ccccc23)c(S(=O)(=O)[O-])c1.[Sr+2]	Organic compounds	Benzenoids	Naphthalenes	Naphthalenecarboxylic acids and derivatives
5853	-4.5017201263762505	-4.575413	1.1870451	4.422454071044921	-6.847225773334503	-2.424771702289582	0.6177120272055724	327.49000000000007	0	168	1.0134779168488801	0.9397848040067419	-1.3320277301093724	3.0904263409355486	0.07369310070504831	-4.251567	0.8851226	3.569224548339844	1.2636311538316785	0.4319027305960155	74051-80-2	Sethoxydim	CCCC(=NOCC)C1C(=O)CC(CC(C)SCC)CC1=O	Organic compounds	Organic oxygen compounds	Organooxygen compounds	Carbonyl compounds
5925	-4.014503241577723	-3.4290898	0.90969944	3.60741056203842	-5.097354638576507	-1.4899440765380876	0.5130346947738251	164.204	0	168	1.2008804907231698	1.7862939607141424	0.11802909372438514	3.725439655762805	-0.5854134569555303	-3.4086103	0.8198149	3.2530624449253076	1.806773381502965	0.4019235836627141	7473-98-5	2-Hydroxy-2-methylpropiophenone	CC(C)(O)C(=O)c1ccccc1	Organic compounds	Organic oxygen compounds	Organooxygen compounds	Carbonyl compounds
5928	-5.402454612979649	-4.169921	1.076531	4.368723988533018	-6.609475219249726	-2.2407512307167075	0.7991919191919192	94.939	0	168	-0.4250099600313621	0.8075237431337705	-1.632030566301439	2.7366934222315793	-1.2325336916539653	-4.0492883	0.915155	3.6329299330711358	0.9281563688634344	0.6355555555555557	74-83-9	Methyl bromide	CBr	Organic compounds	Organohalogen compounds	Alkyl halides	Halomethanes
5938	-3.3191662570801244	-3.4187348	0.86010075	3.3650231480598447	-5.086015629768371	-1.7209924817085267	0.535362558588365	286.412	0	168	2.1378249528706577	2.0382564161332968	0.37097558018241067	3.7359987282422553	0.09956853181452896	-3.3612392	0.83277583	3.1741889923810955	2.0957520268734298	0.42322580645161284	7491-02-3	Decanedioic acid, bis(1-methylethyl) ester	CC(C)OC(=O)CCCCCCCCC(=O)OC(C)C	Organic compounds	Lipids and lipid-like molecules	Fatty Acyls	Fatty acid esters
5950	-4.142393001688438	-3.8208013	1.0558182	3.9871468275785436	-5.832408785820007	-1.8452619582414636	0.6166666666666666	84.93299999999999	0	168	0.7866834627994268	1.1082752188944391	-0.9033323213321425	3.0838145062464015	-0.32159174360127984	-3.880993	0.9040861	3.621560621261596	1.048083565159074	0.4833333333333333	75-09-2	Dichloromethane	ClCCl	Organic compounds	Organohalogen compounds	Alkyl halides	Halomethanes
6145	-4.527129651252813	-4.782535	1.1691923	4.524404042959212	-7.059569239616394	-2.5351651966571818	0.7953045100103925	132.206	0	168	0.5941215142429569	0.3387161053590411	-1.938318074120624	2.586085968838588	0.25540542488854445	-4.4320993	0.99562335	3.60316622853279	0.6891518442576763	0.620019305019305	77-73-6	Dicyclopentadiene	C1=CC2C3C=CC(C3)C2C1	Organic compounds	Hydrocarbons	Polycyclic hydrocarbons
6254	-3.838134181557557	-4.7227163	1.212501	4.689363723993299	-7.058412158489228	-2.3690484344959284	0.40875541125541126	434.64200000000034	0	168	1.799997508873605	0.91541534248975	-1.4202804680580654	3.2690832559352336	0.8845821499243764	-4.4694667	0.9185238	3.6457886815071094	1.1686650061765347	0.3117857142857143	78-42-2	Tris(2-ethylhexyl) phosphate	CCCCC(CC)COP(=O)(OCC(CC)CCCC)OCC(CC)CCCC	Organic compounds	Organic acids and derivatives	Organic phosphoric acids and derivatives	Phosphate esters
6258	-3.9313393906926266	-3.8821747	0.94455034	3.5673620343208308	-5.582826650142669	-2.0154646158218386	0.7852372752435082	278.221	0	168	1.5130505165590789	1.5622151864665352	-0.13843674289096397	3.428925291429867	-0.04916466039172329	-3.8295143	0.8991419	3.481697261333465	1.6148756383561638	0.6124468085106383	78491-02-8	Diazolidinyl urea	O=C(NCO)N(CO)c1c(O)n(CO)c(=O)n1CO	Organic compounds	Organoheterocyclic compounds	Azoles	Imidazoles
6280	-5.600132981778416	-5.816994	1.5832448	6.424869245290756	-9.12900688648224	-2.7041376411914837	0.597249312328082	354.491	0	168	-0.05052776821124659	-0.2673889808450869	-3.5794016729150697	2.8454675723756857	0.21686120843764822	-5.5696163	1.3069613	5.242098665237426	-0.020011098341035212	0.4623655913978494	789-02-6	o,p'-DDT	Clc1ccc(C(c2ccccc2Cl)C(Cl)(Cl)Cl)cc1	Organic compounds	Benzenoids	Benzene and substituted derivatives	Diphenylmethanes
6287	-4.663553238673459	-4.1085353	1.0269933	4.1284192323684685	-6.167220294475555	-2.0388010621070864	0.5903138528138527	133.405	0	168	0.46161886850613987	1.0166368088491422	-1.0420481872959564	3.0863710450725126	-0.5550179489090548	-4.0330844	0.9205277	3.576099044084548	1.0920877136939109	0.4528138528138528	79-00-5	1,1,2-Trichloroethane	ClCC(Cl)Cl	Organic compounds	Organohalogen compounds	Organochlorides
6291	-4.669733550511973	-3.6611276	1.0104333	3.9307210117578495	-5.528504753112793	-1.5977837413549438	0.5819047619047619	93.513	0	168	0.3011384393531695	1.3097444085426693	-0.5576327632476511	3.3730882485101983	-1.008605983220713	-3.8526275	0.85519874	3.468211990594863	1.1182444751532339	0.4519047619047619	79-07-2	Chloroacetamide	NC(=O)CCl	Organic compounds	Organic acids and derivatives	Carboxylic acids and derivatives	Carboxylic acid derivatives
6305	-5.794986400783665	-4.7311797	1.115828	4.416645801067352	-6.941831028461456	-2.5251852273941044	0.42256159761456374	387.39900000000017	0	168	-0.2068279054512757	0.8569788022750674	-1.353672533129067	3.0629732679382844	-1.0638066865807838	-5.017828	1.0221262	3.8320829331874844	0.5703304915280775	0.2992656449553001	79277-27-3	hifensulfuron methyl	COC(=O)c1sccc1S(=O)(=O)NC(=O)Nc1nc(C)nc(OC)n1	Organic compounds	Organic nitrogen compounds	Organonitrogen compounds	Sulfonylureas
6310	-3.9174856712611374	-3.3541641	0.92115355	3.6134709447622284	-5.1385573387146	-1.5250863939523716	0.5398476885433408	85.10600000000001	0	168	1.0124745078015418	1.5757960604313883	-0.20859715965192085	3.4048737851103077	-0.5633215477259812	-3.529267	0.85584044	3.270847123861312	1.4006930999789395	0.4099267399267399	79-39-0	Methacrylamide	C=C(C)C(N)=O	Organic compounds	Organic acids and derivatives	Carboxylic acids and derivatives	Carboxylic acid derivatives
6318	-5.540850340509589	-5.008712	1.2150842	4.957333058118818	-7.630318140983581	-2.6729850828647628	0.6640772540359428	465.093	0	168	0.12668946259201364	0.6588279862104948	-1.9627783378819783	2.99455472023684	-0.5321385256292182	-5.44808	1.1376058	4.63843467235565	0.21945974452242398	0.5152791771128659	79622-59-6	Fluazinam	O=[N+]([O-])c1cc(C(F)(F)F)c(Cl)c([N+](=O)[O-])c1Nc1ncc(C(F)(F)F)cc1Cl	Organic compounds	Benzenoids	Benzene and substituted derivatives	Trifluoromethylbenzenes
6410	-3.305750715788962	-3.8412697	0.9883235	3.6717914521694177	-5.726670742034912	-2.0548792898654944	0.5237922705314009	100.117	0	168	1.6947571117336606	1.159238089090078	-0.7261629145122895	2.9456285376571283	0.5355190157326444	-3.8005798	0.8528357	3.5291925609111767	1.1999280484509975	0.3995859213250518	80-62-6	Methyl methacrylate	C=C(C)C(=O)OC	Organic compounds	Organic acids and derivatives	Carboxylic acids and derivatives	Carboxylic acid derivatives
6539	-4.631740516843184	-3.9783924	1.0593457	4.199414592981338	-6.222078430652618	-2.0226638376712804	0.5467004390408645	248.285	0	168	0.7632099658446584	1.4165581291699805	-0.8271279479647758	3.372286645016562	-0.6533481542485795	-3.9951432	0.97846127	4.1207609295845025	1.399807293382053	0.43336710570753123	842-07-9	C.I. Solvent Yellow 14	Oc1ccc2ccccc2c1N=Nc1ccccc1	Organic compounds	Benzenoids	Naphthalenes	Naphthols and derivatives
6725	-4.058600265241847	-4.199602	1.0541295	4.073198235034942	-6.212041544914245	-2.1388433098793036	0.5989210789210789	268.36	0	168	1.3701175179619844	1.2291156605046483	-0.7833237617104137	3.289874473324528	0.14100186183334795	-4.086657	0.8066282	3.2815849661827086	1.3420607396202746	0.47034965034965037	85-98-3	N,N'-Diethylcarbanilide	CCN(C(=O)N(CC)c1ccccc1)c1ccccc1	Organic compounds	Benzenoids	Benzene and substituted derivatives	N-phenylureas
6773	-3.4310119012593003	-3.711855	0.9564723	3.9179237216711043	-5.650610733032226	-1.7326870113611224	0.0	140.26999999999998	0	168	1.715952895730447	1.4351098605980532	-0.503645936042479	3.414277785628625	0.2808430334330825	-3.5687943	0.7893151	3.233174443244933	1.5781705669919301	0.0	872-05-9	1-Decene	C=CCCCCCCCC	Organic compounds	Hydrocarbons	Unsaturated hydrocarbons	Unsaturated aliphatic hydrocarbons
6789	-3.835431026701397	-4.466333	1.1324189	4.304720723628997	-6.718304741382599	-2.4135840177536014	0.5306599832915622	121.183	0	168	1.2480106729636407	0.6171087759770252	-1.6348630417175611	2.669857681911436	0.6309018857436715	-4.154163	0.89334697	3.515344452857971	0.9292788114328447	0.4052631578947368	87-62-7	2,6-Dimethylaniline	Cc1cccc(C)c1N	Organic compounds	Benzenoids	Benzene and substituted derivatives	Xylenes
6799	-4.987560964980691	-4.270054	1.1041123	4.2374044179916375	-6.5211191296577455	-2.2837147116661076	0.6621789742566124	329.44000000000005	0	168	0.5302153642932652	1.247722469020835	-1.0033428003837894	3.2340616176078485	-0.7175071014553005	-4.1803145	0.9330239	3.70256676673889	1.337461770739283	0.4918633384237351	87820-88-0	Tralkoxydim	CCON=C(CC)C1C(=O)CC(c2c(C)cc(C)cc2C)CC1=O	Organic compounds	Organic oxygen compounds	Organooxygen compounds	Carbonyl compounds
6825	-4.571671498718594	-4.5089335	1.1309558	4.5567183971405	-6.74459478855133	-2.1878763914108297	0.6059643605870021	207.10699999999997	0	168	0.744523279122214	0.8072612198377818	-1.4284000107105221	3.1283183864299784	-0.06273795455965825	-4.4037447	1.0116116	3.9137958765029905	0.912450095967047	0.46553724053724055	88-30-2	3-Trifluoromethyl-4-nitrophenol	O=[N+]([O-])c1ccc(O)cc1C(F)(F)F	Organic compounds	Benzenoids	Phenols	Nitrophenols
6842	-5.773667423954119	-4.8901663	1.1797509	4.5338650166988375	-7.254040312767029	-2.7201752960681915	0.5536172261782017	240.215	0	168	-0.3930673009295669	0.4904338290737977	-1.8734401897424773	2.66042482695636	-0.88350114130031	-4.5609603	1.0821091	4.283944696187972	0.8196398266707297	0.43166600666600663	88-85-7	Dinoseb	CCC(C)c1cc([N+](=O)[O-])cc([N+](=O)[O-])c1O	Organic compounds	Benzenoids	Phenols	Nitrophenols
6848	-4.400699459014315	-3.687857	0.9866864	3.9613703101873385	-5.768464767932891	-1.8070944577455528	0.36251101088310395	546.7890000000006	0	168	1.3371203100721183	2.0499628571490547	-0.030644998846458	3.9307253113408804	-0.7128425464013999	-3.5607338	0.8302609	3.197037839889526	2.1770859939888694	0.2804597288318219	89-04-3	Trioctyl trimellitate	CCCCCCCCOC(=O)c1ccc(C(=O)OCCCCCCCC)c(C(=O)OCCCCCCCC)c1	Organic compounds	Benzenoids	Benzene and substituted derivatives	Benzoic acids and derivatives
6929	-4.745069034962058	-4.753471	1.1967796	4.847793227434154	-7.243005990982056	-2.395212763547901	0.597883432780458	219.287	0	168	0.5959438511814366	0.5875419831205734	-1.901993104838561	2.945800122595594	0.008401862712502428	-4.3844814	1.029499	3.9657844603061663	0.9565314474289385	0.47061070550773076	90-30-2	N-Phenyl-1-naphthylamine	c1ccc(Nc2cccc3ccccc23)cc1	Organic compounds	Benzenoids	Naphthalenes
6940	-3.4375347007298163	-4.1344843	1.116789	4.267413908243178	-6.483248615264893	-2.2158347070217146	0.42755417956656344	170.211	0	168	1.793452922497786	1.0965033421658492	-1.2522609920372905	3.0151529162058877	0.6969495903468439	-3.999112	0.99675524	3.9957458198070523	1.23187574372984	0.3117647058823529	90-43-7	2-Phenylphenol	Oc1ccccc1-c1ccccc1	Organic compounds	Benzenoids	Benzene and substituted derivatives	Biphenyls and derivatives
7174	-4.508155627285645	-4.526257	1.1208377	4.482736468315124	-6.748611605167389	-2.265875136852265	0.4755244755244755	158.2	0	168	0.6910508518760127	0.6729494467997156	-1.5494051260057309	2.9333313423093927	0.01810141083080996	-3.9443321	0.93083286	3.6365956783294675	1.2548743597930772	0.37207619966240657	93-04-9	2-Methoxynaphthalene	COc1ccc2ccccc2c1	Organic compounds	Benzenoids	Naphthalenes
4792	-2.5364561783143547	-3.7353911	0.9602116	3.7898738652467703	-5.620452702045441	-1.8305788367986704	0.7651308717763534	176.124	0	168	2.709362361965075	1.5104273908984864	-0.37463416176601116	3.415239703480759	1.1989349616697762	-3.479934	0.8392563	3.2961308538913725	1.7658845445280256	0.6066403057386175	6381-77-7	Sodium erythorbate (1:1)	O=C1OC(C(O)CO)C([O-])C1=O.[Na+]	Organic compounds	Organoheterocyclic compounds	Lactones	Gamma butyrolactones
7299	-3.746241002602624	-3.6572998	0.9992189	4.0072900474071504	-5.8485005617141725	-1.841210514307022	0.6190916347381864	204.26900000000003	0	168	1.5639614602095886	1.6529026993439704	-0.5382980989019601	3.4689919485051903	-0.08894124559883965	-3.6898184	0.8265777	3.174369013309479	1.6203840788353863	0.4878416347381864	947-19-3	(1-Hydroxycyclohexyl)(phenyl)methanone	O=C(c1ccccc1)C1(O)CCCCC1	Organic compounds	Organic oxygen compounds	Organooxygen compounds	Carbonyl compounds
7333	-7.671348873975597	-6.799079	1.5712831	6.225777089595791	-10.07690770626068	-3.8511306166648893	0.6107758620689656	270.4	0	168	-2.2393421867059984	-1.3670722646503608	-4.644901018991082	1.580876070604709	-0.872269932630382	-6.263909	1.2822019	5.028314983844757	-0.8319021911222523	0.47284482758620694	95465-99-9	Cadusafos	CCOP(=O)(SC(C)CC)SC(C)CC	Organic compounds	Organophosphorus compounds	Organothiophosphorus compounds
7334	-3.401996239281584	-3.9812827	1.0344563	4.151429569721221	-6.160968220233917	-2.009538650512696	0.46911764705882353	106.168	0	168	1.623997396883684	1.0447109103975105	-1.134974584068649	3.016454985652572	0.5792864717474688	-3.9585845	0.89867854	3.3781543612480154	1.0674090754587633	0.34911764705882353	95-47-6	o-Xylene	Cc1ccccc1C	Organic compounds	Benzenoids	Benzene and substituted derivatives	Xylenes
7336	-3.5673177704294066	-3.8123133	0.98466796	3.8511036068201063	-5.740217280387879	-1.8891136735677725	0.4811946532999164	108.14	0	168	1.4666685948101992	1.2216730350168088	-0.7062309151482727	3.1448726916718335	0.2449955478231569	-3.4477372	0.779307	3.081846684217453	1.5862491592630605	0.34643274853801176	95-48-7	o-Cresol	Cc1ccccc1O	Organic compounds	Benzenoids	Phenols	Cresols
7374	-4.786667081609353	-3.837829	0.9623637	4.032344883680342	-5.965093111991882	-1.9327482283115394	0.4381981915025393	126.155	0	168	0.3142373863189702	1.2630753412045317	-0.8641886440635592	3.1681562396167835	-0.9488379686027608	-3.8990154	0.8130789	3.1793616652488703	1.2018890520657313	0.3278550724637681	96-05-9	Allyl methacrylate	C=CCOC(=O)C(=C)C	Organic compounds	Organic acids and derivatives	Carboxylic acids and derivatives	Carboxylic acid derivatives
7375	-3.995354825803265	-4.4767303	1.1035221	4.302488982677456	-6.611358082294464	-2.3088690996170076	0.7036363636363637	120.15099999999995	0	168	1.0843725639240411	0.6029970498926714	-1.5316306925671574	2.7708582901102985	0.4813755208764223	-4.287745	1.0796608	4.148248702287674	0.7919823828538742	0.5581818181818182	96-09-3	Styrene oxide	c1ccc(C2CO2)cc1	Organic compounds	Benzenoids	Benzene and substituted derivatives
7398	-5.782498534467533	-5.395622	1.2180027	4.815018284320829	-8.103569602966308	-3.288551318645479	0.7274574021274653	364.9420000000002	0	168	-0.22027468667266503	0.16660204860083658	-2.5413457551714402	2.273672529149389	-0.38687675788672227	-4.8603563	0.9442216	3.456202578544617	0.701867524122964	0.5747858781444659	96489-71-3	Pyridaben	CC(C)(C)c1ccc(CSc2cnn(C(C)(C)C)c(=O)c2Cl)cc1	Organic compounds	Benzenoids	Benzene and substituted derivatives	Phenylpropanes
7446	-4.99229166462556	-5.050734	1.1953073	4.359765630960464	-7.336469995975494	-2.976704365015031	0.6418662818662819	296.5520000000001	0	168	0.47980919271373107	0.42136682487979715	-1.8643691386362036	2.49539649232426	0.05844237849577816	-4.947014	1.0001423	3.9620724380016323	0.5250869967405682	0.4918662818662819	97-77-8	Disulfiram	CCN(CC)C(=S)SSC(=S)N(CC)CC	Organic compounds	Organic nitrogen compounds	Organonitrogen compounds	Amines
7458	-3.733181629625452	-3.4950514	0.873417	3.4279964298009853	-5.232303893566131	-1.804307463765146	0.28182194616977224	198.218	0	168	1.563961460209589	1.8020917243632963	0.06483919626890969	3.492835626069895	-0.2381302456532839	-3.7210357	0.7937852	3.1184049248695374	1.5761073696407422	0.2151552795031056	97-90-5	Ethylene glycol dimethacrylate	C=C(C)C(=O)OCCOC(=O)C(=C)C	Organic compounds	Organic acids and derivatives	Carboxylic acids and derivatives	Dicarboxylic acids and derivatives
7512	-4.724320944570908	-4.9348297	1.1741636	4.787552213668823	-7.696489143371582	-2.908936929702759	0.4600953716690042	137.13799999999998	0	168	0.4128368669191195	0.20232810646209207	-2.559331331881554	2.228220881787269	0.21050876734315427	-4.569348	1.0344324	4.154565781354904	0.5678099558103619	0.34917725752508366	99-08-1	3-Nitrotoluene	Cc1cccc([N+](=O)[O-])c1	Organic compounds	Benzenoids	Benzene and substituted derivatives	Nitrobenzenes
7526	-3.8197911523387615	-3.4900775	0.937188	3.555668285489082	-5.366928148269653	-1.811259862780571	0.5372148541114058	154.12099999999998	0	168	1.3680706658913333	1.6977843397230556	-0.17906633003955827	3.376601955449524	-0.32971365676381037	-3.5895355	0.86760855	3.480102562904357	1.5983263287801603	0.40764705882352936	99-50-3	3,4-Dihydroxybenzoic acid	O=C(O)c1ccc(O)c(O)c1	Organic compounds	Benzenoids	Benzene and substituted derivatives	Benzoic acids and derivatives
7534	-4.129562939807614	-4.0623198	1.0244204	4.004337608814239	-6.17927371263504	-2.1749361038208015	0.48618113912231564	162.27599999999995	0	168	1.0806913542743566	1.1479345527451004	-0.9690194185530696	3.035318190261169	-0.06724318425341469	-3.9633715	0.8481101	3.240816926956176	1.2468827788372818	0.3718954248366013	99-62-7	1,3-Diisopropylbenzene	CC(C)c1cccc(C(C)C)c1	Organic compounds	Benzenoids	Benzene and substituted derivatives	Cumenes
7551	-4.179691907948583	-4.845511	1.1841897	4.825567871332169	-7.319634974002838	-2.4940671026706696	0.4297174645000732	137.138	0	168	0.9574659035414449	0.29164685655707845	-2.1824771625128103	2.6430907088193583	0.6658190516766611	-4.551578	0.99479663	4.0962956607341745	0.5855797767392604	0.32572886051146926	99-99-0	4-Nitrotoluene	Cc1ccc([N+](=O)[O-])cc1	Organic compounds	Benzenoids	Benzene and substituted derivatives	Nitrobenzenes
7560	-6.521197287594649	-6.4600887	1.5223442	5.832748699188228	-9.55998387336731	-3.7272351741790817	0.5175567103674314	726.2829999999998	0	168	-0.6600914087817301	-0.5989828552175414	-3.698877994554391	2.1338707046338374	-0.0611085577362509	-6.02583	1.4207027	5.633044028282166	-0.16472392198094146	0.38630671036743147	NOCAS_(+/-) 2-(2,4-dichlorophenyl)-3-(1H-1,2,	(+/-) 2-(2,4-dichlorophenyl)-3-(1H-1,2,4-triazole-1-yl)propyl-1,1,2,2-tetrafluoroethylether	FC(F)(CC(Cn1cncn1)c1ccc(Cl)cc1Cl)C(F)(F)OC(F)(F)C(F)(F)CC(Cn1cncn1)c1ccc(Cl)cc1Cl	Organic compounds	Benzenoids	Benzene and substituted derivatives	Halobenzenes
10160	-10.565274721803275	-7.3159246	2.0524108	8.42957375049591	-11.782748365402222	-3.3531746149063117	0.399893899204244	374.8650000000001	0	168	-4.99139982823808	-1.7420497490484055	-6.208873471837027	2.220700278658884	-3.2493500773330606	-7.56813	1.8339136	6.947419524192809	-1.9942551224135847	0.3075862068965517	70648-26-9	1,2,3,4,7,8-Hexachlorodibenzofuran	Clc1cc2oc3c(Cl)c(Cl)c(Cl)c(Cl)c3c2cc1Cl	Organic compounds	Organoheterocyclic compounds	Benzofurans	Dibenzofurans
20012	-3.5322959660451563	-3.814543	0.9826202	3.9890857428312296	-5.905131101608276	-1.9160453587770467	0.707303596228601	444.44000000000017	0	168	2.1155171728769475	1.8332701231722093	-0.25731796268617263	3.731767780145057	0.282247042759165	-3.6465313	0.85323745	3.3115329027175906	2.001281806111249	0.5440852054240033	60-54-8 ,64-75-5	Tetracycline ,Tetracycline hydrochloride		Organic compounds	Phenylpropanoids and polyketides	Tetracyclines
20016	-3.1343276770349355	-3.6079037	0.9767268	3.784886884689331	-5.677611756324768	-1.8927248716354372	0.554041514041514	74.079	0	168	1.735367434092868	1.2617913752396757	-0.8079166451969643	2.9769702394923665	0.4735760419134287	-3.5111	0.8859976	3.3351082682609547	1.3585950656123578	0.4397557997557998	1560-69-6 ,4075-81-4 ,79-09-4 ,84057-80-7	Propanoic acid, cobalt(2+) salt ,Calcium propionate ,Propionic acid ,Zirconium(4+) tetrapropanoate		Organic compounds	Organic acids and derivatives	Carboxylic acids and derivatives	Carboxylic acids
20025	-4.295408215768723	-3.5323014	0.96235263	3.862742602825165	-5.407640266418457	-1.5448976635932923	0.011764705882352941	284.4839999999999	0	168	1.158649629981305	1.9217564127866402	0.046417579331570986	3.9091601821567354	-0.7631067898348851	-3.450841	0.84438676	3.2575128287076955	2.0032168835822723	0.0	13586-84-0 ,4485-12-5 ,557-05-1	Octadecanoic acid, cobalt salt ,Lithium octadecanoate ,Octadecanoic acid, zinc salt		Organic compounds	Lipids and lipid-like molecules	Fatty Acyls	Fatty acids and conjugates
20029	-3.860085474930947	-3.5909443	0.89548343	3.478618258237838	-5.359095966815948	-1.8804777085781101	0.0	238.349	0	168	1.517127859241101	1.786269022498541	0.01811736735609957	3.4967356255939377	-0.26914118476981397	-3.589587	0.78414655	3.067005157470703	1.7876263625365079	0.0	142-87-0 ,22397-58-6	Sodium decyl sulfate ,unnamed [22397-58-6]		Organic compounds	Organic acids and derivatives	Organic sulfuric acids and derivatives	Sulfuric acid esters
20039	-5.132069370858578	-4.537589	1.1060456	4.460819447040557	-6.8143075466156	-2.353488099575043	0.4596941070625281	127.574	0	168	-0.026307198096394237	0.5681730933289992	-1.7085453738534164	2.7522740731871407	-0.5944802976774257	-4.4793544	0.895199	3.511867296695707	0.6264077878314293	0.348582995951417	106-47-8 ,20265-96-7	4-Chloroaniline ,4-Chloroaniline hydrochloride		Organic compounds	Benzenoids	Benzene and substituted derivatives	Aniline and substituted anilines
20045	-3.123152457981069	-3.6397314	0.9538791	3.9549986004829405	-5.625534248352051	-1.6705356478691105	0.5893240962446684	192.123	0	168	2.160426901545679	1.6438479562540136	-0.3419548888253024	3.6130437116576384	0.5165789491844581	-3.8182743	0.9175224	3.657742446660993	1.465305080876598	0.4630083067709842	3344-18-1 ,546-46-3 ,77-92-9 ,813-94-5 ,866-84-2	trimagnesium dicitrate ,1,2,3-Propanetricarboxylic acid, 2-hydroxy-, zinc salt (2:3) ,Citric acid ,Tricalcium citrate ,Tripotassium citrate		Organic compounds	Organic acids and derivatives	Carboxylic acids and derivatives	Tricarboxylic acids and derivatives
20052	-4.260383250178352	-3.70414	1.0730668	4.19572397172451	-5.905134046077728	-1.7094100743532181	0.5476262626262627	191.139	0	168	1.020966059360777	1.5772093691878983	-0.6237847365385989	3.5719392351859107	-0.5562433022871165	-3.9408429	0.926454	3.5487945079803445	1.340506433778041	0.30027777777777775	139-13-9 ,5064-31-3	Nitrilotriacetic acid ,Glycine, N,N-bis(carboxymethyl)-, trisodium salt		Organic compounds	Organic acids and derivatives	Carboxylic acids and derivatives	Amino acids, peptides, and analogues
20053	-3.7397602722166567	-3.7714205	0.9784071	3.8891576528549194	-5.790091705322266	-1.9009340524673461	0.5548871063576946	292.244	0	168	1.7259853313002305	1.6943251188124915	-0.3243461018053785	3.5648115510495413	0.03166020660414404	-3.9669409	0.91889	3.531442797183989	1.498804734704437	0.23986928104575167	139-33-3 ,14025-21-9 ,14402-88-1 ,15375-84-5 ,15708-41-5 ,15934-01-7 ,22473-78-5 ,60-00-4 ,62-33-9 ,64-02-8 ,67859-51-2 ,68015-77-0	Ethylenediaminetetraacetic acid, disodium salt ,Zincate(2-), [[N,N'-1,2-ethanediylbis[N-[(carboxy-.kappa.O)methyl]glycinato-.kappa.N,.kappa.O]](4-)]-, sodium (1:2), (OC-6-21)- ,Sodium [(ethylenedinitrilo)tetraacetato]magnesate ,Manganate(2-), [[N,N'-1,2-ethanediylbis[N-[(carboxy-.kappa.O)methyl]glycinato-.kappa.N,.kappa.O]](4-)]-, disodium, (OC-6-21)- ,Ethylenediaminetetraacetic acid ferric sodiu…		Organic compounds	Organic acids and derivatives	Carboxylic acids and derivatives	Tetracarboxylic acids and derivatives
20063	-3.775231184711653	-5.8664894	1.398528	5.4047764956951125	-8.659989929199218	-3.255213433504106	0.37249931581828133	300.0979999999999	0	168	1.7020319163717863	-0.3892263271856534	-3.1827268281157792	2.2220496675793333	2.0912582256887378	-5.661155	1.2743984	4.9273674309253686	-0.18389213100142798	0.2537493158182813	29420-49-3 ,375-73-5	Potassium perfluorobutanesulfonate ,Perfluorobutanesulfonic acid		Organic compounds	Organohalogen compounds	Alkyl halides	Alkyl fluorides
156	-4.902599794695014	-4.796812	1.0965558	4.191128730773922	-6.900975215435028	-2.7098464846611052	0.5093117611701061	432.56300000000016	1	164	0.7334495738915289	0.8392373134000157	-1.2649258468484847	2.9262028839254377	-0.10578773719989698	-4.930453	1.0943936	4.3657327413558935	0.705596546172982	0.38027950310559006	10193-99-4	Acetic acid, mercapto-, 2,2-bis[[(mercaptoacetyl)oxy]methyl]-1,3-propanediyl ester	O=C(CS)OCC(COC(=O)CS)(COC(=O)CS)COC(=O)CS	Organic compounds	Organic acids and derivatives	Carboxylic acids and derivatives	Tetracarboxylic acids and derivatives
184	-4.712480181420342	-4.7324295	0.95904315	3.9510613560676564	-6.7449748635292055	-2.793913507461549	0.733179622310057	241.87	1	164	0.6711018231861423	0.6511524858782057	-1.361392858922721	2.589668497144935	0.019949322974189165	-4.7155237	1.0252215	4.1100565731525425	0.6680582708612073	0.5831796223100569	10222-01-2	2,2-Dibromo-3-nitrilopropionamide	N#CC(Br)(Br)C(N)=O	Organic compounds	Organic acids and derivatives	Carboxylic acids and derivatives	Carboxylic acid derivatives
205	-3.1805248062843634	-3.3726542	0.85398155	3.339653161168096	-5.105707406997681	-1.7660542458295845	0.5958510410684323	218.205	1	164	2.158339891606505	1.9662104895557373	0.23315729089318737	3.5728104520612836	0.19212939331585632	-3.4238644	0.79057944	3.096863240003585	1.9150003332857637	0.47277411799150926	102-76-1	Triacetin	CC(=O)OCC(COC(C)=O)OC(C)=O	Organic compounds	Lipids and lipid-like molecules	Glycerolipids	Triradylcglycerols
330	-4.310577532751864	-3.726295	0.8597395	3.4213637828826906	-5.505581164360047	-2.084217381477356	0.6413165266106442	228.248	1	164	1.0478294480097001	1.6321120001574825	-0.14717418359848242	3.2741895992842083	-0.5842825383976162	-3.7386286	0.83799845	3.236175680160522	1.6197783462341728	0.5038165266106442	10543-57-4	Tetraacetylethylenediamine	CC(=O)N(CCN(C(C)=O)C(C)=O)C(C)=O	Organic compounds	Organic acids and derivatives	Carboxylic acids and derivatives	Carboxylic acid derivatives
386	-4.840642761330515	-4.53338	0.9900777	3.896333348751067	-6.633613395690918	-2.737280046939851	0.6235574229691877	235.906	1	164	0.5320962254802767	0.8393589651254301	-1.260874408880126	2.635458939870941	-0.3072627297448216	-4.4895887	0.959958	3.725724732875822	0.8831502564741356	0.4711764705882353	106-37-6	1,4-Dibromobenzene	Brc1ccc(Br)cc1	Organic compounds	Benzenoids	Benzene and substituted derivatives	Halobenzenes
418	-4.414877030863645	-4.091371	0.9732205	3.7291168093681315	-6.068055665493011	-2.3389388561248796	0.7032323232323232	187.862	1	164	0.8589619107094695	1.1824678789577874	-0.794216723919897	2.9349000854482346	-0.3235059714459201	-4.010972	0.8656478	3.372615092992782	1.2628669249416067	0.5532323232323233	106-93-4	1,2-Dibromoethane	BrCCBr	Organic compounds	Organohalogen compounds	Organobromides
441	-2.806300285488609	-3.420148	0.86267316	3.42735366821289	-5.06265652179718	-1.6353028535842902	0.5444444444444445	62.068000000000005	1	164	1.9865674659712556	1.3727198435037822	-0.2697887703373157	3.157564897875574	0.6138476103243793	-3.446044	0.8836612	3.429094737768172	1.3468237734139181	0.4333333333333334	107-21-1	Ethylene glycol	OCCO	Organic compounds	Organic oxygen compounds	Organooxygen compounds	Alcohols and polyols
454	-3.454844448056267	-3.265292	0.8159354	3.155130973458289	-4.809929549694061	-1.6547985762357726	0.6415204678362573	118.176	1	164	1.617684837914618	1.8072373478600023	0.26259973627682354	3.417730709735112	-0.18955251881127166	-3.2142847	0.7741177	3.1019022941589354	1.858244636734003	0.5021265284423179	107-41-5	2-Methyl-2,4-pentanediol	CC(O)CC(C)(C)O	Organic compounds	Organic oxygen compounds	Organooxygen compounds	Alcohols and polyols
460	-4.931618732656025	-4.944038	0.96698815	3.7507736444473267	-6.8154904961586	-3.0647168517112733	0.5058082029780143	307.825	1	164	0.5566851554877306	0.5442659618188018	-1.3271866080148442	2.4235870364324823	0.01241918162009803	-4.8416758	0.9441288	3.6998399496078482	0.6466281294020625	0.39426974143955273	107534-96-3	Tebuconazole	CC(C)(C)C(O)(CCc1ccc(Cl)cc1)Cn1cncn1	Organic compounds	Benzenoids	Benzene and substituted derivatives	Phenylbutylamines
491	-3.7558932717321314	-4.227205	1.0733895	4.425184226036071	-6.498532748222351	-2.0733485221862797	0.6903828197945845	100.073	1	164	1.2444236475781785	0.7731121114426563	-1.4982158289120409	2.92696839712403	0.4713115279199682	-4.0976715	0.9248804	3.470438575744628	0.9026454011909524	0.5459383753501401	108-30-5	Succinic anhydride	Oc1ccc(O)o1	Organic compounds	Organoheterocyclic compounds	Heteroaromatic compounds
504	-4.510838260859762	-4.109288	1.0073972	3.9297632992267597	-5.978358018398285	-2.048594719171525	0.5944187675070028	171.06699999999998	1	164	0.7223279783706582	1.1238780314516932	-0.7451917791678646	3.184571520058895	-0.4015500452225549	-3.8509805	0.8743521	3.3676982045173633	1.3821857064883216	0.45324229691876755	108-60-1	bis(2-Chloro-1-methylethyl) ether	CC(CCl)OC(C)CCl	Organic compounds	Organic oxygen compounds	Organooxygen compounds	Ethers
510	-3.2979356528651533	-3.8688312	0.86289513	3.255698066949844	-5.410722863674164	-2.15502479672432	0.5908722856091277	120.19499999999998	1	164	1.7819507489315631	1.2110552511489725	-0.33083646187744753	2.9248616050723966	0.5708955048191728	-4.0832944	0.8915965	3.5378983139991735	0.9965920105910675	0.4435038645564962	108-67-8	1,3,5-Trimethylbenzene	Cc1cc(C)cc(C)c1	Organic compounds	Benzenoids	Benzene and substituted derivatives
522	-2.881117608027292	-3.6380699	0.87808526	3.347687304019928	-5.3501617312431335	-2.0024744272232056	0.5085994397759104	92.141	1	164	2.0833353132833907	1.326383063875189	-0.38570880993245044	2.9619784940874774	0.7569522600604763	-3.7442007	0.8541708	3.2100287914276118	1.2202522211752094	0.39095238095238094	108-88-3	Toluene	Cc1ccccc1	Organic compounds	Benzenoids	Benzene and substituted derivatives	Toluenes
526	-3.6717902872034	-3.0823162	0.8287143	3.3212602764368055	-4.728396856784821	-1.4071365803480151	0.6560421994884911	100.161	1	164	1.328908364648517	1.9183824913997891	0.27230179506709573	3.5935620715039014	-0.5894741270013735	-3.2002876	0.81834865	3.1884038716554643	1.8004110651389904	0.5088235294117647	108-93-0	Cyclohexanol	OC1CCCCC1	Organic compounds	Organic oxygen compounds	Organooxygen compounds	Alcohols and polyols
561	-5.766132789688137	-4.5442615	0.9707558	3.738021862506865	-6.354544913768768	-2.616523051261903	0.7096969696969697	66.063	1	164	-0.9461744980520495	0.27569682661434963	-1.5345866221326805	2.2034352403741844	-1.2218713341522482	-4.8557396	1.0261003	4.13773400187492	-0.03578128898921894	0.5642424242424242	109-77-3	Propanedinitrile	N#CCC#N	Organic compounds	Organic nitrogen compounds	Organonitrogen compounds	Organic cyanides
572	-4.871772568127282	-4.3508086	1.0396205	4.051676535606383	-6.354301905632019	-2.3026253700256354	0.8066378066378068	68.075	1	164	-0.03878491811527988	0.4821790262639321	-1.5213142556200165	2.5303622799863668	-0.5209639476744012	-4.161836	1.0259737	3.978415864706039	0.6711515175213221	0.6430014430014431	110-00-9	Furan	c1ccoc1	Organic compounds	Organoheterocyclic compounds	Heteroaromatic compounds
592	-2.6091946958144785	-3.5455005	0.8037552	3.155215716361999	-5.169255018234253	-2.0140393018722538	0.14779264214046822	186.295	1	164	2.6610065031421533	1.7247006851814692	0.10094618072237883	3.256161897084378	0.936305821077001	-3.5179603	0.8089886	3.1453182101249686	1.7522408699932608	0.07086956521739131	110-42-9	Methyl decanoate	CCCCCCCCCC(=O)OC	Organic compounds	Lipids and lipid-like molecules	Fatty Acyls	Fatty acid esters
595	-4.603509599278537	-4.6175537	1.1193018	4.303702700138092	-6.862752568721771	-2.5590498685836796	0.6988521555064392	387.86300000000006	1	164	0.9851687529890931	0.9711246510508691	-1.2740742164541414	3.0296284836839504	0.014044111658963132	-4.551551	1.1259146	4.413426160812377	1.0371274916722477	0.556479274150507	110488-70-5	Dimethomorph	COc1ccc(C(=CC(=O)N2CCOCC2)c2ccc(Cl)cc2)cc1OC	Organic compounds	Benzenoids	Benzene and substituted derivatives	Diphenylmethanes
615	-3.551863992678247	-3.6790376	0.83486915	3.234303021430969	-5.272660136222839	-2.03835711479187	0.7059523809523809	86.138	1	164	1.3833307911745307	1.2561572027880077	-0.33746535237006137	2.8968376690609077	0.127173578275122	-4.056741	0.9281713	3.6538992822170258	0.8784535341584292	0.530952380952381	110-85-0	Piperazine	C1CNCCN1	Organic compounds	Organoheterocyclic compounds	Diazinanes	Piperazines
650	-2.9126596242754403	-3.2020364	0.80292577	3.1440387725830066	-4.765622305870056	-1.6215835332870496	0.0	102.177	1	164	2.096693523018031	1.8073167822561196	0.24373084142341536	3.3877696140064217	0.2893767564923819	-3.2076926	0.7690051	2.966939693689346	1.8016605143411146	0.0	111-27-3	1-Hexanol	CCCCCCO	Organic compounds	Lipids and lipid-like molecules	Fatty Acyls	Fatty alcohols
666	-4.421690338066549	-3.7168956	0.89793533	3.530383983254432	-5.4019070029258724	-1.8715230196714403	0.6188186813186813	105.137	1	164	0.6000652425478159	1.304860009976967	-0.38015142231150767	3.1502325609429245	-0.7047947577748008	-3.817647	0.8925905	3.5017995476722716	1.2041085934720834	0.4647727272727272	111-42-2	Diethanolamine	OCCNCCO	Organic compounds	Organic nitrogen compounds	Organonitrogen compounds	Amines
678	-4.902347149533285	-5.333022	1.2457161	4.861030691862107	-7.843316912651062	-2.9822862207889558	0.7341671531326703	400.47500000000014	1	164	0.7002282605226003	0.26955330413909756	-2.2407415025951765	2.6202891892669298	0.430674968081461	-4.970282	1.0912691	4.359430748224257	0.6322933443260298	0.5456123745778918	111578-32-6	Metobenzuron	CON(C)C(=O)Nc1ccc(Oc2ccc3c(c2)OC(C)(OC)CC3(C)C)cc1	Organic compounds	Organic oxygen compounds	Organooxygen compounds	Ethers
731	-4.578219584488653	-4.0869575	0.9546785	3.598395961523056	-5.852644431591034	-2.254248470067978	0.6444840777502068	121.13899999999995	1	164	0.5050643997612446	0.9963265127141314	-0.7693604473411363	2.8290355141819195	-0.49126212980725636	-4.055073	0.84774846	3.2951698184013343	1.0282111892932224	0.5090002067824648	1122-62-9	2-Acetylpyridine	CC(=O)c1ccccn1	Organic compounds	Organic oxygen compounds	Organooxygen compounds	Carbonyl compounds
733	-5.558841560037394	-5.4045177	1.3009934	5.177472770214081	-8.078848624229432	-2.901375854015351	0.5296370140076138	372.1490000000001	1	164	0.01187529630120302	0.16619921189677672	-2.508131767890834	2.6693410023232462	-0.15432390943314633	-5.4494553	1.1204337	4.42888061404228	0.12126158246185631	0.3973293216999215	112281-77-3	Tetraconazole	FC(F)C(F)(F)OCC(Cn1cncn1)c1ccc(Cl)cc1Cl	Organic compounds	Benzenoids	Benzene and substituted derivatives	Halobenzenes
777	-4.926245925711004	-4.6918826	1.0036806	3.9520961046218863	-6.722091889381408	-2.769995784759522	0.6622282022469802	274.103	1	164	0.5116678631167684	0.7460311670886981	-1.2841781005536363	2.66791800406825	-0.2343633153899587	-4.6333175	1.075473	4.2315878033638	0.8045963017293676	0.527445593551328	113136-77-9	Cyclanilide	O=C(O)C1(C(=O)Nc2ccc(Cl)cc2Cl)CC1	Organic compounds	Benzenoids	Benzene and substituted derivatives	Anilides
792	-4.96481988046345	-4.354261	0.98934317	3.707658571004867	-6.015457725524902	-2.307799154520035	0.5805695397915077	209.245	1	164	0.3558352086708873	0.9663941814414581	-0.6948026363905647	3.012855934614302	-0.6105589589851785	-4.437669	0.9058833	3.669202721118926	0.8829862775414351	0.43712498300013597	114-26-1	Propoxur	CNC(=O)Oc1ccccc1OC(C)C	Organic compounds	Benzenoids	Benzene and substituted derivatives	Phenyl methylcarbamates
819	-4.074221334411726	-4.0134015	0.764867	3.0586775124073027	-5.496818768978119	-2.438141256570816	0.6010926298398925	196.29	1	164	1.2186768406062989	1.2794966828816918	-0.2039205939600936	2.854756918447209	-0.060819826080427575	-3.9582155	0.83212245	3.2688862144947053	1.3346826877391795	0.4693853127667218	115-95-7	Linalyl acetate	C=CC(C)(CCC=C(C)C)OC(C)=O	Organic compounds	Lipids and lipid-like molecules	Prenol lipids	Monoterpenoids
851	-4.972581828934165	-5.153175	1.1770391	4.438334316015242	-7.450553452968597	-3.0122191369533553	0.78944473725099	396.3810000000001	1	164	0.6255310000452747	0.4449379656376694	-1.8524406239891575	2.585893692026084	0.18059304823258326	-5.108572	1.0999638	4.230557858943939	0.4895408229877071	0.5772956991332756	117718-60-2	Thiazopyr	COC(=O)c1c(C(F)F)nc(C(F)(F)F)c(C2=NCCS2)c1CC(C)C	Organic compounds	Organoheterocyclic compounds	Pyridines and derivatives	Pyridinecarboxylic acids and derivatives
903	-4.376626449171964	-3.5623026	0.8470142	3.3278012216091155	-5.318108093738556	-1.9903068721294406	0.49493262140859395	182.222	1	164	0.8839743598086688	1.6982982123021948	-0.05750728475792295	3.2702939368511927	-0.8143238597554605	-3.5817764	0.8891584	3.3968237102031695	1.6788244487487696	0.34479876160990713	119-61-9	Benzophenone	O=C(c1ccccc1)c1ccccc1	Organic compounds	Benzenoids	Benzene and substituted derivatives	Benzophenones
966	-3.618921738047885	-4.25214	1.0863867	4.156793075799941	-6.292091381549835	-2.135298305749894	0.6838980463980464	150.133	1	164	1.5575544248329272	0.9243361186265898	-1.1156152186690234	3.041177857130918	0.6332183071181308	-3.9307115	0.89327127	3.60230050086975	1.2457646590084848	0.5450091575091575	120-57-0	Piperonal	O=Cc1ccc2c(c1)OCO2	Organic compounds	Organoheterocyclic compounds	Benzodioxoles
1034	-4.896137003912295	-5.2397523	1.1324263	4.555459129810332	-7.690024316310883	-3.1345651865005504	0.584986128422661	330.36400000000003	1	164	0.6228557119358852	0.27924043819533106	-2.1710316004627024	2.38442752934763	0.34361528872076175	-5.1956186	1.0565908	4.082901465892792	0.3233740922387932	0.4534071810542398	121-75-5	Malathion	CCOC(=O)CC(SP(=S)(OC)OC)C(=O)OCC	Organic compounds	Lipids and lipid-like molecules	Fatty Acyls	Fatty acid esters
1037	-5.382606408835068	-4.484486	1.11206	4.240635967254638	-6.571977770328521	-2.3313418030738835	0.5975848712690818	222.117	1	164	-0.036024609747866525	0.8620957001807023	-1.22539597124132	3.015239996013318	-0.8981203057772067	-4.914338	1.1328914	4.382316172122955	0.43224369242921784	0.4452039188881294	121-82-4	Cyclonite	O=[N+]([O-])N1CN([N+](=O)[O-])CN([N+](=O)[O-])C1	Organic compounds	Organoheterocyclic compounds	Triazinanes	1,3,5-triazinanes
1077	-4.122577434798872	-3.9015446	0.8591218	3.3809344351291655	-5.557210385799408	-2.1762759506702425	0.6035984848484848	202.297	1	164	1.1834120075710113	1.4044448758857975	-0.25122094342952433	3.129713491699641	-0.2210328638760206	-3.7456024	0.8437584	3.3388309597969057	1.5603870779431814	0.48238636363636356	122-40-7	2-(Phenylmethylene)-heptanal	CCCCCC(C=O)=Cc1ccccc1	Organic compounds	Phenylpropanoids and polyketides	Cinnamaldehydes
1144	-3.618896837007088	-3.5343409	0.81960046	3.2738954395055764	-5.236381232738495	-1.9624857932329187	0.6684494949494949	116.15999999999998	1	164	1.4461597663489305	1.530715724547159	-0.17132462938247647	3.1025708101230998	-0.08455597854761532	-3.2987256	0.79338324	3.147119861841201	1.7663309783348475	0.5188282828282829	123-42-2	Diacetone alcohol	CC(=O)CC(C)(C)O	Organic compounds	Organic oxygen compounds	Organooxygen compounds	Carbonyl compounds
1155	-3.50827898307065	-3.6755915	0.9046702	3.512218159437179	-5.401653718948364	-1.8894355595111854	0.6023976608187134	72.107	1	164	1.3496984441148967	1.1823859732309314	-0.5436762917628178	2.9685418676743613	0.16731248574038515	-3.4619277	0.81465703	3.0063404232263555	1.3960497636196405	0.4623976608187134	123-72-8	Butyraldehyde	CCCC=O	Organic compounds	Organic oxygen compounds	Organooxygen compounds	Carbonyl compounds
1212	-4.569750585066366	-4.281781	0.9418312	3.747577136754988	-6.092982685565948	-2.34540554881096	0.633518388155019	430.3730000000003	1	164	1.0640944324274109	1.3520638074931859	-0.45913766807217127	3.288439468682817	-0.2879693884721277	-4.067051	0.8993681	3.646327483654022	1.5667940801620845	0.4966762828918611	125401-92-5	Bispyribac-sodium	COc1cc(OC)nc(Oc2cccc(Oc3nc(OC)cc(OC)n3)c2C(=O)[O-])n1.[Na+]	Organic compounds	Organic oxygen compounds	Organooxygen compounds	Ethers
1224	-3.190877513591364	-3.5852938	0.9234447	3.6262398004531855	-5.482107985019684	-1.8558681845664982	0.7692858865272658	492.3890000000002	1	164	2.50143082861133	2.1070145726724245	0.2102003571830102	3.8364401576361957	0.3944162562450617	-3.4274428	0.88891053	3.4955314189195623	2.264865558343629	0.6121430293844087	1260-17-9	Carminic acid	Cc1c(C(=O)O)c(O)cc2c(O)c3c(c(O)c12)C(=O)C(C1OC(CO)C(O)C(O)C1O)C(=O)C3=O	Organic compounds	Benzenoids	Anthracenes	Anthracenecarboxylic acids and derivatives
1230	-3.096910233894396	-3.8052695	0.9151428	3.526668858528135	-5.596835470199585	-2.0701666116714494	0.7883168092962566	846.9170000000001	1	164	2.8309306165682337	2.122571380874321	0.3310053802630452	3.8576742387911804	0.7083592458571908	-3.6316006	0.93182945	3.6474023699760436	2.296240237401111	0.6296961196410842	126-13-6	Sucrose acetate isobutanoate	CC(=O)OCC1OC(OC2(COC(=O)C(C)C)OC(COC(C)=O)C(OC(=O)C(C)C)C2OC(=O)C(C)C)C(OC(=O)C(C)C)C(OC(=O)C(C)C)C1OC(=O)C(C)C	Organic compounds	Organic oxygen compounds	Organooxygen compounds	Carbohydrates and carbohydrate conjugates
1255	-3.755438988343651	-3.7978482	0.8686517	3.2544619262218473	-5.31111090183258	-2.056648975610733	0.41812564499484006	210.295	1	164	1.567389958625961	1.5249807405662616	0.011718045137031587	3.266179971358879	0.04240923629624138	-3.7943134	0.8123751	3.1577974498271937	1.5285154977533195	0.32400799793601653	126-92-1	Sodium ethasulfate	CCCCC(CC)COS(=O)(=O)[O-].[Na+]	Organic compounds	Organic acids and derivatives	Organic sulfuric acids and derivatives	Sulfuric acid esters
1278	-4.691731445736303	-4.753065	0.98873097	3.8096099972724917	-6.640528523921967	-2.830918526649475	0.5263157894736843	218.277	1	164	0.6472765304706499	0.5859428602393317	-1.301520547715014	2.5080894495574775	0.061333663516626835	-4.737233	0.9792726	4.058315151929855	0.6017747954478878	0.4	127-63-9	Diphenylsulfone	O=S(=O)(c1ccccc1)c1ccccc1	Organic compounds	Benzenoids	Benzene and substituted derivatives	Benzenesulfonyl compounds
1281	-3.2679057097736512	-4.9439316	1.116441	4.294718307256697	-7.011732447147369	-2.717014139890672	0.5332548804962598	203.17499999999995	1	164	2.0399645586512167	0.3639386868939318	-1.703862178722501	2.590856128534196	1.6760258698161925	-4.5320606	1.0282267	3.9331509232521045	0.7758096574645725	0.41182630906768836	127-68-4	Sodium 3-nitrobenzenesulfonate	O=[N+]([O-])c1cccc(S(=O)(=O)[O-])c1.[Na+]	Organic compounds	Benzenoids	Benzene and substituted derivatives	Benzenesulfonic acids and derivatives
1293	-4.265198164694968	-4.0946646	0.8898522	3.47032303214073	-5.797986853122711	-2.327663820981981	0.4513188405797101	220.356	1	164	1.077926715571507	1.2484603180235856	-0.45486197285623636	3.015461059284494	-0.17053359102553411	-4.057991	0.8590261	3.4596062600612636	1.2851338567466135	0.3389855072463768	128-37-0	Butylated hydroxytoluene	Cc1cc(C(C)(C)C)c(O)c(C(C)(C)C)c1	Organic compounds	Benzenoids	Benzene and substituted derivatives	Phenylpropanes
1462	-4.388968839777212	-4.6957088	1.1758361	4.578986352682113	-7.027766859531402	-2.4487805068492894	0.6592307692307692	296.562	1	164	1.0831466621154675	0.7764067573846862	-1.5556513576387223	3.0233349950433905	0.3067399119012544	-4.923005	1.0970608	4.199574422836303	0.5491104059026557	0.5173545966228893	133-07-3	Folpet	O=C1c2ccccc2C(=O)N1SC(Cl)(Cl)Cl	Organic compounds	Organoheterocyclic compounds	Isoindoles and derivatives	Isoindolines
1661	-5.1099422467203945	-4.4830823	1.0445156	4.058376824855804	-6.562327182292938	-2.503950357437134	0.7217443870432273	255.665	1	164	0.29772903137530293	0.9245889795741686	-1.1546559041972404	2.903720920658564	-0.6268599522562832	-4.563078	1.0401154	4.145692020654678	0.8445933541432774	0.5617443870432274	138261-41-3	Imidacloprid	O=[N+]([O-])NC1=NCCN1Cc1ccc(Cl)nc1	Organic compounds	Organic nitrogen compounds	Organonitrogen compounds	Guanidines
1688	-4.753736606766973	-4.432339	1.0704765	4.0729135215282435	-6.526304352283478	-2.453390830755234	0.6893618010418494	332.469	1	164	0.7680145503711506	1.0894119628868135	-1.0045531951453543	3.0683603263828894	-0.32139741533020505	-4.031352	0.9654958	3.831583082675933	1.4903991142113628	0.5371576456669624	139340-56-0	Darbufelone mesylate	CC(C)(C)c1cc(C=C2SC(=N)NC2=O)cc(C(C)(C)C)c1O.CS(=O)(=O)O	Organic compounds	Benzenoids	Benzene and substituted derivatives	Phenylpropanes
1729	-3.9577309323151817	-3.7994094	0.7978421	3.265621870756149	-5.427679336071014	-2.162057465314865	0.5125586546276202	148.205	1	164	1.2131319233914175	1.37145348282684	-0.2568164803644148	3.0088053903917342	-0.15832154281933208	-3.6807568	0.78567934	2.967001992464065	1.4901060530981813	0.3953172753172753	140-67-0	Estragole	C=CCc1ccc(OC)cc1	Organic compounds	Benzenoids	Phenol ethers	Anisoles
1748	-3.936836196591345	-3.6439712	0.85408676	3.497783559560774	-5.300488305091858	-1.802704745531084	0.4250928381962865	128.17099999999996	1	164	1.1709535761367773	1.4638185749158965	-0.19269853236373594	3.305085027197038	-0.29286499183365455	-3.7080104	0.8569852	3.438455009460449	1.3997793485298518	0.32854111405835545	141-32-2	Butyl acrylate	C=CC(=O)OCCCC	Organic compounds	Organic acids and derivatives	Carboxylic acids and derivatives	Acrylic acids and derivatives
1772	-4.099263459905487	-4.4940047	0.97804725	3.8224851667881006	-6.46976408958435	-2.6472789227962497	0.7114149650217433	147.243	1	164	1.068771197484823	0.6740299262681442	-1.3017294321940405	2.52075573459406	0.3947412665044254	-4.379414	0.9002866	3.536873406171798	0.788620568458548	0.5647482983550767	141-98-0	Carbamothioic acid, ethyl-, O-(1-methylethyl) ester	CCNC(=S)OC(C)C	Organic compounds	Organosulfur compounds	Thiocarbonyl compounds	Thiocarbamic acid derivatives
1833	-3.9341608508214954	-3.7854042	0.859014	3.4103298336267454	-5.408256328105926	-1.9979264944791806	0.7203699293482575	246.39399999999995	1	164	1.4574692771894882	1.6062259223886681	-0.01662620009494261	3.393703633531803	-0.14875664549922973	-3.6343844	0.793628	3.2751428335905066	1.7572457271282362	0.5703699293482576	144020-22-4	Acetic acid, anhydride, reaction products with 1,5,10-trimethyl-1,5,9-cyclododecatriene	CC(=O)C1=C(C)CCC=C(C)CCC=C(C)CC1	Organic compounds	Organic oxygen compounds	Organooxygen compounds	Carbonyl compounds
1862	-4.462990011664206	-4.3715734	1.0291585	3.973614555597305	-6.364181113243103	-2.390566557645798	0.7018432631625402	406.2260000000001	1	164	1.145777704783133	1.2371942646868035	-0.7554133967957641	3.218201158801541	-0.09141656348305371	-4.4261193	0.8646583	3.1138524651527404	1.1826483985384293	0.520634929829207	145701-21-9	Diclosulam	CCOc1nc(F)cc2nc(S(=O)(=O)Nc3c(Cl)cccc3Cl)nn12	Organic compounds	Organoheterocyclic compounds	Triazolopyrimidines
1863	-4.9568374629656855	-4.0994816	0.98240167	3.948877465724944	-6.149457955360413	-2.200580489635469	0.6429821280624927	359.2890000000001	1	164	0.598606458073002	1.455962349116194	-0.5940140343217255	3.3548634314032184	-0.8573558803240839	-4.350488	0.97036594	3.786515498161314	1.2049557393044146	0.4734306574742573	145701-23-1	Florasulam	COc1ncc(F)c2nc(S(=O)(=O)Nc3c(F)cccc3F)nn12	Organic compounds	Benzenoids	Benzene and substituted derivatives	Sulfanilides
1898	-2.714787337618725	-3.6620586	0.91336983	3.727066192030906	-5.480037724971771	-1.7529715329408648	0.7010023305107088	115.13200000000002	1	164	2.346408711396855	1.3991374642269876	-0.4188416759561908	3.3082245160747155	0.9472712542239266	-3.5842328	0.88331246	3.3902979940175992	1.476963219009601	0.5431075936686035	147-85-3	L-Proline	O=C(O)C1CCCN1	Organic compounds	Organic acids and derivatives	Carboxylic acids and derivatives	Amino acids, peptides, and analogues
2087	-3.013900360088665	-4.2091365	1.0805997	4.317767375707625	-6.404520106315613	-2.086752730607988	0.6890656370656372	241.472	1	164	2.3689664190962176	1.1737303061809221	-1.0216533271307302	3.2961140485768947	1.1952361259648017	-4.37988	0.9241805	3.5523179709911332	1.0029868176158567	0.5357323037323038	16079-88-2	1-Bromo-3-chloro-5,5-dimethylhydantoin	CC1(C)C(=O)N(Cl)C(=O)N1Br	Organic compounds	Organoheterocyclic compounds	Azolidines	Imidazolidines
2103	-4.7510380964214285	-4.7663445	1.0569965	3.881773281097412	-6.803927314281464	-2.922154033184052	0.7231992087615188	311.41	1	164	0.7422944581018996	0.7269880297688522	-1.3105947597581358	2.5711785213392764	0.015306450850300024	-4.8742623	0.9901536	3.9351706504821777	0.6190702287417885	0.5721788005982535	161326-34-7	Fenamidone	CSC1=NC(C)(c2ccccc2)C(=O)N1Nc1ccccc1	Organic compounds	Organic acids and derivatives	Carboxylic acids and derivatives	Amino acids, peptides, and analogues
2151	-4.129867925040673	-4.0914493	0.99083596	3.889500391483305	-6.073703289031982	-2.1842028975486776	0.1975990675990676	1077.1279999999997	1	164	1.9023993905048153	1.9408180543243776	-0.041435973486493805	3.848064417996811	-0.03841866432900343	-4.0619254	0.9170884	3.4864317715167994	1.970341907741776	0.14426573426573425	16470-24-9	C.I. Fluorescent Brightener 220	O=S(=O)([O-])c1ccc(Nc2nc(Nc3ccc(C=Cc4ccc(Nc5nc(Nc6ccc(S(=O)(=O)[O-])cc6)nc(N(CCO)CCO)n5)cc4S(=O)(=O)[O-])c(S(=O)(=O)[O-])c3)nc(N(CCO)CCO)n2)cc1.[Na+].[Na+].[Na+].[Na+]	Organic compounds	Phenylpropanoids and polyketides	Stilbenes	Sulfonated stilbenes
2165	-4.283647501002279	-4.2526407	0.9707437	3.9646875500679006	-6.333640146255493	-2.3689525961875924	0.6628787878787878	144.494	1	164	0.876202312727022	0.9072090758284896	-1.1737903325261918	2.790897217541709	-0.031006776820150073	-4.2719364	0.9841298	3.916466069221496	0.8879134067977554	0.5253787878787879	16672-87-0	Ethephon	O=P(O)(O)CCCl	Organic compounds	Organic acids and derivatives	Organic phosphonic acids and derivatives	Organic phosphonic acids
2180	-5.30468649919512	-4.598079	1.1750777	4.590028828382491	-6.889282476902008	-2.2992536485195174	0.6467738610595752	734.0280000000002	1	164	0.5610261274969177	1.2676334095670516	-1.0235698502099704	3.5664589781725207	-0.706607294635794	-4.8166146	1.1354389	4.62769740819931	1.0490979904864335	0.48486909915481335	168316-95-8	Spinosad	CCC1CCCC(OC2CCC(N(C)C)C(C)O2)C(C)C(=O)C2CC3C4CC(OC5CC(C)C(OC)C(OC)C5OC)CC4CCC3C2CC(=O)O1	Organic compounds	Organic oxygen compounds	Organooxygen compounds	Carbohydrates and carbohydrate conjugates
2222	-4.739458154881583	-4.5465918	1.0553441	4.187424105405808	-6.765336179733277	-2.577912074327469	0.7686240375714061	359.39700000000005	1	164	0.8161162927136216	1.0089826767711814	-1.209761732138072	2.977662373267736	-0.19286639615355572	-4.3645644	0.97464144	3.6430469095706925	1.1910100404450712	0.6091645781119466	171866-31-2	CP-283097	Oc1ccc2c(c1)OCC(N1CCC(O)(c3ccc(F)cc3)CC1)C2O	Organic compounds	Organoheterocyclic compounds	Piperidines	Phenylpiperidines
2278	-3.9758374908997247	-4.2659903	1.0179703	4.082352197170257	-6.287224054336548	-2.20487185716629	0.8230128205128204	174.25500000000002	1	164	1.265347757513109	0.9751949836170157	-1.0460388059237142	3.0363133912465434	0.2901527663634589	-4.345124	0.93353945	3.5597646951675403	0.896061464737153	0.6530128205128205	17766-26-6	Trisodium 2,4,6-trithioxo-1,3,5-triazinane-1,3,5-triide	S=c1[n-]c(=S)[n-]c(=S)[n-]1.[Na+].[Na+].[Na+]	Organic compounds	Organoheterocyclic compounds	Triazines	Triazinethiones
2376	-4.05629308000132	-4.985366	1.1785121	4.532578545808792	-7.176982176303864	-2.6444036304950718	0.641989703989704	408.735	1	164	1.5551487479624053	0.626075949987874	-1.565540348340138	2.967038197468654	0.9290727876134257	-5.0571623	1.0418777	4.051208478212354	0.5542795235244448	0.49595795795795794	188489-07-8	Flufenpyr-ethyl	CCOC(=O)COc1cc(-n2ncc(C(F)(F)F)c(C)c2=O)c(F)cc1Cl	Organic compounds	Benzenoids	Benzene and substituted derivatives	Phenoxyacetic acid derivatives
2400	-4.8619808311476	-4.8255053	1.0591547	4.2795015394687645	-7.068564522266388	-2.7890629827976228	0.3491695804195804	215.688	1	164	0.4718451522546469	0.508320732555058	-1.7347385388641412	2.544763000604624	-0.03647557449476757	-4.666008	0.8514798	3.4607287168502796	0.6678179896971282	0.26166958041958044	1912-24-9	Atrazine	CCNc1nc(Cl)nc(NC(C)C)n1	Organic compounds	Organoheterocyclic compounds	Triazines	Aminotriazines
2411	-3.4338550171755418	-3.827314	0.8501028	3.274070376157759	-5.458915185928345	-2.1848448097705857	0.4457478005865102	284.311	1	164	2.019938645704784	1.6264797826704391	-0.005121523048018873	3.26894885310974	0.3934588828183547	-3.6898203	0.8405414	3.262558323144912	1.763973360608035	0.33607038123167154	19224-26-1	1,2-Propanediol, dibenzoate	CC(COC(=O)c1ccccc1)OC(=O)c1ccccc1	Organic compounds	Benzenoids	Benzene and substituted derivatives	Benzoic acids and derivatives
2427	-4.125508493510634	-4.2574463	0.9571225	3.6776911497116087	-6.106265437602997	-2.4285742878913883	0.700681917211329	297.358	1	164	1.3477711335658542	1.2158333508505919	-0.6329858105265086	3.0447053391851	0.1319377955518659	-4.2391953	0.83172977	3.1555098116397846	1.2340842736486084	0.5477407407407408	194098-25-4	CP-409092	CNCc1ccc(NC(=O)c2c[nH]c3c2C(=O)CCC3)cc1	Organic compounds	Benzenoids	Benzene and substituted derivatives	Anilides
2536	-3.967265900284101	-4.555906	1.0522166	4.187166553735732	-6.57320704460144	-2.386040490865708	0.6767005659329752	404.48800000000034	1	164	1.6396397415823916	1.0509998333751973	-0.9663014027349475	3.2208651510007846	0.5886399186551081	-4.421805	0.9748609	4.022200930118561	1.1851007505696713	0.52568015776971	210826-40-7	CP-456773	CC(C)(O)c1coc(S(=O)(=O)NC(=O)Nc2c3c(cc4c2CCC4)CCC3)c1	Organic compounds	Benzenoids	Indanes
2575	-4.477116867473075	-5.607296	1.3651402	5.583888798952103	-8.379065203666688	-2.7951764047145846	0.5187524366471735	314.04999999999995	1	164	1.0198819302670166	-0.11029720812398014	-2.882066405926596	2.701822393025507	1.1301791225171591	-5.391793	1.2855791	5.02489124536514	0.1052060277835027	0.27875243664717353	21615-47-4	Ammonium perfluorohexanoate	O=C([O-])C(F)(F)C(F)(F)C(F)(F)C(F)(F)C(F)(F)F.[NH4+]	Organic compounds	Organohalogen compounds	Alkyl halides	Alkyl fluorides
2663	-5.674089767582796	-4.989386	1.2046025	4.665118455886841	-7.31679093837738	-2.65167248249054	0.5928673841077934	223.228	1	164	-0.32534109934764155	0.35936257090369195	-1.968042270142226	2.6970761857446144	-0.6847036858872393	-5.113206	1.1165639	4.572636991739273	0.235542734364206	0.4236981896352622	22781-23-3	Bendiocarb	CNC(=O)Oc1cccc2c1OC(C)(C)O2	Organic compounds	Organoheterocyclic compounds	Benzodioxoles
2700	-4.567098354545855	-4.5410438	1.0084474	3.844435334205627	-6.41168954372406	-2.5672542095184334	0.553437691231751	342.4020000000001	1	164	0.9674379382186851	0.9934925259671523	-0.8771532509595199	2.9672820832461073	-0.02605459615352146	-4.6521444	0.9744074	3.81179541945457	0.8823918534124289	0.4238306451612903	23564-05-8	Thiophanate-methyl	COC(=O)NC(=S)Nc1ccccc1NC(=S)NC(=O)OC	Organic compounds	Benzenoids	Benzene and substituted derivatives
2748	-2.994469757988896	-4.1316137	1.0244361	3.956694424152374	-6.042253410816192	-2.0855589866638184	0.5499285042361428	307.3090000000001	1	164	2.4931055214119704	1.3559615607476463	-0.5546781314153255	3.402016292737048	1.1371439733953812	-3.990526	1.0002611	3.997389435768127	1.4970493314275009	0.4351744058754871	2425-85-6	C.I. Pigment Red 3	Cc1ccc(N=Nc2c(O)ccc3ccccc23)c([N+](=O)[O-])c1	Organic compounds	Benzenoids	Naphthalenes	Naphthols and derivatives
2756	-4.861538981947342	-3.9897382	0.8769192	3.514070785045624	-5.905882441997528	-2.3918116569519046	0.5708502024291497	227.396	1	164	0.49524383903231456	1.3670446090790427	-0.5490996210178724	2.9649711640277516	-0.8718007560104519	-3.8321974	0.89833206	3.4500451564788817	1.5245853891843313	0.45506072874493925	2439-10-3	Dodine	CC(=O)O.CCCCCCCCCCCCN=C(N)N	Organic compounds	Organic nitrogen compounds	Organonitrogen compounds	Guanidines
2806	-5.492511459612715	-4.4210787	0.9625721	3.811474657058715	-6.309352195262909	-2.4978775382041936	0.6935266761905176	240.284	1	164	-0.11178660659098458	0.9596461672785263	-0.9286273422411777	2.8828473148175373	-1.0714327776669146	-4.645697	0.96983474	3.9039788722991933	0.7350277230300807	0.5449832291192183	25057-89-0	Bentazone	CC(C)N1C(=O)c2ccccc2NS1(=O)=O	Organic compounds	Benzenoids
2848	-3.3488317026700027	-3.6171958	0.83602595	3.192592215538024	-5.165392136573791	-1.972799921035767	0.36638009049773756	140.27	1	164	1.7981330943197447	1.5297689553943046	-0.018427339584043696	3.1741648759539807	0.2683641419802658	-3.5557358	0.7391472	2.8334130287170405	1.5912289912298	0.17407239819004525	25339-53-1	Decene	CC=CCCCCCCC	Organic compounds	Hydrocarbons	Unsaturated hydrocarbons	Unsaturated aliphatic hydrocarbons
2866	-6.718515743310546	-4.258954	0.88417923	3.5042805671691895	-6.074152410030365	-2.5698718428611755	0.6733333333333335	230.44199999999995	1	164	-1.3559541075094217	1.1036075950594142	-0.7115907742292411	2.7926897929399486	-2.4595616951538073	-4.4225144	0.94190013	3.453751838207244	0.9400472126442172	0.5215686274509804	2550-40-5	Dicyclohexyl disulfide	C1CCC(SSC2CCCCC2)CC1	Organic compounds	Organosulfur compounds	Organic disulfides	Dialkyldisulfides
2892	-3.4092243435218297	-4.1547627	1.0130272	4.026441681385039	-6.221379864215851	-2.194938182830812	0.6670320855614973	74.08699999999999	1	164	1.4605176657588377	0.7149792551109175	-1.3516378549351833	2.6748038264498555	0.7455384013817348	-4.292991	0.9058974	3.6273542225360873	0.5767508382255874	0.514090909090909	2582-30-1	Carbonic acid, compd. with hydrazinecarboximidamide (1:1)	N=C(N)NN.O=C(O)O	Organic compounds	Organic acids and derivatives	Organic carbonic acids and derivatives	Organic carbonic acids
2896	-4.6823394706070784	-4.2871017	0.95741445	3.6365167558193203	-5.965417432785034	-2.3289006769657137	0.6975336543700388	81.11800000000001	1	164	0.22677776379254427	0.6220154933765009	-1.0563001983854112	2.580216557433909	-0.3952377250016097	-4.318796	0.87032175	3.45713941454887	0.5903210603620126	0.5451527019890865	25899-50-7	(2Z)-2-Pentenenitrile	CCC=CC#N	Organic compounds	Organic nitrogen compounds	Organonitrogen compounds	Organic cyanides
2898	-4.878333680694996	-5.204878	1.2100018	4.7577519536018364	-7.627047932147979	-2.8692959785461434	0.7779321031494945	247.534	1	164	0.515301179133163	0.18875699649038918	-2.2334130723198204	2.5243388812820156	0.32654417269855873	-4.9069486	0.9970708	3.966850799322128	0.48668630257234957	0.6211753463927377	2593-15-9	Etridiazole	CCOc1nc(C(Cl)(Cl)Cl)ns1	Organic compounds	Organic oxygen compounds	Organooxygen compounds	Ethers
2931	-5.005745104520755	-4.5451856	0.9733192	3.841161227226257	-6.434070193767548	-2.592908966541291	0.7247535271745799	355.48200000000014	1	164	0.5450725103942927	1.0056320473837161	-0.8832525788525004	2.9579086483737567	-0.4605595385722685	-4.599495	0.8371462	3.1608972072601316	0.951322693549118	0.5747535271745798	263553-33-9	GW473178E methyl benzene sulphonic acid	CCN(C(=O)c1cc(C)cc(OCC(C)Nc2ccncc2)c1)C(C)C.Cc1ccc(S(=O)(=O)O)cc1	Organic compounds	Benzenoids	Benzene and substituted derivatives	Toluenes
2941	-4.250310486399329	-4.888395	1.1931969	4.609328573942184	-7.179307663440705	-2.56997908949852	0.683971674257012	621.653	1	164	1.5432375474281366	0.9051532075650711	-1.3857596296132395	3.223568944328945	0.6380843462117554	-4.547025	0.98801637	3.7285920917987823	1.2465228173467096	0.5305736160045849	264618-44-2	SSR146977	CN(C)C(=O)NC1(c2ccccc2)CCN(CCCC2(c3ccc(Cl)c(Cl)c3)CCCN(C(=O)c3ccccc3)C2)CC1	Organic compounds	Benzenoids	Benzene and substituted derivatives	Benzoyl derivatives
2966	-3.200471484231337	-3.7129774	0.93581426	3.669594094157218	-5.545635318756103	-1.8760412245988853	0.3619115731398942	963.563999999999	1	164	2.783409081593298	2.2709031689880645	0.438245247068532	4.10783934122575	0.5125059251314559	-3.4794462	0.88112915	3.5837917000055275	2.504434391770051	0.2597839135654262	26658-19-5	Sorbitan tristearate	CCCCCCCCCCCCCCCCCC(=O)OCC(OC(=O)CCCCCCCCCCCCCCCCC)C1OCC(O)C1OC(=O)CCCCCCCCCCCCCCCCC	Organic compounds	Organic acids and derivatives	Carboxylic acids and derivatives	Tricarboxylic acids and derivatives
3016	-3.552126526689737	-3.5429451	0.8196639	3.2038507640361784	-5.211751937866211	-2.0079011738300325	0.36638009049773756	126.243	1	164	1.5490807797393353	1.558262175660902	-0.11054463143713864	3.09330613259904	-0.009181380129068106	-3.5735521	0.7494116	2.9139667987823485	1.5276551688146873	0.17407239819004525	27215-95-8	n-Nonenes	CC=CCCCCCC	Organic compounds	Hydrocarbons	Unsaturated hydrocarbons	Unsaturated aliphatic hydrocarbons
3091	-4.407625731303887	-3.9499443	1.0229756	4.147345513105391	-6.155125308036804	-2.007779794931413	0.6287391331686085	876.8380000000006	1	164	1.5352936314977932	1.9929751153781394	-0.2122059452351237	3.9351395678702676	-0.4576814735676811	-3.8261654	0.917432	3.5120893597602842	2.1167539236157884	0.49739584958651895	28407-37-6	C.I. Direct Blue 218	Nc1cc(S(=O)(=O)[O-])cc2cc(S(=O)(=O)[O-])c(N=Nc3ccc(-c4ccc(N=Nc5c(S(=O)(=O)[O-])cc6cc(S(=O)(=O)[O-])cc(N)c6c5[O-])c([O-])c4)cc3[O-])c([O-])c12.[Cu+2].[Cu+2].[Na+].[Na+].[Na+].[Na+]	Organic compounds	Benzenoids	Benzene and substituted derivatives	Biphenyls and derivatives
3196	-6.852773530513888	-5.3490605	1.1129481	4.480125480890274	-7.681774389743805	-3.201648908853531	0.7163822458029776	246.29	1	164	-1.4613267517766326	0.0423862233012414	-2.29032761100655	2.189797869883724	-1.5037129950829797	-5.5467296	1.1672246	4.405705189704893	-0.1552828002633125	0.5709277003484321	301-12-2	Oxydemeton-methyl	CCS(=O)CCSP(=O)(OC)OC	Organic compounds	Organosulfur compounds	Sulfoxides
3227	-4.081100328508275	-3.907089	1.0288161	3.994374367594716	-5.823580002784729	-1.8292056351900126	0.8105182944908972	267.245	1	164	1.345809260048975	1.5198205915623568	-0.39667041422747856	3.5977039533672377	-0.17401133352841658	-3.8784602	0.91605586	3.615197956562042	1.5484494280264196	0.6435485975212003	30516-87-1	3'-Azido-3'-deoxythymidine	Cc1cn(C2CC(N=[N+]=[N-])C(CO)O2)c(=O)[nH]c1=O	Organic compounds	Nucleosides, nucleotides, and analogues	Pyrimidine nucleosides	Pyrimidine 2',3'-dideoxyribonucleosides
3257	-7.11335225264896	-6.1535244	1.5335426	5.961547613143921	-9.216963863372802	-3.255416250228882	0.5751149425287356	364.9140000000001	1	164	-1.551161727168355	-0.5913338853974303	-3.6547733378921974	2.306774275251723	-0.9598278538452494	-6.3388066	1.4436758	5.719431418180465	-0.7766161153492318	0.4417816091954023	309-00-2	Aldrin	ClC1=C(Cl)C2(Cl)C3C4C=CC(C4)C3C1(Cl)C2(Cl)Cl	Organic compounds	Organohalogen compounds	Vinyl halides	Vinyl chlorides
3294	-3.333448348131579	-3.7837129	0.991108	3.9597904920577998	-5.763055324554443	-1.8032648324966436	0.3095713774427633	717.6100000000001	1	164	2.522440133903564	2.072175618626088	0.09283315748069927	4.052623649538499	0.4502645157905403	-3.5216582	0.85743535	3.2703363984823217	2.334230293135805	0.2045518207282913	31775-20-9	Butanamide, 2,2'-[(3,3'-dichloro[1,1'-biphenyl]-4,4'-diyl)bis(2,1-diazenediyl)]bis[N-(4-ethoxyphenyl)-3-oxo-	CCOc1ccc(NC(=O)C(=NNc2ccc(-c3ccc(NN=C(C(C)=O)C(=O)Nc4ccc(OCC)cc4)c(Cl)c3)cc2Cl)C(C)=O)cc1	Organic compounds	Benzenoids	Benzene and substituted derivatives	Biphenyls and derivatives
3362	-4.883557458526092	-5.4493194	1.2804195	5.23963816165924	-8.118935942649841	-2.879297780990601	0.4945214699151972	249.097	1	164	0.5128110386158284	-0.05295087635376975	-2.7225674455079205	2.51707071615132	0.5657619041142885	-5.1679792	1.0730639	4.1916602671146395	0.2283892626898356	0.36408668730650157	330-55-2	Linuron	CON(C)C(=O)Nc1ccc(Cl)c(Cl)c1	Organic compounds	Benzenoids	Benzene and substituted derivatives	N-phenylureas
3366	-3.9398246928600416	-3.7121456	0.857686	3.563854414224624	-5.595259225368499	-2.0314048111438754	0.34305435011065366	546.7890000000004	1	164	1.7979950762263917	2.025674188535209	0.1425605437179339	3.706414957942558	-0.22767912591973394	-3.6359026	0.8015544	3.161725464463233	2.1019171151708744	0.25416546122176475	3319-31-1	Tris(2-ethylhexyl) trimellitate	CCCCC(CC)COC(=O)c1ccc(C(=O)OCC(CC)CCCC)c(C(=O)OCC(CC)CCCC)c1	Organic compounds	Benzenoids	Benzene and substituted derivatives	Benzoic acids and derivatives
3393	-4.798007531347176	-5.276085	1.1685945	4.599732315540313	-7.388737905025482	-2.789005589485169	0.49174638867145803	309.366	1	164	0.6924650507254049	0.21438769768328697	-1.898265322952901	2.7014669925874117	0.4780773685551676	-4.706793	1.1039039	4.464205020666121	0.7836797370643138	0.3677463886714581	33820-53-0	Isopropalin	CCCN(CCC)c1c([N+](=O)[O-])cc(C(C)C)cc1[N+](=O)[O-]	Organic compounds	Benzenoids	Benzene and substituted derivatives	Aniline and substituted anilines
3394	-6.092813751989335	-4.709131	1.0415479	4.151725506782531	-7.016663467884063	-2.8649379611015324	0.5579379737375894	466.4790000000002	1	164	-0.4239816545807791	0.9597013223928036	-1.347831370475507	2.803894136307024	-1.383682987981767	-4.89243	0.9853588	3.7228137731552122	0.7764022571836351	0.42635902636916834	3383-96-8	Temephos	COP(=S)(OC)Oc1ccc(Sc2ccc(OP(=S)(OC)OC)cc2)cc1	Organic compounds	Organic acids and derivatives	Organic thiophosphoric acids and derivatives	Thiophosphoric acid esters
3490	-4.454986711747618	-4.972759	1.0335832	3.984605288505554	-6.970240080356598	-2.9856347918510444	0.7327092240404933	154.32500000000002	1	164	0.7334495738915292	0.21567751448030067	-1.781803794717451	2.202801493788103	0.5177720582413956	-5.055668	1.0610555	4.390296077728271	0.13276841753225108	0.5680033416875523	3570-55-6	2,2'-Sulfanediyldiethanethiol	SCCSCCS	Organic compounds	Organosulfur compounds	Thiols	Alkylthiols
3521	-5.979104800093481	-4.739031	1.0565006	4.242981141805648	-6.803501403331756	-2.5605202615261087	0.7213526853135525	364.345	1	164	-0.4175919861264779	0.8224819888927977	-1.2419885893647533	3.000992552440894	-1.2400739620807855	-4.923406	1.066261	4.271347302198409	0.6381066802851455	0.5713526853135524	365400-11-9	Pyrasulfotole	Cc1[nH]n(C)c(=O)c1C(O)c1ccc(C(F)(F)F)cc1S(C)(=O)=O	Organic compounds	Benzenoids	Benzene and substituted derivatives	Trifluoromethylbenzenes
3536	-3.44417827255398	-3.675205	0.8856147	3.545204937458038	-5.5628169775009155	-2.0176120400428776	0.12857142857142856	422.73800000000034	1	164	2.181893015844125	1.9508662870119893	0.06325431089718969	3.6084592483552274	0.23102671974033173	-3.5231411	0.75835043	3.163683301210402	2.1029301278332193	0.08571428571428572	3687-46-5	9-Octadecenoic acid (9Z)-, decyl ester	CCCCCCCCC=CCCCCCCCC(=O)OCCCCCCCCCC	Organic compounds	Lipids and lipid-like molecules	Fatty Acyls	Fatty acid esters
3593	-4.784063614596959	-4.3288374	0.9896191	3.768717855215072	-6.162317633628845	-2.393599778413773	0.6037166318641007	292.766	1	164	0.6824570244910096	1.1376832461509905	-0.6957969945408768	3.0729208606741953	-0.45522621988260337	-4.351335	0.8314736	3.3256594479083987	1.1151856033949317	0.46578559738134206	38083-17-9	Climbazole	CC(C)(C)C(=O)C(Oc1ccc(Cl)cc1)n1ccnc1	Organic compounds	Benzenoids	Phenol ethers
3597	-5.899729597570532	-4.6988573	1.1219233	4.305818301439283	-6.757695603370666	-2.451877301931383	0.7156136938745634	128.17600000000002	1	164	-0.7919228831781051	0.40894941418651737	-1.649888888978239	2.6559294124610444	-1.2008722901364504	-4.811635	1.0950863	4.305585831403732	0.29617170823598354	0.5677876069180418	3811-73-2	Sodium (2-pyridylthio)-N-oxide	[Na+].[O-][n+]1ccccc1[S-]	Organic compounds	Organoheterocyclic compounds	Pyridines and derivatives
3619	-3.979240889471497	-4.2155886	1.1415917	4.414392650127409	-6.49676022529602	-2.0823675751686106	0.5415180375180375	212.336	1	164	1.3477827423577524	1.1114350527189887	-1.169736593466771	3.2446560566606384	0.2363476801696165	-4.2393184	0.9429736	3.576579988002777	1.0877052645025675	0.41424531024531025	38640-62-9	Diisopropylnaphthalene	CC(C)c1cccc2c(C(C)C)cccc12	Organic compounds	Benzenoids	Naphthalenes
3630	-4.835312288588954	-3.8433628	0.8658255	3.32914987206459	-5.481709504127503	-2.152559632062913	0.4601320949432404	182.266	1	164	0.4253933740894503	1.4173428610203864	-0.22100384144909874	3.108146030615491	-0.9919494803614146	-3.9786837	0.891186	3.4861271500587465	1.282021937953663	0.34813209494324043	38888-98-1	Diphenylethane	CC(c1ccccc1)c1ccccc1	Organic compounds	Benzenoids	Benzene and substituted derivatives	Diphenylmethanes
3654	-3.493896271676436	-4.3216095	0.9291373	3.583018833398818	-6.148543393611908	-2.5655245602130896	0.41348768472906394	266.318	1	164	1.9315042490114314	1.103791021832961	-0.7231428729240403	2.8598759604747777	0.8277132253938766	-4.1682205	0.9500341	3.7485998213291167	1.2571800052481867	0.3031428571428571	39322-78-6	Potassium lauryl phosphate	CCCCCCCCCCCCOP(=O)([O-])[O-].[K+].[K+]	Organic compounds	Organic acids and derivatives	Organic phosphoric acids and derivatives	Phosphate esters
3676	-4.337350140420828	-4.882374	1.0340236	4.063542783260345	-6.939752614498138	-2.8762098312377935	0.6867549134055654	366.5080000000001	1	164	1.2267333182778375	0.6817096369544305	-1.375669155799473	2.687873627460872	0.5450236693936255	-4.578765	0.92359704	3.5888889133930197	0.9853185285261362	0.5415936230829848	402910-27-4	UK-416244	CSc1ccc(Oc2ccc(S(N)(=O)=O)cc2CN(C)C)cc1C	Organic compounds	Benzenoids	Benzene and substituted derivatives	Diphenylethers
3680	-4.134203203562377	-5.3992043	1.2599667	5.045100504159928	-7.9088537216186525	-2.8637532174587252	0.6594252437458012	281.312	1	164	1.3149850548119473	0.04998402698335378	-2.4596654632443284	2.585435040915599	1.2650010505880136	-4.81686	1.0996792	4.5014759421348565	0.6323280517521459	0.5217010631644777	40487-42-1	Pendimethalin	CCC(CC)Nc1c([N+](=O)[O-])cc(C)c(C)c1[N+](=O)[O-]	Organic compounds	Benzenoids	Benzene and substituted derivatives	Aniline and substituted anilines
3716	-5.883556832571785	-5.76374	1.3572999	5.283812659978864	-8.504005289077758	-3.2201926290988943	0.588278524830249	527.196	1	164	-0.16158472610062294	-0.04176795629896158	-2.782033182606596	2.501779477372268	-0.11981676985816225	-5.889457	1.382062	5.500681483745574	-0.16748510973803546	0.45684995340167756	4151-50-2	N-Ethylperfluorooctanesulfonamide	CCNS(=O)(=O)C(F)(F)C(F)(F)C(F)(F)C(F)(F)C(F)(F)C(F)(F)C(F)(F)C(F)(F)F	Organic compounds	Organohalogen compounds	Alkyl halides	Alkyl fluorides
3793	-3.833707817813917	-3.9135845	0.91200906	3.577882307767868	-5.678635311126709	-2.1007530033588413	0.6428713804982993	409.4190000000001	1	164	1.7784601753823461	1.6985835247262004	-0.06646731793044604	3.5114149898374216	0.07987665293498436	-3.8223894	0.87822574	3.462165868282316	1.7897786344632551	0.4994751540832049	4430-18-6	C.I. Acid Violet 43	Cc1ccc(Nc2ccc(O)c3c2C(=O)c2ccccc2C3=O)c(S(=O)(=O)[O-])c1.[Na+]	Organic compounds	Benzenoids	Anthracenes	Anthraquinones
3821	-3.807838755558613	-3.3486094	0.8498234	3.347373995184897	-5.070012640953064	-1.7226386457681673	0.7425047438330171	144.12599999999998	1	164	1.3509035780518632	1.8101328825018217	0.08872969265741203	3.436103687842309	-0.4592293080793648	-3.3323662	0.8401753	3.1506739139556883	1.826376108649964	0.5925047438330171	4511-42-6	L-Dilactide	CC1OC(=O)C(C)OC1=O	Organic compounds	Organoheterocyclic compounds	Dioxanes	1,4-dioxanes
3828	-3.804574104350734	-3.838708	1.0988933	4.359332981705665	-6.0417613863945006	-1.6824284046888351	0.7394412319228927	608.6100000000004	1	164	1.9797649795720713	1.9456311490285148	-0.25742230247169534	4.10191067923397	0.0341338195384262	-3.6113837	0.8926935	3.4963844150304797	2.172955388491093	0.5821930746747354	4553-89-3	Chocolate Brown HT	O=c1c(CO)cc(=NNc2ccc(S(=O)(=O)[O-])c3ccccc23)c(=O)c1=NNc1ccc(S(=O)(=O)[O-])c2ccccc12.[Na+].[Na+]	Organic compounds	Benzenoids	Naphthalenes	Naphthalene sulfonic acids and derivatives
4074	-4.256254679492932	-4.985239	1.0738094	4.189380180835723	-7.373664331436157	-3.184284150600434	0.4060606576106913	391.294	1	164	1.3362485091006449	0.6072641594766505	-1.7811611428425802	2.408219037993143	0.7289843494377317	-5.071629	1.1597428	4.620302879810332	0.52087413892568	0.30606065761069134	52645-53-1	Permethrin	CC1(C)C(C=C(Cl)Cl)C1C(=O)OCc1cccc(Oc2ccccc2)c1	Organic compounds	Lipids and lipid-like molecules	Fatty Acyls	Fatty acid esters
3958	-3.4406518453948265	-4.463239	0.9970155	3.9885541737079606	-6.5589318633079525	-2.570377689599992	0.6488789324083442	154.25299999999996	1	164	1.7475817737984658	0.7249944233209034	-1.3706982441146602	2.6178559295933006	1.02258734756782	-4.5818925	1.0574276	4.105954778194428	0.6063411322326524	0.4694512694512694	507-70-0	dl-Borneol	CC1(C)C2CCC1(C)C(O)C2	Organic compounds	Lipids and lipid-like molecules	Prenol lipids	Monoterpenoids
4063	-3.8189280426689143	-3.5426035	0.92560863	3.702629378437996	-5.445572459697724	-1.7429430812597277	0.7389093362777573	196.224	1	164	1.4738240818333292	1.7501486475284986	-0.15282033519548022	3.549809043242516	-0.2763245499320979	-3.5346553	0.84621686	3.3477150648832317	1.7580968128215138	0.5889093362777573	52556-42-0	Sodium 3-(allyloxy)-2-hydroxypropanesulphonate	C=CCOCC(O)CS(=O)(=O)[O-].[Na+]	Organic compounds	Organic acids and derivatives	Organic sulfonic acids and derivatives	Organosulfonic acids and derivatives
4127	-2.7362770861599954	-3.1607847	0.7967743	3.1155052542686454	-4.7819393396377565	-1.666434085369111	0.4803628636809415	104.149	1	164	2.281378018209541	1.8568703798584218	0.23571576473177996	3.3512210190004255	0.4245076352145163	-3.0330787	0.72051	2.7510147184133524	1.9845764328852613	0.36036286368094145	5343-92-0	1,?2-?Pentanediol	CCCC(O)CO	Organic compounds	Organic oxygen compounds	Organooxygen compounds	Alcohols and polyols
4158	-2.3126939422259767	-3.7386916	0.8999249	3.4423969268798817	-5.462368059158325	-2.0199711322784433	0.5489898989898989	78.542	1	164	2.5824080137599226	1.156410376862176	-0.5672661031724257	2.875130823707456	1.425997626148657	-3.6255596	0.8902161	3.324140974879263	1.2695423888336668	0.4217171717171717	540-54-5	1-Chloropropane	CCCCl	Organic compounds	Organohalogen compounds	Organochlorides
4175	-3.782476359808603	-3.5821743	0.777713	3.0131282150745387	-5.134078013896942	-2.1209497988224033	0.6561128526645768	128.21499999999995	1	164	1.3254624768886232	1.525764557107009	-0.026139177199715948	2.9869890378748227	-0.20030205866114192	-3.555345	0.8098351	3.2143543213605867	1.552593758752054	0.5181818181818182	541-85-5	5-Methyl-3-heptanone	CCC(=O)CC(C)CC	Organic compounds	Organic oxygen compounds	Organooxygen compounds	Carbonyl compounds
4245	-6.223372029881371	-5.042446	1.1353734	4.410013508796692	-7.370534956455231	-2.9605214476585386	0.6140130816360324	380.55400000000014	1	164	-0.6429557387141993	0.5379701637866905	-1.7901186652880594	2.6198948435086327	-1.1809258934067612	-5.366357	1.0416534	4.062705546617508	0.2140594251962077	0.4435212783573439	55285-14-8	Carbosulfan	CCCCN(CCCC)SN(C)C(=O)Oc1cccc2c1OC(C)(C)C2	Organic compounds	Organoheterocyclic compounds	Coumarans
4318	-5.787363737988325	-4.879641	1.0039885	3.9184882521629327	-6.962959730625153	-3.04447147846222	0.731239596515772	312.29099999999994	1	164	-0.29280426962959216	0.6149184221354982	-1.4684002622664203	2.450087989896512	-0.9077226819275337	-5.0884666	0.9741092	4.027620470523834	0.40609281921177737	0.5828524997415784	56425-91-3	Flurprimidol	CC(C)C(O)(c1ccc(OC(F)(F)F)cc1)c1cncnc1	Organic compounds	Benzenoids	Benzene and substituted derivatives	Phenylpropanes
4321	-2.354959652900278	-3.5404398	0.9020525	3.7096420437097546	-5.537524008750916	-1.8278819650411615	0.48434782608695653	105.093	1	164	2.666614136747215	1.4811339549693734	-0.5159502191034232	3.193691824606331	1.1854801912311919	-3.437123	0.8915825	3.416127333045005	1.584450714207798	0.38	56-45-1	L-Serine	NC(CO)C(=O)O	Organic compounds	Organic acids and derivatives	Carboxylic acids and derivatives	Amino acids, peptides, and analogues
4331	-4.056945352794676	-4.27773	0.9483738	3.7022314846515645	-6.20486489534378	-2.5026334106922157	0.5931798806479114	474.8340000000004	1	164	1.619596455810792	1.398811815620636	-0.5283230867383123	3.173908397913252	0.2207846353034686	-4.262345	0.90639234	3.5172140240669245	1.4141969717829779	0.4574655949336256	56706-10-6	3,14-Dioxa-8,9-dithia-4,13-disilahexadecane, 4,4,13,13-tetraethoxy-	CCO[Si](CCCSSCCC[Si](OCC)(OCC)OCC)(OCC)OCC	Organic compounds	Organometallic compounds	Organometalloid compounds	Organosilicon compounds
4336	-2.701089540078348	-3.551309	0.8812336	3.4004858165979366	-5.241042065620422	-1.8405562490224856	0.47463636363636363	146.14600000000002	1	164	2.463697393185408	1.613477802791059	-0.07625513235666638	3.3242306842412703	0.850219568655783	-3.2831206	0.8220574	3.248986566066742	1.8816662928243666	0.36398418972332014	56-85-9	L-Glutamine	NC(=O)CCC(N)C(=O)O	Organic compounds	Organic acids and derivatives	Carboxylic acids and derivatives	Amino acids, peptides, and analogues
4399	-6.404811217514719	-6.008991	1.5142006	5.592015963792802	-8.973732280731202	-3.3817163169384004	0.7762532017520407	320.42999999999995	1	164	-0.8990780477288264	-0.5032576070629724	-3.4679991109453097	2.124016852847492	-0.3958204528967988	-5.838666	1.3728715	5.078234869241714	-0.3329328079312011	0.618677444176283	58138-08-2	Tridiphane	Clc1cc(Cl)cc(C2(CC(Cl)(Cl)Cl)CO2)c1	Organic compounds	Benzenoids	Benzene and substituted derivatives	Halobenzenes
4551	-4.818147318554974	-5.340506	1.1779019	4.59742015004158	-7.676873981952667	-3.0794538319110876	0.4411135531135531	182.135	1	164	0.4422460915248905	-0.08011264842549813	-2.416480571872803	2.1809395781687773	0.52235875825777	-4.6476474	1.0940288	4.349842375516891	0.6127460449564515	0.3161135531135531	606-20-2	2,6-Dinitrotoluene	Cc1c([N+](=O)[O-])cccc1[N+](=O)[O-]	Organic compounds	Benzenoids	Benzene and substituted derivatives	Toluenes
4578	-4.681775800441622	-5.0562186	1.2164662	4.889022576808928	-7.459105980396271	-2.570083403587343	0.7479185440523202	394.6920000000002	1	164	0.914482523341616	0.5400397148001159	-1.8628476566130325	3.026174920195895	0.3744428236733679	-4.1955447	0.9239028	3.67236508131027	1.4007136153779896	0.5834024150200621	61260-55-7	1,6-Bis(2,2,6,6-tetramethyl-4-piperidylamino)hexane	CC1(C)CC(NCCCCCCNC2CC(C)(C)NC(C)(C)C2)CC(C)(C)N1	Organic compounds	Organoheterocyclic compounds	Piperidines	Aminopiperidines
4597	-3.2910052239233143	-3.7712822	1.009777	4.038120612502097	-5.726163744926453	-1.6880431324243554	0.6971128909229596	85.10600000000001	1	164	1.6389549551393647	1.1586780013098479	-0.7962035658637735	3.241917046638324	0.4802769721216076	-3.7475526	0.88270146	3.501937913894653	1.182407551963067	0.44989066870073735	616-45-5	2-Pyrrolidinone	O=C1CCCN1	Organic compounds	Organoheterocyclic compounds	Pyrrolidines	Pyrrolidones
4644	-4.156035847385218	-4.085689	0.97058713	3.849211227893828	-5.908642220497131	-2.059430992603303	0.7771429568616501	84.082	1	164	0.7686671860183342	0.8390139713479512	-0.9839391870935789	2.8652720408002494	-0.07034677954464197	-4.1277947	0.87450975	3.419638085365294	0.7969082911428028	0.6181685978872912	61-82-5	Amitrole	Nc1nc[nH]n1	Organic compounds	Organoheterocyclic compounds	Azoles	Triazoles
4698	-6.786886373991411	-3.8190444	0.9436363	3.6082452893257138	-5.64927499294281	-2.041029703617096	0.5771428571428572	78.042	1	164	-1.8945579833633188	1.073284032664375	-0.7569466023147176	2.8512986870109964	-2.9678420224136524	-4.0347238	0.9259739	3.5062801361083973	0.8576046356236061	0.45054945054945056	62-74-8	Sodium fluoroacetate	O=C([O-])CF.[Na+]	Organic compounds	Organic acids and derivatives	Carboxylic acids and derivatives	Alpha-halocarboxylic acids and derivatives
4742	-5.28742972746885	-4.4014397	1.0030502	3.926926505565643	-6.534521532058716	-2.607595026493073	0.7090234407160415	286.415	1	164	0.16956603144155066	1.0555561002675289	-1.0775257731483152	2.849400732417328	-0.8859900607208031	-4.502056	1.0147552	4.174606758356093	0.9549396553200477	0.5497641814567823	63-05-8	4-Androstene-3,17-dione	CC12CCC3C(CC=C4CC(=O)CCC43C)C1CCC2=O	Organic compounds	Lipids and lipid-like molecules	Steroids and steroid derivatives	Androstane steroids
4777	-3.314478594644461	-3.7508955	0.9452866	3.6762275278568266	-5.516742157936096	-1.8405146300792696	0.2290729625183407	629.5040000000002	1	164	2.4845198994061057	2.048102983277391	0.2822563361144709	3.9584838639712974	0.43641690553864443	-3.543639	0.8546776	3.419372183084486	2.2553595697083653	0.17024943310657598	6358-85-6	C.I. Pigment Yellow 12	CC(=O)C(=NNc1ccc(-c2ccc(NN=C(C(C)=O)C(=O)Nc3ccccc3)c(Cl)c2)cc1Cl)C(=O)Nc1ccccc1	Organic compounds	Benzenoids	Benzene and substituted derivatives	Biphenyls and derivatives
4834	-3.200675724356289	-4.357339	1.1249981	4.414516979455948	-6.5952537059783936	-2.1807367265224458	0.4359253545270375	426.4320000000002	1	164	2.4291740628957346	1.2725108713853828	-0.9654039187263698	3.449113060729578	1.1566631809781835	-3.9767423	0.9739351	3.9014851510524737	1.653107530600682	0.3442586878603709	6448-95-9	C.I. Pigment Red 22	Cc1ccc([N+](=O)[O-])cc1N=Nc1c(O)c(C(=O)Nc2ccccc2)cc2ccccc12	Organic compounds	Benzenoids	Naphthalenes	Naphthalenecarboxylic acids and derivatives
5045	-3.996738227232188	-4.4492283	0.9379043	3.860021394491195	-6.476409816741944	-2.6163884222507487	0.6116716408330927	323.314	1	164	1.5128862834143368	1.060396219405136	-0.966785306095419	2.893236088395776	0.4524900595109762	-4.4192977	0.9802876	3.834060943126678	1.0903268151817138	0.4840120663650075	66332-96-5	Flutolanil	CC(C)Oc1cccc(NC(=O)c2ccccc2C(F)(F)F)c1	Organic compounds	Benzenoids	Benzene and substituted derivatives	Anilides
5303	-4.2838616094479045	-3.8874092	0.9338298	3.62577964067459	-5.640456426143646	-2.014676785469056	0.33043131477342	290.44699999999995	1	164	1.1792052856002722	1.5756576970012988	-0.17738953109546948	3.4483901095791207	-0.3964523992428264	-3.8420465	0.8200708	3.2933594524860372	1.6210203968561503	0.25475563909774435	68411-27-8	Benzoic acid, C12-15-alkyl esters	CCCCCCCCCCCCOC(=O)c1ccccc1	Organic compounds	Benzenoids	Benzene and substituted derivatives	Benzoic acids and derivatives
5405	-3.2904848224899537	-3.5242455	0.782576	3.085147762298583	-5.146321642398834	-2.061173880100251	0.0	126.243	1	164	1.8107224839391187	1.5769618165193704	-0.045114335969761755	3.0400334263288213	0.23376067807462153	-3.4948828	0.8055039	2.9323163628578186	1.6063244884914691	0.0	68526-55-6	Alkenes, C8-10, C9-rich	C=CCCCCCCC	Organic compounds	Hydrocarbons	Unsaturated hydrocarbons	Unsaturated aliphatic hydrocarbons
5553	-4.561800948691671	-4.6653976	1.0789549	4.072866833209991	-6.701808750629425	-2.628941917419434	0.5172413793103449	452.5310000000001	1	164	1.093847386601578	0.9902507090931313	-1.046160415336176	3.026706417873815	0.1035966953512979	-4.5365605	0.9610145	3.8071745038032527	1.1190878094776957	0.4	68937-41-7	Triphenyl phosphates isopropylated	CC(C)c1ccc(OP(=O)(Oc2ccc(C(C)C)cc2)Oc2ccc(C(C)C)cc2)cc1	Organic compounds	Organic acids and derivatives	Organic phosphoric acids and derivatives	Phosphate esters
5605	-6.575709711332941	-5.231544	1.1710806	4.626607751846313	-7.675044262409211	-3.048436510562897	0.7678821879382889	230.404	1	164	-1.2132196968124602	0.13094600907393436	-2.31255424788873	2.3140535039575836	-1.3441656935411928	-5.7631645	1.2157978	4.7383470177650455	-0.40067450496684137	0.6078821879382889	6911-51-9	2-Thienyl disulfide	c1csc(SSc2cccs2)c1	Organic compounds	Organoheterocyclic compounds	Heteroaromatic compounds
5677	-3.723992828448255	-3.7528644	0.8731895	3.5756274282932274	-5.664038944244385	-2.088411515951157	0.6070429252782195	310.39300000000003	1	164	1.767919090015303	1.7390475416414624	-0.17212702578082667	3.4035004025124005	0.028871532361071317	-3.6151068	0.8166684	3.301699346303935	1.8768051101574832	0.4820429252782194	70356-09-1	1-(4-tert-Butylphenyl)-3-(4-methoxyphenyl)propane-1,3-dione	COc1ccc(C(=O)CC(=O)c2ccc(C(C)(C)C)cc2)cc1	Organic compounds	Phenylpropanoids and polyketides	Linear 1,3-diarylpropanoids	Chalcones and dihydrochalcones
5740	-3.6851513547137857	-3.8532104	0.99441564	3.733769491314887	-5.70444666147232	-1.970677170157433	0.3987522336818111	925.826	1	164	2.281378018209541	2.1133189169241713	0.2620827114510065	3.9958522027658936	0.16805909450496426	-3.6271253	0.8643961	3.358646303415298	2.3394041112188164	0.3086113886113886	71566-54-6	Benzoic acid, 3,3'-[(2,5-dichloro-1,4-phenylene)bis[iminocarbonyl(2-hydroxy-3,1-naphthalenediyl)-2,1-diazenediyl]]bis[4-methyl-, 1,1'-bis(1-methylethyl) ester	Cc1ccc(C(=O)OC(C)C)cc1N=Nc1c(O)c(C(=O)Nc2cc(Cl)c(NC(=O)c3cc4ccccc4c(N=Nc4cc(C(=O)OC(C)C)ccc4C)c3O)cc2Cl)cc2ccccc12	Organic compounds	Benzenoids	Naphthalenes	Naphthalenecarboxylic acids and derivatives
5746	-4.597647377502787	-3.777091	0.8848998	3.5683372676372525	-5.716071963310242	-2.1477346956729892	0.29333333333333333	326.6330000000001	1	164	0.9164126822423386	1.736969049053853	-0.2020119035651164	3.3663253640721362	-0.8205563511966343	-3.7144063	0.82777536	3.317811405658721	1.7996538122613353	0.21333333333333332	7173-51-5	Didecyldimethylammonium chloride	CCCCCCCCCC[N+](C)(C)CCCCCCCCCC.[Cl-]	Organic compounds	Organic nitrogen compounds	Organonitrogen compounds	Quaternary ammonium salts
5818	-4.697131435724747	-5.3431935	1.1370367	4.340257567167282	-7.673455119132996	-3.3331975519657133	0.6862087912087913	347.26400000000007	1	164	0.843528327684718	0.1974662155454925	-2.1327953557235313	2.207462211443751	0.6460620953116303	-5.2963414	1.129702	4.306490474939345	0.24431834745636258	0.5426190476190477	731-27-1	Tolylfluanid	Cc1ccc(N(SC(F)(Cl)Cl)S(=O)(=O)N(C)C)cc1	Organic compounds	Benzenoids	Benzene and substituted derivatives	Sulfanilides
5822	-5.889095580583061	-4.844375	1.1470768	4.668140339851378	-7.315175879001617	-2.6470355391502385	0.6625730994152047	317.32800000000003	1	164	-0.38758718604650916	0.6571332499679053	-1.8136674844650653	2.8544728553863132	-1.0447204470686566	-5.087598	1.1258814	4.372154277563094	0.4139105517479183	0.47426858098368224	732-11-6	Phosmet	COP(=S)(OC)SCN1C(=O)c2ccccc2C1=O	Organic compounds	Organoheterocyclic compounds	Isoindoles and derivatives	Isoindolines
5832	-2.417500268188019	-3.6604238	0.82252437	3.2177058875560753	-5.244938015937805	-2.02723212838173	0.41013878296108264	388.5450000000001	1	164	3.171941056415901	1.9290175631441144	0.34450330866611517	3.5622091962221902	1.242923487457733	-3.414917	0.8207706	3.154514580965042	2.1745243335042073	0.308097966634552	73398-61-5	Glycerides, mixed decanoyl and octanoyl	CCCCCCC(CCCCCCCCCC(=O)[O-])C(=O)OCC(O)CO	Organic compounds	Lipids and lipid-like molecules	Fatty Acyls	Fatty acids and conjugates
5954	-3.576902535694573	-4.3081183	1.0223758	4.135094785690306	-6.555276310443878	-2.420181524753572	0.8294117647058824	62.137	1	164	1.216447745813744	0.48523194628123867	-1.7619260289355607	2.373168756754745	0.7312158076586983	-4.072667	0.90883994	3.4754499793052656	0.7206831623942824	0.6627450980392158	75-18-3	Dimethyl sulfide	CSC	Organic compounds	Organosulfur compounds	Thioethers	Dialkylthioethers
5961	-3.751689984544424	-4.6832776	1.1250049	4.421800136566161	-6.807116162776947	-2.385316026210786	0.76015664160401	117.148	1	164	1.3170448939935235	0.3854572890177089	-1.7383812842389996	2.683418852327162	0.9315876224196873	-4.1168084	1.0231535	4.126874506473541	0.9519264542666228	0.60015664160401	7529-22-8	4-Methylmorpholine 4-oxide	C[N+]1([O-])CCOCC1	Organic compounds	Organoheterocyclic compounds	Oxazinanes	Morpholines
5965	-4.044464352365275	-4.877105	1.1080732	4.178808057308196	-7.0377051591873165	-2.8588971018791205	0.5278805989332305	222.32799999999995	1	164	1.302529808848021	0.46988891666299193	-1.6907109979740202	2.4880970593341756	0.8326408836881916	-5.1355634	1.1457808	4.531961810588836	0.21143079159714104	0.3603999603999604	7534-94-3	Isobornyl methacrylate	C=C(C)C(=O)OC1CC2CCC1(C)C2(C)C	Organic compounds	Lipids and lipid-like molecules	Prenol lipids	Monoterpenoids
6005	-4.417586753130705	-4.551661	0.97772765	3.757845973968505	-6.449955868721008	-2.692109894752503	0.6072519180215222	348.382	1	164	1.1244689549080755	0.9903947056415117	-0.9079001606822271	2.849945813286278	0.1340742614261794	-4.877035	1.0440584	4.151458108425141	0.6650205815588431	0.4453480475382003	75980-60-8	Diphenyl(2,4,6-trimethylbenzoyl)phosphine oxide	Cc1cc(C)c(C(=O)P(=O)(c2ccccc2)c2ccccc2)c(C)c1	Organic compounds	Benzenoids	Benzene and substituted derivatives	Benzoic acids and derivatives
6057	-5.001627366166541	-4.623958	0.9902629	4.102866262197494	-6.632395875453949	-2.5295296132564555	0.6117534407771023	301.296	1	164	0.4773659998597573	0.8550352531343464	-1.1534025094276512	2.949463752769842	-0.3776692553572145	-4.804748	0.9073035	3.564362370967865	0.6742452939614453	0.48388458831808584	76674-21-0	Flutriafol	OC(Cn1cncn1)(c1ccc(F)cc1)c1ccccc1F	Organic compounds	Benzenoids	Benzene and substituted derivatives	Diphenylmethanes
6224	-4.010022388206134	-3.8054404	0.8561768	3.09894123673439	-5.307520806789398	-2.2085795700550084	0.5742084942084942	402.4840000000003	1	164	1.5947262322745854	1.7993081836792935	0.29722781369132145	3.396169050425711	-0.20458196233333137	-3.6413808	0.8581606	3.2996301859617234	1.9633678326674306	0.45528957528957525	77-90-7	Acetyl tributyl citrate	CCCCOC(=O)CC(CC(=O)OCCCC)(OC(C)=O)C(=O)OCCCC	Organic compounds	Organic acids and derivatives	Carboxylic acids and derivatives	Tetracarboxylic acids and derivatives
6263	-4.749134071662136	-4.6382737	1.081768	4.671160966157913	-7.121070718765258	-2.4499097526073457	0.7617953579965138	352.88699999999994	1	164	0.7985015880232599	0.9093619597298763	-1.5734350590798623	3.0977259070780505	-0.11086035568923602	-4.531691	0.91615725	3.7617071747779836	1.0159445931422662	0.6052392964046682	78587-05-0	Hexythiazox	CC1C(c2ccc(Cl)cc2)SC(=O)N1C(=O)NC1CCCCC1	Organic compounds	Benzenoids	Benzene and substituted derivatives	Halobenzenes
6264	-3.412977004284864	-3.8340502	0.8718129	3.423942422866821	-5.494243335723877	-2.070300912857056	0.7908178113358502	138.21	1	164	1.727562462687478	1.3064893092603602	-0.353703868751535	3.070238554115286	0.42107317424296786	-3.8273103	0.846865	3.410914885997771	1.313229153702834	0.6299482461184589	78-59-1	Isophorone	CC1=CC(=O)CC(C)(C)C1	Organic compounds	Organic oxygen compounds	Organooxygen compounds	Carbonyl compounds
6298	-3.136855630817407	-3.5158718	0.921872	3.5938105553388597	-5.284511399269104	-1.6907008439302447	0.541880341880342	76.051	1	164	1.7442492981781403	1.3652331585831945	-0.4034064702735569	3.1904040850653024	0.3790161324119632	-3.8849204	0.8706164	3.6250174760818465	0.9961845561531596	0.43076923076923074	79-14-1	Glycolic acid	O=C(O)CO	Organic compounds	Organic acids and derivatives	Hydroxy acids and derivatives	Alpha hydroxy acids and derivatives
6299	-4.117378939318463	-4.025752	0.9333077	3.8033873796462982	-6.092705643177032	-2.289318263530734	0.5964535464535464	73.095	1	164	0.7465087311185123	0.8381355895017106	-1.2288179727400563	2.574569406906242	-0.09162687175254547	-4.147774	0.8982635	3.539276975393295	0.7161134439787965	0.43235098235098235	79-16-3	N-Methylacetamide	CNC(C)=O	Organic compounds	Organic acids and derivatives	Carboxylic acids and derivatives	Carboxylic acid derivatives
6306	-2.863752633694614	-3.3501616	0.8399783	3.146607112884521	-4.937346518039703	-1.7907394051551822	0.4887120232708468	88.10599999999998	1	164	2.0812528510870516	1.5948439274907995	0.0076589667419620965	3.1542660796264834	0.48640891873458525	-3.3501446	0.80062443	3.1125334829092015	1.594860854831703	0.3762120232708468	79-31-2	2-Methylpropanoic acid	CC(C)C(=O)O	Organic compounds	Organic acids and derivatives	Carboxylic acids and derivatives	Carboxylic acids
6407	-3.446231131100137	-3.9751518	0.9654719	3.9132299065589904	-5.942605221271515	-2.029375314712525	0.5244623655913978	468.5550000000003	1	164	2.224529445542109	1.695608787204594	-0.27184464462926944	3.641385261929721	0.528920646167319	-4.0175653	0.9023893	3.417197722196578	1.653195319510522	0.4083333333333333	80584-91-4	6,6',6''-(1,3,5-Triazine-2,4,6-triyltriazanediyl)trihexanoic acid	O=C(O)CCCCCNc1nc(NCCCCCC(=O)O)nc(NCCCCCC(=O)O)n1	Organic compounds	Organic acids and derivatives	Carboxylic acids and derivatives	Tricarboxylic acids and derivatives
6422	-3.496893614204086	-3.8250837	0.870362	3.4766350984573355	-5.650277447700501	-2.173642349243165	0.7323060996974041	205.254	1	164	1.8153980152219864	1.4872078996763383	-0.3379858182744284	3.138649280182907	0.3281901184008946	-3.6761749	0.8311715	3.2820738822221727	1.6361167628077407	0.5823060996974041	81-13-0	Dexpanthenol	CC(C)(CO)C(O)C(=O)NCCCO	Organic compounds	Lipids and lipid-like molecules	Fatty Acyls	Fatty amides
6428	-3.7811281464915703	-4.03711	1.0122639	3.852966731786727	-6.0934964418411255	-2.2405297100543984	0.6084242424242424	311.34100000000007	1	164	1.7121081695050466	1.4561264645239318	-0.6002601258445084	3.2527066059422185	0.25598170534558795	-3.8796597	0.818517	3.2372194826602936	1.6135766418324708	0.4566204906204906	81335-37-7	Imazaquin	CC(C)C1(C)N=C(c2nc3ccccc3cc2C(=O)O)NC1=O	Organic compounds	Organoheterocyclic compounds	Quinolines and derivatives	Quinoline carboxylic acids
6430	-3.472019132892741	-4.095335	0.9703025	3.7703150808811188	-5.987370193004608	-2.2170551121234894	0.5296188380415457	289.33500000000004	1	164	1.9893818392532079	1.3660659495030747	-0.5259692208586596	3.244345860022459	0.6233158738211264	-3.9691293	0.91342354	3.6809591531753534	1.4922716399551954	0.346515939709217	81335-77-5	Imazethapyr	CCc1cnc(C2=NC(=O)C(C)(C(C)C)N2)c(C(=O)O)c1	Organic compounds	Organic acids and derivatives	Carboxylic acids and derivatives	Amino acids, peptides, and analogues
6661	-3.986297459882573	-4.485132	1.0738643	4.260679030418393	-6.669164991378784	-2.408485960960391	0.6646612517916866	154.16499999999996	1	164	1.201688327371957	0.70285358941322	-1.481179204124254	2.779499826294139	0.49883475752465367	-4.3480053	1.0076839	3.9635053634643542	0.8399804935361305	0.5122802994107343	85-42-7	Hexahydrophthalic anhydride	Oc1oc(O)c2c1CCCC2	Organic compounds	Organoheterocyclic compounds	Isobenzofurans
6702	-3.9177394559970886	-4.0387235	0.8948498	3.4713321566581725	-5.882202863693237	-2.410870707035065	0.5648351648351648	271.40099999999995	1	164	1.5158719875244253	1.3948879781997197	-0.44859142017172327	3.0227407364864494	0.12098401278342896	-3.781625	0.8444078	3.419628983736038	1.6519864227828478	0.45054945054945056	85702-79-0	6-[(1-Hydroxy-2,4-dimethylheptylidene)amino]hexanoic acid--2,2',2''-nitrilotri(ethan-1-ol) (1/1)	CCCC(C)CC(C)C(=O)NCCCCCC(=O)O.OCCN(CCO)CCO	Organic compounds	Lipids and lipid-like molecules	Fatty Acyls	Fatty acids and conjugates
6744	-5.999774080079101	-5.717864	1.1572562	4.638092982769013	-8.067567157745362	-3.429474174976349	0.6863589743589744	317.33200000000005	1	164	-0.4982602111848533	-0.21635015297786203	-2.5660532888511143	2.072039693917899	-0.2819100435190425	-5.6199985	1.2002838	4.771472251415252	-0.11848459773386723	0.4907943262411347	86-50-0	Azinphos-methyl	COP(=S)(OC)SCn1nnc2ccccc2c1=O	Organic compounds	Organoheterocyclic compounds	Benzo-1,2,3-triazines	Benzotriazine organothiophosphates
6784	-4.60461083425488	-5.243348	1.0418239	4.227852880954741	-7.3967393159866335	-3.168886435031893	0.6916861204762803	331.366	1	164	0.9156971110779958	0.2769598324543077	-1.8764313706537574	2.3514215103009835	0.638737287388186	-5.2610097	0.98551345	3.7815966367721554	0.25929825692105635	0.5362982821169441	874967-67-6	Sedaxane	Cn1cc(C(=O)Nc2ccccc2C2CC2C2CC2)c(C(F)F)n1	Organic compounds	Benzenoids	Benzene and substituted derivatives	Anilides
6787	-3.784012595437402	-4.6106358	1.0317328	4.2484138131141655	-6.7672685265541075	-2.5188547134399415	0.49505582137161086	141.60099999999997	1	164	1.3670537249569439	0.54043054898766	-1.6162022061597614	2.6322116069544044	0.8266231620088869	-4.3937664	1.0055656	4.23875760436058	0.7572999330785197	0.3768740031897927	87-60-5	3-Chloro-2-methylaniline	Cc1c(N)cccc1Cl	Organic compounds	Benzenoids	Benzene and substituted derivatives	Toluenes
6798	-4.46025851118972	-4.7761793	1.1159081	4.394151759147643	-7.007485663890838	-2.613333904743195	0.7670586667293866	274.40400000000005	1	164	0.9781319266222025	0.6622111363851276	-1.5690952260789153	2.8250565330687283	0.3159208024699476	-5.174168	1.2539796	4.970681989192961	0.26422231912988176	0.6101959216313475	87818-31-3	Cinmethylin	Cc1ccccc1COC1CC2(C(C)C)CCC1(C)O2	Organic compounds	Lipids and lipid-like molecules	Prenol lipids	Monoterpenoids
6834	-4.45834957506473	-3.9524	0.862519	3.335721206665038	-5.580708694458008	-2.24498748779297	0.5097407407407407	164.24799999999996	1	164	0.7571505149220223	1.2631001131120654	-0.3652086044712555	2.970512602193782	-0.505949605963778	-3.9316645	0.86927235	3.3411330580711356	1.2838356149486483	0.395074074074074	88-60-8	2-Tert-Butyl-5-methylphenol	Cc1ccc(C(C)(C)C)c(O)c1	Organic compounds	Benzenoids	Benzene and substituted derivatives	Phenylpropanes
6839	-4.675649415949748	-4.411254	0.98143625	3.9230322301387783	-6.612357425689697	-2.6893251955509188	0.4133699633699634	137.138	1	164	0.46150839554027956	0.7259039020743883	-1.4751996141996693	2.447832615939109	-0.2643954868115648	-4.2580304	0.9732116	3.8493681967258437	0.8791273863202733	0.3032051282051282	88-72-2	2-Nitrotoluene	Cc1ccccc1[N+](=O)[O-]	Organic compounds	Benzenoids	Benzene and substituted derivatives	Nitrobenzenes
6847	-2.8106563547447228	-3.001954	0.7610263	3.093546602129935	-4.462236845493317	-1.3686902433633819	0.3071111111111111	166.13199999999998	1	164	2.4097969386632556	2.2184992359296536	0.7582164479146613	3.8517630500445965	0.19129772392959365	-3.0629537	0.76682633	2.9843087494373304	2.1574995933738266	0.2	88-99-3	Phthalic acid	O=C(O)c1ccccc1C(=O)O	Organic compounds	Benzenoids	Benzene and substituted derivatives	Benzoic acids and derivatives
7048	-4.836079607352395	-4.5904717	1.0794829	4.428553402423858	-6.789268159866333	-2.3607147574424756	0.8033755161230408	593.6730000000002	1	164	0.9374676904912099	1.1830755485675326	-1.0157208620227287	3.412832540401129	-0.24560786281504132	-4.644577	1.0974046	4.415415894985199	1.1289702670153334	0.6384992784992785	915972-17-7	Afidopyropen	CC1(COC(=O)C2CC2)C(OC(=O)C2CC2)CCC2(C)C1CC(O)C1(C)Oc3cc(-c4cccnc4)oc(=O)c3C(O)C21	Organic compounds	Lipids and lipid-like molecules	Steroids and steroid derivatives	Steroid lactones
7129	-4.605596205104512	-4.2822795	1.0356237	4.2900662899017314	-6.464031016826629	-2.173964726924898	0.7847449892337519	220.268	1	164	0.7373552033814166	1.060671918016819	-1.1210796083407004	3.168986681561031	-0.32331671367995174	-3.9743736	0.9458741	3.474455833435058	1.3685778244607332	0.621345137053412	92077-08-2	3-[3-(Prop-2-en-1-yl)hexa-2,5-dien-1-yl]oxolane-2,5-dione	C=CCC(=CCc1cc(O)oc1O)CC=C	Organic compounds	Organoheterocyclic compounds	Heteroaromatic compounds
7169	-3.8623622936744826	-4.605001	0.97974056	3.8277984142303465	-6.601563441753387	-2.7737650275230408	0.7314680625617557	403.90600000000006	1	164	1.7439180109625447	1.0012793307243746	-0.9952831371163599	2.8325152771139868	0.7426386790733202	-4.3981495	0.9112294	3.5364695310592635	1.2081308115601506	0.5845930625617557	929601-09-2	SR58611	CCOC(=O)COc1ccc2c(c1)CC(NCC(O)c1cccc(Cl)c1)CC2.Cl	Organic compounds	Benzenoids	Benzene and substituted derivatives	Phenoxyacetic acid derivatives
7202	-5.169257124835166	-3.5974636	0.8000088	3.119670045375823	-5.204304087162018	-2.084634041786195	0.36487703118137904	136.14999999999998	1	164	-0.03523947915918289	1.5365540626376661	-0.07028644148603438	3.0493836038897886	-1.5717935170470803	-3.7778072	0.81127477	3.099328374862669	1.3562104062834086	0.27598814229249014	93-58-3	Methyl benzoate	COC(=O)c1ccccc1	Organic compounds	Benzenoids	Benzene and substituted derivatives	Benzoic acids and derivatives
7347	-3.585260654878305	-4.549458	0.987621	3.748615586757658	-6.4545034050941466	-2.7058878183364885	0.5253623188405797	141.60099999999997	1	164	1.5658056655160413	0.6016082951323005	-1.3034370846998005	2.4451785020578574	0.9641973720076815	-4.465596	0.96366316	3.7367516934871667	0.6854701383249008	0.3426877470355731	95-69-2	4-Chloro-2-methylaniline	Cc1cc(Cl)ccc1N	Organic compounds	Benzenoids	Benzene and substituted derivatives	Toluenes
7348	-5.18187760523738	-4.435874	1.0258404	3.788403332233429	-6.333787572383881	-2.545384240150452	0.3571428571428571	122.171	1	164	-0.09490947653750449	0.6510941249500393	-1.246819443684005	2.541583888549424	-0.7460036199468529	-4.2271886	0.9562129	3.603581500053405	0.8597795294043854	0.2393374741200828	95-70-5	2-Methyl-1,4-benzenediamine	Cc1cc(N)ccc1N	Organic compounds	Benzenoids	Benzene and substituted derivatives	Toluenes
7359	-3.7571606845563927	-4.7000384	1.1189835	4.654750263690946	-7.172127366065979	-2.5173771023750326	0.5466696152145069	142.58899999999997	1	164	1.3969253386904092	0.454047593765578	-2.0180413428191772	2.636708920871769	0.9428777485185584	-4.4434705	1.0077109	3.7863779902458186	0.7106155545415119	0.39084073820915927	95-83-0	4-Chloro-1,2-diaminobenzene	Nc1ccc(Cl)cc1N	Organic compounds	Benzenoids	Benzene and substituted derivatives	Aniline and substituted anilines
7390	-4.106133732055485	-4.2011614	0.92103285	3.589999079704284	-5.932759690284729	-2.342760610580445	0.68989898989899	87.12199999999999	1	164	0.8339941046072231	0.7389664698526714	-0.9926318536220203	2.5973672260822633	0.09502765252703416	-3.9208162	0.9235672	3.5075410604476915	1.0193116523232613	0.5432323232323233	96-29-7	2-Butanone oxime	CCC(C)=NO	Organic compounds	Organic nitrogen compounds	Organonitrogen compounds	Oximes
7391	-3.706052548403708	-4.1865478	0.9957119	3.804182058572769	-6.1991623640060425	-2.3949803054332737	0.6801282051282052	88.11	1	164	1.2389726528387548	0.7584774507756089	-1.2541371627635798	2.5500448958091892	0.48049520779136046	-4.320743	0.88634175	3.5099246382713316	0.624282113431238	0.49647435897435893	96-31-1	N,N'-Dimethylurea	CNC(=O)NC	Organic compounds	Organic acids and derivatives	Organic carbonic acids and derivatives	Ureas
7445	-5.135081366973946	-5.0097904	1.1205939	4.375015258789061	-7.228539252281188	-2.8535239934921277	0.629976878762045	208.377	1	164	0.18376841423545934	0.30905934808898133	-1.9096894710717833	2.4653257877172776	-0.12529094644171934	-4.953551	0.9884228	4.122815716266633	0.36529897052176297	0.47345513963161023	97-74-5	Tetramethylthiuram monosulfide	CN(C)C(=S)SC(=S)N(C)C	Organic compounds	Organosulfur compounds	Sulfenyl compounds
7456	-6.0268414540329545	-5.4927635	1.3625182	5.472854006290435	-8.181084036827087	-2.7082300305366522	0.7961223560805439	401.422	1	164	-0.42324028364735794	0.11083765954541992	-2.577482866441491	2.8953711398489443	-0.5340779347458451	-5.483553	1.1336224	4.5503484904766065	0.12004822533588136	0.582078410311493	97886-45-8	Dithiopyr	CSC(=O)c1c(C(F)F)nc(C(F)(F)F)c(C(=O)SC)c1CC(C)C	Organic compounds	Organoheterocyclic compounds	Pyridines and derivatives	Pyridinecarboxylic acids and derivatives
7520	-4.488802272812833	-5.1188836	1.1706358	4.6244865834712945	-7.474520683288574	-2.8500340998172797	0.5442615813305468	207.016	1	164	0.8272016400024178	0.19712030005096576	-2.158516770473323	2.4659698129979715	0.6300813369588951	-4.742699	1.0136544	4.035300397872923	0.5733047829156067	0.42702020202020197	99-30-9	Dicloran	Nc1c(Cl)cc([N+](=O)[O-])cc1Cl	Organic compounds	Benzenoids	Benzene and substituted derivatives	Nitrobenzenes
7529	-4.467948533884874	-4.8356266	1.0682156	4.186288595199585	-6.90535991191864	-2.7190713167190554	0.43711206896551724	152.15300000000002	1	164	0.7143319858760302	0.346653915395758	-1.7230793921577359	2.4632092030418486	0.36767806828797767	-4.3290424	1.0615753	4.078041291236877	0.8532380838137162	0.33711206896551726	99-55-8	2-Methyl-5-nitroaniline	Cc1ccc([N+](=O)[O-])cc1N	Organic compounds	Benzenoids	Benzene and substituted derivatives	Nitrobenzenes
8101	-3.503081579030188	-4.449461	0.9561537	3.7445381641387936	-6.335797822475433	-2.5912596583366394	0.6549015653851781	214.15700000000004	1	164	1.827650695414231	0.8812712690281223	-1.0050655480310138	2.7394726161077796	0.9463794042461791	-4.383149	0.9964886	3.9467198193073267	0.9475831297123904	0.5064442151129457	NOCAS_3-(hydroxyphenylphosphinyl)propanoic ac	3-(hydroxyphenylphosphinyl)propanoic acid	O=C(O)CCP(=O)(O)c1ccccc1	Organic compounds	Benzenoids	Benzene and substituted derivatives
8236	-5.70436514022497	-4.1399207	0.8683337	3.492377036809919	-5.911157417297363	-2.418780380487444	0.7940685162293925	343.43500000000006	1	164	-0.1685205875121963	1.3959238436741142	-0.37531286458458907	3.11706417222533	-1.5644444287076364	-4.6416893	0.9143498	3.601437950134276	0.8941552537512298	0.6320431997736963	NOCAS_47267	CP-642931	Cc1nc(C)nc(N2CC(C)N(c3ccnc(C(C)O)n3)C(C)C2)n1	Organic compounds	Organoheterocyclic compounds	Diazinanes	Piperazines
8314	-4.522160898756833	-4.875477	1.0796658	4.022493517398834	-6.943765676021576	-2.9212721586227417	0.640820656669184	300.16	1	164	0.9551919179421375	0.601875993393672	-1.4664128593226051	2.5560806580762288	0.3533159384013702	-4.937526	1.147951	4.668862205743789	0.5398265742373032	0.49734239579961875	NOCAS_57882	CP-939689	CC(N)c1cc(F)ccc1Oc1ccc(Cl)c(Cl)c1	Organic compounds	Benzenoids	Benzene and substituted derivatives	Diphenylethers
8316	-5.218556225109184	-4.19684	1.0823838	4.221709144115446	-6.343618106842041	-2.121908962726595	0.7396417442348143	481.51800000000014	1	164	0.4640563013556479	1.485772705959187	-0.6610055803772092	3.560703563738237	-1.0217164156914595	-4.1925316	1.0833981	4.286491441726684	1.4900809643098036	0.577379681972752	NOCAS_57885	CP-395919	CC(=O)NCCN1CCc2cc(NC(=O)c3ccccc3-c3ccc(C(F)(F)F)cc3)ccc2C1	Organic compounds	Benzenoids	Benzene and substituted derivatives	Biphenyls and derivatives
10162	-10.043675195362113	-8.2442665	1.9754927	7.503105986118316	-11.860569381713868	-4.357463395595552	0.3467032967032967	374.8650000000001	1	164	-4.4698003017969175	-2.6703916048530747	-6.286694488148672	1.2164114979696434	-1.799408685352347	-7.6295004	1.8004913	6.973022150993343	-2.0556255071709293	0.2697802197802198	57117-44-9	1,2,3,6,7,8-Hexachlorodibenzofuran	Clc1cc2c(oc3cc(Cl)c(Cl)c(Cl)c32)c(Cl)c1Cl	Organic compounds	Organoheterocyclic compounds	Benzofurans	Dibenzofurans
10169	-8.463873415811728	-8.445115	2.0478284	8.009379148483276	-12.670344924926757	-4.660965776443482	0.5413362000318522	443.7550000000001	1	164	-2.8167301563171945	-2.7979718261490487	-7.023201665432224	0.986177483051051	-0.01875832639522379	-7.754005	1.813899	6.827602171897888	-2.106861702676601	0.4127647714604237	39001-02-0	Octachlorodibenzofuran	Clc1c(Cl)c(Cl)c2c(oc3c(Cl)c(Cl)c(Cl)c(Cl)c32)c1Cl	Organic compounds	Organoheterocyclic compounds	Benzofurans	Dibenzofurans
10175	-6.506620791926408	-6.82107	1.6409515	6.577633702754973	-10.281135559082031	-3.703501856327058	0.44846453546453546	326.437	1	164	-0.9928214139489606	-1.3072708180421633	-4.767336181104584	1.8102975216503894	0.3144494023179769	-6.5747695	1.5766989	6.21991673707962	-1.0609701219808267	0.33937362637362634	74472-37-0	2,3,4,4',5-Pentachlorobiphenyl	Clc1ccc(-c2cc(Cl)c(Cl)c(Cl)c2Cl)cc1	Organic compounds	Benzenoids	Benzene and substituted derivatives	Biphenyls and derivatives
20019	-3.538331437561784	-3.6616473	0.86755425	3.524874076247213	-5.4026996970176695	-1.8778256207704564	0.2805562990385512	939.4979999999993	1	164	2.434564422351196	2.311248530050466	0.5701961628953106	4.095070239142523	0.12331588223191714	-3.445423	0.7982232	3.2712269932031615	2.5274729699899057	0.20488062336287555	64754-95-6 ,8001-78-3	Castor oil, hydrogenated, lithium salt ,Hydrogenated castor oil		Organic compounds	Lipids and lipid-like molecules	Glycerolipids	Triradylcglycerols
20021	-4.04669572181438	-3.4215777	0.868321	3.508490812778472	-5.136583602428436	-1.6280927896499637	0.011764705882352941	158.241	1	164	1.1526232969603976	1.7777413384725334	0.06273541634634194	3.571226229124814	-0.6251180297825201	-3.423721	0.8498312	3.415689155459403	1.7755979587482207	0.0	112-05-0 ,53988-05-9	Nonanoic acid ,Isononanoic acid, calcium salt (2:1)		Organic compounds	Lipids and lipid-like molecules	Fatty Acyls	Fatty acids and conjugates
20042	-3.891924871899915	-3.8591342	0.89145315	3.4337263584136952	-5.62690440416336	-2.193178045749665	0.6623333333333333	113.16	1	164	1.1617680668850383	1.1945587278898155	-0.5732114653784071	2.860514893035288	-0.03279067466480745	-3.8696287	0.90398455	3.401094102859497	1.1840642800364563	0.4227777777777778	105-60-2 ,2123-24-2	Caprolactam ,Sodium caprolactamate		Organic compounds	Organoheterocyclic compounds	Lactams	Caprolactams
20044	-5.355534772341287	-5.7229114	1.4370525	5.9187849819660165	-8.948701691627502	-3.0299167096614847	0.5187524366471735	414.064	1	164	0.2615327009020011	-0.10584389084876787	-3.331634218384213	2.587150763581804	0.3673765855383513	-5.5136094	1.312334	5.120083528757094	0.10345807908986493	0.27875243664717353	335-67-1 ,3825-26-1	Perfluorooctanoic acid ,Ammonium perfluorooctanoate		Organic compounds	Organohalogen compounds	Alkyl halides	Alkyl fluorides
20047	-2.76233304757124	-3.4371705	0.93114895	3.6942071735858915	-5.288239049911499	-1.5940318763256074	0.5742507492507491	150.08599999999998	1	164	2.4140071356359587	1.739169692445885	-0.11189886670429977	3.5823083068815915	0.6748374579524414	-3.6443112	0.90956324	3.657196474075315	1.5320290044402183	0.4362637362637362	304-59-6 ,868-14-4 ,868-18-8 ,87-69-4	Potassium sodium tartrate ,Potassium bitartrate ,Butanedioic acid, 2,3-dihydroxy- (2R,3R)-, sodium salt (1:2) ,L-Tartaric acid		Organic compounds	Organic oxygen compounds	Organooxygen compounds	Carbohydrates and carbohydrate conjugates
20048	-3.726274403724066	-3.8753374	0.9324573	3.618649393320083	-5.6768123507499695	-2.0581629574298863	0.7053816987610091	182.175	1	164	1.5342143744727648	1.385151429711683	-0.41632357255313884	3.2023258207669443	0.1490629585653629	-4.0367565	0.96463937	3.8764994442462917	1.223732254753193	0.5520483654276758	68131-04-4 ,68514-28-3	Humic acids, sodium salts ,Humic acids, potassium salts		Organic compounds	Organic acids and derivatives	Carboxylic acids and derivatives	Dicarboxylic acids and derivatives
20049	-2.8184726867665004	-3.1619172	0.7828983	3.1036034166812865	-4.667214512825012	-1.5636110961437255	0.40734183944710256	122.12299999999996	1	164	2.268324777607607	1.924880257063703	0.4195829515490952	3.5231863682303817	0.3434445228587437	-3.277614	0.76527476	3.0987352579832077	1.8091833624481195	0.2970209838321293	532-32-1 ,65-85-0	Sodium benzoate ,Benzoic acid		Organic compounds	Benzenoids	Benzene and substituted derivatives	Benzoic acids and derivatives
20066	-4.5638868524463945	-4.4362903	0.9543752	3.7784558176994305	-6.316992366313935	-2.538536548614504	0.5694683694683695	167.25799999999998	1	164	0.6595000469247915	0.7870966555412386	-1.0936054669427486	2.684850350756682	-0.1275965883167558	-4.477626	0.9820369	3.851231676340103	0.7457610350833216	0.4463914463914464	155-04-4 ,2492-26-4	2-Mercaptobenzothiazole, zinc ,Sodium 2-mercaptobenzothiolate		Organic compounds	Organoheterocyclic compounds	Benzothiazoles
64	-4.934499903309247	-4.0493956	0.93159765	3.69623606801033	-5.86669100522995	-2.17045493721962	0.5486393345216876	107.15599999999998	2	164	0.09551659025747175	0.9806209442401298	-0.8366745116632317	2.8595615563470984	-0.885104342090985	-4.360737	0.9213149	3.855999684333801	0.6692796393870206	0.4264171122994653	100-61-8	N-Methylaniline	CNc1ccccc1	Organic compounds	Organic nitrogen compounds	Organonitrogen compounds	Amines
74	-4.528505040466164	-4.544712	0.96145153	3.816409683227539	-6.432858490943909	-2.61644880771637	0.4176935483870968	173.60700000000003	2	164	0.7110621918955272	0.6948551765633757	-1.1932912585822182	2.623118424645321	0.01620702618422687	-4.4572773	0.8641191	3.4185090899467467	0.7822899296758343	0.3176935483870968	1007-28-9	Deisopropylatrazine	CCNc1nc(N)nc(Cl)n1	Organic compounds	Organoheterocyclic compounds	Triazines	Aminotriazines
206	-3.8834375148835463	-4.56798	0.98280954	3.8941240608692156	-6.483499085903167	-2.589375025033952	0.5963995106548299	252.36400000000003	2	164	1.5185898875251511	0.8340475807948139	-1.0814716834944698	2.8126523773747456	0.684542297738524	-4.4248652	1.0567	4.178161525726319	0.9771621601086006	0.4378680421233613	102-77-2	N-Oxydiethylenebenzothiazole-2-sulfenamide	c1ccc2sc(SN3CCOCC3)nc2c1	Organic compounds	Organoheterocyclic compounds	Benzothiazoles
279	-3.286247294126029	-4.001563	0.8305658	3.019066143035888	-5.531182992458343	-2.5121168494224553	0.5120699746530452	275.308	2	164	2.15357153733768	1.4382557747942102	-0.09136416099463461	2.9277019820412535	0.7153157780785611	-4.0255437	0.8925544	3.2229991912841798	1.414275153167646	0.35723126497562585	104098-48-8	Imazapic	Cc1cnc(C2=NC(=O)C(C)(C(C)C)N2)c(C(=O)O)c1	Organic compounds	Organic acids and derivatives	Carboxylic acids and derivatives	Amino acids, peptides, and analogues
365	-4.146637705468202	-4.121112	0.90830046	3.5208629012107853	-5.949368131160736	-2.428505229949951	0.6595150433125541	191.19	2	164	1.1348274677313261	1.160353301545797	-0.667902957961208	2.8529599432495774	-0.025525835656190488	-4.037034	0.86874604	3.5253724694252013	1.2444311377345565	0.5226729380493962	10605-21-7	Carbendazim	COC(=O)Nc1nc2ccccc2[nH]1	Organic compounds	Organoheterocyclic compounds	Benzimidazoles	2-benzimidazolylcarbamic acid esters
4413	-4.658626269898239	-4.21183	0.8838431	3.3600585877895353	-5.943560302257538	-2.5835017144680026	0.5603861247988438	302.41400000000004	2	164	0.8219756226915367	1.2687717694101595	-0.46295840966776236	2.897100178121773	-0.44679613073808255	-4.287094	0.95704794	3.7215009808540334	1.1935077713347548	0.4289575533702724	584-79-2	Allethrin	C=CCC1=C(C)C(OC(=O)C2C(C=C(C)C)C2(C)C)CC1=O	Organic compounds	Lipids and lipid-like molecules	Fatty Acyls	Fatty acid esters
438	-4.739959351881307	-3.4372492	0.8445122	3.3777057111263273	-5.1513379454612735	-1.773632234334946	0.7026764705882353	58.08	2	164	0.02406725581073025	1.3267774258155844	-0.38731133776923626	2.9903943733570912	-1.3027101682265219	-3.5285401	0.8134943	3.1892170161008826	1.2354864634767584	0.5586764705882353	107-18-6	Allyl alcohol	C=CCO	Organic compounds	Organic oxygen compounds	Organooxygen compounds	Alcohols and polyols
449	-5.602768479385901	-5.724179	1.2211694	4.85007027387619	-8.143555045127869	-3.2934847712516793	0.7037950107815726	398.24	2	164	-0.0026236001213829	-0.12403391607686626	-2.543410165863351	2.3066601080128386	0.12141031166024163	-5.529052	1.2107391	4.8455813944339745	0.07109308561591982	0.5461479519580432	1072957-71-1	Benzovindiflupyr	Cn1cc(C(=O)Nc2cccc3c2C2CCC3C2=C(Cl)Cl)c(C(F)F)n1	Organic compounds	Benzenoids	Tetralins
479	-4.181030226515928	-4.034286	1.0046934	3.8319378077983854	-5.9929869174957275	-2.161049109697342	0.5989021164021164	89.13799999999999	2	164	0.7690326590261523	0.9157768739578142	-1.042924031953648	2.7890137758447375	-0.1467442043296483	-4.0242314	0.9011551	3.6363970339298235	0.9258314496966571	0.46890211640211643	108-01-0	Dimethylaminoethanol	CN(C)CCO	Organic compounds	Organic nitrogen compounds	Organonitrogen compounds	Amines
482	-3.1266763185582835	-3.3272305	0.8167923	3.053271570801735	-4.837146031856537	-1.7838744610548019	0.5942810457516339	100.161	2	164	1.8740223332936332	1.6734682025346703	0.16355261999537998	3.216824190797115	0.2005541349329274	-3.367339	0.83399206	3.2336573004722595	1.6333597578725483	0.4609477124183006	108-10-1	4-Methyl-2-pentanone	CC(=O)CC(C)C	Organic compounds	Organic oxygen compounds	Organooxygen compounds	Carbonyl compounds
517	-3.132390737596448	-3.4955664	0.866692	3.43996358513832	-5.1046342015266415	-1.6646706163883214	0.7694747510308151	129.075	2	164	1.9784513961228123	1.6152757518659364	0.006207932192618729	3.446171517330939	0.3631756305065794	-3.7892613	0.8178226	3.354818934202192	1.3215807949851937	0.5471794871794872	108-80-5	Cyanuric acid	O=c1[nH]c(=O)[nH]c(=O)[nH]1	Organic compounds	Organoheterocyclic compounds	Triazines	Triazinones
552	-3.995235316558754	-4.1355124	0.9406692	3.7537103176116946	-6.145730924606323	-2.392020606994629	0.5752657004830918	102.181	2	164	1.014134832055222	0.8738578148916386	-1.1363607759923477	2.617349541619347	0.14027703543099213	-3.929733	0.83705944	3.1805386364459984	1.0796371077574367	0.4430434782608696	109-55-7	3-(Dimethylamino)propylamine	CN(C)CCCN	Organic compounds	Organic nitrogen compounds	Organonitrogen compounds	Amines
597	-3.078842874816553	-3.4778154	0.9058702	3.635812985897064	-5.269612860679627	-1.6337998747825624	0.125	86.178	2	164	1.8565535360422856	1.4575810224857322	-0.3342164498207882	3.301596536076276	0.3989725148166259	-3.4629195	0.8004933	3.1135223448276514	1.472476953194915	0.1	110-54-3	n-Hexane	CCCCCC	Organic compounds	Hydrocarbons	Saturated hydrocarbons	Alkanes
607	-3.244159195504716	-4.0307198	0.96439576	3.653718715906143	-5.879876327514649	-2.226157611608506	0.6913636363636364	87.12199999999999	2	164	1.6959686411579922	0.909408093735054	-0.9397484908519401	2.7139702250542026	0.7865605615753619	-3.9104679	0.86631894	3.309478741884231	1.029659988785372	0.5496969696969697	110-69-0	Butanal oxime	CCCC=NO	Organic compounds	Organic nitrogen compounds	Organonitrogen compounds	Oximes
713	-4.160007425483127	-4.104745	0.91313046	3.7461170434951776	-6.12468055486679	-2.378563511371613	0.3896435076762946	410.4120000000002	2	164	1.453212625104045	1.5084751317044423	-0.5114605042796183	3.234656539215559	-0.05526251428927953	-4.2485394	0.8161423	3.186978232860564	1.3646806166399406	0.2754098360655738	111991-09-4	Nicosulfuron	COc1cc(OC)nc(NC(=O)NS(=O)(=O)c2ncccc2C(=O)N(C)C)n1	Organic compounds	Organic nitrogen compounds	Organonitrogen compounds	Sulfonylureas
716	-4.282248809960188	-4.2126904	0.8846197	3.549454057216643	-6.0024446725845335	-2.4529906153678906	0.27999999999999997	185.355	2	164	0.9857554957715733	1.0553139316949334	-0.7344403668527724	2.8150136903638705	-0.06955845656663318	-4.098416	0.83256495	3.2277493953704828	1.1695884663464249	0.18666666666666668	1120-24-7	Decyldimethylamine	CCCCCCCCCCN(C)C	Organic compounds	Organic nitrogen compounds	Organonitrogen compounds	Amines
740	-3.598325603326159	-3.5339825	0.7986415	3.264878922700882	-5.349346351623535	-2.0844674289226535	0.4228571428571429	184.279	2	164	1.667150243538289	1.7314933498016716	-0.0838705047590875	3.1810084179417943	-0.0643430879910758	-3.354473	0.84354186	3.3374479055404653	1.9110027277846577	0.33	112-38-9	10-Undecenoic acid	C=CCCCCCCCCC(=O)O	Organic compounds	Lipids and lipid-like molecules	Fatty Acyls	Fatty acids and conjugates
746	-2.925488579202959	-3.3612192	0.8328716	3.3501515537500373	-4.953054654598236	-1.6029031008481986	0.0	172.31199999999998	2	164	2.3108269440507	1.8750963472174151	0.28326086865542294	3.6334124224054603	0.43573058850639157	-3.3118496	0.7830182	3.0458860248327255	1.924465935904663	0.0	112-42-5	1-Undecanol	CCCCCCCCCCCO	Organic compounds	Lipids and lipid-like molecules	Fatty Acyls	Fatty alcohols
752	-4.125344375235837	-3.898834	0.9199257	3.593081679940222	-5.609060275554657	-2.0159785956144347	0.3648351648351648	204.785	2	164	1.1859537672251568	1.4124641517528875	-0.29776213309366295	3.2953195468465593	-0.2265103851387913	-3.7275386	0.8646431	3.37393978536129	1.58375955595116	0.2879120879120879	112-52-7	1-Chlorododecane	CCCCCCCCCCCCCl	Organic compounds	Organohalogen compounds	Organochlorides
806	-4.908316026500776	-5.724242	1.3066367	4.977530664205549	-8.392385482788086	-3.4148548185825374	0.6750672043010753	388.845	2	164	0.6814604924098338	-0.13446569809281267	-2.8026089638774763	2.1749217003280723	0.8159261838874077	-5.7256913	1.2988904	4.939832282066341	-0.13591480291186575	0.5375672043010752	115-28-6	Chlorendic acid	O=C(O)C1C(C(=O)O)C2(Cl)C(Cl)=C(Cl)C1(Cl)C2(Cl)Cl	Organic compounds	Organic acids and derivatives	Carboxylic acids and derivatives	Dicarboxylic acids and derivatives
816	-4.243844140890004	-3.574194	0.89165276	3.3368762075901026	-5.233121240139008	-1.8962450325489053	0.6117919799498746	160.25699999999998	2	164	0.9609728676283248	1.6306230430710915	-0.028304231620679254	3.308571975969423	-0.6696501864222304	-3.5406759	0.84709454	3.3777272611856457	1.6641411293546697	0.48512531328320796	115-84-4	2-Butyl-2-ethyl-1,3-propanediol	CCCCC(CC)(CO)CO	Organic compounds	Lipids and lipid-like molecules	Fatty Acyls	Fatty alcohols
817	-3.723172467072835	-4.82915	1.0993961	4.344535613059998	-7.130750381946564	-2.7862147688865666	0.49643704121965	326.288	2	164	1.7904286348191931	0.6844508960504819	-1.617149280054536	2.7273863330054615	1.1059777328173017	-4.4340973	1.0093507	4.158527022600174	1.0795038301367899	0.38643704121964995	115-86-6	Triphenyl phosphate	O=P(Oc1ccccc1)(Oc1ccccc1)Oc1ccccc1	Organic compounds	Organic acids and derivatives	Organic phosphoric acids and derivatives	Phosphate esters
838	-5.854364538724753	-5.174528	1.0855453	4.395247638225555	-7.504484295845032	-3.1092366576194768	0.7639354792516901	403.88800000000015	2	164	-0.24810358877636063	0.43173283498008597	-1.898223345896639	2.497024292328916	-0.679836416776511	-5.1767287	1.0307417	3.994856160879131	0.4295322142893819	0.6086413616046313	117337-19-6	Fluthiacet-methyl	COC(=O)CSc1cc(N=c2sc(=O)n3n2CCCC3)c(F)cc1Cl	Organic compounds	Organosulfur compounds	Thioethers	Aryl thioethers
894	-3.302349991201397	-3.7643795	0.91276836	3.64741730093956	-5.685903024673462	-2.0384857237339022	0.4083336663336663	152.14899999999997	2	164	1.8799191110996958	1.4178896177570786	-0.5036339223723693	3.1437833785671905	0.4620295101413765	-3.5467637	0.80209506	3.1516969412565228	1.635505424013773	0.3123336663336663	119-36-8	Methyl salicylate	COC(=O)c1ccccc1O	Organic compounds	Benzenoids	Benzene and substituted derivatives	Benzoic acids and derivatives
984	-4.403088726175142	-5.3527627	1.2858639	5.020224231481552	-7.907032668590546	-2.8868084371089937	0.5005555555555554	181.449	2	164	0.8556658528884183	-0.09400811635497978	-2.6482780895269857	2.371946141954566	0.9496739729520556	-5.153549	1.182188	4.881400567293166	0.10520538309996594	0.39222222222222214	120-82-1	1,2,4-Trichlorobenzene	Clc1ccc(Cl)c(Cl)c1	Organic compounds	Benzenoids	Benzene and substituted derivatives	Halobenzenes
994	-5.793817893910686	-4.8089347	1.103715	4.299713659286498	-7.036586761474609	-2.7368731021881114	0.423281894638958	182.135	2	164	-0.5334244838308211	0.45145870241651853	-1.7761933513947448	2.5235203078917534	-0.9848832053425705	-4.6335716	1.0639334	4.134026181697845	0.6268217808100454	0.3304247517818152	121-14-2	2,4-Dinitrotoluene	Cc1ccc([N+](=O)[O-])cc1[N+](=O)[O-]	Organic compounds	Benzenoids	Benzene and substituted derivatives	Toluenes
1007	-3.391726528267176	-3.8596451	0.9728146	3.750497856736181	-5.735293889045715	-1.9847960323095342	0.5074923687423688	152.14899999999997	2	164	1.7905425740339167	1.3226239846584338	-0.553024786744622	3.197473069991559	0.46791859998294605	-3.4817085	0.82473433	3.170498830080032	1.7005605789405138	0.35193996415770606	121-33-5	4-Hydroxy-3-methoxybenzaldehyde	COc1cc(C=O)ccc1O	Organic compounds	Benzenoids	Phenols	Methoxyphenols
1020	-4.639288876268451	-4.897935	0.95816886	3.7439601659774775	-6.828936886787415	-3.0849767208099372	0.6280871670702179	225.295	2	164	0.7134626772107936	0.45481662751481067	-1.4761853333081698	2.2677748326693075	0.2586460373668027	-4.885075	0.97179645	3.8439486443996405	0.46767646153667264	0.48523002421307504	121552-61-2	Cyprodinil	Cc1cc(C2CC2)nc(Nc2ccccc2)n1	Organic compounds	Benzenoids	Benzene and substituted derivatives	Aniline and substituted anilines
1059	-3.439447093539278	-3.7658048	0.896373	3.5592103123664853	-5.586289787292481	-2.0270794749259955	0.61677993059572	191.271	2	164	1.8422020349056747	1.5158443646690654	-0.30464065884752817	3.254569653518957	0.32635767406936456	-3.5935607	0.83023727	3.1928474009037013	1.6880884138629155	0.47087104072398195	122-20-3	Triisopropanolamine	CC(O)CN(CC(C)O)CC(C)O	Organic compounds	Organic nitrogen compounds	Organonitrogen compounds	Amines
1062	-3.676164629930398	-3.9463575	0.901892	3.550175857543945	-5.649955856800079	-2.099779999256134	0.3252647201362304	572.5810000000002	2	164	2.0816723027666013	1.81147943805756	0.10788107589692021	3.6580569334408652	0.2701928587018041	-3.6193206	0.86281854	3.475269535183907	2.138516314766547	0.24104050431663984	12225-06-8	C.I. Pigment Red 176	COc1ccc(C(=O)Nc2ccccc2)cc1N=Nc1c(O)c(C(=O)Nc2ccc3[nH]c(=O)[nH]c3c2)cc2ccccc12	Organic compounds	Benzenoids	Benzene and substituted derivatives	Anilides
1063	-3.5396958402877856	-3.9778159	0.92893547	3.7148205578327174	-5.949182748794556	-2.2343621909618383	0.4037831691646508	576.5910000000001	2	164	2.2211720189214588	1.7830519875274689	-0.18831488958531145	3.526505668247406	0.4381200261825513	-3.6129272	0.8075053	3.1199390351772296	2.1479406641318475	0.2541484942420501	12225-08-0	C.I. Pigment Violet 32	CNS(=O)(=O)c1cc(OC)c(N=Nc2c(O)c(C(=O)Nc3ccc4[nH]c(=O)[nH]c4c3)cc3ccccc23)cc1OC	Organic compounds	Benzenoids	Naphthalenes	Naphthalenecarboxylic acids and derivatives
1115	-4.621673996878203	-4.59611	0.9420787	3.5165292382240287	-6.520762825012207	-3.0042335867881786	0.4113985637714451	431.4520000000002	2	164	1.013258489628002	1.038822628192539	-0.885830338506003	2.6306988997180256	-0.025564129782255307	-4.574922	0.89678705	3.5653720378875726	1.060010395520878	0.2844632768361582	122931-48-0	Rimsulfuron	CCS(=O)(=O)c1cccnc1S(=O)(=O)NC(=O)Nc1nc(OC)cc(OC)n1	Organic compounds	Organic nitrogen compounds	Organonitrogen compounds	Sulfonylureas
1136	-3.471010131597578	-3.5907636	0.8606533	3.2852967023849486	-5.26985080242157	-1.9845541000366214	0.7011188811188811	112.088	2	164	1.5785489884662354	1.4587955331833975	-0.2202916823577566	3.065005020027192	0.11975343728059595	-3.7624764	0.81945956	3.2569579839706417	1.2870826847968653	0.5383838383838384	123-33-1	Maleic hydrazide	O=c1ccc(=O)[nH][nH]1	Organic compounds	Organoheterocyclic compounds	Diazines	Pyridazines and derivatives
1260	-4.020967182908902	-3.6078613	0.8960955	3.5602242946624756	-5.5880776166915895	-2.027853322029114	0.5519607843137255	94.541	2	164	0.9546530087980507	1.3677589345454926	-0.612457424984637	2.9477668696778387	-0.4131059024676178	-3.5759351	0.7956901	3.089800077676772	1.39968507242871	0.42333333333333334	127-00-4	1-Chloro-2-propanol	CC(O)CCl	Organic compounds	Organohalogen compounds	Halohydrins	Chlorohydrins
1274	-5.0817145650821445	-3.8556795	0.86745596	3.2813548862934114	-5.594784033298493	-2.313429147005081	0.5989883489627734	206.329	2	164	0.2328457082368065	1.4588807531907733	-0.2802237599795417	3.00113112631387	-1.2260350530582187	-4.098709	0.88339746	3.4182954907417296	1.215851147101256	0.44212560386473426	127-51-5	alpha-Isomethylionone	CC(=O)C(C)=CC1=C(C)CCCC1(C)C	Organic compounds	Lipids and lipid-like molecules	Prenol lipids	Sesquiterpenoids
1279	-3.5342798895579755	-4.2276115	0.9833497	3.9212187111377714	-6.213771951198578	-2.2925532400608066	0.5299438250799413	205.666	2	164	1.7788826119916303	1.0855509484371477	-0.9006094496489723	3.0206092614887994	0.6933316521900714	-4.2738996	0.9005895	3.4580367207527165	1.0392629552376116	0.40613430127041744	127-65-1	Chloramine-T	Cc1ccc(S(=O)(=O)[N-]Cl)cc1.[Na+]	Organic compounds	Benzenoids	Benzene and substituted derivatives	Benzenesulfonamides
1350	-7.83448294878671	-5.7295256	1.1716945	4.496526271104811	-8.103361320495605	-3.6068350493907935	0.48090642066791	288.44000000000005	2	164	-2.3744274618978234	-0.26947008891159074	-2.6433058336067186	1.853220437498093	-2.104957382685636	-5.633637	1.1631666	4.681696832180022	-0.17358145124755545	0.34987193790928933	13071-79-9	Terbufos	CCOP(=S)(OCC)SCSC(C)(C)C	Organic compounds	Organic acids and derivatives	Organic dithiophosphoric acids and derivatives	Dithiophosphate O-esters
1381	-4.308455711057291	-5.0133333	1.0560827	4.2026723504066466	-7.239173173904419	-3.0365008234977724	0.7967114581594329	248.18799999999996	2	164	1.0863250682820085	0.3814474506680038	-1.8443923945651197	2.358279955841527	0.704877609560385	-5.149314	1.1706917	4.508846342563626	0.24546684910312025	0.6334461520369838	131341-86-1	Fludioxonil	N#Cc1c[nH]cc1-c1cccc2c1OC(F)(F)O2	Organic compounds	Organoheterocyclic compounds	Benzodioxoles
1455	-3.2824823566371224	-3.615634	0.83337325	3.3668550789356226	-5.286207389831543	-1.9193523108959207	0.6644638597396993	350.3960000000001	2	164	2.262076783131058	1.9289251721467198	0.25835174993663734	3.6252068288722596	0.3331516079014518	-3.7994268	0.8238473	3.229611605405808	1.7451323646955255	0.5172416375174771	132-98-9	Penicillin VK	CC1(C)SC2C(NC(=O)COc3ccccc3)C(=O)N2C1C(=O)[O-].[K+]	Organic compounds	Organic acids and derivatives	Carboxylic acids and derivatives	Amino acids, peptides, and analogues
1594	-5.26043361170213	-5.269273	1.1974013	4.962552863359452	-7.866440486907959	-2.9038876235485076	0.6593789612370848	430.907	2	164	0.37394993747252386	0.36511075367593515	-2.2320569377333057	2.730495925626146	0.008839192558124154	-4.8078732	1.0590093	4.158705729246136	0.8265102790137914	0.5120105401844532	13674-87-8	Tris(1,3-dichloro-2-propyl) phosphate	O=P(OC(CCl)CCl)(OC(CCl)CCl)OC(CCl)CCl	Organic compounds	Organic acids and derivatives	Organic phosphoric acids and derivatives	Phosphate esters
1734	-3.985362255529703	-4.617625	1.0184455	4.096213221549988	-6.633149039745331	-2.5369358181953436	0.6262443064182195	122.214	2	164	1.10175870303219	0.4694957325574072	-1.546028081183438	2.5501851403665494	0.6322629809815274	-4.489026	1.037299	4.042256009578704	0.5980948712309941	0.47489177489177486	140-90-9	Sodium O-ethyl carbonodithioate	CCOC(=S)[S-].[Na+]	Organic compounds	Organic salts	Organic metal salts	Organic alkali metal salts
1764	-2.51183659925361	-3.5364423	0.85956186	3.1823262035846698	-5.1721282482147215	-1.9898020446300517	0.45598845598845605	88.106	2	164	2.4331688855280555	1.4085632045172762	-0.22712276343305599	2.955203440151614	1.0246056805620638	-3.5438766	0.80391103	3.1888272583484643	1.4011288587495516	0.36075036075036077	141-78-6	Ethyl acetate	CCOC(C)=O	Organic compounds	Organic acids and derivatives	Carboxylic acids and derivatives	Carboxylic acid derivatives
1776	-2.560468054032956	-3.3446562	0.8249059	3.1576417416334133	-4.845911383628845	-1.688269641995432	0.2741441839893852	274.40099999999995	2	164	2.877917635704712	2.093729449282154	0.5924743061088227	3.750116047742236	0.784188174986209	-3.2203407	0.763487	3.0263426214456555	2.2180449442572585	0.146203007518797	142-18-7	1-Monolaurin	CCCCCCCCCCCC(=O)OCC(O)CO	Organic compounds	Lipids and lipid-like molecules	Glycerolipids	Monoradylglycerols
1777	-4.250034282979108	-3.588323	0.893735	3.4138670593500136	-5.276145339012146	-1.8622782796621322	0.31834482758620686	170.25199999999998	2	164	0.9810579394198821	1.6427691214365852	-0.045053116613155905	3.3688139427368577	-0.6617111666766178	-3.4787076	0.77410483	3.109776079654691	1.752384652062059	0.2355862068965517	142-19-8	Prop-2-en-1-yl heptanoate	C=CCOC(=O)CCCCCC	Organic compounds	Lipids and lipid-like molecules	Fatty Acyls	Fatty acid esters
1867	-4.382822402867812	-5.2237773	1.0616024	4.2117903292179095	-7.418070197105408	-3.206279867887498	0.7404415584415585	268.125	2	164	1.0455149066609875	0.20456001424353815	-1.9897328875766083	2.2220574416413013	0.8409548912911236	-5.2098613	1.071356	4.122467273473739	0.21847602506406	0.5877142857142857	145783-14-8	4,6-Dichloro-5-nitro-2-(propylsulfanyl)pyrimidine	CCCSc1nc(Cl)c([N+](=O)[O-])c(Cl)n1	Organic compounds	Organosulfur compounds	Thioethers	Aryl thioethers
1908	-3.9757767411161553	-4.8177485	1.0261376	4.121345281600952	-7.041073572635651	-2.919728291034699	0.6272793872793873	149.284	2	164	1.1982365221743585	0.3562647258759621	-1.867060309345137	2.2542849722558147	0.8419718054841865	-4.6909275	0.9360897	3.7620872557163234	0.4830857671206426	0.4340548340548341	148-18-5	Sodium diethyldithiocarbamate	CCN(CC)C(=S)[S-].[Na+]	Organic compounds	Organic salts	Organic metal salts	Organic alkali metal salts
1934	-4.69958164331939	-4.2822824	0.97618526	4.131088060140609	-6.211458504199982	-2.0803704440593727	0.6148861469914101	341.8350000000001	2	164	0.834234884136923	1.2515341619133216	-0.6776419767436686	3.4534460833969405	-0.4172992908718802	-4.144906	0.94466174	3.565192884206771	1.3889104976350535	0.46673799884326195	149979-41-9	Tepraloxydim	CCC(=NOCC=CCl)C1C(=O)CC(C2CCOCC2)CC1=O	Organic compounds	Organic oxygen compounds	Organooxygen compounds	Carbonyl compounds
2016	-6.329619560904394	-5.161634	1.0844413	4.417114788293839	-7.555152642726898	-3.1380378544330596	0.49857934180514824	221.25599999999997	2	164	-0.9847245042167475	0.18326109231826804	-2.2102575860392513	2.206857202254587	-1.1679855925511227	-5.065398	1.0867596	4.156057745218277	0.27949683571251105	0.3830237862495927	1563-66-2	Carbofuran	CNC(=O)Oc1cccc2c1OC(C)(C)C2	Organic compounds	Organoheterocyclic compounds	Coumarans
2032	-4.878844436514724	-3.9440806	0.8490636	3.226089799404144	-5.568017601966858	-2.3419278025627137	0.4277916597256928	164.16	2	164	0.33642290691699833	1.2711867468802167	-0.35275025853513564	2.873339540869009	-0.9347638453129417	-3.844127	0.8118023	3.07576875090599	1.371140402259073	0.32779165972569274	1571-08-0	Methyl 4-formylbenzoate	COC(=O)c1ccc(C=O)cc1	Organic compounds	Benzenoids	Benzene and substituted derivatives	Benzoic acids and derivatives
2072	-4.4153123023516505	-4.7498775	1.038878	3.9777964353561384	-6.778242361545563	-2.8004459261894246	0.7381102729407054	283.353	2	164	1.0370155127432052	0.7024503430093141	-1.3259145464507072	2.651881888905431	0.3345651504986913	-4.213438	0.88716096	3.5201954782009124	1.2388897587687815	0.5859363598972271	159138-81-5	Cariporide mesylate	CC(C)c1ccc(C(=O)N=C(N)N)cc1S(C)(=O)=O.CS(=O)(=O)O	Organic compounds	Lipids and lipid-like molecules	Prenol lipids	Monoterpenoids
2075	-5.493038157435144	-4.2302017	1.0193657	4.028660988807678	-6.104000520706177	-2.0753395318984986	0.7373661764966112	127.168	2	164	-0.388660316341442	0.8741761248942072	-0.9996226796124745	3.0290383091952036	-1.262836436243738	-4.4522743	0.8928453	3.267334485054015	0.6521035286543981	0.5849852241156588	15922-78-8	Sodium pyrithione	[Na+].[O-]n1ccccc1=S	Organic compounds	Organoheterocyclic compounds	Pyridines and derivatives	Hydropyridines
2089	-3.7990394430739785	-4.2018666	0.9546362	3.7319583535194387	-6.023979306221008	-2.2920209527015696	0.4328103536557374	880.9699999999992	2	164	2.145921676397896	1.7430945094126216	-0.07901818674913381	3.6529401667703048	0.4028271836655235	-4.1562595	0.9229855	3.6357958614826202	1.78870158624549	0.33566749651288025	16090-02-1	4,4'-Bis(2-morpholino-4-anilino-s-triazinyl-6-amino)stilbene-2,2'-disulfonic acid disodium salt	O=S(=O)([O-])c1cc(Nc2nc(Nc3ccccc3)nc(N3CCOCC3)n2)ccc1C=Cc1ccc(Nc2nc(Nc3ccccc3)nc(N3CCOCC3)n2)cc1S(=O)(=O)[O-].[Na+].[Na+]	Organic compounds	Phenylpropanoids and polyketides	Stilbenes	Sulfonated stilbenes
2125	-2.2961334635774007	-3.7501602	0.956323	3.6641779124736784	-5.606964254379273	-1.9427863419055942	0.9161630036630036	12.011	2	164	1.7834457033927302	0.3294189614748541	-1.527385087409142	2.136792825064537	1.4540267537077556	-4.220569	0.94361895	3.667467355728149	-0.14098997978989347	0.7286630036630036	16291-96-6	Charcoal	[C]	Organic compounds
2235	-5.915847029347895	-4.4923267	1.0653377	4.309372740983963	-6.862892043590546	-2.553519302606583	0.7482778654245863	527.8390000000003	2	164	-0.1933455539241597	1.2301747502611655	-1.1403905681668105	3.1689821728171523	-1.4235202928976998	-4.6525626	1.0409852	3.885958904027938	1.0699388483471213	0.5976605814739689	173584-44-6	Indoxacarb	COC(=O)N(C(=O)N1COC2(C(=O)OC)Cc3cc(Cl)ccc3C2=N1)c1ccc(OC(F)(F)F)cc1	Organic compounds	Organohalogen compounds	Aryl halides	Aryl chlorides
2294	-4.882399077719467	-3.8876064	0.94560874	3.697697186470031	-5.666286873817444	-1.9685896873474127	0.8011111111111111	318.3690000000001	2	164	0.620531695591206	1.6153243711342113	-0.16335610050677077	3.53434108596326	-0.9947926953494717	-3.6878316	0.85540724	3.3301789820194236	1.815099148057976	0.6377777777777778	17924-92-4	Zearalenone	CC1CCCC(=O)CCC=CCc2cc(O)cc(O)c2C(=O)O1	Organic compounds	Phenylpropanoids and polyketides	Macrolides and analogues	Zearalenones
2418	-4.502582337734613	-5.15827	1.087716	3.9926728785037993	-7.261537730693817	-3.268864852190018	0.6448962976215478	230.909	2	164	0.8608585227449869	0.20517098972568917	-1.8980968702142174	2.094576008289582	0.6556875444675354	-5.1970553	1.092529	4.428291141986845	0.16638552702369003	0.5064347591600094	1929-82-4	Nitrapyrin	Clc1cccc(C(Cl)(Cl)Cl)n1	Organic compounds	Organoheterocyclic compounds	Pyridines and derivatives	Halopyridines
2476	-3.1774222977432545	-3.7947323	0.9036851	3.5548728823661806	-5.545327377319336	-1.9904544949531555	0.7717817561807332	327.33700000000005	2	164	2.3375728001025915	1.720262770848121	-0.030332279473490084	3.5245406028926904	0.6173100344863598	-3.753096	0.79588073	3.043959492444991	1.761898986069429	0.6128445581131003	203515-86-0	5-Amino-N~1~,N~3~-bis(2,3-dihydroxypropyl)benzene-1,3-dicarboxamide--hydrogen chloride (1/1)	Cl.Nc1cc(C(=O)NCC(O)CO)cc(C(=O)NCC(O)CO)c1	Organic compounds	Benzenoids	Benzene and substituted derivatives	Benzoic acids and derivatives
2502	-3.251945452848238	-4.7081776	1.1240518	4.210526973009109	-6.891642844676971	-2.6811158716678625	0.577021687462864	202.256	2	164	2.053955961135654	0.597723831377025	-1.5857414306930788	2.6247855423160296	1.4562321136800822	-4.4433756	1.0839883	4.2326789557933795	0.862525814214404	0.44702168746286397	206-44-0	Fluoranthene	c1ccc2c(c1)-c1cccc3cccc-2c13	Organic compounds	Benzenoids	Naphthalenes
2512	-3.6751370611750023	-4.443418	0.9487173	3.8896694839000707	-6.345126295089722	-2.4554568111896513	0.7821750851770792	483.6740000000003	2	164	2.0094156812475306	1.241134732703603	-0.6605735526671891	3.2290959312328815	0.7682809647954567	-4.1682124	0.9797374	3.976215243339537	1.5163403261467179	0.6226814142910033	207736-05-8	CI-1029	Cc1cc(SC2C(=O)CC(CCc3ccc(N)cc3)(C(C)C)OC2=O)c(C(C)(C)C)cc1CO	Organic compounds	Benzenoids	Benzene and substituted derivatives	Phenylpropanes
2537	-5.1831735177101645	-4.9755898	0.98982495	3.7789738595485685	-6.8970674753189085	-3.11809361577034	0.784705215419501	214.294	2	164	0.14783649372657598	0.3554202580817116	-1.566057463882168	2.2129163956664004	-0.20758376551289892	-4.8577023	0.9898975	3.876439476013183	0.47330776697344923	0.6213718820861678	21087-64-9	Metribuzin	CSc1nnc(C(C)(C)C)c(=O)n1N	Organic compounds	Organosulfur compounds	Thioethers	Aryl thioethers
2564	-5.755149981136878	-4.240956	0.92688805	3.5325939834117883	-5.959166848659515	-2.4265728652477265	0.5772353431599399	380.4190000000001	2	164	-0.17488778152268414	1.3393063625111634	-0.3789046490453212	3.153689334366467	-1.5141941515165165	-4.510121	0.9412742	3.5391588985919946	1.0701413507055015	0.4387738046984014	214535-77-0	CP-457677	CC(C)(O)c1ccc(CNC(=O)c2cccnc2Oc2ccc(F)cc2)cc1	Organic compounds	Organic oxygen compounds	Organooxygen compounds	Ethers
2571	-4.598310541529127	-5.2120676	1.0961902	4.183132731914517	-7.325120365619659	-3.1419876337051416	0.5794368217322182	238.362	2	164	0.7789264792298305	0.1651694029123966	-1.9478833448607016	2.2352493870538157	0.6137570625358144	-5.091331	1.0945305	4.253617805242538	0.2859060270353511	0.43070596354483826	21564-17-0	2-(Thiocyanomethylthio)benzothiazole	N#CSCSc1nc2ccccc2s1	Organic compounds	Organoheterocyclic compounds	Benzothiazoles
2580	-4.853584329677452	-4.372542	0.9219418	3.611009639501571	-6.232901930809021	-2.62189229130745	0.6894171308805456	197.242	2	164	0.4414150678754227	0.922457498226508	-0.9379025332561461	2.673107106245425	-0.48104242522798923	-4.363535	0.8335462	3.3059004843235	0.9314644744389445	0.5417980832614979	2163-68-0	2-Hydroxyatrazine	CCNc1nc(=O)nc(NC(C)C)[nH]1	Organic compounds	Organoheterocyclic compounds	Triazines	Aminotriazines
2583	-3.4806529271572333	-4.3545623	0.8984768	3.6402641892433154	-6.160742104053497	-2.520477914810182	0.759033957281767	234.29899999999995	2	164	1.8891175078528377	1.0152081645096753	-0.7909716690434263	2.849292520199889	0.8739093554050226	-4.2399716	0.83809525	3.247354620695114	1.1297988088277737	0.6000595983074081	2164-08-1	Lenacil	O=c1[nH]c2c(c(=O)n1C1CCCCC1)CCC2	Organic compounds	Organoheterocyclic compounds	Diazines	Pyrimidines and pyrimidine derivatives
2641	-5.391687721359809	-5.2393246	1.3076252	5.257749694585799	-8.123069643974304	-2.865319949388505	0.8328170787703124	618.5870000000002	2	164	0.3997130674279626	0.55207620542901	-2.3316688551865323	2.9260808393992668	-0.1523631516576609	-4.7093534	1.2268957	4.5591629266738884	1.0820473278302838	0.6607102058982484	2234-56-2	4-(2-Chlorophenyl)-3-[3-[4-(2-chlorophenyl)benzo[f]quinolin-3(4H)-ylidene]-1-propenyl]-benzo[f]quinolinium perchlorate	Clc1ccccc1N1C(=CC=Cc2ccc3c4ccccc4ccc3[n+]2-c2ccccc2Cl)C=Cc2c1ccc1ccccc21.[O-][Cl+3]([O-])([O-])[O-]	Organic compounds	Organoheterocyclic compounds	Quinolines and derivatives	Phenylquinolines
2682	-4.849101805523132	-4.363727	0.9769925	3.942860460281368	-6.420063829421997	-2.4772033691406286	0.4928008928429451	311.85300000000007	2	164	0.6448481207610168	1.1302228383634396	-0.926113903137848	3.01674655714352	-0.48537471278021194	-4.484617	0.8725469	3.4550743520259855	1.009332678356997	0.3652146859463933	23184-66-9	Butachlor	CCCCOCN(C(=O)CCl)c1c(CC)cccc1CC	Organic compounds	Benzenoids	Benzene and substituted derivatives	Anilides
2757	-4.754110540462346	-4.2266474	0.9325797	3.731670898199081	-5.984318196773529	-2.252647298574448	0.4691698595146871	143.18599999999998	2	164	0.40179001647611995	0.9292531844019348	-0.8284176398350633	2.9032532583640176	-0.5274631634481857	-4.3545017	0.9268903	3.7072208464145655	0.8013988330546026	0.37261813537675603	2439-35-2	2-(Dimethylamino)ethyl acrylate	C=CC(=O)OCCN(C)C	Organic compounds	Organic acids and derivatives	Carboxylic acids and derivatives	Acrylic acids and derivatives
2759	-3.974620964063888	-4.367052	0.93540597	3.7300179183483118	-6.398783850669861	-2.668765932321549	0.6201653283718501	225.251	2	164	1.3780457636383463	0.9856146624445161	-1.0461171229676263	2.6839007953806853	0.3924311141831822	-3.894139	0.87178785	3.3447544217109684	1.4585276923941914	0.47084579607359445	2440-22-4	2-(2H-Benzotriazol-2-yl)-4-methylphenol	Cc1ccc(O)c(-n2nc3ccccc3n2)c1	Organic compounds	Organoheterocyclic compounds	Azoles	Triazoles
2795	-4.783738172170701	-4.3175197	0.96510446	4.123304629325865	-6.2908246397972105	-2.167520010471345	0.7863983903420524	393.5120000000003	2	164	0.8112198083727182	1.277438320400234	-0.695866659253791	3.4274379700720745	-0.466218507406297	-4.2945304	0.9455395	3.518231463432311	1.3004275931660376	0.6263983903420524	249296-43-3	CJ-013610	CS(=O)(=O)O.Cc1nccn1-c1ccc(Sc2cccc(C3(C(N)=O)CCOCC3)c2)cc1	Organic compounds	Organoheterocyclic compounds	Azoles	Imidazoles
2819	-4.780109365152007	-5.1404977	1.1066777	4.478596585988998	-7.538404476642609	-3.0598078906536106	0.6039767989405014	410.45000000000016	2	164	0.8331508948499612	0.4727625770828555	-1.9251442166406407	2.5534523693483573	0.36038831932675297	-4.7406487	1.0000341	4.056103223562241	0.8726115292119084	0.4283641863278887	25155-23-1	Trixylyl phosphate	Cc1cc(C)cc(OP(=O)(Oc2cc(C)cc(C)c2)Oc2cc(C)cc(C)c2)c1	Organic compounds	Organic acids and derivatives	Organic phosphoric acids and derivatives	Phosphate esters
2821	-4.200276230950534	-3.821556	0.8937867	3.6598961114883415	-5.690534210205078	-2.0306380987167363	0.5151515151515151	326.502	2	164	1.313609614955516	1.6923297606412426	-0.17664836429902778	3.4832477471893135	-0.3787201396419402	-3.7024126	0.7705036	3.0334446072578425	1.8114732476616364	0.4121212121212121	25155-30-0	Sodium dodecylbenzenesulfonate	CCCCCCCCCCCCOS(=O)(=O)c1ccccc1.[Na]	Organic compounds	Benzenoids	Benzene and substituted derivatives	Benzenesulfonic acids and derivatives
2829	-2.7898578205708184	-3.1149366	0.8202204	3.215513277053833	-4.7356321811676025	-1.5201189041137697	0.6897142857142857	134.17499999999998	2	164	2.3378137833882544	2.012735014661982	0.3920394227914705	3.607552699845303	0.3250787696238837	-3.1246192	0.8082842	3.177472776174545	2.003052350917695	0.5457142857142857	25265-71-8	Dipropylene glycol	CCC(O)OC(O)CC	Organic compounds	Organic oxygen compounds	Organooxygen compounds	Ethers
2865	-3.4312578632687463	-3.6147661	0.8657708	3.295420950651169	-5.1408086061477665	-1.8453876554965976	0.5143262867400799	148.20499999999998	2	164	1.739604992437853	1.556096728676622	0.03005424955883277	3.3254752002100014	0.18350825764189826	-3.603	0.82319516	3.2380075991153707	1.5678629461392237	0.3989416713554645	2550-26-7	Benzylacetone	CC(=O)CCc1ccccc1	Organic compounds	Benzenoids	Benzene and substituted derivatives
2877	-4.249499937631043	-4.6211963	0.97415227	3.7540977716445916	-6.587979173660278	-2.8338814020156864	0.5730451605451605	188.271	2	164	1.0252834917328624	0.6535871705939791	-1.3131957442963724	2.440902027348219	0.3716963323579705	-4.5926943	0.8624956	3.3735607504844665	0.682089142613746	0.44179516054516055	25606-41-1	Propamocarb hydrochloride	CCCOC(=O)NCCCN(C)C.Cl	Organic compounds	Organic acids and derivatives	Carboxylic acids and derivatives	Amino acids, peptides, and analogues
2881	-3.983059928571756	-5.288993	1.2004142	4.645115208625793	-7.700307047367096	-3.055191838741303	0.8074036829045317	641.7000000000004	2	164	1.8242721107194348	0.5183391683244306	-1.892975008075905	2.752140200549888	1.3059329532031465	-5.0605097	1.053302	4.08061990737915	0.7468223631826492	0.6374036829045318	25637-99-4	Hexabromocyclododecane	BrC1(Br)CCCCCCCCCC(Br)(Br)C1(Br)Br	Organic compounds	Organohalogen compounds	Organobromides
2921	-3.1368364500902137	-3.619421	0.87925375	3.525359341502188	-5.319905042648315	-1.7945457011461272	0.7726424287856071	128.067	2	164	1.970600786100798	1.4880162298346367	-0.2124678064573038	3.3128915350448844	0.4825845551588097	-3.887332	0.79258513	3.1215215027332293	1.2201052760024895	0.5526424287856072	2624-17-1	Sodium cyanurate	O=c1[n-]c(=O)[nH]c(=O)[nH]1.[Na+]	Organic compounds	Organoheterocyclic compounds	Triazines	Triazinones
2943	-4.479950621765567	-4.632682	0.98360336	3.888724374771118	-6.684500205516815	-2.795775830745697	0.8278424342710057	160.26	2	164	0.7248745166394498	0.5721433062582021	-1.4796750671117986	2.4090493076593193	0.15273122485308566	-4.440527	0.99391073	3.811641234159467	0.7642981686063102	0.6604954954954956	26472-00-4	Methylcyclopentadiene dimer	CC1=CC2C3CC(C=C3C)C2C1	Organic compounds	Hydrocarbons	Unsaturated hydrocarbons	Branched unsaturated hydrocarbons
2969	-4.546105973807062	-4.8538446	1.1164651	4.186098200082778	-6.94802930355072	-2.761931103467942	0.6878207223744981	604.705	2	164	1.2354375857752844	0.9276989109939328	-1.166485743968373	3.019612456114405	0.3077386688320978	-4.6952667	1.1366678	4.491319298744202	1.086276843085591	0.5314140050982156	26741-53-7	Bis(2,4-di-tert-butylphenyl) pentaerythritol diphosphite	CC(C)(C)c1ccc(OP2OCC3(CO2)COP(Oc2ccc(C(C)(C)C)cc2C(C)(C)C)OC3)c(C(C)(C)C)c1	Organic compounds	Benzenoids	Benzene and substituted derivatives	Phenylpropanes
3024	-3.5193540374051318	-4.0503397	0.8983101	3.5799278855323764	-5.773734092712402	-2.193806207180026	0.6395787545787546	172.268	2	164	1.7168505742616236	1.1858649066214695	-0.537529481045647	3.0423984044867294	0.5309856613863722	-3.9656947	0.92908025	3.7331730306148523	1.2705099354321197	0.5088095238095238	27253-32-3	Manganese neodecanoate	CC(C)(C)CC(C)(C)CC(=O)[O-].CC(C)(C)CC(C)(C)CC(=O)[O-].[Mn+2]	Organic compounds	Lipids and lipid-like molecules	Fatty Acyls	Fatty acids and conjugates
3167	-3.634716509992807	-3.5737062	0.8185168	3.250717204809188	-5.230173575878143	-1.979456371068955	0.1192370607864948	368.6460000000002	2	164	1.9318930159518517	1.992903390665881	0.33643595006651555	3.5871531548757036	-0.061010359937875513	-3.638884	0.8089626	2.988555014133453	1.9277254572650062	0.06629588431590656	29806-73-3	2-Ethylhexyl hexadecanoate	CCCCCCCCCCCCCCCC(=O)OCC(CC)CCCC	Organic compounds	Lipids and lipid-like molecules	Fatty Acyls	Fatty acid esters
3238	-3.8500411947605566	-4.4102654	0.951822	3.837060475349426	-6.364517676830292	-2.5274572014808654	0.5294117647058824	234.412	2	164	1.5199386455222983	0.9597143854474206	-0.9945378365474367	2.8425226388019893	0.5602242509486719	-4.1325655	0.8347064	3.4389567136764523	1.237414361335053	0.41764705882352937	3069-40-7	Trimethoxycaprylylsilane	CCCCCCCC[Si](OC)(OC)OC	Organic compounds	Organometallic compounds	Organometalloid compounds	Organosilicon compounds
3276	-3.230396767831232	-3.6934316	0.82098824	3.100191020965576	-5.326375079154968	-2.2261840581893924	0.29714285714285715	356.5470000000002	2	164	2.321720018797737	1.858685163310312	0.2257417074740007	3.325932728439577	0.4630348479982356	-3.5704348	0.8094047	3.051268529891968	1.9816819869814883	0.2257142857142857	31335-74-7	Neopentyl glycol dicaprylate	CCCCCCCC(=O)OCC(C)(C)COC(=O)CCCCCCC	Organic compounds	Lipids and lipid-like molecules	Fatty Acyls	Fatty acid esters
3313	-4.741495471440632	-4.5336943	0.9812157	3.7619978308677635	-6.481285810470581	-2.7192879796028175	0.751152445607816	386.4800000000001	2	164	0.8456315530378316	1.0534327683351898	-0.8941587859921176	2.867839044875646	-0.20780120416768266	-4.3581514	0.9879505	3.914060062170028	1.2289756057152676	0.5976640735147927	319460-85-0	Axitinib	CNC(=O)c1ccccc1Sc1ccc2c(C=Cc3ccccn3)[nH]nc2c1	Organic compounds	Organosulfur compounds	Thioethers	Aryl thioethers
3392	-4.727333601747723	-5.7370324	1.3328253	5.179551100730896	-8.389333820343017	-3.209782719612122	0.5055807126081047	289.545	2	164	0.7343824679839093	-0.27531635036307994	-2.9276177506113843	2.251933350119511	1.0096988117349426	-4.81446	1.1839451	4.588324660062789	0.6472562856129735	0.3843595578985779	3380-34-5	Triclosan	Oc1cc(Cl)ccc1Oc1ccc(Cl)cc1Cl	Organic compounds	Benzenoids	Benzene and substituted derivatives	Diphenylethers
3450	-4.909074411232231	-4.654634	1.0054783	3.9524893581867193	-6.680234634876252	-2.7277452766895323	0.761374945808908	488.6700000000004	2	164	0.7799412667884187	1.0343816949962084	-0.991218956855602	2.961270401331117	-0.25444041236138126	-4.531029	0.9376753	3.468033856153488	1.1579864564401525	0.578616352201258	351197-46-1	2-[2-(Dimethylamino)ethoxy]ethyl ({5-[({2-[2-(dimethylamino)ethoxy]ethoxy}carbonyl)amino]-1,3,3-trimethylcyclohexyl}methyl)carbamate	CN(C)CCOCCOC(=O)NCC1(C)CC(NC(=O)OCCOCCN(C)C)CC(C)(C)C1	Organic compounds	Organic acids and derivatives	Carboxylic acids and derivatives	Amino acids, peptides, and analogues
3495	-3.967363147958424	-3.3375785	0.8529254	3.331858733296393	-5.059944951534271	-1.7280862182378776	0.593233082706767	122.12	2	164	1.1194236476682002	1.749208265007486	0.026841844092353514	3.358700577388747	-0.6297846128784679	-3.3493047	0.84528005	3.3915388822555537	1.737482127136782	0.46691729323308273	3586-55-8	1,2-Bis[hydroxymethoxy]ethane	OCOCCOCO	Organic compounds	Organic oxygen compounds	Organooxygen compounds	Ethers
3505	-4.987228091735236	-4.955792	1.0294292	3.9191213965415947	-6.941223537921905	-3.0221021413803104	0.5278054353054353	525.6270000000003	2	164	0.7334495738915291	0.7648857002241398	-1.2205458722951397	2.698575524246455	-0.03143614150940621	-4.9120455	0.9978656	3.943968069553375	0.8086322009283518	0.40558321308321305	36196-44-8	Propanoic acid, 3-mercapto-, (2,4,6-trioxo-1,3,5-triazine-1,3,5(2H,4H,6H)-triyl)tri-2,1-ethanediyl ester	O=C(CCS)OCCn1c(=O)n(CCOC(=O)CCS)c(=O)n(CCOC(=O)CCS)c1=O	Organic compounds	Organic acids and derivatives	Carboxylic acids and derivatives	Tricarboxylic acids and derivatives
3531	-4.720633406012074	-4.592913	0.9688815	3.7639489293098447	-6.45395302772522	-2.690004098415375	0.7542540181691125	330.17100000000005	2	164	0.7981055190834808	0.9258257893127576	-0.9352141026296649	2.8287348266801797	-0.12772025522472052	-4.3192663	0.939049	3.656185853481292	1.199472617352653	0.599537037037037	36734-19-7	Iprodione	CC(C)NC(=O)n1cc(O)n(-c2cc(Cl)cc(Cl)c2)c1=O	Organic compounds	Organoheterocyclic compounds	Azoles	Imidazoles
3545	-3.214731425556149	-3.524538	0.8448716	3.094287806749344	-5.098749506473541	-2.0044616997241973	0.3862199565798358	440.4590000000002	2	164	2.429174062895734	2.1193674691289233	0.545155981978342	3.639443788727686	0.3098066146049838	-3.6117387	0.86757994	3.3351223945617674	2.0321668250666463	0.2831896535495328	36968-27-1	2-Naphthalenecarboxamide, 4-[[4-(aminocarbonyl)phenyl]azo]-3-hydroxy-N-(2-methoxyphenyl)-	COc1ccccc1NC(=O)c1cc2ccccc2c(N=Nc2ccc(C(N)=O)cc2)c1O	Organic compounds	Benzenoids	Naphthalenes	Naphthalenecarboxylic acids and derivatives
3552	-3.976241896132312	-3.7339125	0.8986048	3.3868493199348437	-5.410908961296082	-2.024059641361238	0.7900431235431237	131.16	2	164	1.141559511865016	1.383888936720479	-0.2931075532987543	3.0937417666360894	-0.24232942817576886	-4.811734	1.1643485	4.4750752389430986	0.30606722079199455	0.6203461538461539	3715-92-2	N-Nitrosoethylenethiourea	O=NN1CCNC1=S	Organic compounds	Organoheterocyclic compounds	Azolidines	Imidazolidines
3575	-4.515884480225036	-4.986918	1.1186856	4.405952876806259	-7.300805521011353	-2.8948526442050935	0.4401045751633987	214.036	2	164	0.8146023458645099	0.3435688453016482	-1.9703186949218066	2.4356341818844527	0.47103349233966085	-5.04876	1.1369252	4.498472869396208	0.28172687020433895	0.3067712418300654	375-22-4	Perfluorobutanoic acid	O=C(O)C(F)(F)C(F)(F)C(F)(F)F	Organic compounds	Organohalogen compounds	Alkyl halides	Alkyl fluorides
3600	-4.718500079396126	-3.612268	0.9101538	3.314619940519333	-5.342030012607575	-2.0274100720882418	0.5573626373626375	96.032	2	164	0.2639158943486327	1.3701480147655043	-0.35961403886281634	2.955005901656517	-1.1062321083573075	-3.992567	0.90699804	3.640065538883209	0.9898489050919828	0.4373626373626374	381-73-7	Acetic acid, difluoro-	O=C(O)C(F)F	Organic compounds	Organic acids and derivatives	Carboxylic acids and derivatives	Alpha-halocarboxylic acids and derivatives
3634	-3.780635775149384	-4.6945343	1.0202416	3.865741127729415	-6.682755804061889	-2.8170146763324744	0.6059943410886807	315.8040000000001	2	164	1.718781851368129	0.8048833148232678	-1.1833381775443763	2.6824029501850384	0.9138985266084285	-4.2751527	0.9507903	3.8829190015792836	1.224264942120148	0.46433519645081267	3896-11-5	Bumetrizole	Cc1cc(-n2nc3ccc(Cl)cc3n2)c(O)c(C(C)(C)C)c1	Organic compounds	Organoheterocyclic compounds	Azoles	Triazoles
3661	-4.922901873329215	-5.242301	1.0494996	4.3939070105552664	-7.516037809848785	-3.1221307992935188	0.3610582010582011	349.43000000000006	2	164	0.6204583148825277	0.30105918828765904	-1.972677621637043	2.4212293889182237	0.31939911391443765	-5.4419503	1.1271024	4.568256223201752	0.10140986211257762	0.27534391534391534	39515-41-8	Fenpropathrin	CC1(C)C(C(=O)OC(C#N)c2cccc(Oc3ccccc3)c2)C1(C)C	Organic compounds	Benzenoids	Benzene and substituted derivatives	Diphenylethers
3677	-3.821061343437028	-4.05115	0.9064723	3.4604139149188984	-5.874453818798065	-2.4140399038791664	0.6862731412731413	246.244	2	164	1.5703043138092212	1.3402158057915736	-0.4830881615518158	2.9773257533670825	0.23008850168626305	-3.811455	0.86087465	3.2466656446456907	1.5799106449777014	0.5426833976833978	40306-75-0	Benzenesulfonic acid, 3-(acetylamino)-5-amino-4-hydroxy-	CC(=O)Nc1cc(S(=O)(=O)O)cc(N)c1O	Organic compounds	Benzenoids	Benzene and substituted derivatives	Anilides
3685	-4.190374111540606	-4.2728405	0.916435	3.402393579483032	-5.920767080783844	-2.5183735013008124	0.623688566615396	699.9330000000001	2	164	1.6546823582980639	1.5722159667483873	-0.07571061094517384	3.326682968537858	0.08246638833732334	-4.1548357	0.8822494	3.6095910549163777	1.690220784185432	0.49479967772650707	40601-76-1	Cyanox CY 1790	Cc1cc(C(C)(C)C)c(O)c(C)c1Cn1c(=O)n(Cc2c(C)cc(C(C)(C)C)c(O)c2C)c(=O)n(Cc2c(C)cc(C(C)(C)C)c(O)c2C)c1=O	Organic compounds	Benzenoids	Benzene and substituted derivatives	Xylenes
3702	-6.914352261270266	-6.4602194	1.2207307	4.783345997333526	-9.023248648643493	-4.239902651309968	0.6911865999370926	373.63600000000014	2	164	-1.3419035472236558	-0.8877706780661367	-3.4507999345968834	1.3325460627366423	-0.4541328780305198	-5.9653554	1.2488108	4.902584356069565	-0.392906679186126	0.5457320544825472	41198-08-7	Profenofos	CCCSP(=O)(OCC)Oc1ccc(Br)cc1Cl	Organic compounds	Benzenoids	Benzene and substituted derivatives	Phenoxy compounds
3774	-4.658390773371365	-4.732088	1.0085163	3.7891051828861237	-6.553434443473816	-2.7643292605876923	0.514530303030303	293.754	2	164	0.8095930156653642	0.7358956902343557	-1.0854506544370868	2.703654528449037	0.07369731561789283	-4.747631	0.9052249	3.451737630367278	0.7203527194302298	0.37458624708624705	43121-43-3	Triadimefon	CC(C)(C)C(=O)C(Oc1ccc(Cl)cc1)n1cncn1	Organic compounds	Benzenoids	Phenol ethers
3826	-5.959564137720048	-5.0582104	0.9978104	3.918389761447906	-7.210397112369537	-3.292007350921631	0.7228571428571429	122.258	2	164	-0.8722868507654551	0.029066901850419234	-2.123119825414944	1.7952699360329618	-0.9013537647952434	-4.818119	1.108982	4.30014836192131	0.26915824798444604	0.5728571428571428	4532-64-3	2,3-Butanedithiol	CC(S)C(C)S	Organic compounds	Organosulfur compounds	Thiols	Alkylthiols
3867	-4.636056680695763	-5.1582675	0.99015224	3.638527178764343	-7.040960299968719	-3.402433121204376	0.7409037745879851	331.44100000000003	2	164	0.8843495499185958	0.36213871980213674	-1.5205540693543607	2.1179731094099825	0.5222108173205946	-4.8988123	1.0106456	3.816087353229522	0.6215939302374903	0.590903774587985	473798-59-3	Fenpyrazamine	C=CCSC(=O)n1c(N)c(-c2ccccc2C)c(=O)n1C(C)C	Organic compounds	Organoheterocyclic compounds	Azoles	Pyrazoles
3884	-3.403203570572842	-4.050739	0.9921685	4.01594649553299	-6.145384812355042	-2.129438316822052	0.5165861344537814	192.21400000000003	2	164	1.8805814459611256	1.2330461984383836	-0.8615997958210744	3.1543466997119154	0.6475352409200781	-4.0564203	0.83266777	3.2560064673423765	1.227364707913034	0.40482142857142855	48145-04-6	2-Phenoxyethyl acrylate	C=CC(=O)OCCOc1ccccc1	Organic compounds	Benzenoids	Phenol ethers
3924	-6.269959188227593	-4.951503	1.1726096	4.693052423000335	-7.528734469413758	-2.8356820464134227	0.6826094525427596	272.388	2	164	-0.8347712173237677	0.4836851682911229	-2.093546498509933	2.599505924490402	-1.3184563882397997	-4.4643517	1.0126686	4.112817609310149	0.9708362980124045	0.5294179631810574	50-28-2	17beta-Estradiol	CC12CCC3c4ccc(O)cc4CCC3C1CCC2O	Organic compounds	Lipids and lipid-like molecules	Steroids and steroid derivatives	Estrane steroids
3927	-6.356155661611317	-4.1728296	1.0389884	4.156539458036422	-6.225024175643921	-2.0684847176074994	0.6099164703362604	252.316	2	164	-0.9542108705016377	1.2291151760747234	-0.8230793845342416	3.33346007350218	-2.1833260336205944	-4.13802	1.0081861	3.943857997655868	1.263924754355942	0.4762364849321371	50-32-8	Benzo(a)pyrene	c1ccc2c(c1)cc1ccc3cccc4ccc2c1c34	Organic compounds	Benzenoids	Pyrenes	Benzopyrenes
4044	-3.6420807541333264	-3.9261134	1.007224	3.8510354757308956	-5.944685566425323	-2.0936500906944278	0.7414615939615941	610.5650000000004	2	164	2.1436511510659217	1.8596185384118227	-0.15895366122607527	3.6920818145048204	0.28403261294736204	-3.8158083	0.9440639	3.6080209910869594	1.969923620358199	0.5803108003108003	520-26-3	Hesperidin	COc1ccc(C2CC(=O)c3c(O)cc(OC4OC(COC5OC(C)C(O)C(O)C5O)C(O)C(O)C4O)cc3O2)cc1O	Organic compounds	Phenylpropanoids and polyketides	Flavonoids	Flavonoid glycosides
4056	-5.037520248354425	-4.792105	1.0289105	4.14358752965927	-6.908060622215271	-2.764473092556001	0.6710125140953199	235.308	2	164	0.33411644421383613	0.5795315186241558	-1.5364239296470104	2.60716360001226	-0.24541505044793066	-4.7675147	1.0657994	4.247513687610622	0.6041220011452734	0.5313898725858859	5234-68-4	Carboxin	CC1=C(C(=O)Nc2ccccc2)SCCO1	Organic compounds	Benzenoids	Benzene and substituted derivatives	Anilides
4088	-4.03723613365433	-4.557497	0.9978822	3.9716318428516373	-6.505242884159088	-2.533611041307451	0.5	247.669	2	164	1.3566355169707722	0.8363746322828144	-1.1113712335339858	2.8602606093176517	0.5202608908818025	-4.0489726	0.93612117	3.6557380616664883	1.3448990611145075	0.4	5283-66-9	Trichloro(octyl)silane	CCCCCCCC[Si](Cl)(Cl)Cl	Organic compounds	Organometallic compounds	Organometalloid compounds	Organosilicon compounds
4248	-5.0598991834210905	-4.8408284	1.0073044	4.107261556386947	-6.8052412390708925	-2.697979682683946	0.5571460247070004	256.472	2	164	0.349140775074469	0.5682115480094916	-1.396201280575333	2.7110602758116134	-0.219070764689401	-4.871368	1.0940198	4.204817986488342	0.5376720353070771	0.42330291330291325	55335-06-3	Triclopyr	O=C(O)COc1nc(Cl)c(Cl)cc1Cl	Organic compounds	Organoheterocyclic compounds	Pyridines and derivatives	Halopyridines
4309	-4.016040772505675	-3.953623	0.96729004	3.9210025846958154	-5.931363224983215	-2.0103606402874	0.6560268979386628	90.553	2	164	0.940862070458741	1.0032797850487576	-0.9744603820187996	2.946542202677016	-0.06241771609393165	-3.66815	0.807882	3.129912805557251	1.2887528823088186	0.5148504273504274	563-47-3	3-Chloro-2-methylpropene	C=C(C)CCl	Organic compounds	Organohalogen compounds	Organochlorides
4314	-6.828069930937393	-5.2796507	1.1643511	4.465907251834869	-7.584609389305115	-3.118702137470246	0.5337724999015322	291.2650000000001	2	164	-1.363781630381494	0.1846376048561389	-2.1203210887492157	2.345586163085653	-1.5484192427660064	-5.1809826	1.0913142	4.04736725091934	0.2833056999568841	0.41377249990153214	56-38-2	Parathion	CCOP(=S)(OCC)Oc1ccc([N+](=O)[O-])cc1	Organic compounds	Organic acids and derivatives	Organic thiophosphoric acids and derivatives	Thiophosphoric acid esters
6865	-3.328162057095828	-3.7628014	0.8415583	3.15596142411232	-5.353228771686554	-2.1972673475742344	0.6248418248418248	156.269	2	164	1.865710775918684	1.4310714196062477	-0.1593559386720425	2.9966054854402775	0.4346393516718723	-3.6260595	0.81833947	3.4724127322435363	1.5678133052200554	0.470995670995671	89-78-1	dl-Menthol	CC1CCC(C(C)C)C(O)C1	Organic compounds	Lipids and lipid-like molecules	Prenol lipids	Monoterpenoids
4351	-4.690633235909105	-4.353628	1.0459242	4.091830217838286	-6.559175562858582	-2.4673453450202953	0.7665217391304348	118.20099999999998	2	164	0.38198791485478484	0.7189929815130457	-1.486554412094692	2.6052758057435943	-0.3370050773397688	-4.2706	1.0626162	4.209770119190216	0.8020213130491267	0.6065217391304347	57124-87-5	Tetrahydro-2-methyl-3-furanthiol	CC1OCCC1S	Organic compounds	Organoheterocyclic compounds	Tetrahydrofurans
4365	-3.6542519443442383	-4.01587	1.0322487	3.8489344298839563	-6.004319727420807	-2.1553852975368506	0.634418477500731	652.7140000000004	2	164	2.1604709835923397	1.7988528276004034	-0.18959679948422908	3.6593376303997274	0.3616181499550781	-3.7611623	0.9433581	3.7755360007286063	2.0535606433633617	0.504418477500731	573-58-0	C.I. Direct Red 28	Nc1c(N=Nc2ccc(-c3ccc(N=Nc4cc(S(=O)(=O)[O-])c5ccccc5c4N)cc3)cc2)cc(S(=O)(=O)[O-])c2ccccc12.[Na+].[Na+]	Organic compounds	Benzenoids	Benzene and substituted derivatives	Biphenyls and derivatives
4367	-4.671448159005455	-4.3433456	0.9051604	3.711168479919432	-6.331385314464569	-2.620216834545137	0.6633094384707288	252.273	2	164	0.7304226128023094	1.0585251177186479	-0.9295145426568049	2.781653937262627	-0.3281025169156111	-4.1462383	0.91293836	3.676988834142685	1.2556324303536552	0.49349377026796387	57-41-0	5,5-Diphenylhydantoin	O=C1NC(=O)C(c2ccccc2)(c2ccccc2)N1	Organic compounds	Organoheterocyclic compounds	Azolidines	Imidazolidines
4403	-4.8960510381381415	-4.942071	1.0764859	4.3741071879863735	-7.187118136882782	-2.8130109488964092	0.6797101449275362	273.409	2	164	0.5407617683116741	0.4947418409136292	-1.7503053304329668	2.6238018575534063	0.04601992286039369	-4.7302003	1.009291	3.899958646297454	0.7066125052147827	0.5213768115942029	58190-57-1	5-ethyl-2,8-dimethyl-5-[(propan-2-ylideneamino)oxy]-4,6-dioxa-3,7-diaza-5-silanona-2,7-diene	CC[Si](ON=C(C)C)(ON=C(C)C)ON=C(C)C	Organic compounds	Organometallic compounds	Organometalloid compounds	Organosilicon compounds
4414	-4.177015093723512	-4.1481476	1.0097548	3.924183303117751	-6.227475440502166	-2.3032921373844153	0.7487893707058791	174.159	2	164	1.0639308286500817	1.0927983414019953	-0.9865295181285723	2.9376537849891786	-0.02886751071569993	-3.4661798	0.7400716	2.903161144256591	1.774766067344269	0.5958481942352909	584-84-9	Toluene 2,4-diisocyanate	Cc1ccc(N=C=O)cc1N=C=O	Organic compounds	Benzenoids	Benzene and substituted derivatives	Toluenes
4435	-4.384939616622043	-5.762418	1.3080364	5.162517237663268	-8.329225754737854	-3.1667085170745857	0.5591111111111111	231.893	2	164	0.9803480224546804	-0.39713015831478643	-2.9639381156611297	2.1985791220021382	1.3774781766518824	-4.7231426	1.1153708	4.35763310790062	0.6421450088513885	0.407749766573296	58-90-2	2,3,4,6-Tetrachlorophenol	Oc1c(Cl)cc(Cl)c(Cl)c1Cl	Organic compounds	Benzenoids	Phenols	Halophenols
4444	-4.851873976880871	-4.387692	0.9276182	3.7006805956363675	-6.383975267410278	-2.683294671773911	0.7683927753889244	216.668	2	164	0.4839207976155262	0.9481027973299462	-1.0481804929138814	2.6525001027224864	-0.46418200224097816	-4.521612	0.8704532	3.3834234178066254	0.8141826093491614	0.6074171656328267	5902-51-2	Terbacil	Cc1[nH]c(=O)n(C(C)(C)C)c(=O)c1Cl	Organic compounds	Organoheterocyclic compounds	Diazines	Pyrimidines and pyrimidine derivatives
4459	-4.13341435745381	-3.4317317	0.84203976	3.338482582569121	-5.056345844268799	-1.717863261699678	0.5367965367965367	100.161	2	164	0.8672842943981068	1.5689669442365228	-0.055647192416882464	3.282835390152239	-0.701682656556593	-3.4634473	0.7719417	3.128655916452405	1.537251325767171	0.42770562770562764	591-78-6	2-Hexanone	CCCCC(C)=O	Organic compounds	Organic oxygen compounds	Organooxygen compounds	Carbonyl compounds
4477	-3.693040171837034	-3.8952641	0.9034465	3.44461965560913	-5.735603857040405	-2.290984201431275	0.5182344993550427	164.204	2	164	1.5223435604638589	1.3201195684064422	-0.5202201247395126	2.9243995308696173	0.2022239768751244	-3.705475	0.9341539	3.7846491307020176	1.5099086320062252	0.3623016564952049	5932-68-3	(E)-Isoeugenol	CC=Cc1ccc(O)c(OC)c1	Organic compounds	Benzenoids	Phenols	Methoxyphenols
4506	-4.867403384871884	-4.244671	0.9657599	3.766325676441192	-6.210716950893402	-2.44439127445221	0.7116824390080204	198.138	2	164	0.42956439004917013	1.0522969072225818	-0.9137491759723477	2.852576500468844	-0.6227325169519622	-4.007202	0.978049	3.7110212624073022	1.289765622620628	0.5672379945635759	59-87-0	Nitrofurazone	NC(=O)NN=Cc1ccc([N+](=O)[O-])o1	Organic compounds	Organoheterocyclic compounds	Furans	Nitrofurans
4531	-2.483359798757418	-3.5031433	0.87293667	3.41406956911087	-5.183033418655396	-1.768963849544526	0.6162184873949579	74.123	2	164	2.386593189561857	1.366809696866309	-0.31308043033612104	3.100989138774749	1.019783511789457	-3.476789	0.8222452	3.1562789291143414	1.3931639988806948	0.48288515406162463	60-29-7	Diethyl ether	CCOCC	Organic compounds	Organic oxygen compounds	Organooxygen compounds	Ethers
4542	-4.216690336917444	-4.319839	0.9937428	3.8132354080677024	-6.314376127719879	-2.501140719652177	0.7162420200402215	286.718	2	164	1.2407646216561288	1.1376159577932647	-0.8569211691463067	2.956314238921396	0.1031486637844603	-3.494063	0.77411586	3.0122132241725925	1.9633920563223426	0.5715611689763918	604-75-1	Oxazepam	O=C1N=C(c2ccccc2)c2cc(Cl)ccc2NC1O	Organic compounds	Organoheterocyclic compounds	Benzodiazepines	1,4-benzodiazepines
4607	-4.40688734662185	-4.1122274	0.9201125	3.5666119456291194	-5.844130027294159	-2.2775180816650393	0.5765838136020692	406.5690000000001	2	164	1.2022469149349833	1.496906819558268	-0.23499576573732595	3.3316161798917934	-0.29465990674147857	-4.054829	0.8962864	3.346299350261687	1.5543051437932862	0.4455493308434485	61788-44-1	Styrenated phenol	CC(c1ccccc1)c1cc(C(C)c2ccccc2)c(O)c(C(C)c2ccccc2)c1	Organic compounds	Phenylpropanoids and polyketides	Diarylheptanoids	Linear diarylheptanoids
4665	-3.679624316995493	-3.8549345	0.91220397	3.7858829706907264	-5.7959339261055	-2.010050955414773	0.5776190476190476	118.179	2	164	1.3929159937766085	1.217605871999354	-0.7233936153333982	3.0624893553573282	0.17531013696874043	-3.9783535	0.9064926	3.417349362373352	1.0941867999995676	0.44761904761904764	622-97-9	4-Methylstyrene	C=Cc1ccc(C)cc1	Organic compounds	Benzenoids	Benzene and substituted derivatives	Styrenes
4682	-4.653022509783526	-3.92417	0.95828235	3.73465118408203	-5.7781659126281735	-2.0435147285461435	0.515266106442577	93.129	2	164	0.31606242983183214	1.0449149136318443	-0.8090809730128157	2.925570211069214	-0.728852492541094	-4.1394963	0.9029697	3.6704639196395865	0.829588619005892	0.3976190476190476	62-53-3	Aniline	Nc1ccccc1	Organic compounds	Benzenoids	Benzene and substituted derivatives	Aniline and substituted anilines
4691	-3.976498063883961	-3.841098	0.87229043	3.4783306956291167	-5.599704825878143	-2.121374130249026	0.27732653342160984	222.284	2	164	1.3704101394277666	1.5058101493617433	-0.2527966225664151	3.2255340730627013	-0.13539999373930778	-3.5290751	0.7985402	3.1008839607238743	1.8178330582272384	0.18392402376910016	6259-76-3	Hexyl salicylate	CCCCCCOC(=O)c1ccccc1O	Organic compounds	Benzenoids	Benzene and substituted derivatives	Benzoic acids and derivatives
4705	-2.808692476099402	-3.3141468	0.86291003	3.43900226354599	-5.171028566360474	-1.7320263028144838	0.2949543574383112	374.562	2	164	2.7648312392051038	2.2593769522079366	0.402495148944032	3.841497412490022	0.5054542810264526	-3.277908	0.79801476	3.112251824140548	2.2956156182616825	0.17456140350877192	6284-43-1	Octadecanoic acid, 12-hydroxy-, 2,3-dihydroxypropyl ester	CCCCCCC(O)CCCCCCCCCCC(=O)OCC(O)CO	Organic compounds	Lipids and lipid-like molecules	Fatty Acyls	Fatty alcohols
4732	-3.552007785164961	-3.5832088	0.856178	3.4591299444437027	-5.3314288854599	-1.8722989410161972	0.0	224.43199999999996	2	164	1.799076994480711	1.7678759817257217	0.019655894185772273	3.478785838629475	0.031201014197221433	-3.526514	0.8122646	3.215177336335182	1.8245707230530335	0.0	629-73-2	1-Hexadecene	C=CCCCCCCCCCCCCCC	Organic compounds	Hydrocarbons	Unsaturated hydrocarbons	Unsaturated aliphatic hydrocarbons
4739	-3.9005368885502	-4.527133	1.063921	4.210577863454818	-6.715268135070801	-2.5046902716159827	0.6566666666666666	167.85	2	164	1.3243844570338315	0.697788359727639	-1.4903467894867695	2.7202310739680486	0.6265960994258744	-4.4183273	0.98150665	3.8325166583061203	0.8065940092920857	0.5166666666666666	630-20-6	1,1,1,2-Tetrachloroethane	ClCC(Cl)(Cl)Cl	Organic compounds	Organohalogen compounds	Organochlorides
4779	-3.53649470830724	-3.9880905	0.9634679	3.817045813798904	-6.0421758651733395	-2.2251300513744354	0.5095095693779904	107.156	2	164	1.4935217852594782	1.041925978891887	-1.012159371606621	2.804886442192283	0.45159580682947853	-4.0896835	0.9533856	3.9050351142883293	0.9403329578547842	0.3860645933014354	636-21-5	2-Methylaniline hydrochloride	Cc1ccccc1N.Cl	Organic compounds	Benzenoids	Benzene and substituted derivatives	Toluenes
4837	-3.799528582310205	-3.3363047	0.83625937	3.033223485946655	-4.914700400829315	-1.8814769148826602	0.6448391812865497	74.079	2	164	1.0701665288175986	1.5333904600278077	-0.04500528970151176	2.9882181962451435	-0.46322391769838855	-3.4728506	0.89112246	3.4706610351800915	1.3968445591802225	0.4823391812865497	646-06-0	1,3-Dioxolane	C1COCO1	Organic compounds	Organoheterocyclic compounds	Dioxolanes	1,3-dioxolanes
5097	-5.6139603447065	-4.242064	0.9698749	3.917179083824157	-6.253514623641967	-2.3363355398178105	0.7225728711392835	303.49	2	164	-0.13181595906908974	1.2400803766040354	-0.771370238004557	3.1458088458196	-1.371896345530475	-4.4244666	1.0130419	3.8818989217281334	1.0576777794117853	0.568230923079169	67564-91-4	(2R,6S)-Fenpropimorph	CC(Cc1ccc(C(C)(C)C)cc1)CN1CC(C)OC(C)C1	Organic compounds	Benzenoids	Benzene and substituted derivatives	Phenylpropanes
5109	-1.8075256983779413	-3.5761929	0.8972716	3.5050069749355313	-5.420232963562012	-1.9152259886264804	0.8041491841491842	78.136	2	164	3.0853254763327804	1.3166583306235646	-0.5273817888512902	2.9776251860842415	1.7686671574570196	-3.7578526	0.8152013	3.1545658290386203	1.1349986096304112	0.6374825174825176	67-68-5	Dimethyl sulfoxide	CS(C)=O	Organic compounds	Organosulfur compounds	Sulfoxides
5269	-3.6851513547137857	-3.8771086	0.9596476	4.036765450239181	-5.96547429561615	-1.9287088453769685	0.43681075516918566	925.8259999999998	2	164	2.281378018209541	2.089420794804253	0.0010550773071769102	4.037820527546359	0.19195721919978848	-3.7269735	0.8778831	3.394704481959341	2.2395558261809367	0.3408107551691857	68259-05-2	Benzoic acid, 3,3'-[(2,5-dimethyl-1,4-phenylene)bis[iminocarbonyl(2-hydroxy-3,1-naphthalenediyl)-2,1-diazenediyl]]bis[4-methyl-, 1,1'-bis(2-chloroethyl) ester	Cc1ccc(C(=O)OCCCl)cc1N=Nc1c(O)c(C(=O)Nc2cc(C)c(NC(=O)c3cc4ccccc4c(N=Nc4cc(C(=O)OCCCl)ccc4C)c3O)cc2C)cc2ccccc12	Organic compounds	Benzenoids	Naphthalenes	Naphthalenecarboxylic acids and derivatives
5311	-3.044702245304433	-3.5366197	0.82979375	3.212326341867447	-5.208235216140747	-1.9959088742733004	0.5629932184489309	196.29	2	164	2.2481959297135923	1.7562785061979471	0.08466295887727784	3.2969893007447246	0.4919174179340926	-3.4768007	0.80105484	3.0981490224599835	1.8160974774427041	0.4410419989367358	68412-04-4	1,6-Octadiene, 7-methyl-3-methylene-, acetylated	C=CC(CCC=C(C)C)COC(C)=O	Organic compounds	Lipids and lipid-like molecules	Prenol lipids	Monoterpenoids
5406	-3.953718745144368	-3.2147408	0.7715526	2.8919666290283206	-4.613032245635987	-1.721065616607666	0.6527699739873654	136.23799999999997	2	164	1.180579514330587	1.9195575056307432	0.5212660138389681	3.4132326428672886	-0.7389779919705397	-3.474387	0.81395143	3.2728817492723463	1.6599113138247763	0.5066161278335192	68526-56-7	Alkenes, C9-?11, C10-?rich	C=CC=CCCC=CCC	Organic compounds	Hydrocarbons	Unsaturated hydrocarbons	Olefins
5556	-4.407629292466861	-4.624162	1.0362486	4.0321249723434445	-6.761983442306518	-2.729858469963074	0.7527766743060861	206.42	2	164	0.9071224812481827	0.6905895608204011	-1.4472316685914743	2.5848933037519704	0.2165329046461757	-4.4376307	0.9269667	3.5545252859592416	0.8771211356929078	0.5998354978354978	68937-96-2	Di-tert-butyl polysulfides	CC(C)(C)CSSCC(C)(C)C	Organic compounds	Organosulfur compounds	Organic disulfides	Dialkyldisulfides
5651	-3.8307943794902175	-3.9170737	0.8388319	3.306308227777481	-5.621167063713074	-2.314858835935593	0.48359395336139527	438.7180000000001	2	164	1.81139107378937	1.725111733422119	0.02101838956651363	3.3273266173439944	0.08627934716383523	-3.7816288	0.7838169	3.0731942892074575	1.8605566101825786	0.3538642236316655	70024-69-0	Benzenesulfonic acid, mono-C16-24-alkyl derivs., calcium salts	CCCCCCCCCCCCCCCCCC(CC)c1ccc(S(=O)(=O)[O-])cc1.CCCCCCCCCCCCCCCCCC(CC)c1ccc(S(=O)(=O)[O-])cc1.[Ca+2]	Organic compounds	Benzenoids	Benzene and substituted derivatives	Benzenesulfonic acids and derivatives
5806	-4.354256343191464	-5.087843	0.9888112	3.821197837591171	-7.039544832706452	-3.2183469951152808	0.4762092074592075	241.364	2	164	1.0284161513716101	0.29482956898058016	-1.6568723381433774	2.164325499447793	0.7335865980927156	-4.9163485	0.9117605	3.6572340250015256	0.4663240266303019	0.35745920745920745	7287-19-6	Prometryn	CSc1nc(NC(C)C)nc(NC(C)C)n1	Organic compounds	Organoheterocyclic compounds	Triazines	1,3,5-triazines
5926	-2.893189396088446	-4.312004	0.9742095	3.65041309595108	-6.1641274213790895	-2.5137143254280097	0.5406896551724139	174.204	2	164	2.3478687267874654	0.9290540364908915	-0.9230692985031783	2.727343797447902	1.4188146932670227	-3.7586405	0.96821684	3.9103353738784783	1.4824175871374479	0.41655172413793107	74-79-3	L-Arginine	N=C(N)NCCCC(N)C(=O)O	Organic compounds	Organic acids and derivatives	Carboxylic acids and derivatives	Amino acids, peptides, and analogues
5997	-3.515195254005109	-3.2830172	0.8728197	3.297257032990455	-4.888365340232849	-1.5911083072423946	0.6075092023001047	1134.9870000000014	2	164	2.539795633197515	2.7719737190905525	1.1666255469697748	4.463882579960229	-0.232178095496808	-3.4796133	0.9124321	3.6785362482070925	2.5753775903621947	0.4519536467445492	7585-39-9	beta-Cyclodextrin	OCC1OC2OC3C(CO)OC(OC4C(CO)OC(OC5C(CO)OC(OC6C(CO)OC(OC7C(CO)OC(OC8C(CO)OC(OC1C(O)C2O)C(O)C8O)C(O)C7O)C(O)C6O)C(O)C5O)C(O)C4O)C(O)C3O	Organic compounds	Organic oxygen compounds	Organooxygen compounds	Carbohydrates and carbohydrate conjugates
6008	-4.719440554419547	-5.0813994	1.0610622	4.099527114629745	-7.2430098295211796	-3.1434827148914346	0.6025461214802028	189.324	2	164	0.5577651171611974	0.195806207316792	-1.9658041579404348	2.13372295668931	0.3619588863458336	-5.077679	0.94715685	3.819835847616195	0.19952649909647732	0.4634156866975941	759-94-4	EPTC	CCCN(CCC)C(=O)SCC	Organic compounds	Organosulfur compounds	Thiocarbonyl compounds	Thiocarbamic acid derivatives
6059	-4.649987162194547	-4.950042	0.9974413	3.8767772912979104	-7.012564539909363	-3.1357872486114524	0.5261179602780722	293.798	2	164	0.818061672854244	0.5180070687652727	-1.5445157048605718	2.3322615864373386	0.3000546087405116	-4.821586	0.9447464	3.8168894529342645	0.646462713702611	0.40084323500334695	76738-62-0	Paclobutrazol	CC(C)(C)C(O)C(Cc1ccc(Cl)cc1)n1cncn1	Organic compounds	Benzenoids	Benzene and substituted derivatives	Phenethylamines
6070	-4.899005848301739	-3.3815253	0.8159789	3.1962334543466566	-5.044761157035827	-1.8485277026891709	0.7597622382286248	287.432	2	164	0.5595292684880734	2.077009845117541	0.41377395975398495	3.6100074141006413	-1.5174805702103082	-3.3710566	0.8470622	3.1433296263217922	2.0874785634549196	0.6042066826730692	76855-69-1	3-(1-{[tert-Butyl(dimethyl)silyl]oxy}ethyl)-4-hydroxy-2,3-dihydroazet-2-yl acetate	CC(=O)OC1NC(=O)C1C(C)O[Si](C)(C)C(C)(C)C	Organic compounds	Organoheterocyclic compounds	Lactams	Beta lactams
6112	-5.875449972599685	-4.596798	1.1127512	4.471688812971115	-6.945969223976135	-2.474280411005021	0.5025227886867232	461.77600000000007	2	164	-0.2110186151281448	1.0676334262439306	-1.2815378665045951	3.1901509464665194	-1.2786520294844506	-4.50548	0.9686554	3.7447299003601073	1.1589515318065198	0.37109421725815167	77501-63-4	Lactofen	CCOC(=O)C(C)OC(=O)c1cc(Oc2ccc(C(F)(F)F)cc2Cl)ccc1[N+](=O)[O-]	Organic compounds	Benzenoids	Benzene and substituted derivatives	Diphenylethers
6285	-3.096867608689041	-3.3413393	0.95211166	3.790008535981178	-5.222546088695526	-1.4325375527143482	0.5741830065359478	75.111	2	164	1.7788359353653365	1.5343641890485717	-0.34684254464114844	3.443165991340029	0.24447174105766312	-3.3157926	0.8276557	3.1360750824213026	1.5599109880851316	0.4409803921568628	78-96-6	1-Amino-2-propanol	CC(O)CN	Organic compounds	Organic nitrogen compounds	Organonitrogen compounds	Amines
6290	-5.621218441382216	-3.44888	0.8990229	3.490092614293097	-5.214619410037995	-1.7245267957448978	0.594047619047619	71.079	2	164	-0.769477132231182	1.4028613492045565	-0.3628781008869606	3.127214513406136	-2.1723384841831193	-3.7858036	0.8572176	3.3971011519432066	1.0659377343397616	0.4654761904761905	79-06-1	Acrylamide	C=CC(N)=O	Organic compounds	Organic acids and derivatives	Carboxylic acids and derivatives	Acrylic acids and derivatives
6357	-3.546619138492942	-3.787765	0.84181774	3.444109430909154	-5.451855421066284	-2.0077459901571304	0.5748692810457516	302.5019999999999	2	164	1.9341091118545288	1.6929632427262946	0.028872829281186615	3.4729822601903404	0.2411458875995871	-3.7946703	0.7925218	3.108935606479644	1.6860579260381525	0.44986928104575163	8007-24-7	Cashew nutshell liquid (CNSL)	CCCCCCC=CCCCCCCCc1cccc(O)c1	Organic compounds	Benzenoids	Phenols	1-hydroxy-4-unsubstituted benzenoids
6389	-4.37251412958861	-4.0856156	0.91067964	3.508549290895462	-5.917629837989807	-2.4090805470943453	0.5443157894736842	270.372	2	164	1.0594475840303403	1.3463460869162	-0.4856681243708569	3.0228811665246047	-0.28689849467039696	-4.2747545	0.8947064	3.537173324823379	1.1572071860609698	0.4109824561403509	80-43-3	Dicumyl peroxide	CC(C)(OOC(C)(C)c1ccccc1)c1ccccc1	Organic compounds	Benzenoids	Benzene and substituted derivatives	Phenylpropanes
6463	-3.8160006413532472	-4.251282	1.0325161	4.024134659767151	-6.229235279560089	-2.205100619792938	0.5142105263157895	122.17099999999998	2	164	1.2709674873466283	0.8356859130372045	-1.1422671508602134	2.8818675089069377	0.43528157376516097	-4.189329	0.9077703	3.5868874073028554	0.8976389779158824	0.3626315789473684	823-40-5	2,6-Toluenediamine	Cc1c(N)cccc1N	Organic compounds	Benzenoids	Benzene and substituted derivatives	Toluenes
6532	-3.945843390403792	-4.199301	0.9804465	3.929254102706908	-6.238390517234802	-2.3091364145278943	0.652860682761015	242.061	2	164	1.4380814327051266	1.184624058571366	-0.8544656941258839	3.074788408581024	0.253457375587419	-4.347647	0.93760055	3.7358310580253598	1.0362776300534942	0.5133257990400848	84087-01-4	Quinclorac	O=C(O)c1c(Cl)ccc2cc(Cl)cnc12	Organic compounds	Organoheterocyclic compounds	Quinolines and derivatives	Quinoline carboxylic acids
6583	-3.5212431021364066	-3.6168015	0.81134415	3.172355815768242	-5.163813662528992	-1.99145784676075	0.2351785714285714	278.348	2	164	1.923345003003284	1.8277866064280497	0.28077444261069856	3.4531302583789403	0.095558398184028	-3.6765306	0.7463739	2.918459528684616	1.7680574909985198	0.15714285714285714	84-74-2	Dibutyl phthalate	CCCCOC(=O)c1ccccc1C(=O)OCCCC	Organic compounds	Benzenoids	Benzene and substituted derivatives	Benzoic acids and derivatives
6616	-6.095710544678707	-4.217427	0.99934787	3.8758874595165236	-6.224846875667572	-2.348959416151048	0.7408888888888889	184.242	2	164	-0.8303219053051994	1.0479618589658015	-0.9594582362940642	2.9164292232224596	-1.8782837677927207	-4.3316946	1.0907655	4.238665884733199	0.9336940433748739	0.5888888888888889	85-00-7	Diquat dibromide	[Br-].[Br-].c1cc[n+]2c(c1)-c1cccc[n+]1CC2	Organic compounds	Organoheterocyclic compounds	Pyridines and derivatives	Pyridinium derivatives
6664	-2.7245371357653294	-3.661558	0.88984776	3.5226543813943856	-5.396927785873413	-1.8742734044790277	0.6248868778280542	148.11699999999996	2	164	2.4460677713884724	1.5090469945717773	-0.22632287871961138	3.296331502674774	0.9370207770612087	-3.360432	0.78851944	3.1111856132745723	1.8101729976346295	0.4915535444947209	85-44-9	Phthalic anhydride	O=C1OC(=O)c2ccccc21	Organic compounds	Organoheterocyclic compounds	Benzofurans	Benzofuranones
6745	-2.9904702703551678	-4.57009	0.9461715	3.515250289440155	-6.351113390922547	-2.8358631014823916	0.7637573271679858	275.4	2	164	2.449493665565737	0.8698741123358616	-0.9111494550016417	2.6041008344385133	1.5796195466919514	-4.39221	0.9235164	3.8372188031673424	1.0477539272210712	0.6044566278672865	865318-97-4	Ametoctradin	CCCCCCCCc1c(CC)nc2ncnn2c1N	Organic compounds	Organoheterocyclic compounds	Triazolopyrimidines
6781	-4.775520466257761	-4.0954037	0.9635965	4.031613433361052	-6.118243324756622	-2.08662989139557	0.712582123483181	406.3420000000001	2	164	0.8333712475910094	1.5134880491479497	-0.509351610907852	3.5222618224532	-0.6801167949931122	-4.2118926	0.88403106	3.6190573453903183	1.3969991087267408	0.5647560365266592	874195-61-6	2?-[(4,6-Dimethoxy-1,3,5-triazin-2-yl)carbonyl]-1,1,6?-trifluoro-N-methylmethanesulfonanilide	COc1nc(OC)nc(C(=O)c2cccc(F)c2N(C)S(=O)(=O)C(F)F)n1	Organic compounds	Organic oxygen compounds	Organooxygen compounds	Carbonyl compounds
6809	-3.335388869734558	-5.575582	1.2526014	4.665815931558609	-7.911847066879273	-3.2460311353206635	0.598358395989975	197.448	2	164	1.9600638692832424	-0.28012930468812147	-2.6163943278614723	2.049421603697137	2.2401931577007446	-4.4661317	1.0613964	4.094564855098724	0.8293210326933331	0.4300250626566416	88-06-2	2,4,6-Trichlorophenol	Oc1c(Cl)cc(Cl)cc1Cl	Organic compounds	Benzenoids	Phenols	Halophenols
6857	-3.592652708719028	-3.85958	1.0073909	3.8283030599355676	-5.851803541183472	-2.023500481247904	0.6186963725929243	264.284	2	164	1.8294181626153045	1.5624908448408674	-0.4297326698491392	3.3985703900864284	0.26692733125899926	-3.7556362	0.9386966	3.6289695858955384	1.6664346543824882	0.4906963725929243	894-86-0	[2,2'-Bi-1H-indole]-3,3'-diol, disodium salt	[Na+].[Na+].[O-]c1c(-c2[nH]c3ccccc3c2[O-])[nH]c2ccccc12	Organic compounds	Organoheterocyclic compounds	Indoles and derivatives	Indoles
7280	-3.920861695826056	-4.436448	1.0023464	3.9660881519317623	-6.483507370948791	-2.517419219017029	0.7042857142857144	167.218	2	164	1.3024213289510849	0.7868349263094313	-1.2602243461716505	2.705863805760112	0.5155864014029481	-3.9453053	0.8846298	3.4227531492710104	1.2779776796772453	0.5585714285714285	94317-64-3	N-Butylphosphorothioic triamide	CCCCNP(N)(N)=S	Organic compounds	Organic acids and derivatives	Organic thiophosphoric acids and derivatives
7307	-4.6874393457595085	-5.0774484	1.2178595	4.560059541463849	-7.637114262580871	-3.077054721117022	0.48116194853036953	249.093	2	164	0.7089221774249757	0.31891317388970014	-2.240752739396387	2.3193068020674623	0.3900090223130013	-4.5580783	1.0747446	4.398242771625517	0.8382832430114496	0.3093355767039977	94-82-6	2,4-Dichlorophenoxybutyric acid	O=C(O)CCCOc1ccc(Cl)cc1Cl	Organic compounds	Benzenoids	Benzene and substituted derivatives	Halobenzenes
7316	-6.937653799619807	-5.4235787	1.07532	4.154258412122726	-7.538223326206207	-3.3839649140834815	0.7437636431266272	269.3279999999999	2	164	-1.5073722935407625	0.006702754306200424	-2.107941820127163	2.046316591995563	-1.5140750604535471	-5.262248	1.1925073	4.956444525718689	0.1680334649558433	0.5917636431266272	950-10-7	Mephosfolan	CCOP(=O)(N=C1SCC(C)S1)OCC	Organic compounds	Organic acids and derivatives	Organic phosphoric acids and derivatives	Phosphate esters
7319	-3.2550852967824326	-3.9546857	0.9255783	3.5738295078277575	-5.76848691701889	-2.194657409191133	0.7283928885759549	119.127	2	164	1.8209249082106236	1.121324505748258	-0.692476712025834	2.8813527958019236	0.6996003912363662	-3.9135904	0.91739696	3.742829516530036	1.1624197800420806	0.5689841314160733	95-14-7	1,2,3-Benzotriazole	c1ccc2[nH]nnc2c1	Organic compounds	Organoheterocyclic compounds	Benzotriazoles
7324	-3.8826365909349647	-4.618166	1.0351962	4.246051055192945	-6.949560976028442	-2.7035099208354967	0.5623088023088023	238.38100000000003	2	164	1.4946350463581024	0.7591056644413697	-1.572289338735375	2.6737617164575704	0.7355293789136681	-4.289163	0.88005626	3.2706760108470907	1.088108513226854	0.4032467532467533	95-31-8	N-tert-Butyl-2-benzothiazolesulfenamide	CC(C)(C)NSc1nc2ccccc2s1	Organic compounds	Organoheterocyclic compounds	Benzothiazoles
7369	-3.278796165736668	-5.5795197	1.3389188	5.539719671010969	-8.467635583877563	-2.927915912866594	0.5612698412698413	197.448	2	164	2.016656573281132	-0.28406701739387463	-3.1721828448597624	2.3675368261512064	2.300723582951076	-4.588165	1.1390814	4.532893806695938	0.7072879205824896	0.41	95-95-4	2,4,5-Trichlorophenol	Oc1cc(Cl)c(Cl)cc1Cl	Organic compounds	Benzenoids	Phenols	Halophenols
7454	-3.964351364322437	-3.5529954	0.83723116	3.1830063462257385	-5.1691814184188845	-1.986175072193146	0.41593732193732197	142.19799999999998	2	164	1.1885421238077938	1.599898022691824	-0.016287930288653798	3.1667184159370847	-0.41135592097832063	-3.6835425	0.80918837	3.195997858047485	1.4693509895587296	0.3196410256410257	97-86-9	Isobutyl methacrylate	C=C(C)C(=O)OCC(C)C	Organic compounds	Organic acids and derivatives	Carboxylic acids and derivatives	Carboxylic acid derivatives
7465	-4.056049808395926	-4.3764143	0.99971586	3.855769997835159	-6.392357409000397	-2.536587411165238	0.6803571428571429	96.08499999999998	2	164	0.9266057860812487	0.6062412813384003	-1.409701814523222	2.446068183311937	0.3203644906153045	-3.9714804	0.904637	3.6803562283515934	1.0111752372745093	0.5375	98-01-1	Furfural	O=Cc1ccco1	Organic compounds	Organic oxygen compounds	Organooxygen compounds	Carbonyl compounds
7516	-3.4211532677646805	-5.260458	1.0803523	4.411768877506256	-7.513492512702942	-3.101723635196686	0.6645749055296912	588.9720000000001	2	164	2.3489413809535917	0.5096366422762774	-1.7433978639846694	2.668371013521586	1.8393047247890304	-4.926784	1.0533812	4.157088434696196	0.84331059685649	0.5267971277519135	991-84-4	4-{[4,6-Bis(octylsulfanyl)-1,3,5-triazin-2-yl]amino}-2,6-di-tert-butylphenol	CCCCCCCCSc1nc(Nc2cc(C(C)(C)C)c(O)c(C(C)(C)C)c2)nc(SCCCCCCCC)n1	Organic compounds	Benzenoids	Benzene and substituted derivatives	Phenylpropanes
7544	-3.256118130139618	-3.8176699	0.89583206	3.5258287429809565	-5.616049492359162	-2.0902207493782052	0.4514285714285714	134.22199999999998	2	164	1.8717055756749756	1.3101538355914704	-0.4882257865445681	3.0376029564363884	0.5615517383296202	-3.780603	0.79886883	3.0517964422702786	1.3472207604965039	0.3461654135338346	99-87-6	p-Cymene	Cc1ccc(C(C)C)cc1	Organic compounds	Lipids and lipid-like molecules	Prenol lipids	Monoterpenoids
8251	-6.161190891459249	-4.2534933	0.9670057	3.9062069416046143	-6.44051730632782	-2.5343103647232055	0.7739839910754454	401.4160000000001	2	164	-0.5575962124626785	1.3501013810625087	-0.8369226273312492	3.0692843142733652	-1.907697582438253	-4.2693753	0.9963014	3.834549570083617	1.3342193596096747	0.6174622519450106	NOCAS_47366	SAR115740	O=C(Nc1ccc2[nH]ccc2c1)c1cc2cc(F)ccc2n1Cc1cccc(F)c1	Organic compounds	Organoheterocyclic compounds	Indoles and derivatives	Indolecarboxylic acids and derivatives
8253	-4.750971314617458	-4.8049026	1.1058002	4.496664679050445	-7.135598969459534	-2.6389342904090882	0.754157785474616	604.5340000000003	2	164	1.0304494167119125	0.9765181799731096	-1.3541782381301635	3.1424864409202824	0.05393123894089147	-4.8091574	1.0387145	4.296994179487227	0.9722633655296546	0.5965306668305481	NOCAS_47379	SSR126768	CCN(Cc1cccnc1)C(=O)c1cccc(Cl)c1C1(C)C(=O)N(Cc2ccc(OC)cc2OC)c2ccc(Cl)cc21	Organic compounds	Benzenoids	Benzene and substituted derivatives	Methoxybenzenes
8305	-5.254408643416228	-5.1391053	1.1393005	4.4839274942874905	-7.4038437604904175	-2.919916266202927	0.6568453388721135	355.202	2	164	0.2960667590352639	0.4113700784772136	-1.853368358038926	2.6305591362485647	-0.11530332343942096	-4.999344	1.0967046	4.106293672323227	0.5511315245363179	0.4335097166031182	NOCAS_57871	CP-087421	NC(=O)n1c(O)c(C(=O)c2ccc(Cl)s2)c2cc(Cl)ccc21	Organic compounds	Organoheterocyclic compounds	Indoles and derivatives	Indolecarboxylic acids and derivatives
8306	-5.24629261066117	-5.0462294	1.1314441	4.484813624620438	-7.465767574310303	-2.9809539496898654	0.7170136741565313	356.737	2	164	0.3060555451097207	0.5061188080248458	-1.9134194185394122	2.5713942060810253	-0.20006324817337706	-4.925114	1.1243075	4.36127198934555	0.6272340085077874	0.4821117133722176	NOCAS_57872	CP-449122	NC(=O)n1c(O)c(C(=O)c2ccc(F)s2)c2cc(F)c(Cl)cc21	Organic compounds	Organoheterocyclic compounds	Indoles and derivatives	Indolecarboxylic acids and derivatives
8887	-3.337891684358455	-4.751089	1.0062197	3.8517623960971825	-6.764771795272827	-2.9130093991756443	0.6907867494824017	228.4079999999999	2	164	2.02081962666461	0.6076222131831753	-1.4060604842497617	2.445701911847421	1.4131974117108808	-4.43608	0.9355071	3.6786256551742524	0.9226313502076127	0.5384057971014493	NOCAS_dicyclopentyldimethoxysilane	dicyclopentyldimethoxysilane	CO[Si](OC)(C1CCCC1)C1CCCC1	Organic compounds	Organometallic compounds	Organometalloid compounds	Organosilicon compounds
10156	-9.843374737943044	-8.046113	1.7832445	7.1091146588325485	-11.73851191997528	-4.629397261142732	0.27104272539055146	425.3090000000001	2	164	-4.214670164989235	-2.4174084568409024	-6.109807347021471	0.9993073118110776	-1.7972617237218529	-7.490126	1.7076411	6.662851905822753	-1.8614215472840632	0.17580463015245623	35822-46-9	1,2,3,4,6,7,8-Heptachlorodibenzodioxin	Clc1cc2c(c(Cl)c1Cl)Oc1c(Cl)c(Cl)c(Cl)c(Cl)c1O2	Organic compounds	Organoheterocyclic compounds	Benzodioxins	Benzo-p-dioxins
10167	-10.08957505421841	-7.828081	1.9177064	7.280924344062803	-11.677821016311645	-4.396896672248842	0.4595421245421246	374.8650000000001	2	164	-4.515700160653214	-2.2542062355643315	-6.10394612274645	1.176978221316353	-2.261493923236964	-7.6251745	1.784865	7.21211355328559	-2.0512996176965763	0.3495421245421245	60851-34-5	2,3,4,6,7,8-Hexachlorodibenzofuran	Clc1cc2c(oc3c(Cl)c(Cl)c(Cl)cc32)c(Cl)c1Cl	Organic compounds	Organoheterocyclic compounds	Benzofurans	Dibenzofurans
10180	-6.550186634895622	-7.1221905	1.6509997	6.832106763124461	-10.758156991004943	-3.926050227880482	0.4464713958810068	360.88200000000006	2	164	-0.9928214139489605	-1.5648252356373762	-5.200791770058282	1.6313149930661799	0.5720038405682448	-6.895334	1.6678417	6.741789573431012	-1.3379685343153351	0.3231986686082796	52663-72-6	2,3',4,4',5,5'-Hexachlorobiphenyl	Clc1cc(Cl)c(-c2cc(Cl)c(Cl)c(Cl)c2)cc1Cl	Organic compounds	Benzenoids	Benzene and substituted derivatives	Biphenyls and derivatives
10181	-6.589777890701679	-7.3274207	1.7436104	6.714958339929577	-10.723407077789306	-4.008448737859728	0.39017925247902363	395.3270000000001	2	164	-0.9928214139489605	-1.7304642414137323	-5.126450601036587	1.5885077388929905	0.7376428208156547	-7.1700683	1.7509773	7.133236134052277	-1.573111810032128	0.28395915678524375	39635-31-9	2,3,3',4,4',5,5'-Heptachlorobiphenyl	Clc1cc(-c2cc(Cl)c(Cl)c(Cl)c2Cl)cc(Cl)c1Cl	Organic compounds	Benzenoids	Benzene and substituted derivatives	Biphenyls and derivatives
20010	-2.987599913605883	-4.163661	0.95329064	3.699312943220138	-6.099401319026947	-2.4000883758068094	0.7561742424242424	128.131	2	164	2.120054302010573	0.943993199764535	-0.9917471034104915	2.7075658398096465	1.1760610895069101	-3.8315425	0.83832175	3.2656556129455563	1.2761117430749975	0.5756547619047618	77-71-4 ,NOCAS_sodium 4,4-dimethyl-2,5-dioxoimidazolid	5,5-Dimethylhydantoin ,sodium 4,4-dimethyl-2,5-dioxoimidazolidin-1-ide		Organic compounds	Organoheterocyclic compounds	Azolidines	Imidazolidines
20020	-3.694904116545543	-3.434686	0.8871364	3.5484920591115947	-5.112249374389648	-1.5637573152780537	0.2916666666666667	300.4829999999999	2	164	1.7829157900260357	2.0431339664179444	0.36557053218193053	3.914062591293525	-0.2602181710346789	-3.4118688	0.81802064	3.140248784422874	2.065951083052799	0.23333333333333334	3159-62-4 ,7620-77-1	Octadecanoic acid, 12-hydroxy-, calcium salt (2:1) ,Octadecanoic acid, 12-hydroxy-, monolithium salt		Organic compounds	Lipids and lipid-like molecules	Fatty Acyls	Fatty acids and conjugates
20032	-4.88968233122719	-4.7568808	1.0557132	4.007381761074065	-6.8224855899810795	-2.8151038289070143	0.6250668449197861	121.23	2	164	0.19392777393512028	0.32672936749600284	-1.7388754848187689	2.2685062762552963	-0.1328015710343191	-4.737493	0.99223405	4.0777652323246	0.3461170770308497	0.4714052287581699	128-03-0 ,128-04-1 ,137-30-4 ,14484-64-1	Potassium dimethyldithiocarbamate ,Sodium dimethyldithiocarbamate ,Ziram ,Ferbam		Organic compounds	Organosulfur compounds
20033	-4.239430258896326	-3.8743072	0.8945654	3.4665222227573387	-5.599771320819855	-2.133249098062516	0.5614891304347827	123.155	2	164	0.8510217896647385	1.2161449105554045	-0.5093192722587899	2.957202950498549	-0.3651231032871953	-3.9760468	0.83500016	3.1919830203056327	1.1144052447784485	0.42779347826086955	134-29-2 ,90-04-0	2-Methoxyaniline hydrochloride ,2-Anisidine		Organic compounds	Benzenoids	Phenol ethers	Aminophenyl ethers
20037	-4.145126022417709	-4.9303803	1.1085258	4.216900122165679	-6.947923684120179	-2.731023561954499	0.6871212121212121	59.093	2	164	0.6264100161382502	-0.1588442990879304	-2.1763876455642195	2.04051247660146	0.7852543219731603	-4.700835	1.0809641	4.110762751102447	0.07070079805452334	0.5371212121212121	1762-95-4 ,333-20-0 ,540-72-7	Thiocyanic acid, ammonium salt ,Potassium thiocyanate ,Sodium thiocyanate		Organic compounds	Organosulfur compounds	Thiocyanates
20041	-3.215741938667524	-3.6940038	0.92686963	3.6569608867168415	-5.54700767993927	-1.8900467932224285	0.4836601307189543	116.208	2	164	1.8494940881497959	1.3712322174973222	-0.48177165312194997	3.1751892335948915	0.4782618817517874	-3.552253	0.7750925	3.0418252050876617	1.512983038226732	0.36058320764203117	124-09-4 ,3323-53-3	1,6-Hexanediamine ,Hexanedioic acid, compd. with 1,6-hexanediamine (1:1)		Organic compounds	Organic nitrogen compounds	Organonitrogen compounds	Amines
20055	-4.831421425193069	-5.116555	1.1025643	4.3473059892654415	-7.337263596057892	-2.9899576067924505	0.40539858886633084	221.039	2	164	0.5130474819331552	0.22791369241809645	-1.992794688931668	2.354511300333774	0.2851337887351537	-4.706127	1.0285238	4.133061116933822	0.638341742690956	0.27967986314760507	2008-39-1 ,5742-17-6 ,94-75-7	2,4-D dimethylamine salt ,2,4-D, isopropylamine salt ,2,4-Dichlorophenoxyacetic acid		Organic compounds	Benzenoids	Benzene and substituted derivatives	Phenoxyacetic acid derivatives
20058	-3.690864064118227	-3.6186244	0.93219644	3.6961360305547717	-5.563156986236573	-1.867020955681801	0.5507142857142857	62.02400000000001	2	164	1.1016957068432238	1.1739353140951923	-0.7705972152751215	2.92553881527965	-0.07223961534198198	-4.0167155	0.9346201	3.728812277317046	0.7758442328652867	0.4257142857142857	11097-59-9 ,1633-05-2 ,298-14-6 ,471-34-1 ,513-78-0 ,513-79-1 ,534-16-7 ,584-08-7 ,83897-84-1	Aluminate (Al(OH)63-), (OC-6-11)-, magnesium carbonate hydroxide (2:6:1:4) ,Carbonic acid, strontium salt (1:1) ,Potassium bicarbonate ,Calcium carbonate ,Carbonic acid, cadmium salt (1:1) ,Cobalt(II) carbonate ,Silver(I) carbonate ,Potassium carbonate ,calcium magnesium(2+) carbonate oxidandiide		Organic compounds	Organic acids and derivatives	Organic carbonic acids and derivatives	Organic carbonic acids
42	-3.540400168990391	-3.7170527	0.8887351	3.380586445331573	-5.406491041183472	-2.0259045958518986	0.5	106.16799999999996	3	167	1.4855934671748767	1.308940925067028	-0.38049740501820395	3.000089040313369	0.17665252914498497	-3.6918454	0.82977456	3.183403539657592	1.334148216908938	0.39473684210526316	100-41-4	Ethylbenzene	CCc1ccccc1	Organic compounds	Benzenoids	Benzene and substituted derivatives
76	-4.303861184235002	-4.2061067	0.91713583	3.6207115173339837	-5.948215222358703	-2.3275037050247196	0.510966810966811	434.81800000000015	3	167	1.3344463298795015	1.4322008678061693	-0.30990770824419983	3.3108038090897836	-0.09775452148475772	-4.269352	0.90002275	3.8030239820480336	1.368955549478894	0.403030303030303	100784-20-1	Halosulfuron-methyl	COC(=O)c1c(Cl)nn(C)c1S(=O)(=O)NC(=O)Nc1nc(OC)cc(OC)n1	Organic compounds	Organic nitrogen compounds	Organonitrogen compounds	Sulfonylureas
100	-5.031211310968855	-4.560246	0.9826436	3.7375233650207513	-6.419824063777924	-2.6823006987571723	0.6525729442970822	267.159	3	167	0.39555849822384653	0.8665238050328732	-0.993054254585222	2.744469110435529	-0.47096532021568116	-4.524676	1.0086536	3.907339590787887	0.9020939602809974	0.49077807250221045	101-14-4	4,4'-Methylenebis(2-chloroaniline)	Nc1ccc(Cc2ccc(N)c(Cl)c2)cc1Cl	Organic compounds	Benzenoids	Benzene and substituted derivatives	Diphenylmethanes
158	-5.598512822815968	-4.1531873	0.9868305	4.030221384763716	-6.1376996517181395	-2.1074782669544234	0.6984726867335562	220.36	3	167	-0.25538005911468387	1.1899454680822594	-0.7945668880168557	3.2356544967468603	-1.4453255478831064	-4.1645265	0.8793782	3.447978889942169	1.1786063169368342	0.5484726867335562	101-96-2	N,N'-Bis(1-methylpropyl)-1,4-benzenediamine	CCC(C)Nc1ccc(NC(C)CC)cc1	Organic compounds	Organic nitrogen compounds	Organonitrogen compounds	Amines
196	-5.190900313452792	-3.6902387	0.873884	3.3171227693557737	-5.373741698265076	-2.056618928909302	0.845	65.095	3	167	-0.37735268211660694	1.1233089072888187	-0.5601940669288911	2.7569287024268827	-1.5006615992346521	-3.7750819	0.8324481	3.1108431994915	1.0384657701187454	0.67	102-54-5	Ferrocene	[Fe+2].c1cccc1.c1cccc1	Organic compounds	Hydrocarbons	Aromatic hydrocarbons
231	-3.855693291526501	-3.7661233	0.89229995	3.5679301440715787	-5.637086176872254	-2.069156032800675	0.6063203463203463	162.188	3	167	1.3543254268654417	1.4438954381022377	-0.42706745848031086	3.140862685591268	-0.08956999669617893	-4.0606585	0.90311015	3.493619132041931	1.14936025511813	0.47904761904761906	103-26-4	Methyl cinnamate	COC(=O)C=Cc1ccccc1	Organic compounds	Phenylpropanoids and polyketides	Cinnamic acids and derivatives	Cinnamic acid esters
233	-4.707148832380966	-3.7898512	0.9393	3.758437296748161	-5.584335494041443	-1.8258981972932817	0.6287581699346405	182.22600000000003	3	167	0.5534615098001658	1.47075916829418	-0.32372515186031076	3.43471214488785	-0.9172976437212981	-3.9869251	0.8659475	3.3758982121944423	1.273685224885999	0.4899346405228758	103-33-3	Azobenzene	c1ccc(N=Nc2ccccc2)cc1	Organic compounds	Organoheterocyclic compounds	Azobenzenes
331	-2.982484052937826	-3.3825214	0.89428073	3.5637171417474742	-5.175633025169373	-1.6119158834218985	0.5098809523809524	116.116	3	167	2.082408013768411	1.6823706892885315	-0.11074095846313564	3.4529761832843384	0.40003733797709096	-3.5140834	0.83509	3.2453618049621578	1.5508086638891114	0.3898809523809524	105-45-3	Methyl acetoacetate	COC(=O)CC(C)=O	Organic compounds	Organic acids and derivatives	Keto acids and derivatives	Beta-keto acids and derivatives
403	-3.841610622261903	-3.594953	0.8811955	3.4985448509454726	-5.305577051639557	-1.8070322006940844	0.5018186462324393	128.17099999999996	3	167	1.2661791504662192	1.5128366912292628	-0.19778727891143497	3.300757572034038	-0.2466575621117566	-3.6326835	0.8274307	3.074414074420928	1.4751062519824172	0.39515197956577264	106-63-8	Isobutyl acrylate	C=CC(=O)OCC(C)C	Organic compounds	Organic acids and derivatives	Carboxylic acids and derivatives	Acrylic acids and derivatives
419	-3.096260891544424	-3.7424917	0.9317705	3.6592436730861637	-5.559673440456391	-1.900429767370227	0.6323232323232323	122.993	3	167	1.9936195032455233	1.3473886752096385	-0.46979304566644314	3.1894506274197205	0.6462308305625095	-3.8030806	0.8396199	3.4459473699331284	1.2867998475800142	0.498989898989899	106-94-5	1-Bromopropane	CCCBr	Organic compounds	Organohalogen compounds	Organobromides
478	-2.638083967104736	-3.4602287	0.8899283	3.473318883776664	-5.193878483772278	-1.7205595999956136	0.563137076052677	90.122	3	167	2.316746853977748	1.4946021465839432	-0.23904766268979447	3.23427122108687	0.8221447144595952	-3.2828577	0.8299558	3.357467749714851	1.6719731548286072	0.44549001722914766	107-98-2	1-Methoxy-2-propanol	COCC(C)O	Organic compounds	Organic oxygen compounds	Organooxygen compounds	Alcohols and polyols
505	-4.399248461207278	-3.7462773	0.92706215	3.427352517843246	-5.541645634174347	-2.1142931163311007	0.7619613229907347	176.212	3	167	0.846787019238369	1.4997581389109889	-0.2956101537287	3.131742364114546	-0.6529711289013695	-3.7974458	0.95760936	3.748177090287209	1.4485897028891577	0.5994613229907347	108-62-3	Metaldehyde acetaldehyde tetramer	CC1OC(C)OC(C)OC(C)O1	Organic compounds	Organic oxygen compounds	Organooxygen compounds	Ethers
529	-4.953208833608379	-4.4817324	0.95320106	3.7657831609249106	-6.340201449394226	-2.5744182884693156	0.625	110.18099999999995	3	167	0.08889787609266539	0.5603743496866384	-1.2980947396931821	2.4676884212317285	-0.47147646513914054	-4.4952683	0.9808887	3.700541764497757	0.5468383407634491	0.4892857142857142	108-98-5	Benzenethiol	Sc1ccccc1	Organic compounds	Benzenoids	Thiophenols
6502	-5.488323655361572	-4.828565	1.0138447	3.999033784866333	-6.829539978504181	-2.830506193637848	0.6321680007534813	326.22700000000003	3	167	0.025196246976504473	0.6849547732857056	-1.3160200761661045	2.6830137087002286	-0.6597585346645509	-4.748837	1.0701462	4.105915063619611	0.7646828906903622	0.4329740066488387	83657-24-3	Diniconazole	CC(C)(C)C(O)C(=Cc1ccc(Cl)cc1Cl)n1cncn1	Organic compounds	Phenylpropanoids and polyketides	Cinnamyl alcohols
613	-3.4814813512917446	-3.484354	0.88222617	3.50021758377552	-5.270045387744903	-1.7698278039693833	0.37773809523809526	90.122	3	167	1.473349469790739	1.4704768147751623	-0.31521456666241987	3.1850030171131003	0.002872667873294432	-3.3225083	0.8023983	3.0626998364925377	1.6323224759343955	0.28250000000000003	110-80-5	2-Ethoxyethanol	CCOCCO	Organic compounds	Organic oxygen compounds	Organooxygen compounds	Ethers
617	-3.198277713695367	-3.6310267	0.92670524	3.6632827699184416	-5.409373760223389	-1.7460909903049473	0.7152625152625153	90.078	3	167	1.7563410212874109	1.3235919799076057	-0.45475502524061107	3.20852774467783	0.43274903114716246	-3.7942436	0.9341681	3.6568128049373616	1.1603751775192084	0.5460317460317461	110-88-3	1,3,5-Trioxane	C1OCOCO1	Organic compounds	Organoheterocyclic compounds	Trioxanes
639	-3.2542691517745954	-3.601268	0.931472	3.7954979181289668	-5.592525351047516	-1.7970274329185487	0.4117399267399267	132.159	3	167	1.8668275920627515	1.5198287072790533	-0.47142860721016894	3.324069310918798	0.34699890128021416	-3.5657916	0.8225836	3.260000002384185	1.5553051369507516	0.3034065934065934	111-15-9	Ethylene glycol monoethyl ether acetate	CCOCCOC(C)=O	Organic compounds	Organic acids and derivatives	Carboxylic acids and derivatives	Carboxylic acid derivatives
640	-3.305668294938008	-3.9043384	0.9654838	3.6175205945968627	-5.778145539760589	-2.1606249451637267	0.5609548167092925	178.209	3	167	1.9452613382737185	1.346591252571012	-0.5272159065488627	3.090304688048	0.5986700648947556	-3.9834082	0.9518014	3.7326983094215374	1.2675214195024034	0.43921568627450985	111-17-1	3,3'-Thiodipropionic acid	O=C(O)CCSCCC(=O)O	Organic compounds	Organic acids and derivatives	Carboxylic acids and derivatives	Dicarboxylic acids and derivatives
689	-3.804186676088618	-3.0957818	0.88162696	3.350202500820159	-4.79775253534317	-1.4475500345230106	0.46220670995671	146.23	3	167	1.3608498039059473	2.0692546880806977	0.36728394465139563	3.717486445471555	-0.7084048729575145	-3.200629	0.81447136	3.1057342261075975	1.9644075004910477	0.2999567099567099	1117-86-8	1,2-Octanediol	CCCCCCC(O)CO	Organic compounds	Lipids and lipid-like molecules	Fatty Acyls	Fatty alcohols
719	-3.446123319300052	-3.5426297	0.85428476	3.3289364665746692	-5.289543473720551	-1.9606070071458817	0.0	196.378	3	167	1.8469695133679338	1.7504631214822994	0.003549358947434514	3.3324858255221037	0.0965063994804658	-3.612978	0.82913536	3.279849934577941	1.6801148577318796	0.0	1120-36-1	1-Tetradecene	C=CCCCCCCCCCCCC	Organic compounds	Hydrocarbons	Unsaturated hydrocarbons	Unsaturated aliphatic hydrocarbons
720	-4.301486489822915	-3.526725	0.88384765	3.491334775090218	-5.197331213951111	-1.7059964388608932	0.29333333333333333	312.60599999999994	3	167	1.1935108195668567	1.9682722572616733	0.2976660954386608	3.7890008705288785	-0.7747614360356838	-3.7802386	0.87998986	3.3629197061061857	1.714758691830558	0.21333333333333332	112-03-8	N,N,N-Trimethyloctadecan-1-aminium chloride	CCCCCCCCCCCCCCCCCC[N+](C)(C)C.[Cl-]	Organic compounds	Organic nitrogen compounds	Organonitrogen compounds	Quaternary ammonium salts
737	-3.061650223104024	-3.7103775	0.96553326	3.8276908755302426	-5.51408714056015	-1.6863962650299078	0.28808823529411764	164.201	3	167	2.153725574582927	1.5049983572404952	-0.29871134287319917	3.528979532657043	0.6487272316536665	-3.720097	0.902567	3.627547940611838	1.4952787290428082	0.20808823529411766	112-35-6	2-[2-(2-Methoxyethoxy)ethoxy]ethanol	COCCOCCOCCO	Organic compounds	Organic oxygen compounds	Organooxygen compounds	Ethers
745	-3.457262139204074	-3.5612416	0.88383985	3.4476986765861506	-5.302794766426087	-1.855096089839936	0.0	168.32399999999998	3	167	1.768883903833298	1.6649044236829678	-0.07664872338871442	3.3710499531974363	0.10397948753542785	-3.4953735	0.8047475	3.1784358650445936	1.730772572250277	0.0	112-41-4	1-Dodecene	C=CCCCCCCCCCC	Organic compounds	Hydrocarbons	Unsaturated hydrocarbons	Unsaturated aliphatic hydrocarbons
766	-4.394343128853176	-3.914691	0.9146516	3.6141294479370116	-5.7792202711105345	-2.165090823173523	0.27999999999999997	241.46299999999997	3	167	0.9885074632657965	1.468159614330309	-0.39636967899156167	3.21775976894545	-0.4796521574786645	-4.0635543	0.8974402	3.630860835313797	1.3192963188310252	0.18666666666666668	112-75-4	N,N-Dimethyltetradecylamine	CCCCCCCCCCCCCCN(C)C	Organic compounds	Organic nitrogen compounds	Organonitrogen compounds	Amines
773	-3.357795322030108	-3.5387313	0.83349985	3.270012059807776	-5.2145722031593325	-1.9445601433515567	0.0	270.50099999999986	3	167	2.074373552934399	1.8934375527699858	0.21759667180517475	3.4876087316129505	0.1809360145635197	-3.3888743	0.80257696	3.089008355140686	2.0432945882146334	0.0	112-92-5	1-Octadecanol	CCCCCCCCCCCCCCCCCCO	Organic compounds	Lipids and lipid-like molecules	Fatty Acyls	Fatty alcohols
825	-5.144476269909696	-5.2884336	1.1541291	4.59477093219757	-7.695640301704406	-3.100869369506836	0.561145302784647	377.0690000000001	3	167	0.4319445592810036	0.2879872875600895	-2.1192194725137066	2.4755514596838637	0.14395728187863366	-5.354547	1.185885	4.553742551803589	0.22187380336493917	0.43387257551191977	116255-48-2	Bromuconazole	Clc1ccc(C2(Cn3cncn3)CC(Br)CO2)c(Cl)c1	Organic compounds	Benzenoids	Benzene and substituted derivatives	Halobenzenes
832	-5.442040281217342	-4.694839	1.0448639	4.144318842887877	-6.8606221079826355	-2.716303265094758	0.5380903364509921	492.7060000000001	3	167	0.25054756977489046	0.9977488630638501	-1.1680342569904028	2.9762845858974747	-0.747201280515438	-4.898496	1.1029786	4.5256715476512905	0.7940917084364815	0.4191714175320732	116714-46-6	Novaluron	O=C(NC(=O)c1c(F)cccc1F)Nc1ccc(OC(F)(F)C(F)OC(F)(F)F)c(Cl)c1	Organic compounds	Benzenoids	Benzene and substituted derivatives	N-phenylureas
875	-4.364560278983668	-4.7308917	1.0681806	4.414797592163087	-7.129619920253754	-2.714822328090668	0.6366310160427808	330.801	3	167	1.1550065347560472	0.7886751038626181	-1.6100531065140387	2.8047444856490475	0.366331425575658	-4.5421824	1.0129746	3.953771960735319	0.977384355369413	0.46117647058823535	118-79-6	2,4,6-Tribromophenol	Oc1c(Br)cc(Br)cc1Br	Organic compounds	Benzenoids	Phenols	Halophenols
914	-6.670448247169782	-5.129647	1.1651825	5.0163468003273	-7.763924241065979	-2.747577440738679	0.7749542928748241	437.152	3	167	-1.0298157775141643	0.5109856793982217	-2.1232917714103614	2.8930550289169386	-1.5408014690630925	-5.5944905	1.1827165	4.448920226097105	0.046141956102634996	0.5159710550887022	120068-37-3	Fipronil	N#Cc1nn(-c2c(Cl)cc(C(F)(F)F)cc2Cl)c(N)c1S(=O)C(F)(F)F	Organic compounds	Organoheterocyclic compounds	Azoles	Pyrazoles
920	-3.9421598394867576	-4.5635524	1.0003958	3.990158700942992	-6.6110641121864315	-2.6209054112434393	0.748236490488696	324.79300000000006	3	167	1.5694468211866504	0.9480542796158127	-1.0994574515130235	2.8907012494299686	0.6213925401213967	-4.6988344	0.98232275	4.0039746284484865	0.8127722237673756	0.5967213389735445	120116-88-3	Cyazofamid	Cc1ccc(-c2c(Cl)nc(C#N)n2S(=O)(=O)N(C)C)cc1	Organic compounds	Organoheterocyclic compounds	Azoles	Imidazoles
922	-2.833627620575012	-4.3764367	1.0685737	4.103864479064941	-6.641411972045899	-2.5375474929809574	0.5027272727272727	178.23399999999998	3	167	2.4173629332443034	0.874553837160984	-1.3904214182265833	2.713443060838358	1.5428090897826539	-3.964608	0.9224275	3.740081939101219	1.286382591301777	0.38272727272727275	120-12-7	Anthracene	c1ccc2cc3ccccc3cc2c1	Organic compounds	Benzenoids	Anthracenes
1075	-4.583879748928157	-4.081941	0.8653999	3.4751909255981435	-5.845769798755645	-2.370578873157502	0.4718720665523734	169.227	3	167	0.6445899065569379	1.1465285241027194	-0.6173001432705502	2.857890782327593	-0.5019386211510577	-4.270207	0.94158214	3.815274173021316	0.9582627352288523	0.36417975886006576	122-39-4	Diphenylamine	c1ccc(Nc2ccccc2)cc1	Organic compounds	Benzenoids	Benzene and substituted derivatives	Aniline and substituted anilines
1107	-4.391705712679555	-4.308113	0.9837081	3.8304213762283315	-6.321470415592193	-2.491049039363862	0.7142455506270751	387.1950000000001	3	167	1.1962240277790375	1.2798166406065528	-0.7335406751336006	3.096880701094731	-0.08359261453502409	-4.591162	0.95295054	3.81963021159172	0.9967675216759541	0.560191496573021	122836-35-5	Sulfentrazone	Cc1nn(-c2cc(NS(C)(=O)=O)c(Cl)cc2Cl)c(=O)n1C(F)F	Organic compounds	Organoheterocyclic compounds	Azoles	Triazoles
1124	-4.089389146194419	-3.823678	0.9065741	3.6568717837333673	-5.689802622795105	-2.0329308390617373	0.5073478260869565	136.14999999999998	3	167	1.0446284994815644	1.3103396216309737	-0.5557849771191213	3.101086806614246	-0.2657111295318213	-3.6287153	0.83088255	3.148525083065033	1.5053023705237747	0.39901449275362316	123-11-5	4-Methoxybenzaldehyde	COc1ccc(C=O)cc1	Organic compounds	Benzenoids	Benzene and substituted derivatives	Benzoyl derivatives
1234	-3.0608125033255207	-3.1811044	0.80157816	3.1511471331119534	-4.766398799419403	-1.6152516663074497	0.6149914921081969	104.149	3	167	1.9568426010440159	1.836550692223891	0.2512563049501333	3.4024034380620867	0.1202919182900799	-3.215545	0.7801162	3.2063416838645926	1.8021101753929547	0.478149386845039	126-30-7	2,2-Dimethylpropane-1,3-diol	CC(C)(CO)CO	Organic compounds	Organic oxygen compounds	Organooxygen compounds	Alcohols and polyols
1241	-5.139130400279803	-3.951006	0.9609681	3.8125792384147634	-5.900048804283142	-2.087469565868379	0.5579968374102592	492.43600000000026	3	167	0.5532193946493449	1.7413438637529326	-0.20769900935399443	3.604880229060769	-1.1881244646108575	-4.407663	0.89496434	3.5597890853881826	1.2846869360745612	0.4310779184913402	126535-15-7	Triflusulfuron-methyl	COC(=O)c1cccc(C)c1S(=O)(=O)NC(=O)Nc1nc(OCC(F)(F)F)nc(N(C)C)n1	Organic compounds	Organic nitrogen compounds	Organonitrogen compounds	Sulfonylureas
1248	-4.199098937241788	-4.381987	1.0236357	4.057048511505126	-6.511889851093292	-2.454841339588165	0.442197628458498	266.3179999999999	3	167	1.2263015834460786	1.0434134329405498	-1.0864893304054246	2.970559181099702	0.182888157637362	-4.470513	0.9901685	3.8392722249031057	0.9548876744735855	0.34219762845849805	126-73-8	Tributyl phosphate	CCCCOP(=O)(OCCCC)OCCCC	Organic compounds	Organic acids and derivatives	Organic phosphoric acids and derivatives	Phosphate esters
1312	-4.858056097904024	-5.481637	1.1801263	4.367927908897399	-7.786292159557343	-3.418364250659944	0.5403814884302689	737.1639999999998	3	167	1.0095080200386897	0.3859271134577544	-1.9187280416146293	2.4491998672827697	0.6235809031335737	-4.620089	1.0220801	3.9784513413906097	1.2474750799469456	0.4275609756097561	129757-67-1	Decanedioic acid, bis(2,2,6,6-tetramethyl-4-piperidinyl) ester, reaction products with tert-Bu hydroperoxide and octane	CCCCCCCCON1C(C)(C)CC(OC(=O)CCCCCCCCC(=O)OC2CC(C)(C)N(OCCCCCCCC)C(C)(C)C2)CC1(C)C	Organic compounds	Lipids and lipid-like molecules	Fatty Acyls	Fatty acid esters
1402	-3.882024046035748	-3.7976665	0.8614047	3.339938688278198	-5.459719359874725	-2.1197806715965273	0.23076923076923078	398.5620000000001	3	167	1.7184718434691697	1.802829331883406	0.14077652963019227	3.4807152179083904	-0.08435749635313083	-3.6294823	0.8358521	3.397487992048262	1.9710136323715979	0.18461538461538463	13150-00-0	Sodium lauryltrioxyethylene sulfate	CCCCCCCCCCCCOCCOCCOCCOS(=O)(=O)[O-].[Na+]	Organic compounds	Organic acids and derivatives	Organic sulfuric acids and derivatives	Sulfuric acid esters
1453	-4.94080795999386	-4.7608957	1.0595586	4.207083445787429	-7.007034325599671	-2.799950879812242	0.8325996233626446	822.9530000000001	3	167	0.9745670727597067	1.154479301747925	-1.0916592928461042	3.1154241529413245	-0.1799122309289185	-4.2914777	1.0442926	3.94993884563446	1.623897364459839	0.6651258083904316	13292-46-1	Rifampicin	COC1C=COC2(C)Oc3c(C)c(O)c4c(O)c(c(C=NN5CCN(C)CC5)c(O)c4c3C2=O)NC(=O)C(C)=CC=CC(C)C(O)C(C)C(O)C(C)C(OC(C)=O)C1C	Organic compounds	Phenylpropanoids and polyketides	Macrolactams
1499	-3.062728867397242	-3.4128952	0.84507394	3.351809510588646	-5.055304408073425	-1.7034948974847794	0.2718816649466804	430.6260000000001	3	167	2.5713713803745812	2.2212050429446726	0.578795839698398	3.930605350287044	0.3501663352394768	-3.4685097	0.85529166	3.4109858155250548	2.165590575831876	0.1696594427244582	1338-41-6	Anhydrosorbitol stearate	CCCCCCCCCCCCCCCCCC(=O)OCC(O)C1OCC(O)C1O	Organic compounds	Lipids and lipid-like molecules	Fatty Acyls	Fatty acid esters
1525	-5.481853182505012	-3.879377	0.8982068	3.5886999666690818	-5.618510341644287	-2.029810374975205	0.7542935200033272	474.8190000000002	3	167	0.19467490652661318	1.7971511909331896	0.058017747387338565	3.6467177140564204	-1.6024762942298656	-4.900954	1.0849377	4.246211981773374	0.7755743299697457	0.6000766525334477	134605-64-4	Butafenacil	C=CCOC(=O)C(C)(C)OC(=O)c1cc(-n2c(=O)cc(C(F)(F)F)n(C)c2=O)ccc1Cl	Organic compounds	Benzenoids	Benzene and substituted derivatives	Benzoic acids and derivatives
1557	-4.448039819175796	-4.7376556	0.93647736	3.514816725254056	-6.407879114151001	-2.893062388896945	0.7401533547902371	222.67900000000003	3	167	0.8996394431471905	0.6100236102667425	-1.0601998518280142	2.454616873426042	0.28961582047264134	-4.7723646	0.9237472	3.6865984082221956	0.5753146322178061	0.576874666265647	135410-20-7	Acetamiprid	CC(=NC#N)N(C)Cc1ccc(Cl)nc1	Organic compounds	Organoheterocyclic compounds	Pyridines and derivatives	Halopyridines
1575	-3.874231471569389	-3.9086294	0.9231271	3.6428994297981228	-5.663655877113342	-2.0207564473152195	0.7416194278694278	359.4260000000001	3	167	1.6813780181432274	1.6469800887289192	-0.10804638740072606	3.5348530423973967	0.03439794585004474	-4.026943	0.906127	3.412888079881667	1.5286662857401716	0.5909700772200772	1359963-68-0	4-Amino-5-(3-(isopropylamino)-2, 2-dimethyl-3-oxopropoxy)-2-methylquinoline-3-carboxylic acid	Cc1nc2cccc(OCC(C)(C)C(=O)NC(C)C)c2c(N)c1C(=O)O	Organic compounds	Organoheterocyclic compounds	Quinolines and derivatives	Quinoline carboxylic acids
1593	-4.2194513982720405	-4.620551	1.0163517	4.013920366764068	-6.731203889846801	-2.7172835230827337	0.577004329004329	327.572	3	167	1.2958553740434726	0.8947556581992809	-1.2158971175312885	2.7980232492327795	0.4010997110419243	-4.6532245	1.0527499	4.146977978944778	0.8620823187512278	0.4436709956709957	13674-84-5	Tris(2-chloroisopropyl)phosphate	CC(CCl)OP(=O)(OC(C)CCl)OC(C)CCl	Organic compounds	Organic acids and derivatives	Organic phosphoric acids and derivatives	Phosphate esters
1711	-3.296625459085079	-3.4232452	0.8667752	3.5682007014751425	-5.17942601442337	-1.611225312948228	0.5057846044885131	150.177	3	167	1.8799779653410726	1.7533582201618616	-0.002822589997218685	3.5653781114779237	0.1266197324890177	-3.440056	0.8356571	3.0682775795459745	1.736547339041108	0.38871143375680584	140-11-4	Benzyl acetate	CC(=O)OCc1ccccc1	Organic compounds	Benzenoids	Benzene and substituted derivatives	Benzyloxycarbonyls
1742	-5.3604274383297215	-4.624462	1.0536578	4.266499745845793	-6.791009402275085	-2.5245096564292924	0.7229689020485155	359.32500000000005	3	167	0.19505999592012396	0.9310253129008665	-1.2355219680252396	3.030977777820553	-0.7359653106441746	-5.00691	0.94041455	3.6349021077156065	0.5485775998152926	0.5707300960783663	141112-29-0	Isoxaflutole	CS(=O)(=O)c1cc(C(F)(F)F)ccc1C(=O)c1cnoc1C1CC1	Organic compounds	Organic oxygen compounds	Organooxygen compounds	Carbonyl compounds
1791	-2.6401046283072733	-3.4350116	0.8614771	3.3856057792901986	-5.170787072181701	-1.7851812928915025	0.058823529411764705	116.15999999999998	3	167	2.424951975048745	1.6300449798109318	-0.10573046882568285	3.279875310464516	0.7949069969826437	-3.347513	0.8664502	3.2492090463638297	1.7175436351486486	0.047058823529411764	142-62-1	Hexanoic acid	CCCCCC(=O)O	Organic compounds	Lipids and lipid-like molecules	Fatty Acyls	Fatty acids and conjugates
1865	-5.535892941390072	-3.6870637	0.88955176	3.3747878670692444	-5.359441447257995	-1.9846535801887513	0.6783831417624521	186.163	3	167	-0.2659995724384951	1.582829683263532	-0.0895480783064183	3.285239788762826	-1.848829247389828	-4.230578	1.1116972	4.241373878717421	1.039315433146508	0.5335555555555556	145-73-3	Endothal	O=C(O)C1C2CCC(O2)C1C(=O)O	Organic compounds	Organic acids and derivatives	Carboxylic acids and derivatives	Dicarboxylic acids and derivatives
1970	-4.419380696387976	-4.2046747	0.9596395	3.8439220786094666	-6.346598994731903	-2.5026769161224367	0.6605771506208226	271.36	3	167	1.0141651341886437	1.2288710895206103	-0.9130531641552834	2.9308689144541833	-0.21470597562381588	-4.227789	0.94349074	3.561490267515182	1.205756897299716	0.5194228337015117	15299-99-7	Napropamide	CCN(CC)C(=O)C(C)Oc1cccc2ccccc12	Organic compounds	Benzenoids	Naphthalenes
2170	-5.068745641885275	-4.838884	0.9972765	3.81589239835739	-6.719641482830047	-2.9037490844726572	0.5695479461116133	162.214	3	167	0.14134269171590574	0.37120446163462434	-1.509553149228866	2.306339249128524	-0.22986176508473832	-4.9971666	0.93505085	3.4768689155578607	0.2129217133286933	0.4335479461116133	16752-77-5	Methomyl	CNC(=O)ON=C(C)SC	Organic compounds	Organic acids and derivatives	Organic carbonic acids and derivatives
2210	-3.6594588913586503	-3.9444194	0.92077124	3.5130213558673846	-5.7199493765830995	-2.206928020715715	0.5832711339107334	192.00100000000003	3	167	1.6238445992894355	1.338884105989014	-0.43664588593501374	3.076375469932371	0.2849604926440352	-4.180254	0.8468136	3.3368751466274262	1.103049520925981	0.45599840663800617	1702-17-6	Clopyralid	O=C(O)c1nc(Cl)ccc1Cl	Organic compounds	Organoheterocyclic compounds	Pyridines and derivatives	Pyridinecarboxylic acids and derivatives
2262	-4.490833998717485	-3.7302394	0.88231283	3.472640997171402	-5.4906676530838014	-2.0180266559123994	0.694866782295127	210.36499999999995	3	167	0.8321394859500959	1.5927340993758938	-0.16769416841622037	3.3049468287551815	-0.7605946073905807	-3.9398584	0.83763885	3.06576787829399	1.3831150545268303	0.5337556711840159	1761-71-3	4,4'-Diaminodicyclohexylmethane	NC1CCC(CC2CCC(N)CC2)CC1	Organic compounds	Organic nitrogen compounds	Organonitrogen compounds	Cyclohexylamines
2288	-5.605255005648072	-3.9167197	0.93625003	3.635222148895263	-5.649096834659576	-2.0138746857643133	0.5643160562575854	248.30699999999996	3	167	-0.21026604276478475	1.478269285187273	-0.25410787177628913	3.3811142771189737	-1.688535330583985	-3.9483812	0.8787602	3.543451833724975	1.4466077703617946	0.4332815734989648	17865-07-5	Propylsilanetriyl triacetate	CCC[Si](OC(C)=O)(OC(C)=O)OC(C)=O	Organic compounds	Organic acids and derivatives	Carboxylic acids and derivatives	Tricarboxylic acids and derivatives
2312	-3.818017808214782	-3.6622798	0.865498	3.4290848553180693	-5.363878810405732	-1.9347939550876623	0.6351428571428571	194.211	3	167	1.4702560162449916	1.6259939884712538	-0.075604985945958	3.3534798693721113	-0.15573796393072437	-3.790735	0.84699535	3.1555566906929013	1.4975388131840732	0.49466666666666664	1809-19-4	Dibutyl phosphite	CCCCO[PH](=O)OCCCC	Organic compounds	Organic acids and derivatives	Organic phosphonic acids and derivatives	Phosphonic acid diesters
2323	-4.623251564934944	-6.916498	1.4417719	5.6095225334167464	-9.880269956588744	-4.270747423171998	0.6897345090708935	280.365	3	167	0.82447223160786	-1.468774387900096	-4.43254616004594	1.176976373370806	2.2932466192691576	-5.813703	1.347665	5.504123485088349	-0.3659792732882196	0.5312549769071507	1825-21-4	Pentachloroanisole	COc1c(Cl)c(Cl)c(Cl)c(Cl)c1Cl	Organic compounds	Benzenoids	Phenol ethers	Anisoles
2373	-5.791085946471824	-5.1892586	1.1820536	4.54196820259094	-7.5445008993148805	-3.0025326967239403	0.7081907836404377	156.25	3	167	-0.5972659204557115	0.004561443704142542	-2.3506808732987676	2.1912873292921726	-0.6018273710323712	-4.9029336	1.169068	4.56843682527542	0.29088641535438986	0.5533520739630184	1883-78-9	Furfuryl isopropyl sulfide	CC(C)SCc1ccco1	Organic compounds	Organoheterocyclic compounds	Heteroaromatic compounds
2447	-4.318880154089646	-4.1304684	0.95926356	3.663681370019913	-5.9003639936447145	-2.2366826236248016	0.40616710876094525	437.35600000000017	3	167	1.3219549348122572	1.5103667017620606	-0.2595289047428114	3.4041524652771016	-0.18841178555937255	-4.4764953	0.890687	3.391465538740158	1.1643398078777285	0.29892073194935104	199119-58-9	Trifloxysulfuron-sodium	COc1cc(OC)nc(NC(=O)[N-]S(=O)(=O)c2ncccc2OCC(F)(F)F)n1.[Na+]	Organic compounds	Organoheterocyclic compounds	Pyridines and derivatives	Pyridinesulfonamides
2473	-5.292314871461608	-5.2118125	1.0490996	3.999662244319915	-7.322890949249268	-3.323228704929353	0.6700077996045781	225.313	3	167	0.060471378697138436	0.14097376594983171	-1.9701046990905213	2.0295575452293932	-0.08050237527630522	-5.343132	0.98186237	4.055441492795944	0.00965424359609679	0.5268673355629877	2032-65-7	Methiocarb	CNC(=O)Oc1cc(C)c(SC)c(C)c1	Organic compounds	Benzenoids	Benzene and substituted derivatives	Phenyl methylcarbamates
2493	-7.188599689113097	-5.2021027	1.0987263	4.211781513690946	-7.371705818176269	-3.159924304485323	0.772756614215743	389.086	3	167	-1.5985540847090773	0.3879429435130059	-1.7816602137722495	2.430121299918697	-1.9864970279802847	-5.517682	1.1772757	4.704690891504287	0.07236352969774217	0.5101716225076169	205650-65-3	Fipronil-desulfinyl	N#Cc1nn(-c2c(Cl)cc(C(F)(F)F)cc2Cl)c(N)c1C(F)(F)F	Organic compounds	Organoheterocyclic compounds	Azoles	Pyrazoles
2518	-3.687520299680552	-3.4850821	0.90079033	3.5063874483108504	-5.149506390094757	-1.6431189417839067	0.2629375696767001	226.272	3	167	1.6671105158833401	1.8695486533166155	0.20512442546913506	3.7115118737799855	-0.20243815017493683	-3.6901052	0.8045979	3.3126955986022946	1.6645256142395233	0.1860144927536232	2082-81-7	Butane-1,4-diyl bis(2-methylprop-2-enoate)	C=C(C)C(=O)OCCCCOC(=O)C(=C)C	Organic compounds	Organic acids and derivatives	Carboxylic acids and derivatives	Dicarboxylic acids and derivatives
2554	-5.39602917784672	-3.9902384	0.9426137	3.737955445051193	-5.9860111474990845	-2.2480557024478913	0.46112769645608626	424.4390000000002	3	167	0.23178610479684233	1.6375768623559954	-0.3581958648555222	3.379759580195671	-1.4057907497308753	-4.2346067	0.84146327	3.124211424589157	1.3932085461504078	0.35487769645608624	213464-77-8	Orthosulfamuron	COc1cc(OC)nc(NC(=O)NS(=O)(=O)Nc2ccccc2C(=O)N(C)C)n1	Organic compounds	Benzenoids	Benzene and substituted derivatives	Sulfanilides
2577	-5.764682576762841	-4.329741	0.9710115	3.8414578258991225	-6.298736834526062	-2.45727900862694	0.6096946274337578	362.5610000000001	3	167	-0.20530149072571185	1.2296400699189025	-0.7393557484889336	3.1021020774101893	-1.4349415756336903	-3.9960933	0.86922634	3.3402401685714724	1.5632878039639477	0.4689538866930171	2162-74-5	Bis(2,6-diisopropylphenyl)carbodiimide	CC(C)c1cccc(C(C)C)c1N=C=Nc1c(C(C)C)cccc1C(C)C	Organic compounds	Benzenoids	Benzene and substituted derivatives	Cumenes
2607	-3.7799682324490314	-4.09851	0.9213177	3.414204269647598	-5.870885384082794	-2.4566811144351965	0.7529541756291809	406.4170000000001	3	167	1.829003633292822	1.5104620787694851	-0.2619135183409411	3.1522907513066567	0.31854155606415224	-4.052788	0.88613695	3.3977114379405973	1.5561840780162282	0.5979541756291809	219790-72-4	SB281832	OCC(CO)n1cnc(-c2ccc(F)cc2)c1-c1ccnc(Oc2ccccc2)n1	Organic compounds	Organoheterocyclic compounds	Azoles	Imidazoles
2621	-5.444368289585085	-4.118373	0.9743303	3.854558742046356	-6.158661639690399	-2.304102897644043	0.6631668546507254	187.30799999999996	3	167	-0.1718119629217609	1.154183395780657	-0.886105313027075	2.9684534290192808	-1.3259953724097917	-4.5686407	1.0112196	3.9002350389957416	0.703915614994733	0.5191668546507255	2212-67-1	Molinate	CCSC(=O)N1CCCCCC1	Organic compounds	Organoheterocyclic compounds	Azepanes
2642	-3.896608661983721	-3.5420363	0.8763466	3.500294309854506	-5.298751759529114	-1.7984574496746077	0.5741556245686681	139.198	3	167	1.2470243333827498	1.6015967155947617	-0.155118764162643	3.345175545691863	-0.354572367046587	-4.145134	0.93070084	3.533322727680205	0.9984990106746913	0.4297111801242236	2235-00-9	1-Ethenylazepan-2-one	C=CN1CCCCCC1=O	Organic compounds	Organoheterocyclic compounds	Lactams	Caprolactams
2708	-5.061115387959388	-3.642825	0.89621097	3.6754928052425377	-5.499429249763489	-1.8239364445209512	0.4833623188405797	299.547	3	167	0.41534958647619297	1.8336400948063092	-0.02296427532790806	3.6525285299146297	-1.418290499730018	-3.8696616	0.8664699	3.1857654213905326	1.6068034074281987	0.37669565217391304	2372-82-9	1,3-Propanediamine, N-(3-aminopropyl)-N-dodecyl-	CCCCCCCCCCCCN(CCCN)CCCN	Organic compounds	Organic nitrogen compounds	Organonitrogen compounds	Amines
2741	-3.959941683018554	-3.8654852	0.9394443	3.8285700887441627	-5.842982304096222	-2.0144122153520594	0.5694900888585099	136.194	3	167	1.1742162922212898	1.268672763259426	-0.7088243288563784	3.1197457598877842	-0.09445649167333903	-3.8379195	0.84485704	3.2666756153106693	1.2962384803905311	0.44149008885850993	2416-94-6	2,3,6-Trimethylphenol	Cc1ccc(C)c(O)c1C	Organic compounds	Benzenoids	Phenols	Cresols
2745	-4.732482362409143	-4.92558	1.130014	4.466762918233871	-7.122164607048035	-2.6554016888141634	0.704380733192348	349.0659999999999	3	167	0.8104251869736789	0.6173275193151322	-1.579257057665213	2.887505860568658	0.1930976623100955	-5.0360723	1.0973048	4.303330600261688	0.5068352756368937	0.5351499639615787	2425-06-1	Captafol	Oc1c2c(c(O)n1SC(Cl)(Cl)C(Cl)Cl)CC=CC2	Organic compounds	Organoheterocyclic compounds	Isoindoles and derivatives	Isoindoles
2749	-4.06475450702686	-3.9839394	0.92359596	3.580476856231689	-5.730802190303803	-2.1503253340721136	0.7174962079077764	127.16799999999998	3	167	1.039623334066842	1.120438445542014	-0.6264243492101004	2.9540525070215886	-0.08081509777087881	-3.8931644	0.81457174	3.199689501523971	1.2112134460801578	0.5659810563926249	24295-03-2	2-Acetylthiazole	CC(=O)c1nccs1	Organic compounds	Organic oxygen compounds	Organooxygen compounds	Carbonyl compounds
2752	-3.3186649779561304	-3.2028182	0.8460037	3.3287401944398844	-4.8283486604690555	-1.4996084660291709	0.3379679144385027	201.31	3	167	1.9852003708865738	2.1010472067507484	0.4755166883736484	3.804256882813533	-0.11584682266743407	-3.310062	0.8258884	3.4205778926610932	1.9938034056955114	0.24705882352941178	2432-99-7	11-Aminoundecanoic acid	NCCCCCCCCCCC(=O)O	Organic compounds	Lipids and lipid-like molecules	Fatty Acyls	Fatty acids and conjugates
2763	-5.906518332807838	-5.246431	1.1226267	4.413141059875489	-7.483715438842774	-3.0705743789672852	0.5957053644553645	557.2220000000001	3	167	-0.16049007808895896	0.49959738572436424	-1.7376871841238943	2.675453875751594	-0.6600874589369887	-5.38461	1.2915773	5.103859215974807	0.3614180730709315	0.4626689189189189	24448-09-7	N-Methyl-N-(2-hydroxyethyl)perfluorooctanesulfonamide	CN(CCO)S(=O)(=O)C(F)(F)C(F)(F)C(F)(F)C(F)(F)C(F)(F)C(F)(F)C(F)(F)C(F)(F)F	Organic compounds	Organohalogen compounds	Alkyl halides	Alkyl fluorides
2902	-4.945010837147751	-4.162652	0.99381906	3.9785710275173187	-6.291687393188477	-2.313116365671158	0.563423926938203	351.4940000000002	3	167	0.6009070788677463	1.3832658958903383	-0.7457694771729796	3.2328015503443392	-0.7823588214617159	-4.1387	0.9486558	3.5549136400222765	1.407217903723729	0.4249279919788533	25973-55-1	2-(2H-Benzotriazol-2-yl)-4,6-bis(1,1-dimethylpropyl)phenol	CCC(C)(C)c1cc(-n2nc3ccccc3n2)c(O)c(C(C)(C)CC)c1	Organic compounds	Organoheterocyclic compounds	Azoles	Triazoles
2916	-4.933182306768106	-4.6145597	1.0283142	3.767039185762405	-6.523995411396027	-2.7569562256336217	0.7411354785816766	149.602	3	167	0.2417550927974871	0.5603777372640546	-1.3490580118304332	2.4179811739319717	-0.31862265634696385	-4.495921	0.8935952	3.6889045596122694	0.6790162799922586	0.5658558160106149	26172-55-4	5-Chloro-2-methyl-3(2H)-isothiazolone	Cn1sc(Cl)cc1=O	Organic compounds	Organohalogen compounds	Aryl halides	Aryl chlorides
2918	-4.660996346018897	-4.3311105	1.0551116	4.100071048736572	-6.443843019008637	-2.3437719702720647	0.7698957302415659	598.5060000000003	3	167	1.1160721625311016	1.4459580414014352	-0.666774510458638	3.4332965382779337	-0.32988586857138724	-5.1377654	1.179912	4.597948449850082	0.6393030907575207	0.612844698471433	261947-38-0	CP-532623	CCC1CC(N(Cc2cc(C(F)(F)F)cc(C(F)(F)F)c2)C(C)=O)c2cc(C(F)(F)F)ccc2N1C(=O)OC(C)C	Organic compounds	Organoheterocyclic compounds	Quinolines and derivatives	Hydroquinolines
2972	-4.117184559918122	-5.680447	1.3031884	5.2461798548698395	-8.389712643623351	-3.143532788753512	0.62969355929246	207.056	3	167	1.198903259943876	-0.36435926430605425	-3.0736248237613535	2.1725550311084856	1.563262541674896	-4.850873	1.0574074	4.1214137256145476	0.4652148161398796	0.49865907653383934	2675-77-6	Chloroneb	COc1cc(Cl)c(OC)cc1Cl	Organic compounds	Benzenoids	Benzene and substituted derivatives	Methoxybenzenes
2980	-4.3504530865568585	-4.424228	0.9805915	3.7420417904853798	-6.245167899131775	-2.503126108646395	0.7817476703908488	115.15699999999998	3	167	0.7108372558213244	0.6370621547908616	-1.1838775567535917	2.558164233731788	0.07377510481887395	-4.454366	0.85194784	3.3003233671188337	0.6069241508557461	0.5921638747725704	2682-20-4	2-Methyl-3(2H)-isothiazolone	Cn1sccc1=O	Organic compounds	Organoheterocyclic compounds	Azoles	Thiazoles
2990	-4.24415109874437	-4.8491263	1.0666276	4.22538081407547	-6.886182177066803	-2.660801362991333	0.5975848712690818	296.156	3	167	1.2273694369511319	0.6223941852704009	-1.4146616413713013	2.8107191727041685	0.6049752402143707	-4.8714156	1.0826966	3.9213780462741843	0.6001049076844355	0.4452039188881294	2691-41-0	Cyclotetramethylenetetranitramine	O=[N+]([O-])N1CN([N+](=O)[O-])CN([N+](=O)[O-])CN([N+](=O)[O-])C1	Organic compounds	Organic 1,3-dipolar compounds	Allyl-type 1,3-dipolar organic compounds	Organic nitro compounds
3059	-3.4003756256025266	-3.568709	0.8853393	3.4787162721157054	-5.295019793510437	-1.8163035213947314	0.4363076923076923	144.17	3	167	1.7584992728534703	1.5901659852284624	-0.13614489505444002	3.3425713770612653	0.1683332710344363	-3.5476787	0.8517682	3.373685121536255	1.6111962032438534	0.33260398860398854	27813-02-1	Hydroxypropyl methacrylate	C=C(C)C(=O)OCC(C)O	Organic compounds	Organic acids and derivatives	Carboxylic acids and derivatives	Carboxylic acid derivatives
3134	-4.166070158080869	-4.091188	0.9100092	3.7774299740791304	-6.026597023010254	-2.2491670489311235	0.7412157721796275	341.363	3	167	1.3671462884967773	1.4420284813173645	-0.49338057643260785	3.2840493976465224	-0.07488220413189417	-4.1012964	0.9058292	3.592567646503447	1.4319200383162007	0.5912157721796276	290352-28-2	CP-634384	Cc1cc(NC(=O)C(=O)O)cc(C)c1Oc1ccc(O)c2c1CCC2	Organic compounds	Organic oxygen compounds	Organooxygen compounds	Ethers
3135	-4.201892831388158	-5.141289	1.151134	4.590731257200241	-7.337804329395294	-2.747073072195054	0.5102827397883718	350.297	3	167	1.3425435865774795	0.4031471705130975	-1.7933679114296566	2.797363345770584	0.9393964027732187	-4.834934	1.0283468	4.080719804763794	0.7095021900065337	0.38528273978837185	29091-21-2	Prodiamine	CCCN(CCC)c1c([N+](=O)[O-])cc(C(F)(F)F)c(N)c1[N+](=O)[O-]	Organic compounds	Benzenoids	Benzene and substituted derivatives	Aniline and substituted anilines
3153	-4.206207397332588	-3.390059	0.8819209	3.427983725070953	-5.250452899932861	-1.8224691748619082	0.7151515151515152	168.32399999999998	3	167	1.0199386457047839	1.836087033793639	-0.024306856895488588	3.403676868175464	-0.8161484030393753	-3.5364034	0.8445945	3.336313244700432	1.6897426220603893	0.5696969696969697	294-62-2	Cyclododecane	C1CCCCCCCCCCC1	Organic compounds	Hydrocarbons	Saturated hydrocarbons	Cycloalkanes
3168	-4.213855163024512	-4.2877645	0.9340558	3.573032742738723	-6.06169068813324	-2.488657945394517	0.4276858435681965	322.4260000000001	3	167	1.2945748924449099	1.2206654953016307	-0.5532606326638181	3.019772110074905	0.0739093862308593	-4.4074044	0.99642617	4.024895322322845	1.1010256356333252	0.33054298642533936	298-07-7	Bis(2-ethylhexyl) phosphate	CCCCC(CC)COP(=O)(O)OCC(CC)CCCC	Organic compounds	Organic acids and derivatives	Organic phosphoric acids and derivatives	Phosphate esters
3188	-3.708289463964812	-3.5308368	0.8501624	3.3087326645851136	-5.161897659301758	-1.8531649947166442	0.6542341214185534	162.22899999999998	3	167	1.5018390271816586	1.6792916833644016	0.04823083184471294	3.3569634964298265	-0.17745264336239508	-3.2194502	0.8203384	3.3039176851511005	1.990678238301554	0.5006806097128678	30025-38-8	Dipropylene glycol monoethyl ether	CCOCCCOC(O)CC	Organic compounds	Organic oxygen compounds	Organooxygen compounds	Ethers
3285	-2.2685451845451907	-3.399099	0.8638302	3.322206968069076	-5.163377177715302	-1.841170209646226	0.22267359575409112	358.56300000000005	3	167	3.286020288285898	2.1554663702155112	0.3911882951157872	3.713395263184863	1.1305539270118161	-3.1779976	0.7906921	3.21797729730606	2.376567867617999	0.146203007518797	31566-31-1	Glyceryl monostearate	CCCCCCCCCCCCCCCCCC(=O)OCC(O)CO	Organic compounds	Lipids and lipid-like molecules	Glycerolipids	Monoradylglycerols
3297	-4.821199464272123	-4.0269084	0.9461444	3.7162863194942473	-5.923548150062561	-2.2072618305683136	0.25729252826027016	358.632	3	167	0.7334495738915289	1.5277406310969646	-0.368899111898909	3.347387207595338	-0.7942910665975624	-4.1032577	0.9024404	3.5723391294479363	1.4513914015922005	0.18632478632478633	31778-15-1	Propanoic acid, 3-mercapto-, octadecyl ester	CCCCCCCCCCCCCCCCCCOC(=O)CCS	Organic compounds	Organic acids and derivatives	Carboxylic acids and derivatives	Carboxylic acid derivatives
3304	-2.461179449861518	-3.4004354	0.910568	3.569943949580191	-5.217930126190185	-1.6479861766099944	0.4964096103835411	381.34800000000007	3	167	3.120142023188529	2.180886028041342	0.3633913468598615	3.9333352964400525	0.9392559978313533	-3.4980488	0.86004674	3.5218611508607855	2.0832726846617637	0.3398687850982031	31837-42-0	2-?[2-?[1-?[[(2,?3-?Dihydro-?2-?oxo-?1H-?benzimidazol-?5-?yl)?amino]?carbonyl]?-?2-?oxopropyl]?diazenyl]?-benzoic acid	CC(=O)C(=NNc1ccccc1C(=O)O)C(=O)Nc1ccc2[nH]c(=O)[nH]c2c1	Organic compounds	Organoheterocyclic compounds	Benzimidazoles
3375	-6.947397192612425	-5.59453	1.2162311	4.636860966682434	-7.9104919075965885	-3.2736309409141544	0.5943731695576782	304.3520000000001	3	167	-1.4640210326179932	-0.1111539480688321	-2.4271157476021563	2.2097452190802778	-1.3528670870216049	-5.616995	0.9711082	3.820923566818237	-0.133618692904533	0.4678425573127802	333-41-5	Diazinon	CCOP(=S)(OCC)Oc1cc(C)nc(C(C)C)n1	Organic compounds	Organic acids and derivatives	Organic thiophosphoric acids and derivatives	Thiophosphoric acid esters
3377	-3.793754279211595	-3.9178462	0.905022	3.5673443436622603	-5.733628499507904	-2.1662841558456436	0.5947279244053437	230.245	3	167	1.5684359286215166	1.4443440157489642	-0.37143829167479236	3.195906051987468	0.12409192363874677	-4.2404046	0.85407287	3.40057052373886	1.1217855980462184	0.46695014662756595	3337-71-1	Asulam	COC(=O)NS(=O)(=O)c1ccc(N)cc1	Organic compounds	Benzenoids	Benzene and substituted derivatives	Benzenesulfonamides
3416	-3.939864848661456	-3.478147	0.881876	3.34811001420021	-5.2868998646736145	-1.9387898504734045	0.5862795807978364	174.19599999999997	3	167	1.301173329576936	1.7628911397447813	-0.04586168643522251	3.3022483277649877	-0.4617178187847468	-3.7482383	0.8375433	3.150835281610487	1.4927998530966018	0.45294624746450307	3437-84-1	Peroxide, bis(2-methyl-1-oxopropyl)	CC(C)C(=O)OOC(=O)C(C)C	Organic compounds	Organic acids and derivatives	Carboxylic acids and derivatives	Dicarboxylic acids and derivatives
3432	-3.517518025228896	-3.9983056	0.92996216	3.691301602125168	-5.964436316490174	-2.2731347143650056	0.5603048564338888	208.301	3	167	1.80117332966095	1.32038578962956	-0.6457449616003278	3.04555664052484	0.4807875339294294	-4.062263	0.89379007	3.395494109392166	1.2564283283325797	0.4182069543359866	3457-61-2	Peroxide, 1,1-dimethylethyl 1-methyl-1-phenylethyl	CC(C)(C)OOC(C)(C)c1ccccc1	Organic compounds	Benzenoids	Benzene and substituted derivatives	Phenylpropanes
3447	-4.789989054797237	-3.9961455	0.9424676	3.61795772910118	-5.858730852603912	-2.2407731235027324	0.2377309552952148	638.9300000000002	3	167	1.0154642254597699	1.809307791097383	-0.05327757234690514	3.564680156754275	-0.7938435679655722	-4.0592675	0.874176	3.4321472644805895	1.7461857686408637	0.15401002506265665	35074-77-2	Benzenepropanoic acid, 3,5-bis(1,1-dimethylethyl)-4-hydroxy-, 1,6-hexanediyl ester	CC(C)(C)c1cc(CCC(=O)OCCCCCCOC(=O)CCc2cc(C(C)(C)C)c(O)c(C(C)(C)C)c2)cc(C(C)(C)C)c1O	Organic compounds	Benzenoids	Benzene and substituted derivatives	Phenylpropanes
3475	-6.052601431125351	-5.2016997	1.1239057	4.493468970060348	-7.478096783161163	-2.9846278131008157	0.34859879584017517	400.1119999999999	3	167	-0.45041985436362186	0.40048185741628556	-1.8759152063994347	2.617553763660913	-0.8509016973912198	-5.8594627	1.3058357	5.43490633368492	-0.25728117706374215	0.22859879584017512	355-46-4	Perfluorohexanesulfonic acid	O=S(=O)(O)C(F)(F)C(F)(F)C(F)(F)C(F)(F)C(F)(F)C(F)(F)F	Organic compounds	Organohalogen compounds	Alkyl halides	Alkyl fluorides
3489	-5.464101052738353	-5.728248	1.1754065	4.4462621092796315	-7.925782155990601	-3.4795200467109693	0.7743937930024887	265.936	3	167	-0.03932392058517753	-0.3034709866131076	-2.5010050238374255	1.945257085442206	0.2641470666158954	-5.5429893	1.110755	4.112467163801193	-0.11821210878765692	0.6114308300395257	35691-65-7	1,2-Dibromo-2,4-dicyanobutane	N#CCCC(Br)(C#N)CBr	Organic compounds	Organic nitrogen compounds	Organonitrogen compounds	Organic cyanides
3496	-3.648056746191153	-4.280007	1.0817133	4.100374698638915	-6.501780784130096	-2.401406085491181	0.3256337390208358	850.0310000000001	3	167	2.281378018209541	1.649427881582036	-0.5723460197294024	3.528028678909513	0.6319501393374116	-3.8733594	0.94760585	3.6671928256750097	2.056075332554239	0.2456337390208358	35869-64-8	2-Naphthalenecarboxamide, N,N'-(2-chloro-1,4-phenylene)bis[4-[(4-chloro-2-nitrophenyl)azo]-3-hydroxy-	O=C(Nc1ccc(NC(=O)c2cc3ccccc3c(N=Nc3ccc(Cl)cc3[N+](=O)[O-])c2O)c(Cl)c1)c1cc2ccccc2c(N=Nc2ccc(Cl)cc2[N+](=O)[O-])c1O	Organic compounds	Benzenoids	Naphthalenes	Naphthalenecarboxylic acids and derivatives
3687	-4.324352592785801	-3.6444576	0.95638543	3.5937890201807017	-5.47390923500061	-1.8801202148199083	0.6257076599107229	308.311	3	167	1.164636427088544	1.844531428350257	0.015079784873735158	3.608868805054437	-0.6798950141267435	-3.6000376	0.84792167	3.32427110671997	1.8889514267382563	0.48779363595018727	4065-45-6	Sulisobenzone	COc1cc(O)c(C(=O)c2ccccc2)cc1S(=O)(=O)O	Organic compounds	Benzenoids	Benzene and substituted derivatives	Benzophenones
3700	-4.774545724744449	-4.0778546	0.9501894	3.470618307590484	-5.991300392150879	-2.5206820845603946	0.2899992897741314	1173.2600000000002	3	167	1.2948485397606337	1.9915396258952	0.0780938723542043	3.5487121799446886	-0.6966910914131503	-4.066855	0.90112567	3.602765882015227	2.0025393074595694	0.20745960723444887	41098-56-0	1,4-Benzenedisulfonic acid, 2,2'-[1,2-ethenediylbis[(3-sulfo-4,1-phenylene)imino[6-(diethylamino)-1,3,5-triazine-4,2-diyl]imino]]bis-, hexasodium salt	CCN(CC)c1nc(Nc2ccc(C=Cc3ccc(Nc4nc(Nc5cc(S(=O)(=O)[O-])ccc5S(=O)(=O)[O-])nc(N(CC)CC)n4)cc3S(=O)(=O)[O-])c(S(=O)(=O)[O-])c2)nc(Nc2cc(S(=O)(=O)[O-])ccc2S(=O)(=O)[O-])n1.[Na+].[Na+].[Na+].[Na+].[Na+].[Na+]	Organic compounds	Phenylpropanoids and polyketides	Stilbenes	Sulfonated stilbenes
3711	-4.73363201552972	-4.650939	1.0249082	4.00589336156845	-6.743310570716858	-2.7374172091484072	0.7379384848970103	202.21700000000004	3	167	0.5721856475741547	0.6548786637884506	-1.4374929076129834	2.568400453955467	-0.0826930277977862	-4.488777	0.91312176	3.5128311872482287	0.8170404912956872	0.5843789743297132	41394-05-2	Metamitron	Cc1nnc(-c2ccccc2)c(=O)n1N	Organic compounds	Organoheterocyclic compounds	Triazines	1,2,4-triazines
3904	-4.314535466654573	-4.515218	1.0505191	4.019505947828292	-6.564219439029693	-2.544713491201401	0.5701377742219556	346.5650000000002	3	167	1.2252492340361094	1.024566900816402	-1.0244347383390107	2.9950712094892813	0.20068231441232154	-4.3774014	0.8877537	3.577147001028061	1.1623833493813935	0.41146740010668753	4979-32-2	N,N-Dicyclohexyl-2-benzothiazolesulfenamide	c1ccc2sc(SN(C3CCCCC3)C3CCCCC3)nc2c1	Organic compounds	Organoheterocyclic compounds	Benzothiazoles
3915	-3.623695029642988	-4.293133	0.9579336	3.6904214620590206	-6.2178394317626955	-2.527417969703675	0.7165975355779243	390.43900000000014	3	167	1.9678581621355904	1.2984204243667647	-0.6262862399841168	3.0641352220749036	0.6694377523394337	-4.2600584	0.9881185	3.9131645798683143	1.3314947807992685	0.5607835820895521	501027-49-2	PD-0333941	Cc1oc(-c2ccccc2)nc1CCOc1cccc2c1ccn2CCC(=O)O	Organic compounds	Organoheterocyclic compounds	Indoles and derivatives	Indolyl carboxylic acids and derivatives
3932	-2.3151656568162817	-3.3376749	0.828523	3.28508822619915	-5.017303764820099	-1.7322155386209488	0.5428165469086186	102.13299999999998	3	167	2.6940004320121202	1.6714912193943805	-0.00813767599169706	3.276950550207453	1.0225091993696314	-3.3068414	0.81687576	3.1612337142229068	1.7023247332450884	0.42516948808508914	503-74-2	Isovaleric acid	CC(C)CC(=O)O	Organic compounds	Lipids and lipid-like molecules	Fatty Acyls	Fatty acids and conjugates
3959	-3.905467091018884	-3.0328484	0.7639805	2.9330915719270703	-4.505039083957672	-1.571947512030602	0.5262857142857142	180.159	3	167	1.350188871541316	2.2228076089377584	0.7506168786025278	3.683708450529598	-0.8726187328645869	-3.4322846	0.8097779	3.134462934732437	1.8233713626048984	0.40628571428571425	50-78-2	Aspirin	CC(=O)Oc1ccccc1C(=O)O	Organic compounds	Benzenoids	Benzene and substituted derivatives	Benzoic acids and derivatives
3990	-4.413785798489456	-4.2149878	0.94562757	3.690351700782774	-6.084579825401306	-2.394228124618532	0.7645740380641927	252.31799999999996	3	167	0.988162435071441	1.1869604769195419	-0.6826315918404094	3.007720108942365	-0.1987980436676784	-4.7097206	0.912963	3.590154534578323	0.6922276132895063	0.6053903645948049	51235-04-2	Hexazinone	CN(C)c1nc(=O)n(C2CCCCC2)c(=O)n1C	Organic compounds	Organic nitrogen compounds	Organonitrogen compounds	Amines
4062	-4.806593994798198	-3.977849	0.9948667	4.004299259185791	-6.068980574607849	-2.064681315422058	0.7006153846153846	199.988	3	167	0.4944099424151077	1.3231549161071599	-0.7679766373945435	3.2363226217912477	-0.8287449881453659	-4.151668	0.9343432	3.758866238594052	1.1493358666515114	0.5469253065774805	52-51-7	Bronopol	O=[N+]([O-])C(Br)(CO)CO	Organic compounds	Organic 1,3-dipolar compounds	Allyl-type 1,3-dipolar organic compounds	Organic nitro compounds
4099	-3.2814016062210145	-4.3551927	0.9873787	3.95717235803604	-6.422083723545074	-2.4649113655090344	0.5215811965811966	153.141	3	167	1.9036898724587017	0.8298988291760881	-1.236992244865358	2.7201801131706818	1.0737910550643859	-4.193202	0.94734544	3.689575511217117	0.991889464926075	0.4061965811965812	5307-14-2	2-Nitro-1,4-phenylenediamine	Nc1ccc(N)c([N+](=O)[O-])c1	Organic compounds	Benzenoids	Benzene and substituted derivatives	Nitrobenzenes
4119	-3.501689526639832	-5.127538	1.109533	4.395581758022307	-7.346659827232361	-2.9510780692100536	0.6304061815246224	242.346	3	167	1.8827463293056228	0.2568976401693199	-1.9622239712869058	2.4333577867354013	1.6258486775532832	-5.269413	1.0637362	4.201821571588516	0.11502286519513401	0.48425233537077617	53378-51-1	Sodium diisobutyldithiophosphate	CC(C)COP(=S)([S-])OCC(C)C.[Na+]	Organic compounds	Organic acids and derivatives	Organic dithiophosphoric acids and derivatives	Dithiophosphate O-esters
4239	-5.66320172979543	-4.165177	0.95666444	3.6705397367477413	-6.05089681148529	-2.380357074737549	0.5675946341575416	337.423	3	167	-0.13502704741475963	1.3629978208007094	-0.5227221291046197	3.1478176076431215	-1.4980248613567095	-4.314749	0.91232073	3.5236915349960327	1.21342591896706	0.4144776191722146	55179-31-2	Bitertanol	CC(C)(C)C(O)C(Oc1ccc(-c2ccccc2)cc1)n1cncn1	Organic compounds	Benzenoids	Benzene and substituted derivatives	Biphenyls and derivatives
4244	-4.507719118047055	-4.920718	1.057129	4.289133638143538	-7.238093960285187	-2.948960322141649	0.4909982472308053	333.266	3	167	1.0150718908862693	0.6020728161955768	-1.715302951351863	2.5738306867916747	0.4129990750071446	-4.8697157	1.0576912	4.195473480224608	0.6530753286331661	0.3600751703077284	55283-68-6	Ethalfluralin	C=C(C)CN(CC)c1c([N+](=O)[O-])cc(C(F)(F)F)cc1[N+](=O)[O-]	Organic compounds	Benzenoids	Benzene and substituted derivatives	Aniline and substituted anilines
4254	-4.706848967734326	-4.3160253	0.97802716	3.7223943233489987	-6.187823283672333	-2.465428960323334	0.6630415222587656	281.093	3	167	0.7420010628634166	1.1328247718742408	-0.7389732530745895	2.9834210702744093	-0.39082371062373067	-4.6106877	0.92438126	3.7012579977512363	0.8381623025259852	0.5215781076246192	55406-53-6	3-Iodo-2-propynyl-N-butylcarbamate	CCCCNC(=O)OCC#CI	Organic compounds	Organic acids and derivatives	Carboxylic acids and derivatives	Amino acids, peptides, and analogues
4261	-3.198206255002697	-3.6962588	0.87829876	3.500894188880919	-5.452539563179016	-1.951645374298097	0.2833657803297272	891.500999999999	3	167	2.7519155796586907	2.2538630403813524	0.49758227148237166	3.9984764603632907	0.49805252833775704	-3.4795694	0.77707046	3.04506869316101	2.470552393281126	0.21063850760245448	555-43-1	Glyceryl tristearate	CCCCCCCCCCCCCCCCCC(=O)OCC(COC(=O)CCCCCCCCCCCCCCCCC)OC(=O)CCCCCCCCCCCCCCCCC	Organic compounds	Lipids and lipid-like molecules	Glycerolipids	Triradylcglycerols
4268	-4.175003549172604	-4.5700846	1.1011772	4.485166788101196	-6.787525081634522	-2.302358293533326	0.640345282257047	74.07900000000001	3	167	0.6946915619552	0.2996105423248087	-1.917829970506718	2.5673368175944775	0.39508102266577527	-3.8315485	0.9340459	3.7257756918668745	1.038146678332998	0.48010504201680676	556-52-5	Glycidol	OCC1CO1	Organic compounds	Organoheterocyclic compounds	Epoxides
4307	-6.605217748618587	-5.3862796	1.1315587	4.417815285921097	-7.72157529592514	-3.3037600100040434	0.388248023715415	384.4870000000002	3	167	-1.0203360882879253	0.19860205766114697	-2.136693635594478	2.2811216503266185	-1.2189381656412923	-5.301697	1.1403508	4.371550357341766	0.2831848754306906	0.2752045454545454	563-12-2	Ethion	CCOP(=S)(OCC)SCSP(=S)(OCC)OCC	Organic compounds	Organic acids and derivatives	Organic dithiophosphoric acids and derivatives	Dithiophosphate O-esters
4324	-3.676345014213365	-3.5412626	0.8506509	3.3450041860342026	-5.11927684545517	-1.7742726594209672	0.6551754385964912	118.176	3	167	1.3961842717575197	1.5312666675888955	-0.046747559484285287	3.2982566265499176	-0.1350823875654159	-3.2395039	0.77011704	3.020772990584373	1.8330254219267932	0.5135087719298246	56539-66-3	3-Methoxy-3-methylbutan-1-ol	COC(C)(C)CCO	Organic compounds	Organic oxygen compounds	Organooxygen compounds	Ethers
4326	-3.271945186199648	-3.7430284	0.9054747	3.585018530488014	-5.576277816295624	-1.9912592858076097	0.5058908515455005	512.7720000000004	3	167	2.4379791162364386	1.966895904204789	0.1336464861404622	3.7186650166284765	0.4710832161288434	-3.5865562	0.82308596	3.3573578625917406	2.123368093586148	0.3823614397807946	56554-53-1	Propane-1,2,3-triyl tris(3,5,5-trimethylhexanoate)	CC(CC(=O)OCC(COC(=O)CC(C)CC(C)(C)C)OC(=O)CC(C)CC(C)(C)C)CC(C)(C)C	Organic compounds	Lipids and lipid-like molecules	Glycerolipids	Triradylcglycerols
4354	-5.717194903465859	-4.3812795	0.9889362	3.8132980287075045	-6.389799320697785	-2.5765012919902803	0.718131868131868	60.1	3	167	-0.9383204314631192	0.39759498887200406	-1.6109248486950452	2.2023731800124593	-1.3359154349294817	-4.4497724	0.9188731	3.7035982131958005	0.32910212647223447	0.5642857142857143	57-14-7	1,1-Dimethylhydrazine	CN(C)N	Organic compounds	Organic nitrogen compounds	Organonitrogen compounds	Hydrazines and derivatives
4418	-4.495475278115791	-3.9756427	0.9464672	3.6188308835029606	-5.807648861408234	-2.1888179779052734	0.7258823529411764	180.167	3	167	0.7601999689581871	1.2800325797247867	-0.5519736143342562	3.0668572691687044	-0.5198325969939646	-3.992079	0.87702984	3.433675384521483	1.2635962123797229	0.5593326453388373	58-55-9	Theophylline	Cn1c(=O)c2[nH]cnc2n(C)c1=O	Organic compounds	Organoheterocyclic compounds	Imidazopyrimidines	Purines and purine derivatives
4486	-3.488028678727838	-3.8748317	0.914766	3.5644432127475736	-5.713451015949249	-2.1490078032016755	0.36331085978759525	654.0790000000002	3	167	2.3276015270766153	1.9407985328752342	0.10217918985520423	3.6666224026027776	0.38680299775531646	-3.5571406	0.8330017	3.196594750881194	2.2584896126160614	0.2403109288643252	59487-23-9	C.I. Pigment Red 187	COc1cc(OC)c(NC(=O)c2cc3ccccc3c(N=Nc3cc(C(=O)Nc4ccc(C(N)=O)cc4)ccc3OC)c2O)cc1Cl	Organic compounds	Benzenoids	Naphthalenes	Naphthalenecarboxylic acids and derivatives
4502	-4.27426096079278	-4.7213554	1.0686796	4.196341997385025	-6.823295724391937	-2.6269537270069123	0.573423197492163	342.35600000000005	3	167	1.2602169827558398	0.8131224946904714	-1.2888177808433172	2.9075242165417077	0.4470944774396415	-4.6890078	1.0183747	4.101240628957749	0.8454701701726861	0.44542319749216297	597-82-0	Phosphorothioic acid, O,O,O-triphenyl ester	S=P(Oc1ccccc1)(Oc1ccccc1)Oc1ccccc1	Organic compounds	Organic acids and derivatives	Organic thiophosphoric acids and derivatives	Thiophosphoric acid esters
4504	-3.0969615166838693	-3.804668	0.8566166	3.517665749788284	-5.595355272293091	-2.077689522504807	0.5710308009843613	75.067	3	167	1.778487543254985	1.0707810938638973	-0.7199062123542365	2.7977595374340476	0.7077064329926444	-3.9794517	0.80221325	3.069805186986923	0.8959974145723512	0.4460308009843613	598-55-0	Methyl carbamate	COC(N)=O	Organic compounds	Organic acids and derivatives	Carboxylic acids and derivatives	Amino acids, peptides, and analogues
4583	-4.678166825161006	-4.2881265	1.1105095	4.39696564078331	-6.636286759376526	-2.2393211185932165	0.5728735632183908	234.298	3	167	0.6916017562542622	1.0816421264180158	-1.2665181779612578	3.130447462822052	-0.39004035650255897	-4.09107	1.0140218	3.9482872247695915	1.278698403328973	0.43954022988505753	613-62-7	Benzyl 2-naphthyl ether	c1ccc(COc2ccc3ccccc3c2)cc1	Organic compounds	Benzenoids	Naphthalenes
4589	-5.287095968448748	-4.842861	1.0831417	4.442303037643429	-7.252799153327942	-2.810496115684513	0.6878164642375169	314.802	3	167	0.21094151440665482	0.6551762996703359	-1.7547616704725393	2.687541367170889	-0.44423479291163837	-4.919166	0.9677767	3.9126248359680167	0.578871387687407	0.501970310391363	615-54-3	1,2,4-Tribromobenzene	Brc1ccc(Br)c(Br)c1	Organic compounds	Benzenoids	Benzene and substituted derivatives	Halobenzenes
4634	-3.495037552590326	-4.023576	0.89489764	3.486166787147521	-5.822344434261322	-2.3361776471138014	0.5491062526705598	1113.605999999999	3	167	2.5516940096185743	2.0231557812383505	0.22438712794757773	3.710553915095099	0.528538230185553	-3.9501522	0.854814	3.0818601787090296	2.0965793945701674	0.43046218487394955	61791-12-6	Cremophor EL	CCCCCCC(O)CC=CCCCCCCCOC(=O)OCCOCC(COCCOC(=O)OCCCCCCCC=CCC(O)CCCCCC)OCCOC(=O)OCCCCCCCC=CCC(O)CCCCCC	Organic compounds	Lipids and lipid-like molecules	Fatty Acyls	Fatty alcohols
4676	-5.490016130478068	-4.18308	0.93748313	3.642067712545394	-5.975457167625427	-2.3333894550800327	0.47555216043307597	361.659	3	167	0.06828314664676514	1.3752190916736955	-0.41715789050059365	3.2249098220448005	-1.306935934097453	-4.3659005	0.97786564	3.8314141929149628	1.1923987780562628	0.34347668873496273	62476-59-9	Acifluorfen-sodium	O=C([O-])c1cc(Oc2ccc(C(F)(F)F)cc2Cl)ccc1[N+](=O)[O-].[Na+]	Organic compounds	Benzenoids	Benzene and substituted derivatives	Diphenylethers
4709	-4.223123019097642	-3.5324106	0.89319557	3.478805664181709	-5.299663317203522	-1.8208576530218126	0.5249026304232254	152.062	3	167	0.9588976791618111	1.6496100609943378	-0.1176426189440689	3.3611630452376406	-0.6907123974545755	-3.7185068	0.90594804	3.5659047424793227	1.463513876305778	0.3804581859787809	628-96-6	Ethylene glycol dinitrate	O=[N+]([O-])OCCO[N+](=O)[O-]	Organic compounds	Organic oxygen compounds	Organic oxoanionic compounds	Organic nitrates
4711	-2.940378771168051	-3.157854	0.85059696	3.278830209374428	-4.95704175233841	-1.6782115429639817	0.29743589743589743	118.176	3	167	2.1321505148028335	1.9146751902502934	0.11548753363247517	3.394317743006903	0.21747530903214418	-3.203682	0.8113705	3.071036565303802	1.868847354414468	0.22051282051282053	629-11-8	1,6-Hexanediol	OCCCCCCO	Organic compounds	Lipids and lipid-like molecules	Fatty Acyls	Fatty alcohols
4774	-3.253756684375237	-3.785281	0.9468239	3.741462469100952	-5.769050979614258	-2.027588510513306	0.2310283600619735	657.5580000000001	3	167	2.5641773814846793	2.0326531110193113	0.04888308624565825	3.7903455553466103	0.5315242585416331	-3.7370203	0.90881807	3.680988284945487	2.0809138250231394	0.17718220621581965	6358-37-8	Butanamide, 2,2'-[(3,3'-dichloro[1,1'-biphenyl]-4,4'-diyl)bis(2,1-diazenediyl)]bis[N-(4-methylphenyl)-3-oxo-	CC(=O)C(=NNc1ccc(-c2ccc(NN=C(C(C)=O)C(=O)Nc3ccc(C)cc3)c(Cl)c2)cc1Cl)C(=O)Nc1ccc(C)cc1	Organic compounds	Benzenoids	Benzene and substituted derivatives	Biphenyls and derivatives
4976	-4.171846749575562	-4.3102336	0.9762934	3.8366427958011595	-6.200932300090789	-2.36428950428963	0.4879176201372998	328.38900000000007	3	167	1.3445418516144987	1.2061549972065058	-0.6845436989007287	3.1520990969004306	0.13838684341149854	-4.2717276	0.946932	3.836570435762405	1.2446610442373012	0.3705263157894737	65140-91-2	Calcium (3,5-di-tert-butyl-4-hydroxybenzyl monoethyl phosphonate)	CCOP(=O)([O-])Cc1cc(C(C)(C)C)c(O)c(C(C)(C)C)c1.CCOP(=O)([O-])Cc1cc(C(C)(C)C)c(O)c(C(C)(C)C)c1.[Ca+2]	Organic compounds	Benzenoids	Benzene and substituted derivatives	Phenylpropanes
4983	-4.73389472751006	-4.532863	1.0870559	4.220228582620621	-6.68723406791687	-2.4670054852962493	0.670525124527814	531.4400000000003	3	167	0.9915595119234337	1.1925910871331125	-0.9617798284833763	3.2584487541372438	-0.2010315874038584	-4.6689835	1.010448	4.00975239276886	1.0564707670010514	0.5188882586500283	65277-42-1	Ketoconazole	CC(=O)N1CCN(c2ccc(OCC3COC(Cn4ccnc4)(c4ccc(Cl)cc4Cl)O3)cc2)CC1	Organic compounds	Organoheterocyclic compounds	Diazinanes	Piperazines
5145	-4.446865012117938	-5.4239736	1.1786301	4.363742452859876	-7.56208918094635	-3.1983467280864732	0.460841618147121	464.115	3	167	1.2197605927414195	0.24265204588422018	-1.8954635760869927	2.468278876772884	0.9771085482153143	-5.5192313	1.3200608	4.9402758240699765	0.14739427713058184	0.33007238737789024	678-39-7	8:2 Fluorotelomer alcohol	OCCC(F)(F)C(F)(F)C(F)(F)C(F)(F)C(F)(F)C(F)(F)C(F)(F)C(F)(F)F	Organic compounds	Organohalogen compounds	Alkyl halides	Alkyl fluorides
5172	-3.335022998844829	-4.018278	1.027756	4.062109410762785	-6.1227408885955805	-2.060631477832795	0.3174767698055369	581.0280000000002	3	167	2.4291740628957337	1.7459189287672814	-0.3585438268550177	3.7035655839077677	0.6832551231034132	-3.6872895	0.9049611	3.40515741109848	2.076907590878508	0.2007290105225664	67990-05-0	2-Naphthalenecarboxamide, N-(5-chloro-2-methoxyphenyl)-3-hydroxy-4-[[2-methoxy-5-[(phenylamino)carbonyl]phenyl]azo]-	COc1ccc(C(=O)Nc2ccccc2)cc1N=Nc1c(O)c(C(=O)Nc2cc(Cl)ccc2OC)cc2ccccc12	Organic compounds	Benzenoids	Naphthalenes	Naphthalenecarboxylic acids and derivatives
5426	-2.844511169932268	-3.6646225	0.846075	3.4882798224687575	-5.447196912765503	-1.9589170902967457	0.4633333333333334	184.367	3	167	2.4211720190171797	1.6010606406055377	-0.18151372381605552	3.306766098652702	0.8201113753100415	-3.6300035	0.8364339	3.383850103616714	1.6356797448149931	0.3433333333333334	68551-19-9	Alkanes, C12-14-iso-	CCCCCCCCCCC(C)C	Organic compounds	Hydrocarbons	Saturated hydrocarbons	Alkanes
5484	-2.8706694379045072	-3.842123	0.9418281	3.8203511953353875	-5.897128915786743	-2.0767777204513553	0.4666666666666667	282.556	3	167	2.580435095952821	1.6089815046665215	-0.44602438192941457	3.3743268134059727	0.9714535937117037	-3.8724842	0.8059759	3.2491932451725005	1.5786203086154058	0.3466666666666667	68649-11-6	1-Decene, dimer, hydrogenated	CCCCCCCCC(C)C(C)CCCCCCCC	Organic compounds	Hydrocarbons	Saturated hydrocarbons	Alkanes
5609	-3.115783034075438	-3.1459413	0.8391705	3.3055191665887813	-4.7385027527809145	-1.4329835861921332	0.4998161538425833	118.17599999999996	3	167	1.9567462518954466	1.926588034411705	0.33402653318997017	3.6395456997787514	0.030158223401368645	-3.1702793	0.7332931	2.806917470693587	1.9022500338939698	0.31057477453223853	6920-22-5	1,2-Hexanediol	CCCCC(O)CO	Organic compounds	Lipids and lipid-like molecules	Fatty Acyls	Fatty alcohols
5639	-8.293497934949725	-4.7234707	1.0163832	3.8524911940097804	-6.787273633480072	-2.9347824394702915	0.5778747082145073	375.73	3	167	-2.718622062446089	0.8514051796733408	-1.2123977609764358	2.6400934330333445	-3.570027247083514	-5.175791	1.116464	4.586994874477385	0.39908507491428163	0.40517993542680697	69806-40-2	Haloxyfop-methyl	COC(=O)C(C)Oc1ccc(Oc2ncc(C(F)(F)F)cc2Cl)cc1	Organic compounds	Benzenoids	Benzene and substituted derivatives	2-phenoxypropionic acid esters
5640	-5.731381196324476	-4.4162297	1.0359888	4.194000399112701	-6.612022674083709	-2.4180222749710087	0.6114612194945821	383.366	3	167	-0.14776760282455526	1.1673838754225812	-1.0284090805837889	3.1655913185289117	-1.3151514714404424	-4.759279	1.0141261	3.822165763378143	0.8243348247009205	0.4252910251522984	69806-50-4	Fluazifop-butyl	CCCCOC(=O)C(C)Oc1ccc(Oc2ccc(C(F)(F)F)cn2)cc1	Organic compounds	Benzenoids	Benzene and substituted derivatives	2-phenoxypropionic acid esters
5714	-4.918833559718499	-4.468126	1.0059174	3.8523815631866456	-6.452848160266877	-2.600466597080231	0.5244665718349929	218.083	3	167	0.4197882530681568	0.8704960107275127	-1.1142263474802205	2.738155215706425	-0.45070773955858723	-4.6807313	0.97323745	3.72820348739624	0.6578905079741919	0.39473684210526316	709-98-8	Propanil	CCC(=O)Nc1ccc(Cl)c(Cl)c1	Organic compounds	Benzenoids	Benzene and substituted derivatives	Anilides
5731	-2.7684200475392187	-3.2690923	0.83280116	3.2090848863124846	-4.877901089191437	-1.6688162028789524	0.07692307692307693	88.14999999999999	3	167	2.176802269096122	1.676130001594226	0.06732122744390381	3.2764061137563885	0.5006722738566554	-3.2289271	0.79476	3.1317138761281966	1.7162951949561043	0.06153846153846154	71-41-0	1-Pentanol	CCCCCO	Organic compounds	Organic oxygen compounds	Organooxygen compounds	Alcohols and polyols
5783	-4.04649620596774	-5.045497	1.1479412	4.488522374629975	-7.341942369937897	-2.8534199953079225	0.6195194589463693	378.3330000000002	3	167	1.5313780182032606	0.5323772754587277	-1.764068145766896	2.7244542288630784	0.9990007346450529	-4.440546	1.0327201	4.307750833034515	1.1373281710010956	0.4844031798766018	7237-83-4	tris(oxiran-2-ylmethyl) benzene-1,2,4-tricarboxylate	O=C(OCC1CO1)c1ccc(C(=O)OCC2CO2)c(C(=O)OCC2CO2)c1	Organic compounds	Benzenoids	Benzene and substituted derivatives	Benzoic acids and derivatives
5794	-4.444262169656483	-5.8150077	1.3233552	5.101389908790585	-8.450643825531007	-3.3492539167404214	0.605482752541576	318.0300000000001	3	167	1.058205919573007	-0.31253960951781046	-2.948175736301517	2.153214172489068	1.3707455169585074	-5.5813465	1.3348147	5.496929967403412	-0.07887843324065325	0.47471352177234527	72-55-9	p,p'-DDE	ClC(Cl)=C(c1ccc(Cl)cc1)c1ccc(Cl)cc1	Organic compounds	Benzenoids	Benzene and substituted derivatives	Diphenylmethanes
5864	-5.3234271163162745	-4.6764956	1.0391867	4.0975485682487465	-6.80970960855484	-2.7121610403060936	0.7389599317988065	396.84	3	167	0.2751883246450531	0.9221198895936993	-1.2110941675935125	2.886454400655234	-0.6469315642532862	-4.7767005	1.0287706	4.248102670907974	0.8219149639322927	0.5882352941176471	742693-38-5	SSR504734	O=C(NC(c1ccccc1)C1CCCCN1)c1cccc(C(F)(F)F)c1Cl	Organic compounds	Benzenoids	Benzene and substituted derivatives	Benzoic acids and derivatives
5984	-3.126829800090701	-4.0006824	1.0040499	3.833180391788482	-5.976410317420959	-2.143229925632477	0.6327380952380952	74.12299999999999	3	167	1.7431231882285736	0.8692706281677384	-1.1064573291016846	2.7267230626867973	0.8738525538826876	-2.887713	0.71992254	2.7428435921668997	1.982240040123859	0.47857142857142854	75-65-0	tert-Butyl alcohol	CC(C)(C)O	Organic compounds	Organic oxygen compounds	Organooxygen compounds	Alcohols and polyols
5999	-4.697350831243575	-4.3034563	1.0046254	3.812389528751373	-6.135696935653686	-2.3233074069023134	0.6076470588235294	85.10600000000001	3	167	0.23260934781910378	0.62650386561058	-1.205736756591007	2.606652772160366	-0.3938945247860559	-4.3925867	0.95975804	3.862718141078948	0.5373734882668973	0.46598039215686277	75-86-5	2-Hydroxy-2-methylpropanenitrile	CC(C)(O)C#N	Organic compounds	Organic oxygen compounds	Organooxygen compounds	Alcohols and polyols
6046	-3.7657357285128414	-3.7651675	0.93599594	3.7153439283370973	-5.853464066982269	-2.138120138645172	0.6825382855131139	158.197	3	167	1.4334625148978721	1.4340307695612347	-0.6542658235715557	3.0610781047655413	-0.0005682537661373388	-3.8193798	0.86953765	3.6548379421234123	1.3798184534418863	0.5281464530892448	764-99-8	{2-[2-(Ethenyloxy)ethoxy]ethoxy}ethene	C=COCCOCCOC=C	Organic compounds	Organic oxygen compounds	Organooxygen compounds	Ethers
6050	-5.715983287625536	-4.925403	1.163566	4.791176408529281	-7.598031914234161	-2.8068555057048803	0.5381775333857031	372.8080000000001	3	167	-0.14449806441951185	0.6460820992019861	-2.0265466910281367	2.764629717501144	-0.7905801694919914	-4.984958	1.2092315	4.497128248214722	0.586527061839196	0.3904438515643949	76578-14-8	Quizalofop-ethyl	CCOC(=O)C(C)Oc1ccc(Oc2cnc3cc(Cl)ccc3n2)cc1	Organic compounds	Benzenoids	Benzene and substituted derivatives	2-phenoxypropionic acid esters
6165	-2.559328968321597	-3.4601817	0.9002306	3.4101756185293186	-5.270650517940521	-1.8604748994112028	0.5634358099878266	732.7139999999999	3	167	3.305605521381268	2.4047527889847604	0.5942839717623433	4.004459590291662	0.9008527447826511	-3.3828633	0.78861195	3.2658255219459518	2.482071198856617	0.3910907939002759	77804-81-0	C.I. Pigment Yellow 180	CC(=O)C(=NNc1cccc(OCCOc2ccccc2N=NC(C(C)=O)C(=O)Nc2ccc3[nH]c(=O)[nH]c3c2)c1)C(=O)Nc1ccc2[nH]c(=O)[nH]c2c1	Organic compounds	Organic acids and derivatives	Carboxylic acids and derivatives	Amino acids, peptides, and analogues
6232	-3.0667906318724256	-3.422952	0.8697385	3.2289719015359877	-5.124039173126221	-1.8950672715902332	0.5782604323780794	276.285	3	167	2.3745666750706333	2.0184053861201803	0.31731813381683815	3.5462900353528255	0.35616130484937614	-3.693832	0.7955251	3.0946519970893855	1.747525376238817	0.4582604323780794	77-93-0	Triethyl citrate	CCOC(=O)CC(O)(CC(=O)OCC)C(=O)OCC	Organic compounds	Organic acids and derivatives	Carboxylic acids and derivatives	Tricarboxylic acids and derivatives
6270	-3.8693454038344	-3.566257	0.8249991	3.3277305722236625	-5.186439406871796	-1.8587088346481333	0.6451461973201102	158.28499999999997	3	167	1.3300943567266879	1.633182779623636	0.01300035368929223	3.340730925912955	-0.30308840386491775	-3.5644994	0.7838008	3.0775831550359722	1.6349404025808796	0.5013780813780814	78-69-3	3,7-Dimethyl-3-octanol	CCC(C)(O)CCCC(C)C	Organic compounds	Organic oxygen compounds	Organooxygen compounds	Alcohols and polyols
6288	-5.170027629704754	-4.3989882	1.0350469	4.118587267398834	-6.489505314826966	-2.3709180474281313	0.7209090909090909	131.389	3	167	-0.051468622466324415	0.7195707669858386	-1.370946307588536	2.7476409598102984	-0.7710393827870297	-4.3611293	1.0204593	4.004905408620832	0.7574297208430953	0.5709090909090909	79-01-6	Trichloroethylene	ClC=C(Cl)Cl	Organic compounds	Organohalogen compounds	Vinyl halides	Vinyl chlorides
6346	-3.74629561542175	-4.0172195	0.9725684	3.965344685316083	-5.941336345672608	-1.9759916603565246	0.6895514232107987	341.4510000000001	3	167	1.7870327735431908	1.5161088410027903	-0.4080079567076669	3.557336728608416	0.2709239280352813	-3.8342679	0.86481595	3.278674751520156	1.699060555174515	0.547615939339831	8002-74-2	Hydrocarbon waxes	CCCNCC(O)COc1ccccc1C(=O)CCc1ccccc1	Organic compounds	Phenylpropanoids and polyketides	Linear 1,3-diarylpropanoids
6390	-4.398609600935975	-3.7850654	0.87425315	3.6917789906263323	-5.689688968658447	-1.9979099780321146	0.48684233640755376	164.248	3	167	0.8168904890507773	1.4304346724611507	-0.47418887867169457	3.217590111954638	-0.6135441884146129	-3.9697013	0.82759887	3.087961763143539	1.2457988034847454	0.3668423364075538	80-46-6	4-(2-Methylbutan-2-yl)phenol	CCC(C)(C)c1ccc(O)cc1	Organic compounds	Benzenoids	Benzene and substituted derivatives	Phenylpropanes
6427	-2.945050076652844	-3.762441	0.8928994	3.6051291108131402	-5.551487278938294	-1.9463581681251534	0.5831157059314954	261.281	3	167	2.4720577529169185	1.6546669068951678	-0.13437944936853133	3.470749661444609	0.8173908432232548	-4.0449157	0.9485828	3.648034387826918	1.3721921363213965	0.4456157059314954	81334-34-1	Imazapyr	CC(C)C1(C)N=C(c2ncccc2C(=O)O)NC1=O	Organic compounds	Organic acids and derivatives	Carboxylic acids and derivatives	Amino acids, peptides, and analogues
6468	-5.500076449991258	-4.7374744	1.0061142	3.9536950707435605	-6.71168497800827	-2.7579899072647094	0.6103515463985408	410.5360000000002	3	167	0.11327479652102845	0.875876821059192	-1.0983337314959831	2.8553613392475774	-0.7626020084629381	-5.151287	1.1123048	4.363236624002456	0.46206417900693836	0.4610182130652075	82560-54-1	Benfuracarb	CCOC(=O)CCN(SN(C)C(=O)Oc1cccc2c1OC(C)(C)C2)C(C)C	Organic compounds	Organoheterocyclic compounds	Coumarans
6494	-4.569018901186926	-5.1990194	1.1704928	4.596094936132431	-7.540103030204773	-2.944008094072342	0.6905230218769167	414.7180000000003	3	167	1.0487339842639618	0.41873343942036323	-1.9223501447538855	2.6737447913785455	0.6300005308809453	-5.0323324	1.1416094	4.579299938678741	0.5854204524216238	0.5289230218769168	83-46-5	beta-Sitosterol	CCC(CCC(C)C1CCC2C3CC=C4CC(O)CCC4(C)C3CCC12C)C(C)C	Organic compounds	Lipids and lipid-like molecules	Steroids and steroid derivatives	Stigmastanes and derivatives
6500	-4.648535886333468	-4.5605125	0.92141026	3.5523555636405946	-6.341068410873413	-2.788712847232819	0.5989181406828465	291.782	3	167	0.8165226104707315	0.9045459445021767	-0.8760099140692141	2.6763456495713807	-0.08802334360885844	-4.6010346	0.9833045	3.683161187171935	0.8640238425701943	0.4058483119608439	83657-17-4	Uniconazole-P	CC(C)(C)C(O)C(=Cc1ccc(Cl)cc1)n1cncn1	Organic compounds	Phenylpropanoids and polyketides	Cinnamyl alcohols
6574	-4.880000692187986	-3.5432582	0.9301916	3.6358023077249526	-5.411458790302277	-1.775656482577324	0.5509820302389962	208.216	3	167	0.4385134068804926	1.775255924697532	-0.09294469123379812	3.5428576164911547	-1.3367425020329566	-3.6821773	0.8502887	3.351826810836791	1.6363367840762972	0.4246662407653119	84-65-1	Anthraquinone	O=C1c2ccccc2C(=O)c2ccccc21	Organic compounds	Benzenoids	Anthracenes	Anthraquinones
6800	-5.858099632380695	-5.893187	1.2535825	4.818497103452682	-8.49796154499054	-3.6794644415378586	0.70601829543006	551.49	3	167	-0.11656199046249693	-0.15164941253319134	-2.756423903072342	2.0620732003803393	0.03508741367033075	-5.6877937	1.2917943	5.267995500564574	0.05374389773774228	0.5441135335252982	87-82-1	Hexabromobenzene	Brc1c(Br)c(Br)c(Br)c(Br)c1Br	Organic compounds	Benzenoids	Benzene and substituted derivatives	Halobenzenes
6868	-4.320778129334347	-3.585329	0.8613436	3.4444278597831715	-5.182903504371643	-1.7384756445884713	0.7161204227607558	152.237	3	167	0.86174208777145	1.5971911793285705	-0.0003832872658461227	3.4440445725173254	-0.7354490735482138	-3.6205761	0.78312707	3.159493422508239	1.5619440753504428	0.5634888438133874	89-82-7	R-(+)-Pulegone	CC(C)=C1CCC(C)CC1=O	Organic compounds	Lipids and lipid-like molecules	Prenol lipids	Monoterpenoids
6913	-4.645565748754339	-3.7816033	0.9593989	3.7926478266715997	-5.6871738076210026	-1.8945259809494028	0.4969467787114846	144.17299999999997	3	167	0.5133181867405022	1.3772805868918523	-0.5282898721261614	3.264357954545438	-0.8639624124201104	-3.8218827	0.9171576	3.6179409742355344	1.3370012076422355	0.38361344537815123	90-15-3	1-Naphthol	Oc1cccc2ccccc12	Organic compounds	Benzenoids	Naphthalenes	Naphthols and derivatives
7150	-3.5616314222584973	-3.903124	0.9627892	3.7743229448795317	-5.867986261844635	-2.0936633169651033	0.5496615312791784	154.212	3	167	1.6264867473773872	1.2849940749234985	-0.6798680922087504	3.0944548526707814	0.34149267175090214	-3.961543	0.8979549	3.5720084428787224	1.2265750838559148	0.43537581699346406	92-52-4	Biphenyl	c1ccc(-c2ccccc2)cc1	Organic compounds	Benzenoids	Benzene and substituted derivatives	Biphenyls and derivatives
7163	-5.916238115460075	-4.174592	0.9761769	3.6990390837192524	-6.006280624866486	-2.3072415411472336	0.4670944741532977	184.242	3	167	-0.6508494760865676	1.0907966197736492	-0.7408919854929784	2.958147098226274	-1.7416460973326338	-4.28784	0.99158096	4.075319290161132	0.9775487386907258	0.36042780748663106	92-87-5	Benzidine	Nc1ccc(-c2ccc(N)cc2)cc1	Organic compounds	Benzenoids	Benzene and substituted derivatives	Biphenyls and derivatives
7262	-5.063884605609816	-4.0933876	0.88660586	3.4406340837478635	-5.934330773353577	-2.4936966896057133	0.39898872679045094	419.38500000000016	3	167	0.5587282875349436	1.5292252733897183	-0.3117178802088168	3.1289162035390468	-0.9704970018500507	-4.4030013	0.8574586	3.1771723985672	1.2196115784018597	0.30668103448275863	94125-34-5	Prosulfuron	COc1nc(C)nc(NC(=O)NS(=O)(=O)c2ccccc2CCC(F)(F)F)n1	Organic compounds	Organic nitrogen compounds	Organonitrogen compounds	Sulfonylureas
7325	-3.954392242338749	-4.351897	1.0217645	4.055270612239836	-6.322286009788513	-2.267015397548677	0.5427690318532132	264.419	3	167	1.467900416109828	1.0703959003812529	-0.8999933513399363	3.1552772608999	0.3975045205091514	-4.2097754	0.86581224	3.432110261917112	1.212517210022913	0.39114993978922724	95-33-0	N-Cyclohexyl-2-benzothiazolesulfenamide	c1ccc2sc(SNC3CCCCC3)nc2c1	Organic compounds	Organoheterocyclic compounds	Benzothiazoles
7337	-3.9703685440635423	-4.2236867	0.99223536	3.8517707467079156	-6.172814905643463	-2.3210441589355475	0.5135714285714286	126.586	3	167	1.1320171327160944	0.8786989690939625	-1.0704292288638264	2.7813415178440892	0.2533181510353346	-4.0011396	0.9202073	3.5798789262771575	1.1012460360879812	0.3992857142857143	95-49-8	2-Chlorotoluene	Cc1ccccc1Cl	Organic compounds	Benzenoids	Benzene and substituted derivatives	Halobenzenes
7377	-4.548692889004761	-4.2054105	0.9554973	3.65221083164215	-6.083945739269256	-2.4317349076271064	0.6288611388611388	280.785	3	167	0.8996810143417852	1.2429634406219905	-0.6355718359227099	3.01663899571944	-0.34328240850549374	-4.2515516	0.94006205	3.73139483332634	1.1968222685593821	0.4788611388611388	96-11-7	Propane, 1,2,3-tribromo-	BrCC(Br)CBr	Organic compounds	Organohalogen compounds	Organobromides
7382	-5.383806817015756	-4.135074	0.9764683	3.921626698970794	-5.948133027553558	-2.026506328582764	0.6119347319347319	147.43200000000002	3	167	-0.21521505998458684	1.0335175983410434	-0.7795412705223886	3.1420854284484054	-1.2487326783743988	-4.166698	1.0169846	3.8028304159641264	1.001893786717491	0.4719347319347319	96-18-4	1,2,3-Trichloropropane	ClCC(Cl)CCl	Organic compounds	Organohalogen compounds	Organochlorides
7407	-4.907400541800659	-4.4781256	1.0026006	4.056167864799498	-6.665161371231079	-2.6089935064315806	0.5846390168970814	358.54700000000014	3	167	0.6471455512652285	1.0764205383836498	-1.110615278165191	2.9455525866343075	-0.4292749695960696	-4.447484	0.871223	3.3939238727092738	1.1070620723785318	0.45892473118279575	96-69-5	4,4'-Thiobis(6-tert-butyl-m-cresol)	Cc1cc(O)c(C(C)(C)C)cc1Sc1cc(C(C)(C)C)c(O)cc1C	Organic compounds	Organosulfur compounds	Thioethers	Aryl thioethers
7418	-4.032623702173133	-4.332252	0.8997168	3.485962682962417	-6.133742392063141	-2.647779709100724	0.76223711823421	441.54900000000015	3	167	1.6123552033594657	1.3127268639758656	-0.4887634865305422	2.997199196431875	0.299628323431115	-3.8865576	0.8947794	3.5960691094398483	1.758421343562517	0.5962421208750464	97322-87-7	Troglitazone	Cc1c(C)c2c(c(C)c1O)CCC(C)(COc1ccc(Cc3sc(=O)[nH]c3O)cc1)O2	Organic compounds	Organoheterocyclic compounds	Benzopyrans	1-benzopyrans
7422	-5.129683859593563	-4.120827	0.9184414	3.620962285995483	-5.944528198242187	-2.3235659122467043	0.6815528293545535	239.322	3	167	0.24929876396527387	1.2581554369697852	-0.5655455746833499	3.055416711312133	-1.008856661564999	-4.168626	0.9023558	3.592713624238967	1.2103567708638538	0.5400143678160919	97-39-2	1,3-Bis(2-methylphenyl)guanidine	Cc1ccccc1N=C(N)Nc1ccccc1C	Organic compounds	Benzenoids	Benzene and substituted derivatives	Toluenes
7521	-3.2378693422815314	-3.9584768	0.9256382	3.5598836600780484	-5.687081980705261	-2.1271983206272127	0.667247899159664	96.022	3	167	1.7445014051745484	1.0238939780471907	-0.7047112332491813	2.855172426828867	0.7206074395635613	-3.6977632	0.79480994	3.124060487747191	1.2846075292379835	0.5260714285714286	993-13-5	Methyl phosphonic acid	CP(=O)(O)O	Organic compounds	Organic acids and derivatives	Organic phosphonic acids and derivatives	Organic phosphonic acids
7533	-5.226294004768732	-4.7742596	1.1201276	4.257900023460388	-7.025086033344269	-2.767186009883881	0.7137933817594835	335.8310000000001	3	167	0.29982677788362655	0.751861202545936	-1.4989652506919098	2.7589347727684777	-0.4520344375079901	-4.760928	1.0307887	4.13294414281845	0.7651926172053584	0.5680306698950768	99607-70-2	Cloquintocet-mexyl	CCCCCC(C)OC(=O)COc1ccc(Cl)c2cccnc12	Organic compounds	Benzenoids	Benzene and substituted derivatives	Phenoxyacetic acid derivatives
7540	-3.7168150845349857	-3.829563	0.94799584	3.7217742085456837	-5.848042130470276	-2.126267921924592	0.6439756158873806	140.26999999999998	3	167	1.4301497124547617	1.3174019134885293	-0.7010773334805285	3.0206968750651555	0.11274781791557587	-3.905589	0.802944	3.214622044563292	1.2413756743169655	0.5027991452991454	99-82-1	p-Menthane	CC1CCC(C(C)C)CC1	Organic compounds	Lipids and lipid-like molecules	Prenol lipids	Monoterpenoids
7549	-4.33126699963181	-4.3253827	1.0065963	4.086323964595794	-6.471100640296936	-2.384776675701143	0.4953484044559559	135.21	3	167	0.7997418131588303	0.8056261112444283	-1.3400918275062963	2.7462321370894966	-0.005884290128635783	-4.472371	0.9143929	3.5011090576648694	0.6586377073653978	0.38765609676364826	99-97-8	N,N,4-Trimethylaniline	Cc1ccc(N(C)C)cc1	Organic compounds	Benzenoids	Benzene and substituted derivatives	Toluenes
7696	-3.2566060170035764	-4.095759	0.9501931	3.7153884172439566	-5.933866190910339	-2.2184777736663825	0.6563260869565217	386.4440000000001	3	167	2.33048055174739	1.4913276734067202	-0.34677962215937247	3.368608795084584	0.8391528979439333	-4.13665	1.0114126	3.9028229475021354	1.4504364992016272	0.5000760869565217	NOCAS_1-(2,6-bis(4-tolyl)-1,3-dioxano(5,4-d)-	1-(2,6-bis(4-tolyl)-1,3-dioxano(5,4-d)-1,3-dioxan-4-yl)ethane-1,2-diol	Cc1ccc(C2OC3COC(c4ccc(C)cc4)OC3C(C(O)CO)O2)cc1	Organic compounds	Benzenoids	Benzene and substituted derivatives	Toluenes
7870	-4.394459555938237	-5.150656	1.2011161	4.73701209425926	-7.553140795230865	-2.8161287009716047	0.7572039377136829	354.44600000000014	3	167	1.1550905236700282	0.3988938575007127	-2.0035907156226	2.7334213786366606	0.756196667358882	-4.443916	1.0308771	3.9498917937278746	1.105634243868632	0.5742040607603174	NOCAS_2,2'-((3,3',5,5'-tetramethyl-(1,1'-biph	2,2'-((3,3',5,5'-tetramethyl-(1,1'-biphenyl)-4,4'-diyl)-bis(oxymethylene))-bis-oxirane	Cc1cc(-c2cc(C)c(OCC3CO3)c(C)c2)cc(C)c1OCC1CO1	Organic compounds	Benzenoids	Benzene and substituted derivatives	Biphenyls and derivatives
7906	-4.902538617687802	-4.9995604	1.0899407	4.397134429216384	-7.152971565723419	-2.7558371365070355	0.6394214251357109	215.989	3	167	0.4318930160513338	0.3348712594090264	-1.8185399319842834	2.5785944972321	0.09702173845233464	-5.4759784	1.0718567	4.184361553192138	-0.14154674665182973	0.48823094894523467	NOCAS_2,3-dichloro-5-trifluoromethylpyridine	2,3-dichloro-5-trifluoromethylpyridine	FC(F)(F)c1cnc(Cl)c(Cl)c1	Organic compounds	Organoheterocyclic compounds	Pyridines and derivatives	Halopyridines
8304	-4.4912964184472965	-4.991049	1.0653279	4.094005250930785	-7.096190559864044	-3.0021853089332593	0.7591273819469307	339.439	3	167	1.039465320865347	0.539712937084595	-1.5654288205514002	2.5285764303793847	0.4997523944189144	-4.544505	0.98535115	3.79326363801956	0.9862566186621057	0.6025967697020328	NOCAS_57870	CJ-011802	NC(=O)N(O)Cc1ccc2c(c1)CCCN2CCCc1ccccc1	Organic compounds	Organoheterocyclic compounds	Quinolines and derivatives	Hydroquinolines
8941	-3.875818006477403	-4.0046883	0.9328443	3.407947885990142	-5.73106929063797	-2.323121404647828	0.6673700015805278	698.3010000000004	3	167	1.9682246574942612	1.8393543935474905	0.11297337333369366	3.5209212593238357	0.1288702564620503	-4.2335653	0.8686547	3.388720488548278	1.6104773224109028	0.52953216374269	NOCAS_dodecyl 3-(2-(3-benzyl-4-ethoxy-2,5-dio	dodecyl 3-(2-(3-benzyl-4-ethoxy-2,5-dioxoimidazolidin-1-yl)-4,4-dimethyl-3-oxovaleramido)-4-chlorobenzoate	CCCCCCCCCCCCOC(=O)c1ccc(Cl)c(NC(=O)C(C(=O)C(C)(C)C)n2c(O)c(OCC)n(Cc3ccccc3)c2=O)c1	Organic compounds	Benzenoids	Benzene and substituted derivatives	Benzoic acids and derivatives
10166	-9.04771522803075	-8.047455	1.7294343	6.652190899848938	-11.327662944793701	-4.6754720449447635	0.36681444991789824	340.4200000000001	3	167	-3.5157001606532146	-2.5154397874930305	-5.795647877416166	0.8565430224327719	-1.000260394046375	-7.3978086	1.7670214	7.059119910001753	-1.8657934681428934	0.27348111658456487	57117-41-6	1,2,3,7,8-Pentachlorodibenzofuran	Clc1cc2oc3cc(Cl)c(Cl)c(Cl)c3c2cc1Cl	Organic compounds	Organoheterocyclic compounds	Benzofurans	Dibenzofurans
10173	-9.72846954296668	-6.339578	1.5122521	5.8645335614681215	-9.554159116744994	-3.689625555276873	0.35183838383838384	326.437	3	167	-4.214670164989233	-0.8257787736278465	-4.040359738767547	1.8241738227005744	-3.3888913912637992	-6.349285	1.4377993	5.924396628141402	-0.835485746097722	0.26383838383838387	57465-28-8	3,3',4,4',5-Pentachlorobiphenyl	Clc1ccc(-c2cc(Cl)c(Cl)c(Cl)c2)cc1Cl	Organic compounds	Benzenoids	Benzene and substituted derivatives	Biphenyls and derivatives
10177	-6.506620791926408	-6.4506583	1.5672741	6.05928124785423	-9.45377607345581	-3.3944948256015794	0.46061538461538465	326.437	3	167	-0.9928214139489606	-0.9368589454082681	-3.9399766954783626	2.119304552375868	-0.05596247054579262	-6.5767274	1.5640743	6.071316015720368	-1.0629279941912675	0.3606153846153846	65510-44-3	2',3,4,4',5-Pentachlorobiphenyl	Clc1ccc(-c2cc(Cl)c(Cl)c(Cl)c2)c(Cl)c1	Organic compounds	Benzenoids	Benzene and substituted derivatives	Biphenyls and derivatives
20018	-4.286396224814733	-3.5470638	0.84904766	3.320879310369491	-5.170557141304016	-1.849677830934525	0.6269658119658119	226.31599999999997	3	167	1.0683190338067035	1.8076514512424946	0.18415811731742035	3.5050374276869114	-0.7393323973000845	-3.7569273	0.8346761	3.1647388815879816	1.5977879952578515	0.4980769230769231	24851-98-7 ,57374-49-9	Methyl dihydrojasmonate ,methyl [3-(acetyloxy)-2-pentylcyclopent-2-en-1-yl]acetate		Organic compounds	Lipids and lipid-like molecules	Fatty Acyls	Lineolic acids and derivatives
20024	-3.8426905387940833	-3.7339706	0.8584695	3.2991835772991176	-5.397047936916351	-2.0978643596172337	0.48359395336139527	326.50200000000007	3	167	1.6711953071119667	1.7799152200789299	0.11683790898969862	3.416021486288816	-0.10871989670423954	-3.7611928	0.8316594	3.157711935043335	1.752693039720587	0.3538642236316655	68584-22-5 ,68584-26-9	(C10-C16) Alkylbenzenesulfonic acid ,C10-C16 alkyl benzene sulfonic acid magnesium salt		Organic compounds	Benzenoids	Benzene and substituted derivatives	Benzenesulfonic acids and derivatives
20040	-5.085400110835289	-4.169171	0.9471863	3.4001923501491538	-5.886586880683899	-2.486394530534745	0.555475051264525	198.269	3	167	0.21185470532974085	1.128083975016285	-0.5893320645188684	2.8108602856302856	-0.9162292543594592	-4.264277	0.9454631	3.7961157321929933	1.0329778250815347	0.4231755860238833	101-77-9 ,13552-44-8	4,4'-Diaminobiphenyl methane ,4,4'-Methylenedianiline dihydrochloride		Organic compounds	Benzenoids	Benzene and substituted derivatives	Diphenylmethanes
20050	-3.854839006721424	-3.684569	0.99006677	3.974706918001173	-5.686803340911865	-1.712096422910692	0.6866457680250784	292.244	3	167	1.6109065967954632	1.781176729892565	-0.22105773739497792	3.753649180606195	-0.1702701247328986	-3.7340367	0.9364055	3.7590421229600883	1.7317089364613327	0.5177272727272727	NOCAS_l-aspartic acid, N,N'-1,2-ethanediylbis ,NOCAS_N,N'-1,2-ethanediylbis-L-aspartic acid	l-aspartic acid, N,N'-1,2-ethanediylbis-, trisodium salt ,N,N'-1,2-ethanediylbis-L-aspartic acid		Organic compounds	Organic acids and derivatives	Carboxylic acids and derivatives	Amino acids, peptides, and analogues
20051	-4.294535222506434	-3.7321043	0.9641957	3.8438873171806316	-5.551395773887634	-1.7075084567070025	0.5505494505494506	94.497	3	167	0.680882798657571	1.2433137316612894	-0.5759777527236288	3.267909564457003	-0.5624309210537977	-3.8131618	0.90154123	3.4059729576110827	1.1622561820917165	0.4362637362637362	3926-62-3 ,79-11-8	Sodium chloroacetate ,Chloroacetic acid		Organic compounds	Organic acids and derivatives	Carboxylic acids and derivatives	Alpha-halocarboxylic acids and derivatives
15	-4.167436903279334	-3.9626966	0.83273685	3.193011444807053	-5.608955335617066	-2.415943890810013	0.3917086834733894	162.27599999999995	4	168	1.0428173908026361	1.247557743175223	-0.3987010415350951	2.794310403271958	-0.20474035100272303	-3.8839731	0.8380165	3.297837120294571	1.3262811951124094	0.29647058823529415	100-18-5	1,4-Diisopropylbenzene	CC(C)c1ccc(C(C)C)cc1	Organic compounds	Lipids and lipid-like molecules	Prenol lipids	Monoterpenoids
59	-3.165559585693414	-3.8133705	0.90254515	3.6397924393415444	-5.563000559806824	-1.9232081204652793	0.561971692516315	106.12399999999997	4	168	1.8602540252473767	1.2124431274981482	-0.5371869488660332	3.102605490475511	0.647810880538886	-3.6679156	0.8385362	3.197274321317673	1.3578980316140685	0.4095447313937016	100-52-7	Benzaldehyde	O=Cc1ccccc1	Organic compounds	Benzenoids	Benzene and substituted derivatives	Benzoyl derivatives
128	-4.563207498840876	-4.265865	0.91812545	3.455796051025391	-5.878543221950531	-2.4227471709251405	0.7390336965512281	249.26999999999995	4	168	0.833462514847634	1.1308051621300952	-0.4818732082620209	2.97392284276337	-0.2973426497503002	-4.3414474	0.8738819	3.301740658283233	1.0552226754238998	0.5890336965512282	101-37-1	2,4,6-Tris(allyloxy)-1,3,5-triazine	C=CCOc1nc(OCC=C)nc(OCC=C)n1	Organic compounds	Organoheterocyclic compounds	Triazines	1,3,5-triazines
229	-3.912803298378349	-3.7998981	0.84216493	3.3858041346073153	-5.599014711380005	-2.2132105767726897	0.1352515300791163	412.65500000000026	4	168	1.7027838132971238	1.8156889777749545	0.016572400295467814	3.4023765349027832	-0.11290515079534114	-3.5702186	0.8254807	3.2153985857963545	2.045368540747832	0.05920069918957571	103-24-2	Bis(2-ethylhexyl) nonanedioate	CCCCC(CC)COC(=O)CCCCCCCC(=O)OCC(CC)CCCC	Organic compounds	Lipids and lipid-like molecules	Fatty Acyls	Fatty acid esters
236	-5.175329974927644	-4.565654	1.0529578	4.214862716197967	-6.857450401782989	-2.6425876855850223	0.7663824040131197	354.3370000000002	4	168	0.374086528963087	0.983762701090999	-1.308033897892258	2.9068288183057085	-0.6096761739632885	-5.433179	1.3505961	5.3017173171043375	0.11623760343848767	0.6058190237314296	103361-09-7	Flumioxazin	C#CCN1C(=O)COc2cc(F)c(N3C(=O)C4=C(CCCC4)C3=O)cc21	Organic compounds	Organoheterocyclic compounds	Benzoxazines	Benzoxazinones
238	-4.515554412944737	-3.5247333	0.8231418	3.2835671305656433	-5.209902119636536	-1.9263349890708925	0.5129652803337014	178.231	4	168	0.7354288308528613	1.7262499543003185	0.041081124161062216	3.3246482547267058	-0.9908211079673199	-3.530251	0.89373755	3.695353320240974	1.7207322086123384	0.3898883572567783	103-37-7	Benzyl butyrate	CCCC(=O)OCc1ccccc1	Organic compounds	Benzenoids	Benzene and substituted derivatives	Benzyloxycarbonyls
317	-4.1040308976030415	-3.86619	0.86366594	3.3041878044605255	-5.475960576534272	-2.171772772073746	0.49637681159420294	122.167	4	168	0.9829230116309486	1.220763935055688	-0.3890066673002814	2.915181137160244	-0.23784094093800245	-3.7156403	0.8191228	3.12440559864044	1.371313616595379	0.3920289855072464	104-93-8	1-Methoxy-4-methylbenzene	COc1ccc(C)cc1	Organic compounds	Benzenoids	Phenol ethers	Anisoles
346	-5.174848434795912	-4.3523355	0.8465544	3.3486815750598904	-6.0191646933555605	-2.67048311829567	0.6425783755892116	185.311	4	168	0.09305276486572946	0.9155657633497871	-0.7512634936939189	2.5974180813659715	-0.8225129817624648	-4.4530916	0.8580211	3.3280262351036067	0.8148095975469806	0.5072842579421527	105726-67-8	N-Methylneodecanamide	CCCCCC(C)(CC)C(=O)NC	Organic compounds	Lipids and lipid-like molecules	Fatty Acyls	Fatty amides
1207	-4.857440305166523	-4.816614	1.036345	3.960818696022033	-6.739747154712677	-2.7789284586906438	0.5078381251949035	196.29	4	168	0.4354578698515024	0.4762840307981163	-1.4468489796946515	2.5139697163273813	-0.040826154165546136	-4.868506	1.0893348	4.252030634880066	0.42439221514801073	0.36637471056075704	125-12-2	Isobornyl acetate	CC(=O)OC1CC2CCC1(C)C2(C)C	Organic compounds	Lipids and lipid-like molecules	Prenol lipids	Monoterpenoids
415	-4.941909026546771	-4.5477552	0.93273175	3.5346849203109745	-6.401083612442017	-2.8663986921310425	0.7558447545139316	361.38000000000005	4	168	0.6160550870074533	1.0102088697726783	-0.8431194988877928	2.6915654214231814	-0.3941537851527279	-4.637494	0.9660419	3.788498079776763	0.9204700417625762	0.6017463938581938	1068967-96-3	SAR102608	Cc1nc(-c2ccccn2)ncc1C(=O)Nn1cc(C)c2cc(F)ccc21	Organic compounds	Organoheterocyclic compounds	Indoles and derivatives	Indoles
448	-4.395541774185543	-4.031716	0.90452063	3.464943814277648	-5.694720149040222	-2.2297763347625743	0.6702366182204893	109.12799999999996	4	168	0.6423944217311711	1.0062203416680484	-0.656783953123508	2.80815986115414	-0.3638259042819785	-3.7783053	0.81994706	3.1683490574359894	1.2596308869927324	0.5317750797589508	1072-83-9	2-Acetylpyrrole	CC(=O)c1ccc[nH]1	Organic compounds	Organic oxygen compounds	Organooxygen compounds	Carbonyl compounds
500	-4.802456020196415	-4.211826	0.98685056	3.970636999607086	-6.202468204498291	-2.231831204891205	0.4808216619981326	108.144	4	168	0.23154640890300346	0.8221765774211872	-1.1684657753988728	2.802171224208213	-0.5906301725706822	-4.273077	0.9563903	3.7825502455234528	0.76092543003614	0.36317460317460315	108-45-2	1,3-Benzenediamine	Nc1cccc(N)c1	Organic compounds	Benzenoids	Benzene and substituted derivatives	Aniline and substituted anilines
516	-3.3968338478339146	-4.1613674	0.8966089	3.5365627169609066	-5.882857668399811	-2.346294951438904	0.7565425079667958	124.143	4	168	1.697088388363708	0.9325548059941402	-0.7889354322021881	2.7476272847587184	0.7645335685479213	-4.381205	0.84543777	3.161853194236755	0.7127171367352392	0.600020768836361	108-79-2	4,6-Dimethylpyrimidin-2-ol	Cc1cc(C)[nH]c(=O)n1	Organic compounds	Organoheterocyclic compounds	Diazines	Pyrimidines and pyrimidine derivatives
528	-3.934318438599744	-3.510342	0.862626	3.2764807790517807	-5.268156611919403	-1.9916758328676225	0.4990495469442838	94.113	4	168	1.0393311788584645	1.4633077442633053	-0.29450699446119516	2.981973784590586	-0.42397655589405536	-3.34904	0.8153063	3.1463487446308136	1.6246095834297527	0.3832600732600733	108-95-2	Phenol	Oc1ccccc1	Organic compounds	Benzenoids	Phenols	1-hydroxy-4-unsubstituted benzenoids
560	-3.789331311259189	-3.5818381	0.84481	3.4205299735069272	-5.442557525634766	-2.0220275521278386	0.5176190476190476	74.127	4	168	1.0806451128500085	1.2881382975646405	-0.5725811015255683	2.847948871981359	-0.20749318030826114	-3.5692365	0.85343134	3.2867784976959227	1.300739889139662	0.39761904761904765	109-76-2	1,3-Diaminopropane	NCCCN	Organic compounds	Organic nitrogen compounds	Organonitrogen compounds	Amines
564	-4.005835868708303	-3.5819	0.9007967	3.3999950170516966	-5.386324989795685	-1.9863299727439883	0.45895424836601306	76.095	4	168	0.8755202526647825	1.2994562197300452	-0.5049688684225992	2.895026148629097	-0.42393598734538784	-3.5817606	0.8194968	3.2012467235326767	1.2995954908455223	0.34784313725490196	109-86-4	2-Methoxyethanol	COCCO	Organic compounds	Organic oxygen compounds	Organooxygen compounds	Ethers
602	-3.649875465126116	-3.399856	0.8930477	3.4387946039438244	-5.121055102348327	-1.682260498404503	0.6815901500112027	348.48	4	168	1.892302392949565	2.142321778585899	0.4211227557273537	3.859917359671178	-0.25001937458046175	-3.3852937	0.7987657	3.0251356154680256	2.1568841427746444	0.5324448508659035	110615-47-9	D-Glucopyranose, oligomeric, C10-16-alkyl glycosides	CCCCCCCCCCCCOC1OC(CO)C(O)C(O)C1O	Organic compounds	Lipids and lipid-like molecules	Fatty Acyls	Fatty acyl glycosides
625	-3.59690998564262	-3.658506	0.86006117	3.419651773571968	-5.330925226211548	-1.91127345263958	0.6004256965944273	133.191	4	168	1.5275648939785085	1.4659689663702078	-0.20645034659041922	3.2132014269815485	0.061595930952838884	-3.530459	0.849625	3.186004787683487	1.5940159555952973	0.47410990712074313	110-97-4	Diisopropanolamine	CC(O)CNCC(C)O	Organic compounds	Organic nitrogen compounds	Organonitrogen compounds	Amines
638	-3.160264176232737	-3.4155297	0.8495494	3.3127336293458938	-5.203516066074371	-1.8907824367284776	0.011764705882352941	130.18699999999998	4	168	1.9543034430981971	1.6990379056718694	-0.08894844674343705	3.2237851826024566	0.255265551703054	-3.3972406	0.8912766	3.471204358339308	1.717326987530634	0.0	111-14-8	Heptanoic acid	CCCCCCC(=O)O	Organic compounds	Lipids and lipid-like molecules	Fatty Acyls	Fatty acids and conjugates
686	-3.812063666949598	-3.274682	0.8608495	3.313854223489759	-4.93042711019516	-1.6165728867054001	0.23790849673202613	118.176	4	168	1.2604656190212868	1.7978472384308668	0.14210217577572515	3.4559563992654847	-0.5373816219666878	-3.201623	0.78361034	2.9133759915828703	1.870906326133755	0.10984126984126985	111-76-2	2-Butoxyethanol	CCCCOCCO	Organic compounds	Organic oxygen compounds	Organooxygen compounds	Ethers
692	-4.486466758368235	-3.5020554	0.851398	3.5272128641605365	-5.181484854221344	-1.6542719900608072	0.0	128.259	4	168	0.6216210911520549	1.6060324386843796	-0.07339700470105383	3.4538158594594828	-0.9844113517978004	-3.5325246	0.8033189	3.0847181141376487	1.5755632849724681	0.0	111-84-2	Nonane	CCCCCCCCC	Organic compounds	Hydrocarbons	Saturated hydrocarbons	Alkanes
698	-3.062020640016112	-3.3240469	0.82786644	3.1540766090154646	-4.9411696791648865	-1.787093070149422	0.0	130.23100000000002	4	168	2.0526937353561525	1.7906675304763155	0.17354469620737828	3.3276213052228427	0.2620262101883557	-3.231972	0.7526728	2.9446051061153407	1.8827424084262105	0.0	111-87-5	1-Octanol	CCCCCCCCO	Organic compounds	Lipids and lipid-like molecules	Fatty Acyls	Fatty alcohols
699	-3.915403881225243	-3.3393064	0.80701953	3.2747973263263708	-4.911394083499909	-1.6365967571735383	0.4676296296296297	142.15399999999997	4	168	1.2373552033674269	1.8134527297074903	0.24136500109276096	3.5161623274191314	-0.5760975267025379	-3.4807277	0.8193602	3.215061450004577	1.6720314040093969	0.36762962962962964	1118-84-9	Allyl acetoacetate	C=CCOC(=O)CC(C)=O	Organic compounds	Organic acids and derivatives	Keto acids and derivatives	Beta-keto acids and derivatives
743	-5.096840755018386	-4.663762	0.8965306	3.5273147463798513	-6.435809636116027	-2.908494889736176	0.605931778952358	352.4780000000001	4	168	0.4502912605593347	0.8833699108549734	-0.8886776205383067	2.6386371258415444	-0.4330786624280538	-4.731807	0.9384423	3.7691998422145843	0.8153247920083251	0.4649481723949808	112410-23-8	Tebufenozide	CCc1ccc(C(=O)NN(C(=O)c2cc(C)cc(C)c2)C(C)(C)C)cc1	Organic compounds	Benzenoids	Benzene and substituted derivatives	Benzoic acids and derivatives
769	-3.0282488125649225	-3.586733	0.7765415	3.016564679145812	-5.131609296798706	-2.115044617652894	0.3408521871354971	337.5920000000001	4	168	2.500143333928324	1.9416590542253893	0.396782849694541	3.4133475288403528	0.5584842902335394	-3.5624053	0.8396667	3.296749812364578	1.965986793468451	0.2620643083476183	112-84-5	Erucamide	CCCCCCCCC=CCCCCCCCCCCCC(N)=O	Organic compounds	Lipids and lipid-like molecules	Fatty Acyls	Fatty amides
782	-4.072338134897099	-5.5887637	1.2636472	4.787852191925049	-8.119367504119873	-3.3315153121948247	0.6756256058301405	275.392	4	168	1.3676131851693436	-0.14881238149734313	-2.679416184053431	2.1084360078716182	1.5164255789395709	-4.8948083	1.1267586	4.486287307739258	0.5451430349584089	0.5360029643207065	113-48-4	Octylbicycloheptenedicarboximide	CCCCC(CC)Cn1c(O)c2c(c1O)C1C=CC2C1	Organic compounds	Organoheterocyclic compounds	Isoindoles and derivatives
793	-2.959991655073925	-4.2234697	0.9270378	3.469934684038162	-6.024322581291199	-2.554387897253037	0.5184846128580143	305.33400000000006	4	168	2.5247835121144546	1.261305433218111	-0.5395474141028193	2.9303872699353426	1.2634780791179696	-3.94563	0.8743399	3.4594007074832915	1.539145104833043	0.36196287372757957	114311-32-9	Imazamox	COCc1cnc(C2=NC(=O)C(C)(C(C)C)N2)c(C(=O)O)c1	Organic compounds	Organic acids and derivatives	Carboxylic acids and derivatives	Amino acids, peptides, and analogues
4149	-3.757587325321732	-3.9700592	0.8820115	3.42051562666893	-5.755739712715149	-2.3352240860462192	0.5187485937207851	152.237	4	168	1.4249328917840647	1.2124610504647177	-0.5732194956093526	2.8472961310595775	0.2124718310961149	-3.6755545	0.8295067	3.133918690681457	1.5069657112934196	0.40150721441044024	5392-40-5	3,7-Dimethyl-2,6-octadienal	CC(C)=CCCC(C)=CC=O	Organic compounds	Lipids and lipid-like molecules	Prenol lipids	Monoterpenoids
820	-4.602915116060345	-4.9408226	1.2310574	4.80262964963913	-7.306079864501953	-2.503450214862824	0.5517330495591365	285.491	4	168	0.8526773057616416	0.5147698270851332	-1.8504874426799667	2.9521422069591625	0.3379074852580146	-4.7066116	1.0132123	3.928506582975387	0.7489807960395314	0.4217330495591365	115-96-8	Tris(2-chloroethyl) phosphate	O=P(OCCCl)(OCCCl)OCCCl	Organic compounds	Organic acids and derivatives	Organic phosphoric acids and derivatives	Phosphate esters
866	-3.670335835528895	-4.1411524	0.8545622	3.415563124418258	-5.896786785125732	-2.481223660707474	0.6158438157587094	262.349	4	168	1.748543577601195	1.2777270442726396	-0.477907371995642	2.937655752422616	0.47081654636807757	-3.938204	0.84995395	3.358608311414718	1.480675356889026	0.4825104824253761	118-56-9	3,3,5-Trimethylcyclohexyl salicylate	CC1CC(OC(=O)c2ccccc2O)CC(C)(C)C1	Organic compounds	Benzenoids	Benzene and substituted derivatives	Benzoic acids and derivatives
895	-5.477559709869528	-5.2439156	1.0740258	4.162105613946915	-7.3887843012809755	-3.226678687334061	0.5629688786665531	406.2690000000001	4	168	0.13125397526128438	0.36489812669057003	-1.7799706161501632	2.382134997796751	-0.23364415200819977	-5.1936297	1.1726286	4.604072099924087	0.4151839575895116	0.43154030723798165	119446-68-3	Difenoconazole	CC1COC(Cn2cncn2)(c2ccc(Oc3ccc(Cl)cc3)cc2Cl)O1	Organic compounds	Benzenoids	Benzene and substituted derivatives	Diphenylethers
958	-2.940761253577468	-3.5834255	0.8238601	3.2160040736198425	-5.196300530433655	-1.9802964568138128	0.40554643313264005	166.176	4	168	2.2798070473374943	1.6371427616795013	0.024267770481307065	3.2402718441011493	0.6426642682731178	-3.488833	0.8036018	3.135421568155288	1.731735358327642	0.30184272942893636	120-47-8	Ethylparaben	CCOC(=O)c1ccc(O)cc1	Organic compounds	Benzenoids	Benzene and substituted derivatives	Benzoic acids and derivatives
964	-3.3467371720513137	-3.895191	0.89501375	3.6108686804771426	-5.667294692993164	-2.0564260125160216	0.37602124183006536	314.33700000000005	4	168	2.150658331938185	1.6022045263494833	-0.16989918900366566	3.440969491473477	0.5484537821570603	-3.770557	0.8588014	3.2909553885459895	1.7268385948881066	0.26244658119658115	120-55-8	Diethylene glycol dibenzoate	O=C(OCCOCCOC(=O)c1ccccc1)c1ccccc1	Organic compounds	Benzenoids	Benzene and substituted derivatives	Benzoic acids and derivatives
985	-5.220362733949501	-4.497459	1.0644069	4.068178498744964	-6.462852466106415	-2.3946739673614506	0.4943915343915345	163.003	4	168	-0.008167136469125128	0.7147366559224826	-1.2506568686260389	2.817521630118925	-0.7229037991655654	-4.12328	1.0026118	3.851956367492674	1.0889155688411585	0.3810582010582011	120-83-2	2,4-Dichlorophenol	Oc1ccc(Cl)cc1Cl	Organic compounds	Benzenoids	Benzene and substituted derivatives	Halobenzenes
989	-4.143608299369475	-3.8340824	0.8789931	3.4995139837264997	-5.568333554267883	-2.0688195705413834	0.6724922600619195	86.09400000000001	4	168	0.7913645866057949	1.1008905108005012	-0.6333606682926128	2.8661533154338867	-0.30952593433346465	-4.0853925	0.9137935	3.61552011966705	0.8495804142148082	0.5258255933952529	120-93-4	Ethylene urea	O=C1NCCN1	Organic compounds	Organoheterocyclic compounds	Azolidines	Imidazolidines
1016	-5.839754225519884	-5.403528	1.2224782	4.826614606380462	-7.830433094501495	-3.003818488121033	0.5436291646122828	529.1420000000002	4	168	-0.1161819910255942	0.32004402271159293	-2.106860860007205	2.719753746373257	-0.4362260120189072	-5.172172	1.1966805	4.681131076812743	0.5514001667827543	0.4000394210225392	121451-02-3	Noviflumuron	O=C(NC(=O)c1c(F)cccc1F)Nc1cc(Cl)c(OC(F)(F)C(F)C(F)(F)F)c(Cl)c1F	Organic compounds	Benzenoids	Benzene and substituted derivatives	N-phenylureas
1068	-5.8439365993722605	-4.628386	0.9550112	3.6646522283554077	-6.333946609497071	-2.669294381141663	0.33887179487179486	201.661	4	168	-0.5393146829269292	0.6762359101787566	-1.0293246930517392	2.6353275353036683	-1.2155505787118601	-4.671538	0.9118767	3.4725431323051446	0.6330840392111783	0.23117948717948716	122-34-9	Simazine	CCNc1nc(Cl)nc(NCC)n1	Organic compounds	Organoheterocyclic compounds	Triazines	Aminotriazines
1079	-5.258845276942755	-6.058539	1.3813472	5.748731333017349	-9.046507048606873	-3.297775715589524	0.7592042017268877	407.6170000000001	4	168	0.35140701137552266	-0.4482866329151081	-3.4362547602885956	2.3124765727287535	0.7996936367840517	-5.645574	1.1929798	4.546061426401138	-0.035321786158190205	0.6058708683935544	122453-73-0	Chlorfenapyr	CCOCn1c(-c2ccc(Cl)cc2)c(C#N)c(Br)c1C(F)(F)F	Organic compounds	Organoheterocyclic compounds	Pyrroles	Substituted pyrroles
1146	-2.603439771995101	-3.3607907	0.8158956	3.209826955199241	-4.897074043750763	-1.687247088551522	0.4980994152046783	88.14999999999999	4	168	2.34178254464024	1.5844315752665044	0.04814827288457785	3.2579752280838186	0.7573509575276041	-3.2297986	0.78596216	3.024972498416899	1.7154237434010986	0.36059941520467836	123-51-3	Isopentyl alcohol	CC(C)CCO	Organic compounds	Organic oxygen compounds	Organooxygen compounds	Alcohols and polyols
1168	-3.312076549953941	-4.372665	0.87922627	3.4857835829257953	-6.25786440372467	-2.772080820798875	0.6333125472411186	546.8800000000002	4	168	2.425815491086702	1.365227107766371	-0.5199723626840272	2.965811220241768	1.0605883784823384	-4.051797	0.8767705	3.251143640279769	1.6860951115703522	0.476645880574452	123968-25-2	1-[2-{1-[2-Hydroxy-3,5-bis(2-methylbutan-2-yl)phenyl]ethyl}-4,6-bis(2-methylbutan-2-yl)phenyl]but-3-en-2-one	C=CC(=O)Cc1c(C(C)c2cc(C(C)(C)CC)cc(C(C)(C)CC)c2O)cc(C(C)(C)CC)cc1C(C)(C)CC	Organic compounds	Lipids and lipid-like molecules	Prenol lipids	Sesquiterpenoids
1180	-2.784412901804579	-3.5604124	0.8032818	3.0417617440223697	-5.083332192897797	-2.041570448875427	0.0	142.286	4	168	2.36874926868126	1.5927497859812554	0.06982997758804241	3.111591721610412	0.7759995051168076	-3.5898063	0.80034196	3.118500834703445	1.5633558399321985	0.0	124-18-5	Decane	CCCCCCCCCC	Organic compounds	Hydrocarbons	Saturated hydrocarbons	Alkanes
1276	-4.687029930849138	-4.1412754	0.9081139	3.652792763710021	-5.96828453540802	-2.315491771697999	0.5817961633265459	191.63900000000004	4	168	0.5954539651315063	1.1412084837884438	-0.6858006394273755	2.9669921242826454	-0.545754524965349	-4.3413897	0.87992364	3.531900894641875	0.9410942284167014	0.446312292358804	127-52-6	Chloramine B	O=S(=O)([N-]Cl)c1ccccc1.[Na+]	Organic compounds	Benzenoids	Benzene and substituted derivatives	Benzenesulfonamides
1294	-4.521921755041176	-4.0407834	0.8217233	3.2492182016372677	-5.656557679176331	-2.407339477539063	0.5066118808727504	206.32899999999995	4	168	0.7926385182777748	1.2737768570751766	-0.3419974058573797	2.907220795779888	-0.481138349737221	-3.9335864	0.85466397	3.325903660058974	1.3809739056359183	0.391227265488135	128-39-2	2,6-Di-tert-butylphenol	CC(C)(C)c1cccc(C(C)(C)C)c1O	Organic compounds	Benzenoids	Benzene and substituted derivatives	Phenylpropanes
1331	-3.759912083706726	-5.4952273	1.2902406	4.903671044111251	-8.141439151763915	-3.2377681076526645	0.702622740957736	305.502	4	168	1.7251019740342715	-0.010213275048148188	-2.656425094022918	2.247245950088333	1.735315253176819	-4.431772	0.9789959	3.7355859756469725	1.0532418051389338	0.5555639174283242	130-26-7	Clioquinol	Oc1c(I)cc(Cl)c2cccnc12	Organic compounds	Organoheterocyclic compounds	Quinolines and derivatives	Haloquinolines
1370	-3.2557660992135853	-3.9408424	0.8545038	3.3860717654228205	-5.657275784015655	-2.271204018592835	0.36662450592885376	194.18599999999995	4	168	2.032451816667787	1.3473755364720885	-0.36905786813428276	3.0170138972885376	0.6850762908468395	-3.7657104	0.80786246	3.273392736911773	1.5225075671382553	0.2757154150197628	131-11-3	Dimethyl phthalate	COC(=O)c1ccccc1C(=O)OC	Organic compounds	Benzenoids	Benzene and substituted derivatives	Benzoic acids and derivatives
1461	-4.386024058568465	-5.237835	1.2468677	4.911809980869293	-7.823753213882446	-2.911943233013153	0.667431771947901	300.59399999999994	4	168	1.0919562490433778	0.24014536761646402	-2.345772906270603	2.5660370745986896	0.8518108718514572	-4.957832	1.1638606	4.684977889060972	0.5201484558901065	0.5037954083115374	133-06-2	Captan	Oc1c2c(c(O)n1SC(Cl)(Cl)Cl)CC=CC2	Organic compounds	Organoheterocyclic compounds	Isoindoles and derivatives	Isoindoles
1496	-4.282271490974089	-3.5960565	0.81046027	3.090397989749908	-5.125851857662201	-2.0354538679122927	0.6784068105807236	210.226	4	168	1.0404149360285289	1.7266299518517803	0.19683456934041682	3.287232559090325	-0.6862150296398601	-3.8574755	0.88478094	3.451440972089766	1.4652109026189983	0.5259288537549407	1338-23-4	2-Butanone peroxide	CCC(C)(OO)OOC(C)(CC)OO	Organic compounds	Organic oxygen compounds	Organic hydroperoxides
1552	-3.985933940183229	-5.3356776	1.2634091	4.914361387491226	-7.726883494853974	-2.812522107362747	0.7554013605442176	210.283	4	168	1.3368702240645844	-0.0128734499803199	-2.40407933060616	2.5102820568850666	1.34974368356555	-4.727824	1.0300891	4.039648604393005	0.5949799368374201	0.599738356881214	135158-54-2	Acibenzolar-S-methyl	CSC(=O)c1cccc2nnsc12	Organic compounds	Organoheterocyclic compounds	Benzothiadiazoles
1732	-4.273069811960326	-3.7342432	0.8213553	3.050792813301086	-5.286420977115631	-2.2356281638145448	0.4558306878306878	100.117	4	168	0.7274380155622966	1.2662646826041044	-0.2859131495930081	2.764879663708078	-0.5388266574345693	-3.8747199	0.81391287	3.0598616063594815	1.1257879891985954	0.3595343915343915	140-88-5	Ethyl acrylate	C=CC(=O)OCC	Organic compounds	Organic acids and derivatives	Carboxylic acids and derivatives	Acrylic acids and derivatives
1736	-4.861475542739044	-4.522636	0.9404243	3.676984798908233	-6.356049633026123	-2.6790648341178898	0.6812836637047164	320.4330000000001	4	168	0.6442616930748314	0.9831013032853075	-0.8503123972122469	2.826672401695986	-0.3388396060019838	-4.495655	0.91613007	3.482995003461837	1.010082171958764	0.5358291182501709	140923-17-7	Iprovalicarb	Cc1ccc(C(C)NC(=O)C(NC(=O)OC(C)C)C(C)C)cc1	Organic compounds	Organic acids and derivatives	Carboxylic acids and derivatives	Amino acids, peptides, and analogues
1756	-4.209594250435433	-4.770368	1.0612873	4.226509153842925	-6.9453866362571715	-2.7188774824142463	0.724404761904762	310.69100000000003	4	168	1.2827344224946333	0.7219605552081029	-1.4530579633271048	2.7734511905158206	0.5607738487772131	-4.104288	0.8569268	3.2309264421463006	1.3880405901234596	0.5577380952380953	141-62-8	Decamethyltetrasiloxane	C[Si](C)(C)O[Si](C)(C)O[Si](C)(C)O[Si](C)(C)C	Organic compounds	Organometallic compounds	Organometalloid compounds	Organosilicon compounds
1969	-7.107383424906601	-5.17041	1.1564739	4.904014420509338	-7.585562348365784	-2.6815479278564456	0.8194431188966073	376.4680000000002	4	168	-1.5316553580858143	0.40531792264230027	-2.009834281544997	2.8941801389643413	-1.936973268656601	-5.8452296	1.2988971	5.051692903041839	-0.26950157478131087	0.648420523138833	152-97-6	Fluocortolone	CC1CC2C3CC(F)C4=CC(=O)C=CC4(C)C3C(O)CC2(C)C1C(=O)CO	Organic compounds	Lipids and lipid-like molecules	Steroids and steroid derivatives	Hydroxysteroids
2007	-3.693479916322248	-5.7927675	1.2480935	4.8964790880680065	-8.31527988910675	-3.418800801038743	0.6060668498168498	198.225	4	168	1.6036785102011626	-0.49560908541497944	-3.018121462583339	1.8783576254846674	2.0992876083969905	-4.8779135	1.1391824	4.467388105392455	0.4192449657562886	0.4650129282482224	156-10-5	4-Nitrosodiphenylamine	O=Nc1ccc(Nc2ccccc2)cc1	Organic compounds	Benzenoids	Benzene and substituted derivatives	Aniline and substituted anilines
2047	-4.486896589308582	-4.146426	0.9964991	3.8708939969539617	-6.114581286907196	-2.2436872899532343	0.3825674603174603	420.83000000000015	4	168	1.1372101027925385	1.4776805132316446	-0.4904745948060753	3.3804194021478864	-0.34047038844188293	-3.8344648	0.91826737	3.4817232310771944	1.7896419240697954	0.27314285714285713	15782-05-5	2-Naphthalenecarboxylic acid, 4-[2-(5-chloro-4-methyl-2-sulfophenyl)diazenyl]-3-hydroxy-, strontium salt (1:1)	Cc1cc(S(=O)(=O)[O-])c(N=Nc2c(O)c(C(=O)[O-])cc3ccccc23)cc1Cl.[Sr+2]	Organic compounds	Benzenoids	Naphthalenes	Naphthalenecarboxylic acids and derivatives
2080	-5.263676652560593	-4.505626	0.9337655	3.5174065649509427	-6.285894596576691	-2.7684880316257483	0.4567636272226485	269.772	4	168	0.1673202191039221	0.9253706949760585	-0.8548977249121755	2.6625088400387673	-0.7580504509309547	-4.6052065	0.9127097	3.545896095037459	0.8257903956623879	0.33839628028387303	15972-60-8	Alachlor	CCc1cccc(CC)c1N(COC)C(=O)CCl	Organic compounds	Benzenoids	Benzene and substituted derivatives	Anilides
2093	-4.531605289263122	-4.430088	0.8687361	3.386376184225081	-6.143113279342652	-2.756737095117571	0.5462092074592075	225.296	4	168	0.8211481918821524	0.9226654193679319	-0.7903597981973776	2.5960163860277032	-0.10151724605023116	-4.289468	0.79323155	3.0502416133880605	1.063285667037605	0.4262092074592075	1610-18-0	Prometon	COc1nc(NC(C)C)nc(NC(C)C)n1	Organic compounds	Organoheterocyclic compounds	Triazines	Aminotriazines
2129	-4.197771412118774	-3.9657261	0.92152655	3.6888536155223846	-5.844893634319305	-2.156040018796921	0.3524379876244283	989.0219999999996	4	168	1.7974345401177734	2.0294798274555874	0.15031231791724212	3.839165933439627	-0.23204527495751925	-3.982962	0.87523997	3.4661221683025345	2.0122440568608257	0.26989830508474577	16324-27-9	Benzenesulfonic acid, 2,2'-(1,2-ethenediyl)bis[5-[[4-[(2-hydroxyethyl)amino]-6-[(3-sulfophenyl)amino]-1,3,5-triazin-2-yl]amino]-, sodium salt (1:4)	O=S(=O)([O-])c1cccc(Nc2nc(NCCO)nc(Nc3ccc(C=Cc4ccc(Nc5nc(NCCO)nc(Nc6cccc(S(=O)(=O)[O-])c6)n5)cc4S(=O)(=O)[O-])c(S(=O)(=O)[O-])c3)n2)c1.[Na+].[Na+].[Na+].[Na+].[Na+].[Na+].[Na+].[Na+].[Na+].[Na+].[Na+].[Na+].[Na+].[Na+].[Na+].[Na+]	Organic compounds	Phenylpropanoids and polyketides	Stilbenes	Sulfonated stilbenes
2382	-5.161026290520225	-4.478698	1.047126	4.227285033464431	-6.679044079780579	-2.451759046316147	0.8088272530251039	465.55400000000014	4	168	0.5069437719010401	1.189272272791726	-1.0110740173593133	3.2162110161051185	-0.6823285137257917	-4.8124127	1.0455807	3.831569510698317	0.85555733455282	0.6410974078955627	189003-92-7	Trelanserin	NC(=O)Cn1c(=O)cc(CCN2CCN(c3nccc4sccc34)CC2)c2ccc(F)cc21	Organic compounds	Organoheterocyclic compounds	Diazinanes	Piperazines
2496	-3.5583980846887107	-3.8304272	0.9143509	3.56026598215103	-5.494784414768219	-1.934518432617189	0.6989793295058909	460.43900000000025	4	168	2.1047740173399743	1.8327449427089242	0.16838768726046613	3.728653669411496	0.272029085111094	-3.7395191	0.8972949	3.647408407926559	1.9236529819222967	0.5367571072836688	2058-46-0	Oxytetracycline hydrochloride	CN(C)C1C(=O)C(C(N)=O)C(=O)C2(O)C(=O)C3C(=O)c4c(O)cccc4C(C)(O)C3C(O)C12.Cl	Organic compounds	Phenylpropanoids and polyketides	Tetracyclines
2569	-4.202346644275552	-4.1047764	0.97149706	3.7872269213199607	-6.003791916370392	-2.216564995050431	0.8096950163445547	565.7000000000003	4	168	1.550239534464857	1.6478098083209993	-0.2512057376299822	3.5360211836899786	-0.09757026182926332	-4.211487	0.921178	3.5314192116260528	1.5410993399593618	0.6413634085213034	215297-27-1	UK-343664	CCCOc1ccc(S(=O)(=O)N2CCN(CC)CC2)cc1-c1nc(=O)c2nn(Cc3ccccn3)c(CC)c2[nH]1	Organic compounds	Benzenoids	Benzene and substituted derivatives	Benzenesulfonamides
2578	-3.94476581370311	-3.9490488	0.948865	3.6126722574234	-5.800131011009216	-2.1874587535858163	0.49572649572649574	155.068	4	168	1.2457563718779614	1.2414734309769058	-0.6096088254281445	3.003063431995255	0.004282943849990506	-3.8529952	0.897909	3.49309110045433	1.3375270342331664	0.3623931623931624	2163-00-0	1,6-Dichlorohexane	ClCCCCCCCl	Organic compounds	Organohalogen compounds	Organochlorides
2626	-3.744934291468141	-4.0160346	0.845497	3.3542239010333996	-5.7136254668235775	-2.359401565790178	0.6805184470701712	374.4180000000001	4	168	1.82842242763843	1.5573221219624676	-0.1402687477170066	3.2139551533163933	0.27110031165075554	-3.9143317	0.8464387	3.2551225841045377	1.6590250331810066	0.5387002652519894	221667-31-8	Cyprosulfamide	COc1ccccc1C(=O)NS(=O)(=O)c1ccc(C(=O)NC2CC2)cc1	Organic compounds	Benzenoids	Benzene and substituted derivatives	Benzenesulfonamides
2671	-4.560982421957427	-4.7983017	1.0177416	4.134618252515791	-6.937778568267822	-2.8031603157520304	0.562200429896731	300.398	4	168	0.9167146149237871	0.6793953191910896	-1.4600815313866073	2.674536721129184	0.23731927481991644	-5.910966	1.4180812	5.59585056900978	-0.43326888018101445	0.4096037296037296	23031-36-9	Prallethrin	C#CCC1=C(C)C(OC(=O)C2C(C=C(C)C)C2(C)C)CC1=O	Organic compounds	Lipids and lipid-like molecules	Fatty Acyls	Fatty acid esters
2681	-5.577513783621854	-5.0230904	1.0085667	3.8712883174419397	-6.885334038734436	-3.0140457212924967	0.6271805713666179	219.266	4	168	-0.23654248964225733	0.31788094025344155	-1.5443627447548394	2.3269255726871	-0.5544234210730261	-5.1008224	0.98597074	3.9397838234901426	0.24014882634514126	0.4817260259120724	23135-22-0	Oxamyl	CNC(=O)ON=C(SC)C(=O)N(C)C	Organic compounds	Organic acids and derivatives	Carboxylic acids and derivatives	Carboxylic acid derivatives
2718	-6.759483231798376	-4.2223787	0.98941636	3.895231235027313	-6.120999121665955	-2.225767886638642	0.7633352573093106	545.5460000000003	4	168	-1.0226518559686102	1.5144526387043171	-0.3841677458361888	3.511063489191124	-2.5371045010244506	-5.766322	1.3534276	5.481734800338744	-0.02949077194477869	0.5886044880785415	2385-85-5	Mirex	ClC1(Cl)C2(Cl)C3(Cl)C4(Cl)C(Cl)(Cl)C5(Cl)C3(Cl)C1(Cl)C5(Cl)C24Cl	Organic compounds	Lipids and lipid-like molecules	Prenol lipids	Monoterpenoids
2727	-4.612231212610027	-5.0480113	1.0241816	3.900083273649213	-6.978794181346893	-3.0787109076976797	0.72150015417823	256.132	4	168	0.7962326280811417	0.360452515906983	-1.5703303406557243	2.3297529329934887	0.43578009033797116	-6.2997313	1.4776666	5.928089910745621	-0.8912674027274803	0.5693262411347517	23950-58-5	Propyzamide	C#CC(C)(C)NC(=O)c1cc(Cl)cc(Cl)c1	Organic compounds	Benzenoids	Benzene and substituted derivatives	Benzoic acids and derivatives
2839	-5.314193323299801	-4.0489526	0.7594448	2.8796018898487072	-5.561381900310517	-2.6817800104618095	0.44282310282310283	355.6070000000001	4	168	0.23677697801820644	1.5020177313192196	-0.010411598992509721	2.8691902908561975	-1.2652407438015096	-3.6262674	0.7819498	3.1099216282367705	1.924702876851958	0.33373219373219376	25307-17-9	Ethanol, 2,2'-(9-octadecen-1-ylimino)bis-	CCCCCCCCC=CCCCCCCCCN(CCO)CCO	Organic compounds	Organic nitrogen compounds	Organonitrogen compounds	Amines
2850	-4.152209516439623	-4.2025685	0.9531445	3.6942764878273007	-5.967738676071167	-2.273462188243866	0.7566670091747492	402.4910000000001	4	168	1.452546657223179	1.402187656945575	-0.362982502408365	3.331293985418936	0.05035901459675429	-4.4033184	0.99540216	3.7690690755844116	1.2014377656435529	0.59305323269489	253450-09-8	Besonprodil	O=c1[nH]c2ccc(S(=O)CCN3CCC(Cc4ccc(F)cc4)CC3)cc2o1	Organic compounds	Organoheterocyclic compounds	Piperidines	Benzylpiperidines
2930	-4.688746844843467	-4.589789	1.106206	4.541569417715072	-6.888658630847931	-2.347089213132859	0.7222472010433707	151.18999999999997	4	168	0.4907762221918178	0.5897341482125511	-1.7091355638126455	2.832433853902426	-0.09895793111666062	-4.3221564	0.912699	3.5705460667610156	0.8573666373740865	0.5751883775139589	2634-33-5	1,2-Benzisothiazolin-3-one	O=c1[nH]sc2ccccc12	Organic compounds	Organoheterocyclic compounds	Benzothiazoles
2945	-5.421970469263625	-5.12193	1.1939646	4.507887107133864	-7.367021894454956	-2.859134787321092	0.7667751781223714	158.22199999999998	4	168	-0.22270359936670092	0.07733675857588873	-2.1677550245580313	2.3401320825758325	-0.30004034688813697	-4.725955	1.0911733	4.409521394968033	0.47331186799624214	0.6106776171467617	26486-14-6	4,5-Dihydro-2-methyl-3-thioacetoxyfuran	CC(=O)SC1=C(C)OCC1	Organic compounds	Organoheterocyclic compounds	Dihydrofurans
2975	-3.980067188470496	-4.1860104	0.9529617	3.6195279181003572	-5.985792064666748	-2.366264146566391	0.5930137684854666	228.332	4	168	1.378499592268691	1.1725564297372257	-0.6272252839275614	2.9923026341727956	0.20594317224727732	-4.1951	1.0074035	4.125798535346984	1.1634669337111605	0.46471188169301375	26761-45-5	Glycidyl neodecanoate	CCCCCCC(C)(C)C(=O)OCC1CO1	Organic compounds	Lipids and lipid-like molecules	Fatty Acyls	Fatty acid esters
3058	-3.6651800570644895	-4.80465	1.0302612	4.353125858306885	-7.076620054244995	-2.7234941959381107	0.6351380471380471	255.25099999999995	4	168	1.7417873951386549	0.6023176336397248	-1.669652602041851	2.683473256265034	1.1394697728000125	-4.691532	0.95729023	3.758111101388931	0.715435318182155	0.5018047138047138	2781-11-5	Diethyl (N,N-bis(2-hydroxyethyl)amino)methanephosphonate	CCOP(=O)(CN(CCO)CCO)OCC	Organic compounds	Organic acids and derivatives	Organic phosphonic acids and derivatives	Phosphonic acid diesters
3089	-3.841053349997293	-4.0434904	0.9331797	3.7614120960235575	-6.011261916160583	-2.2498498201370256	0.4980676328502415	123.155	4	168	1.2493986985637717	1.0469616292962693	-0.9208098675995183	2.8406022284240393	0.20243705985378124	-3.8686569	0.8850487	3.353215718269348	1.2217951884145748	0.3869565217391304	2835-95-2	5-Amino-2-methylphenol	Cc1ccc(N)cc1O	Organic compounds	Benzenoids	Phenols	Cresols
3166	-7.078967206828133	-6.003226	1.3531953	5.346829664707183	-8.870578861236572	-3.5237491965293883	0.4686827739323495	274.413	4	168	-1.6405625251048972	-0.5648211436080537	-3.432174179513336	1.9146554851938473	-1.0757414034528887	-5.543066	1.1264073	4.533755284547805	-0.10466134350231422	0.34610212877105917	298-04-4	Disulfoton	CCOP(=S)(OCC)SCCSCC	Organic compounds	Organic acids and derivatives	Organic dithiophosphoric acids and derivatives	Dithiophosphate O-esters
3228	-5.88813782174056	-5.4600773	1.1269797	4.440856111049651	-7.762055587768555	-3.3211994767189035	0.6985418719211822	183.169	4	168	-0.6252858473221693	-0.1972253231140579	-2.4992036133501636	1.9416524976994878	-0.4280605359739589	-5.5563674	1.0199212	4.147490698099135	-0.29351543878649866	0.5537142857142857	30560-19-1	Acephate	COP(=O)(NC(C)=O)SC	Organic compounds	Organic acids and derivatives	Carboxylic acids and derivatives	Carboxylic acid derivatives
3347	-8.772035385935895	-6.799847	1.6270957	6.207790690660473	-10.013974261283874	-3.806183570623401	0.3950877192982456	360.88200000000006	4	168	-3.2146701649892337	-1.2424818996239033	-4.456609040337212	1.751181650323261	-1.9721882599288154	-6.6152706	1.5579367	6.0641718983650215	-1.0579053857567602	0.3017543859649122	32774-16-6	3,3',4,4',5,5'-Hexachlorobiphenyl	Clc1cc(-c2cc(Cl)c(Cl)c(Cl)c2)cc(Cl)c1Cl	Organic compounds	Benzenoids	Benzene and substituted derivatives	Biphenyls and derivatives
3433	-2.61174813514072	-3.4158413	0.8604159	3.3488124817609783	-5.087735414505005	-1.7389229327440268	0.5611083768965957	148.202	4	168	2.5591059293872247	1.7550127258218573	0.08311865002293974	3.4319311317839176	0.8040932058779569	-3.193987	0.76669514	3.055444431304932	1.9768671523248902	0.4220780738662926	34590-94-8	Dipropylene glycol monomethyl ether	COC(C)COC(C)CO	Organic compounds	Organic oxygen compounds	Organooxygen compounds	Ethers
3439	-3.954508307085102	-3.9324906	0.87266064	3.578968638181685	-5.761142933368682	-2.1821742951869973	0.5996034227741545	141.214	4	168	1.1953694478554993	1.2173871788723112	-0.6112651784280811	2.967703459753604	-0.022017719850604855	-4.1207337	0.9206797	3.6499567449092867	1.0291440032318644	0.4560136791844108	3470-98-2	2-Pyrrolidinone, 1-butyl-	CCCCN1CCCC1=O	Organic compounds	Organoheterocyclic compounds	Pyrrolidines	N-alkylpyrrolidines
3535	-3.445298669571128	-3.881048	0.8211502	3.283086419105529	-5.632569408416748	-2.349482989311219	0.12857142857142856	532.9380000000004	4	168	2.2813780182095402	1.8456287191566165	0.09410727936392067	3.3771936984694495	0.43574929452494127	-3.521126	0.77010274	3.102784097194671	2.2055506564566913	0.08571428571428572	3687-45-4	(9Z)-9-Octadecen-1-yl (9Z)-9-octadecenoate	CCCCCCCCC=CCCCCCCCCOC(=O)CCCCCCCC=CCCCCCCCC	Organic compounds	Lipids and lipid-like molecules	Fatty Acyls	Fatty acid esters
3554	-4.3937014487790895	-3.9907475	0.8982496	3.4572919726371762	-5.730605256557465	-2.2733132839202885	0.2756633832005646	1293.3640000000007	4	168	1.7180193196775815	2.1209733039610885	0.38111551189920606	3.8384074845363823	-0.40295399699686296	-3.9710088	0.920664	3.54972538948059	2.1407119784079818	0.18778459532177671	371756-75-1	Hexasodium 2,2'-{ethene-1,2-diylbis[(3-sulfonato-4,1-phenylene)azanediyl{6-[bis(2-hydroxypropyl)amino]-1,3,5-triazine-4,2-diyl}azanediyl]}di(benzene-1,4-disulfonate)	CC(O)CN(CC(C)O)c1nc(Nc2ccc(C=Cc3ccc(Nc4nc(Nc5cc(S(=O)(=O)[O-])ccc5S(=O)(=O)[O-])nc(N(CC(C)O)CC(C)O)n4)cc3S(=O)(=O)[O-])c(S(=O)(=O)[O-])c2)nc(Nc2cc(S(=O)(=O)[O-])ccc2S(=O)(=O)[O-])n1.[Na+].[Na+].[Na+].[Na+].[Na+].[Na+]	Organic compounds	Phenylpropanoids and polyketides	Stilbenes	Sulfonated stilbenes
3601	-4.515855321052804	-4.249332	0.89410806	3.5093564152717587	-6.004028451442719	-2.49467203617096	0.7497470732764849	155.22199999999998	4	168	0.6750979538685915	0.9416213151097087	-0.8130751765213231	2.6962812387504353	-0.26652336991144665	-4.173487	0.8261929	3.157042694091797	1.0174660990202673	0.5964137399431516	38205-60-6	5-Acetyl-2,4-dimethylthiazole	CC(=O)c1sc(C)nc1C	Organic compounds	Organoheterocyclic compounds	Azoles	Thiazoles
3641	-3.286261618018594	-3.5915341	0.8722732	3.477456730604171	-5.338974356651306	-1.8615176260471349	0.6655629877369007	110.04899999999998	4	168	1.755324482514979	1.4500519394404245	-0.2973882561177331	3.180068474486438	0.3052725197072359	-3.61602	0.82061774	3.194820582866668	1.4255661325801738	0.5271014492753623	39148-24-8	Fosetyl-Al	CCO[PH](=O)[O-].CCO[PH](=O)[O-].CCO[PH](=O)[O-].[Al+3]	Organic compounds	Organic oxygen compounds	Organooxygen compounds
3689	-4.039413786857145	-3.7816575	0.9204737	3.773736885190008	-5.753848206996918	-1.9801113218069102	0.4884199134199134	232.376	4	168	1.3267774848568492	1.5845337980833103	-0.38765693528292333	3.386079949907084	-0.2577563295054608	-3.6751666	0.8246305	3.306346893310546	1.6910246513851983	0.3448301698301698	4067-16-7	Pentaethylenehexamine	NCCNCCNCCNCCNCCN	Organic compounds	Organic nitrogen compounds	Organonitrogen compounds	Amines
3715	-4.996032551170647	-4.5646186	0.96457577	3.949894523620605	-6.667896819114685	-2.71800229549408	0.33593073593073586	642.9430000000002	4	168	0.8121399211583157	1.2435538816119345	-0.8597243467857222	3.090170176834883	-0.4314139636767509	-4.126389	0.90956295	3.6246690571308124	1.6817834253241377	0.24545454545454543	41484-35-9	Thioethylene glycol bis(3,5-di-tert-butyl-4-hydroxyhydrocinnamate)	CC(C)(C)c1cc(CCC(=O)OCCSCCOC(=O)CCc2cc(C(C)(C)C)c(O)c(C(C)(C)C)c2)cc(C(C)(C)C)c1O	Organic compounds	Benzenoids	Benzene and substituted derivatives	Phenylpropanes
3743	-4.199970868681483	-4.2797127	0.8675485	3.4553901553153987	-5.982292485237122	-2.526902329921723	0.6751193633952254	183.295	4	168	1.0631797495702788	0.9834379508565974	-0.7191418669853603	2.7362482883300383	0.0797418083204704	-4.2865763	0.9073885	3.637946099042891	0.9765743584065041	0.5260734149054505	4223-03-4	N-tert-Octylacrylamide	C=CC(=O)NC(C)(C)CC(C)(C)C	Organic compounds	Organic acids and derivatives	Carboxylic acids and derivatives	Acrylic acids and derivatives
3805	-4.645122902476986	-4.638007	0.9666632	3.852224719524383	-6.503896868228912	-2.651672148704529	0.6544561822716888	454.4100000000002	4	168	1.0123249776578251	1.0194406994107983	-0.8464489880941006	3.005775731430282	-0.007115738475521383	-4.449844	1.0073888	3.8237717807292935	1.2076040078594075	0.5082196231319038	445295-04-5	CP-671305	CC(Oc1ccc(CNC(=O)c2cccnc2Oc2ccc3c(c2)OCO3)c(F)c1)C(=O)O	Organic compounds	Benzenoids	Benzene and substituted derivatives	2-phenoxypropionic acids
3848	-3.2709942961006613	-4.1881104	0.87478477	3.4329932928085323	-5.865486633777619	-2.4324933409690863	0.6118883415435139	157.55599999999998	4	168	1.9264406503955505	1.009324601060133	-0.6680516872814067	2.7649416055271256	0.9171160554618387	-4.1694083	0.9273529	3.611558628082275	1.0280266420523092	0.4785550082101806	4684-94-0	6-Chloro-2-picolinic acid	O=C(O)c1cccc(Cl)n1	Organic compounds	Organoheterocyclic compounds	Pyridines and derivatives	Pyridinecarboxylic acids and derivatives
3855	-6.022221403600244	-5.7716093	1.3405082	5.104251092672347	-8.417960929870606	-3.3137098371982594	0.6499535495428072	359.5730000000001	4	168	-0.46643433008089275	-0.21582223814694407	-2.862173856351255	2.2420772363210917	-0.2506120972647947	-4.9680734	1.2333732	4.680467414855957	0.5877137107275695	0.5087770789545718	470-90-6	Chlorfenvinphos	CCOP(=O)(OCC)OC(=CCl)c1ccc(Cl)cc1Cl	Organic compounds	Benzenoids	Benzene and substituted derivatives	Halobenzenes
3863	-4.998151063827358	-4.2501764	0.9430723	3.626063913106918	-6.15171377658844	-2.525649863481522	0.5333333333333334	194.211	4	168	0.29012276063241593	1.0380973838027525	-0.8634399521286662	2.7626239609782517	-0.7479746340788225	-4.1723566	0.9010073	3.3808423995971677	1.1159172142201266	0.4222222222222222	4724-48-5	Octylphosphonic acid	CCCCCCCCP(=O)(O)O	Organic compounds	Organic acids and derivatives	Organic phosphonic acids and derivatives	Organic phosphonic acids
3938	-3.931568725875774	-5.1743793	1.1652553	4.746065282821652	-7.82062531709671	-3.0745600342750583	0.8967179311916154	120.242	4	168	1.1484874654367778	-0.09432315038441101	-2.7405691257841585	2.0054961570374936	1.2428106228791087	-4.8584843	1.0448765	4.306994438171387	0.22157192293986094	0.7148997493734336	505-29-3	1,4-Dithiane	C1CSCCS1	Organic compounds	Organoheterocyclic compounds	Dithianes
3975	-4.3299724265898725	-4.7707424	1.057366	4.179924350976943	-6.748598396778107	-2.5686740458011634	0.6866612206791926	338.44400000000013	4	168	1.199514392655965	0.7587444102877714	-1.2191115775322692	2.960812773444674	0.44076998979196347	-4.984847	1.2171652	4.61788118481636	0.5446397487751486	0.5365853658536586	51-03-6	Piperonyl butoxide	CCCCOCCOCCOCc1cc2c(cc1CCC)OCO2	Organic compounds	Organoheterocyclic compounds	Benzodioxoles
154	-3.4322426204850878	-4.5761104	0.9510888	3.8467753112316134	-6.363588654994965	-2.5168133437633515	0.7218005500072369	430.7170000000002	4	168	2.2019493928156835	1.058081641600927	-0.7293966416941937	3.1173786695374197	1.143867742521504	-4.324573	0.9935049	3.876724231243133	1.3096189634175746	0.5643537414965986	10191-41-0	alpha-Tocopherol	Cc1c(C)c2c(c(C)c1O)CCC(C)(CCCC(C)CCCC(C)CCCC(C)C)O2	Organic compounds	Lipids and lipid-like molecules	Prenol lipids	Quinone and hydroquinone lipids
4093	-5.909954331773799	-5.4222617	1.1359769	4.517786437273024	-7.602873110771179	-3.0850866734981546	0.3097272096452424	505.2060000000002	4	168	-0.20648583202942478	0.28120678887972467	-1.8994046110268048	2.6183818262462193	-0.48769261683849585	-5.3388486	1.098944	4.258828234672546	0.3646199264174095	0.2097272096452424	52918-63-5	Deltamethrin	CC1(C)C(C=C(Br)Br)C1C(=O)OC(C#N)c1cccc(Oc2ccccc2)c1	Organic compounds	Lipids and lipid-like molecules	Fatty Acyls	Fatty acid esters
4169	-5.3560577638688525	-4.4517226	0.90440613	3.4185453414916984	-6.290318465232849	-2.8717731237411503	0.7287857866151155	162.23600000000002	4	168	-0.1459105338052485	0.7584246286145356	-1.0801712351692447	2.3383741063224535	-0.9043351419511279	-4.360775	0.9853529	3.8978471040725693	0.8493722327702953	0.5708910497730103	54-11-5	Nicotine	CN1CCCC1c1cccnc1	Organic compounds	Organoheterocyclic compounds	Pyridines and derivatives	Pyrrolidinylpyridines
4174	-3.990182577771868	-4.6691775	1.0930405	4.353026020526886	-6.801102900505066	-2.4480768799781805	0.5141549953314659	147.00400000000002	4	168	1.1771465743524507	0.49815162312335987	-1.6337737483807475	2.7192522721461385	0.6789949544241769	-4.4386954	0.9986234	3.87177802324295	0.7286337201323853	0.39222222222222225	541-73-1	1,3-Dichlorobenzene	Clc1cccc(Cl)c1	Organic compounds	Benzenoids	Benzene and substituted derivatives	Halobenzenes
4218	-3.603673613242083	-3.5234957	0.78054005	2.99496887922287	-5.0989713907241825	-2.1040025115013123	0.519401441470407	164.204	4	168	1.6117101190588095	1.6918880504974754	0.11641234157671004	3.11138122079958	-0.08017793910878224	-3.5795712	0.83367187	3.264413249492644	1.6358125033005477	0.40216006216006217	5471-51-2	4-(4-Hydroxyphenyl)butan-2-one	CC(=O)CCc1ccc(O)cc1	Organic compounds	Benzenoids	Phenols	1-hydroxy-2-unsubstituted benzenoids
4279	-6.32999824395863	-4.4367523	1.0000021	3.9138731777667988	-6.423180019855499	-2.5093068420887	0.8297167603529114	751.0110000000001	4	168	-0.45435194583020744	1.4388939799742904	-0.5475337217270763	3.3663394560397224	-1.8932459246226925	-4.5699024	1.0562781	4.235552233457565	1.3057438753698223	0.6604859911221422	55721-31-8	Salinomycin sodium	CCC(C(=O)[O-])C1CCC(C)C(C(C)C(O)C(C)C(=O)C(CC)C2OC3(C=CC(O)C4(CCC(C)(C5CCC(O)(CC)C(C)O5)O4)O3)C(C)CC2C)O1.[Na+]	Organic compounds	Lipids and lipid-like molecules	Prenol lipids	Terpene glycosides
4302	-4.967324400777628	-4.664345	1.1485087	4.600836282968521	-7.21940016746521	-2.618563884496689	0.6385864135864135	153.823	4	168	0.2196968763410575	0.5226764860106886	-2.032378890346525	2.568457392621996	-0.30297961317997135	-4.402216	1.0245274	3.9465361833572383	0.7848053018400488	0.4428571428571429	56-23-5	Carbon tetrachloride	ClC(Cl)(Cl)Cl	Organic compounds	Organohalogen compounds	Alkyl halides	Halomethanes
4335	-2.92997500252199	-3.4691358	0.915872	3.530425709486006	-5.2449445724487305	-1.7145188629627242	0.4928138528138527	133.10299999999998	4	168	2.1942128415985365	1.65505207570133	-0.12075672832820418	3.409668981157802	0.5391607587389964	-3.3681514	0.8584255	3.3068000823259345	1.7560364236043335	0.367056277056277	56-84-8	L-Aspartic acid	NC(CC(=O)O)C(=O)O	Organic compounds	Organic acids and derivatives	Carboxylic acids and derivatives	Amino acids, peptides, and analogues
4372	-3.3591231831676605	-6.9940743	1.7978395	7.000171118974684	-10.768956542015076	-3.7687854230403914	0.6441607388227817	514.5520000000002	4	168	2.352306087421364	-1.282645063859665	-5.057527271426052	1.9426438475486327	3.6349511614673493	-4.891767	1.3014276	5.215890979766845	0.8196622324385388	0.4993331526158851	574-93-6	Phthalocyanine	c1ccc2c(c1)-c1nc-2nc2[nH]c(nc3nc(nc4[nH]c(n1)c1ccccc41)-c1ccccc1-3)c1ccccc21	Organic compounds	Organoheterocyclic compounds	Tetrapyrroles and derivatives	Phthalocyanines
4376	-5.69183581774236	-3.6223345	0.8090454	3.2517593264579774	-5.312640452384949	-2.0608811259269717	0.4730994152046783	122.167	4	168	-0.6048819085083701	1.4646194179919447	-0.22568654315095887	3.0260727833070185	-2.0695013374567157	-3.6886811	0.81051815	3.034142392873764	1.3982727882778883	0.3678362573099415	576-26-1	2,6-Dimethylphenol	Cc1cccc(C)c1O	Organic compounds	Benzenoids	Phenols	Cresols
4396	-5.000186103745943	-4.470603	0.9569812	3.5786998927593228	-6.307259535789489	-2.7285596430301666	0.7791124151843022	198.182	4	168	0.2968781031355588	0.8264612067353588	-1.010195328907988	2.568504563851335	-0.5295831145491654	-4.7572236	0.86592376	3.2620903134346007	0.5398405930964382	0.621969558041445	57966-95-7	Cymoxanil	CCNC(=O)NC(=O)C(C#N)=NOC	Organic compounds	Organic acids and derivatives	Organic carbonic acids and derivatives	Ureas
4427	-3.78327217364413	-5.147652	1.100298	4.273058772087097	-7.260836970806122	-2.987778198719025	0.5424543572369659	302.24600000000004	4	168	1.697088388363708	0.3327084035686206	-1.780476408798284	2.492582363288813	1.3643799755563095	-4.6519766	0.99769056	4.263301080465315	0.8283839656617988	0.39779396016277574	587-90-6	4,4'-Dinitrodiphenylurea	O=C(Nc1ccc([N+](=O)[O-])cc1)Nc1ccc([N+](=O)[O-])cc1	Organic compounds	Benzenoids	Benzene and substituted derivatives	N-phenylureas
4517	-3.675069269011667	-4.188191	0.90002555	3.279309356212616	-5.864944934844971	-2.585635578632355	0.6825513023354665	398.4000000000001	4	168	1.9252500607399943	1.41212837956766	-0.26462560509330946	3.0146837511193065	0.5131216680305695	-3.9359155	0.8606854	3.4346397221088405	1.6644038642548833	0.5429286608260325	599-79-1	Sulfasalazine	O=C(O)c1cc(N=Nc2ccc(S(=O)(=O)Nc3ccccn3)cc2)ccc1O	Organic compounds	Organoheterocyclic compounds	Azobenzenes
4540	-3.2106091592798216	-4.480625	1.1364689	4.266914045810699	-6.76508127450943	-2.4981672286987306	0.23775497898617898	436.2980000000001	4	168	2.429174062895734	1.1591580568921263	-1.1252980523338738	3.141615993476825	1.270015993308069	-3.859121	0.9781562	3.8463151097297663	1.7806621246414542	0.14695967259765225	6041-94-7	C.I. Pigment Red 2	O=C(Nc1ccccc1)c1cc2ccccc2c(N=Nc2cc(Cl)ccc2Cl)c1O	Organic compounds	Benzenoids	Naphthalenes	Naphthalenecarboxylic acids and derivatives
4566	-3.546376976251219	-3.6096349	0.8022174	3.1574218213558196	-5.209423673152924	-2.052001851797104	0.6699435545385202	174.20399999999998	4	168	1.6946811466246923	1.6314232691383683	0.03163444972298745	3.189056271078807	0.06325790000000175	-3.7437534	0.78313184	3.0556211054325106	1.4973046890888897	0.5331014492753623	6104-30-9	Isobutylidene diurea	CC(C)C(NC(N)=O)NC(N)=O	Organic compounds	Organic acids and derivatives	Organic carbonic acids and derivatives	Ureas
4579	-5.496359066333096	-5.4918704	1.2981036	4.73270000219345	-7.868746054172516	-3.1360460519790654	0.7446632164571515	226.34099999999995	4	168	-0.14159583601539266	-0.13710718378344894	-2.5139828238548123	2.2187171783386384	-0.004488663043301422	-4.9497685	1.0964594	4.281476050615311	0.4049946882687158	0.5884842971558509	61295-41-8	3-(2-Methyl-3-furylthio)-4-heptanone	CCCC(=O)C(CC)Sc1ccoc1C	Organic compounds	Organosulfur compounds	Thioethers	Aryl thioethers
4593	-3.318469345434917	-3.7856944	0.78241456	3.132844370603561	-5.467740297317505	-2.3348959267139437	0.6064280435012142	228.332	4	168	2.04009743530427	1.5728724102618732	-0.10917351657831793	3.023670854025243	0.4672250152981152	-3.7725205	0.8398316	3.3827737689018247	1.5860462246676397	0.45491289198606266	61597-98-6	Propanoic acid, 2-hydroxy-, (1R,2S,5R)-5-methyl-2-(1-methylethyl)cyclohexyl ester, (2S)-	CC1CCC(C(C)C)C(OC(=O)C(C)O)C1	Organic compounds	Lipids and lipid-like molecules	Prenol lipids	Monoterpenoids
4604	-3.1178701688332917	-4.2261815	0.90621936	3.4864467144012448	-5.916775333881378	-2.4303286194801332	0.6446267696267697	167.208	4	168	2.1053868834128835	0.9970755560136553	-0.6935182816352027	2.792928432766042	1.108311338277304	-3.8548033	0.83673257	3.346975636482238	1.3684537343141652	0.5094916344916345	61-76-7	Phenylephrine hydrochloride	CNCC(O)c1cccc(O)c1.Cl	Organic compounds	Benzenoids	Phenols	1-hydroxy-4-unsubstituted benzenoids
4646	-2.476145741096813	-3.4644933	0.8770904	3.4816573560237885	-5.270163559913636	-1.7885062038898472	0.5447759197324414	131.17499999999998	4	168	2.6417053317735633	1.6533577940237678	-0.15231248704325911	3.3293448689805296	0.9883475335919076	-3.3404257	0.81630164	3.4330305635929106	1.7774253307637857	0.4072569169960475	61-90-5	L-Leucine	CC(C)CC(N)C(=O)O	Organic compounds	Organic acids and derivatives	Carboxylic acids and derivatives	Amino acids, peptides, and analogues
[truncated: 995 more rows]
