# Supplementary material for: Uncertainty-aware machine learning to predict non-cancer human toxicity for the global chemicals market
Source: Nat Commun. 2026 Jan 7;17:647. doi: 10.1038/s41467-025-67374-4 (PMC12816579; doi:10.1038/s41467-025-67374-4)
Supplement: Supplementary file 4 — Source Data [file 41467_2025_67374_MOESM4_ESM.zip › Source Data/Figure S1-8b,d,h,j.csv]

ID	y	yhat	uhat	yhat_lo	yhat_up	dJ	MW	fold	p	y_mg	yhat_mg	yhat_lo_mg	yhat_up_mg	res	uhat_std	yhat_in	uhat_in	yhat_in_mg	dJ_in	casrn	name	canonical order SMILES	Kingdom	Superclass	Class	Subclass
73	-4.411329355425512	-4.5777593	2.6632710794632537	-5.714163043253016	-3.0508919637897627	0.7016053405934605	105.14	0	139	0.610438617256894	0.4440086959872617	-0.69239507057061	1.9708760088926438	0.1664299104741458	0.6792626577008556	-4.527111	2.3578072026553363	0.4946569244933198	0.5411064425770308	100-69-6	2-Vinylpyridine	C=Cc1ccccn1	Organic compounds	Organoheterocyclic compounds	Pyridines and derivatives
106	-3.806527293964555	-4.6226873	2.8822804669658533	-6.087907411561671	-3.205626944595818	0.5583731173628872	213.664	0	139	1.5232040605888335	0.7070440140945466	-0.7581760570082828	2.1241044099575705	0.8161600458181599	0.7349295192350704	-4.4420204	2.5703997152188567	0.8877109534130562	0.4328829212844559	101-21-3	Chlorpropham	CC(C)OC(=O)Nc1cccc(Cl)c1	Organic compounds	Benzenoids	Benzene and substituted derivatives	Phenylcarbamic acid esters
161	-4.851214934334742	-4.056941	3.282182379069291	-5.691089687394563	-2.4089073083252726	0.5689236450526773	177.203	0	139	0.3972561357694331	1.1915300303952896	-0.4426186172903885	2.8395637617789022	-0.7942739019250737	0.837233689988457	-4.533351	2.843652421887662	0.7151201287081137	0.44892364505267734	102-01-2	Acetoacetanilide	CC(=O)CC(=O)Nc1ccccc1	Organic compounds	Benzenoids	Benzene and substituted derivatives	Anilides
193	-7.280910192421934	-7.239175	6.951857206603959	-11.032152413271566	-4.080295206667607	0.5870833333333334	389.32000000000016	0	139	-1.690603477718593	-1.648868131659563	-5.441845698568225	1.510011508035734	-0.04173534958746128	1.769709237975508	-7.2605085	4.075390234297118	-1.6702018105579737	0.44958333333333333	1024-57-3	Heptachlor epoxide B	ClC1=C(Cl)C2(Cl)C3C4OC4C(Cl)C3C1(Cl)C2(Cl)Cl	Organic compounds	Organoheterocyclic compounds	Oxanes
195	-4.936738070766014	-4.314945	3.2491100772159336	-6.1607937430609025	-2.911683665844969	0.760892420628729	249.26999999999995	0	139	0.4599319429224969	1.0817247766147537	-0.7641237293723921	2.4849863478435417	-0.6217928498187479	0.828169167544172	-4.6865335	2.6243855861610093	0.7101365475447671	0.6067366692593553	1025-15-6	Triallyl isocyanurate	C=CCn1c(=O)n(CC=C)c(=O)n(CC=C)c1=O	Organic compounds	Organoheterocyclic compounds	Triazines	Triazinones
277	-5.721151247921911	-4.321923	2.5074929705222724	-5.914032571028645	-3.406539600506373	0.3916799928926794	407.3300000000001	0	139	-0.1112048507142436	1.28802361716329	-0.30408617382097775	2.2034067967012945	-1.3992284688386594	0.6506717010090153	-4.697503	2.4550432956983625	0.912443298574904	0.28542999289267945	104040-78-0	Flazasulfuron	COc1cc(OC)nc(NC(=O)NS(=O)(=O)c2ncccc2C(F)(F)F)n1	Organic compounds	Organic nitrogen compounds	Organonitrogen compounds	Sulfonylureas
289	-4.162200643568276	-3.557553	2.5672511662953075	-5.2429627952610804	-2.675711628965773	0.48201748669490607	277.30500000000006	0	139	1.2807570567085858	1.8854046357210528	0.19999490501578177	2.767246071311089	-0.6046475906660547	0.673358729941391	-3.7832265	2.2188361513715815	1.6597312272781584	0.3683811230585424	104-23-4	C.I. Food Yellow 6	Nc1ccc(N=Nc2ccc(S(=O)(=O)O)cc2)cc1	Organic compounds	Organoheterocyclic compounds	Azobenzenes
293	-4.15126988879494	-3.6745672	2.160039078809396	-4.924305154107437	-2.7642660752980412	0.49285131627734524	220.356	0	139	1.1918549914715348	1.6685576470443888	0.4188197261590373	2.5788588049684336	-0.4767026661997251	0.5513298431633329	-3.9088466	2.162717951920526	1.434278253811031	0.3698883533143822	104-40-5	4-Nonylphenol	CCCCCCCCCc1ccc(O)cc1	Organic compounds	Benzenoids	Phenols	1-hydroxy-2-unsubstituted benzenoids
4509	-3.49651613388317	-3.5902543	2.41715619127703	-5.1718070384076364	-2.7546508471306064	0.7244031830238726	136.23799999999997	0	139	1.6377821255917848	1.5440439728217716	-0.03750877893268162	2.3796474123443483	0.09373817291004283	0.6332167345948139	-3.8200324	2.2806224522123077	1.3142659109694428	0.5654288240495137	5989-27-5	D-Limonene	C=C(C)C1CC=C(C)CC1	Organic compounds	Lipids and lipid-like molecules	Prenol lipids	Monoterpenoids
296	-3.2706740007129134	-3.541972	2.192474903371587	-4.924932586428104	-2.7324576830565173	0.5698274672187715	134.22199999999998	0	139	1.8571497051016803	1.585851796401683	0.2028911193864893	2.3953660227580764	0.271297921207863	0.5679222643928238	-3.8245025	2.26343053591079	1.3033212333289785	0.42543752543752544	104-51-8	Butylbenzene	CCCCc1ccccc1	Organic compounds	Benzenoids	Benzene and substituted derivatives
297	-4.105543942367255	-4.3643994	2.5764656875949177	-5.570563851083453	-2.9940981634885357	0.5952790737654723	338.44700000000006	0	139	1.4239467264893635	1.16509122952209	-0.04107318222683458	2.5353925053680832	0.25885549076873104	0.6560169648509842	-4.2537313	2.662682144259829	1.2757594216812238	0.4117679383028108	10453-86-8	Resmethrin	CC(C)=CC1C(C(=O)OCc2coc(Cc3ccccc3)c2)C1(C)C	Organic compounds	Lipids and lipid-like molecules	Prenol lipids	Monoterpenoids
354	-3.0300126578749333	-3.585766	2.216223555938829	-4.752627915080052	-2.536404359141223	0.4904642385176311	196.29	0	139	2.2628855171430917	1.7071321085306552	0.540270259937973	2.756493815876802	0.5557534191666926	0.5644267610085889	-3.5925615	1.7850712434034621	1.7003367090975376	0.36900829982031313	105-87-3	Geranyl acetate	CC(=O)OCC=C(C)CCC=C(C)C	Organic compounds	Lipids and lipid-like molecules	Fatty Acyls	Fatty alcohol esters
372	-4.028573405428824	-3.4673014	2.0359325674100597	-4.504811734838779	-2.4688791674287196	0.5294125465178097	158.285	0	139	1.1708663551322647	1.7321383961776078	0.6946280257223089	2.7305605931323687	-0.5612720367154447	0.5190803307984094	-3.403314	1.833642355642768	1.7961256555582652	0.4044125465178097	106-21-8	3,7-Dimethyloctan-1-ol	CC(C)CCCC(C)CCO	Organic compounds	Lipids and lipid-like molecules	Fatty Acyls	Fatty alcohols
394	-4.206279095317423	-4.1930733	2.4988625686992965	-5.758497690892122	-3.259635122192826	0.5245421245421245	128.558	0	139	0.9028200120928112	0.9160258549337933	-0.6493985834818885	1.849463985217408	-0.013205822612344598	0.646162961581361	-4.384095	2.4127062605070573	0.7250039173526217	0.3760683760683761	106-48-9	4-Chlorophenol	Oc1ccc(Cl)cc1	Organic compounds	Benzenoids	Phenols	Halophenols
416	-5.684881076693603	-4.6388803	8.4880281177746	-10.607711099686513	-2.1196829819119123	0.6837703333018175	92.525	0	139	-0.718621982926454	0.32737884982314774	-5.641452005919364	2.8465761118552373	-1.0460008238554686	2.3036531228877006	-5.682747	6.566438556275607	-0.7164878035143611	0.5089580209895053	106-89-8	Epichlorohydrin	ClCC1CO1	Organic compounds	Organoheterocyclic compounds	Epoxides
434	-3.863492519695673	-3.7075236	2.700424337547426	-5.297553959223748	-2.597129621676322	0.6050505050505051	60.09999999999999	0	139	0.9153819523070663	1.071350892976246	-0.5186794872210088	2.181744850326417	-0.15596893532982836	0.6905297992016953	-3.8627212	2.2657055215000224	0.9161532545697346	0.4717171717171717	107-15-3	Ethylenediamine	NCCN	Organic compounds	Organic nitrogen compounds	Organonitrogen compounds	Amines
440	-4.664795539745544	-4.373239	3.2783817429678415	-5.3996265374903585	-2.121244794522517	0.715967365967366	56.064	0	139	0.08388854040642385	0.3754450246765449	-0.6509424573383906	2.627439285629451	-0.2915564993707882	0.8775134106188746	-4.6641226	2.9786992927796097	0.08456149240051274	0.5621212121212121	107-19-7	Propargyl alcohol	C#CCO	Organic compounds	Acetylides
443	-3.664164539293081	-3.4646382	3.428389917384429	-5.646000814271993	-2.217610896887564	0.63989898989899	58.036	0	139	1.0995329327394718	1.2990592342621503	-0.8823033422394402	2.546086575144989	-0.19952630610826638	0.8901536057845486	-3.5995414	2.3938730490113853	1.164156038089526	0.49444444444444446	107-22-2	Glyoxal	O=CC=O	Organic compounds	Organic oxygen compounds	Organooxygen compounds	Carbonyl compounds
515	-3.285971560798804	-4.180772	2.3036355095481302	-5.361025982913335	-3.057390473365205	0.5697952573742048	126.12300000000002	0	139	1.81482273166043	0.9200224609444424	-0.2602316904541016	2.0434038190940287	0.8948002668989501	0.5872186662012354	-3.9572704	2.0380949183196173	1.1435239178199472	0.39842683632157316	108-78-1	Melamine	Nc1nc(N)nc(N)n1	Organic compounds	Organoheterocyclic compounds	Triazines	Aminotriazines
521	-3.858624827600544	-3.551874	2.393049273528327	-5.10726064671961	-2.7142113731912834	0.6310457516339869	98.189	0	139	1.1334380094034604	1.4401888990030862	-0.11519780971560624	2.2778514638127207	-0.30675090525252147	0.6254473670180496	-3.829901	2.255308232850996	1.162161848271824	0.5016339869281046	108-87-2	Methylcyclohexane	CC1CCCCC1	Organic compounds	Hydrocarbons	Saturated hydrocarbons	Cycloalkanes
562	-3.567693474578914	-3.9328883	3.6892537539374013	-5.909640272837669	-2.220386518900268	0.6942900237017884	71.079	0	139	1.2840478345721198	0.9188530262711108	-1.0578989636866354	2.631354790250766	0.3651947948455243	0.939237145081692	-3.579791	2.8931999312111056	1.27195024790731	0.5514328808446456	109-78-4	3-Hydroxypropanenitrile	N#CCCO	Organic compounds	Organic nitrogen compounds	Organonitrogen compounds	Organic cyanides
573	-3.944669969659613	-4.4047284	3.008681608145951	-6.013545134348207	-3.004863526202256	0.8131318082788672	84.143	0	139	0.9803480224546806	0.5202895724469174	-1.0885271422339136	1.9201544659120375	0.460058442968561	0.7659946166879096	-4.2972956	2.420794341446542	0.6277224103024132	0.6427614379084968	110-02-1	Thiophene	c1ccsc1	Organic compounds	Organoheterocyclic compounds	Heteroaromatic compounds
627	-7.41097518868794	-6.5501866	3.533543864593585	-9.843498735682413	-6.309954871088828	0.5434391534391534	326.437	0	139	-1.8971758107104923	-1.0363872494919104	-4.329699357704966	-0.7961554931113809	-0.8607885546242189	1.0204335999540897	-6.5576234	3.458211618350811	-1.0438240269393002	0.4175132275132275	11097-69-1	Aroclor 1254	Clc1cccc(-c2ccc(Cl)c(Cl)c2Cl)c1Cl	Organic compounds	Benzenoids	Benzene and substituted derivatives	Biphenyls and derivatives
653	-2.9750410914417387	-3.3029292	2.0602565265200465	-4.356537368340557	-2.29628084182051	0.29743589743589743	104.149	0	139	2.042614012927798	1.7147259479927859	0.6611177360289799	2.7213742625490265	0.3278880715373873	0.5252145868470186	-3.126809	1.8807243333957389	1.8908462353730486	0.22051282051282053	111-29-5	1,5-Pentanediol	OCCCCCO	Organic compounds	Organic oxygen compounds	Organooxygen compounds	Alcohols and polyols
675	-3.444078573511254	-3.6183782	2.4498807355103898	-4.95929334188369	-2.5094126063733	0.6573263337371562	204.266	0	139	1.8661175109811292	1.6918179222357927	0.3509027426086931	2.800783478119083	0.1742995888727794	0.6236712640952528	-3.4914935	2.1551669771038586	1.8187026155386963	0.5204842284739983	1115-20-4	3-Hydroxy-2,2-dimethylpropyl 3-hydroxy-2,2-dimethylpropanoate	CC(C)(CO)COC(=O)C(C)(C)CO	Organic compounds	Organic acids and derivatives	Hydroxy acids and derivatives	Beta hydroxy acids and derivatives
681	-3.01867676585042	-3.4573865	2.154180900449677	-4.542195352203211	-2.388014451753534	0.3035294117647059	112.216	0	139	2.031378018131271	1.592668302688626	0.5078594317784799	2.6620403322281567	0.4387097278324412	0.5494518898530691	-3.4291012	1.9514723260267606	1.6209535715037313	0.20352941176470588	111-67-1	2-Octene	CC=CCCCCC	Organic compounds	Hydrocarbons	Unsaturated hydrocarbons	Unsaturated aliphatic hydrocarbons
762	-4.456944419682389	-4.282525	2.3937925773929924	-5.525048478704611	-3.1312559013116186	0.27999999999999997	269.51699999999994	0	139	0.9736417441755923	1.1480611037409538	-0.09446231484662927	2.299330262546363	-0.17441935712135415	0.6099176356204064	-4.4566803	2.3338638201808206	0.9739058508363247	0.18666666666666668	112-69-6	N,N-Dimethyl-1-hexadecanamine	CCCCCCCCCCCCCCCCN(C)C	Organic compounds	Organic nitrogen compounds	Organonitrogen compounds	Amines
794	-5.470573398320188	-5.0352855	3.26361591072793	-6.7906675470564934	-3.5270516363285633	0.5346663290069494	336.826	0	139	0.05683220950953191	0.49212015462525854	-1.2632619392267732	2.000353971501157	-0.43528792545031525	0.8308378364710299	-5.2203546	3.1997488028274814	0.3070510434648493	0.406797476547933	114369-43-6	Fenbuconazole	N#CC(CCc1ccc(Cl)cc1)(Cn1cncn1)c1ccccc1	Organic compounds	Phenylpropanoids and polyketides	Linear 1,3-diarylpropanoids
877	-5.247461085745017	-4.21142	2.1326190789976023	-5.283188877786334	-3.150569798788732	0.45115740740740745	424.6690000000002	0	139	0.3805894737615142	1.416630514665802	0.34486168172019666	2.477480760717799	-1.0360410265409152	0.5439847628642627	-4.54116	2.0602130023254337	1.0868904404323445	0.34770913154533845	118-82-1	4,4'-Methylenebis(2,6-di-t-butylphenol)	CC(C)(C)c1cc(Cc2cc(C(C)(C)C)c(O)c(C(C)(C)C)c2)cc(C(C)(C)C)c1O	Organic compounds	Benzenoids	Benzene and substituted derivatives	Diphenylmethanes
897	-4.951388604149304	-4.977836	2.441829336491456	-5.907038235287992	-3.465208898796536	0.6077394078080578	172.01399999999998	0	139	0.28417519087053134	0.2577276556481979	-0.6714744402681567	1.7703548962232991	0.02644752790025695	0.6297718555773715	-5.042095	3.5604449960366593	0.193468616669802	0.47440607447472444	1194-65-6	Dichlobenil	N#Cc1c(Cl)cccc1Cl	Organic compounds	Benzenoids	Benzene and substituted derivatives	Halobenzenes
898	-4.764756489920179	-4.213834	2.606924496525613	-5.743845090274829	-3.136920593749216	0.548887202192705	340.50700000000006	0	139	0.7673695544640871	1.318292233658015	-0.21171904589056237	2.3952054506350504	-0.5509226810212535	0.6663668548681675	-4.560128	2.892816661145843	0.9719978319404823	0.394327815219525	119-47-1	2,2'-Methylenebis(4-methyl-6-tert-butylphenol)	Cc1cc(Cc2cc(C)cc(C(C)(C)C)c2O)c(O)c(C(C)(C)C)c1	Organic compounds	Benzenoids	Benzene and substituted derivatives	Diphenylmethanes
988	-4.827405209210303	-4.199978	3.3997626908431244	-5.935260989601691	-2.5354982987585664	0.7212327056948233	306.409	0	139	0.6588963082546142	1.2863236672467855	-0.44895947213677356	2.950803218706351	-0.6274273344544437	0.8667515117503857	-4.6391296	2.6371061584043107	0.8471718729068545	0.5729568436258577	120928-09-8	Fenazaquin	CC(C)(C)c1ccc(CCOc2ncnc3ccccc23)cc1	Organic compounds	Organoheterocyclic compounds	Diazanaphthalenes	Benzodiazines
995	-4.413142513250709	-3.888607	2.743038363603933	-5.566674062636577	-2.8236356990326437	0.637982076403129	234.383	0	139	0.9567835954864115	1.4813190886995091	-0.1967479538994561	2.546290409704477	-0.5245354881042248	0.7056282709706448	-3.995291	2.4704717273429093	1.3746351240471861	0.4714639540026536	121158-58-5	Phenol, dodecyl-, branched	CCC(C)C(C)C(C)CCc1ccc(O)cc1	Organic compounds	Benzenoids	Phenols	1-hydroxy-2-unsubstituted benzenoids
1013	-4.234103386527858	-3.7351763	3.641792774840321	-5.407650771719065	-1.765857996878744	0.7684414656550879	103.914	0	139	0.7825706760740793	1.2814977341698712	-0.39097670911712784	3.250816065723193	-0.49892706168349754	0.9270762275496621	-3.8680444	2.250900923021298	1.148629677196862	0.6112986085122307	121-43-7	Trimethyl borate	COB(OC)OC	Organic compounds	Organic oxygen compounds	Organic oxoanionic compounds
1072	-5.306689494565124	-4.818119	4.547034122373312	-7.433564414904228	-2.8865302925309155	0.7198442008403472	477.6690000000003	0	139	0.37243756257379185	0.8610080181687693	-1.7544373577653116	2.7925967646080005	-0.4885704454928588	1.1600100322054518	-4.9928718	2.696454916816828	0.6862552791401277	0.5693080703042167	12237-63-7	C.I. Pigment Red 169	CCOC(=O)c1ccccc1-c1c2ccc(=[N+](CC)CC)cc-2oc2cc(N(CC)CC)ccc12.CCOC(=O)c1ccccc1-c1c2ccc(=[N+](CC)CC)cc-2oc2cc(N(CC)CC)ccc12.[C-]#N.[C-]#N.[C-]#N.[C-]#N.[C-]#N.[C-]#N.[Cu+2].[Fe+2]	Organic compounds	Organoheterocyclic compounds	Benzopyrans	1-benzopyrans
1131	-3.729447633823877	-4.252184	2.7376965856778317	-5.388996111635942	-2.6512995259581102	0.34346846636318595	514.8570000000005	0	139	1.982238987965412	1.45950269845902	0.32269051015334704	3.0603870958311785	0.5227362803606934	0.6995082045060812	-4.2525306	2.649932755621593	1.4591560560731711	0.2423963133640553	123-28-4	Propanoic acid, 3,3'-thiobis-, didodecyl ester	CCCCCCCCCCCCOC(=O)CCSCCC(=O)OCCCCCCCCCCCC	Organic compounds	Organic acids and derivatives	Carboxylic acids and derivatives	Dicarboxylic acids and derivatives
1134	-5.116870806890606	-4.706752	3.266214375080307	-6.221093880013929	-2.954879504933622	0.7601808516218942	217.232	0	139	0.22005299376731793	0.6301719748308975	-0.8841700793560047	2.3820442957243024	-0.4101189834653134	0.8315255865629103	-4.8674364	2.84662327816788	0.46948738307465954	0.5981118861046528	123312-89-0	Pymetrozine	CC1=NNC(=O)N(N=Cc2cccnc2)C1	Organic compounds	Organoheterocyclic compounds	Triazines	1,2,4-triazines
1135	-4.058184493113095	-3.6715846	2.5320279364758647	-5.297938821916281	-2.7659108854404164	0.43051282051282047	110.11199999999998	0	139	0.983650157827741	1.3702500490343061	-0.2561041709754451	2.2759237655004196	-0.38659988694244074	0.6592510426920336	-3.7186134	2.2108961149311095	1.3232212529397729	0.31410256410256415	123-31-9	Hydroquinone	Oc1ccc(O)cc1	Organic compounds	Benzenoids	Phenols	Benzenediols
1160	-4.589340133115452	-4.455189	2.827279501501886	-5.482822266442827	-2.6555427649409413	0.5305929574895092	210.276	0	139	0.7334495738915294	0.8676004733435275	-0.16003255943584604	2.6672469420660403	-0.13415090505759064	0.734166465202277	-4.589152	2.245885112936714	0.7336378574268608	0.4064550264550265	123-81-9	Ethane-1,2-diyl bis(sulfanylacetate)	O=C(CS)OCCOC(=O)CS	Organic compounds	Organic acids and derivatives	Carboxylic acids and derivatives	Dicarboxylic acids and derivatives
4021	-3.8212047245422536	-4.6832	3.1316538514727403	-6.00498945943081	-2.8733356079580696	0.5693947339275482	151.253	0	139	1.358499272802251	0.49650411898237634	-0.8252854620863054	2.306368389386435	0.8619951579650706	0.7992458910192334	-4.1209292	2.5883023288262743	1.0587747563991088	0.43000079453360873	51566-62-2	3,7-Dimethyloct-6-enenitrile	CC(C)=CCCC(C)CC#N	Organic compounds	Lipids and lipid-like molecules	Prenol lipids	Monoterpenoids
1211	-4.265463757214278	-4.507928	3.5521058890940758	-6.403329614215884	-2.851223725121808	0.611378083491461	218.256	0	139	1.073502434366417	0.8310382775701525	-1.0643634226351883	2.4877424664588874	0.24246413737800676	0.9043785656929	-4.456267	2.4053995096261773	0.8826993035630396	0.46735926628716007	125-33-7	Primidone	CCC1(c2ccccc2)C(=O)NCNC1=O	Organic compounds	Organoheterocyclic compounds	Diazinanes
1219	-3.884046445455125	-5.130695	3.141179672193982	-6.644490818585997	-3.5033111463920155	0.6945626032582555	183.048	0	139	1.3785185426451951	0.13187011902297863	-1.3819258304856774	1.7592538417083046	1.246648420725295	0.8003972787242885	-4.499167	3.351497121750418	0.7633980311894945	0.5366741953698476	125904-11-2	Benzene, ethenyl-?, ar-?bromo derivs.	C=Cc1ccccc1Br	Organic compounds	Benzenoids	Benzene and substituted derivatives	Styrenes
1551	-3.385815143477118	-3.6411746	3.011966541363903	-6.071678501535065	-3.059711960171162	0.3883388142025536	390.7830000000001	0	139	2.2061205191264768	1.950761114134902	-0.4797428389314703	2.5322237024324328	0.2553594113477109	0.842761336464337	-3.4087944	2.5113444113912813	2.1831412608548106	0.2945888142025536	13515-40-7	C.I. Pigment Yellow 73	COc1ccccc1NC(=O)C(=NNc1ccc(Cl)cc1[N+](=O)[O-])C(C)=O	Organic compounds	Benzenoids	Benzene and substituted derivatives	Nitrobenzenes
1562	-3.954504319357269	-4.750063	4.023167283993404	-6.08069646813787	-2.0575291841444665	0.7000556022651822	373.2360000000001	0	139	1.6174792070551263	0.8219205982121615	-0.5087129417254749	3.514454342267929	0.7955586231476137	1.063389080504574	-4.1916633	2.8569832145841407	1.3803202529339065	0.5466167836997814	135590-91-9	Mefenpyr-diethyl	CCOC(=O)C1=NN(c2ccc(Cl)cc2Cl)C(C)(C(=O)OCC)C1	Organic compounds	Organic acids and derivatives	Carboxylic acids and derivatives	Amino acids, peptides, and analogues
1584	-3.52910135319526	-4.1176457	3.8441932825684795	-5.967631490883598	-2.123438208315118	0.5367955536119849	251.28199999999995	0	139	1.8710600268391997	1.282515624363879	-0.5674701108491381	3.2767231717193415	0.5885443873137732	0.979486623482729	-3.7480764	2.6978561831701655	1.6520849571624225	0.4157429220330376	136-45-8	Dipropyl 2,5-pyridinedicarboxylate	CCCOC(=O)c1ccc(C(=O)OCCC)nc1	Organic compounds	Organoheterocyclic compounds	Pyridines and derivatives	Pyridinecarboxylic acids and derivatives
1710	-4.547571357496754	-3.9966378	3.13220182239605	-5.8722201647507575	-2.7400183423547073	0.5771482329010933	393.3490000000002	0	139	1.0472066929152632	1.5981402157907867	-0.27744211433874066	2.8547597080573093	-0.5509335362992438	0.8027743072784933	-4.2609825	2.4834290171135294	1.3337955287149117	0.2612134502923976	140-01-2	Diethylenetriaminepentaacetic acid pentasodium salt	O=C([O-])CN(CCN(CC(=O)[O-])CC(=O)[O-])CCN(CC(=O)[O-])CC(=O)[O-].[Na+].[Na+].[Na+].[Na+].[Na+]	Organic compounds	Organic acids and derivatives	Carboxylic acids and derivatives	Pentacarboxylic acids and derivatives
1759	-7.246147008325514	-5.7227826	4.238425349414163	-7.009086935567025	-2.770661586152862	0.6272483562066988	237.192	0	139	-1.8710469712489974	-0.3476825860859112	-1.633986898490508	2.604438450923655	-1.5233643964785903	1.143460797323578	-6.787925	4.202763818464183	-1.4128247244584502	0.4855816895400321	141-66-2	Dicrotophos	COP(=O)(OC)OC(C)=CC(=O)N(C)C	Organic compounds	Organic acids and derivatives	Organic phosphoric acids and derivatives	Phosphate esters
1788	-2.445575196176061	-2.8854191	2.6460108322546274	-4.612094604878609	-1.9660837726239817	0.44221212121212117	147.13	0	139	2.7221260387953072	2.282282091223141	0.5556066300927589	3.2016174623473868	0.4398439341492564	0.692513070568147	-2.7071404	2.028359585681722	2.4605608084707535	0.3422121212121212	142-47-2	Sodium L-glutamate	NC(CCC(=O)O)C(=O)[O-].[Na+]	Organic compounds	Organic acids and derivatives	Carboxylic acids and derivatives	Amino acids, peptides, and analogues
1845	-4.839456449642431	-4.4562182	2.387036561116983	-5.931000847373179	-3.543964286256196	0.40418393361851657	507.2660000000001	0	139	0.8657793046378613	1.2490175184915018	-0.22576509309288648	2.1612714680240965	-0.3832382069971674	0.6152872241217235	-4.652368	2.3302037052057583	1.0528676716613572	0.2930619642388339	144550-36-7	Iodosulfuron-methyl-sodium	COC(=O)c1ccc(I)cc1S(=O)(=O)[N-]C(=O)Nc1nc(C)nc(OC)n1.[Na+]	Organic compounds	Organic nitrogen compounds	Organonitrogen compounds	Sulfonylureas
1915	-4.400618422568786	-4.006814	3.252265296869485	-5.834212370265134	-2.581947073395649	0.706887871853547	201.254	0	139	0.9031260983253511	1.2969305199035308	-0.5304678493709971	2.7217974474984876	-0.3938044195780632	0.8284972854212842	-4.3315716	2.5290511291734323	0.9721729361488168	0.5618878718535469	148-79-8	Thiabendazole	c1ccc2[nH]c(-c3cscn3)nc2c1	Organic compounds	Organoheterocyclic compounds	Benzimidazoles
1939	-5.241104388481852	-4.2116785	2.2612012827825376	-5.376748677138626	-3.1155473943560885	0.7562384627469463	258.4049999999999	0	139	0.17119652429088847	1.2006224278939803	0.035552235634114346	2.296753518416652	-1.0294258835380043	0.5762836342886144	-4.6562905	2.4747762863065144	0.7560103926749917	0.6001409017713366	1506-02-1	6-Acetyl-1,1,2,4,4,7-hexamethyltetraline	CC(=O)c1cc2c(cc1C)C(C)(C)C(C)CC2(C)C	Organic compounds	Benzenoids	Tetralins
1956	-4.914921807363051	-4.7324486	2.589575864874612	-5.792075359859093	-3.2024994949844814	0.4127573836552164	235.066	0	139	0.4562680098511573	0.6387412280308196	-0.4208855426448852	2.1686903222297267	-0.18247322948219136	0.6624624179422052	-4.7731805	2.3807366325192354	0.5980093384535071	0.30151998784009726	15165-67-0	Dichlorprop-P	CC(Oc1ccc(Cl)cc1Cl)C(=O)O	Organic compounds	Benzenoids	Benzene and substituted derivatives	2-phenoxypropionic acids
2054	-5.04838621288633	-4.5273647	2.5295966707125306	-5.981879813480583	-3.452283142768052	0.36282328939731096	335.28200000000004	0	139	0.4770240255692995	0.9980454965636864	-0.4564695750249534	2.0731270956875774	-0.5210214820513688	0.6453164916588002	-4.8591733	1.980708135056013	0.66623693642933	0.27989646012901825	1582-09-8	Trifluralin	CCCN(CCC)c1c([N+](=O)[O-])cc(C(F)(F)F)cc1[N+](=O)[O-]	Organic compounds	Benzenoids	Benzene and substituted derivatives	Aniline and substituted anilines
2124	-4.691830048950914	-4.4200263	3.812922748455173	-6.840538132002627	-3.027615383547454	0.5865245181264356	418.4730000000002	0	139	0.929837393475655	1.2016411547211772	-1.2188706895760582	2.594052058879115	-0.27180374661326745	0.989365941078002	-4.655135	3.1237797362812985	0.9665322838841721	0.4453480475382003	162881-26-7	(Phenylphosphoryl)bis[(2,4,6-trimethylphenyl)methanone]	Cc1cc(C)c(C(=O)P(=O)(C(=O)c2c(C)cc(C)cc2C)c2ccccc2)c(C)c1	Organic compounds	Benzenoids	Benzene and substituted derivatives	Benzoic acids and derivatives
2135	-4.760348650627618	-4.6169376	5.469284579324755	-7.491694426100844	-2.0224098467760894	0.6226380621892437	295.338	0	139	0.7099706789265763	0.8533816814738819	-2.02137509654665	3.447909482778105	-0.14341101329851647	1.3929796817938815	-4.6831045	4.908571932945009	0.7872148188239518	0.49179325915174965	163520-33-0	Isoxadifen-ethyl	CCOC(=O)C1=NOC(c2ccccc2)(c2ccccc2)C1	Organic compounds	Benzenoids	Benzene and substituted derivatives	Diphenylmethanes
2150	-5.766441479142571	-5.293325	4.162923473521078	-7.295946358412494	-3.1330228848914166	0.6563263246889417	222.266	0	139	-0.41956844533114074	0.053548080369991695	-1.9490733246010636	2.213850148920014	-0.4731165317853936	1.0606853550498778	-5.500166	2.7026615530933245	-0.15329291193166603	0.5052152135778305	1646-88-4	Aldoxycarb	CNC(=O)ON=CC(C)(C)S(C)(=O)=O	Organic compounds	Organic nitrogen compounds	Organonitrogen compounds	Oxime carbamates
2209	-4.019091179866442	-4.7436843	3.4208104910159136	-6.6852605330374235	-3.26445004202151	0.6922302340290954	221.647	0	139	1.326570677617488	0.6019775614839967	-1.3395986755534934	2.08121181546242	0.7245931119731575	0.8718852920500422	-4.6143703	3.1349584226076983	0.7312914956514734	0.543843137254902	1698-60-8	Chloridazon	Nc1cnn(-c2ccccc2)c(=O)c1Cl	Organic compounds	Organoheterocyclic compounds	Diazines	Pyridazines and derivatives
2218	-3.2175897446047688	-4.1342945	3.234948936737793	-6.020828334569625	-2.7858793978318324	0.49662026971296863	329.418	0	139	2.300157581519479	1.3834528060445925	-0.5030810084453778	2.7318679282924148	0.9167047652829265	0.8263237132019956	-3.6851513	2.714175866875571	1.8325959777458751	0.3812356543283532	171118-09-5	Metolachlor ESA	CCc1cccc(C)c1N(C(=O)CS(=O)(=O)O)C(C)COC	Organic compounds	Benzenoids	Benzene and substituted derivatives	Anilides
2231	-3.3368901894028857	-4.48967	2.5183346579847488	-5.860008387317995	-3.3416737293332464	0.4860820285825772	452.4490000000002	0	139	2.318679443272375	1.165899824014281	-0.20443875464273437	2.3138959033420146	1.1527796104018018	0.6410770613931717	-4.1632724	2.43935849551758	1.492297245692548	0.37725849917081256	173159-57-4	Foramsulfuron	COc1cc(OC)nc(NC(=O)NS(=O)(=O)c2cc(NC=O)ccc2C(=O)N(C)C)n1	Organic compounds	Organic nitrogen compounds	Organonitrogen compounds	Sulfonylureas
2259	-4.639684631076039	-3.8232265	3.905067479776072	-6.189282597066465	-2.284215117290393	0.6522977022977023	108.122	0	139	0.3942294394405702	1.210687606962944	-1.1553685265498557	2.7496989532262166	-0.81645817920226	1.0027762224893324	-4.423204	3.220504785635988	0.6107101384749818	0.5094405594405594	1758-73-2	Amino(imino)methanesulfinic acid	N=C(N)S(=O)O	Organic compounds	Organic acids and derivatives	Sulfinic acids and derivatives	Sulfinic acids
2270	-3.5309911272818275	-3.4607282	2.086032533140482	-4.528815599285364	-2.4427830661448824	0.11180124223602483	649.1859999999999	0	139	2.2813780182095407	2.351640987520022	1.2835535462060041	3.369586079346486	-0.07026295879427868	0.5317619485136036	-3.419382	1.9008041024556084	2.392987034812588	0.06894409937888199	17671-27-1	Behenyl behenate	CCCCCCCCCCCCCCCCCCCCCCOC(=O)CCCCCCCCCCCCCCCCCCCCC	Organic compounds	Lipids and lipid-like molecules	Fatty Acyls	Fatty acid esters
2292	-5.119625489720803	-5.242698	4.961886125057978	-8.494582360132602	-3.5326962350746247	0.6879157733450889	491.1200000000001	0	139	0.5715621306514383	0.4484894140914421	-2.8033947397603614	2.158491385297616	0.12307270287563288	1.3006205800559871	-5.179858	4.757528416399444	0.5113294175767555	0.5372308418382395	179101-81-6	Pyridalyl	FC(F)(F)c1ccc(OCCCOc2c(Cl)cc(OCC=C(Cl)Cl)cc2Cl)nc1	Organic compounds	Benzenoids	Benzene and substituted derivatives	Halobenzenes
2316	-3.58401876687227	-4.6335135	4.023141990808951	-7.118555880691595	-3.0954138898826438	0.5688476267084674	398.3970000000002	0	139	2.016297292577305	0.966802595053169	-1.5182398212420198	2.504902169566931	1.0494946837502885	1.036961623439903	-4.133534	2.668866365958177	1.4667821188311705	0.4453182149437615	181274-15-7	Propoxycarbazone-sodium	CCCOc1nn(C(=O)[N-]S(=O)(=O)c2ccccc2C(=O)OC)c(=O)n1C.[Na+]	Organic compounds	Benzenoids	Benzene and substituted derivatives	Benzoic acids and derivatives
2319	-4.967525984418001	-4.715723	3.2246555834266597	-6.681386450680062	-3.4567308672534023	0.7142242508485447	576.6880000000002	0	139	0.7934149300794159	1.0452178765109719	-0.9204455361826456	2.3042100472440143	-0.2518029466982741	0.8289583842499392	-4.9016805	2.383074006466415	0.8592604421521638	0.5540979882222821	181640-09-5	SR144190	CN(C)C(=O)NC1(c2ccccc2)CCN(CCC2(c3ccc(F)c(F)c3)CN(C(=O)c3ccccc3)CCO2)CC1.Cl	Organic compounds	Organoheterocyclic compounds	Oxazinanes	Morpholines
2328	-4.696124990618542	-5.124107	2.450652830069551	-5.955839867719166	-3.505187037649615	0.5435244980401432	284.098	0	139	0.7573431857583144	0.3293612937702403	-0.5023716913423095	1.9482811387272416	0.4279818933841435	0.6442956272770483	-4.818199	2.695609330605306	0.6352690218037434	0.4147621597935635	1836-75-5	Nitrofen	O=[N+]([O-])c1ccc(Oc2ccc(Cl)cc2Cl)cc1	Organic compounds	Benzenoids	Benzene and substituted derivatives	Diphenylethers
2335	-2.951434976424565	-4.6498957	7.885085436295814	-10.196393623152499	-2.311308186856685	0.7469206593010199	357.3810000000001	0	139	2.6016964832881535	0.9032358043234432	-4.64326216343978	3.241823272856034	1.69846069160522	2.1404294231789693	-3.638339	4.859957697384265	1.9147924200735975	0.5932974708952228	184653-84-7	Carabersat	CC(=O)c1ccc2c(c1)C(NC(=O)c1ccc(F)cc1)C(O)C(C)(C)O2	Organic compounds	Organoheterocyclic compounds	Benzopyrans	1-benzopyrans
2363	-5.068149180750163	-4.081248	2.914427419898079	-5.9050459406205915	-2.9906185207225127	0.667140964298859	152.12999999999997	0	139	0.11406568451737224	1.1009670550135433	-0.722831075353056	2.191596344545023	-0.986901374201091	0.7534238613281466	-4.2189374	2.5771211016151114	0.9632774753069752	0.5286794258373206	18755-43-6	Phosphonic acid, propyl-, dimethyl ester	CCCP(=O)(OC)OC	Organic compounds	Organic acids and derivatives	Organic phosphonic acids and derivatives	Phosphonic acid diesters
2369	-3.8169504235439216	-3.5364425	1.959628382081564	-4.6708947933719305	-2.7112664112903664	0.4215961457896942	204.35699999999997	0	139	1.4934390949867145	1.7739470209226469	0.6394947251587056	2.5991231072402696	-0.2805079053096686	0.5002034907783687	-3.5531003	1.7151107292402359	1.7572891847078984	0.27642089093701994	18794-84-8	trans-beta-Farnesene	C=CC(=C)CCC=C(C)CCC=C(C)C	Organic compounds	Lipids and lipid-like molecules	Prenol lipids	Sesquiterpenoids
2439	-4.62970714657668	-3.6877487	4.675849375204423	-6.539077439648724	-1.8632280644443016	0.7093067518067518	546.6230000000003	0	139	1.1079807547699623	2.049939240575025	-0.8013895383020816	3.874459836902341	-0.9419584759986774	1.2020982205224804	-4.171086	3.1279329543715058	1.5666020883447798	0.5578781803781804	196808-45-4	Farglitazar	Cc1oc(-c2ccccc2)nc1CCOc1ccc(CC(Nc2ccccc2C(=O)c2ccccc2)C(=O)O)cc1	Organic compounds	Organic acids and derivatives	Carboxylic acids and derivatives	Amino acids, peptides, and analogues
2455	-4.423437328878833	-4.7178597	2.766219022978927	-5.961511581472503	-3.1952925584935756	0.618974358974359	217.378	0	139	0.9137782598039549	0.6193558263872809	-0.6242959927897146	2.1419230301892127	0.2944224161468014	0.7042508196431702	-4.7188926	2.148600132727303	0.6183230236016058	0.478974358974359	2008-41-5	Butylate	CCSC(=O)N(CC(C)C)CC(C)C	Organic compounds	Organosulfur compounds	Thiocarbonyl compounds	Thiocarbamic acid derivatives
2456	-4.739285602875383	-4.52273	2.4201738449295407	-5.738559426114011	-3.3183855811844705	0.6197598605098605	190.029	0	139	0.5395342800717128	0.7560900118518654	-0.45973954316691523	1.9604343017626253	-0.21655572921815658	0.6173401254406277	-4.739425	2.8012328028801026	0.5393947060444589	0.4885098605098605	2008-58-4	2,6-Dichlorobenzamide	NC(=O)c1c(Cl)cccc1Cl	Organic compounds	Benzenoids	Benzene and substituted derivatives	Benzoic acids and derivatives
2472	-4.854334651343393	-4.6495953	2.962481514692904	-6.132774943576656	-3.170293428883752	0.5651071428571429	244.294	0	139	0.5335781492408062	0.7383175435593149	-0.744862142992457	2.2176193717004473	-0.20473939072327596	0.7557346493338752	-4.70701	2.6954006658186684	0.6809030122905415	0.42939285714285713	20325-40-0	3,3'-Dimethoxybenzidine dihydrochloride	COc1cc(-c2ccc(N)c(OC)c2)ccc1N.Cl.Cl	Organic compounds	Benzenoids	Benzene and substituted derivatives	Biphenyls and derivatives
2517	-4.253741272991138	-4.023438	2.120622013253486	-5.140132985288806	-3.0195109720353197	0.2449726831585734	530.8780000000003	0	139	1.4712534552195395	1.701556743220138	0.584861742921872	2.705483756175358	-0.2303032961539797	0.5400768125737858	-4.259117	2.0711275558546274	1.4658776037805799	0.15135566188197766	2082-79-3	Octadecyl 3-(3,5-di-tert-butyl-4-hydroxyphenyl)propionate	CCCCCCCCCCCCCCCCCCOC(=O)CCc1cc(C(C)(C)C)c(O)c(C(C)(C)C)c1	Organic compounds	Lipids and lipid-like molecules	Fatty Acyls	Fatty alcohol esters
2539	-4.572425456094482	-4.6449313	3.406632633610832	-6.488578845348284	-3.0819462117374523	0.6977096469081951	249.683	0	139	0.8249635177445406	0.7524576620365312	-1.0911898715092614	2.3154427621015703	0.07250586028125028	0.8672095471623089	-4.581217	2.6170218007954063	0.8161721754463116	0.5414596469081951	210880-92-5	Clothianidin	CN=C(NCc1cnc(Cl)s1)N[N+](=O)[O-]	Organic compounds	Organoheterocyclic compounds	Azoles	Thiazoles
2637	-3.0294804508239053	-3.9839344	4.007389487739679	-6.353311823909826	-2.3459223361701476	0.7867520195750571	214.246	0	139	2.301432271513948	1.3469783208629829	-1.022399101571973	2.9849903861677056	0.954453951641915	1.0252633664526882	-3.282071	3.074903640752989	2.0488416210047586	0.6246830540578158	22252-43-3	7-Aminodeacetoxycephalosporanic acid	CC1=C(C(=O)O)N2C(=O)C(N)C2SC1	Organic compounds	Organic acids and derivatives	Carboxylic acids and derivatives	Amino acids, peptides, and analogues
2726	-3.441989670615259	-4.4307103	5.121203229793425	-7.510733759003626	-2.389530529210201	0.645410416456928	312.3690000000001	0	139	2.0526782566483646	1.0639576206673065	-2.016065831740003	3.1051373980534223	0.9887206450890869	1.3134415322038928	-3.800444	3.1428665127520263	1.6942240439336773	0.5104104164569281	23949-66-8	Ethanediamide, N-(2-ethoxyphenyl)-N'-(2-ethylphenyl)-	CCOc1ccccc1NC(=O)C(=O)Nc1ccccc1CC	Organic compounds	Organic acids and derivatives	Carboxylic acids and derivatives	Amino acids, peptides, and analogues
2847	-2.9930571493518467	-3.2912111	1.9602987236029104	-4.215491580119195	-2.255192856516284	0.4322195035238513	134.175	0	139	2.1346144546072265	1.8364604977096033	0.9121800238398786	2.872478747442789	0.29815397888301653	0.49919937036448275	-3.0971568	1.9194724851041984	2.030514847462291	0.2998203237562505	25322-69-4	Polypropylene glycol	CC(O)COC(C)CO	Organic compounds	Organic oxygen compounds	Organooxygen compounds	Alcohols and polyols
2904	-4.079291156689891	-4.4568067	2.2795905151102325	-5.383510657257044	-3.1039201421468112	0.45809158405431705	350.4580000000001	0	139	1.4653448215009803	1.0878293037863587	0.16112532093382753	2.44071583604406	0.3775155030085955	0.5835056849842323	-4.393813	2.457280271659111	1.1508228386650925	0.31253995795349176	26002-80-2	Phenothrin	CC(C)=CC1C(C(=O)OCc2cccc(Oc3ccccc3)c2)C1(C)C	Organic compounds	Lipids and lipid-like molecules	Fatty Acyls	Fatty acid esters
2919	-3.3212682288942488	-4.3935194	5.031701224495346	-6.90352033487573	-1.8718191103803845	0.7748128964266322	286.349	0	139	2.1356274418963244	1.0633762628699064	-1.4466246640851572	3.5850765604101884	1.0722511726560442	1.2835692527316744	-4.607657	3.7785714561728114	0.8492387299945755	0.6192573408710766	26225-79-6	Ethofumesate	CCOC1Oc2ccc(OS(C)(=O)=O)cc2C1(C)C	Organic compounds	Organoheterocyclic compounds	Coumarans
2920	-3.970089339569208	-4.7334523	5.930775814324694	-8.982358283324059	-3.051582468999366	0.7508375169626571	301.798	0	139	1.509627017832451	0.7462640444322446	-3.5026419259223998	2.4281338884022934	0.7633629805296689	1.6208761835817336	-4.1007833	4.778176548911014	1.3789329969971837	0.5972143285568601	262376-75-0	HMR1426	OC12N=C(c3ccccc3)SC1Cc1cc(Cl)ccc12	Organic compounds	Benzenoids	Indanes
2923	-3.027296241047294	-3.1951268	2.428180031821515	-4.585675456444373	-2.157495424622858	0.2718816649466804	402.57200000000006	0	139	2.577547324169095	2.4097167986736463	1.019168108772016	3.447348140593531	0.167830530879586	0.619252326191504	-3.0652003	1.9120183645395743	2.5396432496859145	0.1696594427244582	26266-57-9	Sorbitan monohexadecanoate	CCCCCCCCCCCCCCCC(=O)OCC(O)C1OCC(O)C1O	Organic compounds	Lipids and lipid-like molecules	Fatty Acyls	Fatty acid esters
3006	-3.2531443221947933	-3.5083938	2.284386486994255	-5.03045071167056	-2.7460642246763047	0.46681846932321314	342.3910000000001	0	139	2.281378018209541	2.0261285669858347	0.5040716287337744	2.7884581157280297	0.2552494423010563	0.6026590253416744	-3.4331036	2.1849606440225333	2.1014187812377627	0.3601518026565465	27138-31-4	Di(propylene glycol) dibenzoate	CC(COCC(C)OC(=O)c1ccccc1)OC(=O)c1ccccc1	Organic compounds	Benzenoids	Benzene and substituted derivatives	Benzoic acids and derivatives
3008	-4.199057047821103	-3.8245823	2.583971435233752	-5.263527581425376	-2.679556146191624	0.5752074412536544	326.502	0	139	1.3148287980849467	1.6893035008815385	0.2503582644806738	2.834329699714426	-0.37447470948797346	0.6580318844900591	-3.841928	2.0898108170472898	1.671957851890748	0.4524801685263816	27176-87-0	Dodecylbenzenesulfonic acid	CCCCCCCCCCCCc1ccccc1S(=O)(=O)O	Organic compounds	Benzenoids	Benzene and substituted derivatives	Benzenesulfonic acids and derivatives
3052	-3.897184582237192	-3.8386047	3.3671392621376155	-6.131677757357433	-2.764538495219817	0.5996864548494983	182.266	0	139	1.3635210804412121	1.4221009862890652	-0.8709720946790285	2.496167167458587	-0.05857989359278282	0.8972450093053794	-3.9963164	2.1020448505701492	1.264389227344859	0.457178093645485	27776-01-8	Benzyltoluene	Cc1ccccc1Cc1ccccc1	Organic compounds	Benzenoids	Benzene and substituted derivatives	Diphenylmethanes
3090	-3.2397850165254924	-3.9091287	3.5416320342344774	-5.6800411791911305	-2.138409144956653	0.7445863369111423	111.08	0	139	1.8058508545527274	1.1365072170220125	-0.6344053081129105	2.907226726121567	0.6693436493985798	0.9034939079373321	-3.468	3.0968908595744886	1.5776359328471468	0.5832960143304972	28382-15-2	Maleic hydrazide, potassium salt	O=c1ccc([O-])n[nH]1.[K+]	Organic compounds	Organoheterocyclic compounds	Diazines	Pyridazines and derivatives
3126	-3.41165952122028	-3.8611915	2.8139226091285683	-5.987475539397802	-3.1735529302692336	0.7056090407177363	196.957	0	139	1.8827118993518908	1.4331799126426479	-0.6931041188256312	2.1208184903029372	0.44953198993389476	0.7769764766243104	-3.4089003	2.4779886823060986	1.8854711590577682	0.5456090407177363	2893-78-9	Sodium dichloroisocyanurate	O=c1[n-]c(=O)n(Cl)c(=O)n1Cl.[Na+]	Organic compounds	Organoheterocyclic compounds	Triazines	Triazinones
3190	-4.077559351065838	-4.044512	2.710440779665923	-5.736138724773211	-3.0256979451072876	0.7805914291801388	260.3739999999999	0	139	1.3380382639290778	1.3710858043807534	-0.32054110977829536	2.389899669887628	-0.033047556021892355	0.7002428388026085	-4.013157	2.242923959922083	1.4024407349472945	0.6194803180690277	3006-86-8	1,1-Bis(tert-butylperoxy)cyclohexane	CC(C)(C)OOC1(OOC(C)(C)C)CCCCC1	Organic compounds	Organic oxygen compounds	Organic oxides	Organic peroxides
3192	-6.502807910225481	-4.9111166	3.43888017094897	-6.363997936344808	-2.9251177653958385	0.6726351877824529	380.7840000000001	0	139	-0.9221292185637165	0.6695620860188857	-0.7833192446830434	2.6555609262659265	-1.5916913101888603	0.8775998146315155	-5.8953047	3.47385478407202	-0.3146259745070519	0.5281907433380084	300-76-5	Naled	COP(=O)(OC)OC(Br)C(Cl)(Cl)Br	Organic compounds	Organic acids and derivatives	Organic phosphoric acids and derivatives	Phosphate esters
294	-3.599392104758879	-3.9345007	2.742388287488893	-5.5834243775597985	-2.8410360900709053	0.5258448540706604	148.20499999999996	0	139	1.5714707509477204	1.23636215816693	-0.41256152185319933	2.3298267656356937	0.3351085895160235	0.7033152987279492	-3.8169036	2.3724066490586524	1.3539592654833126	0.41067025089605735	104-46-1	Anethole	CC=Cc1ccc(OC)cc1	Organic compounds	Benzenoids	Phenol ethers	Anisoles
3278	-4.732660092803644	-4.68672	2.905269533916888	-6.119666987795666	-3.214397453878778	0.7835483033965549	261.119	0	139	0.6841783810680953	0.7301185759947748	-0.7028285139239269	2.2024410199929614	-0.04594019839446428	0.7408725765685228	-4.747323	2.9782886551977037	0.6695154204065277	0.6111750315071539	314-40-9	Bromacil	CCC(C)n1c(=O)[nH]c(C)c(Br)c1=O	Organic compounds	Organoheterocyclic compounds	Diazines	Pyrimidines and pyrimidine derivatives
3322	-4.07601108482326	-4.1451507	3.293833350876047	-6.033574484434611	-2.739741133558564	0.7604078156053997	213.329	0	139	1.2530388127447056	1.183899228552824	-0.7045245868666459	2.5893087640094015	0.06913957664524606	0.8400881977653811	-4.0760794	2.5961730020205396	1.2529705330182415	0.6004078156053997	32289-58-0	Polihexanide	CN=C(N)NCCCCCCN=C(C)N	Organic compounds	Organic nitrogen compounds	Organonitrogen compounds	Guanidines
3338	-5.646598496206912	-5.6102915	5.049379053895551	-8.440191571646341	-3.3908125177507906	0.7142240896358544	801.3789999999999	0	139	0.2572394614260612	0.2935464918024521	-2.5363536140133682	2.5130254398821825	-0.036307015188845604	1.286163665007239	-5.6444197	2.6887255109356247	0.2594182855210146	0.5622240896358545	32536-52-0	Octabromodiphenyl ether	Brc1cc(Oc2cc(Br)c(Br)c(Br)c2Br)c(Br)c(Br)c1Br	Organic compounds	Benzenoids	Benzene and substituted derivatives	Diphenylethers
3388	-3.7733601897760543	-3.5295541	2.1000572810510714	-4.5636278351479795	-2.463570554096908	0.22819472616632858	398.6280000000002	0	139	1.827207610906553	2.071013688295145	1.0369399655346276	3.136997246585699	-0.24380606112920367	0.5355050894002797	-3.5381494	1.7866115031620762	2.0624184572832385	0.15172413793103448	33703-08-1	Hexanedioic acid, diisononyl ester	CC(C)CCCCCCOC(=O)CCCCC(=O)OCCCCCCC(C)C	Organic compounds	Lipids and lipid-like molecules	Fatty Acyls	Fatty alcohol esters
3401	-4.567306143401755	-4.8192005	3.74415404207113	-6.970104532529076	-3.225950490457946	0.7773295064578523	228.321	0	139	0.7912397144953536	0.5393453508044695	-1.6115586746319677	2.1325953674391624	0.25189437234531553	0.9550884874713168	-4.855965	3.7112544104519767	0.5025807283425253	0.606241134751773	34014-18-1	Tebuthiuron	CNC(=O)N(C)c1nnc(C(C)(C)C)s1	Organic compounds	Organoheterocyclic compounds	Azoles	Thiadiazoles
3470	-4.033569041978065	-4.018037	2.7074547924572885	-5.739367678636366	-3.031912886179078	0.6774734017072728	276.493	0	139	1.4081150987264643	1.4236472875474446	-0.29768353793183644	2.409771254525452	-0.015532199631874022	0.702816581448777	-4.1319246	2.584809117771219	1.3097595229503503	0.5269911957411957	35435-21-3	Silane, triethoxy(2,4,4-trimethylpentyl)-	CCO[Si](CC(C)CC(C)(C)C)(OCC)OCC	Organic compounds	Organometallic compounds	Organometalloid compounds	Organosilicon compounds
3477	-4.984972331599694	-5.0123167	3.346070966939252	-6.930387282841832	-3.5843163159025804	0.6914480230880492	297.18500000000006	0	139	0.4880545536314112	0.46071017569929706	-1.4573603976107268	1.888710569328525	0.02734437219669239	0.8534012703118402	-5.0145984	3.829600009623324	0.4584285057533333	0.5352283944868691	35554-44-0	Imazalil	C=CCOC(Cn1ccnc1)c1ccc(Cl)cc1Cl	Organic compounds	Benzenoids	Benzene and substituted derivatives	Benzylethers
3616	-3.92073630860502	-3.8414676	2.6307358198896598	-5.64300596371071	-3.01227014382105	0.4659780642471437	314.46600000000007	0	139	1.5768373878834059	1.6561060596744408	-0.14543226722228403	2.485303552667376	-0.07926868966275924	0.7030081232117391	-3.912039	2.1246500025076482	1.5855346574252835	0.3050368762062311	3851-87-4	Peroxide, bis(3,5,5-trimethyl-1-oxohexyl)	CC(CC(=O)OOC(=O)CC(C)CC(C)(C)C)CC(C)(C)C	Organic compounds	Organic acids and derivatives	Carboxylic acids and derivatives	Dicarboxylic acids and derivatives
3624	-3.212424129885544	-3.8874693	3.5258371620665354	-6.658929948684011	-3.1330927866174756	0.5959899971504453	381.2180000000001	0	139	2.3687492686812597	1.6937041171318143	-1.0777565501172073	2.448080611949328	0.6750451618014677	0.9812500303372911	-3.9829762	2.568786438998593	1.5981971923740352	0.44951112391100867	38720-66-0	1,2-Dichloro-5,12-dihydroquinolino[2,3-b]acridine-7,14-dione	O=c1c2ccccc2[nH]c2cc3c(=O)c4c(Cl)c(Cl)ccc4[nH]c3cc12	Organic compounds	Organoheterocyclic compounds	Quinolines and derivatives	Benzoquinolines
3662	-3.8652566467164697	-4.0892735	2.6347522955720937	-5.385964673512383	-2.7512123779402895	0.5908976426799007	198.221	0	139	1.4318930160513337	1.2078761970565344	-0.0888150107445797	2.545937284827514	0.22401680604231933	0.6718380223920605	-3.955105	2.3433292546402655	1.3420445951767022	0.4562822580645161	39515-51-0	3-Phenoxybenzaldehyde	O=Cc1cccc(Oc2ccccc2)c1	Organic compounds	Benzenoids	Benzene and substituted derivatives	Diphenylethers
3710	-4.10107455724292	-3.6145084	4.9492670347940635	-7.062656876825733	-2.1133898420316704	0.6898289229996546	211.217	0	139	1.2236543126277102	1.7102204913686256	-1.7379280069551033	3.2113390278389597	-0.4865661668162842	1.3354483596329192	-3.5953996	4.58046213464867	1.7293292606184332	0.5260125671890378	41372-08-1	Methyldopa sesquihydrate	CC(N)(Cc1ccc(O)c(O)c1)C(=O)O.CC(N)(Cc1ccc(O)c(O)c1)C(=O)O.O.O.O	Organic compounds	Phenylpropanoids and polyketides	Phenylpropanoic acids
3834	-3.312788131862498	-3.5909722	2.6618238423917777	-5.092437965007089	-2.430614122615311	0.44153439153439156	222.372	0	139	2.034291970242483	1.7561078965370505	0.2546421370978923	2.91646597948967	0.2781840532723896	0.678208861738094	-3.4814613	1.8982837841126265	1.8656187972838978	0.2872486772486772	4602-84-0	Farnesol	CC(C)=CCCC(C)=CCCC(C)=CCO	Organic compounds	Lipids and lipid-like molecules	Prenol lipids	Sesquiterpenoids
3910	-3.4435753310172266	-3.7564993	3.598034346400025	-5.70876991953995	-2.1107355731399253	0.8080808080808082	30.026	0	139	1.0339221492458885	0.7209982025087948	-1.231272439276835	2.36676190712319	0.312923959449082	0.9159281103427536	-3.5850687	2.4078096507581472	0.892428776293774	0.6414141414141414	50-00-0	Formaldehyde	C=O	Organic compounds	Organic oxygen compounds	Organooxygen compounds	Carbonyl compounds
3928	-4.257452095332859	-4.5582347	3.0118830420470473	-5.900985024219355	-2.8891019821723076	0.6996317242732599	308.38100000000003	0	139	1.2316355170767028	0.9308529330833404	-0.4118974118097934	2.5999856302372537	0.3007825962870143	0.7668998579883183	-4.4079084	2.841871328714236	1.0811791747881259	0.5392781889197245	50-33-9	Phenylbutazone	CCCCc1c(O)n(-c2ccccc2)n(-c2ccccc2)c1=O	Organic compounds	Organoheterocyclic compounds	Azoles	Pyrazoles
3960	-3.49398219411604	-4.1372013	3.221438663461283	-5.847607721665697	-2.626169058204414	0.6664345458463106	75.11099999999999	0	139	1.3817213499383374	0.7385022529816488	-0.9719041776113196	2.249534485849963	0.6432191150880615	0.8202680467865511	-3.7633111	2.699345664001639	1.1123924037483264	0.5235774029891677	5080-22-8	2-Propanamine, N-hydroxy-	CC(C)NO	Organic compounds	Organic nitrogen compounds	Organonitrogen compounds	N-organohydroxylamines
4000	-6.391229265879938	-4.912586	5.194287555306865	-8.540921657114684	-3.3466341018078194	0.5302367895263845	341.19000000000005	0	139	-0.8582329720141781	0.6204100837064229	-3.007925363248924	2.18636219205794	-1.4786430537217345	1.4037960669731804	-4.8340597	4.91341574526998	0.698936567126777	0.3935974969952497	51338-27-3	Methyl (RS)-2-[4-(2,4-dichlorophenoxy)phenoxy]propionate	COC(=O)C(C)Oc1ccc(Oc2ccc(Cl)cc2Cl)cc1	Organic compounds	Benzenoids	Benzene and substituted derivatives	Diphenylethers
4037	-4.446619867637169	-4.6033196	4.223305636150441	-7.159242482180834	-2.9359368460303927	0.6118651105865898	510.3630000000001	0	139	1.2612593139883719	1.1045595211841805	-1.4513633005552926	2.7719423355951487	0.1566997772908092	1.0842794702216612	-4.4466786	3.011690958297551	1.2612005613183042	0.48408733280881194	51851-37-7	Triethoxy((perfluorohexyl)ethyl)silane	CCO[Si](CCC(F)(F)C(F)(F)C(F)(F)C(F)(F)C(F)(F)C(F)(F)F)(OCC)OCC	Organic compounds	Organometallic compounds	Organometalloid compounds	Organosilicon compounds
4086	-6.1206405852864405	-5.146252	3.0744813186088282	-6.2459941910687515	-3.1715128724599233	0.3661904761904762	168.10799999999995	0	139	-0.8950522039517627	0.07933623920722353	-1.0204058097340736	2.0540755088747544	-0.9743884299824854	0.8004818975901568	-5.26899	2.8170890354621454	-0.04340166444883373	0.2761904761904762	528-29-0	1,2-Dinitrobenzene	O=[N+]([O-])c1ccccc1[N+](=O)[O-]	Organic compounds	Benzenoids	Benzene and substituted derivatives	Nitrobenzenes
4122	-2.947983340209221	-3.1739464	3.1653232476618847	-5.301508431383882	-2.136185183721997	0.6896825396825397	91.11	0	139	2.0115827064287064	1.7856196688239911	-0.34194238474595395	2.8233808629159305	0.22596304040601334	0.8382389858128074	-3.174233	2.990523738987341	1.7853330745391014	0.521626984126984	534-03-2	1,3-Propanediol, 2-amino-	NC(CO)CO	Organic compounds	Organic nitrogen compounds	Organonitrogen compounds	Amines
4230	-3.13333091814522	-3.5849288	2.0796939183101335	-4.783842120571286	-2.7041482022611527	0.5538011695906433	256.3419999999999	0	139	2.2754888502468837	1.8238910150517613	0.6249776478208171	2.704671566130951	0.4515978328466015	0.5306556017527863	-3.352809	1.8801281106685979	2.0560108288917807	0.4121345029239766	54982-83-1	1,4-Dioxacyclohexadecane-5,16-dione	O=C1CCCCCCCCCCC(=O)OCCO1	Organic compounds	Phenylpropanoids and polyketides	Macrolides and analogues
4373	-1.8607412077445065	-3.1127694	2.4033892260938847	-4.378144453172606	-1.9747552270787212	0.4857575757575757	76.095	0	139	3.020614913628579	1.7685867581421353	0.5032116682004795	2.9066008942943644	1.2520281575661625	0.612094432069071	-2.9910295	2.1596370428051226	1.8903266358480653	0.37666666666666665	57-55-6	1,2-Propylene glycol	CC(O)CO	Organic compounds	Organic oxygen compounds	Organooxygen compounds	Alcohols and polyols
4378	-8.912669910610614	-4.211989	3.4710445320167818	-6.420150360555122	-2.9491058285383405	0.680802318405294	296.41	0	139	-3.440777059240033	1.2599039323371317	-0.9482575091845418	2.52278702283224	-4.700680984676776	0.9011893626255159	-8.033428	5.616382357577899	-2.561535325712472	0.5216186449359063	57-63-6	17alpha-Ethinylestradiol	C#CC1(O)CCC2C3CCc4cc(O)ccc4C3CCC21C	Organic compounds	Lipids and lipid-like molecules	Steroids and steroid derivatives	Estrane steroids
4408	-3.80698043263616	-3.9281392	3.786226503405571	-6.470974548727488	-2.6847480453219172	0.59170747962718	447.6380000000001	0	139	1.843946514053518	1.7227877309524988	-0.8200476020378104	2.9661789013677606	0.12115877711115441	1.0023019099795947	-3.8487737	2.399277833460266	1.8021532124182587	0.46830322430803095	58353-68-7	Butanoic acid, 4-[(9Z)-9-octadecen-1-ylamino]-4-oxosulfo-, sodium salt (1:2)	CCCCCCCCC=CCCCCCCCCNC(=O)CC(C(=O)[O-])S(=O)(=O)[O-].[Na+].[Na+]	Organic compounds	Lipids and lipid-like molecules	Fatty Acyls	Fatty acids and conjugates
4412	-3.990671611080204	-3.6613057	2.1252275080942895	-4.916388593071851	-2.791161084977561	0.4997970591898485	186.295	0	139	1.2795295878764277	1.6088955213113183	0.3538126058847811	2.4790401139790705	-0.32936594511035544	0.5436446862358049	-3.8002365	2.013577927694005	1.469964750086409	0.38285612632149635	58430-94-7	3,5,5-Trimethylhexyl acetate	CC(=O)OCCC(C)CC(C)(C)C	Organic compounds	Organic acids and derivatives	Carboxylic acids and derivatives	Carboxylic acid derivatives
5977	-4.144051970395186	-3.9227936	2.8207570901653067	-5.370066082714962	-2.5493089925496557	0.7323364217481865	58.08	0	139	0.6199746372968515	0.8412329722281227	-0.6060394750229251	2.2147176151423817	-0.22125834360990737	0.7190002306672163	-3.9952726	2.4593645211811572	0.7687539712408916	0.5571380090497737	75-56-9	1,2-Propylene oxide	CC1CO1	Organic compounds	Organoheterocyclic compounds	Epoxides
4526	-5.137217337033409	-5.0835233	6.358524476890835	-9.930890954595833	-3.5723664777049975	0.5180216513683127	342.2260000000001	0	139	0.39709566416111475	0.45078974217962864	-4.39657795340131	1.9619465234895261	-0.0536940635653913	1.7587474304699546	-5.055382	2.3300685537487835	0.4789312353901525	0.39680953015619147	60207-90-1	Propiconazole	CCCC1COC(Cn2cncn2)(c2ccc(Cl)cc2Cl)O1	Organic compounds	Benzenoids	Benzene and substituted derivatives	Halobenzenes
4605	-5.431332560988074	-3.9398382	2.8370506118519754	-5.559835191706226	-2.7227845798542503	0.7045448525612356	101.149	0	139	-0.4263709674712525	1.0651234122367257	-0.5548735981894041	2.2821770136625714	-1.491494389982825	0.7233769774761898	-4.1785216	2.4241046222417917	0.8264399651995464	0.5516036760906473	617-84-5	Diethylformamide	CCN(C=O)CC	Organic compounds	Organic acids and derivatives	Carboxylic acids and derivatives	Carboxylic acid derivatives
4606	-4.960462003547867	-3.6804225	3.5178900062460428	-6.283627355697538	-2.7657373494514954	0.7887932942016426	238.374	0	139	0.4167968806062778	1.6968363277420013	-0.9063684715433936	2.611521534702649	-1.2800394590684965	0.9673918123194237	-4.309092	2.7063465202949795	1.0681668288259796	0.6227588114430219	61788-32-7	Hydrogenated terphenyl	C1=CC(c2ccc(C3CC=CCC3)cc2)CCC1	Organic compounds	Benzenoids	Benzene and substituted derivatives
4647	-4.7086565957978825	-4.6577334	2.748553138349717	-6.128967096030243	-3.380413957680526	0.4565725806451614	187.634	0	139	0.5646549412007861	0.6155781008708097	-0.8556555590315741	1.8928975793181428	-0.050923155398712616	0.6997565409082565	-4.686967	2.30062565537151	0.5863446551117822	0.3378225806451613	6190-65-4	Deethylatrazine	CC(C)Nc1nc(N)nc(Cl)n1	Organic compounds	Organoheterocyclic compounds	Triazines	Aminotriazines
4660	-3.7632297928002	-4.1518474	3.3141278928016913	-5.735718552732442	-2.421590659930751	0.6224002234324815	150.18099999999998	0	139	1.4133851990083934	1.0247676128015788	-0.5591035609238489	2.7550243318778422	0.38861756971811046	0.8442499871276783	-4.114538	2.8488489044007306	1.0620768141898445	0.4933679653679654	622-51-5	p-Tolylurea	Cc1ccc(NC(N)=O)cc1	Organic compounds	Benzenoids	Benzene and substituted derivatives	N-phenylureas
4719	-2.8844523129599606	-3.4446635	2.1446591729095004	-4.52750588536542	-2.3828467124559194	0.0	184.367	0	139	2.381230875989487	1.821019656931245	0.7381773035840279	2.8828364764935284	0.5602112116677249	0.5469779121275916	-3.3643215	2.011160726595429	1.901361724556745	0.0	629-50-5	Tridecane	CCCCCCCCCCCCC	Organic compounds	Hydrocarbons	Saturated hydrocarbons	Alkanes
4766	-6.309011212510737	-4.4956326	2.239413675045688	-5.705206313062911	-3.465792638017223	0.5858692185007974	196.464	0	139	-1.01572823048988	0.7976503253114553	-0.41192333104205436	1.8274903440036336	-1.8133785640427194	0.5700817636068733	-4.9321084	2.7961308025930576	0.361174594292853	0.4585964912280701	634-93-5	2,4,6-Trichloroaniline	Nc1c(Cl)cc(Cl)cc1Cl	Organic compounds	Benzenoids	Benzene and substituted derivatives	Aniline and substituted anilines
4824	-4.681889731880634	-4.8101764	3.5113229925166505	-6.783174247937587	-3.2718512554209362	0.7126050420168067	282.23600000000005	0	139	0.7687226765603288	0.6404360267839522	-1.3325618394966237	2.178761153020027	0.12828664064744189	0.8944916310495372	-4.8606815	2.8186648027796366	0.5899308658588603	0.5697478991596638	64359-81-5	4,5-Dichloro-2-octyl-3(2H)-isothiazolone	CCCCCCCCn1sc(Cl)c(Cl)c1=O	Organic compounds	Organohalogen compounds	Aryl halides	Aryl chlorides
5037	-4.582838126113651	-4.3156133	2.840141701311582	-5.68238844918864	-2.8422467478770574	0.6928743564123483	166.188	0	139	0.6377615352000616	0.9049863755802745	-0.46178878787492716	2.3783529134366552	-0.2672248563077426	0.7236575696146651	-4.152328	2.268698993660694	1.0682716251779232	0.5015242966751918	66215-27-8	Cyromazine	Nc1nc(N)nc(NC2CC2)n1	Organic compounds	Organoheterocyclic compounds	Triazines	Aminotriazines
5060	-3.956615797188312	-4.372761	3.431792420829336	-6.28833004777491	-2.8565376269455736	0.784525667030738	152.241	0	139	1.2259158307775646	0.8097708367052534	-1.105798419809033	2.325994001020303	0.4161449755167661	0.8740046192818034	-4.0410028	3.009386991985809	1.1415288916296407	0.6128590003640714	6674-22-2	1,8-Diazabicyclo[5.4.0]undec-7-ene	C1CCC2=NCCCN2CC1	Organic compounds	Organoheterocyclic compounds	Azepanes
5093	-5.709495769194688	-4.7369304	5.203452940662349	-7.206104934726322	-2.0026519940639727	0.7999231676888456	494.48300000000006	0	139	-0.015344403763213324	0.9572209855134347	-1.5119535692948474	3.691499371367502	-0.9725653988638774	1.3252849010376409	-5.4073005	4.062691749049766	0.2868508936382067	0.6349968652037619	67485-29-4	Hydramethylnon	CC1(C)CN=C(NN=C(C=Cc2ccc(C(F)(F)F)cc2)C=Cc2ccc(C(F)(F)F)cc2)NC1	Organic compounds	Benzenoids	Benzene and substituted derivatives	Trifluoromethylbenzenes
5123	-5.670276107954032	-4.4739966	3.158380116185311	-5.658149062759758	-2.4997689465744473	0.6083333333333333	236.74	0	139	-0.296004464678052	0.9002750188871318	-0.28387741948377837	2.8745026967015326	-1.1962794687023228	0.8162669784790034	-4.5082946	2.5263507531155525	0.8659770645457795	0.475	67-72-1	Hexachloroethane	ClC(Cl)(Cl)C(Cl)(Cl)Cl	Organic compounds	Organohalogen compounds	Organochlorides
5232	-4.441592195456133	-4.658076	2.7844408084943364	-6.003863886375331	-3.219423077880995	0.6022869674185464	247.68500000000003	0	139	0.9523075107078885	0.7358238802122187	-0.6099641802113097	2.174476628283027	0.21648361402262672	0.7095648168956864	-4.5882597	2.379138717196792	0.8056400047231171	0.47275400038557935	68157-60-8	Forchlorfenuron	O=C(Nc1ccccc1)Nc1ccnc(Cl)c1	Organic compounds	Benzenoids	Benzene and substituted derivatives	N-phenylureas
5478	-5.503485022573681	-4.7367682	3.1873749073295663	-6.29654189825125	-3.1091669909216835	0.7266149068322981	238.41899999999995	0	139	-0.12614416048888893	0.6405726193337713	-0.9192010361664575	2.2681738711631088	-0.7667167768766596	0.812591195037177	-4.980275	2.623320604448026	0.3970657071752758	0.5647101449275362	6864-37-5	Bis(4-amino-3-methylcyclohexyl)methane	CC1CC(CC2CCC(N)C(C)C2)CCC1N	Organic compounds	Organic nitrogen compounds	Organonitrogen compounds	Cyclohexylamines
5492	-5.0133248253757845	-4.9014416	3.064953576381476	-6.347113253318483	-3.282159676937007	0.7121443309947362	345.752	0	139	0.5254398755861903	0.637323128306517	-0.808348552356508	2.2566050240249678	-0.11188325127910481	0.7805114603143881	-5.011684	2.8946232001459227	0.5270807468136681	0.5544944103767634	68694-11-1	Triflumizole	CCCOCC(=Nc1ccc(Cl)cc1C(F)(F)F)n1ccnc1	Organic compounds	Benzenoids	Benzene and substituted derivatives	Trifluoromethylbenzenes
5582	-3.796080438662554	-4.0232177	2.3263869217891378	-5.371164299686057	-3.044777377896919	0.41348768472906394	350.4799999999999	0	139	1.7485828015075646	1.521445551179228	0.17349894048406223	2.4998858622732	0.22713723940751418	0.5938676402805313	-3.8382063	1.9482018683931734	1.7064569402242975	0.3031428571428571	68987-29-1	Potassium stearyl phosphate	CCCCCCCCCCCCCCCCCCOP(=O)([O-])O.[K+]	Organic compounds	Organic acids and derivatives	Organic phosphoric acids and derivatives	Phosphate esters
5633	-2.6010429005217968	-3.1290517	2.4080792519079353	-4.362338020097441	-1.9542587681895063	0.6370471014492753	182.172	0	139	2.6594387257926484	2.1314299572132342	0.8981436062170038	3.306222858124939	0.5280087848114552	0.6138510856251476	-2.9995728	2.2009891061980746	2.260908858559476	0.4845833333333333	69-65-8	D-Mannitol	OCC(O)C(O)C(O)C(O)CO	Organic compounds	Organic oxygen compounds	Organooxygen compounds	Carbohydrates and carbohydrate conjugates
5635	-3.4734890309504043	-3.5438147	2.0354963395337844	-4.768596944773756	-2.7331006052399713	0.2951111111111111	138.122	0	139	1.6667738273360133	1.596448178964986	0.37166591351266187	2.4071622530464465	0.07032562816824806	0.5220861385944562	-3.614594	2.0892847836226998	1.525668884164625	0.1991111111111111	69-72-7	Salicylic acid	O=C(O)c1ccccc1O	Organic compounds	Benzenoids	Benzene and substituted derivatives	Benzoic acids and derivatives
5771	-2.976639923877681	-3.2096186	4.495739223151695	-6.637755366810975	-2.14201614365928	0.560112130283082	117.14799999999998	0	139	2.0920949546602663	1.8591163026184758	-1.5690204882730272	2.926718734878668	0.2329786445427291	1.243566957494689	-2.9810836	2.5045198910204483	2.087651228145156	0.4443226565988715	72-18-4	L-Valine	CC(C)C(N)C(=O)O	Organic compounds	Organic acids and derivatives	Carboxylic acids and derivatives	Amino acids, peptides, and analogues
5839	-4.749665109696616	-3.673815	2.662636894291698	-5.0753737860378445	-2.4127368917461465	0.44827264239028947	386.3850000000001	0	139	0.8373551484617567	1.9132052499540613	0.5116464721205278	3.174283366412226	-1.0758500977184662	0.6781235997551734	-3.869852	2.063768492376024	1.7171682142951716	0.3339869281045752	73612-29-0	2-Naphthalenecarboxylic acid, 3-hydroxy-4-[2-(4-methyl-2-sulfophenyl)diazenyl]-, strontium salt (1:1)	Cc1ccc(N=Nc2c(O)c(C(=O)[O-])cc3ccccc23)c(S(=O)(=O)[O-])c1.[Sr+2]	Organic compounds	Benzenoids	Naphthalenes	Naphthalenecarboxylic acids and derivatives
5853	-4.5017201263762505	-4.857765	4.007717062980394	-7.07455953033593	-3.0668424673555355	0.6177120272055724	327.49000000000007	0	139	1.0134779168488801	0.6574328331635584	-1.5593614871107992	2.448355575869595	0.35604507137765573	1.0204185414370024	-4.9780345	3.351625995040489	0.5371635308285666	0.4319027305960155	74051-80-2	Sethoxydim	CCCC(=NOCC)C1C(=O)CC(CC(C)SCC)CC1=O	Organic compounds	Organic oxygen compounds	Organooxygen compounds	Carbonyl compounds
5925	-4.014503241577723	-3.8111725	2.6075383675604322	-5.339960711606455	-2.732422344046023	0.5130346947738251	164.204	0	139	1.2008804907231698	1.4042112445116297	-0.1245769793055626	2.4829613882548696	-0.20333075622616015	0.6664452560749997	-3.859751	2.108059618141632	1.3556327463744804	0.4019235836627141	7473-98-5	2-Hydroxy-2-methylpropiophenone	CC(C)(O)C(=O)c1ccccc1	Organic compounds	Organic oxygen compounds	Organooxygen compounds	Carbonyl compounds
5928	-5.402454612979649	-4.360056	3.1512669393188877	-5.565691703353533	-2.4144247640346452	0.7991919191919192	94.939	0	139	-0.4250099600313621	0.6173887347041556	-0.588247050405246	2.5630198889136415	-1.0423986895177348	0.8121595021186321	-4.66973	3.1275281304545866	0.30771445616858006	0.6355555555555557	74-83-9	Methyl bromide	CBr	Organic compounds	Organohalogen compounds	Alkyl halides	Halomethanes
5938	-3.3191662570801244	-3.518218	2.3395896756820473	-4.651716381440855	-2.312126705758808	0.535362558588365	286.412	0	139	2.1378249528706577	1.9387731519485645	0.8052748285099267	3.144864504191974	0.19905178338618423	0.5962502684144176	-3.4672244	1.9911304289249618	1.9897668354802283	0.42322580645161284	7491-02-3	Decanedioic acid, bis(1-methylethyl) ester	CC(C)OC(=O)CCCCCCCCC(=O)OC(C)C	Organic compounds	Lipids and lipid-like molecules	Fatty Acyls	Fatty acid esters
5950	-4.142393001688438	-4.4495287	2.5223625641960083	-5.631910346673871	-3.109547782477863	0.6166666666666666	84.93299999999999	0	139	0.7866834627994268	0.47954776447867703	-0.7028338821860064	1.8195286820100018	0.307135692464394	0.6422563047392218	-4.419423	2.5144771194387943	0.5096533685051058	0.4833333333333333	75-09-2	Dichloromethane	ClCCl	Organic compounds	Organohalogen compounds	Alkyl halides	Halomethanes
6145	-4.527129651252813	-3.8686419	2.7039343734018493	-5.455668282620827	-2.751733909218978	0.7953045100103925	132.206	0	139	0.5941215142429569	1.2526092973247842	-0.3344171171250575	2.369517256276792	-0.6584877979202934	0.6911679409202268	-4.2062345	2.2090293803372467	0.9150167118884172	0.620019305019305	77-73-6	Dicyclopentadiene	C1=CC2C3C=CC(C3)C2C1	Organic compounds	Hydrocarbons	Polycyclic hydrocarbons
6254	-3.838134181557557	-4.1980405	2.339345390204524	-5.319490547322028	-2.9801451571175037	0.40875541125541126	434.64200000000034	0	139	1.799997508873605	1.4400912107096093	0.3186411431091344	2.6579865333136583	0.35990630382452293	0.5959854460470912	-3.9565623	2.009929792025158	1.6815694176856961	0.3117857142857143	78-42-2	Tris(2-ethylhexyl) phosphate	CCCCC(CC)COP(=O)(OCC(CC)CCCC)OCC(CC)CCCC	Organic compounds	Organic acids and derivatives	Organic phosphoric acids and derivatives	Phosphate esters
6258	-3.9313393906926266	-4.081098	3.200019884767652	-5.804511613414918	-2.6044917286472655	0.7852372752435082	278.221	0	139	1.5130505165590789	1.3632918413499413	-0.36012170616321243	2.83989817860444	0.14975868898876987	0.8146379534313267	-4.007259	2.5398520373014173	1.4371310141200966	0.6124468085106383	78491-02-8	Diazolidinyl urea	O=C(NCO)N(CO)c1c(O)n(CO)c(=O)n1CO	Organic compounds	Organoheterocyclic compounds	Azoles	Imidazoles
6280	-5.600132981778416	-5.6130357	6.5839225110215045	-9.824747179235045	-3.2408246682135404	0.597249312328082	354.491	0	139	-0.05052776821124659	-0.06343044836136243	-4.275141965667875	2.3087805453536294	0.01290269708510916	1.7121183246032452	-5.642185	6.165076706000784	-0.09258001371702386	0.4623655913978494	789-02-6	o,p'-DDT	Clc1ccc(C(c2ccccc2Cl)C(Cl)(Cl)Cl)cc1	Organic compounds	Benzenoids	Benzene and substituted derivatives	Diphenylmethanes
6287	-4.663553238673459	-4.449511	2.5160243392741446	-5.626587022704601	-3.110562683430456	0.5903138528138527	133.405	0	139	0.46161886850613987	0.675661065712854	-0.5014149155250017	2.014609423749143	-0.21404218749548054	0.6406200136654481	-4.4198375	2.514400838116852	0.7053346249911334	0.4528138528138528	79-00-5	1,1,2-Trichloroethane	ClCC(Cl)Cl	Organic compounds	Organohalogen compounds	Organochlorides
6291	-4.669733550511973	-4.4492617	3.638696310695516	-5.761027826631711	-2.122331515936195	0.5819047619047619	93.513	0	139	0.3011384393531695	0.5216103153137147	-0.7901558367665688	2.848540473928947	-0.22047188516773453	0.9461383238538619	-4.6586423	3.6610208644038256	0.31222970119199006	0.4519047619047619	79-07-2	Chloroacetamide	NC(=O)CCl	Organic compounds	Organic acids and derivatives	Carboxylic acids and derivatives	Carboxylic acid derivatives
6305	-5.794986400783665	-4.266914	2.428185300423568	-5.639151530834438	-3.21096623041087	0.42256159761456374	387.39900000000017	0	139	-0.2068279054512757	1.3212446013871466	-0.0509930355020488	2.377192264921519	-1.5280725099450416	0.6187388975542901	-5.1394205	2.615022372993381	0.4487379878704634	0.2992656449553001	79277-27-3	hifensulfuron methyl	COC(=O)c1sccc1S(=O)(=O)NC(=O)Nc1nc(C)nc(OC)n1	Organic compounds	Organic nitrogen compounds	Organonitrogen compounds	Sulfonylureas
6310	-3.9174856712611374	-4.3995004	3.9791636264959473	-5.809349545425587	-1.8301859189296392	0.5398476885433408	85.10600000000001	0	139	1.0124745078015418	0.5304598013908196	-0.8793893663629074	3.09977426013304	0.4820146987644973	1.037738477564132	-3.9195862	3.472967238434587	1.0103740025425099	0.4099267399267399	79-39-0	Methacrylamide	C=C(C)C(N)=O	Organic compounds	Organic acids and derivatives	Carboxylic acids and derivatives	Carboxylic acid derivatives
6318	-5.540850340509589	-4.7348127	3.437795896969734	-6.677444135006702	-3.239648238036968	0.6640772540359428	465.093	0	139	0.12668946259201364	0.932727084776244	-1.0099043319050993	2.427891565064635	-0.8060376039983588	0.875999247192683	-5.172941	3.0469894030571996	0.4945986089280899	0.5152791771128659	79622-59-6	Fluazinam	O=[N+]([O-])c1cc(C(F)(F)F)c(Cl)c([N+](=O)[O-])c1Nc1ncc(C(F)(F)F)cc1Cl	Organic compounds	Benzenoids	Benzene and substituted derivatives	Trifluoromethylbenzenes
6410	-3.305750715788962	-3.6874397	2.706830190423984	-5.114903141695831	-2.408072951271847	0.5237922705314009	100.117	0	139	1.6947571117336606	1.3130681577403136	-0.11439531417320836	2.592434876250776	0.38168896431052524	0.6893448741645463	-3.5675693	2.238739158687849	1.4329385929143699	0.3995859213250518	80-62-6	Methyl methacrylate	C=C(C)C(=O)OC	Organic compounds	Organic acids and derivatives	Carboxylic acids and derivatives	Carboxylic acid derivatives
6539	-4.631740516843184	-4.2414346	3.1865817941213814	-5.832158873507955	-2.645577079386573	0.5467004390408645	248.285	0	139	0.7632099658446584	1.1535159170804241	-0.4372083908201121	2.749373403301269	-0.39030594271598673	0.8128982361860043	-4.1628413	2.554161041021043	1.2321091813667455	0.43336710570753123	842-07-9	C.I. Solvent Yellow 14	Oc1ccc2ccccc2c1N=Nc1ccccc1	Organic compounds	Benzenoids	Naphthalenes	Naphthols and derivatives
6725	-4.058600265241847	-4.578011	3.053836933345991	-6.002590061809317	-2.948753128463326	0.5989210789210789	268.36	0	139	1.3701175179619844	0.8507067582786624	-0.5738722786054856	2.4799646547405056	0.5194107706773421	0.7775197499463364	-4.41441	2.447528760684092	1.0143076632781673	0.47034965034965037	85-98-3	N,N'-Diethylcarbanilide	CCN(C(=O)N(CC)c1ccccc1)c1ccccc1	Organic compounds	Benzenoids	Benzene and substituted derivatives	N-phenylureas
6773	-3.4310119012593003	-3.4799025	1.9342295665496367	-4.550028602579814	-2.615799036030177	0.0	140.26999999999998	0	139	1.715952895730447	1.6670622864534441	0.5969361944099336	2.53116576095957	0.048890604615333455	0.4924832914341538	-3.5388613	1.7401989732800676	1.608103539941975	0.0	872-05-9	1-Decene	C=CCCCCCCCC	Organic compounds	Hydrocarbons	Unsaturated hydrocarbons	Unsaturated aliphatic hydrocarbons
6789	-3.835431026701397	-4.4585123	2.437513996577971	-5.677207176225708	-3.239693179647737	0.5306599832915622	121.183	0	139	1.2480106729636407	0.624929398248028	-0.5937654765606704	1.8437485200173005	0.623081279511982	0.6218262207568898	-4.3222394	2.351665422021603	0.7612022933179228	0.4052631578947368	87-62-7	2,6-Dimethylaniline	Cc1cccc(C)c1N	Organic compounds	Benzenoids	Benzene and substituted derivatives	Xylenes
6799	-4.987560964980691	-4.5079913	4.313219933233	-6.728008230408552	-2.414788297175552	0.6621789742566124	329.44000000000005	0	139	0.5302153642932652	1.0097850104637869	-1.2102319011345957	3.1029880320984042	-0.47956965104636495	1.099297343308783	-4.8507824	2.591575631512149	0.6669939305593572	0.4918633384237351	87820-88-0	Tralkoxydim	CCON=C(CC)C1C(=O)CC(c2c(C)cc(C)cc2C)CC1=O	Organic compounds	Organic oxygen compounds	Organooxygen compounds	Carbonyl compounds
6825	-4.571671498718594	-4.9737806	3.0957100700912963	-6.236208478146069	-3.1404984080547726	0.6059643605870021	207.10699999999997	0	139	0.744523279122214	0.3424141451871445	-0.920013700305261	2.1756963697860354	0.4021091333004492	0.7921807282065881	-4.8587847	3.3487499941323904	0.45741008880166406	0.46553724053724055	88-30-2	3-Trifluoromethyl-4-nitrophenol	O=[N+]([O-])c1ccc(O)cc1C(F)(F)F	Organic compounds	Benzenoids	Phenols	Nitrophenols
6842	-5.773667423954119	-5.1443863	3.196089184394831	-6.174432770638453	-2.978343586243622	0.5536172261782017	240.215	0	139	-0.3930673009295669	0.23621383586017214	-0.7938326476139014	2.40225653678093	-0.6292811324502123	0.8496393325621755	-4.4566097	3.0832501590830104	0.9239903917494445	0.43166600666600663	88-85-7	Dinoseb	CCC(C)c1cc([N+](=O)[O-])cc([N+](=O)[O-])c1O	Organic compounds	Benzenoids	Phenols	Nitrophenols
6848	-4.400699459014315	-3.9398613	1.793446965593957	-4.88292780051994	-3.0894808349259826	0.36251101088310395	546.7890000000006	0	139	1.3371203100721183	1.797958477617504	0.8548919685664936	2.6483389341604506	-0.46083816140689304	0.45677012198569406	-4.105523	1.8646848207401518	1.632296660977924	0.2804597288318219	89-04-3	Trioctyl trimellitate	CCCCCCCCOC(=O)c1ccc(C(=O)OCCCCCCCC)c(C(=O)OCCCCCCCC)c1	Organic compounds	Benzenoids	Benzene and substituted derivatives	Benzoic acids and derivatives
6929	-4.745069034962058	-4.587106	2.8454446386374386	-6.0158089595531345	-3.170364320915696	0.597883432780458	219.287	0	139	0.5959438511814366	0.7539066569340861	-0.6747960734096398	2.1706485652277987	-0.15796280708730226	0.7258292029241387	-4.6385956	2.4105085061782887	0.7024173047052358	0.47061070550773076	90-30-2	N-Phenyl-1-naphthylamine	c1ccc(Nc2cccc3ccccc23)cc1	Organic compounds	Benzenoids	Naphthalenes
6940	-3.4375347007298163	-3.9594004	3.018855432226428	-5.846805304189279	-2.827949871962851	0.42755417956656344	170.211	0	139	1.793452922497786	1.2715871979462063	-0.6158176809616766	2.403037751264751	0.521865714690716	0.7802463217654229	-3.7901053	2.0979483060403283	1.440882275939528	0.3117647058823529	90-43-7	2-Phenylphenol	Oc1ccccc1-c1ccccc1	Organic compounds	Benzenoids	Benzene and substituted derivatives	Biphenyls and derivatives
7174	-4.508155627285645	-4.2615037	3.6942227978208835	-6.506330554974256	-2.8121077571533726	0.4755244755244755	158.2	0	139	0.6910508518760127	0.9377027748794793	-1.3071240758125984	2.387098722008285	-0.24665193084399473	0.9491225533067741	-4.2931857	2.1480710510109544	0.906020771895756	0.37207619966240657	93-04-9	2-Methoxynaphthalene	COc1ccc2ccccc2c1	Organic compounds	Benzenoids	Naphthalenes
4792	-2.5364561783143547	-3.128524	2.379674032424895	-4.352899631648142	-1.9732255992232468	0.7651308717763534	176.124	0	139	2.709362361965075	2.1172944703212617	0.8929189086312878	3.2725929410561827	0.5920678867033455	0.6065082880902065	-3.0408773	2.1835823932287353	2.2049412087399087	0.6066403057386175	6381-77-7	Sodium erythorbate (1:1)	O=C1OC(C(O)CO)C([O-])C1=O.[Na+]	Organic compounds	Organoheterocyclic compounds	Lactones	Gamma butyrolactones
7299	-3.746241002602624	-4.033292	3.6989687425629385	-6.434624665437909	-2.73565592287497	0.6190916347381864	204.26900000000003	0	139	1.5639614602095886	1.2769106555632181	-1.1244222026256963	2.5745465399372423	0.28705081410880195	0.9663759226186244	-4.2796464	3.9535920350253715	1.030556068702894	0.4878416347381864	947-19-3	(1-Hydroxycyclohexyl)(phenyl)methanone	O=C(c1ccccc1)C1(O)CCCCC1	Organic compounds	Organic oxygen compounds	Organooxygen compounds	Carbonyl compounds
7333	-7.671348873975597	-6.689149	4.337077660418232	-7.801291857172353	-3.4642141967541207	0.6107758620689656	270.4	0	139	-2.2393421867059984	-1.2571422263127068	-2.369285169902754	1.9677924905154776	-0.9821999710825304	1.1937732826568501	-6.818895	4.382780633722568	-1.3868881587510355	0.47284482758620694	95465-99-9	Cadusafos	CCOP(=O)(SC(C)CC)SC(C)CC	Organic compounds	Organophosphorus compounds	Organothiophosphorus compounds
7334	-3.401996239281584	-3.690853	3.0428652705793877	-5.817458977864481	-2.7745937072850935	0.46911764705882353	106.168	0	139	1.623997396883684	1.335140525655847	-0.7914653416992132	2.2513999288801743	0.2888568796149005	0.8226178722250774	-3.9025095	2.6467865767878203	1.1234841991299016	0.34911764705882353	95-47-6	o-Xylene	Cc1ccccc1C	Organic compounds	Benzenoids	Benzene and substituted derivatives	Xylenes
7336	-3.5673177704294066	-3.90911	2.9930709368092847	-5.829941396932764	-2.836870460123479	0.4811946532999164	108.14	0	139	1.4666685948101992	1.1248763205007355	-0.795955031693158	2.1971159051161266	0.3417922988454958	0.7790855101785671	-3.8415246	2.611605490439392	1.1924617808460423	0.34643274853801176	95-48-7	o-Cresol	Cc1ccccc1O	Organic compounds	Benzenoids	Phenols	Cresols
7374	-4.786667081609353	-3.8169363	2.326849643799915	-5.019283841164188	-2.692434197364273	0.4381981915025393	126.155	0	139	0.3142373863189702	1.2839682075940342	0.08162062676413495	2.4084702705640497	-0.9697308271080098	0.5929538028987051	-3.9088898	2.130139736306836	1.1920147010144886	0.3278550724637681	96-05-9	Allyl methacrylate	C=CCOC(=O)C(=C)C	Organic compounds	Organic acids and derivatives	Carboxylic acids and derivatives	Carboxylic acid derivatives
7375	-3.995354825803265	-3.83833	2.70492872061572	-5.442756580674783	-2.737827860059063	0.7036363636363637	120.15099999999995	0	139	1.0843725639240411	1.2413973686565538	-0.3630291909474769	2.3418995296682437	-0.157024795361981	0.6923278090125519	-3.9952662	2.6283561772327575	1.084461192167692	0.5581818181818182	96-09-3	Styrene oxide	c1ccc(C2CO2)cc1	Organic compounds	Benzenoids	Benzene and substituted derivatives
7398	-5.782498534467533	-4.88169	3.230014627358705	-6.722017039744152	-3.492002412385447	0.7274574021274653	364.9420000000002	0	139	-0.22027468667266503	0.6805338260605686	-1.1597931919492843	2.070221435409421	-0.900808509137943	0.8234517899382378	-5.2288203	2.688087214147623	0.3334035358417093	0.5747858781444659	96489-71-3	Pyridaben	CC(C)(C)c1ccc(CSc2cnn(C(C)(C)C)c(=O)c2Cl)cc1	Organic compounds	Benzenoids	Benzene and substituted derivatives	Phenylpropanes
7446	-4.99229166462556	-4.8675256	3.4432530704431255	-6.789562371041766	-3.346309300598641	0.6418662818662819	296.5520000000001	0	139	0.47980919271373107	0.6045752710462402	-1.3174615137024757	2.12579155674065	-0.12476608708039372	0.8769245105547253	-4.8677173	2.9092686268971777	0.6043835967918226	0.4918662818662819	97-77-8	Disulfiram	CCN(CC)C(=S)SSC(=S)N(CC)CC	Organic compounds	Organic nitrogen compounds	Organonitrogen compounds	Amines
7458	-3.733181629625452	-3.618902	2.0607464402674536	-4.75035869267576	-2.689612252408306	0.28182194616977224	198.218	0	139	1.563961460209589	1.6782411118293263	0.5467843971592812	2.6075308374267347	-0.11427966162313252	0.5246262540505269	-3.6250157	1.9681317410910455	1.672127365258521	0.2151552795031056	97-90-5	Ethylene glycol dimethacrylate	C=C(C)C(=O)OCCOC(=O)C(=C)C	Organic compounds	Organic acids and derivatives	Carboxylic acids and derivatives	Dicarboxylic acids and derivatives
7512	-4.724320944570908	-4.981559	2.716903127870063	-6.263400070969678	-3.546496943099615	0.4600953716690042	137.13799999999998	0	139	0.4128368669191195	0.1555990160959252	-1.1262422594796502	1.5906608683904127	0.2572378551727441	0.691882064012071	-4.704821	2.200299318224933	0.43233669628818666	0.34917725752508366	99-08-1	3-Nitrotoluene	Cc1cccc([N+](=O)[O-])c1	Organic compounds	Benzenoids	Benzene and substituted derivatives	Nitrobenzenes
7526	-3.8197911523387615	-3.3930883	2.0531338523026825	-4.480664973535612	-2.4275311212329296	0.5372148541114058	154.12099999999998	0	139	1.3680706658913333	1.7947734643558566	0.7071968446944827	2.7603306969971655	-0.4267028115794842	0.5228117992405514	-3.5769796	1.994352955202829	1.6108821870549337	0.40764705882352936	99-50-3	3,4-Dihydroxybenzoic acid	O=C(O)c1ccc(O)c(O)c1	Organic compounds	Benzenoids	Benzene and substituted derivatives	Benzoic acids and derivatives
7534	-4.129562939807614	-3.550945	2.18393722807087	-4.921743600109028	-2.7378063720381576	0.48618113912231564	162.27599999999995	0	139	1.0806913542743566	1.6593092342723483	0.2885106939729429	2.4724479220438127	-0.5786178962437711	0.5649997752950732	-3.7576234	2.1497507240087232	1.452630843176195	0.3718954248366013	99-62-7	1,3-Diisopropylbenzene	CC(C)c1cccc(C(C)C)c1	Organic compounds	Benzenoids	Benzene and substituted derivatives	Cumenes
7551	-4.179691907948583	-4.981559	2.716903127870063	-6.263400070969678	-3.546496943099615	0.4297174645000732	137.138	0	139	0.9574659035414449	0.15559901609592533	-1.12624225947965	1.5906608683904129	0.8018668917950693	0.691882064012071	-4.704821	2.200299318224933	0.4323366962881868	0.32572886051146926	99-99-0	4-Nitrotoluene	Cc1ccc([N+](=O)[O-])cc1	Organic compounds	Benzenoids	Benzene and substituted derivatives	Nitrobenzenes
7560	-6.521197287594649	-5.0380244	2.6097723048457584	-6.304104117196264	-3.6943318123505056	0.5175567103674314	726.2829999999998	0	139	-0.6600914087817301	0.8230814419379167	-0.4429982383833448	2.1667740664624136	-1.4831728620880575	0.6651369033501657	-5.6472993	2.9567015391557856	0.21380659128880367	0.38630671036743147	NOCAS_(+/-) 2-(2,4-dichlorophenyl)-3-(1H-1,2,	(+/-) 2-(2,4-dichlorophenyl)-3-(1H-1,2,4-triazole-1-yl)propyl-1,1,2,2-tetrafluoroethylether	FC(F)(CC(Cn1cncn1)c1ccc(Cl)cc1Cl)C(F)(F)OC(F)(F)C(F)(F)CC(Cn1cncn1)c1ccc(Cl)cc1Cl	Organic compounds	Benzenoids	Benzene and substituted derivatives	Halobenzenes
10160	-10.565274721803275	-9.97827	3.414727946077293	-11.131254284031106	-7.716526337953813	0.399893899204244	374.8650000000001	0	139	-4.99139982823808	-4.4043946790004584	-5.557379390465911	-2.142651444388618	-0.5870051447769082	0.8986884045399807	-9.84531	3.1513947757036096	-4.27143532643526	0.3075862068965517	70648-26-9	1,2,3,4,7,8-Hexachlorodibenzofuran	Clc1cc2oc3c(Cl)c(Cl)c(Cl)c(Cl)c3c2cc1Cl	Organic compounds	Organoheterocyclic compounds	Benzofurans	Dibenzofurans
20012	-3.5322959660451563	-3.9543166	3.951671767985242	-6.833899245029324	-2.882227477044082	0.707303596228601	444.44000000000017	0	139	2.1155171728769475	1.6934965154996464	-1.1860861061072199	2.765585661878022	0.42202065001319333	1.0834773370495572	-4.0664625	3.783314839747969	1.5813506138242361	0.5440852054240033	60-54-8 ,64-75-5	Tetracycline ,Tetracycline hydrochloride		Organic compounds	Phenylpropanoids and polyketides	Tetracyclines
20016	-3.1343276770349355	-3.358317	2.5035253092620473	-4.724273060755975	-2.2207477514939273	0.554041514041514	74.079	0	139	1.735367434092868	1.5113782041733475	0.14542205037182895	2.648947359633876	0.22398922131101173	0.6373134578126199	-3.1919231	2.2541056607409806	1.677771965869344	0.4397557997557998	1560-69-6 ,4075-81-4 ,79-09-4 ,84057-80-7	Propanoic acid, cobalt(2+) salt ,Calcium propionate ,Propionic acid ,Zirconium(4+) tetrapropanoate		Organic compounds	Organic acids and derivatives	Carboxylic acids and derivatives	Carboxylic acids
20025	-4.295408215768723	-3.39111	1.8452625519643755	-4.350106309843692	-2.504843757879317	0.011764705882352941	284.4839999999999	0	139	1.158649629981305	2.06294791695759	1.1039515359063357	2.949214087870711	-0.9042982723788304	0.4701371736461713	-3.390963	1.9450498516697676	2.0630947747324515	0.0	13586-84-0 ,4485-12-5 ,557-05-1	Octadecanoic acid, cobalt salt ,Lithium octadecanoate ,Octadecanoic acid, zinc salt		Organic compounds	Lipids and lipid-like molecules	Fatty Acyls	Fatty acids and conjugates
20029	-3.860085474930947	-3.7809854	1.6744705800267878	-4.708689594412207	-3.0342190143854193	0.0	238.349	0	139	1.517127859241101	1.5962279696736619	0.6685237397598406	2.3429943197866283	-0.07910011955374951	0.4263586966297516	-3.8205905	1.6175082189579566	1.5566228274731957	0.0	142-87-0 ,22397-58-6	Sodium decyl sulfate ,unnamed [22397-58-6]		Organic compounds	Organic acids and derivatives	Organic sulfuric acids and derivatives	Sulfuric acid esters
20039	-5.132069370858578	-4.510785	2.2416363551010052	-5.652316257223552	-3.4106799021225465	0.4596941070625281	127.574	0	139	-0.026307198096394237	0.5949770630209111	-0.5465540844613679	1.6950822706396373	-0.6212842680143398	0.5715410579467834	-4.7698073	2.7942394358426625	0.33595484125774333	0.348582995951417	106-47-8 ,20265-96-7	4-Chloroaniline ,4-Chloroaniline hydrochloride		Organic compounds	Benzenoids	Benzene and substituted derivatives	Aniline and substituted anilines
20045	-3.123152457981069	-3.5205522	3.7866770987048266	-6.0232718697386805	-2.236594771033854	0.5893240962446684	192.123	0	139	2.160426901545679	1.7630272045513717	-0.7396925102119318	3.0469845884928946	0.39739970037464367	0.9957346901530824	-3.4412715	2.7470142055601245	1.842307821690579	0.4630083067709842	3344-18-1 ,546-46-3 ,77-92-9 ,813-94-5 ,866-84-2	trimagnesium dicitrate ,1,2,3-Propanetricarboxylic acid, 2-hydroxy-, zinc salt (2:3) ,Citric acid ,Tricalcium citrate ,Tripotassium citrate		Organic compounds	Organic acids and derivatives	Carboxylic acids and derivatives	Tricarboxylic acids and derivatives
20052	-4.260383250178352	-3.7829885	2.4965887323113267	-5.243675665378683	-2.7470869330673566	0.5476262626262627	191.139	0	139	1.020966059360777	1.49836074712321	0.03767364416044543	2.534262376471772	-0.47739470189954325	0.6379404179783142	-4.25077	2.219302385207032	1.030579228225123	0.30027777777777775	139-13-9 ,5064-31-3	Nitrilotriacetic acid ,Glycine, N,N-bis(carboxymethyl)-, trisodium salt		Organic compounds	Organic acids and derivatives	Carboxylic acids and derivatives	Amino acids, peptides, and analogues
20053	-3.7397602722166567	-3.9749494	3.140495723462027	-5.863284120962198	-2.7227883975001705	0.5548871063576946	292.244	0	139	1.7259853313002305	1.4907962440881481	-0.39753851744531044	2.7429572060167167	0.23518908767714208	0.8054169899159133	-4.2598515	2.4051695772535147	1.2058941454678629	0.23986928104575167	139-33-3 ,14025-21-9 ,14402-88-1 ,15375-84-5 ,15708-41-5 ,15934-01-7 ,22473-78-5 ,60-00-4 ,62-33-9 ,64-02-8 ,67859-51-2 ,68015-77-0	Ethylenediaminetetraacetic acid, disodium salt ,Zincate(2-), [[N,N'-1,2-ethanediylbis[N-[(carboxy-.kappa.O)methyl]glycinato-.kappa.N,.kappa.O]](4-)]-, sodium (1:2), (OC-6-21)- ,Sodium [(ethylenedinitrilo)tetraacetato]magnesate ,Manganate(2-), [[N,N'-1,2-ethanediylbis[N-[(carboxy-.kappa.O)methyl]glycinato-.kappa.N,.kappa.O]](4-)]-, disodium, (OC-6-21)- ,Ethylenediaminetetraacetic acid ferric sodiu…		Organic compounds	Organic acids and derivatives	Carboxylic acids and derivatives	Tetracarboxylic acids and derivatives
20063	-3.775231184711653	-6.0557685	3.508626776168818	-7.164882239075783	-3.6562554629069646	0.37249931581828133	300.0979999999999	0	139	1.7020319163717863	-0.578505395360922	-1.6876191379923435	1.8210076381764746	2.2805373051259936	0.9369537320955553	-6.0611224	3.746006983740563	-0.5838593198149216	0.2537493158182813	29420-49-3 ,375-73-5	Potassium perfluorobutanesulfonate ,Perfluorobutanesulfonic acid		Organic compounds	Organohalogen compounds	Alkyl halides	Alkyl fluorides
156	-4.902599794695014	-4.3925295	2.383910462555458	-5.369099260429387	-2.9851887978739287	0.5093117611701061	432.56300000000016	1	137	0.7334495738915289	1.2435198699562577	0.2669501081571563	2.6508605707126143	-0.5100703070851509	0.6097893957298518	-4.6057053	2.416639506808361	1.0303441028036346	0.38027950310559006	10193-99-4	Acetic acid, mercapto-, 2,2-bis[[(mercaptoacetyl)oxy]methyl]-1,3-propanediyl ester	O=C(CS)OCC(COC(=O)CS)(COC(=O)CS)COC(=O)CS	Organic compounds	Organic acids and derivatives	Carboxylic acids and derivatives	Tetracarboxylic acids and derivatives
184	-4.712480181420342	-4.7069073	4.845744679798509	-6.988713789656123	-2.142969109857614	0.733179622310057	241.87	1	137	0.6711018231861423	0.6766747277767692	-1.605131785049639	3.24061289474887	-0.005572909081474897	1.233957480047237	-4.714207	2.92448169971719	0.6693748426694149	0.5831796223100569	10222-01-2	2,2-Dibromo-3-nitrilopropionamide	N#CC(Br)(Br)C(N)=O	Organic compounds	Organic acids and derivatives	Carboxylic acids and derivatives	Carboxylic acid derivatives
205	-3.1805248062843634	-3.4741104	2.25676601729346	-4.552499147218732	-2.2957331299252726	0.5958510410684323	218.205	1	137	2.158339891606505	1.8647543174194852	0.7863655506721358	3.0431315679655957	0.293585558629577	0.5748923736437634	-3.3900883	1.8337337723144667	1.9487763635173203	0.47277411799150926	102-76-1	Triacetin	CC(=O)OCC(COC(C)=O)OC(C)=O	Organic compounds	Lipids and lipid-like molecules	Glycerolipids	Triradylcglycerols
330	-4.310577532751864	-4.005262	3.252959925519351	-5.880143035517467	-2.6271831099981156	0.6413165266106442	228.248	1	137	1.0478294480097001	1.3531450677385164	-0.5217360547559023	2.731223870763449	-0.3053156347110928	0.8300117034473	-4.249385	2.6176663605455257	1.1090221101192481	0.5038165266106442	10543-57-4	Tetraacetylethylenediamine	CC(=O)N(CCN(C(C)=O)C(C)=O)C(C)=O	Organic compounds	Organic acids and derivatives	Carboxylic acids and derivatives	Carboxylic acid derivatives
386	-4.840642761330515	-4.50062	2.5832127240577067	-6.042647576163567	-3.4594348521058604	0.6235574229691877	235.906	1	137	0.5320962254802767	0.872119076891658	-0.6699085893527755	1.913304134704931	-0.3400228730248509	0.6617633767034399	-4.7269044	3.079550532390628	0.6458346030482801	0.4711764705882353	106-37-6	1,4-Dibromobenzene	Brc1ccc(Br)cc1	Organic compounds	Benzenoids	Benzene and substituted derivatives	Halobenzenes
418	-4.414877030863645	-4.5377164	2.6620805861222814	-5.705471322614522	-3.0433907364922406	0.7032323232323232	187.862	1	137	0.8589619107094695	0.7361225520003246	-0.4316323810414077	2.2304482050808736	0.12283935783874789	0.6781223107158788	-4.4145293	2.434622617786694	0.859309626018613	0.5532323232323233	106-93-4	1,2-Dibromoethane	BrCCBr	Organic compounds	Organohalogen compounds	Organobromides
441	-2.806300285488609	-3.0279849	2.655449793617013	-4.466299746178624	-1.8108499525616109	0.5444444444444445	62.068000000000005	1	137	1.9865674659712556	1.764882887261023	0.32656800528124036	2.9820177988982537	0.2216845720705951	0.6759827943816632	-3.0627308	2.1666501665347586	1.7301369622903913	0.4333333333333334	107-21-1	Ethylene glycol	OCCO	Organic compounds	Organic oxygen compounds	Organooxygen compounds	Alcohols and polyols
454	-3.454844448056267	-3.6497912	2.7848249027155947	-4.751375484839114	-1.9665505821235194	0.6415204678362573	118.176	1	137	1.617684837914618	1.4227380353413286	0.32115380113177067	3.105978703847365	0.1949467926358719	0.7148143368462903	-3.6168723	2.0835639742766774	1.455656987852089	0.5021265284423179	107-41-5	2-Methyl-2,4-pentanediol	CC(O)CC(C)(C)O	Organic compounds	Organic oxygen compounds	Organooxygen compounds	Alcohols and polyols
460	-4.931618732656025	-4.84577	2.443066301677124	-5.945838107915389	-3.5027718062382647	0.5058082029780143	307.825	1	137	0.5566851554877306	0.6425340071103921	-0.45753421977163306	1.985532081905491	-0.08584885045387658	0.621967660448154	-4.90136	2.074286273279726	0.5869438394091884	0.39426974143955273	107534-96-3	Tebuconazole	CC(C)(C)C(O)(CCc1ccc(Cl)cc1)Cn1cncn1	Organic compounds	Benzenoids	Benzene and substituted derivatives	Phenylbutylamines
491	-3.7558932717321314	-3.799189	2.950894579061758	-5.415026118835399	-2.4641315397736414	0.6903828197945845	100.073	1	137	1.2444236475781785	1.2011278210038088	-0.41470919952508967	2.5361853795366684	0.04329581899662838	0.7512183861637474	-3.7337523	2.4792236464900257	1.2665646581278753	0.5459383753501401	108-30-5	Succinic anhydride	Oc1ccc(O)o1	Organic compounds	Organoheterocyclic compounds	Heteroaromatic compounds
504	-4.510838260859762	-4.1915636	3.3443186087056174	-5.89991461536126	-2.5555960066556422	0.5944187675070028	171.06699999999998	1	137	0.7223279783706582	1.0416026370135851	-0.6667483761308395	2.677570232574778	-0.3192746545975549	0.8525914385151099	-4.097551	3.1941973651504694	1.1356153872717487	0.45324229691876755	108-60-1	bis(2-Chloro-1-methylethyl) ether	CC(CCl)OC(C)CCl	Organic compounds	Organic oxygen compounds	Organooxygen compounds	Ethers
510	-3.2979356528651533	-3.6932561	2.0800277153798983	-4.921763186251595	-2.8417354708716966	0.5908722856091277	120.19499999999998	1	137	1.7819507489315631	1.3866302667395058	0.15812321554512157	2.23815093092502	0.3953204868900957	0.5320887429340123	-3.8001041	2.233876453519586	1.2797822713222822	0.4435038645564962	108-67-8	1,3,5-Trimethylbenzene	Cc1cc(C)cc(C)c1	Organic compounds	Benzenoids	Benzene and substituted derivatives
522	-2.881117608027292	-3.6001177	2.1955443634488723	-4.999269040649259	-2.8037246772003868	0.5085994397759104	92.141	1	137	2.0833353132833907	1.3643352558804946	-0.03481611933857588	2.160728244110296	0.7190000753833523	0.5703104528835298	-3.8586676	2.365819755892175	1.105785293252446	0.39095238095238094	108-88-3	Toluene	Cc1ccccc1	Organic compounds	Benzenoids	Benzene and substituted derivatives	Toluenes
526	-3.6717902872034	-3.4815698	2.1687665630144446	-4.728035404584675	-2.5592688415702307	0.6560421994884911	100.161	1	137	1.328908364648517	1.5191288686348257	0.27266324726724145	2.441429810281686	-0.19022052020510882	0.5532462197783138	-3.6138806	2.455613960234564	1.386818013786427	0.5088235294117647	108-93-0	Cyclohexanol	OC1CCCCC1	Organic compounds	Organic oxygen compounds	Organooxygen compounds	Alcohols and polyols
561	-5.766132789688137	-4.5085006	2.7582167899383028	-5.822535920542775	-3.064319130604472	0.7096969696969697	66.063	1	137	-0.9461744980520495	0.31145771955879065	-1.0025776289066872	1.7556391610316155	-1.2576322136688498	0.7025730783662275	-4.6531415	2.5304389968426757	0.16681680371839175	0.5642424242424242	109-77-3	Propanedinitrile	N#CCC#N	Organic compounds	Organic nitrogen compounds	Organonitrogen compounds	Organic cyanides
572	-4.871772568127282	-4.144417	2.4713663618294546	-5.397801446968941	-2.9264350851394867	0.8066378066378068	68.075	1	137	-0.03878491811527988	0.688570838066702	-0.5648137969569391	1.9065525648725155	-0.7273557590452508	0.6302062191126226	-4.223479	2.112492251933106	0.6095088501012629	0.6430014430014431	110-00-9	Furan	c1ccoc1	Organic compounds	Organoheterocyclic compounds	Heteroaromatic compounds
592	-2.6091946958144785	-3.3026695	2.013624191507959	-4.328075778820561	-2.314451587312602	0.14779264214046822	186.295	1	137	2.6610065031421533	1.9675316544384986	0.9421254201360707	2.9557496116440296	0.6934748293320059	0.5134059248806595	-3.2721725	1.8188783126196983	1.9980287584334557	0.07086956521739131	110-42-9	Methyl decanoate	CCCCCCCCCC(=O)OC	Organic compounds	Lipids and lipid-like molecules	Fatty Acyls	Fatty acid esters
595	-4.603509599278537	-4.8490815	4.587317873424572	-8.282048629905557	-3.6947307564809844	0.6988521555064392	387.86300000000006	1	137	0.9851687529890931	0.7395968458369374	-2.6933702776379267	1.8939475957866456	0.24557191698733227	1.2642319861603524	-4.775991	2.5228271719003144	0.812687368112027	0.556479274150507	110488-70-5	Dimethomorph	COc1ccc(C(=CC(=O)N2CCOCC2)c2ccc(Cl)cc2)cc1OC	Organic compounds	Benzenoids	Benzene and substituted derivatives	Diphenylmethanes
615	-3.551863992678247	-4.039148	3.633031385031209	-6.163765293416426	-2.530733908385217	0.7059523809523809	86.138	1	137	1.3833307911745307	0.8960469207367451	-1.228570509563648	2.404460875467561	0.4872838611730712	0.9282835406837142	-3.86496	2.403591071063604	1.0702348470188776	0.530952380952381	110-85-0	Piperazine	C1CNCCN1	Organic compounds	Organoheterocyclic compounds	Diazinanes	Piperazines
650	-2.9126596242754403	-3.333476	1.688686055354927	-4.1658275406412555	-2.4771414852863285	0.0	102.177	1	137	2.096693523018031	1.6758770770771219	0.8435256066522159	2.5322116620071426	0.42081644231391513	0.43062209984149497	-3.1831865	1.777466425499814	1.8261666044786498	0.0	111-27-3	1-Hexanol	CCCCCCO	Organic compounds	Lipids and lipid-like molecules	Fatty Acyls	Fatty alcohols
666	-4.421690338066549	-3.684183	2.6375193544835724	-5.039582625423232	-2.402063270939659	0.6188186813186813	105.137	1	137	0.6000652425478159	1.3375727065620056	-0.017827044808866897	2.6196923096747056	-0.7375074557575889	0.6722548990299092	-3.905515	2.40337812359342	1.1162406422050704	0.4647727272727272	111-42-2	Diethanolamine	OCCNCCO	Organic compounds	Organic nitrogen compounds	Organonitrogen compounds	Amines
678	-4.902347149533285	-5.1396523	4.947166681199439	-7.379776839417707	-2.432610158218267	0.7341671531326703	400.47500000000014	1	137	0.7002282605226003	0.4629231522290476	-1.777201429361821	3.1699652518376187	0.23730510266398053	1.2594075748847011	-4.906546	2.814618351127932	0.6960292924567993	0.5456123745778918	111578-32-6	Metobenzuron	CON(C)C(=O)Nc1ccc(Oc2ccc3c(c2)OC(C)(OC)CC3(C)C)cc1	Organic compounds	Organic oxygen compounds	Organooxygen compounds	Ethers
731	-4.578219584488653	-4.125392	2.527723873640532	-5.3963536169769855	-2.8686297433364536	0.6444840777502068	121.13899999999995	1	137	0.5050643997612446	0.9578920274207361	-0.31306963272708793	2.2146542409134438	-0.4528276243446099	0.6447583322534728	-4.118291	2.5979555834317782	0.9649930909872209	0.5090002067824648	1122-62-9	2-Acetylpyridine	CC(=O)c1ccccn1	Organic compounds	Organic oxygen compounds	Organooxygen compounds	Carbonyl compounds
733	-5.558841560037394	-5.337157	3.306093724336293	-7.198028424179861	-3.891934699843568	0.5296370140076138	372.1490000000001	1	137	0.01187529630120302	0.23356007547862478	-1.6273115678412635	1.6787821564950294	-0.221684787423869	0.8422758855203899	-5.270863	3.21171705240061	0.29985380250939153	0.3973293216999215	112281-77-3	Tetraconazole	FC(F)C(F)(F)OCC(Cn1cncn1)c1ccc(Cl)cc1Cl	Organic compounds	Benzenoids	Benzene and substituted derivatives	Halobenzenes
777	-4.926245925711004	-4.162499	2.8822341828091815	-6.026724779566566	-3.144490596757384	0.6622282022469802	274.103	1	137	0.5116678631167684	1.2754148156243046	-0.5888109907387937	2.293423192070388	-0.7637469747527517	0.752082408021997	-4.2985187	3.1826072449278984	1.139395143575123	0.527445593551328	113136-77-9	Cyclanilide	O=C(O)C1(C(=O)Nc2ccc(Cl)cc2Cl)CC1	Organic compounds	Benzenoids	Benzene and substituted derivatives	Anilides
792	-4.96481988046345	-4.9163547	4.294544689656574	-7.45736860777264	-3.1628239181160667	0.5805695397915077	209.245	1	137	0.3558352086708873	0.4043004312158238	-2.136713518638303	2.1578311710182705	-0.0484652242439676	1.0988332928929758	-4.916854	3.002236969687104	0.4038011953963679	0.43712498300013597	114-26-1	Propoxur	CNC(=O)Oc1ccccc1OC(C)C	Organic compounds	Benzenoids	Benzene and substituted derivatives	Phenyl methylcarbamates
819	-4.074221334411726	-3.8152714	2.2671424489782357	-5.218030060414225	-2.9508876114359897	0.6010926298398925	196.29	1	137	1.2186768406062989	1.4776267820887397	0.07486811460379987	2.3420105635820354	-0.25894995684824984	0.5845675605552826	-3.8151584	2.075068306160248	1.4777398121964505	0.4693853127667218	115-95-7	Linalyl acetate	C=CC(C)(CCC=C(C)C)OC(C)=O	Organic compounds	Lipids and lipid-like molecules	Prenol lipids	Monoterpenoids
851	-4.972581828934165	-4.760175	4.824971181658784	-6.997947176576751	-2.172975994917968	0.78944473725099	396.3810000000001	1	137	0.6255310000452747	0.8379375927378685	-1.3998343475973118	3.425136834061471	-0.2124066008152683	1.2283643815711252	-4.9688635	2.88645262334245	0.6292493458180677	0.5772956991332756	117718-60-2	Thiazopyr	COC(=O)c1c(C(F)F)nc(C(F)(F)F)c(C2=NCCS2)c1CC(C)C	Organic compounds	Organoheterocyclic compounds	Pyridines and derivatives	Pyridinecarboxylic acids and derivatives
903	-4.376626449171964	-3.865247	2.533282145376138	-5.32393844053344	-2.790656295157302	0.49493262140859395	182.222	1	137	0.8839743598086688	1.39535380107676	-0.06333763155280685	2.4699445138233314	-0.511379437987272	0.6463305056749121	-3.939738	2.35405956425067	1.3208627851490045	0.34479876160990713	119-61-9	Benzophenone	O=C(c1ccccc1)c1ccccc1	Organic compounds	Benzenoids	Benzene and substituted derivatives	Benzophenones
966	-3.618921738047885	-3.7930357	2.875066585319661	-5.568849515191516	-2.693782929871855	0.6838980463980464	150.133	1	137	1.5575544248329272	1.3834404344025193	-0.3923733523107042	2.482693233008957	0.17411400757284268	0.7410392035051951	-3.6106584	2.1920107933083774	1.565817778840908	0.5450091575091575	120-57-0	Piperonal	O=Cc1ccc2c(c1)OCO2	Organic compounds	Organoheterocyclic compounds	Benzodioxoles
1034	-4.896137003912295	-6.213368	3.544102566354276	-7.041268828539193	-3.4971662621849173	0.584986128422661	330.36400000000003	1	137	0.6228557119358852	-0.6943752325193577	-1.5222761126910134	2.021826453663263	1.3172309350830664	0.9813327355183789	-5.8317018	3.6551556855531793	-0.31270905275006383	0.4534071810542398	121-75-5	Malathion	CCOC(=O)CC(SP(=S)(OC)OC)C(=O)OCC	Organic compounds	Lipids and lipid-like molecules	Fatty Acyls	Fatty acid esters
1037	-5.382606408835068	-4.4935427	3.372777607159095	-6.405345967830142	-3.0325683606710467	0.5975848712690818	222.117	1	137	-0.036024609747866525	0.8530391441407685	-1.0587641687429405	2.3140134384161546	-0.8890637376314547	0.8595773049079668	-4.8901243	2.8645547776525526	0.4564574632444819	0.4452039188881294	121-82-4	Cyclonite	O=[N+]([O-])N1CN([N+](=O)[O-])CN([N+](=O)[O-])C1	Organic compounds	Organoheterocyclic compounds	Triazinanes	1,3,5-triazinanes
1077	-4.122577434798872	-3.6754007	2.306612723216621	-5.087877791711117	-2.7812650684944957	0.6035984848484848	202.297	1	137	1.1834120075710113	1.6305887136509916	0.21811165065876673	2.524724373875388	-0.44717670085111827	0.5934748354005596	-3.9593306	2.3446537999174035	1.3466588867507758	0.48238636363636356	122-40-7	2-(Phenylmethylene)-heptanal	CCCCCC(C=O)=Cc1ccccc1	Organic compounds	Phenylpropanoids and polyketides	Cinnamaldehydes
1144	-3.618896837007088	-3.6806588	2.424933848402669	-4.739672382138433	-2.3147385337357638	0.6684494949494949	116.15999999999998	1	137	1.4461597663489305	1.3843977840996988	0.3253842212175859	2.750318069620255	0.06176198028417179	0.6178091679750833	-3.6196432	2.086163269733876	1.445413402473579	0.5188282828282829	123-42-2	Diacetone alcohol	CC(=O)CC(C)(C)O	Organic compounds	Organic oxygen compounds	Organooxygen compounds	Carbonyl compounds
1155	-3.50827898307065	-3.48374	2.342870521245294	-4.612167004735362	-2.2692964834900677	0.6023976608187134	72.107	1	137	1.3496984441148967	1.3742373331148607	0.2458104224501848	2.5886809436954787	-0.024538891746797464	0.596970829534469	-3.4806194	2.109059626116374	1.3773580148872508	0.4623976608187134	123-72-8	Butyraldehyde	CCCC=O	Organic compounds	Organic oxygen compounds	Organooxygen compounds	Carbonyl compounds
1212	-4.569750585066366	-4.063038	3.2863905501116726	-5.721178898690702	-2.43478834857903	0.633518388155019	430.3730000000003	1	137	1.0640944324274109	1.5708071483505164	-0.08733388119692556	3.1990566689147473	-0.5067127127519129	0.8381863208012102	-4.407469	2.5591460904877548	1.2263762041949626	0.4966762828918611	125401-92-5	Bispyribac-sodium	COc1cc(OC)nc(Oc2cccc(Oc3nc(OC)cc(OC)n3)c2C(=O)[O-])n1.[Na+]	Organic compounds	Organic oxygen compounds	Organooxygen compounds	Ethers
1224	-3.190877513591364	-3.5266879	2.474231648154148	-4.934734600836001	-2.460502952681853	0.7692858865272658	492.3890000000002	1	137	2.50143082861133	2.1656204820265463	0.7575737413666926	3.231805389520841	0.33581034689752753	0.6307265192335924	-3.4362025	2.3207234924402482	2.256105812786077	0.6121430293844087	1260-17-9	Carminic acid	Cc1c(C(=O)O)c(O)cc2c(O)c3c(c(O)c12)C(=O)C(C1OC(CO)C(O)C(O)C1O)C(=O)C3=O	Organic compounds	Benzenoids	Anthracenes	Anthracenecarboxylic acids and derivatives
1230	-3.096910233894396	-4.104035	2.4226556349838533	-5.369194984302282	-2.9465393493184284	0.7883168092962566	846.9170000000001	1	137	2.8309306165682337	1.8238059609251458	0.5586458661603482	2.9813015011442014	1.007124666770887	0.6171488672064318	-3.496868	2.8560464700165342	2.430972959694058	0.6296961196410842	126-13-6	Sucrose acetate isobutanoate	CC(=O)OCC1OC(OC2(COC(=O)C(C)C)OC(COC(C)=O)C(OC(=O)C(C)C)C2OC(=O)C(C)C)C(OC(=O)C(C)C)C(OC(=O)C(C)C)C1OC(=O)C(C)C	Organic compounds	Organic oxygen compounds	Organooxygen compounds	Carbohydrates and carbohydrate conjugates
1255	-3.755438988343651	-3.7832096	1.7099681855368853	-4.748341177605803	-3.0383729920689175	0.41812564499484006	210.295	1	137	1.567389958625961	1.5396193924403232	0.5744877693638092	2.2844559549006944	0.027770573957984546	0.4356977657074369	-3.8202472	1.6558309376628348	1.5025817853740817	0.32400799793601653	126-92-1	Sodium ethasulfate	CCCCC(CC)COS(=O)(=O)[O-].[Na+]	Organic compounds	Organic acids and derivatives	Organic sulfuric acids and derivatives	Sulfuric acid esters
1278	-4.691731445736303	-4.204413	3.1787660646374736	-5.866186739852885	-2.687420675215411	0.5263157894736843	218.277	1	137	0.6472765304706499	1.1345950298131016	-0.5271787636459319	2.6515873009915416	-0.4873185085719962	0.8097341721640208	-4.603438	3.670687139826594	0.735570061036935	0.4	127-63-9	Diphenylsulfone	O=S(=O)(c1ccccc1)c1ccccc1	Organic compounds	Benzenoids	Benzene and substituted derivatives	Benzenesulfonyl compounds
1281	-3.2679057097736512	-4.4793615	3.748301775221998	-6.3433020180751605	-2.5950002428531627	0.5332548804962598	203.17499999999995	1	137	2.0399645586512167	0.828508736989255	-1.0354317496502923	2.7128700255717058	1.211455824345001	0.9562169151602629	-3.606714	2.9425327453496517	1.7011562599729264	0.41182630906768836	127-68-4	Sodium 3-nitrobenzenesulfonate	O=[N+]([O-])c1cccc(S(=O)(=O)[O-])c1.[Na+]	Organic compounds	Benzenoids	Benzene and substituted derivatives	Benzenesulfonic acids and derivatives
1293	-4.265198164694968	-3.9633489	2.558177572738107	-5.725629906248573	-3.167452333510466	0.4513188405797101	220.356	1	137	1.077926715571507	1.3797760182063326	-0.382505025982098	2.175672546756009	-0.3018492991859345	0.6857985900457493	-4.212447	2.121963596348158	1.1306777272836224	0.3389855072463768	128-37-0	Butylated hydroxytoluene	Cc1cc(C(C)(C)C)c(O)c(C(C)(C)C)c1	Organic compounds	Benzenoids	Benzene and substituted derivatives	Phenylpropanes
1462	-4.388968839777212	-4.7323065	3.210586331471554	-6.375018091839833	-3.1644317603682794	0.6592307692307692	296.562	1	137	1.0831466621154675	0.7398090037368097	-0.9029025899471536	2.3076837415244005	0.3433376406305024	0.8184493760332463	-4.4007664	2.9647358149393694	1.0713491285602952	0.5173545966228893	133-07-3	Folpet	O=C1c2ccccc2C(=O)N1SC(Cl)(Cl)Cl	Organic compounds	Organoheterocyclic compounds	Isoindoles and derivatives	Isoindolines
1661	-5.1099422467203945	-4.7933364	3.4719241702422154	-6.626228544617739	-3.1543043743755232	0.7217443870432273	255.665	1	137	0.29772903137530293	0.6143348790321126	-1.2185572665220412	2.253366903720174	-0.31660585527141993	0.8841662143104723	-4.9813333	2.6488880157308103	0.42633801248135017	0.5617443870432274	138261-41-3	Imidacloprid	O=[N+]([O-])NC1=NCCN1Cc1ccc(Cl)nc1	Organic compounds	Organic nitrogen compounds	Organonitrogen compounds	Guanidines
1688	-4.753736606766973	-4.1436577	3.3764266567566974	-5.873713424580094	-2.4972867678233968	0.6893618010418494	332.469	1	137	0.7680145503711506	1.3780934897529438	-0.35196226744197084	3.0244643893147267	-0.6100789224408008	0.8606803932069496	-4.2792363	3.353726189737961	1.242514842797184	0.5371576456669624	139340-56-0	Darbufelone mesylate	CC(C)(C)c1cc(C=C2SC(=N)NC2=O)cc(C(C)(C)C)c1O.CS(=O)(=O)O	Organic compounds	Benzenoids	Benzene and substituted derivatives	Phenylpropanes
1729	-3.9577309323151817	-3.6936154	2.2319071460843203	-5.200541678090047	-2.9686345320057264	0.5125586546276202	148.205	1	137	1.2131319233914175	1.4772474333297032	-0.029678822383447354	2.202228323700873	-0.2641154957612266	0.59226909832963	-3.8682246	2.2670769427489814	1.3026382199615194	0.3953172753172753	140-67-0	Estragole	C=CCc1ccc(OC)cc1	Organic compounds	Benzenoids	Phenol ethers	Anisoles
1748	-3.936836196591345	-3.710932	2.360270297652744	-4.834358293569311	-2.474087995916567	0.4250928381962865	128.17099999999996	1	137	1.1709535761367773	1.396857772051598	0.27343147915881116	2.6337017768115554	-0.22590418021866432	0.6011932110205936	-3.6648905	2.1582183931205106	1.4428992369643254	0.32854111405835545	141-32-2	Butyl acrylate	C=CC(=O)OCCCC	Organic compounds	Organic acids and derivatives	Carboxylic acids and derivatives	Acrylic acids and derivatives
1772	-4.099263459905487	-4.7298007	2.616991419896594	-5.835804099850593	-3.218812679953999	0.7114149650217433	147.243	1	137	1.068771197484823	0.4382339508980554	-0.6677694424602834	1.9492219774363106	0.6305372412358707	0.6678406043612607	-4.6334558	2.1603793433220813	0.5345789084943311	0.5647482983550767	141-98-0	Carbamothioic acid, ethyl-, O-(1-methylethyl) ester	CCNC(=S)OC(C)C	Organic compounds	Organosulfur compounds	Thiocarbonyl compounds	Thiocarbamic acid derivatives
1833	-3.9341608508214954	-4.2994943	2.3346989976415524	-5.288266429504964	-2.9535674318634118	0.7203699293482575	246.39399999999995	1	137	1.4574692771894882	1.0921358673954575	0.10336369850601937	2.438062696147572	0.3653334156885144	0.5957230598616088	-4.0129423	2.4387953112295073	1.3786878054021052	0.5703699293482576	144020-22-4	Acetic acid, anhydride, reaction products with 1,5,10-trimethyl-1,5,9-cyclododecatriene	CC(=O)C1=C(C)CCC=C(C)CCC=C(C)CC1	Organic compounds	Organic oxygen compounds	Organooxygen compounds	Carbonyl compounds
1862	-4.462990011664206	-4.4425244	3.2589689956999033	-6.276831533397348	-3.017862537697445	0.7018432631625402	406.2260000000001	1	137	1.145777704783133	1.166243298832796	-0.668063816950009	2.5909051787498942	-0.02046557852821973	0.8302693309066793	-4.392728	3.0686718662431764	1.2160398465814581	0.520634929829207	145701-21-9	Diclosulam	CCOc1nc(F)cc2nc(S(=O)(=O)Nc3c(Cl)cccc3Cl)nn12	Organic compounds	Organoheterocyclic compounds	Triazolopyrimidines
1863	-4.9568374629656855	-4.3511014	2.8641906694157906	-5.960251496222493	-3.0960608268067022	0.6429821280624927	359.2890000000001	1	137	0.598606458073002	1.2043425270411154	-0.4048075751838054	2.459383094231985	-0.6057360644976679	0.7296334614730994	-4.356052	2.7201473181736917	1.1993919929605623	0.4734306574742573	145701-23-1	Florasulam	COc1ncc(F)c2nc(S(=O)(=O)Nc3c(F)cccc3F)nn12	Organic compounds	Benzenoids	Benzene and substituted derivatives	Sulfanilides
1898	-2.714787337618725	-2.9981399	3.1203742735178466	-5.024134173417864	-1.9037598999000176	0.7010023305107088	115.13200000000002	1	137	2.346408711396855	2.0630561734756734	0.037061875597715864	3.1574361491155627	0.2833525206271248	0.8152526432322598	-2.7945137	2.471072557827034	2.266682362205184	0.5431075936686035	147-85-3	L-Proline	O=C(O)C1CCCN1	Organic compounds	Organic acids and derivatives	Carboxylic acids and derivatives	Amino acids, peptides, and analogues
2087	-3.013900360088665	-4.647836	3.125674304851039	-6.292836460820976	-3.167162155969937	0.6890656370656372	241.472	1	137	2.3689664190962176	0.7350305546867582	-0.9099696816360936	2.2157046232149455	1.6339358482548407	0.7960543752178284	-3.3277614	2.4993034818931155	2.055105370533548	0.5357323037323038	16079-88-2	1-Bromo-3-chloro-5,5-dimethylhydantoin	CC1(C)C(=O)N(Cl)C(=O)N1Br	Organic compounds	Organoheterocyclic compounds	Azolidines	Imidazolidines
2103	-4.7510380964214285	-4.733329	3.083727500762365	-5.964198643310869	-2.880471142548504	0.7231992087615188	311.41	1	137	0.7422944581018996	0.760003723151593	-0.470866088787541	2.612861411974824	-0.017709277146526148	0.7907671913875515	-4.8764377	3.718191205181025	0.6168948769755788	0.5721788005982535	161326-34-7	Fenamidone	CSC1=NC(C)(c2ccccc2)C(=O)N1Nc1ccccc1	Organic compounds	Organic acids and derivatives	Carboxylic acids and derivatives	Amino acids, peptides, and analogues
2151	-4.129867925040673	-4.0556636	1.5960967335638023	-4.81491420663522	-3.2188174730714176	0.1975990675990676	1077.1279999999997	1	137	1.9023993905048153	1.9766037129766918	1.2173531089102687	2.813449842474071	-0.07420433937783155	0.4065412650666048	-4.076961	1.6965771036341581	1.9553062574574172	0.14426573426573425	16470-24-9	C.I. Fluorescent Brightener 220	O=S(=O)([O-])c1ccc(Nc2nc(Nc3ccc(C=Cc4ccc(Nc5nc(Nc6ccc(S(=O)(=O)[O-])cc6)nc(N(CCO)CCO)n5)cc4S(=O)(=O)[O-])c(S(=O)(=O)[O-])c3)nc(N(CCO)CCO)n2)cc1.[Na+].[Na+].[Na+].[Na+]	Organic compounds	Phenylpropanoids and polyketides	Stilbenes	Sulfonated stilbenes
2165	-4.283647501002279	-4.602864	3.8120607276213208	-6.971172754805505	-3.1591120271841846	0.6628787878787878	144.494	1	137	0.876202312727022	0.5569860405971223	-1.8113229410762044	2.0007377865451166	0.31921628760245735	0.9838054781415863	-4.598578	3.6826835605689068	0.5612718429233902	0.5253787878787879	16672-87-0	Ethephon	O=P(O)(O)CCCl	Organic compounds	Organic acids and derivatives	Organic phosphonic acids and derivatives	Organic phosphonic acids
2180	-5.30468649919512	-5.498161	4.132645081481778	-7.341762543174745	-3.2091174616929674	0.6467738610595752	734.0280000000002	1	137	0.5610261274969177	0.36755177529124355	-1.4760499164827074	2.6565951649990702	0.1934743398856904	1.0522602265143415	-5.188319	3.303217603288224	0.6773934163816352	0.48486909915481335	168316-95-8	Spinosad	CCC1CCCC(OC2CCC(N(C)C)C(C)O2)C(C)C(=O)C2CC3C4CC(OC5CC(C)C(OC)C(OC)C5OC)CC4CCC3C2CC(=O)O1	Organic compounds	Organic oxygen compounds	Organooxygen compounds	Carbohydrates and carbohydrate conjugates
2222	-4.739458154881583	-4.392872	4.23551896476477	-6.628028142324701	-2.3925091775599308	0.7686240375714061	359.39700000000005	1	137	0.8161162927136216	1.1627025808774012	-1.0724536947294963	3.1630652700352737	-0.34658629819212994	1.0786350176824522	-4.7393055	2.903054793884438	0.8162689574825185	0.6091645781119466	171866-31-2	CP-283097	Oc1ccc2c(c1)OCC(N1CCC(O)(c3ccc(F)cc3)CC1)C2O	Organic compounds	Organoheterocyclic compounds	Piperidines	Phenylpiperidines
2278	-3.9758374908997247	-4.5267806	3.0527409600160498	-6.129423354760763	-3.0766823947447133	0.8230128205128204	174.25500000000002	1	137	1.265347757513109	0.7144046468302481	-0.8882381063479293	2.1645028536681203	0.5509431144164374	0.7775334445931946	-4.4087334	2.384739723010192	0.8324518655085943	0.6530128205128205	17766-26-6	Trisodium 2,4,6-trithioxo-1,3,5-triazinane-1,3,5-triide	S=c1[n-]c(=S)[n-]c(=S)[n-]1.[Na+].[Na+].[Na+]	Organic compounds	Organoheterocyclic compounds	Triazines	Triazinethiones
2376	-4.05629308000132	-5.0015116	3.5050905139446775	-6.935509437416259	-3.430418923471582	0.641989703989704	408.735	1	137	1.5551487479624053	0.609930254321915	-1.3240676094525334	2.181022904492144	0.9452184937901835	0.8923979097276444	-4.493951	2.579917636128869	1.1174910031479954	0.49595795795795794	188489-07-8	Flufenpyr-ethyl	CCOC(=O)COc1cc(-n2ncc(C(F)(F)F)c(C)c2=O)c(F)cc1Cl	Organic compounds	Benzenoids	Benzene and substituted derivatives	Phenoxyacetic acid derivatives
2400	-4.8619808311476	-5.2457285	3.4783279207215916	-7.356069997185025	-3.8777420764634334	0.3491695804195804	215.688	1	137	0.4718451522546469	0.08809750194865282	-2.0222440137827786	1.4560839069388132	0.3837476615892168	0.893405930898782	-4.8644543	2.6419343903765125	0.46937172302905034	0.26166958041958044	1912-24-9	Atrazine	CCNc1nc(Cl)nc(NC(C)C)n1	Organic compounds	Organoheterocyclic compounds	Triazines	Aminotriazines
2411	-3.4338550171755418	-3.6455808	2.317135115222253	-5.022483991201314	-2.705348875979061	0.4457478005865102	284.311	1	137	2.019938645704784	1.8082128994118407	0.4313096716790118	2.7484447869012647	0.21172575140966332	0.5932176338664762	-3.432905	2.181368807857334	2.0208887209438022	0.33607038123167154	19224-26-1	1,2-Propanediol, dibenzoate	CC(COC(=O)c1ccccc1)OC(=O)c1ccccc1	Organic compounds	Benzenoids	Benzene and substituted derivatives	Benzoic acids and derivatives
2427	-4.125508493510634	-4.167156	3.8219177897992798	-6.443481208916047	-2.6215634191167676	0.700681917211329	297.358	1	137	1.3477711335658542	1.3061234150013898	-0.970201581839559	2.8517162079597207	0.041647725971787786	0.9787762185968361	-4.125379	2.2850274084574633	1.3479005337676244	0.5477407407407408	194098-25-4	CP-409092	CNCc1ccc(NC(=O)c2c[nH]c3c2C(=O)CCC3)cc1	Organic compounds	Benzenoids	Benzene and substituted derivatives	Anilides
2536	-3.967265900284101	-4.1824403	3.952099298078856	-6.794528123199381	-2.842428825120525	0.6767005659329752	404.48800000000034	1	137	1.6396397415823916	1.4244653724631666	-1.1876224813328886	2.7644768167459675	0.21517438063020577	1.0392392738292973	-3.9698288	2.929613994902994	1.6370767917575786	0.52568015776971	210826-40-7	CP-456773	CC(C)(O)c1coc(S(=O)(=O)NC(=O)Nc2c3c(cc4c2CCC4)CCC3)c1	Organic compounds	Benzenoids	Indanes
2575	-4.477116867473075	-4.5837226	2.6102955563075616	-6.087383532925528	-3.477087976617966	0.5187524366471735	314.04999999999995	1	137	1.0198819302670166	0.9132761954134712	-0.5903847351854359	2.0199108211221257	0.10660572392707124	0.6660021716377039	-4.477134	2.5192360197564385	1.0198645604318473	0.27875243664717353	21615-47-4	Ammonium perfluorohexanoate	O=C([O-])C(F)(F)C(F)(F)C(F)(F)C(F)(F)C(F)(F)F.[NH4+]	Organic compounds	Organohalogen compounds	Alkyl halides	Alkyl fluorides
2663	-5.674089767582796	-5.7697816	4.387384387632731	-7.467745892454565	-3.080361504821834	0.5928673841077934	223.228	1	137	-0.32534109934764155	-0.4210329339389912	-2.118997224219411	2.2683871634133204	0.09569182192526071	1.1290705190292323	-5.6704383	3.104773382478217	-0.32168962787459743	0.4236981896352622	22781-23-3	Bendiocarb	CNC(=O)Oc1cccc2c1OC(C)(C)O2	Organic compounds	Organoheterocyclic compounds	Benzodioxoles
2700	-4.567098354545855	-4.601055	2.767325591371479	-5.822609622444204	-3.0552840310727247	0.553437691231751	342.4020000000001	1	137	0.9674379382186851	0.9334811470783522	-0.2880733296796631	2.479252261691816	0.03395679071781643	0.7047965125255351	-4.633245	2.296221969308597	0.9012912982534079	0.4238306451612903	23564-05-8	Thiophanate-methyl	COC(=O)NC(=S)Nc1ccccc1NC(=S)NC(=O)OC	Organic compounds	Benzenoids	Benzene and substituted derivatives
2748	-2.994469757988896	-4.561176	3.483498513802516	-6.194593100667636	-2.71109458686512	0.5499285042361428	307.3090000000001	1	137	2.4931055214119704	0.9263994508696948	-0.7070178212667696	2.7764806925357464	1.5667060652227738	0.8869903803751867	-3.5583484	2.7530069665771757	1.9292268640082055	0.4351744058754871	2425-85-6	C.I. Pigment Red 3	Cc1ccc(N=Nc2c(O)ccc3ccccc23)c([N+](=O)[O-])c1	Organic compounds	Benzenoids	Naphthalenes	Naphthols and derivatives
2756	-4.861538981947342	-4.458374	4.014155107352728	-6.697130569563536	-2.682975462210808	0.5708502024291497	227.396	1	137	0.49524383903231456	0.8984088180803715	-1.3403477485838802	2.673807358768848	-0.4031649585098416	1.022290989422488	-4.6820707	2.673402461309247	0.6747121077158953	0.45506072874493925	2439-10-3	Dodine	CC(=O)O.CCCCCCCCCCCCN=C(N)N	Organic compounds	Organic nitrogen compounds	Organonitrogen compounds	Guanidines
2806	-5.492511459612715	-4.4969316	3.0583115756646087	-5.968730352346204	-2.910418776681595	0.6935266761905176	240.284	1	137	-0.11178660659098458	0.8837932964482215	-0.5880054993244729	2.470306076340136	-0.9955799067257525	0.7792469925759045	-5.213547	2.9542236488780333	0.16717762946365888	0.5449832291192183	25057-89-0	Bentazone	CC(C)N1C(=O)c2ccccc2NS1(=O)=O	Organic compounds	Benzenoids
2848	-3.3488317026700027	-3.4177952	2.0495340719371127	-4.506811658939743	-2.45727758700263	0.36638009049773756	140.27	1	137	1.7981330943197447	1.7291696194666237	0.6401531380500048	2.6896872099871176	0.06896347860441132	0.5218602096191997	-3.4309418	1.9911369041918126	1.7160229780328804	0.17407239819004525	25339-53-1	Decene	CC=CCCCCCCC	Organic compounds	Hydrocarbons	Unsaturated hydrocarbons	Unsaturated aliphatic hydrocarbons
2866	-6.718515743310546	-4.6441555	3.164339492951791	-5.853445874921938	-2.6891063819701473	0.6733333333333335	230.44199999999995	1	137	-1.3559541075094217	0.7184061440818488	-0.4908842391208143	2.673455253830977	-2.0743602409912096	0.8156486308700891	-6.575411	2.9023796720995887	-1.2128492147948067	0.5215686274509804	2550-40-5	Dicyclohexyl disulfide	C1CCC(SSC2CCCCC2)CC1	Organic compounds	Organosulfur compounds	Organic disulfides	Dialkyldisulfides
2892	-3.4092243435218297	-4.354766	3.087790535396949	-5.7048836316266405	-2.6170930962296914	0.6670320855614973	74.08699999999999	1	137	1.4605176657588377	0.5149761272927454	-0.8351416223459732	2.252648913050976	0.9455415485069789	0.7866531385705692	-3.4724631	2.810992815754793	1.3972788908699032	0.514090909090909	2582-30-1	Carbonic acid, compd. with hydrazinecarboximidamide (1:1)	N=C(N)NN.O=C(O)O	Organic compounds	Organic acids and derivatives	Organic carbonic acids and derivatives	Organic carbonic acids
2896	-4.6823394706070784	-4.5085063	3.626537766541278	-6.438418040572375	-2.8118802740310973	0.6975336543700388	81.11800000000001	1	137	0.22677776379254427	0.4006109558735385	-1.5293008061727524	2.0972369603685252	-0.1738331725418929	0.9233746373629339	-4.6818037	2.5608768422293253	0.2273135185241171	0.5451527019890865	25899-50-7	(2Z)-2-Pentenenitrile	CCC=CC#N	Organic compounds	Organic nitrogen compounds	Organonitrogen compounds	Organic cyanides
2898	-4.878333680694996	-4.5622206	4.745102782933557	-6.818922362936698	-2.073819580003141	0.7779321031494945	247.534	1	137	0.515301179133163	0.8314142731364111	-1.4252875031085392	3.319815279825018	-0.316113107269703	1.2086163165104862	-4.7840133	3.420493387701961	0.6096215930141697	0.6211753463927377	2593-15-9	Etridiazole	CCOc1nc(C(Cl)(Cl)Cl)ns1	Organic compounds	Organic oxygen compounds	Organooxygen compounds	Ethers
2931	-5.005745104520755	-4.4985003	2.9240494110625947	-5.937414783005482	-3.0133653719428874	0.7247535271745799	355.48200000000014	1	137	0.5450725103942927	1.052317264097191	-0.3865971680904347	2.53745224297216	-0.5072447573833037	0.7456034249921863	-4.842607	2.358709109598107	0.7082106059664625	0.5747535271745798	263553-33-9	GW473178E methyl benzene sulphonic acid	CCN(C(=O)c1cc(C)cc(OCC(C)Nc2ccncc2)c1)C(C)C.Cc1ccc(S(=O)(=O)O)cc1	Organic compounds	Benzenoids	Benzene and substituted derivatives	Toluenes
2941	-4.250310486399329	-4.9023466	3.6308164683954303	-7.104390177520013	-3.473573709124583	0.683971674257012	621.653	1	137	1.5432375474281366	0.8912014312681447	-1.3108421436925481	2.319974324702882	0.6520361246236206	0.9325116254966341	-4.763708	2.6865886044499976	1.029839928450267	0.5305736160045849	264618-44-2	SSR146977	CN(C)C(=O)NC1(c2ccccc2)CCN(CCCC2(c3ccc(Cl)c(Cl)c3)CCCN(C(=O)c3ccccc3)C2)CC1	Organic compounds	Benzenoids	Benzene and substituted derivatives	Benzoyl derivatives
2966	-3.200471484231337	-3.496668	2.4684973162039734	-4.941673258176214	-2.473175941972241	0.3619115731398942	963.563999999999	1	137	2.783409081593298	2.487212471692723	1.0422073076484208	3.5107046238523942	0.29619661612571857	0.6307984521527364	-3.3912795	2.030870122847385	2.5926011072664643	0.2597839135654262	26658-19-5	Sorbitan tristearate	CCCCCCCCCCCCCCCCCC(=O)OCC(OC(=O)CCCCCCCCCCCCCCCCC)C1OCC(O)C1OC(=O)CCCCCCCCCCCCCCCCC	Organic compounds	Organic acids and derivatives	Carboxylic acids and derivatives	Tricarboxylic acids and derivatives
3016	-3.552126526689737	-3.4177952	2.0495340719371127	-4.506811658939743	-2.45727758700263	0.36638009049773756	126.243	1	137	1.5490807797393353	1.6834121289059485	0.5943956474893296	2.6439297194264424	-0.134331345415323	0.5218602096191997	-3.4309418	1.9911369041918126	1.6702654874722054	0.17407239819004525	27215-95-8	n-Nonenes	CC=CCCCCCC	Organic compounds	Hydrocarbons	Unsaturated hydrocarbons	Unsaturated aliphatic hydrocarbons
3091	-4.407625731303887	-3.6739073	2.264463795751476	-4.976438770043902	-2.7119749742924264	0.6287391331686085	876.8380000000006	1	137	1.5352936314977932	2.269012079200477	0.9664805927577781	3.230944388509254	-0.7337184513356254	0.5776959837729729	-3.8345149	1.8991128622202091	2.1084045161606104	0.49739584958651895	28407-37-6	C.I. Direct Blue 218	Nc1cc(S(=O)(=O)[O-])cc2cc(S(=O)(=O)[O-])c(N=Nc3ccc(-c4ccc(N=Nc5c(S(=O)(=O)[O-])cc6cc(S(=O)(=O)[O-])cc(N)c6c5[O-])c([O-])c4)cc3[O-])c([O-])c12.[Cu+2].[Cu+2].[Na+].[Na+].[Na+].[Na+]	Organic compounds	Benzenoids	Benzene and substituted derivatives	Biphenyls and derivatives
3196	-6.852773530513888	-5.9027133	3.6682487143560687	-7.053682802777489	-3.3854340884214205	0.7163822458029776	246.29	1	137	-1.4613267517766326	-0.5112665240743881	-1.6622360240402339	2.006012690315835	-0.9500602317162805	0.981341976401953	-6.362783	3.7550915207325835	-0.9713361696630908	0.5709277003484321	301-12-2	Oxydemeton-methyl	CCS(=O)CCSP(=O)(OC)OC	Organic compounds	Organosulfur compounds	Sulfoxides
3227	-4.081100328508275	-4.0672574	3.301380728240356	-6.1188194544482215	-2.8174387262078655	0.8105182944908972	267.245	1	137	1.345809260048975	1.3596521790493763	-0.6919098658909715	2.6094708623493847	-0.013842924180882399	0.8520597797721521	-4.081115	2.5721728867385214	1.3457948023034099	0.6435485975212003	30516-87-1	3'-Azido-3'-deoxythymidine	Cc1cn(C2CC(N=[N+]=[N-])C(CO)O2)c(=O)[nH]c1=O	Organic compounds	Nucleosides, nucleotides, and analogues	Pyrimidine nucleosides	Pyrimidine 2',3'-dideoxyribonucleosides
3257	-7.11335225264896	-6.1965327	3.5987631019943187	-7.480553885488963	-3.881790783494644	0.5751149425287356	364.9140000000001	1	137	-1.551161727168355	-0.6343422018631364	-1.9183633600083576	1.680399741985961	-0.9168195263611185	0.9373919778399018	-6.774257	2.6981469078699343	-1.2120666647392528	0.4417816091954023	309-00-2	Aldrin	ClC1=C(Cl)C2(Cl)C3C4C=CC(C4)C3C1(Cl)C2(Cl)Cl	Organic compounds	Organohalogen compounds	Vinyl halides	Vinyl chlorides
3294	-3.333448348131579	-3.3587444	3.428768292718733	-5.591190585976776	-2.1624222932580426	0.3095713774427633	717.6100000000001	1	137	2.522440133903564	2.4971441026491514	0.26469789605836697	3.6934661887771	0.025296034726697503	0.8966757971533169	-3.3367372	1.962438470673375	2.51915131269927	0.2045518207282913	31775-20-9	Butanamide, 2,2'-[(3,3'-dichloro[1,1'-biphenyl]-4,4'-diyl)bis(2,1-diazenediyl)]bis[N-(4-ethoxyphenyl)-3-oxo-	CCOc1ccc(NC(=O)C(=NNc2ccc(-c3ccc(NN=C(C(C)=O)C(=O)Nc4ccc(OCC)cc4)c(Cl)c3)cc2Cl)C(C)=O)cc1	Organic compounds	Benzenoids	Benzene and substituted derivatives	Biphenyls and derivatives
3362	-4.883557458526092	-4.83758	3.4604483482543045	-6.677465460825843	-3.2170171125715386	0.4945214699151972	249.097	1	137	0.5128110386158284	0.5587883021692864	-1.2810969636839222	2.1793513845703822	-0.04597725451608259	0.8811010920124599	-4.8790874	2.532941489856473	0.5172810442548819	0.36408668730650157	330-55-2	Linuron	CON(C)C(=O)Nc1ccc(Cl)c(Cl)c1	Organic compounds	Benzenoids	Benzene and substituted derivatives	N-phenylureas
3366	-3.9398246928600416	-4.254838	1.96288021177785	-5.1855598908368234	-3.2226796790589733	0.34305435011065366	546.7890000000004	1	137	1.7979950762263917	1.4829817725940766	0.5522598782496098	2.51514009002746	0.31501329694708735	0.4999228431606362	-4.124404	1.8486848980505677	1.6134158015222877	0.25416546122176475	3319-31-1	Tris(2-ethylhexyl) trimellitate	CCCCC(CC)COC(=O)c1ccc(C(=O)OCC(CC)CCCC)c(C(=O)OCC(CC)CCCC)c1	Organic compounds	Benzenoids	Benzene and substituted derivatives	Benzoic acids and derivatives
3393	-4.798007531347176	-5.3642936	3.6610445474723923	-6.968209437590631	-3.307164890118239	0.49174638867145803	309.366	1	137	0.6924650507254049	0.12617902592865707	-1.4777368555180501	2.183307691954342	0.5662860439396891	0.9326324914072169	-4.8563085	2.5648835365357394	0.6341641144637551	0.3677463886714581	33820-53-0	Isopropalin	CCCN(CCC)c1c([N+](=O)[O-])cc(C(C)C)cc1[N+](=O)[O-]	Organic compounds	Benzenoids	Benzene and substituted derivatives	Aniline and substituted anilines
3394	-6.092813751989335	-5.844666	3.8155722339095717	-7.063245357499646	-3.2476731235900744	0.5579379737375894	466.4790000000002	1	137	-0.4239816545807791	-0.17583390297357795	-1.39441326009109	2.421158973818482	-0.24814774780842708	1.016452291632684	-6.091777	2.824497664753916	-0.42294475519423863	0.42635902636916834	3383-96-8	Temephos	COP(=S)(OC)Oc1ccc(Sc2ccc(OP(=S)(OC)OC)cc2)cc1	Organic compounds	Organic acids and derivatives	Organic thiophosphoric acids and derivatives	Thiophosphoric acid esters
3490	-4.454986711747618	-3.818606	2.8700002116256598	-5.47278997151022	-2.6027897598845606	0.7327092240404933	154.32500000000002	1	137	0.7334495738915292	1.369830374278134	-0.2843536858710732	2.5856465257545866	-0.636380811936827	0.7322982689686974	-4.451454	2.326264644985925	0.7369821062392137	0.5680033416875523	3570-55-6	2,2'-Sulfanediyldiethanethiol	SCCSCCS	Organic compounds	Organosulfur compounds	Thiols	Alkylthiols
3521	-5.979104800093481	-4.35148	3.0966896813749742	-6.1317198724858235	-3.0350301911108493	0.7213526853135525	364.345	1	137	-0.4175919861264779	1.2100328196526182	-0.5702070585188206	2.5264826228561534	-1.62762479292185	0.7899731198386032	-5.6545863	3.749263271787519	-0.09307351363170357	0.5713526853135524	365400-11-9	Pyrasulfotole	Cc1[nH]n(C)c(=O)c1C(O)c1ccc(C(F)(F)F)cc1S(C)(=O)=O	Organic compounds	Benzenoids	Benzene and substituted derivatives	Trifluoromethylbenzenes
3536	-3.44417827255398	-3.4774904	2.0263716227279103	-4.506722991567462	-2.4803513688395515	0.12857142857142856	422.73800000000034	1	137	2.181893015844125	2.1485808454261988	1.1193482968306434	3.1457199195585535	0.03331215255588349	0.5167039878200422	-3.4778867	1.9070852608177917	2.1481846065521966	0.08571428571428572	3687-46-5	9-Octadecenoic acid (9Z)-, decyl ester	CCCCCCCCC=CCCCCCCCC(=O)OCCCCCCCCCC	Organic compounds	Lipids and lipid-like molecules	Fatty Acyls	Fatty acid esters
3593	-4.784063614596959	-4.8462944	2.5735781406304725	-6.198239753579017	-3.6246616129485445	0.6037166318641007	292.766	1	137	0.6824570244910096	0.6202262318178292	-0.7317191144910485	1.8418590261394239	0.06223078847921304	0.6554787763507546	-4.8026037	2.4545462527715483	0.66391694132876	0.46578559738134206	38083-17-9	Climbazole	CC(C)(C)C(=O)C(Oc1ccc(Cl)cc1)n1ccnc1	Organic compounds	Benzenoids	Phenol ethers
3597	-5.899729597570532	-4.641273	3.2942320511613965	-6.155083697021041	-2.8608516458596447	0.7156136938745634	128.17600000000002	1	137	-0.7919228831781051	0.4665337067396477	-1.047276982628614	2.2469550685327824	-1.2584565758725343	0.8386013023890936	-5.538346	3.048795675577729	-0.43053911166451686	0.5677876069180418	3811-73-2	Sodium (2-pyridylthio)-N-oxide	[Na+].[O-][n+]1ccccc1[S-]	Organic compounds	Organoheterocyclic compounds	Pyridines and derivatives
3619	-3.979240889471497	-4.129985	3.5512811786736584	-6.342891057444543	-2.7916098787708847	0.5415180375180375	212.336	1	137	1.3477827423577524	1.1970387903789788	-1.015867425615294	2.5354137530583643	0.15074396618035868	0.917133840404437	-3.9828062	2.34860168142153	1.3442174234681854	0.41424531024531025	38640-62-9	Diisopropylnaphthalene	CC(C)c1cccc2c(C(C)C)cccc12	Organic compounds	Benzenoids	Naphthalenes
3630	-4.835312288588954	-3.8579874	2.8593720705311894	-5.662554866393594	-2.803182795862405	0.4601320949432404	182.266	1	137	0.4253933740894503	1.4027182637001758	-0.40184920371519023	2.457522866815999	-0.9773248847193248	0.7407716307573049	-4.143135	2.343156906092321	1.1175706075647018	0.34813209494324043	38888-98-1	Diphenylethane	CC(c1ccccc1)c1ccccc1	Organic compounds	Benzenoids	Benzene and substituted derivatives	Diphenylmethanes
3654	-3.493896271676436	-4.1743994	2.145662611658809	-5.320288431828074	-3.174625820169265	0.41348768472906394	266.318	1	137	1.9315042490114314	1.251001131067368	0.1051120888597928	2.250774700518602	0.6805031042390914	0.5462854672039765	-3.8382063	1.9482018683931734	1.5871942207420457	0.3031428571428571	39322-78-6	Potassium lauryl phosphate	CCCCCCCCCCCCOP(=O)([O-])[O-].[K+].[K+]	Organic compounds	Organic acids and derivatives	Organic phosphoric acids and derivatives	Phosphate esters
3676	-4.337350140420828	-4.456824	3.2735922434613682	-6.40170330515678	-3.128111061695412	0.6867549134055654	366.5080000000001	1	137	1.2267333182778375	1.1072596408162432	-0.837619846458115	2.4359723970032534	0.11947368541535397	0.8380612881353573	-4.3409853	2.5256604546730963	1.2230981725008645	0.5415936230829848	402910-27-4	UK-416244	CSc1ccc(Oc2ccc(S(N)(=O)=O)cc2CN(C)C)cc1C	Organic compounds	Benzenoids	Benzene and substituted derivatives	Diphenylethers
3680	-4.134203203562377	-5.3569903	3.586806625063195	-6.331127568008639	-2.7443209429454436	0.6594252437458012	281.312	1	137	1.3149850548119473	0.09219790328362468	-0.8819393096343145	2.7048673154288805	1.2227871338094491	0.9833657208918744	-4.8262	3.3635115804176277	0.6229882536066603	0.5217010631644777	40487-42-1	Pendimethalin	CCC(CC)Nc1c([N+](=O)[O-])cc(C)c(C)c1[N+](=O)[O-]	Organic compounds	Benzenoids	Benzene and substituted derivatives	Aniline and substituted anilines
3716	-5.883556832571785	-4.7069674	3.9935229468966527	-7.074162259221109	-3.080639312324456	0.588278524830249	527.196	1	137	-0.16158472610062294	1.0150047660085715	-1.3521901527499465	2.641332794146706	-1.1765894787509845	1.0220544218513083	-4.803468	3.8881764672162906	0.9185038701037689	0.45684995340167756	4151-50-2	N-Ethylperfluorooctanesulfonamide	CCNS(=O)(=O)C(F)(F)C(F)(F)C(F)(F)C(F)(F)C(F)(F)C(F)(F)C(F)(F)C(F)(F)F	Organic compounds	Organohalogen compounds	Alkyl halides	Alkyl fluorides
3793	-3.833707817813917	-3.9092584	2.5692993125174035	-5.262976368855205	-2.6936770563378016	0.6428713804982993	409.4190000000001	1	137	1.7784601753823461	1.7029096156863193	0.34919162434105805	2.9184909368584617	0.07555054781718651	0.6543355172425745	-3.834139	2.0796108864761464	1.7780288974033194	0.4994751540832049	4430-18-6	C.I. Acid Violet 43	Cc1ccc(Nc2ccc(O)c3c2C(=O)c2ccccc2C3=O)c(S(=O)(=O)[O-])c1.[Na+]	Organic compounds	Benzenoids	Anthracenes	Anthraquinones
3821	-3.807838755558613	-3.6659963	2.747714922048512	-5.2325200689100155	-2.4848051468615036	0.7425047438330171	144.12599999999998	1	137	1.3509035780518632	1.4927460335943497	-0.07377773529953939	2.6739371867489727	-0.14184244246352007	0.7005245811745797	-3.5983553	2.8127435877662745	1.5603870180730388	0.5925047438330171	4511-42-6	L-Dilactide	CC1OC(=O)C(C)OC1=O	Organic compounds	Organoheterocyclic compounds	Dioxanes	1,4-dioxanes
3828	-3.804574104350734	-3.7400503	2.504256854707844	-5.2576474131360245	-2.7533905584281806	0.7394412319228927	608.6100000000004	1	137	1.9797649795720713	2.04428875442632	0.5266916707867807	3.0309485254946247	-0.06452378849380036	0.6430851813895385	-3.8081625	1.8922279138933855	1.9761766517062795	0.5821930746747354	4553-89-3	Chocolate Brown HT	O=c1c(CO)cc(=NNc2ccc(S(=O)(=O)[O-])c3ccccc23)c(=O)c1=NNc1ccc(S(=O)(=O)[O-])c2ccccc12.[Na+].[Na+]	Organic compounds	Benzenoids	Naphthalenes	Naphthalene sulfonic acids and derivatives
4074	-4.256254679492932	-5.175166	3.7244861670549705	-6.982020096968978	-3.2575339299140076	0.4060606576106913	391.294	1	137	1.3362485091006449	0.41733705226286444	-1.3895169083754009	2.3349692586795694	0.9189114505729856	0.949237163118533	-4.446695	2.9496470673661292	1.1458083502873289	0.30606065761069134	52645-53-1	Permethrin	CC1(C)C(C=C(Cl)Cl)C1C(=O)OCc1cccc(Oc2ccccc2)c1	Organic compounds	Lipids and lipid-like molecules	Fatty Acyls	Fatty acid esters
3958	-3.4406518453948265	-4.067276	2.199766920105327	-5.284673246258763	-3.0849063261534364	0.6488789324083442	154.25299999999996	1	137	1.7475817737984658	1.1209576157330277	-0.0964396270654711	2.1033272930398557	0.626624155581736	0.5600967598956519	-4.212143	3.3034736810936938	0.9760906873629001	0.4694512694512694	507-70-0	dl-Borneol	CC1(C)C2CCC1(C)C(O)C2	Organic compounds	Lipids and lipid-like molecules	Prenol lipids	Monoterpenoids
4063	-3.8189280426689143	-3.8156147	2.9865238262863456	-5.812855644317557	-2.826331818031212	0.7389093362777573	196.224	1	137	1.4738240818333292	1.4771374138156559	-0.5201035198153139	2.466420306471032	-0.0033133423515314675	0.7891291913335456	-3.818134	2.095609661473253	1.4746180614093507	0.5889093362777573	52556-42-0	Sodium 3-(allyloxy)-2-hydroxypropanesulphonate	C=CCOCC(O)CS(=O)(=O)[O-].[Na+]	Organic compounds	Organic acids and derivatives	Organic sulfonic acids and derivatives	Organosulfonic acids and derivatives
4127	-2.7362770861599954	-2.9766319	2.3957696455019857	-4.1812548149801465	-1.785485169478161	0.4803628636809415	104.149	1	137	2.281378018209541	2.0410232344472696	0.83640028938939	3.2321699348913753	0.24035479364652312	0.6111000195007291	-3.0275557	1.9283043863540064	1.9900993951627857	0.36036286368094145	5343-92-0	1,?2-?Pentanediol	CCCC(O)CO	Organic compounds	Organic oxygen compounds	Organooxygen compounds	Alcohols and polyols
4158	-2.3126939422259767	-3.8108943	2.405276007755154	-4.951011076724478	-2.5457350689693237	0.5489898989898989	78.542	1	137	2.5824080137599226	1.0842077201954259	-0.05590912073857838	2.3493668870165756	1.4982003086437743	0.6125909373759364	-3.3722825	2.3978355500439497	1.5228194613277692	0.4217171717171717	540-54-5	1-Chloropropane	CCCCl	Organic compounds	Organohalogen compounds	Organochlorides
4175	-3.782476359808603	-3.4774225	2.2939681901895255	-4.591624051180539	-2.297655860991014	0.6561128526645768	128.21499999999995	1	137	1.3254624768886232	1.6305163589111753	0.5163147855166867	2.810282975706212	-0.3050538839937835	0.5846735996496387	-3.5083094	1.998733744379778	1.5996294891932863	0.5181818181818182	541-85-5	5-Methyl-3-heptanone	CCC(=O)CC(C)CC	Organic compounds	Organic oxygen compounds	Organooxygen compounds	Carbonyl compounds
4245	-6.223372029881371	-5.4169517	3.9208003680889996	-7.302990474039907	-3.3821901059509076	0.6140130816360324	380.55400000000014	1	137	-0.6429557387141993	0.16346462018995986	-1.722574182872736	2.1982261852162637	-0.8064203735398179	0.9989922089842579	-5.675418	2.7122603419005022	-0.09500161203929286	0.4435212783573439	55285-14-8	Carbosulfan	CCCCN(CCCC)SN(C)C(=O)Oc1cccc2c1OC(C)(C)C2	Organic compounds	Organoheterocyclic compounds	Coumarans
4318	-5.787363737988325	-4.7573066	3.705519012853295	-6.777831582254906	-3.0723125694016105	0.731239596515772	312.29099999999994	1	137	-0.29280426962959216	0.737252871648205	-1.283272113896173	2.422246898957122	-1.0300571622131782	0.9432978351244317	-4.7720933	3.28152041663433	0.722466167125707	0.5828524997415784	56425-91-3	Flurprimidol	CC(C)C(O)(c1ccc(OC(F)(F)F)cc1)c1cncnc1	Organic compounds	Benzenoids	Benzene and substituted derivatives	Phenylpropanes
4321	-2.354959652900278	-2.9647145	2.7605141813720127	-4.712475060466549	-1.951960879094536	0.48434782608695653	105.093	1	137	2.666614136747215	2.056859282414411	0.30909872918094405	3.069612910552957	0.6097548742298491	0.7157692888772784	-2.7318263	2.4155858629897633	2.2897474973680016	0.38	56-45-1	L-Serine	NC(CO)C(=O)O	Organic compounds	Organic acids and derivatives	Carboxylic acids and derivatives	Amino acids, peptides, and analogues
4331	-4.056945352794676	-4.1567197	4.439323469647273	-6.394566029017196	-1.9552425593699232	0.5931798806479114	474.8340000000004	1	137	1.619596455810792	1.519822138815091	-0.718024220411728	3.721299249235545	0.09977433180615414	1.1322714861699092	-4.0979657	2.5919041644840877	1.578576080628875	0.4574655949336256	56706-10-6	3,14-Dioxa-8,9-dithia-4,13-disilahexadecane, 4,4,13,13-tetraethoxy-	CCO[Si](CCCSSCCC[Si](OCC)(OCC)OCC)(OCC)OCC	Organic compounds	Organometallic compounds	Organometalloid compounds	Organosilicon compounds
4336	-2.701089540078348	-2.9305534	2.3121044532595767	-4.260842081033928	-1.9487376277743516	0.47463636363636363	146.14600000000002	1	137	2.463697393185408	2.234233480320434	0.9039448522298276	3.2160493054894044	0.22946389620094898	0.5898624242627317	-2.7031748	1.9486825172433047	2.4616120813761593	0.36398418972332014	56-85-9	L-Glutamine	NC(=O)CCC(N)C(=O)O	Organic compounds	Organic acids and derivatives	Carboxylic acids and derivatives	Amino acids, peptides, and analogues
4399	-6.404811217514719	-5.833927	8.307457183573346	-10.62015360278747	-2.312696419214124	0.7762532017520407	320.42999999999995	1	137	-0.8990780477288264	-0.3281939705827785	-5.114420433001578	3.193036750571768	-0.5708840629737031	2.119627049839792	-6.3568063	5.923246116676662	-0.8510730976135078	0.618677444176283	58138-08-2	Tridiphane	Clc1cc(Cl)cc(C2(CC(Cl)(Cl)Cl)CO2)c1	Organic compounds	Benzenoids	Benzene and substituted derivatives	Halobenzenes
4551	-4.818147318554974	-5.7694793	1.966503301634848	-6.200803359718897	-4.234300058084049	0.4411135531135531	182.135	1	137	0.4422460915248905	-0.5090858544632103	-0.9404099496390323	1.0260933519958158	0.9513319561947817	0.5465210593119321	-5.265404	2.2050833248603388	-0.005010823029144468	0.3161135531135531	606-20-2	2,6-Dinitrotoluene	Cc1c([N+](=O)[O-])cccc1[N+](=O)[O-]	Organic compounds	Benzenoids	Benzene and substituted derivatives	Toluenes
4578	-4.681775800441622	-4.4997993	3.310075116433897	-6.4546259905488865	-3.1445508741149895	0.7479185440523202	394.6920000000002	1	137	0.914482523341616	1.0964590945870198	-0.8583676667656482	2.4517074496682487	-0.18197654888522585	0.8467359512320639	-4.6814833	2.5389306406821395	0.9147750538324062	0.5834024150200621	61260-55-7	1,6-Bis(2,2,6,6-tetramethyl-4-piperidylamino)hexane	CC1(C)CC(NCCCCCCNC2CC(C)(C)NC(C)(C)C2)CC(C)(C)N1	Organic compounds	Organoheterocyclic compounds	Piperidines	Aminopiperidines
4597	-3.2910052239233143	-3.8966427	3.733249115070396	-5.71222833295399	-1.978979217883594	0.6971128909229596	85.10600000000001	1	137	1.6389549551393647	1.033317474414122	-0.782268153891311	2.950980961179085	0.6056374610132091	0.9515509904325525	-3.8917646	3.2449529869668496	1.0381955606753457	0.44989066870073735	616-45-5	2-Pyrrolidinone	O=C1CCCN1	Organic compounds	Organoheterocyclic compounds	Pyrrolidines	Pyrrolidones
4644	-4.156035847385218	-4.5242767	3.1183503946699926	-5.581127252291805	-2.462776857621812	0.7771429568616501	84.082	1	137	0.7686671860183342	0.40042629803485685	-0.6564242188882523	2.4619261757817403	0.36824088601321936	0.8200703346453472	-4.1428504	2.430532277038728	0.78185262699736	0.6181685978872912	61-82-5	Amitrole	Nc1nc[nH]n1	Organic compounds	Organoheterocyclic compounds	Azoles	Triazoles
4698	-6.786886373991411	-4.520256	3.313297354193339	-5.909652670341592	-2.5963553161482533	0.5771428571428572	78.042	1	137	-1.8945579833633188	0.3720723491032586	-1.0173242797135	2.295973074479839	-2.2666303315109424	0.8459720112536403	-5.903702	4.202255211869766	-1.011373401314865	0.45054945054945056	62-74-8	Sodium fluoroacetate	O=C([O-])CF.[Na+]	Organic compounds	Organic acids and derivatives	Carboxylic acids and derivatives	Alpha-halocarboxylic acids and derivatives
4742	-5.28742972746885	-4.510489	3.663315254151625	-6.84527755083212	-3.181962296680495	0.7090234407160415	286.415	1	137	0.16956603144155066	0.9465067466557474	-1.388281791921719	2.275033462229906	-0.7769407404998558	0.9516076612050611	-4.9819527	3.1646489479428657	0.4750430747917221	0.5497641814567823	63-05-8	4-Androstene-3,17-dione	CC12CCC3C(CC=C4CC(=O)CCC43C)C1CCC2=O	Organic compounds	Lipids and lipid-like molecules	Steroids and steroid derivatives	Androstane steroids
4777	-3.314478594644461	-3.3355713	1.2808643866234344	-4.479876053035231	-3.199011666411797	0.2290729625183407	629.5040000000002	1	137	2.4845198994061057	2.4634272089155305	1.3191224410153355	2.59998682763877	0.02109269441803896	0.366343423622198	-3.33594	1.0898276649424532	2.463058598702046	0.17024943310657598	6358-85-6	C.I. Pigment Yellow 12	CC(=O)C(=NNc1ccc(-c2ccc(NN=C(C(C)=O)C(=O)Nc3ccccc3)c(Cl)c2)cc1Cl)C(=O)Nc1ccccc1	Organic compounds	Benzenoids	Benzene and substituted derivatives	Biphenyls and derivatives
4834	-3.200675724356289	-3.7066505	3.111498374509154	-5.852298250975929	-2.740799876466775	0.4359253545270375	426.4320000000002	1	137	2.4291740628957346	1.9231992782842249	-0.2224484637239053	2.8890499107852485	0.5059747711728857	0.8346043551448643	-3.3910184	2.3967799412406654	2.2388313938178057	0.3442586878603709	6448-95-9	C.I. Pigment Red 22	Cc1ccc([N+](=O)[O-])cc1N=Nc1c(O)c(C(=O)Nc2ccccc2)cc2ccccc12	Organic compounds	Benzenoids	Naphthalenes	Naphthalenecarboxylic acids and derivatives
5045	-3.996738227232188	-4.8443856	3.1018832256187947	-6.374209811134731	-3.2723265855159367	0.6116716408330927	323.314	1	137	1.5128862834143368	0.6652388767304444	-0.8645853004882067	2.237297925130588	0.8476473966996969	0.791009317536841	-4.5618963	2.6786224112913932	0.9477281908751803	0.4840120663650075	66332-96-5	Flutolanil	CC(C)Oc1cccc(NC(=O)c2ccccc2C(F)(F)F)c1	Organic compounds	Benzenoids	Benzene and substituted derivatives	Anilides
5303	-4.2838616094479045	-3.7171566	2.149667448252968	-4.982880294813339	-2.8332128465603708	0.33043131477342	290.44699999999995	1	137	1.1792052856002722	1.7459102377746292	0.48018660023483783	2.6298540484878057	-0.5667049608120402	0.5496939982711019	-3.8349311	2.08151766616184	1.6281357407746404	0.25475563909774435	68411-27-8	Benzoic acid, C12-15-alkyl esters	CCCCCCCCCCCCOC(=O)c1ccccc1	Organic compounds	Benzenoids	Benzene and substituted derivatives	Benzoic acids and derivatives
5405	-3.2904848224899537	-3.4578273	1.8778112080441245	-4.524890374548836	-2.647079166504711	0.0	126.243	1	137	1.8107224839391187	1.6433799913036973	0.5763169318802367	2.4541281399243613	0.16734250714566645	0.47864445102118364	-3.5388613	1.7401989732800676	1.5623460493813	0.0	68526-55-6	Alkenes, C8-10, C9-rich	C=CCCCCCCC	Organic compounds	Hydrocarbons	Unsaturated hydrocarbons	Unsaturated aliphatic hydrocarbons
5553	-4.561800948691671	-4.5270553	2.044433416705089	-5.301389908516902	-3.2569564918118132	0.5172413793103449	452.5310000000001	1	137	1.093847386601578	1.1285930702651985	0.35425842677634695	2.3986918434814357	-0.034745685172383745	0.5276175409493344	-4.561265	1.8577146653493863	1.0943833413163844	0.4	68937-41-7	Triphenyl phosphates isopropylated	CC(C)c1ccc(OP(=O)(Oc2ccc(C(C)C)cc2)Oc2ccc(C(C)C)cc2)cc1	Organic compounds	Organic acids and derivatives	Organic phosphoric acids and derivatives	Phosphate esters
5605	-6.575709711332941	-4.6897063	2.693251424075958	-5.849245171434732	-3.155993747358774	0.7678821879382889	230.404	1	137	-1.2132196968124602	0.6727836968895109	-0.4867551569142515	2.2064962671617065	-1.886003385801935	0.6865878897171468	-6.5063214	2.8524538063007747	-1.1438314303377675	0.6078821879382889	6911-51-9	2-Thienyl disulfide	c1csc(SSc2cccs2)c1	Organic compounds	Organoheterocyclic compounds	Heteroaromatic compounds
5677	-3.723992828448255	-4.0803056	2.3544158891381772	-5.299072621729168	-2.944656732590991	0.6070429252782195	310.39300000000003	1	137	1.767919090015303	1.411606359259142	0.19283929673438943	2.5472551858725665	0.35631274787620804	0.5999409319872646	-4.190595	2.2019341180054686	1.3013167700390127	0.4820429252782194	70356-09-1	1-(4-tert-Butylphenyl)-3-(4-methoxyphenyl)propane-1,3-dione	COc1ccc(C(=O)CC(=O)c2ccc(C(C)(C)C)cc2)cc1	Organic compounds	Phenylpropanoids and polyketides	Linear 1,3-diarylpropanoids	Chalcones and dihydrochalcones
5740	-3.6851513547137857	-3.3625505	1.9299907598566834	-4.878232748312102	-2.9482419884554183	0.3987522336818111	925.826	1	137	2.281378018209541	2.6039788677550866	1.0882966246112251	3.0182873844679086	-0.32260085765873203	0.5370231201750749	-3.4020612	1.507343029352072	2.5644681419951807	0.3086113886113886	71566-54-6	Benzoic acid, 3,3'-[(2,5-dichloro-1,4-phenylene)bis[iminocarbonyl(2-hydroxy-3,1-naphthalenediyl)-2,1-diazenediyl]]bis[4-methyl-, 1,1'-bis(1-methylethyl) ester	Cc1ccc(C(=O)OC(C)C)cc1N=Nc1c(O)c(C(=O)Nc2cc(Cl)c(NC(=O)c3cc4ccccc4c(N=Nc4cc(C(=O)OC(C)C)ccc4C)c3O)cc2Cl)cc2ccccc12	Organic compounds	Benzenoids	Naphthalenes	Naphthalenecarboxylic acids and derivatives
5746	-4.597647377502787	-4.372235	2.563171210454274	-5.5160494775549145	-2.9528782671006404	0.29333333333333333	326.6330000000001	1	137	0.9164126822423386	1.1418252205959813	-0.0019894178097891496	2.561181792644485	-0.22541255618320655	0.6526344590683981	-4.4086742	2.3845784674001953	1.1053858327995216	0.21333333333333332	7173-51-5	Didecyldimethylammonium chloride	CCCCCCCCCC[N+](C)(C)CCCCCCCCCC.[Cl-]	Organic compounds	Organic nitrogen compounds	Organonitrogen compounds	Quaternary ammonium salts
5818	-4.697131435724747	-4.828004	3.8533837906477566	-6.979872345614725	-3.126488554966968	0.6862087912087913	347.26400000000007	1	137	0.843528327684718	0.7126558779769802	-1.4392125822052602	2.4141712084424967	0.13087244763706973	0.9813904348347485	-4.6967096	2.680046185761103	0.8439501417417714	0.5426190476190477	731-27-1	Tolylfluanid	Cc1ccc(N(SC(F)(Cl)Cl)S(=O)(=O)N(C)C)cc1	Organic compounds	Benzenoids	Benzene and substituted derivatives	Sulfanilides
5822	-5.889095580583061	-6.023238	3.8233071070222326	-7.311865878472761	-3.4885587714505286	0.6625730994152047	317.32800000000003	1	137	-0.38758718604650916	-0.5217297893209857	-1.8103574839362093	2.012949623086023	0.13414260148481016	1.0065851024205286	-5.89269	2.9055366514304364	-0.39118178418222355	0.47426858098368224	732-11-6	Phosmet	COP(=S)(OC)SCN1C(=O)c2ccccc2C1=O	Organic compounds	Organoheterocyclic compounds	Isoindoles and derivatives	Isoindolines
5832	-2.417500268188019	-3.023281	2.0981367147770813	-3.998882070166935	-1.900745355389854	0.41013878296108264	388.5450000000001	1	137	3.171941056415901	2.5661602156904424	1.5905592544369853	3.6886959692140664	0.6057808292240905	0.5341702596577322	-2.9674013	1.7824508803995722	2.6220400355709663	0.308097966634552	73398-61-5	Glycerides, mixed decanoyl and octanoyl	CCCCCCC(CCCCCCCCCC(=O)[O-])C(=O)OCC(O)CO	Organic compounds	Lipids and lipid-like molecules	Fatty Acyls	Fatty acids and conjugates
5954	-3.576902535694573	-3.728612	3.924165757129615	-5.642373768965054	-1.7182080118354395	0.8294117647058824	62.137	1	137	1.216447745813744	1.0647383430453015	-0.8490234874567373	3.075142269672878	0.15170941041138386	1.000309456324887	-3.9446723	3.0392505008838326	0.8486779258201705	0.6627450980392158	75-18-3	Dimethyl sulfide	CSC	Organic compounds	Organosulfur compounds	Thioethers	Dialkylthioethers
5961	-3.751689984544424	-4.7226343	4.367186522355006	-6.448300450229283	-2.0811139278742767	0.76015664160401	117.148	1	137	1.3170448939935235	0.3461005835392713	-1.379565571691335	2.987620950663671	0.9709443309462986	1.1211115185827676	-4.358484	3.810321317109098	0.710251071348379	0.60015664160401	7529-22-8	4-Methylmorpholine 4-oxide	C[N+]1([O-])CCOCC1	Organic compounds	Organoheterocyclic compounds	Oxazinanes	Morpholines
5965	-4.044464352365275	-4.4018207	1.9712039126908163	-5.227000064319999	-3.255796151629183	0.5278805989332305	222.32799999999995	1	137	1.302529808848021	0.9451735120381236	0.11999409689329682	2.091198009584113	0.35735630727217593	0.5033610869862715	-4.4433675	2.0191126785206244	0.9036266745609697	0.3603999603999604	7534-94-3	Isobornyl methacrylate	C=C(C)C(=O)OC1CC2CCC1(C)C2(C)C	Organic compounds	Lipids and lipid-like molecules	Prenol lipids	Monoterpenoids
6005	-4.417586753130705	-4.6596756	3.86940847896673	-6.839125590866984	-2.969717111900254	0.6072519180215222	348.382	1	137	1.1244689549080755	0.8823801077522982	-1.297069882828203	2.572338596138527	0.24208884501382588	0.9858206984056166	-4.651724	3.057216946544821	0.8903318528877169	0.4453480475382003	75980-60-8	Diphenyl(2,4,6-trimethylbenzoyl)phosphine oxide	Cc1cc(C)c(C(=O)P(=O)(c2ccccc2)c2ccccc2)c(C)c1	Organic compounds	Benzenoids	Benzene and substituted derivatives	Benzoic acids and derivatives
6057	-5.001627366166541	-4.783769	3.1048595890540103	-6.520966997432182	-3.4161074083781715	0.6117534407771023	301.296	1	137	0.4773659998597573	0.6952242318171078	-1.0419736314058838	2.0628859576481267	-0.21785823545975358	0.7908095681495314	-5.00162	2.597644744056483	0.4773735314209927	0.48388458831808584	76674-21-0	Flutriafol	OC(Cn1cncn1)(c1ccc(F)cc1)c1ccccc1F	Organic compounds	Benzenoids	Benzene and substituted derivatives	Diphenylmethanes
6224	-4.010022388206134	-3.618648	2.06326886197054	-4.899069862367444	-2.835801000396904	0.5742084942084942	402.4840000000003	1	137	1.5947262322745854	1.9861005796369056	0.7056787581132756	2.7689476200838157	-0.39137433599055793	0.5323496218662352	-3.6047456	1.8716201491307451	2.000002985349201	0.45528957528957525	77-90-7	Acetyl tributyl citrate	CCCCOC(=O)CC(CC(=O)OCCCC)(OC(C)=O)C(=O)OCCCC	Organic compounds	Organic acids and derivatives	Carboxylic acids and derivatives	Tetracarboxylic acids and derivatives
6263	-4.749134071662136	-4.7602005	3.1136037255329088	-6.366906816247644	-3.253303090714735	0.7617953579965138	352.88699999999994	1	137	0.7985015880232599	0.7874351376174765	-0.8192711565622476	2.294332568970661	0.011066428826144836	0.7934814218543762	-4.7493114	2.501353424597674	0.79832419391693	0.6052392964046682	78587-05-0	Hexythiazox	CC1C(c2ccc(Cl)cc2)SC(=O)N1C(=O)NC1CCCCC1	Organic compounds	Benzenoids	Benzene and substituted derivatives	Halobenzenes
6264	-3.412977004284864	-4.124646	2.2465729883278263	-5.237467798108129	-2.9908948097803023	0.7908178113358502	138.21	1	137	1.727562462687478	1.0158932599528434	-0.0969283311357864	2.14964465719204	0.7116691825437491	0.5729792063574626	-3.9814968	2.1354251417505536	1.159042646220482	0.6299482461184589	78-59-1	Isophorone	CC1=CC(=O)CC(C)(C)C1	Organic compounds	Organic oxygen compounds	Organooxygen compounds	Carbonyl compounds
6298	-3.136855630817407	-3.002718	2.710426971573729	-4.509241975100718	-1.7988150035269888	0.541880341880342	76.051	1	137	1.7442492981781403	1.878386980174844	0.3718629538948294	3.0822899254685585	-0.1341376590156491	0.6901960599011446	-3.02775	2.1846996216303167	1.8533549196850854	0.43076923076923074	79-14-1	Glycolic acid	O=C(O)CO	Organic compounds	Organic acids and derivatives	Hydroxy acids and derivatives	Alpha hydroxy acids and derivatives
6299	-4.117378939318463	-3.5467653	3.5528747549482302	-5.691817320646449	-2.138942565698219	0.5964535464535464	73.095	1	137	0.7465087311185123	1.317122345122769	-0.8279296502094735	2.7249451047387567	-0.5706136118648502	0.9117855179526773	-3.914395	3.2887394829440564	0.9494925772403255	0.43235098235098235	79-16-3	N-Methylacetamide	CNC(C)=O	Organic compounds	Organic acids and derivatives	Carboxylic acids and derivatives	Carboxylic acid derivatives
6306	-2.863752633694614	-3.2316546	2.325773268464658	-4.533630365730757	-2.2078570972660994	0.4887120232708468	88.10599999999998	1	137	2.0812528510870516	1.7133508503460617	0.41137511905090823	2.737148387515566	0.3679020103178372	0.5923877088541142	-3.3880355	2.5431658059806725	1.556969960704189	0.3762120232708468	79-31-2	2-Methylpropanoic acid	CC(C)C(=O)O	Organic compounds	Organic acids and derivatives	Carboxylic acids and derivatives	Carboxylic acids
6407	-3.446231131100137	-3.8093998	2.9873090640092954	-5.380386100838997	-2.393077036829702	0.5244623655913978	468.5550000000003	1	137	2.224529445542109	1.8613607271853787	0.29037447580324854	3.277683539812544	0.36316871211580537	0.7608310699228986	-3.5760255	2.5708381759194876	2.094735090133363	0.4083333333333333	80584-91-4	6,6',6''-(1,3,5-Triazine-2,4,6-triyltriazanediyl)trihexanoic acid	O=C(O)CCCCCNc1nc(NCCCCCC(=O)O)nc(NCCCCCC(=O)O)n1	Organic compounds	Organic acids and derivatives	Carboxylic acids and derivatives	Tricarboxylic acids and derivatives
6422	-3.496893614204086	-3.6824439	4.684467518993957	-6.73709496074979	-2.0526274417558334	0.7323060996974041	205.254	1	137	1.8153980152219864	1.6298477716266566	-1.4248033313237176	3.259664187670239	0.18555024298890732	1.2257038020610802	-3.5647323	2.9403634820459517	1.7475592942130604	0.5823060996974041	81-13-0	Dexpanthenol	CC(C)(CO)C(O)C(=O)NCCCO	Organic compounds	Lipids and lipid-like molecules	Fatty Acyls	Fatty amides
6428	-3.7811281464915703	-3.3414025	2.9333256249753243	-5.3328384328758744	-2.39951280790055	0.6084242424242424	311.34100000000007	1	137	1.7121081695050466	2.151833797164562	0.16039788312074252	3.0937235080960668	-0.43972561582140424	0.7804462796673491	-3.7594585	2.6155422395482706	1.7337777569814694	0.4566204906204906	81335-37-7	Imazaquin	CC(C)C1(C)N=C(c2nc3ccccc3cc2C(=O)O)NC1=O	Organic compounds	Organoheterocyclic compounds	Quinolines and derivatives	Quinoline carboxylic acids
6430	-3.472019132892741	-3.210367	3.168980471855565	-5.582923982829702	-2.413943510974137	0.5296188380415457	289.33500000000004	1	137	1.9893818392532079	2.251034028222702	-0.12152301068375367	3.0474574611718115	-0.2616521685525308	0.8734218009706491	-3.318493	2.6765915867879424	2.1429080760983052	0.346515939709217	81335-77-5	Imazethapyr	CCc1cnc(C2=NC(=O)C(C)(C(C)C)N2)c(C(=O)O)c1	Organic compounds	Organic acids and derivatives	Carboxylic acids and derivatives	Amino acids, peptides, and analogues
6661	-3.986297459882573	-3.7204342	2.3040318243207802	-5.10596380996474	-2.8019319856439595	0.6646612517916866	154.16499999999996	1	137	1.201688327371957	1.4675516034440848	0.08202197728979012	2.3860538016105703	-0.26586327103979945	0.5909061064338749	-3.757192	2.1920154153610585	1.4307938988422797	0.5122802994107343	85-42-7	Hexahydrophthalic anhydride	Oc1oc(O)c2c1CCCC2	Organic compounds	Organoheterocyclic compounds	Isobenzofurans
6702	-3.9177394559970886	-3.822475	4.417161830759301	-6.8113028720919395	-2.394141041332639	0.5648351648351648	271.40099999999995	1	137	1.5158719875244253	1.6111364690003367	-1.3776914285704254	3.039470402188875	-0.09526449948463744	1.173354371952754	-3.85454	4.445472839077604	1.5790713336344302	0.45054945054945056	85702-79-0	6-[(1-Hydroxy-2,4-dimethylheptylidene)amino]hexanoic acid--2,2',2''-nitrilotri(ethan-1-ol) (1/1)	CCCC(C)CC(C)C(=O)NCCCCCC(=O)O.OCCN(CCO)CCO	Organic compounds	Lipids and lipid-like molecules	Fatty Acyls	Fatty acids and conjugates
6744	-5.999774080079101	-5.8896585	3.733932851911087	-7.227300583311541	-3.493367731400454	0.6863589743589744	317.33200000000005	1	137	-0.4982602111848533	-0.3881445842457983	-1.7257867144172931	2.0081461374937937	-0.1101156289987788	0.9719297116140656	-5.896617	3.8434791738873524	-0.39510307203550304	0.4907943262411347	86-50-0	Azinphos-methyl	COP(=S)(OC)SCn1nnc2ccccc2c1=O	Organic compounds	Organoheterocyclic compounds	Benzo-1,2,3-triazines	Benzotriazine organothiophosphates
6784	-4.60461083425488	-4.8849277	3.64678517604914	-6.82973098988883	-3.18294581383969	0.6916861204762803	331.366	1	137	0.9156971110779958	0.6353801902900529	-1.309423044555954	2.3373621314931863	0.2803169153789087	0.92849353576338	-4.650158	2.542168140130075	0.8701500209409784	0.5362982821169441	874967-67-6	Sedaxane	Cn1cc(C(=O)Nc2ccccc2C2CC2C2CC2)c(C(F)F)n1	Organic compounds	Benzenoids	Benzene and substituted derivatives	Anilides
6787	-3.784012595437402	-4.9039555	2.262090725036008	-5.8983901229795785	-3.6362993979435707	0.49505582137161086	141.60099999999997	1	137	1.3670537249569439	0.2471108465146166	-0.7473238025852325	1.5147669224507754	1.1199428641573244	0.5761911814639746	-4.603426	3.037062613968152	0.5476403557709498	0.3768740031897927	87-60-5	3-Chloro-2-methylaniline	Cc1c(N)cccc1Cl	Organic compounds	Benzenoids	Benzene and substituted derivatives	Toluenes
6798	-4.46025851118972	-4.2120414	3.0626216661645453	-6.2061461951828045	-3.143524529018259	0.7670586667293866	274.40400000000005	1	137	0.9781319266222025	1.2263490544876612	-0.7677557573708816	2.2948659087936636	-0.24821713316848015	0.8009302725926304	-4.4627376	3.0597946744992477	0.9756528588713358	0.6101959216313475	87818-31-3	Cinmethylin	Cc1ccccc1COC1CC2(C(C)C)CCC1(C)O2	Organic compounds	Lipids and lipid-like molecules	Prenol lipids	Monoterpenoids
6834	-4.45834957506473	-3.9633489	2.558177572738107	-5.725629906248573	-3.167452333510466	0.5097407407407407	164.24799999999996	1	137	0.7571505149220223	1.2521512279266103	-0.5101298162618202	2.0480477564762865	-0.49500070955569697	0.6857985900457493	-4.212447	2.121963596348158	1.0030529370039	0.395074074074074	88-60-8	2-Tert-Butyl-5-methylphenol	Cc1ccc(C(C)(C)C)c(O)c1	Organic compounds	Benzenoids	Benzene and substituted derivatives	Phenylpropanes
6839	-4.675649415949748	-5.146296	2.6144254416022923	-6.231783913258539	-3.617358471656247	0.4133699633699634	137.138	1	137	0.46150839554027956	-0.009138224672344316	-1.0946261017685113	1.519799339833781	0.4706466083727614	0.6680176954952972	-4.720637	2.5760656318053763	0.41652095223012653	0.3032051282051282	88-72-2	2-Nitrotoluene	Cc1ccccc1[N+](=O)[O-]	Organic compounds	Benzenoids	Benzene and substituted derivatives	Nitrobenzenes
6847	-2.8106563547447228	-3.477256	2.0687664397019807	-4.795469054486156	-2.726702614784175	0.3071111111111111	166.13199999999998	1	137	2.4097969386632556	1.7431972493555006	0.4249842389218225	2.4937506786238033	0.6665997049018837	0.5373617675901976	-3.5176842	2.143478634414093	1.7027690668955697	0.2	88-99-3	Phthalic acid	O=C(O)c1ccccc1C(=O)O	Organic compounds	Benzenoids	Benzene and substituted derivatives	Benzoic acids and derivatives
7048	-4.836079607352395	-4.1341877	4.444994571393904	-7.342475900201573	-2.8974813288076686	0.8033755161230408	593.6730000000002	1	137	0.9374676904912099	1.6393596136976507	-1.5689286023579683	2.876065969035936	-0.701891908988137	1.2165239990495753	-4.493912	3.7421939611772124	1.279635100123068	0.6384992784992785	915972-17-7	Afidopyropen	CC1(COC(=O)C2CC2)C(OC(=O)C2CC2)CCC2(C)C1CC(O)C1(C)Oc3cc(-c4cccnc4)oc(=O)c3C(O)C21	Organic compounds	Lipids and lipid-like molecules	Steroids and steroid derivatives	Steroid lactones
7129	-4.605596205104512	-3.9054358	2.6993163868226717	-5.42655241283344	-2.7272360260107686	0.7847449892337519	220.268	1	137	0.7373552033814166	1.4375156232700725	-0.08360100434751151	2.6157153824751602	-0.7001604045521441	0.6877284993151588	-3.8999329	3.012041624091514	1.4430185431609914	0.621345137053412	92077-08-2	3-[3-(Prop-2-en-1-yl)hexa-2,5-dien-1-yl]oxolane-2,5-dione	C=CCC(=CCc1cc(O)oc1O)CC=C	Organic compounds	Organoheterocyclic compounds	Heteroaromatic compounds
7169	-3.8623622936744826	-4.4829636	3.6542564245000615	-6.144389301698148	-2.490132877198086	0.7314680625617557	403.90600000000006	1	137	1.7439180109625447	1.1233167305627814	-0.5381089970611203	3.1161474274389414	0.6206012683372362	0.930248694462547	-3.9223669	2.8315564797290307	1.6839134570148067	0.5845930625617557	929601-09-2	SR58611	CCOC(=O)COc1ccc2c(c1)CC(NCC(O)c1cccc(Cl)c1)CC2.Cl	Organic compounds	Benzenoids	Benzene and substituted derivatives	Phenoxyacetic acid derivatives
7202	-5.169257124835166	-3.6042016	2.153317578148396	-4.9085281434939345	-2.7552105653455383	0.36487703118137904	136.14999999999998	1	137	-0.03523947915918289	1.5298161033333464	0.2254895021820488	2.378807080330445	-1.565055569583091	0.5529208947833574	-3.7170134	2.1532217526667017	1.4170042991377347	0.27598814229249014	93-58-3	Methyl benzoate	COC(=O)c1ccccc1	Organic compounds	Benzenoids	Benzene and substituted derivatives	Benzoic acids and derivatives
7347	-3.585260654878305	-4.9039555	2.262090725036008	-5.8983901229795785	-3.6362993979435707	0.5253623188405797	141.60099999999997	1	137	1.5658056655160413	0.2471108465146166	-0.7473238025852325	1.5147669224507754	1.3186948047164218	0.5761911814639746	-4.603426	3.037062613968152	0.5476403557709498	0.3426877470355731	95-69-2	4-Chloro-2-methylaniline	Cc1cc(Cl)ccc1N	Organic compounds	Benzenoids	Benzene and substituted derivatives	Toluenes
7348	-5.18187760523738	-4.7256103	2.306260808923355	-5.813667475432963	-3.507406666509608	0.3571428571428571	122.171	1	137	-0.09490947653750449	0.36135785411091853	-0.7266993467330871	1.5795614621902678	-0.4562673490423119	0.5873080644706504	-4.3534074	2.4732697435819784	0.7335607564599805	0.2393374741200828	95-70-5	2-Methyl-1,4-benzenediamine	Cc1cc(N)ccc1N	Organic compounds	Benzenoids	Benzene and substituted derivatives	Toluenes
7359	-3.7571606845563927	-4.846952	4.659286359659594	-7.259083402136739	-2.599797042477145	0.5466696152145069	142.58899999999997	1	137	1.3969253386904092	0.3071340525451009	-2.1049973788899377	2.5542889807696567	1.0897912769609412	1.1872527450370842	-4.803615	4.560106165095293	0.35047094959471936	0.39084073820915927	95-83-0	4-Chloro-1,2-diaminobenzene	Nc1ccc(Cl)cc1N	Organic compounds	Benzenoids	Benzene and substituted derivatives	Aniline and substituted anilines
7390	-4.106133732055485	-3.920749	3.2425100038176313	-5.794462800600216	-2.5519527967825844	0.68989898989899	87.12199999999999	1	137	0.8339941046072231	1.0193789000990499	-0.8543349639375072	2.388175039880124	-0.18538478300458205	0.8275296290608368	-4.0245824	2.707999305641556	0.9155454637034597	0.5432323232323233	96-29-7	2-Butanone oxime	CCC(C)=NO	Organic compounds	Organic nitrogen compounds	Organonitrogen compounds	Oximes
7391	-3.706052548403708	-3.5757148	3.4663076420764223	-5.635915739939422	-2.169608097863	0.6801282051282052	88.11	1	137	1.2389726528387548	1.369310398249461	-0.6908905386969597	2.775417103379463	-0.1303377218198456	0.8874465649935603	-3.8012521	3.1560221612641532	1.1437730631017553	0.49647435897435893	96-31-1	N,N'-Dimethylurea	CNC(=O)NC	Organic compounds	Organic acids and derivatives	Organic carbonic acids and derivatives	Ureas
7445	-5.135081366973946	-4.8949637	2.537207847258524	-5.803883718663613	-3.2666758714050887	0.629976878762045	208.377	1	137	0.18376841423545934	0.4238860541666491	-0.4850339374542078	2.0521739098043166	-0.24011762567145567	0.6604273512891469	-4.892961	2.0490923321625325	0.42588876630476413	0.47345513963161023	97-74-5	Tetramethylthiuram monosulfide	CN(C)C(=S)SC(=S)N(C)C	Organic compounds	Organosulfur compounds	Sulfenyl compounds
7456	-6.0268414540329545	-4.7206073	4.082371180961875	-6.981443937392394	-2.899072756430519	0.7961223560805439	401.422	1	137	-0.42324028364735794	0.8829938719508573	-1.3778427670067979	2.7045284139550776	-1.3062341733017533	1.0394554645409004	-5.2923613	2.9994029720266466	0.3112398985615626	0.582078410311493	97886-45-8	Dithiopyr	CSC(=O)c1c(C(F)F)nc(C(F)(F)F)c(C(=O)SC)c1CC(C)C	Organic compounds	Organoheterocyclic compounds	Pyridines and derivatives	Pyridinecarboxylic acids and derivatives
7520	-4.488802272812833	-4.922736	3.271349101154295	-6.643114022668215	-3.3717649215139196	0.5442615813305468	207.016	1	137	0.8272016400024178	0.3932677550133635	-1.3271101098529634	1.9442389913013316	0.43393389509488145	0.8331723411322745	-4.8776813	2.8353240784001907	0.43832265275838256	0.42702020202020197	99-30-9	Dicloran	Nc1c(Cl)cc([N+](=O)[O-])cc1Cl	Organic compounds	Benzenoids	Benzene and substituted derivatives	Nitrobenzenes
7529	-4.467948533884874	-4.9719667	3.274982765445456	-6.21698505100114	-2.9420022855556844	0.43711206896551724	152.15300000000002	1	137	0.7143319858760302	0.21031375992248902	-1.0347045312402365	2.2402782342052197	0.5040182095843644	0.8447630785656526	-4.4875374	2.7812273751056042	0.6947431198705436	0.33711206896551726	99-55-8	2-Methyl-5-nitroaniline	Cc1ccc([N+](=O)[O-])cc1N	Organic compounds	Benzenoids	Benzene and substituted derivatives	Nitrobenzenes
8101	-3.503081579030188	-4.190508	4.0113532663042175	-6.848714095802135	-2.8373608294979173	0.6549015653851781	214.15700000000004	1	137	1.827650695414231	1.1402244010286962	-1.517981821357716	2.493371444946502	0.6874263097637572	1.0559122145898139	-4.017851	3.440522765582561	1.3128813883903698	0.5064442151129457	NOCAS_3-(hydroxyphenylphosphinyl)propanoic ac	3-(hydroxyphenylphosphinyl)propanoic acid	O=C(O)CCP(=O)(O)c1ccccc1	Organic compounds	Benzenoids	Benzene and substituted derivatives
8236	-5.70436514022497	-4.499856	2.9153209607813513	-5.852942770221565	-2.937621809440214	0.7940685162293925	343.43500000000006	1	137	-0.1685205875121963	1.0359885386562049	-0.3170982175087912	2.59822274327256	-1.2045091450467478	0.7422026242068906	-5.30671	2.694883717065453	0.22913480053673696	0.6320431997736963	NOCAS_47267	CP-642931	Cc1nc(C)nc(N2CC(C)N(c3ccnc(C(C)O)n3)C(C)C2)n1	Organic compounds	Organoheterocyclic compounds	Diazinanes	Piperazines
8314	-4.522160898756833	-4.8323865	3.397816201782069	-6.670497470524918	-3.272681268742849	0.640820656669184	300.16	1	137	0.9551919179421375	0.6449663206312721	-1.1931446538259474	2.2046715479561216	0.3102255949260284	0.8649666186536201	-4.56039	2.4447666688888163	0.9169628078659384	0.49734239579961875	NOCAS_57882	CP-939689	CC(N)c1cc(F)ccc1Oc1ccc(Cl)c(Cl)c1	Organic compounds	Benzenoids	Benzene and substituted derivatives	Diphenylethers
8316	-5.218556225109184	-4.75981	3.567965033563421	-6.6168064088227245	-3.0488413752593035	0.7396417442348143	481.51800000000014	1	137	0.4640563013556479	0.9228025425227752	-0.9341938823578925	2.6337711512055284	-0.45874625425347126	0.9090044580594631	-4.9719925	2.425039983664583	0.7106200301600748	0.577379681972752	NOCAS_57885	CP-395919	CC(=O)NCCN1CCc2cc(NC(=O)c3ccccc3-c3ccc(C(F)(F)F)cc3)ccc2C1	Organic compounds	Benzenoids	Benzene and substituted derivatives	Biphenyls and derivatives
10162	-10.043675195362113	-9.995321	3.292059569214012	-11.054653701981211	-7.762594132767199	0.3467032967032967	374.8650000000001	1	137	-4.4698003017969175	-4.4214463742762415	-5.480778808416016	-2.1887192392020034	-0.04835392155840168	0.8754626926282396	-9.84531	3.1513947757036096	-4.27143532643526	0.2697802197802198	57117-44-9	1,2,3,6,7,8-Hexachlorodibenzofuran	Clc1cc2c(oc3cc(Cl)c(Cl)c(Cl)c32)c(Cl)c1Cl	Organic compounds	Organoheterocyclic compounds	Benzofurans	Dibenzofurans
10169	-8.463873415811728	-9.995321	3.292059569214012	-11.054653701981211	-7.762594132767199	0.5413362000318522	443.7550000000001	1	137	-2.8167301563171945	-4.348178008346904	-5.407510442486678	-2.115450873272666	1.5314478579919832	0.8754626926282396	-9.84531	3.1513947757036096	-4.1981669605059215	0.4127647714604237	39001-02-0	Octachlorodibenzofuran	Clc1c(Cl)c(Cl)c2c(oc3c(Cl)c(Cl)c(Cl)c(Cl)c32)c1Cl	Organic compounds	Organoheterocyclic compounds	Benzofurans	Dibenzofurans
10175	-6.506620791926408	-6.5501866	3.389166767811127	-9.793447227820906	-6.404280460009779	0.44846453546453546	326.437	1	137	-0.9928214139489606	-1.0363872494919104	-4.2796478498434585	-0.8904810820323315	0.04356584213731285	0.984809574904158	-6.5576234	3.458211618350811	-1.0438240269393002	0.33937362637362634	74472-37-0	2,3,4,4',5-Pentachlorobiphenyl	Clc1ccc(-c2cc(Cl)c(Cl)c(Cl)c2Cl)cc1	Organic compounds	Benzenoids	Benzene and substituted derivatives	Biphenyls and derivatives
20019	-3.538331437561784	-3.3316555	2.073075742260013	-4.315285197428936	-2.242209455168923	0.2805562990385512	939.4979999999993	1	137	2.434564422351196	2.6412403546185708	1.6576106624840445	3.7306864047440573	-0.2066759352424481	0.5279972705017159	-3.3732018	1.9878895612832195	2.599694020831237	0.20488062336287555	64754-95-6 ,8001-78-3	Castor oil, hydrogenated, lithium salt ,Hydrogenated castor oil		Organic compounds	Lipids and lipid-like molecules	Glycerolipids	Triradylcglycerols
20021	-4.04669572181438	-3.3467455	1.7099422358021967	-4.176565653822896	-2.4666234180206996	0.011764705882352941	158.241	1	137	1.1526232969603976	1.8525735147302393	1.0227533649518816	2.732695600754078	-0.6999502307865484	0.43580756928850783	-3.390963	1.9450498516697676	1.8083559477572013	0.0	112-05-0 ,53988-05-9	Nonanoic acid ,Isononanoic acid, calcium salt (2:1)		Organic compounds	Lipids and lipid-like molecules	Fatty Acyls	Fatty acids and conjugates
20042	-3.891924871899915	-3.9181364	3.686827384905293	-5.714533801140695	-2.0277064162354024	0.6623333333333333	113.16	1	137	1.1617680668850383	1.1355565874370095	-0.6608408623557421	3.025986522549551	0.026211486361193526	0.939780112624041	-3.8917842	2.819650242108223	1.1619087648775512	0.4227777777777778	105-60-2 ,2123-24-2	Caprolactam ,Sodium caprolactamate		Organic compounds	Organoheterocyclic compounds	Lactams	Caprolactams
20044	-5.355534772341287	-4.5837226	2.6102955563075616	-6.087383532925528	-3.477087976617966	0.5187524366471735	414.064	1	137	0.2615327009020011	1.0333448709166677	-0.4703160596822392	2.1399794966253225	-0.7718121809411409	0.6660021716377039	-4.477134	2.5192360197564385	1.1399332359350438	0.27875243664717353	335-67-1 ,3825-26-1	Perfluorooctanoic acid ,Ammonium perfluorooctanoate		Organic compounds	Organohalogen compounds	Alkyl halides	Alkyl fluorides
20047	-2.76233304757124	-3.3743334	2.819525361523323	-4.719108756274252	-1.8995833947509297	0.5742507492507491	150.08599999999998	1	137	2.4140071356359587	1.8020068010552919	0.4572314269329466	3.2767567884562694	0.6120003340815918	0.7182123042142614	-3.471086	2.5066730631618066	1.7052541697552541	0.4362637362637362	304-59-6 ,868-14-4 ,868-18-8 ,87-69-4	Potassium sodium tartrate ,Potassium bitartrate ,Butanedioic acid, 2,3-dihydroxy- (2R,3R)-, sodium salt (1:2) ,L-Tartaric acid		Organic compounds	Organic oxygen compounds	Organooxygen compounds	Carbohydrates and carbohydrate conjugates
20048	-3.726274403724066	-3.5169501	3.0436958940736525	-5.2541297716871895	-2.210433877613537	0.7053816987610091	182.175	1	137	1.5342143744727648	1.7435386379350397	0.006359006509641117	3.0500549005832935	-0.20932427326141934	0.7760415453318011	-3.6227021	2.1609232111923196	1.637786645516437	0.5520483654276758	68131-04-4 ,68514-28-3	Humic acids, sodium salts ,Humic acids, potassium salts		Organic compounds	Organic acids and derivatives	Carboxylic acids and derivatives	Dicarboxylic acids and derivatives
20049	-2.8184726867665004	-3.5413957	2.0872555443276655	-4.780553154139323	-2.6932976098116574	0.40734183944710256	122.12299999999996	1	137	2.268324777607607	1.5454018212223888	0.3062443102347844	2.39349985456245	0.7229229774485875	0.5342981222690539	-3.481299	2.149577862454224	1.60549855836147	0.2970209838321293	532-32-1 ,65-85-0	Sodium benzoate ,Benzoic acid		Organic compounds	Benzenoids	Benzene and substituted derivatives	Benzoic acids and derivatives
20066	-4.5638868524463945	-4.4002833	2.257415736612833	-5.474748631141516	-3.217332894528683	0.5694683694683695	167.25799999999998	1	137	0.6595000469247915	0.8231035800766109	-0.25136173177032983	2.006054004842503	-0.16360351580699017	0.5749946726251942	-4.4076276	1.7275460650940624	0.8157593022735495	0.4463914463914464	155-04-4 ,2492-26-4	2-Mercaptobenzothiazole, zinc ,Sodium 2-mercaptobenzothiolate		Organic compounds	Organoheterocyclic compounds	Benzothiazoles
64	-4.934499903309247	-4.6816373	2.2357139914698125	-5.601537377470037	-3.3658233860002245	0.5486393345216876	107.15599999999998	2	138	0.09551659025747175	0.34837919769559034	-0.5715208839033186	1.664193107566494	-0.2528626161693541	0.5716671269590873	-4.584582	2.334254119437963	0.4454346393264576	0.4264171122994653	100-61-8	N-Methylaniline	CNc1ccccc1	Organic compounds	Organic nitrogen compounds	Organonitrogen compounds	Amines
74	-4.528505040466164	-4.928704	3.785584881612546	-7.294185369994116	-3.50860048838157	0.4176935483870968	173.60700000000003	2	138	0.7110621918955272	0.31086345143610017	-2.054618137632425	1.730966743980121	0.4001987444764632	0.9782859134898602	-4.711694	2.4024342819774143	0.527873448651073	0.3176935483870968	1007-28-9	Deisopropylatrazine	CCNc1nc(N)nc(Cl)n1	Organic compounds	Organoheterocyclic compounds	Triazines	Aminotriazines
206	-3.8834375148835463	-4.55536	2.8086574662773653	-6.094527004689903	-3.2858695384125376	0.5963995106548299	252.36400000000003	2	138	1.5185898875251511	0.8466675513815187	-0.6924996022812054	2.11615786399616	0.6719223255095201	0.7150142453199178	-4.3142843	2.6528617157157437	1.0877430632714782	0.4378680421233613	102-77-2	N-Oxydiethylenebenzothiazole-2-sulfenamide	c1ccc2sc(SN3CCOCC3)nc2c1	Organic compounds	Organoheterocyclic compounds	Benzothiazoles
279	-3.286247294126029	-3.3951247	2.159623302408922	-4.645090559575702	-2.4854672571667797	0.5120699746530452	275.308	2	138	2.15357153733768	2.0446941508252054	0.7947282718880068	2.954351574296929	0.108877379717355	0.5512423941070052	-3.2877018	2.4118082664493525	2.1521170042172395	0.35723126497562585	104098-48-8	Imazapic	Cc1cnc(C2=NC(=O)C(C)(C(C)C)N2)c(C(=O)O)c1	Organic compounds	Organic acids and derivatives	Carboxylic acids and derivatives	Amino acids, peptides, and analogues
365	-4.146637705468202	-4.316658	3.1369777278032713	-5.669786992221822	-2.532809264418551	0.6595150433125541	191.19	2	138	1.1348274677313261	0.9648071524641691	-0.38832181902229396	2.7486559087809774	0.17002031455132904	0.7996344522884512	-4.247434	2.692158850510279	1.034031041476757	0.5226729380493962	10605-21-7	Carbendazim	COC(=O)Nc1nc2ccccc2[nH]1	Organic compounds	Organoheterocyclic compounds	Benzimidazoles	2-benzimidazolylcarbamic acid esters
4413	-4.658626269898239	-4.162021	2.290919318946303	-5.413959437489325	-3.123040118543022	0.5603861247988438	302.41400000000004	2	138	0.8219756226915367	1.3185807347059653	0.06664245510045047	2.3575617740467534	-0.4966051097725064	0.5831967892594113	-4.507747	2.5064048797597605	0.972854728127121	0.4289575533702724	584-79-2	Allethrin	C=CCC1=C(C)C(OC(=O)C2C(C=C(C)C)C2(C)C)CC1=O	Organic compounds	Lipids and lipid-like molecules	Fatty Acyls	Fatty acid esters
438	-4.739959351881307	-3.816943	3.030740285946241	-5.550515904556699	-2.5197756186104576	0.7026764705882353	58.08	2	138	0.02406725581073025	0.9470836720707682	-0.7864892968646614	2.24425098908158	-0.9230164216597494	0.7728558575509186	-3.629812	2.8526920044104362	1.134214612952459	0.5586764705882353	107-18-6	Allyl alcohol	C=CCO	Organic compounds	Organic oxygen compounds	Organooxygen compounds	Alcohols and polyols
449	-5.602768479385901	-4.6045794	3.6524550530163826	-6.870824789367907	-3.2183697363515242	0.7037950107815726	398.24	2	138	-0.0026236001213829	0.9955654243692543	-1.2706799101033888	2.3817751429129936	-0.9981890306859498	0.9423433942215487	-4.6443715	3.281890760902161	0.9557733746114843	0.5461479519580432	1072957-71-1	Benzovindiflupyr	Cn1cc(C(=O)Nc2cccc3c2C2CCC3C2=C(Cl)Cl)c(C(F)F)n1	Organic compounds	Benzenoids	Tetralins
479	-4.181030226515928	-3.824915	2.5752721262162352	-5.422870579882036	-2.847598453665801	0.5989021164021164	89.13799999999999	2	138	0.7690326590261523	1.1251479390179326	-0.47280769433995645	2.1024644318762786	-0.35611529426495103	0.6644339377533962	-4.2578287	2.7493492404501247	0.6922341869640848	0.46890211640211643	108-01-0	Dimethylaminoethanol	CN(C)CCO	Organic compounds	Organic nitrogen compounds	Organonitrogen compounds	Amines
482	-3.1266763185582835	-3.5169787	2.1612091694132016	-4.551653312943136	-2.3904441435299346	0.5942810457516339	100.161	2	138	1.8740223332936332	1.4837199167719817	0.44904533890878046	2.610254508321982	0.39030242213385513	0.5505804292020182	-3.4602659	2.048871311038013	1.5404327740151222	0.4609477124183006	108-10-1	4-Methyl-2-pentanone	CC(=O)CC(C)C	Organic compounds	Organic oxygen compounds	Organooxygen compounds	Carbonyl compounds
517	-3.132390737596448	-3.5460758	2.347389123217186	-5.033124149715886	-2.6857350264987	0.7694747510308151	129.075	2	138	1.9784513961228123	1.5647663218176566	0.07771798400337436	2.4251071072205606	0.41368508332640364	0.6087447628244094	-3.3583295	2.1766139810545564	1.7525125930288064	0.5471794871794872	108-80-5	Cyanuric acid	O=c1[nH]c(=O)[nH]c(=O)[nH]1	Organic compounds	Organoheterocyclic compounds	Triazines	Triazinones
552	-3.995235316558754	-4.5959225	3.1853477593136614	-6.248170369616122	-3.0628226103024603	0.5752657004830918	102.181	2	138	1.014134832055222	0.4134476697026902	-1.2388002210021458	1.9465475383115156	0.6006871535340195	0.8116181429588646	-4.1344028	2.729491559799376	0.8749673883846513	0.4430434782608696	109-55-7	3-(Dimethylamino)propylamine	CN(C)CCCN	Organic compounds	Organic nitrogen compounds	Organonitrogen compounds	Amines
597	-3.078842874816553	-3.3154902	1.802493486556287	-4.21495367823858	-2.4124601916822934	0.125	86.178	2	138	1.8565535360422856	1.619906160622395	0.720442732620258	2.522936219176545	0.23664737100253896	0.4598132463411482	-3.3550987	2.0181194337853934	1.5802976733134464	0.1	110-54-3	n-Hexane	CCCCCC	Organic compounds	Hydrocarbons	Saturated hydrocarbons	Alkanes
607	-3.244159195504716	-4.1927576	3.203555365687825	-5.746995188785635	-2.54343982309781	0.6913636363636364	87.12199999999999	2	138	1.6959686411579922	0.7473702131391339	-0.8068673521229267	2.3966880135648982	0.9485984110016314	0.8164725148128974	-3.8212013	2.6867564274421714	1.1189264955961045	0.5496969696969697	110-69-0	Butanal oxime	CCCC=NO	Organic compounds	Organic nitrogen compounds	Organonitrogen compounds	Oximes
713	-4.160007425483127	-4.0230904	2.6763246753153633	-5.780909731120786	-3.104585055805423	0.3896435076762946	410.4120000000002	2	138	1.453212625104045	1.590129680198721	-0.16768968053361433	2.5086349947817492	-0.13691706293429906	0.7020858879429146	-4.2005687	2.4221785744032633	1.4126513717717764	0.2754098360655738	111991-09-4	Nicosulfuron	COc1cc(OC)nc(NC(=O)NS(=O)(=O)c2ncccc2C(=O)N(C)C)n1	Organic compounds	Organic nitrogen compounds	Organonitrogen compounds	Sulfonylureas
716	-4.282248809960188	-4.4569283	2.113031593812829	-5.433045159160399	-3.3200135653475704	0.27999999999999997	185.355	2	138	0.9857554957715733	0.8110760744334162	-0.16504085342863822	1.9479907403841907	0.17467944321364026	0.537925030765846	-4.4566803	2.3338638201808206	0.8113239927101041	0.18666666666666668	1120-24-7	Decyldimethylamine	CCCCCCCCCCN(C)C	Organic compounds	Organic nitrogen compounds	Organonitrogen compounds	Amines
740	-3.598325603326159	-3.6717558	2.9055713584303224	-5.548781822603785	-2.6432104641734626	0.4228571428571429	184.279	2	138	1.667150243538289	1.5937200562161782	-0.2833059757393372	2.622265382690985	0.07343018738429041	0.7578724892079928	-3.550871	2.108111380397635	1.7146049396560263	0.33	112-38-9	10-Undecenoic acid	C=CCCCCCCCCC(=O)O	Organic compounds	Lipids and lipid-like molecules	Fatty Acyls	Fatty acids and conjugates
746	-2.925488579202959	-3.2421823	1.6849545841543065	-4.114737414940591	-2.4297828307862845	0.0	172.31199999999998	2	138	2.3108269440507	1.994133264666922	1.1215781083130678	2.8065326924673744	0.31669367558830075	0.42934627311018747	-3.1831865	1.777466425499814	2.0531289804388373	0.0	112-42-5	1-Undecanol	CCCCCCCCCCCO	Organic compounds	Lipids and lipid-like molecules	Fatty Acyls	Fatty alcohols
752	-4.125344375235837	-3.8097844	2.1291122145575514	-4.701285842381565	-2.5721736278240135	0.3648351648351648	204.785	2	138	1.1859537672251568	1.5015137486767092	0.610012300079429	2.7391245146369805	-0.315559962851804	0.5436746705850395	-3.9446738	2.4291155529200528	1.3666243679841732	0.2879120879120879	112-52-7	1-Chlorododecane	CCCCCCCCCCCCCl	Organic compounds	Organohalogen compounds	Organochlorides
806	-4.908316026500776	-4.446222	4.630153257513211	-7.092485738390559	-2.462332480877349	0.6750672043010753	388.845	2	138	0.6814604924098338	1.1435546703404413	-1.5027092194799496	3.1274440380332607	-0.46209419804008256	1.1806468858275658	-4.6836014	4.816579729338838	0.9061751356411829	0.5375672043010752	115-28-6	Chlorendic acid	O=C(O)C1C(C(=O)O)C2(Cl)C(Cl)=C(Cl)C1(Cl)C2(Cl)Cl	Organic compounds	Organic acids and derivatives	Carboxylic acids and derivatives	Dicarboxylic acids and derivatives
816	-4.243844140890004	-3.6572194	2.4552079184113036	-4.989375596737085	-2.534167678325782	0.6117919799498746	160.25699999999998	2	138	0.9609728676283248	1.5475975915486795	0.2154414117812433	2.6706493301925467	-0.5866247309473769	0.6250062598938269	-3.6785166	2.2860804199184708	1.5263003810371005	0.48512531328320796	115-84-4	2-Butyl-2-ethyl-1,3-propanediol	CCCCC(CC)(CO)CO	Organic compounds	Lipids and lipid-like molecules	Fatty Acyls	Fatty alcohols
817	-3.723172467072835	-4.3813252	2.5798269850547912	-5.673819989879689	-3.093993004824898	0.49643704121965	326.288	2	138	1.7904286348191931	1.1322758495603378	-0.16021888798766112	2.41960809706713	0.6581527778307295	0.658109478787831	-4.561176	2.320659104536157	0.9524252733608564	0.38643704121964995	115-86-6	Triphenyl phosphate	O=P(Oc1ccccc1)(Oc1ccccc1)Oc1ccccc1	Organic compounds	Organic acids and derivatives	Organic phosphoric acids and derivatives	Phosphate esters
838	-5.854364538724753	-4.6924343	2.8165225371113802	-6.029979940726466	-3.2134574036150854	0.7639354792516901	403.88800000000015	2	138	-0.24810358877636063	0.9138266394985015	-0.423718990778073	2.3928035463333073	-1.1619302278116672	0.7173637877295709	-5.2258263	3.0023150552657585	0.38043469203663466	0.6086413616046313	117337-19-6	Fluthiacet-methyl	COC(=O)CSc1cc(N=c2sc(=O)n3n2CCCC3)c(F)cc1Cl	Organic compounds	Organosulfur compounds	Thioethers	Aryl thioethers
894	-3.302349991201397	-3.6780386	1.9340131482834324	-4.75363642963557	-2.8196232813521376	0.4083336663336663	152.14899999999997	2	138	1.8799191110996958	1.5042304986100345	0.42863267266552285	2.362645820948955	0.37568860590553665	0.4924946325918312	-3.6003633	2.0645410543963036	1.5819058434574134	0.3123336663336663	119-36-8	Methyl salicylate	COC(=O)c1ccccc1O	Organic compounds	Benzenoids	Benzene and substituted derivatives	Benzoic acids and derivatives
984	-4.403088726175142	-5.222072	3.730359731364269	-7.43381148995262	-3.703451758588351	0.5005555555555554	181.449	2	138	0.8556658528884183	0.03668245427481318	-2.1750569108890603	1.5553028204752088	0.8189833983060595	0.9547343530641212	-5.132028	4.402425657209971	0.12672648578744106	0.39222222222222214	120-82-1	1,2,4-Trichlorobenzene	Clc1ccc(Cl)c(Cl)c1	Organic compounds	Benzenoids	Benzene and substituted derivatives	Halobenzenes
994	-5.793817893910686	-5.445277	1.9388747793180334	-6.1144419644166055	-4.175567185098572	0.423281894638958	182.135	2	138	-0.5334244838308211	-0.1848837978968084	-0.8540485543367409	1.0848262249812926	-0.3485406798603927	0.5080807196342144	-5.265404	2.2050833248603388	-0.005010823029144468	0.3304247517818152	121-14-2	2,4-Dinitrotoluene	Cc1ccc([N+](=O)[O-])cc1[N+](=O)[O-]	Organic compounds	Benzenoids	Benzene and substituted derivatives	Toluenes
1007	-3.391726528267176	-3.6201715	2.1726383628824104	-5.011003203618782	-2.8383648407363715	0.5074923687423688	152.14899999999997	2	138	1.7905425740339167	1.5620975521696026	0.1712658986823109	2.343904261564721	0.22844501866885913	0.5651052681413905	-3.578182	2.052145608129797	1.604087135376847	0.35193996415770606	121-33-5	4-Hydroxy-3-methoxybenzaldehyde	COc1cc(C=O)ccc1O	Organic compounds	Benzenoids	Phenols	Methoxyphenols
1020	-4.639288876268451	-4.580357	2.7570446790270937	-5.93592552190858	-3.178880842881486	0.6280871670702179	225.295	2	138	0.7134626772107936	0.7723944754010916	-0.5831739684293348	2.173870710597759	-0.058931801530902383	0.7029980812898301	-4.6385627	2.692955648636156	0.7141888651976068	0.48523002421307504	121552-61-2	Cyprodinil	Cc1cc(C2CC2)nc(Nc2ccccc2)n1	Organic compounds	Benzenoids	Benzene and substituted derivatives	Aniline and substituted anilines
1059	-3.439447093539278	-4.2601953	2.7393157835859845	-5.776440982516222	-3.0371251989302377	0.61677993059572	191.271	2	138	1.8422020349056747	1.0214538829244852	-0.4947918540712696	2.244523929514715	0.820748161740263	0.6974773994472362	-4.286388	2.795603394749774	0.9952611982653571	0.47087104072398195	122-20-3	Triisopropanolamine	CC(O)CN(CC(C)O)CC(C)O	Organic compounds	Organic nitrogen compounds	Organonitrogen compounds	Amines
1062	-3.676164629930398	-3.0969517	2.781884987943662	-5.1876380150497905	-2.4057530271061287	0.3252647201362304	572.5810000000002	2	138	2.0816723027666013	2.6608851959247524	0.5701989176472088	3.3520839055908707	-0.5792129068316432	0.7673116920670106	-3.7062654	2.7311737489544288	2.0515714678438473	0.24104050431663984	12225-06-8	C.I. Pigment Red 176	COc1ccc(C(=O)Nc2ccccc2)cc1N=Nc1c(O)c(C(=O)Nc2ccc3[nH]c(=O)[nH]c3c2)cc2ccccc12	Organic compounds	Benzenoids	Benzene and substituted derivatives	Anilides
1063	-3.5396958402877856	-3.9094675	3.313583967658114	-5.781241284705677	-2.4676573170475633	0.4037831691646508	576.5910000000001	2	138	2.2211720189214588	1.8514004069650603	-0.02037342549643312	3.293210542161681	0.36977161843719	0.844332593998425	-4.076895	2.8366028320182943	1.683972627209419	0.2541484942420501	12225-08-0	C.I. Pigment Violet 32	CNS(=O)(=O)c1cc(OC)c(N=Nc2c(O)c(C(=O)Nc3ccc4[nH]c(=O)[nH]c4c3)cc3ccccc23)cc1OC	Organic compounds	Benzenoids	Naphthalenes	Naphthalenecarboxylic acids and derivatives
1115	-4.621673996878203	-4.005251	2.6704267683770664	-5.7709811546213325	-3.100554386244266	0.4113985637714451	431.4520000000002	2	138	1.013258489628002	1.629681543947736	-0.13604866811512809	2.534378100261938	-0.6164230660920698	0.7023284330507368	-4.2152014	2.426719952722407	1.4197310978895976	0.2844632768361582	122931-48-0	Rimsulfuron	CCS(=O)(=O)c1cccnc1S(=O)(=O)NC(=O)Nc1nc(OC)cc(OC)n1	Organic compounds	Organic nitrogen compounds	Organonitrogen compounds	Sulfonylureas
1136	-3.471010131597578	-3.3589284	2.883346545696781	-5.291622855059535	-2.4082763093627535	0.7011188811188811	112.088	2	138	1.5785489884662354	1.690630670711305	-0.24206373499572112	2.64128281070106	-0.1120816895962351	0.762631371325705	-3.4079614	2.846260155031385	1.6415977666421797	0.5383838383838384	123-33-1	Maleic hydrazide	O=c1ccc(=O)[nH][nH]1	Organic compounds	Organoheterocyclic compounds	Diazines	Pyridazines and derivatives
1260	-4.020967182908902	-3.9980865	2.8207648042575677	-5.376193818141677	-2.555429013884109	0.5519607843137255	94.541	2	138	0.9546530087980507	0.9775337388040608	-0.4005736264347242	2.4201911778228435	-0.022880730424771123	0.7190861922046262	-4.0294933	4.546019937609345	0.9461268522765862	0.42333333333333334	127-00-4	1-Chloro-2-propanol	CC(O)CCl	Organic compounds	Organohalogen compounds	Halohydrins	Chlorohydrins
1274	-5.0817145650821445	-4.1575785	1.972439323861344	-5.168437835510596	-3.1959985116492517	0.5989883489627734	206.329	2	138	0.2328457082368065	1.1569818227865878	0.14612243780835518	2.118561761669699	-0.9241360967593906	0.5027882969169741	-4.4869766	1.9621066619776943	0.827583642627479	0.44212560386473426	127-51-5	alpha-Isomethylionone	CC(=O)C(C)=CC1=C(C)CCCC1(C)C	Organic compounds	Lipids and lipid-like molecules	Prenol lipids	Sesquiterpenoids
1279	-3.5342798895579755	-4.6854877	3.0219271464253596	-6.048693756460176	-3.0267666100348167	0.5299438250799413	205.666	2	138	1.7788826119916303	0.6276747702472429	-0.7355312549105705	2.2863958915147893	1.1512078576344074	0.7693215469159589	-4.1612763	2.6744314771571975	1.1518861491903039	0.40613430127041744	127-65-1	Chloramine-T	Cc1ccc(S(=O)(=O)[N-]Cl)cc1.[Na+]	Organic compounds	Benzenoids	Benzene and substituted derivatives	Benzenesulfonamides
1350	-7.83448294878671	-6.500273	4.165764333781989	-7.659923050576895	-3.4941587167949058	0.48090642066791	288.44000000000005	2	138	-2.3744274618978234	-1.040217729556802	-2.1998675636880085	1.9658967700939807	-1.3342097210950596	1.1400524872978306	-6.9838505	4.380572932959336	-1.523795004508753	0.34987193790928933	13071-79-9	Terbufos	CCOP(=S)(OCC)SCSC(C)(C)C	Organic compounds	Organic acids and derivatives	Organic dithiophosphoric acids and derivatives	Dithiophosphate O-esters
1381	-4.308455711057291	-5.39929	7.563188005835418	-10.832572087381438	-3.2693840815460207	0.7967114581594329	248.18799999999996	2	138	1.0863250682820085	-0.004509323887730673	-5.437791308042138	2.1253966977932786	1.0908343737815764	2.068081622455436	-4.7351427	7.10372402199158	0.6596380575262344	0.6334461520369838	131341-86-1	Fludioxonil	N#Cc1c[nH]cc1-c1cccc2c1OC(F)(F)O2	Organic compounds	Organoheterocyclic compounds	Benzodioxoles
1455	-3.2824823566371224	-3.8725448	3.0656545814791354	-5.876824189231694	-2.811169607752559	0.6644638597396993	350.3960000000001	2	138	2.262076783131058	1.6720143634181215	-0.3322650494635138	2.7333895320156216	0.5900624088352897	0.8028750416405425	-3.286238	2.6571790674779265	2.258321197615501	0.5172416375174771	132-98-9	Penicillin VK	CC1(C)SC2C(NC(=O)COc3ccccc3)C(=O)N2C1C(=O)[O-].[K+]	Organic compounds	Organic acids and derivatives	Carboxylic acids and derivatives	Amino acids, peptides, and analogues
1594	-5.26043361170213	-4.5973473	3.3724615237830573	-6.63487392350901	-3.262412399725953	0.6593789612370848	430.907	2	138	0.37394993747252386	1.037036292879396	-1.0004903743343567	2.3719711494487004	-0.6630863521806454	0.8655853635272083	-4.603381	3.306595266564597	1.0310024040963794	0.5120105401844532	13674-87-8	Tris(1,3-dichloro-2-propyl) phosphate	O=P(OC(CCl)CCl)(OC(CCl)CCl)OC(CCl)CCl	Organic compounds	Organic acids and derivatives	Organic phosphoric acids and derivatives	Phosphate esters
1734	-3.985362255529703	-4.6337175	3.586632646650461	-6.650087003059414	-3.063454356408953	0.6262443064182195	122.214	2	138	1.10175870303219	0.4534034071793989	-1.562966044497521	2.02366660215294	0.6483552813965665	0.9136975919849395	-4.664478	2.7280927202542746	0.4226431337906873	0.47489177489177486	140-90-9	Sodium O-ethyl carbonodithioate	CCOC(=S)[S-].[Na+]	Organic compounds	Organic salts	Organic metal salts	Organic alkali metal salts
1764	-2.51183659925361	-3.431001	2.2216005231646254	-4.573735312710087	-2.352134789545462	0.45598845598845605	88.106	2	138	2.4331688855280555	1.514004543032617	0.3712701720715783	2.5928706952362037	0.9191643486986605	0.5667449295944507	-3.3080995	2.047837432564887	1.636905964491703	0.36075036075036077	141-78-6	Ethyl acetate	CCOC(C)=O	Organic compounds	Organic acids and derivatives	Carboxylic acids and derivatives	Carboxylic acid derivatives
1776	-2.560468054032956	-2.991905	2.15459927136127	-4.041551470300292	-1.886952198939022	0.2741441839893852	274.40099999999995	2	138	2.877917635704712	2.44648071195104	1.3968342194373757	3.551433490798646	0.4314369199508086	0.5492087138757134	-2.9357274	1.9731709188646356	2.5026583107168223	0.146203007518797	142-18-7	1-Monolaurin	CCCCCCCCCCCC(=O)OCC(O)CO	Organic compounds	Lipids and lipid-like molecules	Glycerolipids	Monoradylglycerols
1777	-4.250034282979108	-3.6857176	1.8908849331416553	-4.754344206992101	-2.863459273850446	0.31834482758620686	170.25199999999998	2	138	0.9810579394198821	1.5453746277569569	0.47674801540688877	2.367632948548544	-0.5643167002764713	0.4818272938573246	-3.6873817	1.977841156083259	1.5437104908819368	0.2355862068965517	142-19-8	Prop-2-en-1-yl heptanoate	C=CCOC(=O)CCCCCC	Organic compounds	Lipids and lipid-like molecules	Fatty Acyls	Fatty acid esters
1867	-4.382822402867812	-4.9220934	2.996889029791925	-6.587956593559243	-3.591067563767318	0.7404415584415585	268.125	2	138	1.0455149066609875	0.5062439175515235	-1.1596192840304433	1.8372697457614815	0.539270988550645	0.7631436528597001	-4.737625	2.436437326770523	0.6907121837806414	0.5877142857142857	145783-14-8	4,6-Dichloro-5-nitro-2-(propylsulfanyl)pyrimidine	CCCSc1nc(Cl)c([N+](=O)[O-])c(Cl)n1	Organic compounds	Organosulfur compounds	Thioethers	Aryl thioethers
1908	-3.9757767411161553	-4.864792	2.2511831089222794	-5.762715490945277	-3.511532382022998	0.6272793872793873	149.284	2	138	1.1982365221743585	0.30922138364243373	-0.5887022276547635	1.6624808812675158	0.8890151290010322	0.5773189548442001	-4.5977902	2.2257745304031777	0.5762230110055448	0.4340548340548341	148-18-5	Sodium diethyldithiocarbamate	CCN(CC)C(=S)[S-].[Na+]	Organic compounds	Organic salts	Organic metal salts	Organic alkali metal salts
1934	-4.69958164331939	-4.71174	5.058233747385769	-7.241238268009035	-2.1830045206232658	0.6148861469914101	341.8350000000001	2	138	0.834234884136923	0.8220764958632415	-1.7074217405527217	3.3508120068330474	0.01215837361786587	1.2903880611368674	-4.7124352	3.1023874982133397	0.821381289646325	0.46673799884326195	149979-41-9	Tepraloxydim	CCC(=NOCC=CCl)C1C(=O)CC(C2CCOCC2)CC1=O	Organic compounds	Organic oxygen compounds	Organooxygen compounds	Carbonyl compounds
2016	-6.329619560904394	-5.0678043	4.022564196989734	-7.337282604832819	-3.3147184078430842	0.49857934180514824	221.25599999999997	2	138	-0.9847245042167475	0.2770907391611477	-1.9923875481451718	2.0301766488445625	-1.2618152243565426	1.0249235306925812	-5.6750817	3.676376106217013	-0.3301866729321228	0.3830237862495927	1563-66-2	Carbofuran	CNC(=O)Oc1cccc2c1OC(C)(C)C2	Organic compounds	Organoheterocyclic compounds	Coumarans
2032	-4.878844436514724	-3.4730315	1.8198126301409951	-4.563106057721238	-2.7432934275802427	0.4277916597256928	164.16	2	138	0.33642290691699833	1.7422358107154232	0.6521612857104844	2.4719739158514797	-1.405812915671218	0.4664360676007424	-3.7174962	2.16320510602627	1.4977711969945262	0.32779165972569274	1571-08-0	Methyl 4-formylbenzoate	COC(=O)c1ccc(C=O)cc1	Organic compounds	Benzenoids	Benzene and substituted derivatives	Benzoic acids and derivatives
2072	-4.4153123023516505	-4.422454	3.1425659151669056	-5.899803590669001	-2.7572376755020955	0.7381102729407054	283.353	2	138	1.0370155127432052	1.0298739534909735	-0.4474757755741454	2.69509013959276	0.007141577958408085	0.8002197048536732	-4.7189984	3.4734462512842987	0.7333293734230346	0.5859363598972271	159138-81-5	Cariporide mesylate	CC(C)c1ccc(C(=O)N=C(N)N)cc1S(C)(=O)=O.CS(=O)(=O)O	Organic compounds	Lipids and lipid-like molecules	Prenol lipids	Monoterpenoids
2075	-5.493038157435144	-5.3022075	3.009927871788644	-6.133786394697403	-3.123858522908759	0.7373661764966112	127.168	2	138	-0.388660316341442	-0.1978296411925949	-1.029408553603701	1.9805193181849432	-0.1908306874949588	0.8241900296134238	-5.2767735	3.0554872919255214	-0.17239562653974036	0.5849852241156588	15922-78-8	Sodium pyrithione	[Na+].[O-]n1ccccc1=S	Organic compounds	Organoheterocyclic compounds	Pyridines and derivatives	Hydropyridines
2089	-3.7990394430739785	-4.131082	2.6883018141240385	-5.791100579932377	-3.1027987658083385	0.4328103536557374	880.9699999999992	2	138	2.145921676397896	1.8138790598513506	0.15386053953949755	2.842162353663536	0.3320426148789024	0.6928621710463866	-4.0882616	2.8839575355512785	1.856699502744869	0.33566749651288025	16090-02-1	4,4'-Bis(2-morpholino-4-anilino-s-triazinyl-6-amino)stilbene-2,2'-disulfonic acid disodium salt	O=S(=O)([O-])c1cc(Nc2nc(Nc3ccccc3)nc(N3CCOCC3)n2)ccc1C=Cc1ccc(Nc2nc(Nc3ccccc3)nc(N3CCOCC3)n2)cc1S(=O)(=O)[O-].[Na+].[Na+]	Organic compounds	Phenylpropanoids and polyketides	Stilbenes	Sulfonated stilbenes
2125	-2.2961334635774007	-3.5381896	3.2603249357345008	-5.537349101182342	-2.2770241654478416	0.9161630036630036	12.011	2	138	1.7834457033927302	0.5413894984255385	-1.4577699342122115	1.8025550015222893	1.2420561860045085	0.8390787518410929	-3.7080607	2.687598097184624	0.37151844066707246	0.7286630036630036	16291-96-6	Charcoal	[C]	Organic compounds
2235	-5.915847029347895	-4.6516523	3.70810174063718	-6.269475307307002	-2.561373566669822	0.7482778654245863	527.8390000000003	2	138	-0.1933455539241597	1.0708491421479638	-0.5469738318832665	3.1611279087539135	-1.2641946932272896	0.9447607507469985	-4.7609076	3.2021089682996062	0.9615938095542133	0.5976605814739689	173584-44-6	Indoxacarb	COC(=O)N(C(=O)N1COC2(C(=O)OC)Cc3cc(Cl)ccc3C2=N1)c1ccc(OC(F)(F)F)cc1	Organic compounds	Organohalogen compounds	Aryl halides	Aryl chlorides
2294	-4.882399077719467	-3.9181402	2.718435697000492	-5.544123032253069	-2.8256873352525766	0.8011111111111111	318.3690000000001	2	138	0.620531695591206	1.5847906010634527	-0.04119225894239569	2.6772434380580963	-0.9642589047610928	0.6966091375742742	-4.2254863	2.3329281546649665	1.2774444871583592	0.6377777777777778	17924-92-4	Zearalenone	CC1CCCC(=O)CCC=CCc2cc(O)cc(O)c2C(=O)O1	Organic compounds	Phenylpropanoids and polyketides	Macrolides and analogues	Zearalenones
2418	-4.502582337734613	-4.6674237	3.0071025073592055	-6.286611635094662	-3.2795091277354564	0.6448962976215478	230.909	2	138	0.8608585227449869	0.6960171220221363	-0.9231707746150621	2.0839317327441433	0.1648413873935608	0.7655278020026607	-4.746806	2.73107606116145	0.6166347246418646	0.5064347591600094	1929-82-4	Nitrapyrin	Clc1cccc(C(Cl)(Cl)Cl)n1	Organic compounds	Organoheterocyclic compounds	Pyridines and derivatives	Halopyridines
2476	-3.1774222977432545	-3.816411	3.3152907186335456	-5.5218892899869845	-2.206598571353439	0.7717817561807332	327.33700000000005	2	138	2.3375728001025915	1.6985840805563743	-0.006894192141138435	3.308396526492407	0.6389887206283276	0.8449743272316661	-3.3185687	2.7113343252230275	2.1964264037984136	0.6128445581131003	203515-86-0	5-Amino-N~1~,N~3~-bis(2,3-dihydroxypropyl)benzene-1,3-dicarboxamide--hydrogen chloride (1/1)	Cl.Nc1cc(C(=O)NCC(O)CO)cc(C(=O)NCC(O)CO)c1	Organic compounds	Benzenoids	Benzene and substituted derivatives	Benzoic acids and derivatives
2502	-3.251945452848238	-4.2592974	3.7950716551419057	-6.641173633015936	-2.84610197787403	0.577021687462864	202.256	2	138	2.053955961135654	1.0466040373775214	-1.3352722190320436	2.459799436109862	1.0073519180624064	0.981792170543095	-3.8682754	2.3973309938080196	1.4376260110188515	0.44702168746286397	206-44-0	Fluoranthene	c1ccc2c(c1)-c1cccc3cccc-2c13	Organic compounds	Benzenoids	Naphthalenes
2512	-3.6751370611750023	-4.4572024	4.507911266611339	-7.265725612030342	-2.757814345419003	0.7821750851770792	483.6740000000003	2	138	2.0094156812475306	1.2273503290483296	-1.581172869607809	2.92673839700353	0.7820653733647926	1.1641407777767159	-4.3038235	3.962709601913795	1.3807292596840233	0.6226814142910033	207736-05-8	CI-1029	Cc1cc(SC2C(=O)CC(CCc3ccc(N)cc3)(C(C)C)OC2=O)c(C(C)(C)C)cc1CO	Organic compounds	Benzenoids	Benzene and substituted derivatives	Phenylpropanes
2537	-5.1831735177101645	-4.689721	3.7294556862095103	-6.406925926111475	-2.6774702399019645	0.784705215419501	214.294	2	138	0.14783649372657598	0.6412888847633726	-1.0759159146747344	2.653539771534776	-0.4934524102272544	0.9494042920585323	-4.97835	3.0704849024756546	0.35265984512670023	0.6213718820861678	21087-64-9	Metribuzin	CSc1nnc(C(C)(C)C)c(=O)n1N	Organic compounds	Organosulfur compounds	Thioethers	Aryl thioethers
2564	-5.755149981136878	-4.615155	2.8014647202083185	-6.023662744735897	-3.2221980245275783	0.5772353431599399	380.4190000000001	2	138	-0.17488778152268414	0.9651069808020993	-0.4434005451217031	2.358064175086615	-1.1399947611051395	0.7145840493315867	-5.1396794	2.792464120650317	0.44058275543876163	0.4387738046984014	214535-77-0	CP-457677	CC(C)(O)c1ccc(CNC(=O)c2cccnc2Oc2ccc(F)cc2)cc1	Organic compounds	Organic oxygen compounds	Organooxygen compounds	Ethers
2571	-4.598310541529127	-4.481026	2.3087109102098777	-5.628179767079026	-3.3194688568691486	0.5794368217322182	238.362	2	138	0.7789264792298305	0.8962108700937202	-0.25094274632006897	2.0577681638898087	-0.11728436889118754	0.588883069837414	-4.5021605	1.988081038920897	0.8750764893689078	0.43070596354483826	21564-17-0	2-(Thiocyanomethylthio)benzothiazole	N#CSCSc1nc2ccccc2s1	Organic compounds	Organoheterocyclic compounds	Benzothiazoles
2580	-4.853584329677452	-4.333141	2.7142946945777746	-5.644899265468103	-2.9306045708903286	0.6894171308805456	197.242	2	138	0.4414150678754227	0.961858538604906	-0.3498998679152284	2.3643948266625463	-0.5204434796103135	0.6916871354516846	-4.562841	2.4760189258374554	0.7321584501781521	0.5417980832614979	2163-68-0	2-Hydroxyatrazine	CCNc1nc(=O)nc(NC(C)C)[nH]1	Organic compounds	Organoheterocyclic compounds	Triazines	Aminotriazines
2583	-3.4806529271572333	-4.497841	2.562608632680348	-5.696580540502595	-3.1339719078222465	0.759033957281767	234.29899999999995	2	138	1.8891175078528377	0.871929553795315	-0.3268101054925235	2.2357985271878245	1.017187954190423	0.6524799181460798	-4.081094	2.643140325256481	1.288676634789827	0.6000595983074081	2164-08-1	Lenacil	O=c1[nH]c2c(c(=O)n1C1CCCCC1)CCC2	Organic compounds	Organoheterocyclic compounds	Diazines	Pyrimidines and pyrimidine derivatives
2641	-5.391687721359809	-4.7374005	4.4730386616610565	-7.69705873706141	-3.224020075400354	0.8328170787703124	618.5870000000002	2	138	0.3997130674279626	1.054000248240353	-1.9056579482736384	2.567380713387418	-0.6542871895910105	1.1767338529233076	-4.912961	5.331770547918669	0.8784397967178752	0.6607102058982484	2234-56-2	4-(2-Chlorophenyl)-3-[3-[4-(2-chlorophenyl)benzo[f]quinolin-3(4H)-ylidene]-1-propenyl]-benzo[f]quinolinium perchlorate	Clc1ccccc1N1C(=CC=Cc2ccc3c4ccccc4ccc3[n+]2-c2ccccc2Cl)C=Cc2c1ccc1ccccc21.[O-][Cl+3]([O-])([O-])[O-]	Organic compounds	Organoheterocyclic compounds	Quinolines and derivatives	Phenylquinolines
2682	-4.849101805523132	-4.88139	1.9706132052684064	-5.725967228251141	-3.755354022982735	0.4928008928429451	311.85300000000007	2	138	0.6448481207610168	0.6125598165931643	-0.23201730196699272	1.7385959033014138	0.03228828923394822	0.5024813905190313	-4.883653	2.0179564755719293	0.6102967699022015	0.3652146859463933	23184-66-9	Butachlor	CCCCOCN(C(=O)CCl)c1c(CC)cccc1CC	Organic compounds	Benzenoids	Benzene and substituted derivatives	Anilides
2757	-4.754110540462346	-3.749841	2.6663492812496976	-5.510310775523393	-2.843961494273695	0.4691698595146871	143.18599999999998	2	138	0.40179001647611995	1.4060595981598816	-0.35441021858492694	2.3119390626647705	-1.0042695656546066	0.7008586174748654	-4.248358	2.7040270220935594	0.9075427878178116	0.37261813537675603	2439-35-2	2-(Dimethylamino)ethyl acrylate	C=CC(=O)OCCN(C)C	Organic compounds	Organic acids and derivatives	Carboxylic acids and derivatives	Acrylic acids and derivatives
2759	-3.974620964063888	-4.556039	2.606574542861968	-5.887996216142948	-3.2814216732809802	0.6201653283718501	225.251	2	138	1.3780457636383463	0.796627868186721	-0.5353294884407138	2.071245054421254	0.5814178924424596	0.6645045646131796	-4.262493	2.738637249092994	1.0901736062448617	0.47084579607359445	2440-22-4	2-(2H-Benzotriazol-2-yl)-4-methylphenol	Cc1ccc(O)c(-n2nc3ccccc3n2)c1	Organic compounds	Organoheterocyclic compounds	Azoles	Triazoles
2795	-4.783738172170701	-4.5760813	4.668075841354133	-7.343272375571032	-2.6751965342168993	0.7863983903420524	393.5120000000003	2	138	0.8112198083727182	1.0188767193091668	-1.7483143950276123	2.9197614463265205	-0.2076568962307599	1.1946999516883954	-4.7814803	3.603860185435492	0.8134776686549734	0.6263983903420524	249296-43-3	CJ-013610	CS(=O)(=O)O.Cc1nccn1-c1ccc(Sc2cccc(C3(C(N)=O)CCOCC3)c2)cc1	Organic compounds	Organoheterocyclic compounds	Azoles	Imidazoles
2819	-4.780109365152007	-4.4077168	2.5966644940926775	-5.673870506939758	-3.07720601284708	0.6039767989405014	410.45000000000016	2	138	0.8331508948499612	1.205543513390256	-0.060610246937789686	2.5360542471548877	-0.372392614053374	0.6619122784090671	-4.5616827	1.8697812169092427	1.051577555487225	0.4283641863278887	25155-23-1	Trixylyl phosphate	Cc1cc(C)cc(OP(=O)(Oc2cc(C)cc(C)c2)Oc2cc(C)cc(C)c2)c1	Organic compounds	Organic acids and derivatives	Organic phosphoric acids and derivatives	Phosphate esters
2821	-4.200276230950534	-4.203	3.7808584131656287	-6.886236248028865	-3.1053778348632366	0.5151515151515151	326.502	2	138	1.313609614955516	1.3108857763572705	-1.3723504021228154	2.408508011042813	0.0027238377140168524	1.0314647823916274	-4.2005763	3.6558935516518773	1.313309544711466	0.4121212121212121	25155-30-0	Sodium dodecylbenzenesulfonate	CCCCCCCCCCCCOS(=O)(=O)c1ccccc1.[Na]	Organic compounds	Benzenoids	Benzene and substituted derivatives	Benzenesulfonic acids and derivatives
2829	-2.7898578205708184	-3.2821097	2.721635623150906	-4.691966740982734	-1.970331117831828	0.6897142857142857	134.17499999999998	2	138	2.3378137833882544	1.845561878580188	0.4357048629763393	3.157340486127245	0.4922519168254218	0.6934970362724935	-3.1337233	2.102260456687876	1.993948354848774	0.5457142857142857	25265-71-8	Dipropylene glycol	CCC(O)OC(O)CC	Organic compounds	Organic oxygen compounds	Organooxygen compounds	Ethers
2865	-3.4312578632687463	-3.604157	2.079977680482842	-4.8536823352403875	-2.7737046547575455	0.5143262867400799	148.20499999999998	2	138	1.739604992437853	1.566705870094944	0.31718052046621176	2.397158200949054	0.17289910770903694	0.533357925544215	-3.7174249	2.2213969110892906	1.4534379979634118	0.3989416713554645	2550-26-7	Benzylacetone	CC(=O)CCc1ccccc1	Organic compounds	Benzenoids	Benzene and substituted derivatives
2877	-4.249499937631043	-4.423785	3.1429375830461233	-6.1764562064207835	-3.0335186233746603	0.5730451605451605	188.271	2	138	1.0252834917328624	0.8509982352330733	-0.901672777056878	2.2412648059892453	0.17428527202471855	0.8004137533296887	-4.393819	2.498817026771271	0.8809645775076146	0.44179516054516055	25606-41-1	Propamocarb hydrochloride	CCCOC(=O)NCCCN(C)C.Cl	Organic compounds	Organic acids and derivatives	Carboxylic acids and derivatives	Amino acids, peptides, and analogues
2881	-3.983059928571756	-5.2871814	5.3764123372708905	-8.852579294054305	-3.4761669567834144	0.8074036829045317	641.7000000000004	2	138	1.8242721107194348	0.5201506499188975	-3.0452472547631144	2.331165082507776	1.3041214488391328	1.415652497007707	-4.363395	3.4725474552021125	1.4439368156972585	0.6374036829045318	25637-99-4	Hexabromocyclododecane	BrC1(Br)CCCCCCCCCC(Br)(Br)C1(Br)Br	Organic compounds	Organohalogen compounds	Organobromides
2921	-3.1368364500902137	-3.4741495	2.3363581821037713	-5.019932186661851	-2.68357400455808	0.7726424287856071	128.067	2	138	1.970600786100798	1.6332877660732428	0.0875050495291606	2.423863231632932	0.33731301547069936	0.6146151290517892	-3.3392527	2.2924106387984047	1.7681845210624194	0.5526424287856072	2624-17-1	Sodium cyanurate	O=c1[n-]c(=O)[nH]c(=O)[nH]1.[Na+]	Organic compounds	Organoheterocyclic compounds	Triazines	Triazinones
2943	-4.479950621765567	-4.1709723	2.6002890832401353	-5.490937285823869	-2.890648202583734	0.8278424342710057	160.26	2	138	0.7248745166394498	1.033852794523416	-0.2861121474188528	2.3141769358212825	-0.3089782745060452	0.6630607779975793	-4.233942	2.3232117751588457	0.9708831147492162	0.6604954954954956	26472-00-4	Methylcyclopentadiene dimer	CC1=CC2C3CC(C=C3C)C2C1	Organic compounds	Hydrocarbons	Unsaturated hydrocarbons	Branched unsaturated hydrocarbons
2969	-4.546105973807062	-4.164451	3.7448619816174555	-6.371994184387368	-2.627132202769913	0.6878207223744981	604.705	2	138	1.2354375857752844	1.617092428153338	-0.5904506248050218	3.154411356812434	-0.38165485152312684	0.9577385702770639	-4.5437346	2.480578098619428	1.2378090032500617	0.5314140050982156	26741-53-7	Bis(2,4-di-tert-butylphenyl) pentaerythritol diphosphite	CC(C)(C)c1ccc(OP2OCC3(CO2)COP(Oc2ccc(C(C)(C)C)cc2C(C)(C)C)OC3)c(C(C)(C)C)c1	Organic compounds	Benzenoids	Benzene and substituted derivatives	Phenylpropanes
3024	-3.5193540374051318	-3.9901097	1.9083246538387009	-4.85616015945722	-2.947835505618519	0.6395787545787546	172.268	2	138	1.7168505742616236	1.2460949190843247	0.3800444522095355	2.2883691060482363	0.47075564467799813	0.48579825541422933	-3.814973	2.3515946359570044	1.4212314852222414	0.5088095238095238	27253-32-3	Manganese neodecanoate	CC(C)(C)CC(C)(C)CC(=O)[O-].CC(C)(C)CC(C)(C)CC(=O)[O-].[Mn+2]	Organic compounds	Lipids and lipid-like molecules	Fatty Acyls	Fatty acids and conjugates
3167	-3.634716509992807	-3.5114355	1.6885952014198766	-4.316598538021867	-2.6280033366019904	0.1192370607864948	368.6460000000002	2	138	1.9318930159518517	2.0551740137904035	1.2500109879227916	2.9386061893426683	-0.12328100126477981	0.4301294318256596	-3.5271432	1.8096606292621091	2.039466302130946	0.06629588431590656	29806-73-3	2-Ethylhexyl hexadecanoate	CCCCCCCCCCCCCCCC(=O)OCC(CC)CCCC	Organic compounds	Lipids and lipid-like molecules	Fatty Acyls	Fatty acid esters
3238	-3.8500411947605566	-4.450687	2.519201562338508	-5.67146620244659	-3.152264640108082	0.5294117647058824	234.412	2	138	1.5199386455222983	0.9192929169229355	-0.3014863621637349	2.2177152001747733	0.6006457368495508	0.6420294432581334	-4.2017846	2.4966324628613	1.1681952064075007	0.41764705882352937	3069-40-7	Trimethoxycaprylylsilane	CCCCCCCC[Si](OC)(OC)OC	Organic compounds	Organometallic compounds	Organometalloid compounds	Organosilicon compounds
3276	-3.230396767831232	-3.649153	1.7060046706292877	-4.700614805643215	-2.9946101350139274	0.29714285714285715	356.5470000000002	2	138	2.321720018797737	1.9029637927566903	0.851501980985754	2.557506651615042	0.4187562263246516	0.43951694243577716	-3.6047187	1.8595994083396983	1.9473981129003908	0.2257142857142857	31335-74-7	Neopentyl glycol dicaprylate	CCCCCCCC(=O)OCC(C)(C)COC(=O)CCCCCCC	Organic compounds	Lipids and lipid-like molecules	Fatty Acyls	Fatty acid esters
3313	-4.741495471440632	-4.333186	3.9857426230166655	-6.592029916318516	-2.606287293301851	0.751152445607816	386.4800000000001	2	138	0.8456315530378316	1.253940877228858	-1.0049028918400529	2.9808397311766126	-0.4083093218434639	1.0157855095524082	-4.6337147	2.7249211974717054	0.9534123621090818	0.5976640735147927	319460-85-0	Axitinib	CNC(=O)c1ccccc1Sc1ccc2c(C=Cc3ccccn3)[nH]nc2c1	Organic compounds	Organosulfur compounds	Thioethers	Aryl thioethers
3392	-4.727333601747723	-5.5180883	3.7541941735611934	-7.416904998560202	-3.662710824999009	0.5055807126081047	289.545	2	138	0.7343824679839093	-0.05637225951359198	-1.9551889288285695	1.799005244732624	0.7907547390115539	0.9574210417402276	-4.742797	2.6974882316127005	0.7189191660130709	0.3843595578985779	3380-34-5	Triclosan	Oc1cc(Cl)ccc1Oc1ccc(Cl)cc1Cl	Organic compounds	Benzenoids	Benzene and substituted derivatives	Diphenylethers
3450	-4.909074411232231	-4.4191628	3.2012998526894463	-6.354933351625267	-3.1536334989358203	0.761374945808908	488.6700000000004	2	138	0.7799412667884187	1.269852928165667	-0.6659176736046171	2.535382179084829	-0.48991166098809025	0.8217735531614097	-4.8519545	2.8447898868445143	0.8370612123988078	0.578616352201258	351197-46-1	2-[2-(Dimethylamino)ethoxy]ethyl ({5-[({2-[2-(dimethylamino)ethoxy]ethoxy}carbonyl)amino]-1,3,3-trimethylcyclohexyl}methyl)carbamate	CN(C)CCOCCOC(=O)NCC1(C)CC(NC(=O)OCCOCCN(C)C)CC(C)(C)C1	Organic compounds	Organic acids and derivatives	Carboxylic acids and derivatives	Amino acids, peptides, and analogues
3495	-3.967363147958424	-3.3909433	2.627882207977583	-4.990474338809076	-2.3625921308314926	0.593233082706767	122.12	2	138	1.1194236476682002	1.6958435008962967	0.09631245681754848	2.7241946647951316	-0.5764198591553233	0.6753628659067463	-3.3858535	2.6722681025118478	1.700933262043306	0.46691729323308273	3586-55-8	1,2-Bis[hydroxymethoxy]ethane	OCOCCOCO	Organic compounds	Organic oxygen compounds	Organooxygen compounds	Ethers
3505	-4.987228091735236	-4.3476973	2.7147284789539685	-5.764549911871293	-3.0498214329173243	0.5278054353054353	525.6270000000003	2	138	0.7334495738915291	1.3729804090261124	-0.04387224624452747	2.670856232709441	-0.6395308337396308	0.691564556846112	-4.4879932	3.2033145209787386	1.232684441128113	0.40558321308321305	36196-44-8	Propanoic acid, 3-mercapto-, (2,4,6-trioxo-1,3,5-triazine-1,3,5(2H,4H,6H)-triyl)tri-2,1-ethanediyl ester	O=C(CCS)OCCn1c(=O)n(CCOC(=O)CCS)c(=O)n(CCOC(=O)CCS)c1=O	Organic compounds	Organic acids and derivatives	Carboxylic acids and derivatives	Tricarboxylic acids and derivatives
3531	-4.720633406012074	-4.518646	2.827865437549124	-5.866927620144772	-3.0390621825956483	0.7542540181691125	330.17100000000005	2	138	0.7981055190834808	1.000093156837638	-0.3481886950492175	2.4796767424999064	-0.20198764261485724	0.7203297267426949	-4.7190084	2.5400232089194983	0.7997304734418141	0.599537037037037	36734-19-7	Iprodione	CC(C)NC(=O)n1cc(O)n(-c2cc(Cl)cc(Cl)c2)c1=O	Organic compounds	Organoheterocyclic compounds	Azoles	Imidazoles
3545	-3.214731425556149	-3.652758	2.7497305039184043	-5.216262117838011	-2.4665316139196065	0.3862199565798358	440.4590000000002	2	138	2.429174062895734	1.9911475976222162	0.42764337061387225	3.1773738745322766	0.4380264575157504	0.7009190442601793	-3.4453666	2.38663578357568	2.198538853656153	0.2831896535495328	36968-27-1	2-Naphthalenecarboxamide, 4-[[4-(aminocarbonyl)phenyl]azo]-3-hydroxy-N-(2-methoxyphenyl)-	COc1ccccc1NC(=O)c1cc2ccccc2c(N=Nc2ccc(C(N)=O)cc2)c1O	Organic compounds	Benzenoids	Naphthalenes	Naphthalenecarboxylic acids and derivatives
3552	-3.976241896132312	-4.60729	3.1033834339704947	-6.3914715522023835	-3.288088118231889	0.7900431235431237	131.16	2	138	1.141559511865016	0.5105116146619474	-1.273670144205056	1.829713289765439	0.6310478949748659	0.7916840199548386	-4.318434	3.044421285916272	0.7993676475731679	0.6203461538461539	3715-92-2	N-Nitrosoethylenethiourea	O=NN1CCNC1=S	Organic compounds	Organoheterocyclic compounds	Azolidines	Imidazolidines
3575	-4.515884480225036	-4.118412	2.8122048839542866	-5.566613439531543	-2.7544085555772564	0.4401045751633987	214.036	2	138	0.8146023458645099	1.2120748005097812	-0.2361266134419967	2.5760782705122898	-0.3974724624027708	0.7167246321219211	-4.477134	2.5192360197564385	0.8533525887813016	0.3067712418300654	375-22-4	Perfluorobutanoic acid	O=C(O)C(F)(F)C(F)(F)C(F)(F)F	Organic compounds	Organohalogen compounds	Alkyl halides	Alkyl fluorides
3600	-4.718500079396126	-4.2072678	2.651932760374073	-5.395718892023214	-2.743786131649141	0.5573626373626375	96.032	2	138	0.2639158943486327	0.7751482332587764	-0.41330291827845533	2.2386298420956177	-0.5112323181656571	0.6751855026072537	-4.6059475	3.706390729738547	0.37646849504955626	0.4373626373626374	381-73-7	Acetic acid, difluoro-	O=C(O)C(F)F	Organic compounds	Organic acids and derivatives	Carboxylic acids and derivatives	Alpha-halocarboxylic acids and derivatives
3634	-3.780635775149384	-4.696454	3.8734367429795777	-7.093672799810522	-3.220236056830944	0.6059943410886807	315.8040000000001	2	138	1.718781851368129	0.8029635751420797	-1.5942551732930088	2.279181569686569	0.9158182730073543	0.998793404395686	-4.3874226	2.6819170064572164	1.1119950696523244	0.46433519645081267	3896-11-5	Bumetrizole	Cc1cc(-n2nc3ccc(Cl)cc3n2)c(O)c(C(C)(C)C)c1	Organic compounds	Organoheterocyclic compounds	Azoles	Triazoles
3661	-4.922901873329215	-4.5081267	2.7003877349380043	-5.901092812370274	-3.20070507743227	0.3610582010582011	349.43000000000006	2	138	0.6204583148825277	1.0352334289516192	-0.3577326241585321	2.3426551107794724	-0.41477513764195884	0.6881850216268133	-4.8533664	2.7270126278184725	0.6899938029040309	0.27534391534391534	39515-41-8	Fenpropathrin	CC1(C)C(C(=O)OC(C#N)c2cccc(Oc3ccccc3)c2)C1(C)C	Organic compounds	Benzenoids	Benzene and substituted derivatives	Diphenylethers
3677	-3.821061343437028	-3.847158	2.404832014435314	-5.125771101628027	-2.720939087192713	0.6862731412731413	246.244	2	138	1.5703043138092212	1.5442077140832267	0.26559455561822193	2.670426570053536	0.026096611732649766	0.6123196440367467	-3.820799	1.9988980789863429	1.5705665450652597	0.5426833976833978	40306-75-0	Benzenesulfonic acid, 3-(acetylamino)-5-amino-4-hydroxy-	CC(=O)Nc1cc(S(=O)(=O)O)cc(N)c1O	Organic compounds	Benzenoids	Benzene and substituted derivatives	Anilides
3685	-4.190374111540606	-4.3181906	2.6998492720719818	-5.766805553799066	-3.066956281727084	0.623688566615396	699.9330000000001	2	138	1.6546823582980639	1.5268659037953773	0.07825091603960438	2.778100188111586	0.12781646310538974	0.6873350888883316	-4.252998	2.5804400534852436	1.592058596675913	0.49479967772650707	40601-76-1	Cyanox CY 1790	Cc1cc(C(C)(C)C)c(O)c(C)c1Cn1c(=O)n(Cc2c(C)cc(C(C)(C)C)c(O)c2C)c(=O)n(Cc2c(C)cc(C(C)(C)C)c(O)c2C)c1=O	Organic compounds	Benzenoids	Benzene and substituted derivatives	Xylenes
3702	-6.914352261270266	-6.018175	3.3149779768159395	-7.0955908106287895	-3.78061283381285	0.6911865999370926	373.63600000000014	2	138	-1.3419035472236558	-0.44572640845187306	-1.5231420965821794	1.7918358802337602	-0.8961771361481956	0.8795632561463252	-5.4712996	3.3456171756216597	0.10114907479400319	0.5457320544825472	41198-08-7	Profenofos	CCCSP(=O)(OCC)Oc1ccc(Br)cc1Cl	Organic compounds	Benzenoids	Benzene and substituted derivatives	Phenoxy compounds
3774	-4.658390773371365	-4.86831	2.4087930391762273	-5.892389410017619	-3.4835963708413913	0.514530303030303	293.754	2	138	0.8095930156653642	0.5996738185046168	-0.42440562098088935	1.984387418195338	0.20991920129904518	0.6144867157284569	-4.861744	2.4968665377400434	0.6062398650828487	0.37458624708624705	43121-43-3	Triadimefon	CC(C)(C)C(=O)C(Oc1ccc(Cl)cc1)n1cncn1	Organic compounds	Benzenoids	Phenol ethers
3826	-5.959564137720048	-4.603374	3.7338264622752613	-6.560823908616333	-2.826997446341072	0.7228571428571429	122.258	2	138	-0.8722868507654551	0.48390327327272586	-1.4735466216617403	2.260279840613521	-1.3561901333560344	0.9510449082176968	-5.130637	2.8946956350705677	-0.04335986867485199	0.5728571428571428	4532-64-3	2,3-Butanedithiol	CC(S)C(C)S	Organic compounds	Organosulfur compounds	Thiols	Alkylthiols
3867	-4.636056680695763	-4.632265	3.1114582612847355	-5.980971796393685	-2.869513535108949	0.7409037745879851	331.44100000000003	2	138	0.8843495499185958	0.8881411256088235	-0.460565565779326	2.6508926955054095	-0.003791589753380009	0.7929545087626557	-4.6375613	3.02199569257874	0.8828449200520089	0.590903774587985	473798-59-3	Fenpyrazamine	C=CCSC(=O)n1c(N)c(-c2ccccc2C)c(=O)n1C(C)C	Organic compounds	Organoheterocyclic compounds	Azoles	Pyrazoles
3884	-3.403203570572842	-3.6685193	2.3875427793566306	-5.203511225335504	-2.815968445978873	0.5165861344537814	192.21400000000003	2	138	1.8805814459611256	1.6152657627476195	0.08027379119846366	2.4678165705550943	0.26531568792630367	0.6218118840089536	-3.4788146	2.042133761328731	1.8049704148812846	0.40482142857142855	48145-04-6	2-Phenoxyethyl acrylate	C=CC(=O)OCCOc1ccccc1	Organic compounds	Benzenoids	Phenol ethers
3924	-6.269959188227593	-4.4220247	6.258665097604309	-9.464804274640496	-3.2061391770361873	0.6826094525427596	272.388	2	138	-0.8347712173237677	1.0131632315634713	-4.029616303736671	2.2290487938676375	-1.847934461359917	1.750635297319385	-6.2128744	5.45306936633961	-0.7776864269746127	0.5294179631810574	50-28-2	17beta-Estradiol	CC12CCC3c4ccc(O)cc4CCC3C1CCC2O	Organic compounds	Lipids and lipid-like molecules	Steroids and steroid derivatives	Estrane steroids
3927	-6.356155661611317	-3.839752	2.122932337652779	-4.9556254150396954	-2.8326930773869163	0.6099164703362604	252.316	2	138	-0.9542108705016377	1.5621928246134706	0.44631937606998395	2.569251713722763	-2.516403702764271	0.5406922977646669	-3.9476469	2.3419395551617885	1.4542979268981666	0.4762364849321371	50-32-8	Benzo(a)pyrene	c1ccc2c(c1)cc1ccc3cccc4ccc2c1c34	Organic compounds	Benzenoids	Pyrenes	Benzopyrenes
4044	-3.6420807541333264	-3.5999036	2.704724538372584	-5.196712029768048	-2.4919874913954643	0.7414615939615941	610.5650000000004	2	138	2.1436511510659217	2.1858283032473396	0.5890198754311998	3.293744413803784	-0.04217717060671511	0.6918557155489967	-3.6019633	2.4935820275979115	2.1837686421979323	0.5803108003108003	520-26-3	Hesperidin	COc1ccc(C2CC(=O)c3c(O)cc(OC4OC(COC5OC(C)C(O)C(O)C5O)C(O)C(O)C4O)cc3O2)cc1O	Organic compounds	Phenylpropanoids and polyketides	Flavonoids	Flavonoid glycosides
4056	-5.037520248354425	-4.603489	4.037902231785683	-6.712373977001318	-2.6744717452156355	0.6710125140953199	235.308	2	138	0.33411644421383613	0.7681477699094089	-1.3407372844330576	2.6971649473526256	-0.4340313262352842	1.0286146054712595	-5.0024824	3.210295693291597	0.36915428631662184	0.5313898725858859	5234-68-4	Carboxin	CC1=C(C(=O)Nc2ccccc2)SCCO1	Organic compounds	Benzenoids	Benzene and substituted derivatives	Anilides
4088	-4.03723613365433	-3.9563925	3.277360868315849	-5.829726935277608	-2.5523660669617594	0.5	247.669	2	138	1.3566355169707722	1.4374791209538602	-0.43585528465250584	2.841505583663343	-0.0808436070277434	0.8357043371953098	-4.036474	3.1489127070139022	1.3573974109441995	0.4	5283-66-9	Trichloro(octyl)silane	CCCCCCCC[Si](Cl)(Cl)Cl	Organic compounds	Organometallic compounds	Organometalloid compounds	Organosilicon compounds
4248	-5.0598991834210905	-4.7334113	2.7709753864178723	-6.0517456577241235	-3.280770271306251	0.5571460247070004	256.472	2	138	0.349140775074469	0.675628653177505	-0.6427056992285641	2.128269687189308	-0.326487871317819	0.7057971255034982	-4.7274594	2.4013229478152756	0.6815805451043981	0.42330291330291325	55335-06-3	Triclopyr	O=C(O)COc1nc(Cl)c(Cl)cc1Cl	Organic compounds	Organoheterocyclic compounds	Pyridines and derivatives	Halopyridines
4309	-4.016040772505675	-4.2557096	4.287420979750708	-6.8756568191144005	-2.588235839363693	0.6560268979386628	90.553	2	138	0.940862070458741	0.7011931832743629	-1.9187539761499848	2.368667003600723	0.2396688756266494	1.102675314597441	-4.0155	3.1560628627917144	0.941402780159983	0.5148504273504274	563-47-3	3-Chloro-2-methylpropene	C=C(C)CCl	Organic compounds	Organohalogen compounds	Organochlorides
4314	-6.828069930937393	-6.058357	3.5535435698039377	-7.379396412727994	-3.825852842924056	0.5337724999015322	291.2650000000001	2	138	-1.363781630381494	-0.5940684526940593	-1.915108112172095	1.6384354576318427	-0.7697131690050201	0.9195369185599862	-6.6809688	3.2928376775506285	-1.2166804517053371	0.41377249990153214	56-38-2	Parathion	CCOP(=S)(OCC)Oc1ccc([N+](=O)[O-])cc1	Organic compounds	Organic acids and derivatives	Organic thiophosphoric acids and derivatives	Thiophosphoric acid esters
6865	-3.328162057095828	-3.7888231	2.7455114352004815	-5.522087906590465	-2.7765764713899834	0.6248418248418248	156.269	2	138	1.865710775918684	1.405049692495967	-0.32821507357595303	2.4172963616245284	0.4606610706507541	0.711333818582492	-3.7180967	3.110636129366698	1.4757761046515392	0.470995670995671	89-78-1	dl-Menthol	CC1CCC(C(C)C)C(O)C1	Organic compounds	Lipids and lipid-like molecules	Prenol lipids	Monoterpenoids
4351	-4.690633235909105	-5.095452	3.346288397103993	-6.5893706025036485	-3.2430822053996553	0.7665217391304348	118.20099999999998	2	138	0.38198791485478484	-0.02283069580620334	-1.5167494517397588	1.8295389453642343	0.4048185959085222	0.852024841950434	-5.059007	3.1716725589641057	0.013613969976484598	0.6065217391304347	57124-87-5	Tetrahydro-2-methyl-3-furanthiol	CC1OCCC1S	Organic compounds	Organoheterocyclic compounds	Tetrahydrofurans
4365	-3.6542519443442383	-3.8795588	2.640581386910316	-5.3849841985442835	-2.7444028116339676	0.634418477500731	652.7140000000004	2	138	2.1604709835923397	1.9351641261067911	0.4297387293922944	3.0703201163026104	0.2253068573067627	0.6732105178172567	-3.7423265	2.0456064527698348	2.072396429841425	0.504418477500731	573-58-0	C.I. Direct Red 28	Nc1c(N=Nc2ccc(-c3ccc(N=Nc4cc(S(=O)(=O)[O-])c5ccccc5c4N)cc3)cc2)cc(S(=O)(=O)[O-])c2ccccc12.[Na+].[Na+]	Organic compounds	Benzenoids	Benzene and substituted derivatives	Biphenyls and derivatives
4367	-4.671448159005455	-3.8065517	3.838806062323078	-6.0193863215840855	-2.1805802592610073	0.6633094384707288	252.273	2	138	0.7304226128023094	1.5953190845479797	-0.6175155497763213	3.221290512546757	-0.8648964641354597	0.97950467824169	-4.4348984	2.9027428805166475	0.9669724100247588	0.49349377026796387	57-41-0	5,5-Diphenylhydantoin	O=C1NC(=O)C(c2ccccc2)(c2ccccc2)N1	Organic compounds	Organoheterocyclic compounds	Azolidines	Imidazolidines
4403	-4.8960510381381415	-5.109086	2.9702325711697712	-6.009929061914352	-3.039696490744581	0.6797101449275362	273.409	2	138	0.5407617683116741	0.3277267804234637	-0.5731162554645368	2.3971163157052344	0.21303499854398744	0.8014579064169854	-4.8979115	2.5613020624264613	0.5389012682941658	0.5213768115942029	58190-57-1	5-ethyl-2,8-dimethyl-5-[(propan-2-ylideneamino)oxy]-4,6-dioxa-3,7-diaza-5-silanona-2,7-diene	CC[Si](ON=C(C)C)(ON=C(C)C)ON=C(C)C	Organic compounds	Organometallic compounds	Organometalloid compounds	Organosilicon compounds
4414	-4.177015093723512	-4.4759054	2.839647867720056	-5.758044820375922	-2.9183969526558657	0.7487893707058791	174.159	2	138	1.0639308286500817	0.7650404974492211	-0.5170988980023277	2.322548969717728	0.29889032467248366	0.7229105181507902	-4.3798738	2.9266599952075794	0.8610721747177148	0.5958481942352909	584-84-9	Toluene 2,4-diisocyanate	Cc1ccc(N=C=O)cc1N=C=O	Organic compounds	Benzenoids	Benzene and substituted derivatives	Toluenes
4435	-4.384939616622043	-4.838602	3.8117558339943356	-7.405739975582036	-3.5939841415877005	0.5591111111111111	231.893	2	138	0.9803480224546804	0.5266855612682524	-2.040452336505312	1.7713034974890234	0.4536624494179957	1.0103325130192913	-4.385942	2.41749282921593	0.9793456426813442	0.407749766573296	58-90-2	2,3,4,6-Tetrachlorophenol	Oc1c(Cl)cc(Cl)c(Cl)c1Cl	Organic compounds	Benzenoids	Phenols	Halophenols
4444	-4.851873976880871	-4.6898737	2.7928477331857433	-5.825809061106109	-3.0329613279203658	0.7683927753889244	216.668	2	138	0.4839207976155262	0.6459210814240923	-0.49001428660971214	2.3028334465760314	-0.1620002815073356	0.7148501865599619	-4.749571	3.0507675191530357	0.58622394189789	0.6074171656328267	5902-51-2	Terbacil	Cc1[nH]c(=O)n(C(C)(C)C)c(=O)c1Cl	Organic compounds	Organoheterocyclic compounds	Diazines	Pyrimidines and pyrimidine derivatives
4459	-4.13341435745381	-3.3562183	2.0362193461062623	-4.395522214622814	-2.359302868516552	0.5367965367965367	100.161	2	138	0.8672842943981068	1.6444803258901124	0.6051764372291023	2.6413957833353647	-0.7771960194411145	0.5191235130799774	-3.4269745	2.014079114073751	1.573724127852021	0.42770562770562764	591-78-6	2-Hexanone	CCCCC(C)=O	Organic compounds	Organic oxygen compounds	Organooxygen compounds	Carbonyl compounds
4477	-3.693040171837034	-3.819669	2.6275564611606153	-5.674099843661347	-3.0465433825007318	0.5182344993550427	164.204	2	138	1.5223435604638589	1.395714732740949	-0.45871611136045454	2.1688403498001607	0.12662883641797107	0.714814209503065	-3.7196066	2.5097776497763986	1.4957771006177276	0.3623016564952049	5932-68-3	(E)-Isoeugenol	CC=Cc1ccc(O)c(OC)c1	Organic compounds	Benzenoids	Phenols	Methoxyphenols
4506	-4.867403384871884	-4.2836437	5.093004091052351	-7.343167236936902	-2.2501631458845512	0.7116824390080204	198.138	2	138	0.42956439004917013	1.0133240595714228	-2.0461994620158483	3.0468046290365027	-0.5837596623377044	1.305969571535014	-4.817554	3.360073097349111	0.4794137768231688	0.5672379945635759	59-87-0	Nitrofurazone	NC(=O)NN=Cc1ccc([N+](=O)[O-])o1	Organic compounds	Organoheterocyclic compounds	Furans	Nitrofurans
4531	-2.483359798757418	-3.433381	2.2405018589941315	-4.601873177609874	-2.3613713186157423	0.6162184873949579	74.123	2	138	2.386593189561857	1.436571904916396	0.2680798107094009	2.508581669703532	0.9500212818700233	0.5707708459648375	-3.2535892	2.157874463685663	1.6163638294360714	0.48288515406162463	60-29-7	Diethyl ether	CCOCC	Organic compounds	Organic oxygen compounds	Organooxygen compounds	Ethers
4542	-4.216690336917444	-3.7235477	2.6534419145283503	-5.78390915430842	-3.1304672397800695	0.7162420200402215	286.718	2	138	1.2407646216561288	1.7339072627514847	-0.326454195734847	2.3269877187935033	-0.49314263985018325	0.7366390331621877	-3.8653991	2.9030561654112694	1.592055837748645	0.5715611689763918	604-75-1	Oxazepam	O=C1N=C(c2ccccc2)c2cc(Cl)ccc2NC1O	Organic compounds	Organoheterocyclic compounds	Benzodiazepines	1,4-benzodiazepines
4607	-4.40688734662185	-4.224046	2.4332829088805568	-5.681694618340277	-3.2484117094597202	0.5765838136020692	406.5690000000001	2	138	1.2022469149349833	1.3850880277981408	-0.07256035678344425	2.3607225520971125	-0.18284111630568756	0.623681296236687	-4.3252625	2.4330565493426923	1.2838717274413087	0.4455493308434485	61788-44-1	Styrenated phenol	CC(c1ccccc1)c1cc(C(C)c2ccccc2)c(O)c(C(C)c2ccccc2)c1	Organic compounds	Phenylpropanoids and polyketides	Diarylheptanoids	Linear diarylheptanoids
4665	-3.679624316995493	-3.540751	2.135371993513282	-4.9542547723878725	-2.8188827788745905	0.5776190476190476	118.179	2	138	1.3929159937766085	1.5317893215834937	0.11828553838422888	2.253657531897511	-0.1388733366182957	0.5618520754391173	-3.934057	2.3206641390481555	1.1384833230317748	0.44761904761904764	622-97-9	4-Methylstyrene	C=Cc1ccc(C)cc1	Organic compounds	Benzenoids	Benzene and substituted derivatives	Styrenes
4682	-4.653022509783526	-4.706913	2.2509042136000197	-5.593196480437745	-3.3422922668377257	0.515266106442577	93.129	2	138	0.31606242983183214	0.2621719504599937	-0.6241115408223876	1.626792672777632	0.05389048460124002	0.5780663337388285	-4.583411	2.3586416739603098	0.38567372481794104	0.3976190476190476	62-53-3	Aniline	Nc1ccccc1	Organic compounds	Benzenoids	Benzene and substituted derivatives	Aniline and substituted anilines
4691	-3.976498063883961	-4.033302	2.0813921517057237	-5.136978464753846	-3.0555863130481224	0.27732653342160984	222.284	2	138	1.3704101394277666	1.3136063656541395	0.20992973855788155	2.291321890263605	0.05680376640778695	0.5299952782267063	-3.8412375	2.1340855947011934	1.5056706499280692	0.18392402376910016	6259-76-3	Hexyl salicylate	CCCCCCOC(=O)c1ccccc1O	Organic compounds	Benzenoids	Benzene and substituted derivatives	Benzoic acids and derivatives
4705	-2.808692476099402	-3.1088274	1.7926360664415393	-4.040802421767808	-2.2481663553262683	0.2949543574383112	374.562	2	138	2.7648312392051038	2.464696365762351	1.532721293536698	3.3253573599782373	0.30013487642440184	0.45672356743088377	-2.9673958	1.7467656372474085	2.6061279138262403	0.17456140350877192	6284-43-1	Octadecanoic acid, 12-hydroxy-, 2,3-dihydroxypropyl ester	CCCCCCC(O)CCCCCCCCCCC(=O)OCC(O)CO	Organic compounds	Lipids and lipid-like molecules	Fatty Acyls	Fatty alcohols
4732	-3.552007785164961	-3.4569185	1.5147038382290332	-4.289800842124598	-2.775097003895565	0.0	224.43199999999996	2	138	1.799076994480711	1.8941663031072764	1.061283937521074	2.5759877757501073	-0.09508930715287622	0.38562212308945243	-3.5388613	1.7401989732800676	1.8122235225978998	0.0	629-73-2	1-Hexadecene	C=CCCCCCCCCCCCCCC	Organic compounds	Hydrocarbons	Unsaturated hydrocarbons	Unsaturated aliphatic hydrocarbons
4739	-3.9005368885502	-4.4496446	2.9531460316275133	-5.586165828384958	-2.633019796757445	0.6566666666666666	167.85	2	138	1.3243844570338315	0.7752768019665405	-0.36124448280092697	2.5919015488265864	0.5491076770320755	0.7605151375058717	-4.446224	2.517073091969815	0.7786971132607327	0.5166666666666666	630-20-6	1,1,1,2-Tetrachloroethane	ClCC(Cl)(Cl)Cl	Organic compounds	Organohalogen compounds	Organochlorides
4779	-3.53649470830724	-4.6832733	2.1923961024182548	-5.603082472098845	-3.4106863696805902	0.5095095693779904	107.156	2	138	1.4935217852594782	0.3467431709022131	-0.5730659785321264	1.6193301238861284	1.1467786071224473	0.5597574234329452	-4.270022	2.3197269965670237	0.7599945863537362	0.3860645933014354	636-21-5	2-Methylaniline hydrochloride	Cc1ccccc1N.Cl	Organic compounds	Benzenoids	Benzene and substituted derivatives	Toluenes
4837	-3.799528582310205	-3.9333274	2.6952462160327957	-5.527058270733048	-2.831812054700252	0.6448391812865497	74.079	2	138	1.0701665288175986	0.9363676721583727	-0.6573631596052442	2.0378830564275514	0.1337988541369386	0.6895693396490903	-3.564582	2.460405760404428	1.305113021811893	0.4823391812865497	646-06-0	1,3-Dioxolane	C1COCO1	Organic compounds	Organoheterocyclic compounds	Dioxolanes	1,3-dioxolanes
5097	-5.6139603447065	-4.4093995	2.6388983695488832	-5.693841203948831	-3.054942834399948	0.7225728711392835	303.49	2	138	-0.13181595906908974	1.0727448714062882	-0.21169681831142062	2.4272015512374625	-1.2045608352765687	0.6726362209093961	-4.960077	2.7606681524426127	0.5220675675327969	0.568230923079169	67564-91-4	(2R,6S)-Fenpropimorph	CC(Cc1ccc(C(C)(C)C)cc1)CN1CC(C)OC(C)C1	Organic compounds	Benzenoids	Benzene and substituted derivatives	Phenylpropanes
5109	-1.8075256983779413	-3.877727	3.567091823494583	-6.420434329317088	-2.8533425058225044	0.8041491841491842	78.136	2	138	3.0853254763327804	1.0151241580708774	-1.5275831546063658	2.0395086688882174	2.0702013333298224	0.9739633955276521	-3.9446888	3.20450693599374	0.9481623774812251	0.6374825174825176	67-68-5	Dimethyl sulfoxide	CS(C)=O	Organic compounds	Organosulfur compounds	Sulfoxides
5269	-3.6851513547137857	-3.493801	3.6094001165507055	-5.718379062459474	-2.108978945908768	0.43681075516918566	925.8259999999998	2	138	2.281378018209541	2.472728268073417	0.24815031046385305	3.8575504270145586	-0.19135023777042637	0.9298872415141792	-3.4888277	2.6951421235222486	2.477701650325081	0.3408107551691857	68259-05-2	Benzoic acid, 3,3'-[(2,5-dimethyl-1,4-phenylene)bis[iminocarbonyl(2-hydroxy-3,1-naphthalenediyl)-2,1-diazenediyl]]bis[4-methyl-, 1,1'-bis(2-chloroethyl) ester	Cc1ccc(C(=O)OCCCl)cc1N=Nc1c(O)c(C(=O)Nc2cc(C)c(NC(=O)c3cc4ccccc4c(N=Nc4cc(C(=O)OCCCl)ccc4C)c3O)cc2C)cc2ccccc12	Organic compounds	Benzenoids	Naphthalenes	Naphthalenecarboxylic acids and derivatives
5311	-3.044702245304433	-3.7538302	1.896588795897789	-4.776743389805111	-2.8801545939073216	0.5629932184489309	196.29	2	138	2.2481959297135923	1.5390679688233642	0.5161547852129146	2.4127435811107034	0.7091279491688338	0.48281430345274934	-3.6122024	1.9344353484370944	1.6806957922390398	0.4410419989367358	68412-04-4	1,6-Octadiene, 7-methyl-3-methylene-, acetylated	C=CC(CCC=C(C)C)COC(C)=O	Organic compounds	Lipids and lipid-like molecules	Prenol lipids	Monoterpenoids
5406	-3.953718745144368	-3.457549	2.0280597028446534	-4.771224628680264	-2.743164925835611	0.6527699739873654	136.23799999999997	2	138	1.180579514330587	1.6767491640374914	0.3630736307946904	2.3911333336393437	-0.49616964999055924	0.5294508722393035	-3.552024	1.9453808950898974	1.5822743539650266	0.5066161278335192	68526-56-7	Alkenes, C9-?11, C10-?rich	C=CC=CCCC=CCC	Organic compounds	Hydrocarbons	Unsaturated hydrocarbons	Olefins
5556	-4.407629292466861	-3.8548064	3.66501389132182	-6.6891785914352395	-3.0241647001134195	0.7527766743060861	206.42	2	138	0.9071224812481827	1.4599453343182704	-1.3744268177201953	2.2905870736016247	-0.5528228692796056	1.016644319829886	-4.2795954	3.4900652337267393	1.0351563938210273	0.5998354978354978	68937-96-2	Di-tert-butyl polysulfides	CC(C)(C)CSSCC(C)(C)C	Organic compounds	Organosulfur compounds	Organic disulfides	Dialkyldisulfides
5651	-3.8307943794902175	-3.7811177	1.9473549743907816	-4.940822445331387	-2.993467470940605	0.48359395336139527	438.7180000000001	2	138	1.81139107378937	1.8610677812571346	0.7013630079482006	2.648717982338982	-0.04967670180161887	0.49870077381739575	-3.8280392	1.9798972164059623	1.814146281408616	0.3538642236316655	70024-69-0	Benzenesulfonic acid, mono-C16-24-alkyl derivs., calcium salts	CCCCCCCCCCCCCCCCCC(CC)c1ccc(S(=O)(=O)[O-])cc1.CCCCCCCCCCCCCCCCCC(CC)c1ccc(S(=O)(=O)[O-])cc1.[Ca+2]	Organic compounds	Benzenoids	Benzene and substituted derivatives	Benzenesulfonic acids and derivatives
5806	-4.354256343191464	-4.528814	2.5024113468162867	-5.6650597068652875	-3.1626483600490007	0.4762092074592075	241.364	2	138	1.0284161513716101	0.8538586643781635	-0.2823872123022133	2.220024134514073	0.1745574957672762	0.6370320016214345	-4.5016313	2.23578062656411	0.8810412234460023	0.35745920745920745	7287-19-6	Prometryn	CSc1nc(NC(C)C)nc(NC(C)C)n1	Organic compounds	Organoheterocyclic compounds	Triazines	1,3,5-triazines
5926	-2.893189396088446	-2.9758766	2.91428058787413	-4.9802731868901065	-2.0659925990159764	0.5406896551724139	174.204	2	138	2.3478687267874654	2.265181567916626	0.2607849359858048	3.175065523859935	0.08268717365947875	0.7805835979039484	-2.7995384	2.3969763364891667	2.4415197341888026	0.41655172413793107	74-79-3	L-Arginine	N=C(N)NCCCC(N)C(=O)O	Organic compounds	Organic acids and derivatives	Carboxylic acids and derivatives	Amino acids, peptides, and analogues
5997	-3.515195254005109	-3.1908126	2.5839207465948486	-4.806301160218678	-2.222380413623829	0.6075092023001047	1134.9870000000014	2	138	2.539795633197515	2.864178283536359	1.2486897269839463	3.8326104735787947	-0.3243826662670717	0.6678348365077175	-3.2549655	3.0095780812755795	2.800025336190015	0.4519536467445492	7585-39-9	beta-Cyclodextrin	OCC1OC2OC3C(CO)OC(OC4C(CO)OC(OC5C(CO)OC(OC6C(CO)OC(OC7C(CO)OC(OC8C(CO)OC(OC1C(O)C2O)C(O)C8O)C(O)C7O)C(O)C6O)C(O)C5O)C(O)C4O)C(O)C3O	Organic compounds	Organic oxygen compounds	Organooxygen compounds	Carbohydrates and carbohydrate conjugates
6008	-4.719440554419547	-4.867192	2.184520560765466	-5.791868983933128	-3.607348423167662	0.6025461214802028	189.324	2	138	0.5577651171611974	0.41001387175095694	-0.5146633123523832	1.6698572484130827	0.1477512371148766	0.5574218417957215	-4.723854	2.042463632373024	0.5533516258015734	0.4634156866975941	759-94-4	EPTC	CCCN(CCC)C(=O)SCC	Organic compounds	Organosulfur compounds	Thiocarbonyl compounds	Thiocarbamic acid derivatives
6059	-4.649987162194547	-4.896394	2.216014466343702	-5.828057883546091	-3.612043417202389	0.5261179602780722	293.798	2	138	0.818061672854244	0.5716550581190106	-0.36000904849729964	1.856005417846402	0.2464066137453944	0.5657068666169643	-4.8511143	2.0640692733407393	0.6169345740785235	0.40084323500334695	76738-62-0	Paclobutrazol	CC(C)(C)C(O)C(Cc1ccc(Cl)cc1)n1cncn1	Organic compounds	Benzenoids	Benzene and substituted derivatives	Phenethylamines
6070	-4.899005848301739	-4.5777483	3.2399429641819935	-6.2294070884935895	-2.989464124311596	0.7597622382286248	287.432	2	138	0.5595292684880734	0.8807868057436197	-0.7708719717037772	2.4690709924782164	-0.3212575496567194	0.8260435900726043	-4.8973045	2.947006311159854	0.5612305963836113	0.6042066826730692	76855-69-1	3-(1-{[tert-Butyl(dimethyl)silyl]oxy}ethyl)-4-hydroxy-2,3-dihydroazet-2-yl acetate	CC(=O)OC1NC(=O)C1C(C)O[Si](C)(C)C(C)(C)C	Organic compounds	Organoheterocyclic compounds	Lactams	Beta lactams
6112	-5.875449972599685	-4.820709	2.691087739593605	-6.023516837875095	-3.3324290982814904	0.5025227886867232	461.77600000000007	2	138	-0.2110186151281448	0.8437221266828993	-0.3590854804035552	2.3320022591900496	-1.05474074408406	0.6851845648634224	-5.4189878	2.3409329971165906	0.24544361043234528	0.37109421725815167	77501-63-4	Lactofen	CCOC(=O)C(C)OC(=O)c1cc(Oc2ccc(C(F)(F)F)cc2Cl)ccc1[N+](=O)[O-]	Organic compounds	Benzenoids	Benzene and substituted derivatives	Diphenylethers
6285	-3.096867608689041	-3.7643945	3.3198628037044458	-5.26213322535322	-1.9422704216487743	0.5741830065359478	75.111	2	138	1.7788359353653365	1.1113090345002694	-0.3864296812988426	2.9334331224056034	0.6675269130242159	0.8451691841187269	-3.300053	2.642831728428526	1.57565067544025	0.4409803921568628	78-96-6	1-Amino-2-propanol	CC(O)CN	Organic compounds	Organic nitrogen compounds	Organonitrogen compounds	Amines
6290	-5.621218441382216	-3.5464542	3.3041750319893377	-5.550772079108042	-2.2465970471187044	0.594047619047619	71.079	2	138	-0.769477132231182	1.3052871165186168	-0.6990307699570082	2.6051442620323293	-2.07476425017433	0.8486477293207512	-4.583364	3.4554253539849538	0.26837728416215295	0.4654761904761905	79-06-1	Acrylamide	C=CC(N)=O	Organic compounds	Organic acids and derivatives	Carboxylic acids and derivatives	Acrylic acids and derivatives
6357	-3.546619138492942	-4.0638895	2.055548807635661	-5.138273714172988	-3.0827249065373272	0.5748692810457516	302.5019999999999	2	138	1.9341091118545288	1.4168387498739068	0.3424545361744827	2.3980033438101436	0.5172703649860617	0.5236175828488406	-3.9047325	2.1380791845875042	1.5759957710052495	0.44986928104575163	8007-24-7	Cashew nutshell liquid (CNSL)	CCCCCCC=CCCCCCCCc1cccc(O)c1	Organic compounds	Benzenoids	Phenols	1-hydroxy-4-unsubstituted benzenoids
6389	-4.37251412958861	-4.044663	1.9369446592878852	-5.0649762492200665	-3.1280315899321813	0.5443157894736842	270.372	2	138	1.0594475840303403	1.3872987755807493	0.3669854643988837	2.303930123686769	-0.32785117716551415	0.49329372730266613	-4.3180428	2.073156084813652	1.1139189508400265	0.4109824561403509	80-43-3	Dicumyl peroxide	CC(C)(OOC(C)(C)c1ccccc1)c1ccccc1	Organic compounds	Benzenoids	Benzene and substituted derivatives	Phenylpropanes
6463	-3.8160006413532472	-4.8537016	2.3078883865000575	-5.759893372100656	-3.4520049856005985	0.5142105263157895	122.17099999999998	2	138	1.2709674873466283	0.23326654624597845	-0.6729252434007803	1.634963143099277	1.037700950138452	0.5928904105674989	-4.0762496	2.4524794174678664	1.0107185195041022	0.3626315789473684	823-40-5	2,6-Toluenediamine	Cc1c(N)cccc1N	Organic compounds	Benzenoids	Benzene and substituted derivatives	Toluenes
6532	-3.945843390403792	-3.9682677	3.0578291838364016	-6.27225383095977	-3.214424647123369	0.652860682761015	242.061	2	138	1.4380814327051266	1.415657138065234	-0.8883290078508519	2.1695001759855495	0.02242428881068559	0.8438486083560157	-4.035646	2.462599156688465	1.348278876099886	0.5133257990400848	84087-01-4	Quinclorac	O=C(O)c1c(Cl)ccc2cc(Cl)cnc12	Organic compounds	Organoheterocyclic compounds	Quinolines and derivatives	Quinoline carboxylic acids
6583	-3.5212431021364066	-4.0229697	2.1632551319584077	-5.08177403400512	-2.918518902046712	0.2351785714285714	278.348	2	138	1.923345003003284	1.4216183863385006	0.36281407113457065	2.526069203092978	0.5017266206113962	0.5515050399149856	-3.939849	1.9785029089211492	1.5047391942820012	0.15714285714285714	84-74-2	Dibutyl phthalate	CCCCOC(=O)c1ccccc1C(=O)OCCCC	Organic compounds	Benzenoids	Benzene and substituted derivatives	Benzoic acids and derivatives
6616	-6.095710544678707	-4.3252487	2.6482626130796643	-5.696837851514155	-3.0485752384344904	0.7408888888888889	184.242	2	138	-0.8303219053051994	0.9401399377502168	-0.4314492121406472	2.2168134009390172	-1.7704618264169882	0.6748053604603989	-5.4618177	3.053507641029188	-0.19642909849771187	0.5888888888888889	85-00-7	Diquat dibromide	[Br-].[Br-].c1cc[n+]2c(c1)-c1cccc[n+]1CC2	Organic compounds	Organoheterocyclic compounds	Pyridines and derivatives	Pyridinium derivatives
6664	-2.7245371357653294	-3.835715	2.7702751902611227	-5.530116830185215	-2.7598416399240926	0.6248868778280542	148.11699999999996	2	138	2.4460677713884724	1.3348898584108404	-0.3595119230314135	2.4107632672297092	1.1111779197003688	0.7126081280539825	-3.431052	2.1913815589608516	1.73955295103739	0.4915535444947209	85-44-9	Phthalic anhydride	O=C1OC(=O)c2ccccc21	Organic compounds	Organoheterocyclic compounds	Benzofurans	Benzofuranones
6745	-2.9904702703551678	-4.490967	2.5817291529716067	-5.7597103779274965	-3.17798122495589	0.7637573271679858	275.4	2	138	2.449493665565737	0.9489971601119368	-0.3197464420065917	2.261982710965015	1.5004965265198322	0.6582844429446605	-4.655314	3.3432983286480864	0.7846499571533445	0.6044566278672865	865318-97-4	Ametoctradin	CCCCCCCCc1c(CC)nc2ncnn2c1N	Organic compounds	Organoheterocyclic compounds	Triazolopyrimidines
6781	-4.775520466257761	-4.6999927	2.776028620720332	-5.976271633869433	-3.200243013149101	0.712582123483181	406.3420000000001	2	138	0.8333712475910094	0.9088990550995839	-0.36737992002066294	2.4086487006996693	-0.07552780954999694	0.7066855533492599	-4.7174406	2.6539526422407915	0.8914511040260142	0.5647560365266592	874195-61-6	2?-[(4,6-Dimethoxy-1,3,5-triazin-2-yl)carbonyl]-1,1,6?-trifluoro-N-methylmethanesulfonanilide	COc1nc(OC)nc(C(=O)c2cccc(F)c2N(C)S(=O)(=O)C(F)F)n1	Organic compounds	Organic oxygen compounds	Organooxygen compounds	Carbonyl compounds
6809	-3.335388869734558	-4.838602	3.8117558339943356	-7.405739975582036	-3.5939841415877005	0.598358395989975	197.448	2	138	1.9600638692832424	0.45685066120932905	-2.110287236564236	1.7014685974301	1.503213196305481	1.0103325130192913	-4.385942	2.41749282921593	0.9095107426224207	0.4300250626566416	88-06-2	2,4,6-Trichlorophenol	Oc1c(Cl)cc(Cl)cc1Cl	Organic compounds	Benzenoids	Phenols	Halophenols
6857	-3.592652708719028	-3.6982822	3.220418232761246	-5.678484630373896	-2.4580663976126504	0.6186963725929243	264.284	2	138	1.8294181626153045	1.7237886339636501	-0.2564137590395637	2.964004473721682	0.10562953310226098	0.8292734754483244	-3.619188	2.529267721282938	1.802882806337432	0.4906963725929243	894-86-0	[2,2'-Bi-1H-indole]-3,3'-diol, disodium salt	[Na+].[Na+].[O-]c1c(-c2[nH]c3ccccc3c2[O-])[nH]c2ccccc12	Organic compounds	Organoheterocyclic compounds	Indoles and derivatives	Indoles
7280	-3.920861695826056	-5.3226676	4.189556779815563	-7.646502339645707	-3.456945559830144	0.7042857142857144	167.218	2	138	1.3024213289510849	-0.09938455560185751	-2.4232193148685663	1.7663374649469965	1.4018059028983094	1.066788506671002	-3.9282749	4.205662679326986	1.2950081461804765	0.5585714285714285	94317-64-3	N-Butylphosphorothioic triamide	CCCCNP(N)(N)=S	Organic compounds	Organic acids and derivatives	Organic thiophosphoric acids and derivatives
7307	-4.6874393457595085	-4.839301	2.455732344146086	-6.0292360056188175	-3.5735036614727314	0.48116194853036953	249.093	2	138	0.7089221774249757	0.5570604007999871	-0.6328744824343333	1.8228578617117528	0.15186176355445635	0.62585247935186	-4.6886363	2.421213679716347	0.7077252229989599	0.3093355767039977	94-82-6	2,4-Dichlorophenoxybutyric acid	O=C(O)CCCOc1ccc(Cl)cc1Cl	Organic compounds	Benzenoids	Benzene and substituted derivatives	Halobenzenes
7316	-6.937653799619807	-6.4109573	4.1403973580238835	-7.655859233904468	-3.5154618758805842	0.7437636431266272	269.3279999999999	2	138	-1.5073722935407625	-0.9806758166211677	-2.2255777278254234	1.9148196301984601	-0.5266964631940256	1.1197697842412317	-6.70304	4.348005823148852	-1.2727586069195638	0.5917636431266272	950-10-7	Mephosfolan	CCOP(=O)(N=C1SCC(C)S1)OCC	Organic compounds	Organic acids and derivatives	Organic phosphoric acids and derivatives	Phosphate esters
7319	-3.2550852967824326	-4.400792	2.488030100491897	-5.625309897494672	-3.137279797002775	0.7283928885759549	119.127	2	138	1.8209249082106236	0.6752180685240383	-0.5492996925016158	1.9387304079902814	1.1457068251047744	0.6344258258175872	-4.2463083	2.7860270043975417	0.8297018875078244	0.5689841314160733	95-14-7	1,2,3-Benzotriazole	c1ccc2[nH]nnc2c1	Organic compounds	Organoheterocyclic compounds	Benzotriazoles
7324	-3.8826365909349647	-4.413097	3.923432731062374	-6.583838514061662	-2.660405782999288	0.5623088023088023	238.38100000000003	2	138	1.4946350463581024	0.9641747275754806	-1.2065668767685946	2.716865854293779	0.530460313819674	0.998964442804546	-4.2075977	3.0427594570207406	1.1696739217699987	0.4032467532467533	95-31-8	N-tert-Butyl-2-benzothiazolesulfenamide	CC(C)(C)NSc1nc2ccccc2s1	Organic compounds	Organoheterocyclic compounds	Benzothiazoles
7369	-3.278796165736668	-4.838602	3.8117558339943356	-7.405739975582036	-3.5939841415877005	0.5612698412698413	197.448	2	138	2.016656573281132	0.45685066120932905	-2.110287236564236	1.7014685974301	1.5598059003033709	1.0103325130192913	-4.385942	2.41749282921593	0.9095107426224207	0.41	95-95-4	2,4,5-Trichlorophenol	Oc1cc(Cl)c(Cl)cc1Cl	Organic compounds	Benzenoids	Phenols	Halophenols
7454	-3.964351364322437	-3.794304	1.9218348589786216	-4.796710067294462	-2.87487520831584	0.41593732193732197	142.19799999999998	2	138	1.1885421238077938	1.358589602470008	0.35618342083576904	2.2780182798143906	-0.1700474702794681	0.4895882955880463	-3.711004	1.9562933291406708	1.4418894699324543	0.3196410256410257	97-86-9	Isobutyl methacrylate	C=C(C)C(=O)OCC(C)C	Organic compounds	Organic acids and derivatives	Carboxylic acids and derivatives	Carboxylic acid derivatives
7465	-4.056049808395926	-4.205642	2.4940540590234415	-5.548388316564071	-3.0543342575406296	0.6803571428571429	96.08499999999998	2	138	0.9266057860812487	0.7770133805678973	-0.5657327220868963	1.928321336936545	0.1495924149622283	0.6349201987028964	-3.9347796	2.429215979642405	1.047875961098974	0.5375	98-01-1	Furfural	O=Cc1ccco1	Organic compounds	Organic oxygen compounds	Organooxygen compounds	Carbonyl compounds
7516	-3.4211532677646805	-4.521968	2.8554578060257385	-5.89453629144273	-3.0390784854169914	0.6645749055296912	588.9720000000001	2	138	2.3489413809535917	1.2481267544850987	-0.12444164272445765	2.731016163301281	1.1008146201137374	0.7275337384219702	-4.527572	3.2691285695825414	1.242522490313772	0.5267971277519135	991-84-4	4-{[4,6-Bis(octylsulfanyl)-1,3,5-triazin-2-yl]amino}-2,6-di-tert-butylphenol	CCCCCCCCSc1nc(Nc2cc(C(C)(C)C)c(O)c(C(C)(C)C)c2)nc(SCCCCCCCC)n1	Organic compounds	Benzenoids	Benzene and substituted derivatives	Phenylpropanes
7544	-3.256118130139618	-3.5467436	1.8966825025634284	-4.712505652343104	-2.8158231497796757	0.4514285714285714	134.22199999999998	2	138	1.8717055756749756	1.5810800584354283	0.41531805347148953	2.312000556034918	0.290625501223297	0.4883633365575719	-3.7576234	2.1497507240087232	1.3702002549088181	0.3461654135338346	99-87-6	p-Cymene	Cc1ccc(C(C)C)cc1	Organic compounds	Lipids and lipid-like molecules	Prenol lipids	Monoterpenoids
8251	-6.161190891459249	-4.6656814	2.761334172335689	-5.983770305157183	-3.222436132821494	0.7739839910754454	401.4160000000001	2	138	-0.5575962124626785	0.9379133237890992	-0.38017562616061235	2.381158546175077	-1.4955095293071494	0.7034054463044712	-5.317835	3.1099265807852294	0.2857598385862541	0.6174622519450106	NOCAS_47366	SAR115740	O=C(Nc1ccc2[nH]ccc2c1)c1cc2cc(F)ccc2n1Cc1cccc(F)c1	Organic compounds	Organoheterocyclic compounds	Indoles and derivatives	Indolecarboxylic acids and derivatives
8253	-4.750971314617458	-4.7268233	2.6077705462180663	-5.83075830488571	-3.2229877586676436	0.754157785474616	604.5340000000003	2	138	1.0304494167119125	1.0545973845776293	-0.04933757355633937	2.558432972661727	-0.02414798469192103	0.6654182833822253	-4.750592	2.2553689299397304	1.0308284957926255	0.5965306668305481	NOCAS_47379	SSR126768	CCN(Cc1cccnc1)C(=O)c1cccc(Cl)c1C1(C)C(=O)N(Cc2ccc(OC)cc2OC)c2ccc(Cl)cc21	Organic compounds	Benzenoids	Benzene and substituted derivatives	Methoxybenzenes
8305	-5.254408643416228	-4.4789658	3.3060894756992876	-6.530981493826847	-3.224892018127559	0.6568453388721135	355.202	2	138	0.2960667590352639	1.071509657884703	-0.9805060913753552	2.325583384323932	-0.7754428841388838	0.8530434402671806	-5.240331	2.529801641363112	0.3101442184881358	0.4335097166031182	NOCAS_57871	CP-087421	NC(=O)n1c(O)c(C(=O)c2ccc(Cl)s2)c2cc(Cl)ccc21	Organic compounds	Organoheterocyclic compounds	Indoles and derivatives	Indolecarboxylic acids and derivatives
8306	-5.24629261066117	-4.6456385	3.498734681741222	-6.7236290244406645	-3.2248943426994425	0.7170136741565313	356.737	2	138	0.3060555451097207	0.9067096845525744	-1.1712808686697738	2.327453813071448	-0.6006541447798224	0.8956610894545376	-5.245313	2.406035793086635	0.3070349825247029	0.4821117133722176	NOCAS_57872	CP-449122	NC(=O)n1c(O)c(C(=O)c2ccc(F)s2)c2cc(F)c(Cl)cc21	Organic compounds	Organoheterocyclic compounds	Indoles and derivatives	Indolecarboxylic acids and derivatives
8887	-3.337891684358455	-4.161715	2.5925535486310975	-5.6679800868440955	-3.075426538212998	0.6907867494824017	228.4079999999999	2	138	2.02081962666461	1.1969962992523413	-0.3092687758210305	2.283284772810067	0.8238233463117108	0.6619841864677949	-3.797188	2.181794654928357	1.5615232853783694	0.5384057971014493	NOCAS_dicyclopentyldimethoxysilane	dicyclopentyldimethoxysilane	CO[Si](OC)(C1CCCC1)C1CCCC1	Organic compounds	Organometallic compounds	Organometalloid compounds	Organosilicon compounds
10156	-9.843374737943044	-9.94425	3.361159079609177	-11.01972957895044	-7.658570499341263	0.27104272539055146	425.3090000000001	2	138	-4.214670164989235	-4.315545534579648	-5.39102500599663	-2.0298659263874526	0.10087536886847914	0.8950050043820243	-9.86687	3.4027101857900757	-4.238165344324294	0.17580463015245623	35822-46-9	1,2,3,4,6,7,8-Heptachlorodibenzodioxin	Clc1cc2c(c(Cl)c1Cl)Oc1c(Cl)c(Cl)c(Cl)c(Cl)c1O2	Organic compounds	Organoheterocyclic compounds	Benzodioxins	Benzo-p-dioxins
10167	-10.08957505421841	-9.872746	2.837323259314994	-11.018610220945	-8.181286961630006	0.4595421245421246	374.8650000000001	2	138	-4.515700160653214	-4.298871573484909	-5.444735327379805	-2.6074120680648103	-0.21682858662807725	0.7267210933122518	-9.84531	3.1513947757036096	-4.27143532643526	0.3495421245421245	60851-34-5	2,3,4,6,7,8-Hexachlorodibenzofuran	Clc1cc2c(oc3c(Cl)c(Cl)c(Cl)cc32)c(Cl)c1Cl	Organic compounds	Organoheterocyclic compounds	Benzofurans	Dibenzofurans
10180	-6.550186634895622	-6.543061	2.396050089085305	-8.801873427000249	-6.405823337914944	0.4464713958810068	360.88200000000006	2	138	-0.9928214139489605	-0.985695563069793	-3.2445082060535873	-0.848458116968282	-0.007125855324089159	0.6937751424381777	-6.5576234	3.458211618350811	-1.0002581839700855	0.3231986686082796	52663-72-6	2,3',4,4',5,5'-Hexachlorobiphenyl	Clc1cc(Cl)c(-c2cc(Cl)c(Cl)c(Cl)c2)cc1Cl	Organic compounds	Benzenoids	Benzene and substituted derivatives	Biphenyls and derivatives
10181	-6.589777890701679	-6.543061	2.396050089085305	-8.801873427000249	-6.405823337914944	0.39017925247902363	395.3270000000001	2	138	-0.9928214139489605	-0.9461043072637361	-3.2049169502475303	-0.8088668611622251	-0.046717111130146094	0.6937751424381777	-6.5576234	3.458211618350811	-0.9606669281640284	0.28395915678524375	39635-31-9	2,3,3',4,4',5,5'-Heptachlorobiphenyl	Clc1cc(-c2cc(Cl)c(Cl)c(Cl)c2Cl)cc(Cl)c1Cl	Organic compounds	Benzenoids	Benzene and substituted derivatives	Biphenyls and derivatives
20010	-2.987599913605883	-3.8938153	3.5607969665899715	-5.657888078683671	-2.0970911120936995	0.7561742424242424	128.131	2	138	2.120054302010573	1.2138389177731106	-0.5502338630672151	3.0105631035227565	0.9062153654010752	0.9081708934220897	-3.412385	2.8814139003421593	1.695269221554943	0.5756547619047618	77-71-4 ,NOCAS_sodium 4,4-dimethyl-2,5-dioxoimidazolid	5,5-Dimethylhydantoin ,sodium 4,4-dimethyl-2,5-dioxoimidazolidin-1-ide		Organic compounds	Organoheterocyclic compounds	Azolidines	Imidazolidines
20020	-3.694904116545543	-3.3891938	1.8989873448750023	-4.2982581890444775	-2.3992708441694752	0.2916666666666667	300.4829999999999	2	138	1.7829157900260357	2.0886261365089953	1.1795617175271014	3.0785490624021037	-0.30571034327588986	0.483776779209729	-3.3511543	2.095567266875126	2.126665587975454	0.23333333333333334	3159-62-4 ,7620-77-1	Octadecanoic acid, 12-hydroxy-, calcium salt (2:1) ,Octadecanoic acid, 12-hydroxy-, monolithium salt		Organic compounds	Lipids and lipid-like molecules	Fatty Acyls	Fatty acids and conjugates
20032	-4.88968233122719	-5.0077825	2.5684624576442077	-5.783361443106946	-3.2148989854627383	0.6250668449197861	121.23	2	138	0.19392777393512028	0.07582764026307413	-0.6997513379446355	1.8687111196995723	0.118100128031843	0.6938500131778652	-4.888178	2.3530696898373575	0.195432235956748	0.4714052287581699	128-03-0 ,128-04-1 ,137-30-4 ,14484-64-1	Potassium dimethyldithiocarbamate ,Sodium dimethyldithiocarbamate ,Ziram ,Ferbam		Organic compounds	Organosulfur compounds
20033	-4.239430258896326	-4.2864594	2.187316722168054	-5.47169232646934	-3.2843756043012857	0.5614891304347827	123.155	2	138	0.8510217896647385	0.8039925914518343	-0.38124027790827475	1.806076444259779	0.047029187057042954	0.5568122154387565	-4.1546936	2.1771710985906654	0.9357584235746215	0.42779347826086955	134-29-2 ,90-04-0	2-Methoxyaniline hydrochloride ,2-Anisidine		Organic compounds	Benzenoids	Phenol ethers	Aminophenyl ethers
20037	-4.145126022417709	-4.681437	2.3477753719252856	-5.750962564940882	-3.4031871930155964	0.6871212121212121	59.093	2	138	0.6264100161382502	0.09009901504786318	-0.9794265263849229	1.3683488455403627	0.5363109931157384	0.5976596591291465	-4.587824	2.1300747827853903	0.18371216870080626	0.5371212121212121	1762-95-4 ,333-20-0 ,540-72-7	Thiocyanic acid, ammonium salt ,Potassium thiocyanate ,Sodium thiocyanate		Organic compounds	Organosulfur compounds	Thiocyanates
20041	-3.215741938667524	-3.8636684	2.5944296696532905	-5.5604686287025915	-2.966038959049301	0.4836601307189543	116.208	2	138	1.8494940881497959	1.201567575194241	-0.4952326018852714	2.099197067768019	0.6479265031049368	0.679550125356381	-3.819946	2.465754503660532	1.2452899829506476	0.36058320764203117	124-09-4 ,3323-53-3	1,6-Hexanediamine ,Hexanedioic acid, compd. with 1,6-hexanediamine (1:1)		Organic compounds	Organic nitrogen compounds	Organonitrogen compounds	Amines
20055	-4.831421425193069	-4.943476	2.75246079560075	-6.351086900466978	-3.598626104866228	0.40539858886633084	221.039	2	138	0.5130474819331552	0.4009927199695849	-1.0066179933407537	1.745842802259996	0.11205477491069082	0.7016757895547957	-4.6924043	2.5471420651289605	0.6520646332972023	0.27967986314760507	2008-39-1 ,5742-17-6 ,94-75-7	2,4-D dimethylamine salt ,2,4-D, isopropylamine salt ,2,4-Dichlorophenoxyacetic acid		Organic compounds	Benzenoids	Benzene and substituted derivatives	Phenoxyacetic acid derivatives
20058	-3.690864064118227	-3.34883	2.8986950617983256	-5.146424019566847	-2.2477289577685218	0.5507142857142857	62.02400000000001	2	138	1.1016957068432238	1.4437297763371957	-0.35386424860539634	2.544830813192929	-0.3420340794533101	0.7477818642447394	-3.6338327	2.350498057671588	1.1587270784610397	0.4257142857142857	11097-59-9 ,1633-05-2 ,298-14-6 ,471-34-1 ,513-78-0 ,513-79-1 ,534-16-7 ,584-08-7 ,83897-84-1	Aluminate (Al(OH)63-), (OC-6-11)-, magnesium carbonate hydroxide (2:6:1:4) ,Carbonic acid, strontium salt (1:1) ,Potassium bicarbonate ,Calcium carbonate ,Carbonic acid, cadmium salt (1:1) ,Cobalt(II) carbonate ,Silver(I) carbonate ,Potassium carbonate ,calcium magnesium(2+) carbonate oxidandiide		Organic compounds	Organic acids and derivatives	Organic carbonic acids and derivatives	Organic carbonic acids
42	-3.540400168990391	-3.5991812	2.4582672520163533	-5.153118591776304	-2.6948513397599503	0.5	106.16799999999996	3	138	1.4855934671748767	1.4268124612815627	-0.1271249556110359	2.3311422964053174	0.05878100624154259	0.6371300068518897	-3.8347576	2.366380986362646	1.1912360855007387	0.39473684210526316	100-41-4	Ethylbenzene	CCc1ccccc1	Organic compounds	Benzenoids	Benzene and substituted derivatives
76	-4.303861184235002	-4.441675	3.121581636320237	-6.2401332650952535	-3.1185516287750166	0.510966810966811	434.81800000000015	3	138	1.3344463298795015	1.1966323078832626	-0.6018257509807501	2.5197558853394866	0.1378140019222247	0.7964638697294374	-4.441957	2.8097999623077357	1.1963505001183232	0.403030303030303	100784-20-1	Halosulfuron-methyl	COC(=O)c1c(Cl)nn(C)c1S(=O)(=O)NC(=O)Nc1nc(OC)cc(OC)n1	Organic compounds	Organic nitrogen compounds	Organonitrogen compounds	Sulfonylureas
100	-5.031211310968855	-4.5222616	3.466558180612741	-6.649897240864743	-3.1833390602520026	0.6525729442970822	267.159	3	138	0.39555849822384653	0.9045081920004109	-1.223127431672042	2.243430748940699	-0.5089496914009839	0.892323847640556	-4.7753506	3.078238949671409	0.6514192565714317	0.49077807250221045	101-14-4	4,4'-Methylenebis(2-chloroaniline)	Nc1ccc(Cc2ccc(N)c(Cl)c2)cc1Cl	Organic compounds	Benzenoids	Benzene and substituted derivatives	Diphenylmethanes
158	-5.598512822815968	-4.7928367	2.7271384086232953	-5.848760539175994	-3.1216221305526988	0.6984726867335562	220.36	3	138	-0.25538005911468387	0.5502961082938924	-0.5056277754747103	2.221510633148585	-0.80567615670879	0.7017740520851147	-4.90598	2.3834328404201583	0.4371526614009875	0.5484726867335562	101-96-2	N,N'-Bis(1-methylpropyl)-1,4-benzenediamine	CCC(C)Nc1ccc(NC(C)CC)cc1	Organic compounds	Organic nitrogen compounds	Organonitrogen compounds	Amines
196	-5.190900313452792	-4.0001636	3.0896524135751045	-5.495233496305717	-2.4055810827306128	0.845	65.095	3	138	-0.37735268211660694	0.8133840643154289	-0.6816858649695324	2.407966548605572	-1.1907367583075281	0.7873734408383506	-4.230661	2.119248635374806	0.5828867216910686	0.67	102-54-5	Ferrocene	[Fe+2].c1cccc1.c1cccc1	Organic compounds	Hydrocarbons	Aromatic hydrocarbons
231	-3.855693291526501	-3.8110828	2.659211556330238	-5.289744268441535	-2.6305327121112967	0.6063203463203463	162.188	3	138	1.3543254268654417	1.3989358649612111	-0.07972555004959167	2.5794860062806464	-0.044610451560680886	0.6771623180590474	-3.7257457	2.1334715701260634	1.4842730475477315	0.47904761904761906	103-26-4	Methyl cinnamate	COC(=O)C=Cc1ccccc1	Organic compounds	Phenylpropanoids and polyketides	Cinnamic acids and derivatives	Cinnamic acid esters
233	-4.707148832380966	-4.4001665	2.7764197982732153	-5.865449158335093	-3.089029360061878	0.6287581699346405	182.22600000000003	3	138	0.5534615098001658	0.860443841501609	-0.6048388161539615	2.171580982119254	-0.3069823208453215	0.7070532533992845	-4.7068915	2.4659094557701255	0.5537187939725103	0.4899346405228758	103-33-3	Azobenzene	c1ccc(N=Nc2ccccc2)cc1	Organic compounds	Organoheterocyclic compounds	Azobenzenes
331	-2.982484052937826	-3.3029468	2.4281515503593565	-4.670819744480303	-2.2426681941209465	0.5098809523809524	116.116	3	138	2.082408013768411	1.7619452384925736	0.39407232222593414	2.8222238725852904	0.32046275301615346	0.6186319765519032	-3.1727524	1.9881814742654464	1.8921397004299947	0.3898809523809524	105-45-3	Methyl acetoacetate	COC(=O)CC(C)=O	Organic compounds	Organic acids and derivatives	Keto acids and derivatives	Beta-keto acids and derivatives
403	-3.841610622261903	-3.5519593	2.5153018121014754	-4.795283457990732	-2.2799816458892566	0.5018186462324393	128.17099999999996	3	138	1.2661791504662192	1.5558305186196453	0.31250631473739016	2.8278081268388657	-0.28965134606256226	0.6414738197753942	-3.5972798	2.2304211249975956	1.5105099972974343	0.39515197956577264	106-63-8	Isobutyl acrylate	C=CC(=O)OCC(C)C	Organic compounds	Organic acids and derivatives	Carboxylic acids and derivatives	Acrylic acids and derivatives
419	-3.096260891544424	-3.9379485	2.991489516865618	-5.457254010981274	-2.4657644941156565	0.6323232323232323	122.993	3	138	1.9936195032455233	1.1519319258461278	-0.36737361619132697	2.624115900674291	0.841687573802866	0.762801449952445	-3.4300215	3.137703402001243	1.6598588845510132	0.498989898989899	106-94-5	1-Bromopropane	CCCBr	Organic compounds	Organohalogen compounds	Organobromides
478	-2.638083967104736	-3.3874686	2.4597677133483113	-4.604170697765978	-2.144402984417667	0.563137076052677	90.122	3	138	2.316746853977748	1.5673622516916506	0.35066012331650537	2.8104278366648168	0.7493846093265386	0.6273250444013809	-3.1189075	1.980790876559042	1.8359233742557903	0.44549001722914766	107-98-2	1-Methoxy-2-propanol	COCC(C)O	Organic compounds	Organic oxygen compounds	Organooxygen compounds	Alcohols and polyols
505	-4.399248461207278	-3.785496	3.162648400570763	-5.482550663380324	-2.3199022628095607	0.7619613229907347	176.212	3	138	0.846787019238369	1.4605394983178044	-0.23651518293467702	2.926133217636086	-0.613752464732058	0.8051550567171747	-3.7123487	2.334582728335703	1.5336867959331086	0.5994613229907347	108-62-3	Metaldehyde acetaldehyde tetramer	CC1OC(C)OC(C)OC(C)O1	Organic compounds	Organic oxygen compounds	Organooxygen compounds	Ethers
529	-4.953208833608379	-4.64904	2.669552298686735	-5.647873896900236	-2.9783215982135007	0.625	110.18099999999995	3	138	0.08889787609266539	0.39306649107519026	-0.6057671871991912	2.0637851114875434	-0.3041686114404101	0.6901358509484666	-4.9941673	3.0017888725557453	0.04793937384842423	0.4892857142857142	108-98-5	Benzenethiol	Sc1ccccc1	Organic compounds	Benzenoids	Thiophenols
6502	-5.488323655361572	-4.883166	2.8858254150419445	-6.145847800055829	-3.260022385013885	0.6321680007534813	326.22700000000003	3	138	0.025196246976504473	0.6303540687842553	-0.6323278977177526	2.253497517324192	-0.6051578190273439	0.7351819133918411	-4.899192	2.152733092942145	0.6143280525751531	0.4329740066488387	83657-24-3	Diniconazole	CC(C)(C)C(O)C(=Cc1ccc(Cl)cc1Cl)n1cncn1	Organic compounds	Phenylpropanoids and polyketides	Cinnamyl alcohols
613	-3.4814813512917446	-3.4050467	2.030299173513601	-4.466012984382955	-2.4357138108693537	0.37773809523809526	90.122	3	138	1.473349469790739	1.5497841324774846	0.4888178366995288	2.51911701021313	-0.07643464986047022	0.5171889944098681	-3.270817	1.7731423278788432	1.6840137736129233	0.28250000000000003	110-80-5	2-Ethoxyethanol	CCOCCO	Organic compounds	Organic oxygen compounds	Organooxygen compounds	Ethers
617	-3.198277713695367	-3.6760736	2.9964868835741765	-5.361576676716675	-2.3650897931424986	0.7152625152625153	90.078	3	138	1.7563410212874109	1.2785451700971908	-0.40695794173389743	2.589528941840279	0.4777958374826117	0.7633760322954273	-3.4771078	2.3711344688434086	1.4775109745300947	0.5460317460317461	110-88-3	1,3,5-Trioxane	C1OCOCO1	Organic compounds	Organoheterocyclic compounds	Trioxanes
639	-3.2542691517745954	-3.4617991	2.2344499418266284	-4.561034034343427	-2.3265840925167987	0.4117399267399267	132.159	3	138	1.8668275920627515	1.6592975808228376	0.5600627094939198	2.7945126513205483	0.20752999297027763	0.5697565503236819	-3.3605077	1.831993163999646	1.7605890041486714	0.3034065934065934	111-15-9	Ethylene glycol monoethyl ether acetate	CCOCCOC(C)=O	Organic compounds	Organic acids and derivatives	Carboxylic acids and derivatives	Carboxylic acid derivatives
640	-3.305668294938008	-3.730043	2.429066449100347	-5.030828552973811	-2.6017621038734644	0.5609548167092925	178.209	3	138	1.9452613382737185	1.5208866852668246	0.2201010802379155	2.6491675293382624	0.42437463947971654	0.6184143184171879	-3.5375876	2.2380405576463662	1.713342008380238	0.43921568627450985	111-17-1	3,3'-Thiodipropionic acid	O=C(O)CCSCCC(=O)O	Organic compounds	Organic acids and derivatives	Carboxylic acids and derivatives	Dicarboxylic acids and derivatives
689	-3.804186676088618	-2.8943012	2.517363870723088	-4.221078270446025	-1.7037143997229371	0.46220670995671	146.23	3	138	1.3608498039059473	2.2707353120026674	0.9439582095485404	3.4613220802716285	-0.909885500017451	0.6411034684891992	-3.0624585	1.9467040548194552	2.1025779659360553	0.2999567099567099	1117-86-8	1,2-Octanediol	CCCCCCC(O)CO	Organic compounds	Lipids and lipid-like molecules	Fatty Acyls	Fatty alcohols
719	-3.446123319300052	-3.4771998	2.1228944495056816	-4.656907422348432	-2.5340129728427505	0.0	196.378	3	138	1.8469695133679338	1.8158930361556174	0.6361854103195532	2.759079859825235	0.031076473561886697	0.540580701831516	-3.5388613	1.7401989732800676	1.754231575620213	0.0	1120-36-1	1-Tetradecene	C=CCCCCCCCCCCCC	Organic compounds	Hydrocarbons	Unsaturated hydrocarbons	Unsaturated aliphatic hydrocarbons
720	-4.301486489822915	-4.282268	3.1524522980330603	-6.031334605552973	-2.878882307519913	0.29333333333333333	312.60599999999994	3	138	1.1935108195668567	1.2127292584997873	-0.5363372961632014	2.616115001869859	-0.019218442490151588	0.8027159776252556	-4.4567056	2.562412425392029	1.0382917179882332	0.21333333333333332	112-03-8	N,N,N-Trimethyloctadecan-1-aminium chloride	CCCCCCCCCCCCCCCCCC[N+](C)(C)C.[Cl-]	Organic compounds	Organic nitrogen compounds	Organonitrogen compounds	Quaternary ammonium salts
737	-3.061650223104024	-3.4044027	1.9691919125019859	-4.498677831886241	-2.5294859193842547	0.28808823529411764	164.201	3	138	2.153725574582927	1.810973063323191	0.7166979658007103	2.6858898783026963	0.3427525097450972	0.5014411455939056	-3.2583296	1.9100802430539163	1.957046163943749	0.20808823529411766	112-35-6	2-[2-(2-Methoxyethoxy)ethoxy]ethanol	COCCOCCOCCO	Organic compounds	Organic oxygen compounds	Organooxygen compounds	Ethers
745	-3.457262139204074	-3.4771998	2.1228944495056816	-4.656907422348432	-2.5340129728427505	0.0	168.32399999999998	3	138	1.768883903833298	1.748946246525004	0.56923862068894	2.692133070194622	0.019937653657864374	0.540580701831516	-3.5388613	1.7401989732800676	1.6872847859895999	0.0	112-41-4	1-Dodecene	C=CCCCCCCCCCC	Organic compounds	Hydrocarbons	Unsaturated hydrocarbons	Unsaturated aliphatic hydrocarbons
766	-4.394343128853176	-4.2808414	2.5887724393958496	-5.5799816087171585	-2.991209169321309	0.27999999999999997	241.46299999999997	3	138	0.9885074632657965	1.1020092461496542	-0.1971310165981857	2.391641422797664	-0.11350177829775632	0.6603652132628427	-4.4566803	2.3338638201808206	0.9261702790973159	0.18666666666666668	112-75-4	N,N-Dimethyltetradecylamine	CCCCCCCCCCCCCCN(C)C	Organic compounds	Organic nitrogen compounds	Organonitrogen compounds	Amines
773	-3.357795322030108	-3.2684505	1.8831903482790557	-4.3463700869530175	-2.463179738673962	0.0	270.50099999999986	3	138	2.074373552934399	2.1637183598278313	1.0857987880114897	2.9689891362905456	-0.0893448234491756	0.48024788850873823	-3.1831865	1.777466425499814	2.2489823321496853	0.0	112-92-5	1-Octadecanol	CCCCCCCCCCCCCCCCCCO	Organic compounds	Lipids and lipid-like molecules	Fatty Acyls	Fatty alcohols
825	-5.144476269909696	-5.137367	6.544297698398346	-10.237798514493182	-3.693500816094837	0.561145302784647	377.0690000000001	3	138	0.4319445592810036	0.43905405573454104	-4.661377685302482	1.8829200130958632	-0.007109498211698373	1.8181042572796544	-5.132657	2.6733030368865354	0.44376378955731255	0.43387257551191977	116255-48-2	Bromuconazole	Clc1ccc(C2(Cn3cncn3)CC(Br)CO2)c(Cl)c1	Organic compounds	Benzenoids	Benzene and substituted derivatives	Halobenzenes
832	-5.442040281217342	-5.232678	2.5831156510797664	-6.031146180867513	-3.4480305297877463	0.5380903364509921	492.7060000000001	3	138	0.25054756977489046	0.4599099165303311	-0.33855832987527995	2.2445573212044865	-0.2093623446633872	0.6936055905617613	-5.26148	2.096236494305444	0.4311080051345078	0.4191714175320732	116714-46-6	Novaluron	O=C(NC(=O)c1c(F)cccc1F)Nc1ccc(OC(F)(F)C(F)OC(F)(F)F)c(Cl)c1	Organic compounds	Benzenoids	Benzene and substituted derivatives	N-phenylureas
875	-4.364560278983668	-4.4883814	2.8329183988586473	-5.9986436866847	-3.1657252878260524	0.6366310160427808	330.801	3	138	1.1550065347560472	1.0311854407612144	-0.47907687294498424	2.353841525913663	0.1238211068195545	0.7212824837066594	-4.7793236	2.8996547703908853	0.740243241337199	0.46117647058823535	118-79-6	2,4,6-Tribromophenol	Oc1c(Br)cc(Br)cc1Br	Organic compounds	Benzenoids	Phenols	Halophenols
914	-6.670448247169782	-4.9401197	3.904641089772206	-7.321670492704569	-3.417029402932363	0.7749542928748241	437.152	3	138	-1.0298157775141643	0.7005127142519151	-1.6810380230489512	2.2236030667232547	-1.730328503822614	1.0038707011688488	-6.625531	3.460493268529853	-0.98489872893131	0.5159710550887022	120068-37-3	Fipronil	N#Cc1nn(-c2c(Cl)cc(C(F)(F)F)cc2Cl)c(N)c1S(=O)C(F)(F)F	Organic compounds	Organoheterocyclic compounds	Azoles	Pyrazoles
920	-3.9421598394867576	-4.784025	4.16796650074677	-7.363914070043032	-3.195947569296262	0.748236490488696	324.79300000000006	3	138	1.5694468211866504	0.7275814790970409	-1.8523074093696241	2.315659091377146	0.8418653527739846	1.0747754014342514	-4.400861	4.0363410680457115	1.1107458547993934	0.5967213389735445	120116-88-3	Cyazofamid	Cc1ccc(-c2c(Cl)nc(C#N)n2S(=O)(=O)N(C)C)cc1	Organic compounds	Organoheterocyclic compounds	Azoles	Imidazoles
922	-2.833627620575012	-4.262155	3.937511762115286	-6.956855360492814	-3.019343598377528	0.5027272727272727	178.23399999999998	3	138	2.4173629332443034	0.988835501799794	-1.705864806673499	2.2316469554417875	1.4285274354247437	1.05186499046344	-3.9476469	2.3419395551617885	1.3033436896078026	0.38272727272727275	120-12-7	Anthracene	c1ccc2cc3ccccc3cc2c1	Organic compounds	Benzenoids	Anthracenes
1075	-4.583879748928157	-4.5776114	2.4150226833006165	-5.664475089856677	-3.2494524065560606	0.4718720665523734	169.227	3	138	0.6445899065569379	0.6508581975437461	-0.4360054343715819	1.9790172489290347	-0.006268302547542071	0.614832050339777	-4.648297	2.329076685156787	0.5801728385545816	0.36417975886006576	122-39-4	Diphenylamine	c1ccc(Nc2ccccc2)cc1	Organic compounds	Benzenoids	Benzene and substituted derivatives	Aniline and substituted anilines
1107	-4.391705712679555	-4.689609	3.0358027834827204	-6.181444443768183	-3.1456416602854627	0.7142455506270751	387.1950000000001	3	138	1.1962240277790375	0.8983206936972205	-0.5935147033095903	2.44228808017313	0.2979033380711771	0.7740623056337825	-4.393168	2.747089546541232	1.1947617670861157	0.560191496573021	122836-35-5	Sulfentrazone	Cc1nn(-c2cc(NS(C)(=O)=O)c(Cl)cc2Cl)c(=O)n1C(F)F	Organic compounds	Organoheterocyclic compounds	Azoles	Triazoles
1124	-4.089389146194419	-3.7938552	2.6336026541716913	-5.300677027465927	-2.6670743732942355	0.5073478260869565	136.14999999999998	3	138	1.0446284994815644	1.3401624593504908	-0.16665938178994347	2.466943272381748	-0.29553395591731935	0.6715965994730022	-3.7326207	2.1256703764620966	1.4013969152112808	0.39901449275362316	123-11-5	4-Methoxybenzaldehyde	COc1ccc(C=O)cc1	Organic compounds	Benzenoids	Benzene and substituted derivatives	Benzoyl derivatives
1234	-3.0608125033255207	-3.772695	2.515343750511905	-4.983858122099189	-2.468514371587284	0.6149914921081969	104.149	3	138	1.9568426010440159	1.2449600499287439	0.033796982270347393	2.5491407327822526	0.711882561219157	0.6409119034399483	-3.4849532	2.184716204715524	1.5327019536724111	0.478149386845039	126-30-7	2,2-Dimethylpropane-1,3-diol	CC(C)(CO)CO	Organic compounds	Organic oxygen compounds	Organooxygen compounds	Alcohols and polyols
1241	-5.139130400279803	-4.4879804	3.142297436539736	-6.2282813349331	-3.085983898393364	0.5579968374102592	492.43600000000026	3	138	0.5532193946493449	1.2043694492819799	-0.5359315400039522	2.606365896535784	-0.651150034526629	0.800094291920948	-4.715444	2.5361523950140072	0.9769056998412344	0.4310779184913402	126535-15-7	Triflusulfuron-methyl	COC(=O)c1cccc(C)c1S(=O)(=O)NC(=O)Nc1nc(OCC(F)(F)F)nc(N(C)C)n1	Organic compounds	Organic nitrogen compounds	Organonitrogen compounds	Sulfonylureas
1248	-4.199098937241788	-4.2341104	2.211139813654734	-5.171908624987973	-2.9607688113332387	0.442197628458498	266.3179999999999	3	138	1.2263015834460786	1.19129015922253	0.2534918956998945	2.4646317093546286	0.03501141813540887	0.5641457367591848	-4.034931	1.9547079389809703	1.3904693207187284	0.34219762845849805	126-73-8	Tributyl phosphate	CCCCOP(=O)(OCCCC)OCCCC	Organic compounds	Organic acids and derivatives	Organic phosphoric acids and derivatives	Phosphate esters
1312	-4.858056097904024	-4.9056916	3.9778069031409777	-6.446554273638597	-2.4687473704976193	0.5403814884302689	737.1639999999998	3	138	1.0095080200386897	0.9618725007363814	-0.5789901556958834	3.3988167474450943	0.04763552578372021	1.0235512423997746	-4.8582015	2.6329548287224878	1.0093626232806145	0.4275609756097561	129757-67-1	Decanedioic acid, bis(2,2,6,6-tetramethyl-4-piperidinyl) ester, reaction products with tert-Bu hydroperoxide and octane	CCCCCCCCON1C(C)(C)CC(OC(=O)CCCCCCCCC(=O)OC2CC(C)(C)N(OCCCCCCCC)C(C)(C)C2)CC1(C)C	Organic compounds	Lipids and lipid-like molecules	Fatty Acyls	Fatty acid esters
1402	-3.882024046035748	-3.7726681	2.1214838544804415	-5.0636051063621315	-2.94212125188169	0.23076923076923078	398.5620000000001	3	138	1.7184718434691697	1.8278277575371762	0.5368907831427862	2.658374637623228	-0.10935592279050876	0.5451911253227804	-3.8197691	1.6414057258152126	1.7807267436744125	0.18461538461538463	13150-00-0	Sodium lauryltrioxyethylene sulfate	CCCCCCCCCCCCOCCOCCOCCOS(=O)(=O)[O-].[Na+]	Organic compounds	Organic acids and derivatives	Organic sulfuric acids and derivatives	Sulfuric acid esters
1453	-4.94080795999386	-4.227161	4.486518388279833	-7.168944552117766	-2.6824261638379325	0.8325996233626446	822.9530000000001	3	138	0.9745670727597067	1.6882141039317464	-1.2535695193641998	3.232948868915634	-0.713647029360315	1.176226325070126	-4.859992	3.295032956207	1.0553830018652206	0.6651258083904316	13292-46-1	Rifampicin	COC1C=COC2(C)Oc3c(C)c(O)c4c(O)c(c(C=NN5CCN(C)CC5)c(O)c4c3C2=O)NC(=O)C(C)=CC=CC(C)C(O)C(C)C(O)C(C)C(OC(C)=O)C1C	Organic compounds	Phenylpropanoids and polyketides	Macrolactams
1499	-3.062728867397242	-3.0285285	2.736031009987081	-4.721268051754101	-1.9852370417670195	0.2718816649466804	430.6260000000001	3	138	2.5713713803745812	2.6055717896557145	0.9128321960177226	3.648863206004804	-0.03420041547768626	0.7054549899060756	-3.0652003	1.9120183645395743	2.5688999322413486	0.1696594427244582	1338-41-6	Anhydrosorbitol stearate	CCCCCCCCCCCCCCCCCC(=O)OCC(O)C1OCC(O)C1O	Organic compounds	Lipids and lipid-like molecules	Fatty Acyls	Fatty acid esters
1525	-5.481853182505012	-4.8833504	3.0496066534116935	-6.255289760492815	-3.2056831070811214	0.7542935200033272	474.8190000000002	3	138	0.19467490652661318	0.7931777127302923	-0.5787616714611896	2.470844981950504	-0.598502810190559	0.7763920857293837	-5.154606	2.1778785804876715	0.5219222190176325	0.6000766525334477	134605-64-4	Butafenacil	C=CCOC(=O)C(C)(C)OC(=O)c1cc(-n2c(=O)cc(C(F)(F)F)n(C)c2=O)ccc1Cl	Organic compounds	Benzenoids	Benzene and substituted derivatives	Benzoic acids and derivatives
1557	-4.448039819175796	-4.873767	4.261893568256886	-7.456401783946077	-3.1945082156891917	0.7401533547902371	222.67900000000003	3	138	0.8996394431471905	0.4739123601831073	-2.1087225216230907	2.153171046633795	0.42572707993309056	1.0944331224208512	-4.7068157	3.272766355689848	0.6408635333624247	0.576874666265647	135410-20-7	Acetamiprid	CC(=NC#N)N(C)Cc1ccc(Cl)nc1	Organic compounds	Organoheterocyclic compounds	Pyridines and derivatives	Halopyridines
1575	-3.874231471569389	-4.0502324	3.0976043514157916	-5.923561725240191	-2.8259573738243993	0.7416194278694278	359.4260000000001	3	138	1.6813780181432274	1.5053770704860139	-0.36795223552757467	2.729652115888217	0.17600093886151935	0.7951738457850428	-3.8756325	2.8359768235133758	1.679976986607036	0.5909700772200772	1359963-68-0	4-Amino-5-(3-(isopropylamino)-2, 2-dimethyl-3-oxopropoxy)-2-methylquinoline-3-carboxylic acid	Cc1nc2cccc(OCC(C)(C)C(=O)NC(C)C)c2c(N)c1C(=O)O	Organic compounds	Organoheterocyclic compounds	Quinolines and derivatives	Quinoline carboxylic acids
1593	-4.2194513982720405	-4.835974	3.7769001194232787	-6.839490921592878	-3.0625908021695993	0.577004329004329	327.572	3	138	1.2958553740434726	0.6793325636212553	-1.3241841492773652	2.452715970145914	0.6165228181891411	0.9617226818677873	-4.4838977	3.3744994069951706	1.0314091026455066	0.4436709956709957	13674-84-5	Tris(2-chloroisopropyl)phosphate	CC(CCl)OP(=O)(OC(C)CCl)OC(C)CCl	Organic compounds	Organic acids and derivatives	Organic phosphoric acids and derivatives	Phosphate esters
1711	-3.296625459085079	-3.7400317	2.6366216295004294	-5.302683548936929	-2.6660619194364994	0.5057846044885131	150.177	3	138	1.8799779653410726	1.4365717119544992	-0.12608012451077713	2.5105415049896522	0.4434062601226847	0.6747723033676406	-3.631624	2.180285088242555	1.5449794321179966	0.38871143375680584	140-11-4	Benzyl acetate	CC(=O)OCc1ccccc1	Organic compounds	Benzenoids	Benzene and substituted derivatives	Benzyloxycarbonyls
1742	-5.3604274383297215	-4.826341	7.8848207135471355	-10.324203604760465	-2.4393828912133295	0.7229689020485155	359.32500000000005	3	138	0.19505999592012396	0.7291462850527883	-4.768716170510619	3.1161045430365157	-0.5340862861385594	2.1285986632058473	-4.844674	6.789769078114115	0.7108133268215809	0.5707300960783663	141112-29-0	Isoxaflutole	CS(=O)(=O)c1cc(C(F)(F)F)ccc1C(=O)c1cnoc1C1CC1	Organic compounds	Organic oxygen compounds	Organooxygen compounds	Carbonyl compounds
1791	-2.6401046283072733	-3.546601	2.1672444910919384	-4.5865047617286026	-2.419260270636664	0.058823529411764705	116.15999999999998	3	138	2.424951975048745	1.5184555493422975	0.4785518416274159	2.645796332719354	0.906496428745339	0.5521554622612891	-3.2945874	2.060733033187728	1.7704692075399429	0.047058823529411764	142-62-1	Hexanoic acid	CCCCCC(=O)O	Organic compounds	Lipids and lipid-like molecules	Fatty Acyls	Fatty acids and conjugates
1865	-5.535892941390072	-3.4790168	2.6559722201736973	-5.064340847880016	-2.4083686277063183	0.6783831417624521	186.163	3	138	-0.2659995724384951	1.7908765842816479	0.20555252107156155	2.8615247412452587	-2.0568761605368007	0.6803942457461047	-3.5291762	2.4593817253328605	1.7407171378010922	0.5335555555555556	145-73-3	Endothal	O=C(O)C1C2CCC(O2)C1C(=O)O	Organic compounds	Organic acids and derivatives	Carboxylic acids and derivatives	Dicarboxylic acids and derivatives
1970	-4.419380696387976	-4.5606446	4.35002491147038	-7.205733139998133	-2.855708228527752	0.6605771506208226	271.36	3	138	1.0141651341886437	0.8729011923673436	-1.7721873094215126	2.577837602048868	0.1412639302294556	1.1177459596274948	-4.5616617	3.0604569070153174	0.8718841161478859	0.5194228337015117	15299-99-7	Napropamide	CCN(CC)C(=O)C(C)Oc1cccc2ccccc12	Organic compounds	Benzenoids	Naphthalenes
2170	-5.068745641885275	-4.8706946	3.430912044960863	-6.457572979539737	-3.026660934578874	0.5695479461116133	162.214	3	138	0.14134269171590574	0.33939368188045443	-1.247484645938556	2.183427399022307	-0.19805100458669145	0.8734338850803132	-4.9563146	3.207472671361457	0.2537737568860059	0.4335479461116133	16752-77-5	Methomyl	CNC(=O)ON=C(C)SC	Organic compounds	Organic acids and derivatives	Organic carbonic acids and derivatives
2210	-3.6594588913586503	-4.0522313	2.7890789308677544	-5.912525107323484	-3.1234461764557295	0.5832711339107334	192.00100000000003	3	138	1.6238445992894355	1.2310721806206344	-0.6292216166753981	2.1598573141923563	0.3927724204394454	0.7361318947838152	-4.0176635	2.216577483077094	1.2656400059968522	0.45599840663800617	1702-17-6	Clopyralid	O=C(O)c1nc(Cl)ccc1Cl	Organic compounds	Organoheterocyclic compounds	Pyridines and derivatives	Pyridinecarboxylic acids and derivatives
2262	-4.490833998717485	-4.5870433	2.939082641724042	-5.829809385862264	-2.890726744138222	0.694866782295127	210.36499999999995	3	138	0.8321394859500959	0.7359302028726523	-0.5068359011946829	2.432246740529359	0.09620928665238804	0.7500119800008712	-4.712523	2.841066105010873	0.6104505189822884	0.5337556711840159	1761-71-3	4,4'-Diaminodicyclohexylmethane	NC1CCC(CC2CCC(N)CC2)CC1	Organic compounds	Organic nitrogen compounds	Organonitrogen compounds	Cyclohexylamines
2288	-5.605255005648072	-4.60113	2.939661923489202	-5.836363306097837	-2.896701382608635	0.5643160562575854	248.30699999999996	3	138	-0.21026604276478475	0.7938589678933583	-0.4413743432145502	2.498287580274652	-1.0041249969505621	0.7504679613571679	-5.3188787	3.3846923744234965	0.07611030359489071	0.4332815734989648	17865-07-5	Propylsilanetriyl triacetate	CCC[Si](OC(C)=O)(OC(C)=O)OC(C)=O	Organic compounds	Organic acids and derivatives	Carboxylic acids and derivatives	Tricarboxylic acids and derivatives
2312	-3.818017808214782	-3.9302633	2.658277855667626	-5.413859892776172	-2.7555820371085455	0.6351428571428571	194.211	3	138	1.4702560162449916	1.3580105473900441	-0.12558606831639801	2.532691787351228	0.11224547265374829	0.6770036048509384	-3.8186839	2.4360741246852973	1.469589950351053	0.49466666666666664	1809-19-4	Dibutyl phosphite	CCCCO[PH](=O)OCCCC	Organic compounds	Organic acids and derivatives	Organic phosphonic acids and derivatives	Phosphonic acid diesters
2323	-4.623251564934944	-4.9435863	4.700778385400286	-7.778737560980029	-3.077959175579744	0.6897345090708935	280.365	3	138	0.82447223160786	0.5041374564086404	-2.331013764437225	2.36976462096306	0.32033478455236075	1.2061671805038838	-4.5259023	2.431461133504251	0.921821514643145	0.5312549769071507	1825-21-4	Pentachloroanisole	COc1c(Cl)c(Cl)c(Cl)c(Cl)c1Cl	Organic compounds	Benzenoids	Phenol ethers	Anisoles
2373	-5.791085946471824	-4.827598	2.490225738408093	-5.645179257466991	-3.1549535190588975	0.7081907836404377	156.25	3	138	-0.5972659204557115	0.3662219384947876	-0.4513592314508777	2.0388665069572154	-0.9634878515316387	0.6592565894400675	-5.403964	2.5658253060945855	-0.21014401740457758	0.5533520739630184	1883-78-9	Furfuryl isopropyl sulfide	CC(C)SCc1ccco1	Organic compounds	Organoheterocyclic compounds	Heteroaromatic compounds
2447	-4.318880154089646	-5.0896688	3.1274557382730332	-6.159130145457954	-3.031674407184921	0.40616710876094525	437.35600000000017	3	138	1.3219549348122572	0.5511663245282624	-0.5182950565560512	2.609160681716982	0.7707885966732935	0.8210088730091446	-4.5228853	2.503779866754816	1.1179497757910988	0.29892073194935104	199119-58-9	Trifloxysulfuron-sodium	COc1cc(OC)nc(NC(=O)[N-]S(=O)(=O)c2ncccc2OCC(F)(F)F)n1.[Na+]	Organic compounds	Organoheterocyclic compounds	Pyridines and derivatives	Pyridinesulfonamides
2473	-5.292314871461608	-4.7239065	2.7782317167290342	-6.195999176825473	-3.4177674600964387	0.6700077996045781	225.313	3	138	0.060471378697138436	0.6288797487274834	-0.8432129266667266	1.9350187900623077	-0.5684083544327994	0.7074467470690721	-4.967088	2.4404202487788464	0.38569802633377226	0.5268673355629877	2032-65-7	Methiocarb	CNC(=O)Oc1cc(C)c(SC)c(C)c1	Organic compounds	Benzenoids	Benzene and substituted derivatives	Phenyl methylcarbamates
2493	-7.188599689113097	-4.9429083	4.004632178917137	-7.433825946953079	-3.429193768035942	0.772756614215743	389.086	3	138	-1.5985540847090773	0.6471373228351925	-1.8437803425490593	2.160851836368078	-2.2456914020647574	1.0337843766675165	-6.664984	3.4287954015396735	-1.0749386336778881	0.5101716225076169	205650-65-3	Fipronil-desulfinyl	N#Cc1nn(-c2c(Cl)cc(C(F)(F)F)cc2Cl)c(N)c1C(F)(F)F	Organic compounds	Organoheterocyclic compounds	Azoles	Pyrazoles
2518	-3.687520299680552	-3.573633	2.2939571487401142	-4.690212373709278	-2.3962552249691633	0.2629375696767001	226.272	3	138	1.6671105158833401	1.7809978501910353	0.6644184418546146	2.958375590594729	-0.1138873441294046	0.5847137696900633	-3.632016	1.9439263367961517	1.722614871157852	0.1860144927536232	2082-81-7	Butane-1,4-diyl bis(2-methylprop-2-enoate)	C=C(C)C(=O)OCCCCOC(=O)C(=C)C	Organic compounds	Organic acids and derivatives	Carboxylic acids and derivatives	Dicarboxylic acids and derivatives
2554	-5.39602917784672	-4.0075192	3.1738706787113244	-5.891197083313942	-2.717326404602618	0.46112769645608626	424.4390000000002	3	138	0.23178610479684233	1.6202960449266697	-0.26338180067038014	2.9104888780409444	-1.388509932699015	0.8124173942119027	-4.7978444	2.5621883081247043	0.8299708952564282	0.35487769645608624	213464-77-8	Orthosulfamuron	COc1cc(OC)nc(NC(=O)NS(=O)(=O)Nc2ccccc2C(=O)N(C)C)n1	Organic compounds	Benzenoids	Benzene and substituted derivatives	Sulfanilides
2577	-5.764682576762841	-4.7099166	2.685497961216012	-5.816773437253763	-3.1312754760377515	0.6096946274337578	362.5610000000001	3	138	-0.20530149072571185	0.8494644961667634	-0.2573923512166345	2.4281056099993776	-1.0547659851185536	0.6865784495223305	-4.712982	2.668018917475307	0.8463989000072307	0.4689538866930171	2162-74-5	Bis(2,6-diisopropylphenyl)carbodiimide	CC(C)c1cccc(C(C)C)c1N=C=Nc1c(C(C)C)cccc1C(C)C	Organic compounds	Benzenoids	Benzene and substituted derivatives	Cumenes
2607	-3.7799682324490314	-4.756569	3.6581191086196028	-6.748529178291153	-3.09041006967155	0.7529541756291809	406.4170000000001	3	138	1.829003633292822	0.8524029761122338	-1.1395573125492997	2.518561796070303	0.9766006762423749	0.9312267119471809	-4.0554333	2.6558370398587363	1.5535385938900177	0.5979541756291809	219790-72-4	SB281832	OCC(CO)n1cnc(-c2ccc(F)cc2)c1-c1ccnc(Oc2ccccc2)n1	Organic compounds	Organoheterocyclic compounds	Azoles	Imidazoles
2621	-5.444368289585085	-4.7175655	2.8484494436669934	-6.001961654629129	-3.153512210962136	0.6631668546507254	187.30799999999996	3	138	-0.1718119629217609	0.5549907762669876	-0.7294053279658055	2.119044115701188	-0.7268027530860612	0.725160858579523	-4.90249	2.0387625109976635	0.3700662020030423	0.5191668546507255	2212-67-1	Molinate	CCSC(=O)N1CCCCCC1	Organic compounds	Organoheterocyclic compounds	Azepanes
2642	-3.896608661983721	-4.3133516	3.7969033922797757	-6.379699975233183	-2.582796582953407	0.5741556245686681	139.198	3	138	1.2470243333827498	0.8302813489159878	-1.236066979866712	2.5608364124130634	0.41674296918083	0.9665547851361665	-4.1905932	2.590216656531418	0.9530397582613414	0.4297111801242236	2235-00-9	1-Ethenylazepan-2-one	C=CN1CCCCCC1=O	Organic compounds	Organoheterocyclic compounds	Lactams	Caprolactams
2708	-5.061115387959388	-4.372541	4.191862224093254	-6.84440408549266	-2.6525418613994063	0.4833623188405797	299.547	3	138	0.41534958647619297	1.1039240064870923	-1.3679391110570789	2.823923113036175	-0.6885744371842417	1.0721013849010843	-4.8542433	2.6163089222658487	0.6222217092425876	0.37669565217391304	2372-82-9	1,3-Propanediamine, N-(3-aminopropyl)-N-dodecyl-	CCCCCCCCCCCCN(CCCN)CCCN	Organic compounds	Organic nitrogen compounds	Organonitrogen compounds	Amines
2741	-3.959941683018554	-4.044699	2.7529231254167854	-5.821052682190032	-3.068129556773247	0.5694900888585099	136.194	3	138	1.1742162922212898	1.0894587882138516	-0.6868947069501886	2.0660284184665967	0.08475750902856527	0.7177901901457483	-4.0827785	2.531490919186676	1.0513795178881136	0.44149008885850993	2416-94-6	2,3,6-Trimethylphenol	Cc1ccc(C)c(O)c1C	Organic compounds	Benzenoids	Phenols	Cresols
2745	-4.732482362409143	-4.3865643	3.0770268234605207	-6.182362928550569	-3.1053361050900485	0.704380733192348	349.0659999999999	3	138	0.8104251869736789	1.1563432764258237	-0.6394553791677475	2.4375714442927734	-0.3459181076484006	0.7860467501909705	-4.515526	2.578855616593423	1.0273817360217352	0.5351499639615787	2425-06-1	Captafol	Oc1c2c(c(O)n1SC(Cl)(Cl)C(Cl)Cl)CC=CC2	Organic compounds	Organoheterocyclic compounds	Isoindoles and derivatives	Isoindoles
2749	-4.06475450702686	-4.5665526	3.185011955302654	-5.7101600609997964	-2.5251481056971423	0.7174962079077764	127.16799999999998	3	138	1.039623334066842	0.5378252113170923	-0.6057822199060943	2.57922973539656	0.5017981319807081	0.8287273829617529	-4.395414	2.973809555238293	0.708963956371853	0.5659810563926249	24295-03-2	2-Acetylthiazole	CC(=O)c1nccs1	Organic compounds	Organic oxygen compounds	Organooxygen compounds	Carbonyl compounds
2752	-3.3186649779561304	-3.4810255	3.3617892032626475	-5.402150588905178	-2.0403613856425302	0.3379679144385027	201.31	3	138	1.9852003708865738	1.8228399060123934	-0.0982852400624738	3.263503963200174	0.1623604794260718	0.8572183527833047	-3.3040195	2.494983455549046	1.9998458963934962	0.24705882352941178	2432-99-7	11-Aminoundecanoic acid	NCCCCCCCCCCC(=O)O	Organic compounds	Lipids and lipid-like molecules	Fatty Acyls	Fatty acids and conjugates
2763	-5.906518332807838	-4.6839933	4.447036111963678	-7.240477531590238	-2.7934414196265602	0.5957053644553645	557.2220000000001	3	138	-0.16049007808895896	1.062034916708495	-1.4944492768713584	2.952586835092319	-1.2225249932692641	1.1344480617191242	-5.653249	3.7730201918127886	0.09277944875947503	0.4626689189189189	24448-09-7	N-Methyl-N-(2-hydroxyethyl)perfluorooctanesulfonamide	CN(CCO)S(=O)(=O)C(F)(F)C(F)(F)C(F)(F)C(F)(F)C(F)(F)C(F)(F)C(F)(F)C(F)(F)F	Organic compounds	Organohalogen compounds	Alkyl halides	Alkyl fluorides
2902	-4.945010837147751	-4.529621	2.935684388513904	-6.044812590077513	-3.1091282015636095	0.563423926938203	351.4940000000002	3	138	0.6009070788677463	1.0162968029549249	-0.4988946740620161	2.436789714451888	-0.4153897128801729	0.7481346342282361	-4.681358	2.3144491817319706	0.8645600577176974	0.4249279919788533	25973-55-1	2-(2H-Benzotriazol-2-yl)-4,6-bis(1,1-dimethylpropyl)phenol	CCC(C)(C)c1cc(-n2nc3ccccc3n2)c(O)c(C(C)(C)CC)c1	Organic compounds	Organoheterocyclic compounds	Azoles	Triazoles
2916	-4.933182306768106	-4.8321395	3.535566599911319	-6.435892747817829	-2.90032614790651	0.7411354785816766	149.602	3	138	0.2417550927974871	0.3427978952834604	-1.2609553482522355	2.2746112516590835	-0.10104281473319432	0.9000442983273027	-4.8051653	2.5909897086218128	0.36977213246146373	0.5658558160106149	26172-55-4	5-Chloro-2-methyl-3(2H)-isothiazolone	Cn1sc(Cl)cc1=O	Organic compounds	Organohalogen compounds	Aryl halides	Aryl chlorides
2918	-4.660996346018897	-4.8028464	3.387718667156291	-6.535223669191399	-3.1475050020351083	0.7698957302415659	598.5060000000003	3	138	1.1160721625311016	0.9742220966096646	-0.7581551606414008	2.6295635065148906	0.14185008571328073	0.8636219027971292	-4.760754	2.4069755410512226	1.0163144220641058	0.612844698471433	261947-38-0	CP-532623	CCC1CC(N(Cc2cc(C(F)(F)F)cc(C(F)(F)F)c2)C(C)=O)c2cc(C(F)(F)F)ccc2N1C(=O)OC(C)C	Organic compounds	Organoheterocyclic compounds	Quinolines and derivatives	Hydroquinolines
2972	-4.117184559918122	-4.942669	4.64764434977213	-7.744727907973919	-3.0970835582017893	0.62969355929246	207.056	3	138	1.198903259943876	0.37341889171521414	-2.4286400881119214	2.219004261660208	0.8254843548768003	1.1924602075104351	-4.5226436	2.3855068956462326	0.7934442550897669	0.49865907653383934	2675-77-6	Chloroneb	COc1cc(Cl)c(OC)cc1Cl	Organic compounds	Benzenoids	Benzene and substituted derivatives	Methoxybenzenes
2980	-4.3504530865568585	-4.576785	3.121733452045153	-5.95563014201324	-2.8338966899680864	0.7817476703908488	115.15699999999998	3	138	0.7108372558213244	0.48450524011939194	-0.8943397996350567	2.2273936524100963	0.22633200102859075	0.7950453285123661	-4.4016953	2.527206790811981	0.6595950936736408	0.5921638747725704	2682-20-4	2-Methyl-3(2H)-isothiazolone	Cn1sccc1=O	Organic compounds	Organoheterocyclic compounds	Azoles	Thiazoles
2990	-4.24415109874437	-5.2692256	4.210802938925312	-6.968366934998254	-2.757563996072942	0.5975848712690818	296.156	3	138	1.2273694369511319	0.20229495135417325	-1.496846399302753	2.713956539622559	1.0250744986372222	1.0785960531218166	-4.700277	3.023882089889295	0.7712436719791981	0.4452039188881294	2691-41-0	Cyclotetramethylenetetranitramine	O=[N+]([O-])N1CN([N+](=O)[O-])CN([N+](=O)[O-])CN([N+](=O)[O-])C1	Organic compounds	Organic 1,3-dipolar compounds	Allyl-type 1,3-dipolar organic compounds	Organic nitro compounds
3059	-3.4003756256025266	-3.6209261	2.5142587032450385	-4.860861548722686	-2.3466028454776473	0.4363076923076923	144.17	3	138	1.7584992728534703	1.5379487594606578	0.29801334973331106	2.8122720529783494	0.220550516136365	0.6411582046306288	-3.5076659	2.3796167310377894	1.6512090442111418	0.33260398860398854	27813-02-1	Hydroxypropyl methacrylate	C=C(C)C(=O)OCC(C)O	Organic compounds	Organic acids and derivatives	Carboxylic acids and derivatives	Carboxylic acid derivatives
3134	-4.166070158080869	-3.817373	3.484754482259247	-5.889711264991864	-2.4049567827326173	0.7412157721796275	341.363	3	138	1.3671462884967773	1.7158434228647856	-0.3564948184142181	3.1282596638450286	-0.34869712074261194	0.8922390901826333	-4.0860214	2.7502947789988905	1.447195038248992	0.5912157721796276	290352-28-2	CP-634384	Cc1cc(NC(=O)C(=O)O)cc(C)c1Oc1ccc(O)c2c1CCC2	Organic compounds	Organic oxygen compounds	Organooxygen compounds	Ethers
3135	-4.201892831388158	-4.638019	2.920127385938282	-6.158409328281957	-3.238281942343675	0.5102827397883718	350.297	3	138	1.3425435865774795	0.9064173259984382	-0.6139729103163192	2.306154475621963	0.43612625354226164	0.7439467789418945	-4.844327	2.4079114846235536	0.7001094383319232	0.38528273978837185	29091-21-2	Prodiamine	CCCN(CCC)c1c([N+](=O)[O-])cc(C(F)(F)F)c(N)c1[N+](=O)[O-]	Organic compounds	Benzenoids	Benzene and substituted derivatives	Aniline and substituted anilines
3153	-4.206207397332588	-3.934257	2.96970302303149	-5.54174057719381	-2.57203755416232	0.7151515151515152	168.32399999999998	3	138	1.0199386457047839	1.291889012855418	-0.31559453415643773	2.6541084888750524	-0.27195036684552765	0.7559820327256978	-3.9346495	2.3905268464717326	1.2914965621412413	0.5696969696969697	294-62-2	Cyclododecane	C1CCCCCCCCCCC1	Organic compounds	Hydrocarbons	Saturated hydrocarbons	Cycloalkanes
3168	-4.213855163024512	-3.818823	2.2315219760021723	-5.230615417697369	-2.999093441695197	0.4276858435681965	322.4260000000001	3	138	1.2945748924449099	1.6896069541180925	0.2778146377720524	2.5093366137742246	-0.39503206388815926	0.5784923357316135	-3.849099	1.953832955645519	1.6593311366125976	0.33054298642533936	298-07-7	Bis(2-ethylhexyl) phosphate	CCCCC(CC)COP(=O)(O)OCC(CC)CCCC	Organic compounds	Organic acids and derivatives	Organic phosphoric acids and derivatives	Phosphate esters
3188	-3.708289463964812	-3.34671	2.1853214339065907	-4.398371216075861	-2.2130497821692705	0.6542341214185534	162.22899999999998	3	138	1.5018390271816586	1.86341851362692	0.8117572750706095	2.9970787089772	-0.3615794973052662	0.5568119357148833	-3.305011	1.8979161469837367	1.905117446340356	0.5006806097128678	30025-38-8	Dipropylene glycol monoethyl ether	CCOCCCOC(O)CC	Organic compounds	Organic oxygen compounds	Organooxygen compounds	Ethers
3285	-2.2685451845451907	-2.8111267	2.2925825644559277	-4.084125176319797	-1.7915426118638695	0.22267359575409112	358.56300000000005	3	138	3.286020288285898	2.743438749559306	1.4704402965112917	3.763022860967219	0.5425815244391843	0.5837778170170639	-2.9357274	1.9731709188646356	2.618838093810243	0.146203007518797	31566-31-1	Glyceryl monostearate	CCCCCCCCCCCCCCCCCC(=O)OCC(O)CO	Organic compounds	Lipids and lipid-like molecules	Glycerolipids	Monoradylglycerols
3297	-4.821199464272123	-4.455212	2.6590146347065025	-5.445506385937216	-2.786491751230714	0.25729252826027016	358.632	3	138	0.7334495738915289	1.0994369111754643	0.10914265222643553	2.768157286932938	-0.3659873480306679	0.6878777376515121	-4.594055	2.0693015632881058	0.9605938726749798	0.18632478632478633	31778-15-1	Propanoic acid, 3-mercapto-, octadecyl ester	CCCCCCCCCCCCCCCCCCOC(=O)CCS	Organic compounds	Organic acids and derivatives	Carboxylic acids and derivatives	Carboxylic acid derivatives
3304	-2.461179449861518	-3.676073	2.9302597727761963	-5.353055101003822	-2.4227953282276253	0.4964096103835411	381.34800000000007	3	138	3.120142023188529	1.9052483877850015	0.22826637204622519	3.1585261448224218	1.2148936244793025	0.7472610033097807	-3.7074575	2.808573330032152	1.8738639233686398	0.3398687850982031	31837-42-0	2-?[2-?[1-?[[(2,?3-?Dihydro-?2-?oxo-?1H-?benzimidazol-?5-?yl)?amino]?carbonyl]?-?2-?oxopropyl]?diazenyl]?-benzoic acid	CC(=O)C(=NNc1ccccc1C(=O)O)C(=O)Nc1ccc2[nH]c(=O)[nH]c2c1	Organic compounds	Organoheterocyclic compounds	Benzimidazoles
3375	-6.947397192612425	-6.686505	3.3614908672207298	-8.059451644059068	-4.697960776838339	0.5943731695576782	304.3520000000001	3	138	-1.4640210326179932	-1.2031286775774968	-2.5760754840646363	0.7854153831560933	-0.2608923517615951	0.860073238223895	-6.7923317	3.3215010943633505	-1.3089555520306986	0.4678425573127802	333-41-5	Diazinon	CCOP(=S)(OCC)Oc1cc(C)nc(C(C)C)n1	Organic compounds	Organic acids and derivatives	Organic thiophosphoric acids and derivatives	Thiophosphoric acid esters
3377	-3.793754279211595	-4.3904767	3.7060858650810347	-6.450854468668332	-2.7447686035872976	0.5947279244053437	230.245	3	138	1.5684359286215166	0.9717135011647807	-1.0886642608352206	2.617421604245814	0.5967224244322038	0.9437412071938499	-3.9833105	2.802243495933668	1.3788797357782767	0.46695014662756595	3337-71-1	Asulam	COC(=O)NS(=O)(=O)c1ccc(N)cc1	Organic compounds	Benzenoids	Benzene and substituted derivatives	Benzenesulfonamides
3416	-3.939864848661456	-3.6385994	3.0982433820334516	-5.2893906610918435	-2.191147279058392	0.5862795807978364	174.19599999999997	3	138	1.301173329576936	1.6024387814451755	-0.0483524828534515	3.0498908991800002	-0.3012654529095027	0.78884420060434	-3.6931763	2.2303066957741553	1.5478619033548358	0.45294624746450307	3437-84-1	Peroxide, bis(2-methyl-1-oxopropyl)	CC(C)C(=O)OOC(=O)C(C)C	Organic compounds	Organic acids and derivatives	Carboxylic acids and derivatives	Dicarboxylic acids and derivatives
3432	-3.517518025228896	-4.079545	2.0224852553283155	-5.186748340194268	-3.1642630848659525	0.5603048564338888	208.301	3	138	1.80117332966095	1.2391463475700886	0.13194301469557784	2.1544282700238933	0.5620269958282331	0.5148692209991713	-3.9807754	1.8543991206161552	1.3379159868046087	0.4182069543359866	3457-61-2	Peroxide, 1,1-dimethylethyl 1-methyl-1-phenylethyl	CC(C)(C)OOC(C)(C)c1ccccc1	Organic compounds	Benzenoids	Benzene and substituted derivatives	Phenylpropanes
3447	-4.789989054797237	-4.445953	2.1513462577278792	-5.257954678065339	-3.1066084203374595	0.2377309552952148	638.9300000000002	3	138	1.0154642254597699	1.3595004027391717	0.5474986021916685	2.698844859919548	-0.34403616249377045	0.5554771298915381	-4.559441	2.1120922343216835	1.246012185115955	0.15401002506265665	35074-77-2	Benzenepropanoic acid, 3,5-bis(1,1-dimethylethyl)-4-hydroxy-, 1,6-hexanediyl ester	CC(C)(C)c1cc(CCC(=O)OCCCCCCOC(=O)CCc2cc(C(C)(C)C)c(O)c(C(C)(C)C)c2)cc(C(C)(C)C)c1O	Organic compounds	Benzenoids	Benzene and substituted derivatives	Phenylpropanes
3475	-6.052601431125351	-4.8317437	4.398583580182474	-7.399874014208945	-3.0012904340264708	0.34859879584017517	400.1119999999999	3	138	-0.45041985436362186	0.7704378629128978	-1.797692437447216	2.600891142735258	-1.2208577139317471	1.1236955401132145	-6.0611224	3.746006983740563	-0.45894084413663194	0.22859879584017512	355-46-4	Perfluorohexanesulfonic acid	O=S(=O)(O)C(F)(F)C(F)(F)C(F)(F)C(F)(F)C(F)(F)C(F)(F)F	Organic compounds	Organohalogen compounds	Alkyl halides	Alkyl fluorides
3489	-5.464101052738353	-4.6714325	3.085565456970411	-6.0692846760951085	-2.9837192191246973	0.7743937930024887	265.936	3	138	-0.03932392058517753	0.7533446265602108	-0.6445075439419333	2.441057913028478	-0.7926685576211652	0.7854943432921538	-5.1373158	2.8629460762205676	0.2874613793569756	0.6114308300395257	35691-65-7	1,2-Dibromo-2,4-dicyanobutane	N#CCCC(Br)(C#N)CBr	Organic compounds	Organic nitrogen compounds	Organonitrogen compounds	Organic cyanides
3496	-3.648056746191153	-3.4158955	2.2229301250127973	-5.184282958310196	-2.961352833297399	0.3256337390208358	850.0310000000001	3	138	2.281378018209541	2.5135392873859423	0.7451518060904976	2.968081931103295	-0.23216128415502002	0.620160025647583	-3.4837482	1.7216819070276852	2.4456865849973206	0.2456337390208358	35869-64-8	2-Naphthalenecarboxamide, N,N'-(2-chloro-1,4-phenylene)bis[4-[(4-chloro-2-nitrophenyl)azo]-3-hydroxy-	O=C(Nc1ccc(NC(=O)c2cc3ccccc3c(N=Nc3ccc(Cl)cc3[N+](=O)[O-])c2O)c(Cl)c1)c1cc2ccccc2c(N=Nc2ccc(Cl)cc2[N+](=O)[O-])c1O	Organic compounds	Benzenoids	Naphthalenes	Naphthalenecarboxylic acids and derivatives
3687	-4.324352592785801	-3.689602	2.7851109106006184	-5.394427683553284	-2.609316772952665	0.6257076599107229	308.311	3	138	1.164636427088544	1.799387132254203	0.09456133632106156	2.8796722469216802	-0.6347506945924417	0.7165344746516223	-3.794211	3.0513314234385165	1.6947781219300084	0.48779363595018727	4065-45-6	Sulisobenzone	COc1cc(O)c(C(=O)c2ccccc2)cc1S(=O)(=O)O	Organic compounds	Benzenoids	Benzene and substituted derivatives	Benzophenones
3700	-4.774545724744449	-4.007588	2.22292042100599	-5.059806251358789	-2.836885830352799	0.2899992897741314	1173.2600000000002	3	138	1.2948485397606337	2.0618063469446257	1.009588013146294	3.232508434152284	-0.7669578150459628	0.5661282249033273	-4.083184	2.247337552611523	1.9862104876305118	0.20745960723444887	41098-56-0	1,4-Benzenedisulfonic acid, 2,2'-[1,2-ethenediylbis[(3-sulfo-4,1-phenylene)imino[6-(diethylamino)-1,3,5-triazine-4,2-diyl]imino]]bis-, hexasodium salt	CCN(CC)c1nc(Nc2ccc(C=Cc3ccc(Nc4nc(Nc5cc(S(=O)(=O)[O-])ccc5S(=O)(=O)[O-])nc(N(CC)CC)n4)cc3S(=O)(=O)[O-])c(S(=O)(=O)[O-])c2)nc(Nc2cc(S(=O)(=O)[O-])ccc2S(=O)(=O)[O-])n1.[Na+].[Na+].[Na+].[Na+].[Na+].[Na+]	Organic compounds	Phenylpropanoids and polyketides	Stilbenes	Sulfonated stilbenes
3711	-4.73363201552972	-4.345837	3.566624452204623	-5.921161726088856	-2.354537273884233	0.7379384848970103	202.21700000000004	3	138	0.5721856475741547	0.9599805560946105	-0.6153440629849818	2.9512803892196415	-0.3877948992882647	0.9083508907981187	-4.6779637	2.7482594136380936	0.6278539420989142	0.5843789743297132	41394-05-2	Metamitron	Cc1nnc(-c2ccccc2)c(=O)n1N	Organic compounds	Organoheterocyclic compounds	Triazines	1,2,4-triazines
3904	-4.314535466654573	-4.3706455	2.932983315458405	-5.848321846682019	-2.915338531223614	0.5701377742219556	346.5650000000002	3	138	1.2252492340361094	1.1691391894326175	-0.3085371459913365	2.624446169467068	0.05611005641671607	0.7480850640815397	-4.316732	2.388636341499189	1.2230527741515664	0.41146740010668753	4979-32-2	N,N-Dicyclohexyl-2-benzothiazolesulfenamide	c1ccc2sc(SN(C3CCCCC3)C3CCCCC3)nc2c1	Organic compounds	Organoheterocyclic compounds	Benzothiazoles
3915	-3.623695029642988	-4.2881217	3.5733751662487023	-6.223312540551823	-2.6499373743031205	0.7165975355779243	390.43900000000014	3	138	1.9678581621355904	1.3034314912309701	-0.6317593487732442	2.941615817475458	0.6644266706438771	0.9096542873890111	-3.9734933	2.701504945720718	1.618059857737869	0.5607835820895521	501027-49-2	PD-0333941	Cc1oc(-c2ccccc2)nc1CCOc1cccc2c1ccn2CCC(=O)O	Organic compounds	Organoheterocyclic compounds	Indoles and derivatives	Indolyl carboxylic acids and derivatives
3932	-2.3151656568162817	-3.3714252	2.559374373106025	-4.730994158302101	-2.1716197851960763	0.5428165469086186	102.13299999999998	3	138	2.6940004320121202	1.6377409510060776	0.2781719305263006	2.8375463036323256	1.0562594950086694	0.6516811701222227	-3.0521717	2.0118264632315093	1.9569943675414654	0.42516948808508914	503-74-2	Isovaleric acid	CC(C)CC(=O)O	Organic compounds	Lipids and lipid-like molecules	Fatty Acyls	Fatty acids and conjugates
3959	-3.905467091018884	-3.4772801	2.3789754128177623	-5.063621319448366	-2.6846459066306037	0.5262857142857142	180.159	3	138	1.350188871541316	1.7783758318647287	0.1920346431118338	2.5710100559295963	-0.4281869510957881	0.6278223307486136	-3.6491365	2.0915143076391054	1.606519422331356	0.40628571428571425	50-78-2	Aspirin	CC(=O)Oc1ccccc1C(=O)O	Organic compounds	Benzenoids	Benzene and substituted derivatives	Benzoic acids and derivatives
3990	-4.413785798489456	-4.8285007	3.392290952520534	-6.264080846257266	-2.871789893736732	0.7645740380641927	252.31799999999996	3	138	0.988162435071441	0.573447484852331	-0.8621326126963692	2.530158339824165	0.4147149491912083	0.8656197229803193	-4.8091674	2.739005077409615	0.5927808390970488	0.6053903645948049	51235-04-2	Hexazinone	CN(C)c1nc(=O)n(C2CCCCC2)c(=O)n1C	Organic compounds	Organic nitrogen compounds	Organonitrogen compounds	Amines
4062	-4.806593994798198	-4.456002	4.524895199488476	-6.742143418414704	-2.2172482189262284	0.7006153846153846	199.988	3	138	0.4944099424151077	0.8450017020893702	-1.4411394812013985	3.0837557182870774	-0.3505917593856003	1.1540126193091382	-4.7066007	2.929857064435382	0.5944032858935312	0.5469253065774805	52-51-7	Bronopol	O=[N+]([O-])C(Br)(CO)CO	Organic compounds	Organic 1,3-dipolar compounds	Allyl-type 1,3-dipolar organic compounds	Organic nitro compounds
4099	-3.2814016062210145	-4.4138064	3.584539703593121	-6.072095024917687	-2.4875553213245656	0.5215811965811966	153.141	3	138	1.9036898724587017	0.771285040471811	-0.8870035462379703	2.6975361573551506	1.1324048322250304	0.9125458683155727	-3.7947824	3.1326486419061474	1.3903090782473684	0.4061965811965812	5307-14-2	2-Nitro-1,4-phenylenediamine	Nc1ccc(N)c([N+](=O)[O-])c1	Organic compounds	Benzenoids	Benzene and substituted derivatives	Nitrobenzenes
4119	-3.501689526639832	-6.7931786	4.481361971905468	-8.098734801394732	-3.6173728294892644	0.6304061815246224	242.346	3	138	1.8827463293056228	-1.4087427075494827	-2.7142989454492774	1.7670630264561904	3.2914890317097774	1.2223342348084694	-3.9208553	4.535461662431176	1.463580566212335	0.48425233537077617	53378-51-1	Sodium diisobutyldithiophosphate	CC(C)COP(=S)([S-])OCC(C)C.[Na+]	Organic compounds	Organic acids and derivatives	Organic dithiophosphoric acids and derivatives	Dithiophosphate O-esters
4239	-5.66320172979543	-4.5497756	3.6019715901463405	-6.500517452118415	-2.8985458619720745	0.5675946341575416	337.423	3	138	-0.13502704741475963	0.9783990835587566	-0.9723427697377444	2.629628820408596	-1.1134261293620806	0.916933829055602	-4.998943	2.7887218732535066	0.5292318344788438	0.4144776191722146	55179-31-2	Bitertanol	CC(C)(C)C(O)C(Oc1ccc(-c2ccccc2)cc1)n1cncn1	Organic compounds	Benzenoids	Benzene and substituted derivatives	Biphenyls and derivatives
4244	-4.507719118047055	-4.785102	3.3624620241985625	-6.387741852884682	-3.0252798286861196	0.4909982472308053	333.266	3	138	1.0150718908862693	0.737689123677197	-0.8649508439513585	2.497511180247204	0.27738277251691024	0.8564973157754471	-4.8057942	2.4635400625499906	0.7169967469597801	0.3600751703077284	55283-68-6	Ethalfluralin	C=C(C)CN(CC)c1c([N+](=O)[O-])cc(C(F)(F)F)cc1[N+](=O)[O-]	Organic compounds	Benzenoids	Benzene and substituted derivatives	Aniline and substituted anilines
4254	-4.706848967734326	-4.6435194	3.718267405566495	-6.4913949572399225	-2.7731275516734275	0.6630415222587656	281.093	3	138	0.7420010628634166	0.805330635512697	-1.0425449266421796	2.6757224789243157	-0.0633295661840334	0.9484238353435226	-4.6703124	3.097044884324286	0.7785376210529281	0.5215781076246192	55406-53-6	3-Iodo-2-propynyl-N-butylcarbamate	CCCCNC(=O)OCC#CI	Organic compounds	Organic acids and derivatives	Carboxylic acids and derivatives	Amino acids, peptides, and analogues
4261	-3.198206255002697	-3.529828	2.266293174424458	-4.558930738658151	-2.2926375642336927	0.2833657803297272	891.500999999999	3	138	2.7519155796586907	2.420293770970499	1.3911910960032372	3.657484270427695	0.3316218165915412	0.5769238568492824	-3.4552069	1.8300611101872701	2.494914953415605	0.21063850760245448	555-43-1	Glyceryl tristearate	CCCCCCCCCCCCCCCCCC(=O)OCC(COC(=O)CCCCCCCCCCCCCCCCC)OC(=O)CCCCCCCCCCCCCCCCC	Organic compounds	Lipids and lipid-like molecules	Glycerolipids	Triradylcglycerols
4268	-4.175003549172604	-3.7195237	3.5294112886725566	-5.704699399533816	-2.17528811086126	0.640345282257047	74.07900000000001	3	138	0.6946915619552	1.1501714461681787	-0.8350042884060128	2.6944070002665437	-0.45547988088341906	0.8991403294267477	-3.7291944	2.753145649418308	1.140500717798975	0.48010504201680676	556-52-5	Glycidol	OCC1CO1	Organic compounds	Organoheterocyclic compounds	Epoxides
4307	-6.605217748618587	-6.6826296	3.281859937549492	-8.059451644059068	-4.777591706509576	0.388248023715415	384.4870000000002	3	138	-1.0203360882879253	-1.0977479380723736	-2.4745699837284065	0.8072899538210857	0.07741183664752604	0.8379195581720542	-6.687361	4.396847067398037	-1.1024791128246478	0.2752045454545454	563-12-2	Ethion	CCOP(=S)(OCC)SCSP(=S)(OCC)OCC	Organic compounds	Organic acids and derivatives	Organic dithiophosphoric acids and derivatives	Dithiophosphate O-esters
4324	-3.676345014213365	-3.723199	2.4740872169937567	-5.0332687277499915	-2.559181510756235	0.6551754385964912	118.176	3	138	1.3961842717575197	1.349330385114103	0.039260558220893256	2.51334777521465	0.04685387647267003	0.6300091834993002	-3.6176996	2.2149763116784347	1.4548296603789905	0.5135087719298246	56539-66-3	3-Methoxy-3-methylbutan-1-ol	COC(C)(C)CCO	Organic compounds	Organic oxygen compounds	Organooxygen compounds	Ethers
4326	-3.271945186199648	-3.7723672	2.0334022384782955	-5.032121399901396	-2.9987191614231	0.5058908515455005	512.7720000000004	3	138	2.4379791162364386	1.9375570718408204	0.6778029025346906	2.7112051410129863	0.5004220527987653	0.5244466758272572	-3.5268717	1.8132678041070998	2.18305261923147	0.3823614397807946	56554-53-1	Propane-1,2,3-triyl tris(3,5,5-trimethylhexanoate)	CC(CC(=O)OCC(COC(=O)CC(C)CC(C)(C)C)OC(=O)CC(C)CC(C)(C)C)CC(C)(C)C	Organic compounds	Lipids and lipid-like molecules	Glycerolipids	Triradylcglycerols
4354	-5.717194903465859	-4.4807725	4.906157189685757	-7.20394565965171	-2.2977884699659534	0.718131868131868	60.1	3	138	-0.9383204314631192	0.2981019680194181	-2.4250711876489706	2.481086002036786	-1.2364224081960833	1.2492791674387094	-5.370955	4.07306874784852	-0.5920805222612122	0.5642857142857143	57-14-7	1,1-Dimethylhydrazine	CN(C)N	Organic compounds	Organic nitrogen compounds	Organonitrogen compounds	Hydrazines and derivatives
4418	-4.495475278115791	-3.8494039	3.134352591927002	-5.824816488337812	-2.6904638964108103	0.7258823529411764	180.167	3	138	0.7601999689581871	1.406271408337194	-0.5691412412638344	2.5652113506631675	-0.6460714199309763	0.8117218395672573	-3.9562552	2.2776449360643705	1.2994200526767707	0.5593326453388373	58-55-9	Theophylline	Cn1c(=O)c2[nH]cnc2n(C)c1=O	Organic compounds	Organoheterocyclic compounds	Imidazopyrimidines	Purines and purine derivatives
4486	-3.488028678727838	-3.4534628	1.6957923561554593	-4.624474097259036	-2.9286817411035764	0.36331085978759525	654.0790000000002	3	138	2.3276015270766153	2.362167378708519	1.1911561085454176	2.8869484647008767	-0.034565839601250925	0.4552162806450555	-3.3852537	1.2197226292381123	2.4303765419921946	0.2403109288643252	59487-23-9	C.I. Pigment Red 187	COc1cc(OC)c(NC(=O)c2cc3ccccc3c(N=Nc3cc(C(=O)Nc4ccc(C(N)=O)cc4)ccc3OC)c2O)cc1Cl	Organic compounds	Benzenoids	Naphthalenes	Naphthalenecarboxylic acids and derivatives
4502	-4.27426096079278	-6.0141025	4.680626996135593	-7.975786391715899	-3.2951593955803062	0.573423197492163	342.35600000000005	3	138	1.2602169827558398	-0.4796245145288596	-2.441308448167279	2.2393185479683138	1.739841498161077	1.1951334123236361	-4.2773633	3.5820175574048734	1.2571146343853394	0.44542319749216297	597-82-0	Phosphorothioic acid, O,O,O-triphenyl ester	S=P(Oc1ccccc1)(Oc1ccccc1)Oc1ccccc1	Organic compounds	Organic acids and derivatives	Organic thiophosphoric acids and derivatives	Thiophosphoric acid esters
4504	-3.0969615166838693	-4.1466413	3.8129434256239243	-5.7437389885257755	-1.9307955629018514	0.5710308009843613	75.067	3	138	1.778487543254985	0.7288078128280583	-0.8682899285869212	2.944653497037003	1.0496797377411795	0.9736222943051278	-4.1301565	3.454890627274743	0.7452925356910705	0.4460308009843613	598-55-0	Methyl carbamate	COC(N)=O	Organic compounds	Organic acids and derivatives	Carboxylic acids and derivatives	Amino acids, peptides, and analogues
4583	-4.678166825161006	-4.144964	3.7215535423803954	-6.653892877574711	-2.932339335194315	0.5728735632183908	234.298	3	138	0.6916017562542622	1.224804360785391	-1.2841242961594421	2.4374292462209532	-0.5332026070213578	0.9868820153691269	-4.2842436	2.3938258713007623	1.0855250125317466	0.43954022988505753	613-62-7	Benzyl 2-naphthyl ether	c1ccc(COc2ccc3ccccc3c2)cc1	Organic compounds	Benzenoids	Naphthalenes
4589	-5.287095968448748	-4.832805	4.5816235246914925	-7.951262568399578	-3.369639043708086	0.6878164642375169	314.802	3	138	0.21094151440665482	0.6652323289438394	-2.4532250855441755	2.1283984391473165	-0.45429081174098407	1.2205381823392154	-5.286685	3.620388447818571	0.21135249061213665	0.501970310391363	615-54-3	1,2,4-Tribromobenzene	Brc1ccc(Br)c(Br)c1	Organic compounds	Benzenoids	Benzene and substituted derivatives	Halobenzenes
4634	-3.495037552590326	-3.4044356	2.805152574058492	-5.085049595373868	-2.279897021315376	0.5491062526705598	1113.605999999999	3	138	2.5516940096185743	2.6422959198812506	0.9616819668350318	3.766834540893524	-0.09060191797728878	0.719009152723015	-3.462931	2.4249299578541437	2.5838006543142003	0.43046218487394955	61791-12-6	Cremophor EL	CCCCCCC(O)CC=CCCCCCCCOC(=O)OCCOCC(COCCOC(=O)OCCCCCCCC=CCC(O)CCCCCC)OCCOC(=O)OCCCCCCCC=CCC(O)CCCCCC	Organic compounds	Lipids and lipid-like molecules	Fatty Acyls	Fatty alcohols
4676	-5.490016130478068	-4.8628483	3.2146180925219796	-6.259260807783064	-3.044642715261084	0.47555216043307597	361.659	3	138	0.06828314664676514	0.6954509951358455	-0.7009615306582305	2.513656561863749	-0.6271678486177166	0.8191707300406397	-5.3918333	2.554940410223592	0.1664659551441461	0.34347668873496273	62476-59-9	Acifluorfen-sodium	O=C([O-])c1cc(Oc2ccc(C(F)(F)F)cc2Cl)ccc1[N+](=O)[O-].[Na+]	Organic compounds	Benzenoids	Benzene and substituted derivatives	Diphenylethers
4709	-4.223123019097642	-5.3386126	4.385808384615494	-6.324685274659164	-1.9388768900436704	0.5249026304232254	152.062	3	138	0.9588976791618111	-0.1565918777392563	-1.1426645763997114	3.2431438082157826	1.1154895373598777	1.2171557205147503	-4.5300264	3.3340762521615455	0.651994269400434	0.3804581859787809	628-96-6	Ethylene glycol dinitrate	O=[N+]([O-])OCCO[N+](=O)[O-]	Organic compounds	Organic oxygen compounds	Organic oxoanionic compounds	Organic nitrates
4711	-2.940378771168051	-3.2689588	2.2195123823355924	-4.491252393155166	-2.271740010819573	0.29743589743589743	118.176	3	138	2.1321505148028335	1.8035704972462723	0.5812768928157193	2.8007892751513115	0.328580035823526	0.5650697348242429	-3.126809	1.8807243333957389	1.945720416974397	0.22051282051282053	629-11-8	1,6-Hexanediol	OCCCCCCO	Organic compounds	Lipids and lipid-like molecules	Fatty Acyls	Fatty alcohols
4774	-3.253756684375237	-3.3486085	1.25461764402724	-4.179714029433776	-2.925096385406536	0.2310283600619735	657.5580000000001	3	138	2.5641773814846793	2.469325573759531	1.6382200364261403	2.8928376804533804	0.09485180942969462	0.3302077992511826	-3.3351314	1.0031957914589378	2.4828026714644675	0.17718220621581965	6358-37-8	Butanamide, 2,2'-[(3,3'-dichloro[1,1'-biphenyl]-4,4'-diyl)bis(2,1-diazenediyl)]bis[N-(4-methylphenyl)-3-oxo-	CC(=O)C(=NNc1ccc(-c2ccc(NN=C(C(C)=O)C(=O)Nc3ccc(C)cc3)c(Cl)c2)cc1Cl)C(=O)Nc1ccc(C)cc1	Organic compounds	Benzenoids	Benzene and substituted derivatives	Biphenyls and derivatives
4976	-4.171846749575562	-4.058635	2.470429185526218	-5.45398458703308	-2.983555401506862	0.4879176201372998	328.38900000000007	3	138	1.3445418516144987	1.45775338305348	0.06240401415698064	2.5328331996831985	-0.11321151474279834	0.6294854033952552	-4.134233	2.20821050898922	1.382155594613981	0.3705263157894737	65140-91-2	Calcium (3,5-di-tert-butyl-4-hydroxybenzyl monoethyl phosphonate)	CCOP(=O)([O-])Cc1cc(C(C)(C)C)c(O)c(C(C)(C)C)c1.CCOP(=O)([O-])Cc1cc(C(C)(C)C)c(O)c(C(C)(C)C)c1.[Ca+2]	Organic compounds	Benzenoids	Benzene and substituted derivatives	Phenylpropanes
4983	-4.73389472751006	-5.086971	2.8977378718811693	-6.428641097550813	-3.5309032256696433	0.670525124527814	531.4400000000003	3	138	0.9915595119234337	0.6384834107195074	-0.7031868581173192	2.19455101376385	0.3530760786117666	0.7377069342266616	-4.7984633	2.1371994183967598	0.9269908820535634	0.5188882586500283	65277-42-1	Ketoconazole	CC(=O)N1CCN(c2ccc(OCC3COC(Cn4ccnc4)(c4ccc(Cl)cc4Cl)O3)cc2)CC1	Organic compounds	Organoheterocyclic compounds	Diazinanes	Piperazines
5145	-4.446865012117938	-4.5156765	2.7894268267456104	-5.8426827459096495	-3.053255919164039	0.460841618147121	464.115	3	138	1.2197605927414195	1.1509491085912218	-0.17605714105029238	2.613369685695318	0.06881148629514833	0.7104953755642043	-4.501114	3.5703454423456855	1.1655117296041597	0.33007238737789024	678-39-7	8:2 Fluorotelomer alcohol	OCCC(F)(F)C(F)(F)C(F)(F)C(F)(F)C(F)(F)C(F)(F)C(F)(F)C(F)(F)F	Organic compounds	Organohalogen compounds	Alkyl halides	Alkyl fluorides
5172	-3.335022998844829	-3.4535625	1.6917745907274702	-4.628572035796633	-2.936797445069163	0.3174767698055369	581.0280000000002	3	138	2.4291740628957337	2.3106345771177503	1.1356250259439296	2.8273996166713995	0.11853949924782237	0.45564640555358765	-3.3895147	1.2175545759588777	2.3746823644832444	0.2007290105225664	67990-05-0	2-Naphthalenecarboxamide, N-(5-chloro-2-methoxyphenyl)-3-hydroxy-4-[[2-methoxy-5-[(phenylamino)carbonyl]phenyl]azo]-	COc1ccc(C(=O)Nc2ccccc2)cc1N=Nc1c(O)c(C(=O)Nc2cc(Cl)ccc2OC)cc2ccccc12	Organic compounds	Benzenoids	Naphthalenes	Naphthalenecarboxylic acids and derivatives
5426	-2.844511169932268	-3.4950497	2.008727007132817	-4.540609485435617	-2.5318824783028	0.4633333333333334	184.367	3	138	2.4211720190171797	1.770633483195646	0.7250737035138306	2.7338007106466478	0.6505385451098462	0.5117585510789497	-3.4805748	1.8925420166001885	1.785108345369076	0.3433333333333334	68551-19-9	Alkanes, C12-14-iso-	CCCCCCCCCCC(C)C	Organic compounds	Hydrocarbons	Saturated hydrocarbons	Alkanes
5484	-2.8706694379045072	-3.480379	2.00082553630597	-4.541485435295236	-2.540659898989266	0.4666666666666667	282.556	3	138	2.580435095952821	1.9707254174004516	0.9096190985620922	2.910444634868062	0.6097096667097506	0.5094785985097166	-3.480443	1.891720075789285	1.9706615349166554	0.3466666666666667	68649-11-6	1-Decene, dimer, hydrogenated	CCCCCCCCC(C)C(C)CCCCCCCC	Organic compounds	Hydrocarbons	Saturated hydrocarbons	Alkanes
5609	-3.115783034075438	-2.8293762	2.5329766427053384	-4.239179625417554	-1.7062029827122156	0.4998161538425833	118.17599999999996	3	138	1.9567462518954466	2.243153054595993	0.8333496605533304	3.366326303258669	-0.286406813372313	0.6450351012121988	-3.0620484	1.948809303751017	2.010480862366299	0.31057477453223853	6920-22-5	1,2-Hexanediol	CCCCC(O)CO	Organic compounds	Lipids and lipid-like molecules	Fatty Acyls	Fatty alcohols
5639	-8.293497934949725	-5.1150746	3.124780392195561	-6.663826291842485	-3.539045899646924	0.5778747082145073	375.73	3	138	-2.718622062446089	0.4598012395417425	-1.0889504193388486	2.035829972856712	-3.178423300397723	0.7969773013648063	-7.788625	4.5552229999767455	-2.2137488907269467	0.40517993542680697	69806-40-2	Haloxyfop-methyl	COC(=O)C(C)Oc1ccc(Oc2ncc(C(F)(F)F)cc2Cl)cc1	Organic compounds	Benzenoids	Benzene and substituted derivatives	2-phenoxypropionic acid esters
5640	-5.731381196324476	-4.7321744	3.5791525062054763	-6.550900421142769	-2.9717479149372927	0.6114612194945821	383.366	3	138	-0.14776760282455526	0.8514392055395413	-0.9672868276428487	2.6118656785626277	-0.999206799809583	0.9126327865383497	-5.5937195	4.820151328736269	-0.010105896467225076	0.4252910251522984	69806-50-4	Fluazifop-butyl	CCCCOC(=O)C(C)Oc1ccc(Oc2ccc(C(F)(F)F)cn2)cc1	Organic compounds	Benzenoids	Benzene and substituted derivatives	2-phenoxypropionic acid esters
5714	-4.918833559718499	-4.6840515	3.254445693559995	-6.520871006024522	-3.266425312464527	0.5244665718349929	218.083	3	138	0.4197882530681568	0.654570315115476	-1.1822491932378658	2.072196500322129	-0.23478204604662434	0.8292278378470791	-4.6232996	2.791507147370655	0.715322215404398	0.39473684210526316	709-98-8	Propanil	CCC(=O)Nc1ccc(Cl)c(Cl)c1	Organic compounds	Benzenoids	Benzene and substituted derivatives	Anilides
5731	-2.7684200475392187	-3.2641447	2.0107698276816515	-4.350919089716045	-2.340149262034393	0.07692307692307693	88.14999999999999	3	138	2.176802269096122	1.681077658421684	0.5943032269192963	2.6050730546009477	0.49572461150313973	0.5118746957806619	-3.1160564	1.8923916504152354	1.8291658651177103	0.06153846153846154	71-41-0	1-Pentanol	CCCCCO	Organic compounds	Organic oxygen compounds	Organooxygen compounds	Alcohols and polyols
5783	-4.04649620596774	-3.619792	3.4702716999495133	-5.855103227659354	-2.384831527709841	0.6195194589463693	378.3330000000002	3	138	1.5313780182032606	1.9580822423260622	-0.2772290034883535	3.19304269646116	-0.4267042214096346	0.9043288798321585	-3.905307	2.167616925155335	1.6725671782337372	0.4844031798766018	7237-83-4	tris(oxiran-2-ylmethyl) benzene-1,2,4-tricarboxylate	O=C(OCC1CO1)c1ccc(C(=O)OCC2CO2)c(C(=O)OCC2CO2)c1	Organic compounds	Benzenoids	Benzene and substituted derivatives	Benzoic acids and derivatives
5794	-4.444262169656483	-5.585603	4.173219085768155	-7.572229079348816	-3.3990099935806604	0.605482752541576	318.0300000000001	3	138	1.058205919573007	-0.08313513217424054	-2.069760990119326	2.103458095648829	1.1413410674956168	1.062980236374037	-5.1658473	4.653409201667755	0.3366207820673152	0.47471352177234527	72-55-9	p,p'-DDE	ClC(Cl)=C(c1ccc(Cl)cc1)c1ccc(Cl)cc1	Organic compounds	Benzenoids	Benzene and substituted derivatives	Diphenylmethanes
5864	-5.3234271163162745	-4.652017	3.543103051681826	-6.722572243719245	-3.1794691920374194	0.7389599317988065	396.84	3	138	0.2751883246450531	0.9465983257227769	-1.1239568027579177	2.419146248923908	-0.6714099997696437	0.9052364212916895	-5.0158567	2.5085863120548892	0.5827586799027843	0.5882352941176471	742693-38-5	SSR504734	O=C(NC(c1ccccc1)C1CCCCN1)c1cccc(C(F)(F)F)c1Cl	Organic compounds	Benzenoids	Benzene and substituted derivatives	Benzoic acids and derivatives
5984	-3.126829800090701	-3.8118467	2.0128924946177547	-4.856078640595561	-2.843186145977806	0.6327380952380952	74.12299999999999	3	138	1.7431231882285736	1.0581062387729643	0.013874347723713841	2.0267668423414684	0.6850169330025606	0.5128773149809822	-3.6739144	1.9060837182389578	1.1960385461431933	0.47857142857142854	75-65-0	tert-Butyl alcohol	CC(C)(C)O	Organic compounds	Organic oxygen compounds	Organooxygen compounds	Alcohols and polyols
5999	-4.697350831243575	-4.043094	2.9135523859345085	-5.671077384870328	-2.7575249989358195	0.6076470588235294	85.10600000000001	3	138	0.23260934781910378	0.8868660037216025	-0.7411172058076488	2.1724351801268598	-0.654256673070968	0.7420469642012968	-4.3728194	2.4478116714944966	0.5571407519409337	0.46598039215686277	75-86-5	2-Hydroxy-2-methylpropanenitrile	CC(C)(O)C#N	Organic compounds	Organic oxygen compounds	Organooxygen compounds	Alcohols and polyols
6046	-3.7657357285128414	-3.8178697	3.3588886608651123	-5.722960720210053	-2.3640720593449407	0.6825382855131139	158.197	3	138	1.4334625148978721	1.381328562223335	-0.5237624767993394	2.8351261840657727	0.05213393472568395	0.8560676175111706	-3.7071717	2.051378210635074	1.4920265761361449	0.5281464530892448	764-99-8	{2-[2-(Ethenyloxy)ethoxy]ethoxy}ethene	C=COCCOCCOC=C	Organic compounds	Organic oxygen compounds	Organooxygen compounds	Ethers
6050	-5.715983287625536	-4.864659	3.817700487489393	-6.779361720051834	-2.9616612325624407	0.5381775333857031	372.8080000000001	3	138	-0.14449806441951185	0.7068263808062889	-1.2078764968458093	2.6098239906435836	-0.8513244550754875	0.9738649929397436	-4.9507446	4.857784037936261	0.6207405836974869	0.3904438515643949	76578-14-8	Quizalofop-ethyl	CCOC(=O)C(C)Oc1ccc(Oc2cnc3cc(Cl)ccc3n2)cc1	Organic compounds	Benzenoids	Benzene and substituted derivatives	2-phenoxypropionic acid esters
6165	-2.559328968321597	-3.8391662	4.193429906068319	-6.591426093404289	-2.39799618733597	0.5634358099878266	732.7139999999999	3	138	3.305605521381268	2.0257683296911604	-0.7264916037014243	3.466938302366895	1.2798371960765964	1.0997763420721602	-3.996884	3.748998467591879	1.8680503826901858	0.3910907939002759	77804-81-0	C.I. Pigment Yellow 180	CC(=O)C(=NNc1cccc(OCCOc2ccccc2N=NC(C(C)=O)C(=O)Nc2ccc3[nH]c(=O)[nH]c3c2)c1)C(=O)Nc1ccc2[nH]c(=O)[nH]c2c1	Organic compounds	Organic acids and derivatives	Carboxylic acids and derivatives	Amino acids, peptides, and analogues
6232	-3.0667906318724256	-3.7257068	2.3293310436213948	-5.097347082610929	-2.768016038989534	0.5782604323780794	276.285	3	138	2.3745666750706333	1.7156504858773702	0.34401022433212997	2.673341267953525	0.6589161838471789	0.5956428299351514	-3.4849617	2.1782787835744397	1.956395546372214	0.4582604323780794	77-93-0	Triethyl citrate	CCOC(=O)CC(O)(CC(=O)OCC)C(=O)OCC	Organic compounds	Organic acids and derivatives	Carboxylic acids and derivatives	Tricarboxylic acids and derivatives
6270	-3.8693454038344	-3.7836127	2.0110042919048077	-4.971719959334832	-2.9607156674300246	0.6451461973201102	158.28499999999997	3	138	1.3300943567266879	1.4158270142615192	0.22771980122625587	2.2387240931310637	-0.08573267571550369	0.5144520273272308	-3.8027174	2.2237066660194413	1.396722301462609	0.5013780813780814	78-69-3	3,7-Dimethyl-3-octanol	CCC(C)(O)CCCC(C)C	Organic compounds	Organic oxygen compounds	Organooxygen compounds	Alcohols and polyols
6288	-5.170027629704754	-4.6420712	3.752282008745031	-7.23189380687907	-3.4796117981340386	0.7209090909090909	131.389	3	138	-0.051468622466324415	0.4764877714891155	-2.11333479964064	1.6389472091043913	-0.5279563826039242	1.006980356254816	-4.7134695	3.5470516858947896	0.4050895079220348	0.5709090909090909	79-01-6	Trichloroethylene	ClC=C(Cl)Cl	Organic compounds	Organohalogen compounds	Vinyl halides	Vinyl chlorides
6346	-3.74629561542175	-4.1247907	4.864558058558258	-7.179346316327697	-2.3147882577694388	0.6895514232107987	341.4510000000001	3	138	1.7870327735431908	1.4085376999816939	-1.6460179273627564	3.218540131195502	0.3784950530657989	1.2586189249781545	-3.747474	3.57219958030483	1.7858544198699087	0.547615939339831	8002-74-2	Hydrocarbon waxes	CCCNCC(O)COc1ccccc1C(=O)CCc1ccccc1	Organic compounds	Phenylpropanoids and polyketides	Linear 1,3-diarylpropanoids
6390	-4.398609600935975	-4.012166	2.115681678408633	-5.30368599857338	-3.188004320164747	0.48684233640755376	164.248	3	138	0.8168904890507773	1.2033340617227914	-0.08818590858662768	2.0274957698220053	-0.38644357768158066	0.5440227560262192	-4.080753	2.090776808359147	1.134747256384898	0.3668423364075538	80-46-6	4-(2-Methylbutan-2-yl)phenol	CCC(C)(C)c1ccc(O)cc1	Organic compounds	Benzenoids	Benzene and substituted derivatives	Phenylpropanes
6427	-2.945050076652844	-3.627566	2.2042696526519507	-4.998993633565231	-2.7947239809132802	0.5831157059314954	261.281	3	138	2.4720577529169185	1.789541740217079	0.4181141960045314	2.622383848656482	0.6825160225140263	0.5690593701542519	-3.2877018	2.4118082664493525	2.129406002323293	0.4456157059314954	81334-34-1	Imazapyr	CC(C)C1(C)N=C(c2ncccc2C(=O)O)NC1=O	Organic compounds	Organic acids and derivatives	Carboxylic acids and derivatives	Amino acids, peptides, and analogues
6468	-5.500076449991258	-5.5827484	3.935261271432736	-7.154839729123167	-3.219578457690431	0.6103515463985408	410.5360000000002	3	138	0.11327479652102845	0.030602822218148838	-1.5414884826108803	2.3937727888218556	0.08267196309467906	1.00903841665244	-5.5134177	2.58353880289967	0.09993352274358841	0.4610182130652075	82560-54-1	Benfuracarb	CCOC(=O)CCN(SN(C)C(=O)Oc1cccc2c1OC(C)(C)C2)C(C)C	Organic compounds	Organoheterocyclic compounds	Coumarans
6494	-4.569018901186926	-4.679866	4.007725682031685	-7.052076093099851	-3.0443504110681654	0.6905230218769167	414.7180000000003	3	138	1.0487339842639618	0.9378870567636658	-1.4343232076489634	2.573402474382722	0.1108469359102422	1.0254962857814864	-4.800195	3.753513775215101	0.8175576782103043	0.5289230218769168	83-46-5	beta-Sitosterol	CCC(CCC(C)C1CCC2C3CC=C4CC(O)CCC4(C)C3CCC12C)C(C)C	Organic compounds	Lipids and lipid-like molecules	Steroids and steroid derivatives	Stigmastanes and derivatives
6500	-4.648535886333468	-4.878017	2.807340478370862	-6.142418030154084	-3.335077551783222	0.5989181406828465	291.782	3	138	0.8165226104707315	0.5870415506181801	-0.6773595333498845	2.1299809450209777	0.22948106236648336	0.714704343938141	-4.8794622	2.1381884643786835	0.5855962645072285	0.4058483119608439	83657-17-4	Uniconazole-P	CC(C)(C)C(O)C(=Cc1ccc(Cl)cc1)n1cncn1	Organic compounds	Phenylpropanoids and polyketides	Cinnamyl alcohols
6574	-4.880000692187986	-3.7309854	3.8859496924174266	-6.486410395906007	-2.6004607034885803	0.5509820302389962	208.216	3	138	0.4385134068804926	1.5875286922926106	-1.1678962968375284	2.718053395579898	-1.1490152891270728	1.0599718929473736	-4.2062616	2.476224993696219	1.1122524637809534	0.4246662407653119	84-65-1	Anthraquinone	O=C1c2ccccc2C(=O)c2ccccc21	Organic compounds	Benzenoids	Anthracenes	Anthraquinones
6800	-5.858099632380695	-4.832805	4.5816235246914925	-7.951262568399578	-3.369639043708086	0.70601829543006	551.49	3	138	-0.11656199046249693	0.9087324880066345	-2.20972492648138	2.371898598210112	-1.025294475672931	1.2205381823392154	-5.286685	3.620388447818571	0.4548526496749319	0.5441135335252982	87-82-1	Hexabromobenzene	Brc1c(Br)c(Br)c(Br)c(Br)c1Br	Organic compounds	Benzenoids	Benzene and substituted derivatives	Halobenzenes
6868	-4.320778129334347	-3.710926	2.6962087629093974	-5.368178478580072	-2.6719697156706745	0.7161204227607558	152.237	3	138	0.86174208777145	1.47159416050845	-0.18565826147427536	2.510550501435122	-0.6098520734261434	0.6942341494465535	-3.931748	2.3381331725115144	1.2507723088213354	0.5634888438133874	89-82-7	R-(+)-Pulegone	CC(C)=C1CCC(C)CC1=O	Organic compounds	Lipids and lipid-like molecules	Prenol lipids	Monoterpenoids
6913	-4.645565748754339	-3.9775116	3.3718113927206117	-6.171565270269823	-2.799753877549211	0.4969467787114846	144.17299999999997	3	138	0.5133181867405022	1.1813722957626065	-1.0126813347749817	2.35913005794563	-0.6680541043909356	0.8816003400684529	-4.226474	2.1038293242908233	0.9324101241649723	0.38361344537815123	90-15-3	1-Naphthol	Oc1cccc2ccccc12	Organic compounds	Benzenoids	Naphthalenes	Naphthols and derivatives
7150	-3.5616314222584973	-4.057283	4.189430368782574	-6.844629174523536	-2.655198805740962	0.5496615312791784	154.212	3	138	1.6264867473773872	1.1308352531831671	-1.6565110048876517	2.532919363894923	0.49565150239360234	1.1045805688147712	-3.8989322	2.3758468619994404	1.2891859393290157	0.43537581699346406	92-52-4	Biphenyl	c1ccc(-c2ccccc2)cc1	Organic compounds	Benzenoids	Benzene and substituted derivatives	Biphenyls and derivatives
7163	-5.916238115460075	-4.649965	2.407954465307386	-5.598280507013218	-3.190326041705832	0.4670944741532977	184.242	3	138	-0.6508494760865676	0.6154238326152232	-0.3328918676397105	2.0750625976676758	-1.2662733060423506	0.6183847879032466	-4.8543725	2.5344768227567886	0.411016139705972	0.36042780748663106	92-87-5	Benzidine	Nc1ccc(-c2ccc(N)cc2)cc1	Organic compounds	Benzenoids	Benzene and substituted derivatives	Biphenyls and derivatives
7262	-5.063884605609816	-4.716512	3.0145211740649716	-6.1937628077054105	-3.179241633640439	0.39898872679045094	419.38500000000016	3	138	0.5587282875349436	0.9061006880668798	-0.5711499145606505	2.443371259504321	-0.3473724023932636	0.7685613267710931	-4.6515536	2.280432506999262	0.9710592683405591	0.30668103448275863	94125-34-5	Prosulfuron	COc1nc(C)nc(NC(=O)NS(=O)(=O)c2ccccc2CCC(F)(F)F)n1	Organic compounds	Organic nitrogen compounds	Organonitrogen compounds	Sulfonylureas
7325	-3.954392242338749	-4.5021586	2.791505163841369	-5.694025843392508	-2.902520679551139	0.5427690318532132	264.419	3	138	1.467900416109828	0.9201340350992964	-0.2717331849439309	2.5197719788974378	0.5477663994764366	0.7119437557964013	-4.33144	2.4696865623199433	1.0908526924164066	0.39114993978922724	95-33-0	N-Cyclohexyl-2-benzothiazolesulfenamide	c1ccc2sc(SNC3CCCCC3)nc2c1	Organic compounds	Organoheterocyclic compounds	Benzothiazoles
7337	-3.9703685440635423	-4.9496484	4.60153927328931	-7.7935145138968105	-3.1919752406075	0.5135714285714286	126.586	3	138	1.1320171327160944	0.15273730880908198	-2.6911288371171738	1.9104104361721368	0.9792798362159987	1.186182116038393	-4.4032264	4.230388449032521	0.6991593184180634	0.3992857142857143	95-49-8	2-Chlorotoluene	Cc1ccccc1Cl	Organic compounds	Benzenoids	Benzene and substituted derivatives	Halobenzenes
7377	-4.548692889004761	-4.42588	2.724656192863443	-5.759705967758672	-3.0350497748952288	0.6288611388611388	280.785	3	138	0.8996810143417852	1.0224939549819263	-0.3113320644121253	2.413324128451318	-0.12281293371301327	0.6946343115440354	-4.514967	2.531569244287941	0.933406938992684	0.4788611388611388	96-11-7	Propane, 1,2,3-tribromo-	BrCC(Br)CBr	Organic compounds	Organohalogen compounds	Organobromides
7382	-5.383806817015756	-4.409816	2.7552852827653744	-5.8002874978963535	-3.045002215130979	0.6119347319347319	147.43200000000002	3	138	-0.21521505998458684	0.7587759494426263	-0.6316957408651841	2.1235895419001904	-0.9739910287467133	0.7027242756048762	-4.4243517	2.498863631978733	0.7442400530275687	0.4719347319347319	96-18-4	1,2,3-Trichloropropane	ClCC(Cl)CCl	Organic compounds	Organohalogen compounds	Organochlorides
7407	-4.907400541800659	-4.4076266	3.0080212950611362	-6.0309680442774365	-3.0229467492163002	0.5846390168970814	358.54700000000014	3	138	0.6471455512652285	1.1469194653231969	-0.4764219512115484	2.531599343849588	-0.499773912924927	0.765748268110945	-4.768885	3.1358752726448595	0.7856609730240808	0.45892473118279575	96-69-5	4,4'-Thiobis(6-tert-butyl-m-cresol)	Cc1cc(O)c(C(C)(C)C)cc1Sc1cc(C(C)(C)C)c(O)cc1C	Organic compounds	Organosulfur compounds	Thioethers	Aryl thioethers
7418	-4.032623702173133	-4.415924	4.414847546572962	-6.869227717470757	-2.454380170897795	0.76223711823421	441.54900000000015	3	138	1.6123552033594657	1.229054850055926	-1.2242488119381583	3.1905987346348037	0.38330037009249196	1.1242102824195848	-4.45993	4.1489550037310305	1.1850489822716148	0.5962421208750464	97322-87-7	Troglitazone	Cc1c(C)c2c(c(C)c1O)CCC(C)(COc1ccc(Cc3sc(=O)[nH]c3O)cc1)O2	Organic compounds	Organoheterocyclic compounds	Benzopyrans	1-benzopyrans
7422	-5.129683859593563	-4.5665402	2.661040627636805	-5.835914878567215	-3.17487425093041	0.6815528293545535	239.322	3	138	0.24929876396527387	0.8124423689145862	-0.45693225500837803	2.204108372628427	-0.5631436183521084	0.6778446164858749	-4.607206	2.8123217525679087	0.7717767426244099	0.5400143678160919	97-39-2	1,3-Bis(2-methylphenyl)guanidine	Cc1ccccc1N=C(N)Nc1ccccc1C	Organic compounds	Benzenoids	Benzene and substituted derivatives	Toluenes
7521	-3.2378693422815314	-4.244659	2.9324976328729697	-5.759674687697602	-2.8271770548246327	0.667247899159664	96.022	3	138	1.7445014051745484	0.7377118135322522	-0.7773039402415225	2.155193692631447	1.0067896047094353	0.7472967871649792	-3.6880116	2.2270900688947988	1.2943590957565125	0.5260714285714286	993-13-5	Methyl phosphonic acid	CP(=O)(O)O	Organic compounds	Organic acids and derivatives	Organic phosphonic acids and derivatives	Organic phosphonic acids
7533	-5.226294004768732	-4.6745925	3.5606331096973345	-6.519505817595874	-2.9588727078985397	0.7137933817594835	335.8310000000001	3	138	0.29982677788362655	0.8515282765523231	-0.9933850349435155	2.567248074753819	-0.5517015098041327	0.9072735886627822	-5.060575	2.7208187747659145	0.4655457652657428	0.5680306698950768	99607-70-2	Cloquintocet-mexyl	CCCCCC(C)OC(=O)COc1ccc(Cl)c2cccnc12	Organic compounds	Benzenoids	Benzene and substituted derivatives	Phenoxyacetic acid derivatives
7540	-3.7168150845349857	-3.5519233	2.0928263070958444	-4.750341757868059	-2.6575154507722143	0.6439756158873806	140.26999999999998	3	138	1.4301497124547617	1.5950415362503456	0.3966230391216887	2.489449346217533	-0.16489180954108917	0.5337252553777275	-3.7171931	2.098272184032493	1.4297716620550918	0.5027991452991454	99-82-1	p-Menthane	CC1CCC(C(C)C)CC1	Organic compounds	Lipids and lipid-like molecules	Prenol lipids	Monoterpenoids
7549	-4.33126699963181	-4.56318	2.8757876925481547	-5.8179775841922	-2.9421898916440457	0.4953484044559559	135.21	3	138	0.7997418131588303	0.5678288503260471	-0.6869687714015603	2.1888189211465945	0.23191297015578805	0.7326990176769126	-4.562223	2.5221372068243015	0.56878586208458	0.38765609676364826	99-97-8	N,N,4-Trimethylaniline	Cc1ccc(N(C)C)cc1	Organic compounds	Benzenoids	Benzene and substituted derivatives	Toluenes
7696	-3.2566060170035764	-3.496798	3.1923924574461893	-5.017983204275016	-1.8255907468288264	0.6563260869565217	386.4440000000001	3	138	2.33048055174739	2.0902885141024847	0.5691033644759511	3.7614958219221406	0.24019202147908958	0.813170808428191	-3.346745	2.391712501718246	2.240341542157255	0.5000760869565217	NOCAS_1-(2,6-bis(4-tolyl)-1,3-dioxano(5,4-d)-	1-(2,6-bis(4-tolyl)-1,3-dioxano(5,4-d)-1,3-dioxan-4-yl)ethane-1,2-diol	Cc1ccc(C2OC3COC(c4ccc(C)cc4)OC3C(C(O)CO)O2)cc1	Organic compounds	Benzenoids	Benzene and substituted derivatives	Toluenes
7870	-4.394459555938237	-4.122554	3.2842414175743997	-5.860206540130146	-2.575965122555746	0.7572039377136829	354.44600000000014	3	138	1.1550905236700282	1.4269962639376952	-0.3106564605218803	2.9735849570525192	-0.27190573055981915	0.8363252218499688	-4.332099	2.529195416624006	1.2174511116225593	0.5742040607603174	NOCAS_2,2'-((3,3',5,5'-tetramethyl-(1,1'-biph	2,2'-((3,3',5,5'-tetramethyl-(1,1'-biphenyl)-4,4'-diyl)-bis(oxymethylene))-bis-oxirane	Cc1cc(-c2cc(C)c(OCC3CO3)c(C)c2)cc(C)c1OCC1CO1	Organic compounds	Benzenoids	Benzene and substituted derivatives	Biphenyls and derivatives
7906	-4.902538617687802	-4.8676963	3.5806652025804815	-7.100402907895211	-3.51973770531473	0.6394214251357109	215.989	3	138	0.4318930160513338	0.46673534441455533	-1.7659712741560756	1.814693928424406	-0.034842332439999346	0.9248666266862839	-4.9028015	3.721324801603869	0.43163013435811076	0.48823094894523467	NOCAS_2,3-dichloro-5-trifluoromethylpyridine	2,3-dichloro-5-trifluoromethylpyridine	FC(F)(F)c1cnc(Cl)c(Cl)c1	Organic compounds	Organoheterocyclic compounds	Pyridines and derivatives	Halopyridines
8304	-4.4912964184472965	-4.314006	4.172212656811906	-6.444769232449175	-2.272556575637269	0.7591273819469307	339.439	3	138	1.039465320865347	1.2167558881651432	-0.9140074931365316	3.2582051636753744	-0.17729056670169108	1.0636614808277254	-4.3215733	3.487482770740041	1.2091884858808677	0.6025967697020328	NOCAS_57870	CJ-011802	NC(=O)N(O)Cc1ccc2c(c1)CCCN2CCCc1ccccc1	Organic compounds	Organoheterocyclic compounds	Quinolines and derivatives	Hydroquinolines
8941	-3.875818006477403	-5.127587	4.306377603495517	-7.430926686542871	-3.124549083047354	0.6673700015805278	698.3010000000004	3	138	1.9682246574942612	0.7164558351220188	-1.5868840225712069	2.71949358092431	1.2517688351058491	1.0963767942900902	-4.3700075	2.6093880341469826	1.4740351627521127	0.52953216374269	NOCAS_dodecyl 3-(2-(3-benzyl-4-ethoxy-2,5-dio	dodecyl 3-(2-(3-benzyl-4-ethoxy-2,5-dioxoimidazolidin-1-yl)-4,4-dimethyl-3-oxovaleramido)-4-chlorobenzoate	CCCCCCCCCCCCOC(=O)c1ccc(Cl)c(NC(=O)C(C(=O)C(C)(C)C)n2c(O)c(OCC)n(Cc3ccccc3)c2=O)c1	Organic compounds	Benzenoids	Benzene and substituted derivatives	Benzoic acids and derivatives
10166	-9.04771522803075	-10.029248	2.9914610517249596	-11.113560106318923	-8.122099054593964	0.36681444991789824	340.4200000000001	3	138	-3.5157001606532146	-4.497233180091522	-5.581545038941388	-2.590083987216428	0.9815330095791133	0.777147886496549	-9.84531	3.1513947757036096	-4.31329515262292	0.27348111658456487	57117-41-6	1,2,3,7,8-Pentachlorodibenzofuran	Clc1cc2oc3cc(Cl)c(Cl)c(Cl)c3c2cc1Cl	Organic compounds	Organoheterocyclic compounds	Benzofurans	Dibenzofurans
10173	-9.72846954296668	-6.5501866	1.8874447039624664	-7.467471633352096	-5.580026929389629	0.35183838383838384	326.437	3	138	-4.214670164989233	-1.0363872494919104	-1.9536722553746486	-0.06622755141218227	-3.1782829089029594	0.48107083143922885	-6.5576234	3.458211618350811	-1.0438240269393002	0.26383838383838387	57465-28-8	3,3',4,4',5-Pentachlorobiphenyl	Clc1ccc(-c2cc(Cl)c(Cl)c(Cl)c2)cc1Cl	Organic compounds	Benzenoids	Benzene and substituted derivatives	Biphenyls and derivatives
10177	-6.506620791926408	-6.5501866	1.8874447039624664	-7.467471633352096	-5.580026929389629	0.46061538461538465	326.437	3	138	-0.9928214139489606	-1.0363872494919104	-1.9536722553746486	-0.06622755141218227	0.04356584213731285	0.48107083143922885	-6.5576234	3.458211618350811	-1.0438240269393002	0.3606153846153846	65510-44-3	2',3,4,4',5-Pentachlorobiphenyl	Clc1ccc(-c2cc(Cl)c(Cl)c(Cl)c2)c(Cl)c1	Organic compounds	Benzenoids	Benzene and substituted derivatives	Biphenyls and derivatives
20018	-4.286396224814733	-3.8087363	2.8775519183100267	-5.339851808718469	-2.4622998904084428	0.6269658119658119	226.31599999999997	3	138	1.0683190338067035	1.5459789284204637	0.014863449902967061	2.8924153682129936	-0.4776599005044302	0.7326728180988669	-3.725844	2.606809880255129	1.6288713387911513	0.4980769230769231	24851-98-7 ,57374-49-9	Methyl dihydrojasmonate ,methyl [3-(acetyloxy)-2-pentylcyclopent-2-en-1-yl]acetate		Organic compounds	Lipids and lipid-like molecules	Fatty Acyls	Lineolic acids and derivatives
20024	-3.8426905387940833	-3.7912881	3.0173322337559587	-5.630646313156333	-2.6133140794003746	0.48359395336139527	326.50200000000007	3	138	1.6711953071119667	1.7225977266480919	-0.11676046725028338	2.900571766505675	-0.0514024013581702	0.7756677928584506	-3.8280392	1.9798972164059623	1.6858466740350786	0.3538642236316655	68584-22-5 ,68584-26-9	(C10-C16) Alkylbenzenesulfonic acid ,C10-C16 alkyl benzene sulfonic acid magnesium salt		Organic compounds	Benzenoids	Benzene and substituted derivatives	Benzenesulfonic acids and derivatives
20040	-5.085400110835289	-4.6498346	2.511130241226175	-5.728141004852454	-3.2170107636262792	0.555475051264525	198.269	3	138	0.21185470532974085	0.6474201882961887	-0.43088618868742423	2.080244052538751	-0.43556547796175415	0.6402430131942476	-4.8337917	2.659011209249745	0.4634630772104367	0.4231755860238833	101-77-9 ,13552-44-8	4,4'-Diaminobiphenyl methane ,4,4'-Methylenedianiline dihydrochloride		Organic compounds	Benzenoids	Benzene and substituted derivatives	Diphenylmethanes
20050	-3.854839006721424	-3.2183263	4.844113517408743	-6.676822214787057	-1.8327086973783144	0.6866457680250784	292.244	3	138	1.6109065967954632	2.2474192889453186	-1.2110766112701699	3.6330369061385728	-0.6365126765364875	1.323035844331544	-3.7450485	2.361166638069874	1.7206970903523655	0.5177272727272727	NOCAS_l-aspartic acid, N,N'-1,2-ethanediylbis ,NOCAS_N,N'-1,2-ethanediylbis-L-aspartic acid	l-aspartic acid, N,N'-1,2-ethanediylbis-, trisodium salt ,N,N'-1,2-ethanediylbis-L-aspartic acid		Organic compounds	Organic acids and derivatives	Carboxylic acids and derivatives	Amino acids, peptides, and analogues
20051	-4.294535222506434	-4.3184757	2.9851701242683224	-5.749899239368297	-2.7647291150999744	0.5505494505494506	94.497	3	138	0.680882798657571	0.6569422896838502	-0.7744812182042914	2.210688906064031	0.023940500760167183	0.7605255879366182	-4.3963766	4.313823874486063	0.5790413927209269	0.4362637362637362	3926-62-3 ,79-11-8	Sodium chloroacetate ,Chloroacetic acid		Organic compounds	Organic acids and derivatives	Carboxylic acids and derivatives	Alpha-halocarboxylic acids and derivatives
15	-4.167436903279334	-3.575712	2.013107199764928	-4.771796096383339	-2.758688896618411	0.3917086834733894	162.27599999999995	4	138	1.0428173908026361	1.6345423460427966	0.4384581976986317	2.4515653974635594	-0.5917249377184213	0.5153731091346546	-3.7576234	2.1497507240087232	1.452630843176195	0.29647058823529415	100-18-5	1,4-Diisopropylbenzene	CC(C)c1ccc(C(C)C)cc1	Organic compounds	Lipids and lipid-like molecules	Prenol lipids	Monoterpenoids
59	-3.165559585693414	-3.578657	2.5412938018383873	-5.269996068041392	-2.7287022662030047	0.561971692516315	106.12399999999997	4	138	1.8602540252473767	1.4471567225947306	-0.24418245710060152	2.2971113447377856	0.4130973261565618	0.6701239026504203	-3.6243587	2.215631710028253	1.4014549592901477	0.4095447313937016	100-52-7	Benzaldehyde	O=Cc1ccccc1	Organic compounds	Benzenoids	Benzene and substituted derivatives	Benzoyl derivatives
128	-4.563207498840876	-3.863491	3.211008716643974	-5.773843401088182	-2.5628346844442076	0.7390336965512281	249.26999999999995	4	138	0.833462514847634	1.5331789624676886	-0.3771733873996712	2.833835329244303	-0.699716440491267	0.8221973014103875	-4.3670306	2.525504983744531	1.0296393948293614	0.5890336965512282	101-37-1	2,4,6-Tris(allyloxy)-1,3,5-triazine	C=CCOc1nc(OCC=C)nc(OCC=C)n1	Organic compounds	Organoheterocyclic compounds	Triazines	1,3,5-triazines
229	-3.912803298378349	-3.5337224	1.7603368800330212	-4.488799328805392	-2.7284624487723708	0.1352515300791163	412.65500000000026	4	138	1.7027838132971238	2.0818646971873025	1.1267877828700807	2.887124662903102	-0.37908089771306575	0.44811750081650314	-3.5384033	1.7878824218250102	2.0771838407229373	0.05920069918957571	103-24-2	Bis(2-ethylhexyl) nonanedioate	CCCCC(CC)COC(=O)CCCCCCCC(=O)OCC(CC)CCCC	Organic compounds	Lipids and lipid-like molecules	Fatty Acyls	Fatty acid esters
236	-5.175329974927644	-4.7332025	6.9005167279092685	-10.151214512153537	-3.250697784244269	0.7663824040131197	354.3370000000002	4	138	0.374086528963087	0.8162140252297388	-4.601798008262806	2.298718719646462	-0.4421275174996655	1.9199327974771718	-4.9598737	2.6711337045840793	0.5895428100625741	0.6058190237314296	103361-09-7	Flumioxazin	C#CCN1C(=O)COc2cc(F)c(N3C(=O)C4=C(CCCC4)C3=O)cc21	Organic compounds	Organoheterocyclic compounds	Benzoxazines	Benzoxazinones
238	-4.515554412944737	-3.546675	1.9359311973882667	-4.695700068162159	-2.7597688707738923	0.5129652803337014	178.231	4	138	0.7354288308528613	1.7043082731625636	0.555283175635439	2.4912143730237055	-0.9688794461326031	0.49554477233661187	-3.6851482	2.1355372736595406	1.5658350175739855	0.3898883572567783	103-37-7	Benzyl butyrate	CCCC(=O)OCc1ccccc1	Organic compounds	Benzenoids	Benzene and substituted derivatives	Benzyloxycarbonyls
317	-4.1040308976030415	-3.6211667	2.36236318640555	-5.115681342278154	-2.753318155872604	0.49637681159420294	122.167	4	138	0.9829230116309486	1.4657872112537913	-0.02872743304416346	2.3336357533613863	-0.48286419151783644	0.6124050789053288	-3.811612	2.3929637459210205	1.2753420232920827	0.3920289855072464	104-93-8	1-Methoxy-4-methylbenzene	COc1ccc(C)cc1	Organic compounds	Benzenoids	Phenol ethers	Anisoles
346	-5.174848434795912	-4.010731	3.489667248226376	-6.076572980679403	-2.586905732453027	0.6425783755892116	185.311	4	138	0.09305276486572946	1.2571699693397616	-0.8086717810177615	2.6809954672086147	-1.1641172145505507	0.8929510370484187	-4.702957	2.679553510183337	0.5649440535422016	0.5072842579421527	105726-67-8	N-Methylneodecanamide	CCCCCC(C)(CC)C(=O)NC	Organic compounds	Lipids and lipid-like molecules	Fatty Acyls	Fatty amides
1207	-4.857440305166523	-4.155841	2.2054763938076074	-5.272053431620601	-3.0665770378129937	0.5078381251949035	196.29	4	138	0.4354578698515024	1.1370573065339722	0.02084474339742396	2.2263211372050313	-0.701599431448261	0.5624438884779663	-4.3197937	2.0874800041215873	0.9731044776966883	0.36637471056075704	125-12-2	Isobornyl acetate	CC(=O)OC1CC2CCC1(C)C2(C)C	Organic compounds	Lipids and lipid-like molecules	Prenol lipids	Monoterpenoids
415	-4.941909026546771	-4.7328143	3.8506184772742054	-7.220675841734543	-3.370057364460338	0.7558447545139316	361.38000000000005	4	138	0.6160550870074533	0.8251497813302066	-1.6627117281803192	2.1879067490938864	-0.20909471456556972	1.0044155385735172	-4.7752376	2.816083014615323	0.7827265716858148	0.6017463938581938	1068967-96-3	SAR102608	Cc1nc(-c2ccccn2)ncc1C(=O)Nn1cc(C)c2cc(F)ccc21	Organic compounds	Organoheterocyclic compounds	Indoles and derivatives	Indoles
448	-4.395541774185543	-4.1437693	2.7348685159218364	-5.443114493581504	-2.7082459776596677	0.6702366182204893	109.12799999999996	4	138	0.6423944217311711	0.8941669171687792	-0.40517829766479	2.3296902182570465	-0.2517725099643515	0.6965746675451732	-4.1351166	2.5877502771572667	0.9028195982455257	0.5317750797589508	1072-83-9	2-Acetylpyrrole	CC(=O)c1ccc[nH]1	Organic compounds	Organic oxygen compounds	Organooxygen compounds	Carbonyl compounds
500	-4.802456020196415	-4.4896116	2.9277116105455208	-6.019474340396423	-3.091762729850902	0.4808216619981326	108.144	4	138	0.23154640890300346	0.5443908207926624	-0.9854719112970048	1.942239699248516	-0.3128443945250279	0.7457926064750902	-4.2590165	2.5532929859888815	0.7749859160386267	0.36317460317460315	108-45-2	1,3-Benzenediamine	Nc1cccc(N)c1	Organic compounds	Benzenoids	Benzene and substituted derivatives	Aniline and substituted anilines
516	-3.3968338478339146	-3.917025	2.8021964360690106	-5.508097331335683	-2.705900895266672	0.7565425079667958	124.143	4	138	1.697088388363708	1.1768971499749754	-0.41417509513806017	2.3880213409309503	0.5201912414300014	0.7142311119446213	-3.707758	2.457463710983422	1.3861642992532233	0.600020768836361	108-79-2	4,6-Dimethylpyrimidin-2-ol	Cc1cc(C)[nH]c(=O)n1	Organic compounds	Organoheterocyclic compounds	Diazines	Pyrimidines and pyrimidine derivatives
528	-3.934318438599744	-3.6917417	2.3289395785948965	-5.093048239815868	-2.7641086612209715	0.4990495469442838	94.113	4	138	1.0393311788584645	1.2819079162256675	-0.11939862235765991	2.2095409562372366	-0.24257673365894794	0.5973486218121894	-3.811814	2.2700685312845788	1.161835567159406	0.3832600732600733	108-95-2	Phenol	Oc1ccccc1	Organic compounds	Benzenoids	Phenols	1-hydroxy-4-unsubstituted benzenoids
560	-3.789331311259189	-3.9565718	4.27691070506312	-6.805770459523572	-2.5288597544604516	0.5176190476190476	74.127	4	138	1.0806451128500085	0.9134046017020472	-1.9357940354143743	2.3411166696487458	0.16724050613888242	1.128245364033952	-3.8590932	2.7845048903999507	1.0108832425511491	0.39761904761904765	109-76-2	1,3-Diaminopropane	NCCCN	Organic compounds	Organic nitrogen compounds	Organonitrogen compounds	Amines
564	-4.005835868708303	-3.194592	2.438334724269148	-4.359825274445572	-1.9214905501764237	0.45895424836601306	76.095	4	138	0.8755202526647825	1.686764104553436	0.5215308469275135	2.9598655711966617	-0.8112438696543478	0.621146760849022	-3.1437142	2.1756754404870926	1.7376419259995703	0.34784313725490196	109-86-4	2-Methoxyethanol	COCCO	Organic compounds	Organic oxygen compounds	Organooxygen compounds	Ethers
602	-3.649875465126116	-3.2183099	2.5528313950837047	-4.7292624950070605	-2.176431099923356	0.6815901500112027	348.48	4	138	1.892302392949565	2.3238679673594738	0.8129153630686203	3.365746758152325	-0.43156558582313753	0.6532129658508202	-3.3410192	2.3526546317860095	2.201158702447728	0.5324448508659035	110615-47-9	D-Glucopyranose, oligomeric, C10-16-alkyl glycosides	CCCCCCCCCCCCOC1OC(CO)C(O)C(O)C1O	Organic compounds	Lipids and lipid-like molecules	Fatty Acyls	Fatty acyl glycosides
625	-3.59690998564262	-3.7917325	4.545395467572869	-6.480712083059934	-1.9353166154870645	0.6004256965944273	133.191	4	138	1.5275648939785085	1.3327423108404377	-1.356237203438805	3.189158264134064	0.1948225640247383	1.1629921682177566	-3.5970716	2.554880833465573	1.527403225516591	0.47410990712074313	110-97-4	Diisopropanolamine	CC(O)CNCC(C)O	Organic compounds	Organic nitrogen compounds	Organonitrogen compounds	Amines
638	-3.160264176232737	-3.510499	1.770068374991375	-4.328005255261802	-2.557936880270427	0.011764705882352941	130.18699999999998	4	138	1.9543034430981971	1.6040686158614503	0.7865623640691323	2.556630739060507	0.3502348243165794	0.4506143623759711	-3.390963	1.9450498516697676	1.7236045483133577	0.0	111-14-8	Heptanoic acid	CCCCCCC(=O)O	Organic compounds	Lipids and lipid-like molecules	Fatty Acyls	Fatty acids and conjugates
686	-3.812063666949598	-3.2684639	2.068076017930462	-4.340917799594159	-2.272841781663697	0.23790849673202613	118.176	4	138	1.2604656190212868	1.804065449737708	0.7316114863767257	2.7996875043071876	-0.5435998169282357	0.5269446863614125	-3.2917967	1.8132685940634858	1.7807326036243962	0.10984126984126985	111-76-2	2-Butoxyethanol	CCCCOCCO	Organic compounds	Organic oxygen compounds	Organooxygen compounds	Ethers
692	-4.486466758368235	-3.369914	2.0519379998448524	-4.336688316102722	-2.28475031625787	0.0	128.259	4	138	0.6216210911520549	1.7381738082982632	0.7713995334175676	2.82333753326242	-1.1165527034976295	0.522527390949263	-3.3643215	2.011160726595429	1.7437663851275873	0.0	111-84-2	Nonane	CCCCCCCCC	Organic compounds	Hydrocarbons	Saturated hydrocarbons	Alkanes
698	-3.062020640016112	-3.3057063	1.8423126329168404	-4.331648436402499	-2.489335803485659	0.0	130.23100000000002	4	138	2.0526937353561525	1.8090081321041207	0.7830659389697654	2.6253785718866056	0.2436856225723889	0.4691618095383586	-3.1831865	1.777466425499814	1.931527832557443	0.0	111-87-5	1-Octanol	CCCCCCCCO	Organic compounds	Lipids and lipid-like molecules	Fatty Acyls	Fatty alcohols
699	-3.915403881225243	-3.479845	2.6887055886716262	-4.912245825186474	-2.223540236514848	0.4676296296296297	142.15399999999997	4	138	1.2373552033674269	1.6729140429995315	0.24051325940619547	2.929218848077822	-0.43555883422817265	0.684573330634393	-3.6651268	2.317796838820314	1.487632287222288	0.36762962962962964	1118-84-9	Allyl acetoacetate	C=CCOC(=O)CC(C)=O	Organic compounds	Organic acids and derivatives	Keto acids and derivatives	Beta-keto acids and derivatives
743	-5.096840755018386	-4.340956	3.2999448894576258	-6.076466950042896	-2.77652206058527	0.605931778952358	352.4780000000001	4	138	0.4502912605593347	1.2061757948392267	-0.5293349344651752	2.7706099549924503	-0.755884543928298	0.840454067849166	-4.8985677	2.623614961071568	0.6485643291535741	0.4649481723949808	112410-23-8	Tebufenozide	CCc1ccc(C(=O)NN(C(=O)c2cc(C)cc(C)c2)C(C)(C)C)cc1	Organic compounds	Benzenoids	Benzene and substituted derivatives	Benzoic acids and derivatives
769	-3.0282488125649225	-3.5520947	4.417559951640948	-6.511545375623829	-2.0939854239828803	0.3408521871354971	337.5920000000001	4	138	2.500143333928324	1.976297451303508	-0.9831532291305822	3.4344067225103663	0.523845885387348	1.1681433752600612	-3.6018655	3.422112549174366	1.9265266309159759	0.2620643083476183	112-84-5	Erucamide	CCCCCCCCC=CCCCCCCCCCCCC(N)=O	Organic compounds	Lipids and lipid-like molecules	Fatty Acyls	Fatty amides
782	-4.072338134897099	-4.3135624	3.5509242642812606	-6.481103443472487	-2.9301791791912266	0.6756256058301405	275.392	4	138	1.3676131851693436	1.1263889352982281	-1.0411521234060446	2.509772140875216	0.2412242582913775	0.9130686762609347	-4.4569416	3.2377544445115225	0.9830096959763803	0.5360029643207065	113-48-4	Octylbicycloheptenedicarboximide	CCCCC(CC)Cn1c(O)c2c(c1O)C1C=CC2C1	Organic compounds	Organoheterocyclic compounds	Isoindoles and derivatives
793	-2.959991655073925	-3.973535	3.0779897265067264	-5.910815848791589	-2.832826122284863	0.5184846128580143	305.33400000000006	4	138	2.5247835121144546	1.5112400928267742	-0.4260406816032097	2.6519490449035166	1.0135434058086434	0.7968492784785431	-3.5561178	3.1954094993888327	1.9286573785267354	0.36196287372757957	114311-32-9	Imazamox	COCc1cnc(C2=NC(=O)C(C)(C(C)C)N2)c(C(=O)O)c1	Organic compounds	Organic acids and derivatives	Carboxylic acids and derivatives	Amino acids, peptides, and analogues
4149	-3.757587325321732	-3.5598488	2.2694848334094075	-4.848054433866283	-2.578569600456875	0.5187485937207851	152.237	4	138	1.4249328917840647	1.6226714148191086	0.3344657832395138	2.6039506166489215	-0.19773853992134116	0.5784416311107888	-3.5848844	1.8818387458515544	1.597635836051868	0.40150721441044024	5392-40-5	3,7-Dimethyl-2,6-octadienal	CC(C)=CCCC(C)=CC=O	Organic compounds	Lipids and lipid-like molecules	Prenol lipids	Monoterpenoids
820	-4.602915116060345	-4.548129	3.380090256098898	-6.785323337533305	-3.405233081434407	0.5517330495591365	285.491	4	138	0.8526773057616416	0.9074633310907819	-1.329730915711319	2.0503593403875793	-0.05478603433427054	0.8893193752167016	-4.602957	3.055307286216775	0.8526356603072983	0.4217330495591365	115-96-8	Tris(2-chloroethyl) phosphate	O=P(OCCCl)(OCCCl)OCCCl	Organic compounds	Organic acids and derivatives	Organic phosphoric acids and derivatives	Phosphate esters
866	-3.670335835528895	-4.3142357	3.1673460762767207	-6.262821938264751	-3.0954758619880303	0.6158438157587094	262.349	4	138	1.748543577601195	1.104643710715712	-0.8439425251346608	2.32340355114206	0.6438998517269643	0.8156943312121281	-4.267634	2.5708326602112535	1.151245494347698	0.4825104824253761	118-56-9	3,3,5-Trimethylcyclohexyl salicylate	CC1CC(OC(=O)c2ccccc2O)CC(C)(C)C1	Organic compounds	Benzenoids	Benzene and substituted derivatives	Benzoic acids and derivatives
895	-5.477559709869528	-4.81098	2.670026895535185	-6.238731916110457	-3.568705020575272	0.5629688786665531	406.2690000000001	4	138	0.13125397526128438	0.7978338208683875	-0.629918230979645	2.04010866455554	-0.6665798667298795	0.6797747323949849	-5.093193	2.309352803888049	0.5156206082178693	0.43154030723798165	119446-68-3	Difenoconazole	CC1COC(Cn2cncn2)(c2ccc(Oc3ccc(Cl)cc3)cc2Cl)O1	Organic compounds	Benzenoids	Benzene and substituted derivatives	Diphenylethers
958	-2.940761253577468	-3.529151	1.9350186956408115	-4.702058412180763	-2.767039716539952	0.40554643313264005	166.176	4	138	2.2798070473374943	1.6914173328006266	0.5185098887341989	2.4535285843750105	0.5883897092521218	0.49692683098300555	-3.4024708	2.2887225458069373	1.8180974675666293	0.30184272942893636	120-47-8	Ethylparaben	CCOC(=O)c1ccc(O)cc1	Organic compounds	Benzenoids	Benzene and substituted derivatives	Benzoic acids and derivatives
964	-3.3467371720513137	-3.5462325	2.1479222750342264	-4.962089410879393	-2.814167135845167	0.37602124183006536	314.33700000000005	4	138	2.150658331938185	1.9511630442170684	0.5353060931101052	2.6832283681443316	0.19949528987800758	0.5642332862021568	-3.4200187	2.170346134623617	2.07737684654918	0.26244658119658115	120-55-8	Diethylene glycol dibenzoate	O=C(OCCOCCOC(=O)c1ccccc1)c1ccccc1	Organic compounds	Benzenoids	Benzene and substituted derivatives	Benzoic acids and derivatives
985	-5.220362733949501	-4.3835998	2.8155724217712517	-5.993757560100678	-3.1781851383294266	0.4943915343915345	163.003	4	138	-0.008167136469125128	0.8285958534819076	-0.7815619626203025	2.034010459150949	-0.8367629758013075	0.7179760598354618	-4.385942	2.41749282921593	0.826253601084996	0.3810582010582011	120-83-2	2,4-Dichlorophenol	Oc1ccc(Cl)cc1Cl	Organic compounds	Benzenoids	Benzene and substituted derivatives	Halobenzenes
989	-4.143608299369475	-3.5647738	3.291546945656019	-5.309654942758029	-2.01810799710201	0.6724922600619195	86.09400000000001	4	138	0.7913645866057949	1.3701990720699264	-0.37468205678275884	2.9168648888732602	-0.5788345013805838	0.8381482808524683	-3.9554768	2.495010852349881	0.9794961322620791	0.5258255933952529	120-93-4	Ethylene urea	O=C1NCCN1	Organic compounds	Organoheterocyclic compounds	Azolidines	Imidazolidines
1016	-5.839754225519884	-4.749588	2.7821919621617	-5.995846712623098	-3.2136547504613975	0.5436291646122828	529.1420000000002	4	138	-0.1161819910255942	0.9739842265746618	-0.27227447812880806	2.509917484032892	-1.0901662128245713	0.7083547300071965	-5.245355	1.9438033247353785	0.4782170896425962	0.4000394210225392	121451-02-3	Noviflumuron	O=C(NC(=O)c1c(F)cccc1F)Nc1cc(Cl)c(OC(F)(F)C(F)C(F)(F)F)c(Cl)c1F	Organic compounds	Benzenoids	Benzene and substituted derivatives	N-phenylureas
1068	-5.8439365993722605	-4.709427	2.7684161747290448	-6.467027376710461	-3.698611201981416	0.33887179487179486	201.661	4	138	-0.5393146829269292	0.5951950241761745	-1.1624054602651297	1.606010714463915	-1.134509719489448	0.7183585507591287	-4.932465	2.280876883251696	0.3721568408854164	0.23117948717948716	122-34-9	Simazine	CCNc1nc(Cl)nc(NCC)n1	Organic compounds	Organoheterocyclic compounds	Triazines	Aminotriazines
1079	-5.258845276942755	-5.3064437	3.6856060122445666	-7.436836747704826	-3.751230735460259	0.7592042017268877	407.6170000000001	4	138	0.35140701137552266	0.30380857976799647	-1.826584459386548	1.8590215528580187	0.04759841431090717	0.9406379763923596	-5.1776137	3.2795908233084154	0.4326385554274186	0.6058708683935544	122453-73-0	Chlorfenapyr	CCOCn1c(-c2ccc(Cl)cc2)c(C#N)c(Br)c1C(F)(F)F	Organic compounds	Organoheterocyclic compounds	Pyrroles	Substituted pyrroles
1146	-2.603439771995101	-3.391026	2.264171762954713	-4.4355086596832844	-2.1713368967285716	0.4980994152046783	88.14999999999999	4	138	2.34178254464024	1.5541963037664377	0.5097136569520564	2.7738854199067693	0.7875862480549478	0.5763953248576915	-3.0157373	2.131610624714066	1.9294850270822572	0.36059941520467836	123-51-3	Isopentyl alcohol	CC(C)CCO	Organic compounds	Organic oxygen compounds	Organooxygen compounds	Alcohols and polyols
1168	-3.312076549953941	-4.265458	3.0002214259913345	-6.17863728765216	-3.1784158616608256	0.6333125472411186	546.8800000000002	4	138	2.425815491086702	1.47243392845026	-0.4407452466115171	2.5594761793798173	0.953381557040688	0.7794757940044752	-3.5665953	2.1053807058108385	2.1712967332791426	0.476645880574452	123968-25-2	1-[2-{1-[2-Hydroxy-3,5-bis(2-methylbutan-2-yl)phenyl]ethyl}-4,6-bis(2-methylbutan-2-yl)phenyl]but-3-en-2-one	C=CC(=O)Cc1c(C(C)c2cc(C(C)(C)CC)cc(C(C)(C)CC)c2O)cc(C(C)(C)CC)cc1C(C)(C)CC	Organic compounds	Lipids and lipid-like molecules	Prenol lipids	Sesquiterpenoids
1180	-2.784412901804579	-3.369914	2.0519379998448524	-4.336688316102722	-2.28475031625787	0.0	142.286	4	138	2.36874926868126	1.7832481292638125	0.8164738543831169	2.8684118542279693	0.5855011530660263	0.522527390949263	-3.3643215	2.011160726595429	1.7888407060931366	0.0	124-18-5	Decane	CCCCCCCCCC	Organic compounds	Hydrocarbons	Saturated hydrocarbons	Alkanes
1276	-4.687029930849138	-3.865177	3.4449521443146534	-6.390447596453134	-2.9454954521384806	0.5817961633265459	191.63900000000004	4	138	0.5954539651315063	1.4173069941028134	-1.1079637004724896	2.3369884438421638	-0.8218530147267016	0.9456158075085302	-4.392358	2.68934604096184	0.8901260846486149	0.446312292358804	127-52-6	Chloramine B	O=S(=O)([N-]Cl)c1ccccc1.[Na+]	Organic compounds	Benzenoids	Benzene and substituted derivatives	Benzenesulfonamides
1294	-4.521921755041176	-4.015175	2.167151569765285	-5.338753975430671	-3.171602405665386	0.5066118808727504	206.32899999999995	4	138	0.7926385182777748	1.299385399693435	-0.024193702111720082	2.1429578676535646	-0.5067468893185199	0.5573087122076064	-4.212447	2.121963596348158	1.1021131203360985	0.391227265488135	128-39-2	2,6-Di-tert-butylphenol	CC(C)(C)c1cccc(C(C)(C)C)c1O	Organic compounds	Benzenoids	Benzene and substituted derivatives	Phenylpropanes
1331	-3.759912083706726	-4.457933	6.272225023380287	-9.421157899890334	-3.1489328765100466	0.702622740957736	305.502	4	138	1.7251019740342715	1.0270811262108674	-3.9361438421493364	2.3360811812309508	0.6980208653594362	1.747929536748389	-3.9702814	2.4748307777118455	1.5147326854753536	0.5555639174283242	130-26-7	Clioquinol	Oc1c(I)cc(Cl)c2cccnc12	Organic compounds	Organoheterocyclic compounds	Quinolines and derivatives	Haloquinolines
1370	-3.2557660992135853	-3.5986753	2.0938323281113878	-4.8525969489152745	-2.7587646208038867	0.36662450592885376	194.18599999999995	4	138	2.032451816667787	1.6895426589606357	0.43562096696609814	2.5294532950774857	0.3429091517934948	0.5366510843016726	-3.8103893	2.256653080594402	1.477828642726648	0.2757154150197628	131-11-3	Dimethyl phthalate	COC(=O)c1ccccc1C(=O)OC	Organic compounds	Benzenoids	Benzene and substituted derivatives	Benzoic acids and derivatives
1461	-4.386024058568465	-4.7275863	2.9751064151858215	-6.281110106074934	-3.306003690889112	0.667431771947901	300.59399999999994	4	138	1.0919562490433778	0.7503940499830795	-0.8031297984630911	2.1719766167227306	0.34156221081019744	0.7578826464571518	-4.515526	2.578855616593423	0.9624544942507562	0.5037954083115374	133-06-2	Captan	Oc1c2c(c(O)n1SC(Cl)(Cl)Cl)CC=CC2	Organic compounds	Organoheterocyclic compounds	Isoindoles and derivatives	Isoindoles
1496	-4.282271490974089	-3.920767	2.5886539283701047	-5.397085580854242	-2.808431652484137	0.6784068105807236	210.226	4	138	1.0404149360285289	1.4019193498367355	-0.07439915385162423	2.5142547745184807	-0.3615044221111736	0.6599864765315508	-3.7959182	3.063479341228225	1.5267682016157904	0.5259288537549407	1338-23-4	2-Butanone peroxide	CCC(C)(OO)OOC(C)(CC)OO	Organic compounds	Organic oxygen compounds	Organic hydroperoxides
1552	-3.985933940183229	-4.501302	2.6841264137498833	-5.875107756981616	-3.1909813432317327	0.7554013605442176	210.283	4	138	1.3368702240645844	0.8215024076927044	-0.5523035927338023	2.131822821016081	0.5153678252586653	0.6842347336615345	-4.3318315	2.252438067226022	0.990972716284915	0.599738356881214	135158-54-2	Acibenzolar-S-methyl	CSC(=O)c1cccc2nnsc12	Organic compounds	Organoheterocyclic compounds	Benzothiadiazoles
1732	-4.273069811960326	-3.817273	2.6470912057704994	-5.208785082090301	-2.561693876319802	0.4558306878306878	100.117	4	138	0.7274380155622966	1.1832349385428866	-0.20827725456767882	2.4388139512028206	-0.4557969104252919	0.674189268888161	-3.7621007	2.2600736689819967	1.2384071445372626	0.3595343915343915	140-88-5	Ethyl acrylate	C=CC(=O)OCC	Organic compounds	Organic acids and derivatives	Carboxylic acids and derivatives	Acrylic acids and derivatives
1736	-4.861475542739044	-4.4154468	4.4969366302929625	-6.894944020526279	-2.398007390233317	0.6812836637047164	320.4330000000001	4	138	0.6442616930748314	1.0902904763988885	-1.3892067847124034	3.107729845580559	-0.4460287844687807	1.144907378699557	-4.7270927	2.9164490447192337	0.778644479457962	0.5358291182501709	140923-17-7	Iprovalicarb	Cc1ccc(C(C)NC(=O)C(NC(=O)OC(C)C)C(C)C)cc1	Organic compounds	Organic acids and derivatives	Carboxylic acids and derivatives	Amino acids, peptides, and analogues
1756	-4.209594250435433	-4.156568	3.570682206928794	-5.786336318474011	-2.2156541115452173	0.724404761904762	310.69100000000003	4	138	1.2827344224946333	1.3357606084657352	-0.2940076455439445	3.2766745613848496	-0.053026200050911854	0.9089652396105954	-3.800815	2.6241731995350346	1.6915135707150826	0.5577380952380953	141-62-8	Decamethyltetrasiloxane	C[Si](C)(C)O[Si](C)(C)O[Si](C)(C)O[Si](C)(C)C	Organic compounds	Organometallic compounds	Organometalloid compounds	Organosilicon compounds
1969	-7.107383424906601	-4.446786	4.5912552788907455	-7.475134382615567	-2.8838791037248215	0.8194431188966073	376.4680000000002	4	138	-1.5316553580858143	1.1289421401615347	-1.8994063157947807	2.691848963095965	-2.6605974980877534	1.2063583052024605	-4.563299	4.856271904006569	1.0124288749777781	0.648420523138833	152-97-6	Fluocortolone	CC1CC2C3CC(F)C4=CC(=O)C=CC4(C)C3C(O)CC2(C)C1C(=O)CO	Organic compounds	Lipids and lipid-like molecules	Steroids and steroid derivatives	Hydroxysteroids
2007	-3.693479916322248	-4.710693	2.6651480080582677	-6.007412861308019	-3.3422648532497514	0.6060668498168498	198.225	4	138	1.6036785102011626	0.5864655539827802	-0.7102544347846087	1.954893573273659	1.017212966215594	0.6793180496980532	-4.4420743	2.3916258865667426	0.8550841171735579	0.4650129282482224	156-10-5	4-Nitrosodiphenylamine	O=Nc1ccc(Nc2ccccc2)cc1	Organic compounds	Benzenoids	Benzene and substituted derivatives	Aniline and substituted anilines
2047	-4.486896589308582	-4.1926346	2.8130393791341137	-5.9614772133000615	-3.148437834165948	0.3825674603174603	420.83000000000015	4	138	1.1372101027925385	1.431472084979283	-0.3373705211989408	2.475668857935173	-0.2942620067890509	0.7280814342196974	-4.2130103	2.1186247795766415	1.4110963868875184	0.27314285714285713	15782-05-5	2-Naphthalenecarboxylic acid, 4-[2-(5-chloro-4-methyl-2-sulfophenyl)diazenyl]-3-hydroxy-, strontium salt (1:1)	Cc1cc(S(=O)(=O)[O-])c(N=Nc2c(O)c(C(=O)[O-])cc3ccccc23)cc1Cl.[Sr+2]	Organic compounds	Benzenoids	Naphthalenes	Naphthalenecarboxylic acids and derivatives
2080	-5.263676652560593	-4.706877	2.1871198220001027	-5.6817165722211005	-3.494596750220998	0.4567636272226485	269.772	4	138	0.1673202191039221	0.7241196436487378	-0.25071970055658505	1.9364001214435178	-0.556799420962693	0.5568972268419298	-4.877703	2.029109747537993	0.5532936757546506	0.33839628028387303	15972-60-8	Alachlor	CCc1cccc(CC)c1N(COC)C(=O)CCl	Organic compounds	Benzenoids	Benzene and substituted derivatives	Anilides
2093	-4.531605289263122	-4.5015693	2.868548807038887	-5.877212453568591	-3.008663646529704	0.5462092074592075	225.296	4	138	0.8211481918821524	0.8511841916915355	-0.5244589724233166	2.3440898346155703	-0.0300360181754753	0.7308164909892391	-4.5303807	2.4726647469765766	0.822372746786192	0.4262092074592075	1610-18-0	Prometon	COc1nc(NC(C)C)nc(NC(C)C)n1	Organic compounds	Organoheterocyclic compounds	Triazines	Aminotriazines
2129	-4.197771412118774	-4.007528	1.9433228851505562	-4.84314116787909	-2.899818282728534	0.3524379876244283	989.0219999999996	4	138	1.7974345401177734	1.9876781301331528	1.1520647843574572	3.095387669508013	-0.1902435839022214	0.49544004928628044	-4.067402	1.881238519501247	1.9278040497284166	0.26989830508474577	16324-27-9	Benzenesulfonic acid, 2,2'-(1,2-ethenediyl)bis[5-[[4-[(2-hydroxyethyl)amino]-6-[(3-sulfophenyl)amino]-1,3,5-triazin-2-yl]amino]-, sodium salt (1:4)	O=S(=O)([O-])c1cccc(Nc2nc(NCCO)nc(Nc3ccc(C=Cc4ccc(Nc5nc(NCCO)nc(Nc6cccc(S(=O)(=O)[O-])c6)n5)cc4S(=O)(=O)[O-])c(S(=O)(=O)[O-])c3)n2)c1.[Na+].[Na+].[Na+].[Na+].[Na+].[Na+].[Na+].[Na+].[Na+].[Na+].[Na+].[Na+].[Na+].[Na+].[Na+].[Na+]	Organic compounds	Phenylpropanoids and polyketides	Stilbenes	Sulfonated stilbenes
2382	-5.161026290520225	-4.776187	3.9796094695701325	-7.351157907351477	-3.3715484377813447	0.8088272530251039	465.55400000000014	4	138	0.5069437719010401	0.8917831171363341	-1.6831878449302118	2.2964216246399207	-0.3848393474660261	1.0385551798881152	-5.0817657	2.435506531796767	0.5862044154251633	0.6410974078955627	189003-92-7	Trelanserin	NC(=O)Cn1c(=O)cc(CCN2CCN(c3nccc4sccc34)CC2)c2ccc(F)cc21	Organic compounds	Organoheterocyclic compounds	Diazinanes	Piperazines
2496	-3.5583980846887107	-4.3244147	3.799728960818756	-6.581411303110186	-2.78168234229143	0.6989793295058909	460.43900000000025	4	138	2.1047740173399743	1.3387573800964538	-0.9182392010815009	2.881489759737255	0.7660166453833108	0.9727282917200727	-3.8028846	2.7803970602136725	1.8602875276342905	0.5367571072836688	2058-46-0	Oxytetracycline hydrochloride	CN(C)C1C(=O)C(C(N)=O)C(=O)C2(O)C(=O)C3C(=O)c4c(O)cccc4C(C)(O)C3C(O)C12.Cl	Organic compounds	Phenylpropanoids and polyketides	Tetracyclines
2569	-4.202346644275552	-4.729603	4.563977034744293	-7.431271373485828	-2.8672943387415346	0.8096950163445547	565.7000000000003	4	138	1.550239534464857	1.0229833728341688	-1.6786851947454184	2.885291839998875	0.5272561694451507	1.167841491879483	-4.2033043	2.5731430768857955	1.5492818694239616	0.6413634085213034	215297-27-1	UK-343664	CCCOc1ccc(S(=O)(=O)N2CCN(CC)CC2)cc1-c1nc(=O)c2nn(Cc3ccccn3)c(CC)c2[nH]1	Organic compounds	Benzenoids	Benzene and substituted derivatives	Benzenesulfonamides
2578	-3.94476581370311	-4.0224314	2.9044173709263004	-5.582022510757105	-2.677605139830805	0.49572649572649574	155.068	4	138	1.2457563718779614	1.1680908086425446	-0.3915003251760338	2.5129170457502665	0.07766555989308133	0.7394077493960637	-4.14623	2.299025300030593	1.0442919860419835	0.3623931623931624	2163-00-0	1,6-Dichlorohexane	ClCCCCCCCl	Organic compounds	Organohalogen compounds	Organochlorides
2626	-3.744934291468141	-4.454408	3.2942521776849207	-6.220683206946429	-2.9264310292615083	0.6805184470701712	374.4180000000001	4	138	1.82842242763843	1.1189485600652107	-0.6473264878398581	2.646925689845063	0.7094738773245837	0.8386674092637798	-4.0766544	2.4692287872599086	1.4967022991520595	0.5387002652519894	221667-31-8	Cyprosulfamide	COc1ccccc1C(=O)NS(=O)(=O)c1ccc(C(=O)NC2CC2)cc1	Organic compounds	Benzenoids	Benzene and substituted derivatives	Benzenesulfonamides
2671	-4.560982421957427	-4.234104	2.289860973736621	-5.320224961708603	-3.030363987971982	0.562200429896731	300.398	4	138	0.9167146149237871	1.243592878207883	0.15747207517261147	2.4473330489092326	-0.3268782654632867	0.5832058765344905	-4.5588326	5.670350286518834	0.918864402885865	0.4096037296037296	23031-36-9	Prallethrin	C#CCC1=C(C)C(OC(=O)C2C(C=C(C)C)C2(C)C)CC1=O	Organic compounds	Lipids and lipid-like molecules	Fatty Acyls	Fatty acid esters
2681	-5.577513783621854	-5.0473423	3.5518644334196496	-6.4748675573553784	-2.923003123935729	0.6271805713666179	219.266	4	138	-0.23654248964225733	0.2936290016479877	-1.1338962633757816	2.417968170043868	-0.5301714832068152	0.9101691095197457	-5.3192053	2.774665818593279	0.021766021366051658	0.4817260259120724	23135-22-0	Oxamyl	CNC(=O)ON=C(SC)C(=O)N(C)C	Organic compounds	Organic acids and derivatives	Carboxylic acids and derivatives	Carboxylic acid derivatives
2718	-6.759483231798376	-6.182676	3.9105233681845517	-7.576653914416299	-3.6661305462317477	0.7633352573093106	545.5460000000003	4	138	-1.0226518559686102	-0.44584444911543897	-1.8398225385865332	2.0707008295980183	-0.5768073933279174	1.0187587493114139	-6.7167244	3.516968843433159	-0.9798930113990437	0.5886044880785415	2385-85-5	Mirex	ClC1(Cl)C2(Cl)C3(Cl)C4(Cl)C(Cl)(Cl)C5(Cl)C3(Cl)C1(Cl)C5(Cl)C24Cl	Organic compounds	Lipids and lipid-like molecules	Prenol lipids	Monoterpenoids
2727	-4.612231212610027	-4.7157845	3.2645706764320366	-6.483230900042346	-3.2186602236103097	0.72150015417823	256.132	4	138	0.7962326280811417	0.6926793020014941	-1.0747670593511778	2.189803617080859	0.10355333710310788	0.8310444050954799	-4.7076764	3.77492425680224	0.7007874195217373	0.5693262411347517	23950-58-5	Propyzamide	C#CC(C)(C)NC(=O)c1cc(Cl)cc(Cl)c1	Organic compounds	Benzenoids	Benzene and substituted derivatives	Benzoic acids and derivatives
2839	-5.314193323299801	-4.2613945	3.050025211097814	-5.95116341110599	-2.9011382000081762	0.44282310282310283	355.6070000000001	4	138	0.23677697801820644	1.2895758099969357	-0.4001931097879833	2.6498321013098307	-1.0527988225673788	0.7766061668351644	-4.7212353	2.503520797143948	0.8297350256759642	0.33373219373219376	25307-17-9	Ethanol, 2,2'-(9-octadecen-1-ylimino)bis-	CCCCCCCCC=CCCCCCCCCN(CCO)CCO	Organic compounds	Organic nitrogen compounds	Organonitrogen compounds	Amines
2850	-4.152209516439623	-4.7622848	7.245500825729707	-10.306535482444152	-3.0610346567144457	0.7566670091747492	402.4910000000001	4	138	1.452546657223179	0.8424714298631861	-4.701779308781351	2.5437215169483562	0.6100752392671644	2.005534542635837	-5.095047	3.9695315790768517	0.5097091699635063	0.59305323269489	253450-09-8	Besonprodil	O=c1[nH]c2ccc(S(=O)CCN3CCC(Cc4ccc(F)cc4)CC3)cc2o1	Organic compounds	Organoheterocyclic compounds	Piperidines	Benzylpiperidines
2930	-4.688746844843467	-4.253537	2.567358198439232	-5.4666212466676	-2.899263048228368	0.7222472010433707	151.18999999999997	4	138	0.4907762221918178	0.9259858947074453	-0.287098179632315	2.280260018806917	-0.4352096668039165	0.6538212006225963	-4.3877835	2.5629443528035205	0.7917395353113386	0.5751883775139589	2634-33-5	1,2-Benzisothiazolin-3-one	O=c1[nH]sc2ccccc12	Organic compounds	Organoheterocyclic compounds	Benzothiazoles
2945	-5.421970469263625	-4.913317	2.836894728113367	-6.339245304681155	-3.502350576567788	0.7667751781223714	158.22199999999998	4	138	-0.22270359936670092	0.28594966621570045	-1.1399784347842308	1.6969162933291364	-0.5086532657418967	0.7236270417607578	-5.12041	2.9853084120865403	0.07885690706021575	0.6106776171467617	26486-14-6	4,5-Dihydro-2-methyl-3-thioacetoxyfuran	CC(=O)SC1=C(C)OCC1	Organic compounds	Organoheterocyclic compounds	Dihydrofurans
2975	-3.980067188470496	-3.8930893	2.251212137777819	-5.2709782043356315	-3.0197660665578123	0.5930137684854666	228.332	4	138	1.378499592268691	1.4654774917712772	0.08758857640355552	2.3388007141813745	-0.08697789403690237	0.5791662983089725	-3.9614894	2.048464061761088	1.397077340626084	0.46471188169301375	26761-45-5	Glycidyl neodecanoate	CCCCCCC(C)(C)C(=O)OCC1CO1	Organic compounds	Lipids and lipid-like molecules	Fatty Acyls	Fatty acid esters
3058	-3.6651800570644895	-4.249919	4.01981707279767	-7.023467914161029	-3.0036508413633594	0.6351380471380471	255.25099999999995	4	138	1.7417873951386549	1.1570485115505718	-1.6165004619578844	2.403316610839785	0.584738880618616	1.0785766536436754	-4.0555215	2.745445618606955	1.351445962391796	0.5018047138047138	2781-11-5	Diethyl (N,N-bis(2-hydroxyethyl)amino)methanephosphonate	CCOP(=O)(CN(CCO)CCO)OCC	Organic compounds	Organic acids and derivatives	Organic phosphonic acids and derivatives	Phosphonic acid diesters
3089	-3.841053349997293	-4.0074472	2.5032620377434482	-5.557447388473641	-3.0541853507301924	0.4980676328502415	123.155	4	138	1.2493986985637717	1.0830047908392357	-0.4669953399125758	2.0362666978308726	0.16639389273952343	0.6455535939596956	-3.8408155	2.2372965083678533	1.249636494924345	0.3869565217391304	2835-95-2	5-Amino-2-methylphenol	Cc1ccc(N)cc1O	Organic compounds	Benzenoids	Phenols	Cresols
3166	-7.078967206828133	-6.69119	4.406729467509281	-8.01030420528061	-3.603574737771329	0.4686827739323495	274.413	4	138	-1.6405625251048972	-1.2527850903004383	-2.571899523557374	1.8348299439519067	-0.38777744089795707	1.1932180421474072	-6.720413	4.386960422403172	-1.282008538840768	0.34610212877105917	298-04-4	Disulfoton	CCOP(=S)(OCC)SCCSCC	Organic compounds	Organic acids and derivatives	Organic dithiophosphoric acids and derivatives	Dithiophosphate O-esters
3228	-5.88813782174056	-6.319287	4.108957622851211	-7.527430116471806	-3.418472493620595	0.6985418719211822	183.169	4	138	-0.6252858473221693	-1.0564348560379617	-2.264578142053415	1.8443794807977962	0.43114900153214464	1.1180422961257779	-6.0268993	2.6604585506260925	-0.7640473514508552	0.5537142857142857	30560-19-1	Acephate	COP(=O)(NC(C)=O)SC	Organic compounds	Organic acids and derivatives	Carboxylic acids and derivatives	Carboxylic acid derivatives
3347	-8.772035385935895	-6.551787	2.5451116852154714	-8.909842793000687	-6.364731107785215	0.3950877192982456	360.88200000000006	4	138	-3.2146701649892337	-0.994421664617868	-3.352477572054025	-0.8073658868385534	-2.220248486369245	0.7339803781131926	-6.5576234	3.458211618350811	-1.0002581839700855	0.3017543859649122	32774-16-6	3,3',4,4',5,5'-Hexachlorobiphenyl	Clc1cc(-c2cc(Cl)c(Cl)c(Cl)c2)cc(Cl)c1Cl	Organic compounds	Benzenoids	Benzene and substituted derivatives	Biphenyls and derivatives
3433	-2.61174813514072	-3.5045264	2.563720794900081	-4.805813481031121	-2.2420926861310404	0.5611083768965957	148.202	4	138	2.5591059293872247	1.6663276826510824	0.3650405834968232	2.928761378396904	0.8927782415835233	0.6537380864752378	-3.182417	2.2426660175193174	1.9884371309875586	0.4220780738662926	34590-94-8	Dipropylene glycol monomethyl ether	COC(C)COC(C)CO	Organic compounds	Organic oxygen compounds	Organooxygen compounds	Ethers
3439	-3.954508307085102	-3.8961275	2.631282767922499	-5.538301528325518	-2.907018760403019	0.5996034227741545	141.214	4	138	1.1953694478554993	1.2537503143676232	-0.388423773384917	2.242858994537582	-0.058380844698016965	0.679787543772958	-3.9523807	2.312406647791359	1.1974970910403995	0.4560136791844108	3470-98-2	2-Pyrrolidinone, 1-butyl-	CCCCN1CCCC1=O	Organic compounds	Organoheterocyclic compounds	Pyrrolidines	N-alkylpyrrolidines
3535	-3.445298669571128	-3.5076547	1.850982145509378	-4.458179349855109	-2.6071972043457308	0.12857142857142856	532.9380000000004	4	138	2.2813780182095402	2.219022020890762	1.2684973379255595	3.1194794834349375	0.062355997329506696	0.47179338421681294	-3.4778867	1.9070852608177917	2.24879000593476	0.08571428571428572	3687-45-4	(9Z)-9-Octadecen-1-yl (9Z)-9-octadecenoate	CCCCCCCCC=CCCCCCCCCOC(=O)CCCCCCCC=CCCCCCCCC	Organic compounds	Lipids and lipid-like molecules	Fatty Acyls	Fatty acid esters
3554	-4.3937014487790895	-4.1307273	2.3998922299126386	-5.5040444406132165	-3.104152210700578	0.2756633832005646	1293.3640000000007	4	138	1.7180193196775815	1.9809934985753308	0.6076763278434544	3.007568557756093	-0.2629741576719118	0.6120047937322315	-4.1343465	2.0532264672051372	1.9773742844165572	0.18778459532177671	371756-75-1	Hexasodium 2,2'-{ethene-1,2-diylbis[(3-sulfonato-4,1-phenylene)azanediyl{6-[bis(2-hydroxypropyl)amino]-1,3,5-triazine-4,2-diyl}azanediyl]}di(benzene-1,4-disulfonate)	CC(O)CN(CC(C)O)c1nc(Nc2ccc(C=Cc3ccc(Nc4nc(Nc5cc(S(=O)(=O)[O-])ccc5S(=O)(=O)[O-])nc(N(CC(C)O)CC(C)O)n4)cc3S(=O)(=O)[O-])c(S(=O)(=O)[O-])c2)nc(Nc2cc(S(=O)(=O)[O-])ccc2S(=O)(=O)[O-])n1.[Na+].[Na+].[Na+].[Na+].[Na+].[Na+]	Organic compounds	Phenylpropanoids and polyketides	Stilbenes	Sulfonated stilbenes
3601	-4.515855321052804	-4.6013403	2.8658493014610085	-6.311254428104341	-3.4454051266433328	0.7497470732764849	155.22199999999998	4	138	0.6750979538685915	0.5896129770545859	-1.1203011531829457	1.7455481482780628	0.08548497283147327	0.7341169890937829	-4.5215673	2.5521912417391492	0.6693859262557372	0.5964137399431516	38205-60-6	5-Acetyl-2,4-dimethylthiazole	CC(=O)c1sc(C)nc1C	Organic compounds	Organoheterocyclic compounds	Azoles	Thiazoles
3641	-3.286261618018594	-3.841477	2.738977267224942	-5.36802826577739	-2.629050998552448	0.6655629877369007	110.04899999999998	4	138	1.755324482514979	1.2001091630842784	-0.32644216524381703	2.412535101981125	0.5552152992482515	0.6975242337009361	-3.554164	2.5419812425863504	1.4874221495175424	0.5271014492753623	39148-24-8	Fosetyl-Al	CCO[PH](=O)[O-].CCO[PH](=O)[O-].CCO[PH](=O)[O-].[Al+3]	Organic compounds	Organic oxygen compounds	Organooxygen compounds
3689	-4.039413786857145	-3.8763406	3.0896104449848805	-5.806429657040648	-2.7168192120557677	0.4884199134199134	232.376	4	138	1.3267774848568492	1.4898506428875151	-0.4402383853266536	2.649372059658227	-0.16307315918685727	0.798379845256858	-3.8635824	1.9909501329129315	1.50260892119171	0.3448301698301698	4067-16-7	Pentaethylenehexamine	NCCNCCNCCNCCNCCN	Organic compounds	Organic nitrogen compounds	Organonitrogen compounds	Amines
3715	-4.996032551170647	-4.3139434	2.4023632128152137	-5.4184447482459515	-3.0160815354307378	0.33593073593073586	642.9430000000002	4	138	0.8121399211583157	1.4942290944264909	0.3897277240830116	2.792090936898225	-0.6820891650927665	0.6115626736319761	-4.7111793	2.3121246351081526	1.0969932249689065	0.24545454545454543	41484-35-9	Thioethylene glycol bis(3,5-di-tert-butyl-4-hydroxyhydrocinnamate)	CC(C)(C)c1cc(CCC(=O)OCCSCCOC(=O)CCc2cc(C(C)(C)C)c(O)c(C(C)(C)C)c2)cc(C(C)(C)C)c1O	Organic compounds	Benzenoids	Benzene and substituted derivatives	Phenylpropanes
3743	-4.199970868681483	-3.8171773	3.4353056068936803	-5.703468170749376	-2.268162563855696	0.6751193633952254	183.295	4	138	1.0631797495702788	1.4459733191781934	-0.44031755249761495	2.994988054396065	-0.3827935729966683	0.8745632424406674	-4.200054	2.6662434458393776	1.0630964415154107	0.5260734149054505	4223-03-4	N-tert-Octylacrylamide	C=CC(=O)NC(C)(C)CC(C)(C)C	Organic compounds	Organic acids and derivatives	Carboxylic acids and derivatives	Acrylic acids and derivatives
3805	-4.645122902476986	-4.3034196	3.9828922681456613	-6.278192706852986	-2.2953004387073244	0.6544561822716888	454.4100000000002	4	138	1.0123249776578251	1.3540282983175052	-0.6207448267181743	3.3621474414274872	-0.34170331248064834	1.015850726938464	-4.6460843	3.0171155455090437	1.0113635572760087	0.5082196231319038	445295-04-5	CP-671305	CC(Oc1ccc(CNC(=O)c2cccnc2Oc2ccc3c(c2)OCO3)c(F)c1)C(=O)O	Organic compounds	Benzenoids	Benzene and substituted derivatives	2-phenoxypropionic acids
3848	-3.2709942961006613	-4.447843	2.9080741247322073	-5.843831206262916	-2.9357570815307086	0.6118883415435139	157.55599999999998	4	138	1.9264406503955505	0.7495918648487016	-0.646396259766704	2.2616778649655034	1.1768487786979227	0.7409088816470304	-4.0529547	2.325887771568566	1.1444802726564904	0.4785550082101806	4684-94-0	6-Chloro-2-picolinic acid	O=C(O)c1cccc(Cl)n1	Organic compounds	Organoheterocyclic compounds	Pyridines and derivatives	Pyridinecarboxylic acids and derivatives
3855	-6.022221403600244	-5.2509866	3.872447034481475	-7.151477906270014	-3.2790308717885384	0.6499535495428072	359.5730000000001	4	138	-0.46643433008089275	0.30480050361231215	-1.5956908327506625	2.2767562017308127	-0.7712348275199217	0.9873432349138382	-5.7566605	2.9553800845640814	-0.20087337456267496	0.5087770789545718	470-90-6	Chlorfenvinphos	CCOP(=O)(OCC)OC(=CCl)c1ccc(Cl)cc1Cl	Organic compounds	Benzenoids	Benzene and substituted derivatives	Halobenzenes
3863	-4.998151063827358	-3.9208565	2.3849671622907893	-5.349805925173529	-2.9648387628827395	0.5333333333333334	194.211	4	138	0.29012276063241593	1.3674173496597544	-0.06153210071375526	2.323435061577034	-1.0772945879972795	0.6113132929002645	-4.178141	2.292929576246792	1.1101327266719152	0.4222222222222222	4724-48-5	Octylphosphonic acid	CCCCCCCCP(=O)(O)O	Organic compounds	Organic acids and derivatives	Organic phosphonic acids and derivatives	Organic phosphonic acids
3938	-3.931568725875774	-3.937121	2.702578270631473	-5.4121933419630865	-2.7096150713316134	0.8967179311916154	120.242	4	138	1.1484874654367778	1.142935265979571	-0.33213715065053473	2.3704411199809385	0.005552188583454409	0.6879869470447744	-4.1449275	2.7363093075440714	0.9351286772409222	0.7148997493734336	505-29-3	1,4-Dithiane	C1CSCCS1	Organic compounds	Organoheterocyclic compounds	Dithianes
3975	-4.3299724265898725	-4.046581	3.440104784833208	-6.332205576108472	-2.892100791275264	0.6866612206791926	338.44400000000013	4	138	1.199514392655965	1.4829060312788693	-0.8027187568626346	2.637386027970573	-0.2833916351164838	0.906497879781297	-4.125383	2.469396578536588	1.4041039301837255	0.5365853658536586	51-03-6	Piperonyl butoxide	CCCCOCCOCCOCc1cc2c(cc1CCC)OCO2	Organic compounds	Organoheterocyclic compounds	Benzodioxoles
154	-3.4322426204850878	-4.5370855	3.2217916776419138	-6.413460248879713	-3.1916685712377992	0.7218005500072369	430.7170000000002	4	138	2.2019493928156835	1.097106468776768	-0.7792682355789418	2.442523442062972	1.104842912657002	0.8228512745225558	-4.1612134	3.1537307811911943	1.4729785979487517	0.5643537414965986	10191-41-0	alpha-Tocopherol	Cc1c(C)c2c(c(C)c1O)CCC(C)(CCCC(C)CCCC(C)CCCC(C)C)O2	Organic compounds	Lipids and lipid-like molecules	Prenol lipids	Quinone and hydroquinone lipids
4093	-5.909954331773799	-5.3919115	2.658030154508663	-6.411266954136741	-3.7532367996280778	0.3097272096452424	505.2060000000002	4	138	-0.20648583202942478	0.311556983940427	-0.7077984543923669	1.950231700116296	-0.5180428251209666	0.6848261558524912	-5.6473446	2.1136678450147244	0.05612392801561289	0.2097272096452424	52918-63-5	Deltamethrin	CC1(C)C(C=C(Br)Br)C1C(=O)OC(C#N)c1cccc(Oc2ccccc2)c1	Organic compounds	Lipids and lipid-like molecules	Fatty Acyls	Fatty acid esters
4169	-5.3560577638688525	-4.3756175	3.378339282942569	-6.237618769050487	-2.859279486107918	0.7287857866151155	162.23600000000002	4	138	-0.1459105338052485	0.834529707721781	-1.027471538986883	2.350867743955686	-0.9804402597489794	0.8601096681823736	-5.2097898	2.9333747138062747	0.0003574714737843024	0.5708910497730103	54-11-5	Nicotine	CN1CCCC1c1cccnc1	Organic compounds	Organoheterocyclic compounds	Pyridines and derivatives	Pyrrolidinylpyridines
4174	-3.990182577771868	-4.4209886	2.654712370623303	-6.019254406611731	-3.364542035988428	0.5141549953314659	147.00400000000002	4	138	1.1771465743524507	0.7463406100739852	-0.8519252544874123	1.8027871161358908	0.43080598195103237	0.6809708033422658	-4.5291495	3.9940183812508816	0.6381796106223756	0.39222222222222225	541-73-1	1,3-Dichlorobenzene	Clc1cccc(Cl)c1	Organic compounds	Benzenoids	Benzene and substituted derivatives	Halobenzenes
4218	-3.603673613242083	-3.5773978	1.967843903894436	-4.717134583444736	-2.7492906795503	0.519401441470407	164.204	4	138	1.6117101190588095	1.6379859072189165	0.4982491488561567	2.4660930527505927	-0.026275789908342784	0.5023218394736969	-3.668419	2.2026721329471988	1.5469648350535785	0.40216006216006217	5471-51-2	4-(4-Hydroxyphenyl)butan-2-one	CC(=O)CCc1ccc(O)cc1	Organic compounds	Benzenoids	Phenols	1-hydroxy-2-unsubstituted benzenoids
4279	-6.32999824395863	-4.157578	3.90789715477124	-6.854106530690151	-2.946209375918911	0.8297167603529114	751.0110000000001	4	138	-0.45435194583020744	1.7180683018018796	-0.9784602325617285	2.9294369222095114	-2.1724202524730343	1.048590354300642	-6.329622	3.670764172497028	-0.4539754976327869	0.6604859911221422	55721-31-8	Salinomycin sodium	CCC(C(=O)[O-])C1CCC(C)C(C(C)C(O)C(C)C(=O)C(CC)C2OC3(C=CC(O)C4(CCC(C)(C5CCC(O)(CC)C(C)O5)O4)O3)C(C)CC2C)O1.[Na+]	Organic compounds	Lipids and lipid-like molecules	Prenol lipids	Terpene glycosides
4302	-4.967324400777628	-4.5031514	2.658013148254188	-5.7641273899822085	-3.1061142417280205	0.6385864135864135	153.823	4	138	0.2196968763410575	0.6838698429296888	-0.5771061128635234	2.0809070353906645	-0.46417298399906315	0.6769739216649535	-4.5082946	2.5263507531155525	0.6787266983884849	0.4428571428571429	56-23-5	Carbon tetrachloride	ClC(Cl)(Cl)Cl	Organic compounds	Organohalogen compounds	Alkyl halides	Halomethanes
4335	-2.92997500252199	-2.8096461	2.3665895179674514	-4.290532751409547	-1.9239432334420956	0.4928138528138527	133.10299999999998	4	138	2.1942128415985365	2.3145417020975403	0.8336550927109794	3.2002446106784306	-0.12032887291383565	0.6117910089165213	-2.7389262	2.194216978412685	2.3852616623598446	0.367056277056277	56-84-8	L-Aspartic acid	NC(CC(=O)O)C(=O)O	Organic compounds	Organic acids and derivatives	Carboxylic acids and derivatives	Amino acids, peptides, and analogues
4372	-3.3591231831676605	-3.8966238	2.697716634198779	-5.686377576479098	-2.9886609422803185	0.6441607388227817	514.5520000000002	4	138	2.352306087421364	1.814805444851616	0.025051694109926585	2.722768328308706	0.537500666701114	0.7104498705754282	-3.5796146	2.346139269442422	2.1318146409797736	0.4993331526158851	574-93-6	Phthalocyanine	c1ccc2c(c1)-c1nc-2nc2[nH]c(nc3nc(nc4[nH]c(n1)c1ccccc41)-c1ccccc1-3)c1ccccc21	Organic compounds	Organoheterocyclic compounds	Tetrapyrroles and derivatives	Phthalocyanines
4376	-5.69183581774236	-3.8855212	2.6752468014602466	-5.550890094193695	-2.8756432927334488	0.4730994152046783	122.167	4	138	-0.6048819085083701	1.2014327556596667	-0.4639361849597052	2.2113106165005414	-1.8063146442651874	0.6907351552589687	-4.058307	2.5307114855033674	1.0286467444102407	0.3678362573099415	576-26-1	2,6-Dimethylphenol	Cc1cccc(C)c1O	Organic compounds	Benzenoids	Phenols	Cresols
4396	-5.000186103745943	-4.1287627	4.200983859831389	-6.521585637471414	-2.320601777640025	0.7791124151843022	198.182	4	138	0.2968781031355588	1.1683014789788126	-1.2245214305899128	2.9764624292414763	-0.8714233817305619	1.0709673009231635	-4.8529797	2.9371174048474744	0.4440845413669937	0.621969558041445	57966-95-7	Cymoxanil	CCNC(=O)NC(=O)C(C#N)=NOC	Organic compounds	Organic acids and derivatives	Organic carbonic acids and derivatives	Ureas
4427	-3.78327217364413	-4.472964	3.945950354133731	-6.346528349416846	-2.4005779952831148	0.5424543572369659	302.24600000000004	4	138	1.697088388363708	1.007396732214225	-0.866167787409008	3.0797825667247234	0.6896916363229111	1.0050225681077876	-3.7852466	3.094371041730646	1.695113950778073	0.39779396016277574	587-90-6	4,4'-Dinitrodiphenylurea	O=C(Nc1ccc([N+](=O)[O-])cc1)Nc1ccc([N+](=O)[O-])cc1	Organic compounds	Benzenoids	Benzene and substituted derivatives	N-phenylureas
4517	-3.675069269011667	-4.007031	2.89669435764414	-5.537259509611629	-2.640565151967489	0.6825513023354665	398.4000000000001	4	138	1.9252500607399943	1.5932883510394649	0.06305982014003214	2.9597541777841725	0.3319616948860382	0.7376649874477896	-4.078728	2.892227832891643	1.5215911251891536	0.5429286608260325	599-79-1	Sulfasalazine	O=C(O)c1cc(N=Nc2ccc(S(=O)(=O)Nc3ccccn3)cc2)ccc1O	Organic compounds	Organoheterocyclic compounds	Azobenzenes
4540	-3.2106091592798216	-3.6674173	3.414117439645654	-5.709181688868017	-2.2950642492223627	0.23775497898617898	436.2980000000001	4	138	2.429174062895734	1.9723659410611687	-0.06939846669246098	3.344718972953193	0.4568081285467165	0.8748591849530551	-3.496183	2.2781339249640125	2.1436003113812707	0.14695967259765225	6041-94-7	C.I. Pigment Red 2	O=C(Nc1ccccc1)c1cc2ccccc2c(N=Nc2cc(Cl)ccc2Cl)c1O	Organic compounds	Benzenoids	Naphthalenes	Naphthalenecarboxylic acids and derivatives
4566	-3.546376976251219	-3.5343647	4.443781591602625	-6.518280757703678	-2.0744991661010532	0.6699435545385202	174.20399999999998	4	138	1.6946811466246923	1.70669340776617	-1.277222634827767	3.1665589567748578	-0.012012275933836136	1.1762780854670158	-3.4939497	2.8030287644164593	1.7471084805732555	0.5331014492753623	6104-30-9	Isobutylidene diurea	CC(C)C(NC(N)=O)NC(N)=O	Organic compounds	Organic acids and derivatives	Organic carbonic acids and derivatives	Ureas
4579	-5.496359066333096	-5.2015095	2.78064374241577	-6.3438224915692665	-3.5631787491534963	0.7446632164571515	226.34099999999995	4	138	-0.14159583601539266	0.15325376985495495	-0.9890592612515627	1.7915844811642074	-0.29484959062508853	0.7110988894278332	-5.496866	2.5107566724028523	-0.14210299997670545	0.5884842971558509	61295-41-8	3-(2-Methyl-3-furylthio)-4-heptanone	CCCC(=O)C(CC)Sc1ccoc1C	Organic compounds	Organosulfur compounds	Thioethers	Aryl thioethers
4593	-3.318469345434917	-3.746272	2.495379968006784	-5.281402527064394	-2.78602255905761	0.6064280435012142	228.332	4	138	2.04009743530427	1.612294689278861	0.07716425367479314	2.572544221681577	0.42780274166225096	0.6426365553592196	-3.5093093	2.3844735996209314	1.8492574894533358	0.45491289198606266	61597-98-6	Propanoic acid, 2-hydroxy-, (1R,2S,5R)-5-methyl-2-(1-methylethyl)cyclohexyl ester, (2S)-	CC1CCC(C(C)C)C(OC(=O)C(C)O)C1	Organic compounds	Lipids and lipid-like molecules	Prenol lipids	Monoterpenoids
4604	-3.1178701688332917	-3.815979	3.3622380614871625	-5.592690802840941	-2.230452741353778	0.6446267696267697	167.208	4	138	2.1053868834128835	1.4072780677796966	-0.36943375059476524	2.992804310892397	0.6981088350729583	0.8562126167851473	-3.4423568	2.8308090406844286	1.7809002384324435	0.5094916344916345	61-76-7	Phenylephrine hydrochloride	CNCC(O)c1cccc(O)c1.Cl	Organic compounds	Benzenoids	Phenols	1-hydroxy-4-unsubstituted benzenoids
4646	-2.476145741096813	-2.976627	2.959488692741393	-4.857226444600962	-1.897737751859569	0.5447759197324414	131.17499999999998	4	138	2.6417053317735633	2.141223946013885	0.2606246282694144	3.2201133210108073	0.5004813703381235	0.7681305481801382	-2.7093213	2.340876301806235	2.4085298028745408	0.4072569169960475	61-90-5	L-Leucine	CC(C)CC(N)C(=O)O	Organic compounds	Organic acids and derivatives	Carboxylic acids and derivatives	Amino acids, peptides, and analogues
4659	-3.6717452928366985	-4.570175	3.764216006524665	-6.295913017015378	-2.531697010490713	0.4662525879917184	167.11999999999998	4	138	1.5512831341355537	0.6528532556504705	-1.072884590043126	2.691331416481539	0.898429878061739	0.9582356730826502	-4.332122	3.369961656655367	0.8909065811591309	0.3501231527093596	62-23-7	4-Nitrobenzoic acid	O=C(O)c1ccc([N+](=O)[O-])cc1	Organic compounds	Benzenoids	Benzene and substituted derivatives	Benzoic acids and derivatives
4716	-4.736628038677387	-5.0819855	3.0686256370219316	-6.5912908040136475	-3.522665166991716	0.5377460784540811	421.7340000000001	4	138	0.8884105763691439	0.5430531482824607	-0.9662521889671165	2.102373448054815	0.34535743495542537	0.7824554448911692	-4.9016833	2.078904526129369	0.7233552764927592	0.407587348295351	62924-70-3	Flumetralin	CCN(Cc1c(F)cccc1Cl)c1c([N+](=O)[O-])cc(C(F)(F)F)cc1[N+](=O)[O-]	Organic compounds	Benzenoids	Benzene and substituted derivatives	Phenylmethylamines
[truncated: 993 more rows]
