# Supplementary material for: Uncertainty-aware machine learning to predict non-cancer human toxicity for the global chemicals market
Source: Nat Commun. 2026 Jan 7;17:647. doi: 10.1038/s41467-025-67374-4 (PMC12816579; doi:10.1038/s41467-025-67374-4)
Supplement: Supplementary file 4 — Source Data [file 41467_2025_67374_MOESM4_ESM.zip › Source Data/Figure S1-9b,d,h,j.csv]

ID	y	yhat	uhat	yhat_lo	yhat_up	dJ	MW	fold	p	y_mg	yhat_mg	yhat_lo_mg	yhat_up_mg	res	uhat_std	yhat_in	uhat_in	yhat_in_mg	dJ_in	casrn	name	canonical order SMILES	Kingdom	Superclass	Class	Subclass
73	-4.411329355425512	-4.1977525	2.8702001357586355	-5.680493144096952	-2.810293008338317	0.7016053405934605	105.14	0	512	0.610438617256894	0.8240155136118326	-0.658725171414546	2.2114749643440894	-0.21357687968698702	0.731422913766982	-4.2062154	2.6285593836906043	0.8155525706405119	0.5411064425770308	100-69-6	2-Vinylpyridine	C=Cc1ccccn1	Organic compounds	Organoheterocyclic compounds	Pyridines and derivatives
106	-3.806527293964555	-4.3042083	2.553891051436446	-5.653222172889869	-3.099331121453423	0.5583731173628872	213.664	0	512	1.5232040605888335	1.0255230760293699	-0.3234908183364805	2.2304002330999655	0.49768098469145094	0.6503690220040381	-4.1491175	2.414194586594209	1.18061388118033	0.4328829212844559	101-21-3	Chlorpropham	CC(C)OC(=O)Nc1cccc(Cl)c1	Organic compounds	Benzenoids	Benzene and substituted derivatives	Phenylcarbamic acid esters
161	-4.851214934334742	-3.9515984	2.695935410940101	-5.470850020866919	-2.7749146099268183	0.5689236450526773	177.203	0	512	0.3972561357694331	1.2968726522604124	-0.22237895076274447	2.4735564601773565	-0.899616528496729	0.6868679774898305	-4.1647453	2.752416944733073	1.083725756330844	0.44892364505267734	102-01-2	Acetoacetanilide	CC(=O)CC(=O)Nc1ccccc1	Organic compounds	Benzenoids	Benzene and substituted derivatives	Anilides
193	-7.280910192421934	-6.0898814	4.683353095708906	-8.192423425626389	-3.5090703299174835	0.5870833333333334	389.32000000000016	0	512	-1.690603477718593	-0.49957469102108193	-2.602116710923048	2.0812363847858575	-1.1910287722864359	1.1923564962703888	-7.02532	3.2433219055938505	-1.435013331977692	0.44958333333333333	1024-57-3	Heptachlor epoxide B	ClC1=C(Cl)C2(Cl)C3C4OC4C(Cl)C3C1(Cl)C2(Cl)Cl	Organic compounds	Organoheterocyclic compounds	Oxanes
195	-4.936738070766014	-4.1895294	2.839662575636562	-5.73859485479442	-2.898932279157858	0.760892420628729	249.26999999999995	0	512	0.4599319429224969	1.2071406142037717	-0.34192484110590976	2.4977377345306526	-0.7472086518207011	0.7228820198549244	-4.143266	2.7731478686389393	1.2534037931278807	0.6067366692593553	1025-15-6	Triallyl isocyanurate	C=CCn1c(=O)n(CC=C)c(=O)n(CC=C)c1=O	Organic compounds	Organoheterocyclic compounds	Triazines	Triazinones
277	-5.721151247921911	-4.3149858	2.4168584221113165	-5.648807566792426	-3.2319491446811095	0.3916799928926794	407.3300000000001	0	512	-0.1112048507142436	1.294960634336251	-0.03886116958475825	2.377997252526558	-1.4061654958161984	0.615335865347825	-4.9679427	2.488867663834014	0.6420036642961969	0.28542999289267945	104040-78-0	Flazasulfuron	COc1cc(OC)nc(NC(=O)NS(=O)(=O)c2ncccc2C(F)(F)F)n1	Organic compounds	Organic nitrogen compounds	Organonitrogen compounds	Sulfonylureas
289	-4.162200643568276	-3.814863	2.8633519614338296	-5.629061500520828	-2.765709539086999	0.48201748669490607	277.30500000000006	0	512	1.2807570567085858	1.6280947204316518	-0.18610380024396622	2.6772481611898633	-0.34733767703080076	0.7425811097313259	-3.8966415	2.613793411272162	1.5463161911509755	0.3683811230585424	104-23-4	C.I. Food Yellow 6	Nc1ccc(N=Nc2ccc(S(=O)(=O)O)cc2)cc1	Organic compounds	Organoheterocyclic compounds	Azobenzenes
293	-4.15126988879494	-3.8917944	2.4755629159470947	-5.305478752443017	-2.8299158364959225	0.49285131627734524	220.356	0	512	1.1918549914715348	1.4513304602942467	0.03764612782345746	2.5132090437705523	-0.2594754456644468	0.6312097775097038	-4.0053024	2.3946315455112615	1.3378224412879969	0.3698883533143822	104-40-5	4-Nonylphenol	CCCCCCCCCc1ccc(O)cc1	Organic compounds	Benzenoids	Phenols	1-hydroxy-2-unsubstituted benzenoids
4509	-3.49651613388317	-4.5671406	3.6129551466527396	-6.732335179230957	-3.1193800325782175	0.7244031830238726	136.23799999999997	0	512	1.6377821255917848	0.5671576813578607	-1.5980369197560023	2.014918226896737	1.0706244453404627	0.9261029518739783	-4.6491632	3.578554259642438	0.4851350028904044	0.5654288240495137	5989-27-5	D-Limonene	C=C(C)C1CC=C(C)CC1	Organic compounds	Lipids and lipid-like molecules	Prenol lipids	Monoterpenoids
296	-3.2706740007129134	-4.0886593	2.6730730333669595	-5.563255971695108	-2.8901829383281488	0.5698274672187715	134.22199999999998	0	512	1.8571497051016803	1.03916440686777	-0.43543226588051454	2.237640767486445	0.8179852857861101	0.6805630414932904	-4.1509795	2.641590991029787	0.9768441707356335	0.42543752543752544	104-51-8	Butylbenzene	CCCCc1ccccc1	Organic compounds	Benzenoids	Benzene and substituted derivatives
297	-4.105543942367255	-4.5130825	3.117278047051216	-6.328465156346021	-3.211187109294805	0.5952790737654723	338.44700000000006	0	512	1.4239467264893635	1.0164081680661716	-0.7989744874894021	2.318303559561814	0.40753856190520565	0.7961528394336393	-4.1968923	2.5053477051476185	1.3325983926156337	0.4117679383028108	10453-86-8	Resmethrin	CC(C)=CC1C(C(=O)OCc2coc(Cc3ccccc3)c2)C1(C)C	Organic compounds	Lipids and lipid-like molecules	Prenol lipids	Monoterpenoids
354	-3.0300126578749333	-3.6949532	2.754716230816428	-5.266669859534953	-2.511953628718525	0.4904642385176311	196.29	0	512	2.2628855171430917	1.5979449820818634	0.026228315483072386	2.7809445462995	0.6649405453263606	0.7023453547675568	-3.6944597	2.6222539457113045	1.5984384940047924	0.36900829982031313	105-87-3	Geranyl acetate	CC(=O)OCC=C(C)CCC=C(C)C	Organic compounds	Lipids and lipid-like molecules	Fatty Acyls	Fatty alcohol esters
372	-4.028573405428824	-3.4806979	2.9285029293242535	-4.929617346798103	-2.001114417473849	0.5294125465178097	158.285	0	512	1.1708663551322647	1.7187419023259078	0.26982241376298555	3.198325343087239	-0.547875535174307	0.7468746507330409	-3.4636352	2.351012522320988	1.735804560525697	0.4044125465178097	106-21-8	3,7-Dimethyloctan-1-ol	CC(C)CCCC(C)CCO	Organic compounds	Lipids and lipid-like molecules	Fatty Acyls	Fatty alcohols
394	-4.206279095317423	-4.160562	2.4945884332833757	-5.528371305005198	-3.0337828717218223	0.5245421245421245	128.558	0	512	0.9028200120928112	0.9485370625737227	-0.41927219759496404	2.0753162356884114	-0.04571705689579186	0.6350638501286203	-4.436156	2.448380454089878	0.6729433270422763	0.3760683760683761	106-48-9	4-Chlorophenol	Oc1ccc(Cl)cc1	Organic compounds	Benzenoids	Phenols	Halophenols
416	-5.684881076693603	-4.384145	6.619934884853828	-9.701568849483959	-3.08163396463013	0.6837703333018175	92.525	0	512	-0.718621982926454	0.5821143165238111	-4.735309755716809	1.8846251291370193	-1.3007362936735838	1.850507152667981	-4.962316	4.354512368532015	0.003943064461989562	0.5089580209895053	106-89-8	Epichlorohydrin	ClCC1CO1	Organic compounds	Organoheterocyclic compounds	Epoxides
434	-3.863492519695673	-4.0139265	2.8125918016571037	-5.547237028783847	-2.7346452271267436	0.6050505050505051	60.09999999999999	0	512	0.9153819523070663	0.7649479738062719	-0.7683625567811079	2.0442292448759956	0.15043398634680738	0.715988580543468	-3.90408	2.6911013642708492	0.8747945545055211	0.4717171717171717	107-15-3	Ethylenediamine	NCCN	Organic compounds	Organic nitrogen compounds	Organonitrogen compounds	Amines
440	-4.664795539745544	-4.2949576	2.947795602633275	-5.542371850370117	-2.5945762477368417	0.715967365967366	56.064	0	512	0.08388854040642385	0.4537264455324216	-0.7936877702181488	2.1541078324151264	-0.3698379019586788	0.7521989557329689	-4.6629224	2.695772071007295	0.08576169834686886	0.5621212121212121	107-19-7	Propargyl alcohol	C#CCO	Organic compounds	Acetylides
443	-3.664164539293081	-4.043343	3.328024541525594	-6.08099897513461	-2.752974433609016	0.63989898989899	58.036	0	512	1.0995329327394718	0.7203544209259691	-1.317301503102057	2.010723038423537	0.3791785278761086	0.8562526942098923	-3.9308066	2.9167823142735707	0.8328908351456683	0.49444444444444446	107-22-2	Glyoxal	O=CC=O	Organic compounds	Organic oxygen compounds	Organooxygen compounds	Carbonyl compounds
515	-3.285971560798804	-4.2251363	2.6051584275413853	-5.5669638438657785	-2.961805416324393	0.5697952573742048	126.12300000000002	0	512	1.81482273166043	0.8756580069332802	-0.4661695514065447	2.1389888761348406	0.9391647192610106	0.6639518868832383	-4.081087	2.600184612331848	1.019707195368157	0.39842683632157316	108-78-1	Melamine	Nc1nc(N)nc(N)n1	Organic compounds	Organoheterocyclic compounds	Triazines	Aminotriazines
521	-3.858624827600544	-3.8874123	2.806010532389298	-5.321985216421576	-2.5159746840322783	0.6310457516339869	98.189	0	512	1.1334380094034604	1.1046505179468409	-0.3299223794175722	2.476088152971726	0.028787482046062518	0.7153347591768533	-3.882329	2.6344456135516925	1.1097338602463565	0.5016339869281046	108-87-2	Methylcyclohexane	CC1CCCCC1	Organic compounds	Hydrocarbons	Saturated hydrocarbons	Cycloalkanes
562	-3.567693474578914	-4.683079	2.816109566730318	-5.735336094635542	-2.919226527905224	0.6942900237017884	71.079	0	512	1.2840478345721198	0.16866254104492925	-0.8835947854845083	1.9325147812458099	1.1153852912902265	0.7281659764140862	-3.782591	2.5324163507286137	1.0691501880860568	0.5514328808446456	109-78-4	3-Hydroxypropanenitrile	N#CCCO	Organic compounds	Organic nitrogen compounds	Organonitrogen compounds	Organic cyanides
573	-3.944669969659613	-4.1654787	3.016169452851922	-5.765767887724761	-2.749598434872839	0.8131318082788672	84.143	0	512	0.9803480224546806	0.759539286642189	-0.8407498956104673	2.1754195572414545	0.22080873670025047	0.7680124129551358	-4.1559415	2.751333124536212	0.7690764998951516	0.6427614379084968	110-02-1	Thiophene	c1ccsc1	Organic compounds	Organoheterocyclic compounds	Heteroaromatic compounds
627	-7.41097518868794	-5.3016667	5.964972422955437	-9.750251624707412	-3.7852792017519747	0.5434391534391534	326.437	0	512	-1.8971758107104923	0.2121326572900877	-4.236452246729964	1.7285201762254725	-2.1093084520851564	1.6427964657579064	-6.5671167	4.179721780611985	-1.0533173715645343	0.4175132275132275	11097-69-1	Aroclor 1254	Clc1cccc(-c2ccc(Cl)c(Cl)c2Cl)c1Cl	Organic compounds	Benzenoids	Benzene and substituted derivatives	Biphenyls and derivatives
653	-2.9750410914417387	-3.3679695	2.2200406005923767	-4.783206415874186	-2.563165815281809	0.29743589743589743	104.149	0	512	2.042614012927798	1.6496855990043429	0.2344486884953509	2.4544892890877277	0.39292842149771445	0.5767289437350901	-3.2665288	2.111430601658789	1.7511262790843003	0.22051282051282053	111-29-5	1,5-Pentanediol	OCCCCCO	Organic compounds	Organic oxygen compounds	Organooxygen compounds	Alcohols and polyols
675	-3.444078573511254	-3.755439	2.8154808329932752	-5.498546732922573	-2.6830658999292973	0.6573263337371562	204.266	0	512	1.8661175109811292	1.5547570481107813	-0.18835064843018948	2.627130184563086	0.31136046953379015	0.7260504459663765	-3.6189113	2.6495679516080526	1.6912848299516352	0.5204842284739983	1115-20-4	3-Hydroxy-2,2-dimethylpropyl 3-hydroxy-2,2-dimethylpropanoate	CC(C)(CO)COC(=O)C(C)(C)CO	Organic compounds	Organic acids and derivatives	Hydroxy acids and derivatives	Beta hydroxy acids and derivatives
681	-3.01867676585042	-3.8160243	2.753576886102725	-5.440118027719182	-2.6865411416164564	0.3035294117647059	112.216	0	512	2.031378018131271	1.2340304972183138	-0.39006324373749063	2.3635136423652345	0.7973475375858592	0.7042680096141335	-3.6057632	2.5577943701552015	1.4442915829878689	0.20352941176470588	111-67-1	2-Octene	CC=CCCCCC	Organic compounds	Hydrocarbons	Unsaturated hydrocarbons	Unsaturated aliphatic hydrocarbons
762	-4.456944419682389	-4.12771	2.8609029442191067	-5.717192536903156	-2.8562895926840497	0.27999999999999997	269.51699999999994	0	512	0.9736417441755923	1.302876318302878	-0.28660637304517467	2.574296571173932	-0.32923455411232094	0.7285051591066005	-4.394373	2.7227256610542594	1.03621321110166	0.18666666666666668	112-69-6	N,N-Dimethyl-1-hexadecanamine	CCCCCCCCCCCCCCCCN(C)C	Organic compounds	Organic nitrogen compounds	Organonitrogen compounds	Amines
794	-5.470573398320188	-4.8745866	2.8778021344355595	-6.358819024574073	-3.4810168901385135	0.5346663290069494	336.826	0	512	0.05683220950953191	0.6528190180523056	-0.8314134167443529	2.046388717691207	-0.5959868161363504	0.7334029350576061	-5.1211286	2.8086088267470917	0.40627703608080346	0.406797476547933	114369-43-6	Fenbuconazole	N#CC(CCc1ccc(Cl)cc1)(Cn1cncn1)c1ccccc1	Organic compounds	Phenylpropanoids and polyketides	Linear 1,3-diarylpropanoids
877	-5.247461085745017	-4.117228	2.5019317905271268	-5.478312331874221	-2.9763805413470945	0.45115740740740745	424.6690000000002	0	512	0.3805894737615142	1.510822512397839	0.1497382276323096	2.6516700181594364	-1.1302330545865695	0.6369011728855359	-4.4019146	2.481085613929039	1.2261359657621622	0.34770913154533845	118-82-1	4,4'-Methylenebis(2,6-di-t-butylphenol)	CC(C)(C)c1cc(Cc2cc(C(C)(C)C)c(O)c(C(C)(C)C)c2)cc(C(C)(C)C)c1O	Organic compounds	Benzenoids	Benzene and substituted derivatives	Diphenylmethanes
897	-4.951388604149304	-4.6828628	2.525382936059072	-5.866296631226343	-3.3409136951672713	0.6077394078080578	172.01399999999998	0	512	0.28417519087053134	0.5527010372685652	-0.6307328362065083	1.8946500998525637	-0.268525845512829	0.6430217711191399	-4.8037047	2.836884065609771	0.4318590468106073	0.47440607447472444	1194-65-6	Dichlobenil	N#Cc1c(Cl)cccc1Cl	Organic compounds	Benzenoids	Benzene and substituted derivatives	Halobenzenes
898	-4.764756489920179	-4.134262	2.4979036757996527	-5.500333180528645	-3.002429504728992	0.548887202192705	340.50700000000006	0	512	0.7673695544640871	1.3978639394340653	0.03179286385562165	2.529696539655274	-0.6304944049592418	0.6358921333290278	-4.276279	2.399566147500414	1.2558470832320585	0.394327815219525	119-47-1	2,2'-Methylenebis(4-methyl-6-tert-butylphenol)	Cc1cc(Cc2cc(C)cc(C(C)(C)C)c2O)c(O)c(C(C)(C)C)c1	Organic compounds	Benzenoids	Benzene and substituted derivatives	Diphenylmethanes
988	-4.827405209210303	-4.335354	2.947131628080023	-5.947212928317491	-3.000081300237468	0.7212327056948233	306.409	0	512	0.6588963082546142	1.150947654887083	-0.4609114108525735	2.4862202172274492	-0.49205135789194365	0.7502526487682372	-4.3969007	2.5500537029192207	1.0894008504500698	0.5729568436258577	120928-09-8	Fenazaquin	CC(C)(C)c1ccc(CCOc2ncnc3ccccc23)cc1	Organic compounds	Organoheterocyclic compounds	Diazanaphthalenes	Benzodiazines
995	-4.413142513250709	-3.818836	2.871909098106477	-5.561446063158416	-2.689536965051939	0.637982076403129	234.383	0	512	0.9567835954864115	1.5510901399360129	-0.19151995442129577	2.6803891436851814	-0.5943065395110851	0.7376619338292626	-4.015884	2.561789658196879	1.3540421770710909	0.4714639540026536	121158-58-5	Phenol, dodecyl-, branched	CCC(C)C(C)C(C)CCc1ccc(O)cc1	Organic compounds	Benzenoids	Phenols	1-hydroxy-2-unsubstituted benzenoids
1013	-4.234103386527858	-3.891474	2.690320124425103	-5.357264947935204	-2.666944823510101	0.7684414656550879	103.914	0	512	0.7825706760740793	1.1252000625251055	-0.3405908853332668	2.349729239091836	-0.34262937796767723	0.6848608595942578	-3.873541	2.6857249342315512	1.143132963390872	0.6112986085122307	121-43-7	Trimethyl borate	COB(OC)OC	Organic compounds	Organic oxygen compounds	Organic oxoanionic compounds
1072	-5.306689494565124	-4.6294518	4.859813551869019	-7.945453010040599	-3.0856394581715803	0.7198442008403472	477.6690000000003	0	512	0.37243756257379185	1.0496753206000804	-2.266325952901683	2.593487598967336	-0.67723774285614	1.2962604562655553	-4.9728265	3.801693296398991	0.7063005779812048	0.5693080703042167	12237-63-7	C.I. Pigment Red 169	CCOC(=O)c1ccccc1-c1c2ccc(=[N+](CC)CC)cc-2oc2cc(N(CC)CC)ccc12.CCOC(=O)c1ccccc1-c1c2ccc(=[N+](CC)CC)cc-2oc2cc(N(CC)CC)ccc12.[C-]#N.[C-]#N.[C-]#N.[C-]#N.[C-]#N.[C-]#N.[Cu+2].[Fe+2]	Organic compounds	Organoheterocyclic compounds	Benzopyrans	1-benzopyrans
1131	-3.729447633823877	-3.6084106	3.386106460536801	-5.803527891223535	-2.417421430686734	0.34346846636318595	514.8570000000005	0	512	1.982238987965412	2.1032760489539215	-0.09184126943424592	3.294265191102555	-0.12103703697634272	0.8842215235406771	-3.8449612	3.563674306043868	1.8667254743707815	0.2423963133640553	123-28-4	Propanoic acid, 3,3'-thiobis-, didodecyl ester	CCCCCCCCCCCCOC(=O)CCSCCC(=O)OCCCCCCCCCCCC	Organic compounds	Organic acids and derivatives	Carboxylic acids and derivatives	Dicarboxylic acids and derivatives
1134	-5.116870806890606	-4.568063	3.396815199356992	-6.609278837545396	-3.2124636381884044	0.7601808516218942	217.232	0	512	0.22005299376731793	0.7688610319515606	-1.2723550368874719	2.12446016246952	-0.5488080246030087	0.8710691413218068	-4.867506	2.6293180374583174	0.46941777890129366	0.5981118861046528	123312-89-0	Pymetrozine	CC1=NNC(=O)N(N=Cc2cccnc2)C1	Organic compounds	Organoheterocyclic compounds	Triazines	1,2,4-triazines
1135	-4.058184493113095	-3.8886497	2.519048937623678	-5.3183950071211195	-2.7993460694974415	0.43051282051282047	110.11199999999998	0	512	0.983650157827741	1.153184938846579	-0.2765603561802835	2.2424885814433946	-0.16953479104095148	0.6420468835664104	-3.9642553	2.510018672010813	1.07757932062472	0.31410256410256415	123-31-9	Hydroquinone	Oc1ccc(O)cc1	Organic compounds	Benzenoids	Phenols	Benzenediols
1160	-4.589340133115452	-4.4168634	2.8376683668748837	-5.4902588968798955	-2.652590530005012	0.5305929574895092	210.276	0	512	0.7334495738915294	0.9059262751727377	-0.1674691898729142	2.6701991770019693	-0.1724766916481668	0.7324618107252326	-4.4771123	2.461647891826337	0.8456774153630342	0.4064550264550265	123-81-9	Ethane-1,2-diyl bis(sulfanylacetate)	O=C(CS)OCCOC(=O)CS	Organic compounds	Organic acids and derivatives	Carboxylic acids and derivatives	Dicarboxylic acids and derivatives
4021	-3.8212047245422536	-4.50813	3.524779757014793	-6.282701214694575	-2.757921457679782	0.5693947339275482	151.253	0	512	1.358499272802251	0.6715739291645406	-1.1029972173500708	2.4217825396647226	0.6869253490051097	0.8990478732702922	-3.9207716	2.855245361932566	1.2589323914920951	0.43000079453360873	51566-62-2	3,7-Dimethyloct-6-enenitrile	CC(C)=CCCC(C)CC#N	Organic compounds	Lipids and lipid-like molecules	Prenol lipids	Monoterpenoids
1211	-4.265463757214278	-4.4958253	3.9687558107179015	-7.049536068412201	-3.0807802576942995	0.611378083491461	218.256	0	512	1.073502434366417	0.8431408846991181	-1.7105698768315056	2.258185933886396	0.23036153346565325	1.0338903981172913	-4.3797913	2.507886333675004	0.9591749214105585	0.46735926628716007	125-33-7	Primidone	CCC1(c2ccccc2)C(=O)NCNC1=O	Organic compounds	Organoheterocyclic compounds	Diazinanes
1219	-3.884046445455125	-4.243703	2.985325846674629	-5.852033962528116	-2.8667081158534873	0.6945626032582555	183.048	0	512	1.3785185426451951	1.0188621044150992	-0.5894689744277963	2.3958568722468327	0.35965644303364463	0.7599805049881866	-4.261264	2.79877704783552	1.0013011354787607	0.5366741953698476	125904-11-2	Benzene, ethenyl-?, ar-?bromo derivs.	C=Cc1ccccc1Br	Organic compounds	Benzenoids	Benzene and substituted derivatives	Styrenes
1551	-3.385815143477118	-3.334498	2.8907138929363874	-5.269405388105336	-2.378691495168949	0.3883388142025536	390.7830000000001	0	512	2.2061205191264768	2.2574377275197945	0.3225302744982589	3.213244167434646	-0.05131721485773344	0.7641104071457853	-3.378671	2.5971631684469307	2.2132647228692806	0.2945888142025536	13515-40-7	C.I. Pigment Yellow 73	COc1ccccc1NC(=O)C(=NNc1ccc(Cl)cc1[N+](=O)[O-])C(C)=O	Organic compounds	Benzenoids	Benzene and substituted derivatives	Nitrobenzenes
1562	-3.954504319357269	-4.823591	7.617879975150625	-10.976699507010037	-3.358819531859412	0.7000556022651822	373.2360000000001	0	512	1.6174792070551263	0.7483922818572432	-5.404715980597642	2.2131639945529833	0.8690869129425356	2.1318870172941637	-4.3816137	3.138124069084666	1.190369786712029	0.5466167836997814	135590-91-9	Mefenpyr-diethyl	CCOC(=O)C1=NN(c2ccc(Cl)cc2Cl)C(C)(C(=O)OCC)C1	Organic compounds	Organic acids and derivatives	Carboxylic acids and derivatives	Amino acids, peptides, and analogues
1584	-3.52910135319526	-4.3503656	3.4649151521138086	-6.651244944127391	-3.186329792013582	0.5367955536119849	251.28199999999995	0	512	1.8710600268391997	1.049795736920537	-1.251083564092931	2.2138315880208776	0.8212642855376502	0.9128370866479706	-4.0043955	2.669482974480783	1.3957658875280132	0.4157429220330376	136-45-8	Dipropyl 2,5-pyridinedicarboxylate	CCCOC(=O)c1ccc(C(=O)OCCC)nc1	Organic compounds	Organoheterocyclic compounds	Pyridines and derivatives	Pyridinecarboxylic acids and derivatives
1710	-4.547571357496754	-4.1802964	2.37383683859289	-5.280734755725046	-2.906897917132156	0.5771482329010933	393.3490000000002	0	512	1.0472066929152632	1.4144816311208352	0.31404329468697095	2.687880133279861	-0.3672749364457282	0.6043396634888107	-4.260455	2.2124309109769285	1.3343229076476812	0.2612134502923976	140-01-2	Diethylenetriaminepentaacetic acid pentasodium salt	O=C([O-])CN(CCN(CC(=O)[O-])CC(=O)[O-])CCN(CC(=O)[O-])CC(=O)[O-].[Na+].[Na+].[Na+].[Na+].[Na+]	Organic compounds	Organic acids and derivatives	Carboxylic acids and derivatives	Pentacarboxylic acids and derivatives
1759	-7.246147008325514	-5.129349	3.5202180050248506	-6.729113796779245	-3.2088957917543945	0.6272483562066988	237.192	0	512	-1.8710469712489974	0.24575080505800262	-1.3540137597027284	2.166204245322122	-2.1167977766055435	0.8961287322876424	-6.780608	4.048467166184281	-1.405508141509118	0.4855816895400321	141-66-2	Dicrotophos	COP(=O)(OC)OC(C)=CC(=O)N(C)C	Organic compounds	Organic acids and derivatives	Organic phosphoric acids and derivatives	Phosphate esters
1788	-2.445575196176061	-2.996025	2.251297644113355	-4.621103816407857	-2.3698061722945014	0.44221212121212117	147.13	0	512	2.7221260387953072	2.171676172808278	0.5465974185635116	2.797895062676867	0.5504498892731577	0.6161547622596661	-2.8914895	2.225677636036274	2.2762117191566555	0.3422121212121212	142-47-2	Sodium L-glutamate	NC(CCC(=O)O)C(=O)[O-].[Na+]	Organic compounds	Organic acids and derivatives	Carboxylic acids and derivatives	Amino acids, peptides, and analogues
1845	-4.839456449642431	-4.3156734	2.692061702373742	-5.741103947698323	-3.049042245324581	0.40418393361851657	507.2660000000001	0	512	0.8657793046378613	1.3895624019120125	-0.035868193418030866	2.6561935089557114	-0.5237830983545892	0.6855155497345434	-4.605588	2.4896008218157406	1.0996478011547954	0.2930619642388339	144550-36-7	Iodosulfuron-methyl-sodium	COC(=O)c1ccc(I)cc1S(=O)(=O)[N-]C(=O)Nc1nc(C)nc(OC)n1.[Na+]	Organic compounds	Organic nitrogen compounds	Organonitrogen compounds	Sulfonylureas
1915	-4.400618422568786	-4.081361	3.9083667439078837	-5.866895382745285	-1.9585286388374012	0.706887871853547	201.254	0	512	0.9031260983253511	1.2223836920366278	-0.5631508618511478	3.3452158820567357	-0.3192576056132195	0.9949269618035282	-4.3079977	2.7979419007434947	0.9957468080995506	0.5618878718535469	148-79-8	Thiabendazole	c1ccc2[nH]c(-c3cscn3)nc2c1	Organic compounds	Organoheterocyclic compounds	Benzimidazoles
1939	-5.241104388481852	-4.4212193	2.893529589861852	-5.882174438730091	-2.9886448488682396	0.7562384627469463	258.4049999999999	0	512	0.17119652429088847	0.9910815588289736	-0.46987352595735093	2.423656063904501	-0.8198850395743813	0.7379711231484337	-4.5337358	2.766775137375171	0.8785651609049538	0.6001409017713366	1506-02-1	6-Acetyl-1,1,2,4,4,7-hexamethyltetraline	CC(=O)c1cc2c(cc1C)C(C)(C)C(C)CC2(C)C	Organic compounds	Benzenoids	Tetralins
1956	-4.914921807363051	-4.743756	3.2499999303043365	-6.475835095268862	-3.2258351649645256	0.4127573836552164	235.066	0	512	0.4562680098511573	0.6274340187990314	-1.104645278054654	2.1453546522496825	-0.17116598994972065	0.8274792044036231	-4.7600603	2.568328176245007	0.6111294855963828	0.30151998784009726	15165-67-0	Dichlorprop-P	CC(Oc1ccc(Cl)cc1Cl)C(=O)O	Organic compounds	Benzenoids	Benzene and substituted derivatives	2-phenoxypropionic acids
2054	-5.04838621288633	-4.560504	2.4708702945009136	-5.827898367188208	-3.3570280726872945	0.36282328939731096	335.28200000000004	0	512	0.4770240255692995	0.9649062722137839	-0.30248812873257885	2.168382165768335	-0.487882253230568	0.6298219167473917	-4.7999988	2.1534574363862786	0.7254114611581254	0.27989646012901825	1582-09-8	Trifluralin	CCCN(CCC)c1c([N+](=O)[O-])cc(C(F)(F)F)cc1[N+](=O)[O-]	Organic compounds	Benzenoids	Benzene and substituted derivatives	Aniline and substituted anilines
2124	-4.691830048950914	-4.189425	2.79889239795826	-5.770832904218634	-2.9719405062603736	0.5865245181264356	418.4730000000002	0	512	0.929837393475655	1.4322424555422808	-0.14916546179206477	2.6497269361661955	-0.5024050573432479	0.7131930411184977	-4.2938724	2.887963917402851	1.3277950738653446	0.4453480475382003	162881-26-7	(Phenylphosphoryl)bis[(2,4,6-trimethylphenyl)methanone]	Cc1cc(C)c(C(=O)P(=O)(C(=O)c2c(C)cc(C)cc2C)c2ccccc2)c(C)c1	Organic compounds	Benzenoids	Benzene and substituted derivatives	Benzoic acids and derivatives
2135	-4.760348650627618	-4.423465	3.407764269792155	-6.315974493980775	-2.90821022418862	0.6226380621892437	295.338	0	512	0.7099706789265763	1.0468545437175854	-0.8456551644265808	2.5621091053655745	-0.3368838755421688	0.867748645834956	-4.355847	3.645204613533169	1.1144724412107803	0.49179325915174965	163520-33-0	Isoxadifen-ethyl	CCOC(=O)C1=NOC(c2ccccc2)(c2ccccc2)C1	Organic compounds	Benzenoids	Benzene and substituted derivatives	Diphenylmethanes
2150	-5.766441479142571	-4.5884395	4.082903429451672	-7.021976290552501	-2.9390728611008288	0.6563263246889417	222.266	0	512	-0.41956844533114074	0.7584335793753612	-1.67510325674107	2.4078001727106018	-1.1780020145734795	1.04572153873388	-5.3833146	3.555823249012588	-0.03644159844869934	0.5052152135778305	1646-88-4	Aldoxycarb	CNC(=O)ON=CC(C)(C)S(C)(=O)=O	Organic compounds	Organic nitrogen compounds	Organonitrogen compounds	Oxime carbamates
2209	-4.019091179866442	-4.5831823	5.92333455783697	-9.270795400055745	-3.347460842218774	0.6922302340290954	221.647	0	512	1.326570677617488	0.7624795213723681	-3.925133542571815	1.998201015265156	0.5640911550334602	1.6507056888961644	-4.1629276	5.327267507521052	1.1827342077151528	0.543843137254902	1698-60-8	Chloridazon	Nc1cnn(-c2ccccc2)c(=O)c1Cl	Organic compounds	Organoheterocyclic compounds	Diazines	Pyridazines and derivatives
2218	-3.2175897446047688	-4.2955623	2.4216969828951136	-5.468253883430053	-3.0465569005349398	0.49662026971296863	329.418	0	512	2.300157581519479	1.2221850719425014	0.049493442694193986	2.471190425589308	1.077972522698698	0.6171651414097201	-3.9968786	2.3279251586156486	1.5208687093838391	0.3812356543283532	171118-09-5	Metolachlor ESA	CCc1cccc(C)c1N(C(=O)CS(=O)(=O)O)C(C)COC	Organic compounds	Benzenoids	Benzene and substituted derivatives	Anilides
2231	-3.3368901894028857	-4.698614	3.630873755281484	-6.979429161253737	-3.3485554059722533	0.4860820285825772	452.4490000000002	0	512	2.318679443272375	0.9569555141727722	-1.3238595285784764	2.3070142267030076	1.3617239310805127	0.9395192741779365	-4.1342287	2.4903359343146634	1.5213409304268635	0.37725849917081256	173159-57-4	Foramsulfuron	COc1cc(OC)nc(NC(=O)NS(=O)(=O)c2cc(NC=O)ccc2C(=O)N(C)C)n1	Organic compounds	Organic nitrogen compounds	Organonitrogen compounds	Sulfonylureas
2259	-4.639684631076039	-3.812009	3.1622159129672456	-5.520307752844245	-2.358091839876999	0.6522977022977023	108.122	0	512	0.3942294394405702	1.2219049766014811	-0.48639368232763497	2.6758222306396107	-0.8276755349304095	0.8049963651794284	-3.913924	2.968777730184451	1.1199900817710944	0.5094405594405594	1758-73-2	Amino(imino)methanesulfinic acid	N=C(N)S(=O)O	Organic compounds	Organic acids and derivatives	Sulfinic acids and derivatives	Sulfinic acids
2270	-3.5309911272818275	-3.4450634	2.1358219470761894	-4.647102232248994	-2.511280285172804	0.11180124223602483	649.1859999999999	0	512	2.2813780182095407	2.3673057962356405	1.1652669132423747	3.3010888603185644	-0.08592777469698865	0.5441292012213342	-3.585011	2.4329109450411455	2.2273581480616245	0.06894409937888199	17671-27-1	Behenyl behenate	CCCCCCCCCCCCCCCCCCCCCCOC(=O)CCCCCCCCCCCCCCCCCCCCC	Organic compounds	Lipids and lipid-like molecules	Fatty Acyls	Fatty acid esters
2292	-5.119625489720803	-4.7598696	3.1357348769447766	-6.4428015830566405	-3.307066706111864	0.6879157733450889	491.1200000000001	0	512	0.5715621306514383	0.9313180624052693	-0.7516139626843995	2.384120914260377	-0.3597559142203144	0.7983015124182692	-4.902578	3.762810670635015	0.7886097310913415	0.5372308418382395	179101-81-6	Pyridalyl	FC(F)(F)c1ccc(OCCCOc2c(Cl)cc(OCC=C(Cl)Cl)cc2Cl)nc1	Organic compounds	Benzenoids	Benzene and substituted derivatives	Halobenzenes
2316	-3.58401876687227	-4.247769	2.558659836074361	-5.746860642353613	-3.188200806279252	0.5688476267084674	398.3970000000002	0	512	2.016297292577305	1.352547191448479	-0.14654458290403774	2.412115253170323	0.6637501120644975	0.6539018043133882	-4.024386	2.33353158423584	1.5759301312308212	0.4453182149437615	181274-15-7	Propoxycarbazone-sodium	CCCOc1nn(C(=O)[N-]S(=O)(=O)c2ccccc2C(=O)OC)c(=O)n1C.[Na+]	Organic compounds	Benzenoids	Benzene and substituted derivatives	Benzoic acids and derivatives
2319	-4.967525984418001	-4.4230266	5.019001409037497	-7.286291229053789	-2.2672898200162925	0.7142242508485447	576.6880000000002	0	512	0.7934149300794159	1.337914368996399	-1.5253503145563723	3.493651094481124	-0.5444994226809401	1.2796393585825694	-4.967332	3.5959602604830136	0.7936090150612071	0.5540979882222821	181640-09-5	SR144190	CN(C)C(=O)NC1(c2ccccc2)CCN(CCC2(c3ccc(F)c(F)c3)CN(C(=O)c3ccccc3)CCO2)CC1.Cl	Organic compounds	Organoheterocyclic compounds	Oxazinanes	Morpholines
2328	-4.696124990618542	-4.852554	2.5558927519236025	-6.072625976198585	-3.516733224274982	0.5435244980401432	284.098	0	512	0.7573431857583144	0.6009143238049091	-0.6191577998217281	1.9367349521018744	0.15642885383336225	0.6510732794163924	-4.7202396	2.4825577755936665	0.7332285178491456	0.4147621597935635	1836-75-5	Nitrofen	O=[N+]([O-])c1ccc(Oc2ccc(Cl)cc2Cl)cc1	Organic compounds	Benzenoids	Benzene and substituted derivatives	Diphenylethers
2335	-2.951434976424565	-4.551221	4.097385100413641	-7.2734390816709515	-3.1760539812573105	0.7469206593010199	357.3810000000001	0	512	2.6016964832881535	1.001910575939744	-1.7203076219582327	2.3770774784554085	1.5997859174352982	1.0796796675500646	-3.7432034	4.210615736046495	1.8099280563157094	0.5932974708952228	184653-84-7	Carabersat	CC(=O)c1ccc2c(c1)C(NC(=O)c1ccc(F)cc1)C(O)C(C)(C)O2	Organic compounds	Organoheterocyclic compounds	Benzopyrans	1-benzopyrans
2363	-5.068149180750163	-4.5865088	3.632857780858734	-6.780669679738413	-3.1478118988796786	0.667140964298859	152.12999999999997	0	512	0.11406568451737224	0.5957061160079573	-1.5984548144708772	2.034402966387857	-0.48164042983463595	0.9323701717455554	-4.867102	3.7024231329430126	0.31511271828604054	0.5286794258373206	18755-43-6	Phosphonic acid, propyl-, dimethyl ester	CCCP(=O)(OC)OC	Organic compounds	Organic acids and derivatives	Organic phosphonic acids and derivatives	Phosphonic acid diesters
2369	-3.8169504235439216	-3.7059503	2.9358069868386174	-5.4651293759147075	-2.52932238907609	0.4215961457896942	204.35699999999997	0	512	1.4934390949867145	1.6044392739291529	-0.1547398573840714	2.781067129454546	-0.11100016338156804	0.7525169356943848	-3.7087476	2.631457261718743	1.6016418874952547	0.27642089093701994	18794-84-8	trans-beta-Farnesene	C=CC(=C)CCC=C(C)CCC=C(C)C	Organic compounds	Lipids and lipid-like molecules	Prenol lipids	Sesquiterpenoids
2439	-4.62970714657668	-4.248678	3.0959684906253373	-6.0941055280325145	-2.998137037407177	0.7093067518067518	546.6230000000003	0	512	1.1079807547699623	1.489009696963598	-0.3564176266858717	2.7395508639394657	-0.38102893917921943	0.7929539924511534	-4.4037127	2.5595577756633787	1.3339751625005523	0.5578781803781804	196808-45-4	Farglitazar	Cc1oc(-c2ccccc2)nc1CCOc1ccc(CC(Nc2ccccc2C(=O)c2ccccc2)C(=O)O)cc1	Organic compounds	Organic acids and derivatives	Carboxylic acids and derivatives	Amino acids, peptides, and analogues
2455	-4.423437328878833	-4.9993005	3.7264262001122446	-6.8346810623964664	-3.108254862284222	0.618974358974359	217.378	0	512	0.9137782598039549	0.33791509174745543	-1.497465473713678	2.2289607263985665	0.5758631510100827	0.9502302767323478	-4.69729	3.1020307729256955	0.6399256421689554	0.478974358974359	2008-41-5	Butylate	CCSC(=O)N(CC(C)C)CC(C)C	Organic compounds	Organosulfur compounds	Thiocarbonyl compounds	Thiocarbamic acid derivatives
2456	-4.739285602875383	-4.383792	2.9046576215164737	-6.04962723234037	-3.1449696108238965	0.6197598605098605	190.029	0	512	0.5395342800717128	0.8950279468267457	-0.7708073493932741	2.1338502721231993	-0.3554936793524339	0.7408472844957921	-4.5832005	2.5606178892668607	0.6956194237266198	0.4885098605098605	2008-58-4	2,6-Dichlorobenzamide	NC(=O)c1c(Cl)cccc1Cl	Organic compounds	Benzenoids	Benzene and substituted derivatives	Benzoic acids and derivatives
2472	-4.854334651343393	-4.3718543	2.858897530711411	-5.909253951326633	-3.050356420615222	0.5651071428571429	244.294	0	512	0.5335781492408062	1.0160584966230983	-0.5213411507424339	2.3375563799689774	-0.48248034607605916	0.7278077267400592	-4.2731047	2.725289545776263	1.1148081268676373	0.42939285714285713	20325-40-0	3,3'-Dimethoxybenzidine dihydrochloride	COc1cc(-c2ccc(N)c(OC)c2)ccc1N.Cl.Cl	Organic compounds	Benzenoids	Benzene and substituted derivatives	Biphenyls and derivatives
2517	-4.253741272991138	-4.0872364	2.517619350008457	-5.392096679130165	-2.874477329121708	0.2449726831585734	530.8780000000003	0	512	1.4712534552195395	1.6377583306653467	0.3328980490805125	2.85051739908897	-0.1665048685721926	0.6415001895461743	-4.4570417	2.278317999535395	1.2679530070724698	0.15135566188197766	2082-79-3	Octadecyl 3-(3,5-di-tert-butyl-4-hydroxyphenyl)propionate	CCCCCCCCCCCCCCCCCCOC(=O)CCc1cc(C(C)(C)C)c(O)c(C(C)(C)C)c1	Organic compounds	Lipids and lipid-like molecules	Fatty Acyls	Fatty alcohol esters
2539	-4.572425456094482	-4.6501064	5.655005830401412	-8.894533241271237	-3.239527410869825	0.6977096469081951	249.683	0	512	0.8249635177445406	0.7472825488207381	-3.497144267432214	2.1578615629691975	0.0776809739592288	1.559384066663504	-4.6435037	2.9659397914242196	0.7538852919472968	0.5414596469081951	210880-92-5	Clothianidin	CN=C(NCc1cnc(Cl)s1)N[N+](=O)[O-]	Organic compounds	Organoheterocyclic compounds	Azoles	Thiazoles
2637	-3.0294804508239053	-4.32504	3.784010339210686	-6.7143743757011825	-2.9303640364904964	0.7867520195750571	214.246	0	512	2.301432271513948	1.0058728578484657	-1.383461653363329	2.400548685847357	1.2955594127625205	0.9804474954787455	-3.815859	3.4808880226080845	1.515053652373486	0.6246830540578158	22252-43-3	7-Aminodeacetoxycephalosporanic acid	CC1=C(C(=O)O)N2C(=O)C(N)C2SC1	Organic compounds	Organic acids and derivatives	Carboxylic acids and derivatives	Amino acids, peptides, and analogues
2726	-3.441989670615259	-4.055832	2.8184641734218974	-5.658285614469735	-2.8398214410478375	0.645410416456928	312.3690000000001	0	512	2.0526782566483646	1.4388360062049599	-0.16361768720611142	2.654846486215786	0.6138422385644287	0.7184358974665873	-3.9744596	2.5417713633465797	1.5202082758489364	0.5104104164569281	23949-66-8	Ethanediamide, N-(2-ethoxyphenyl)-N'-(2-ethylphenyl)-	CCOc1ccccc1NC(=O)C(=O)Nc1ccccc1CC	Organic compounds	Organic acids and derivatives	Carboxylic acids and derivatives	Amino acids, peptides, and analogues
2847	-2.9930571493518467	-3.4300692	2.4019257403360554	-4.775933559834737	-2.3740078194986816	0.4322195035238513	134.175	0	512	2.1346144546072265	1.697602392681303	0.3517380441243361	2.7536637844603917	0.43701205879329486	0.6118066270061249	-3.1435795	1.9502829261436645	1.9840921134344465	0.2998203237562505	25322-69-4	Polypropylene glycol	CC(O)COC(C)CO	Organic compounds	Organic oxygen compounds	Organooxygen compounds	Alcohols and polyols
2904	-4.079291156689891	-4.4992976	2.64061486021621	-5.975684376400981	-3.3350695161847708	0.45809158405431705	350.4580000000001	0	512	1.4653448215009803	1.0453383506280736	-0.43104839821010954	2.2095664620061006	0.42000646217607596	0.6725481247098941	-4.2541604	2.4703822651370997	1.2904755602785472	0.31253995795349176	26002-80-2	Phenothrin	CC(C)=CC1C(C(=O)OCc2cccc(Oc3ccccc3)c2)C1(C)C	Organic compounds	Lipids and lipid-like molecules	Fatty Acyls	Fatty acid esters
2919	-3.3212682288942488	-4.365271	3.6525687903656743	-6.702058742622796	-3.049489952257122	0.7748128964266322	286.349	0	512	2.1356274418963244	1.0916245686890447	-1.2451630718322233	2.4074057185334508	1.0440028625669329	0.9498638206154231	-4.493952	3.5449342501225374	0.9629438605448205	0.6192573408710766	26225-79-6	Ethofumesate	CCOC1Oc2ccc(OS(C)(=O)=O)cc2C1(C)C	Organic compounds	Organoheterocyclic compounds	Coumarans
2920	-3.970089339569208	-4.617064	3.57705950041863	-6.803135281301443	-3.226075780882813	0.7508375169626571	301.798	0	512	1.509627017832451	0.8626523695737345	-1.3234189238997838	2.253640576518846	0.6469746596068173	0.9199954486740095	-4.314383	3.503122285184574	1.1653333272909028	0.5972143285568601	262376-75-0	HMR1426	OC12N=C(c3ccccc3)SC1Cc1cc(Cl)ccc12	Organic compounds	Benzenoids	Indanes
2923	-3.027296241047294	-3.460218	2.278182699781449	-4.797375115074731	-2.519192415293282	0.2718816649466804	402.57200000000006	0	512	2.577547324169095	2.1446256134413324	0.8074684501416584	3.085651149923107	0.4329217116809776	0.582340057687269	-3.3548415	2.2345027786589395	2.250002084924861	0.1696594427244582	26266-57-9	Sorbitan monohexadecanoate	CCCCCCCCCCCCCCCC(=O)OCC(O)C1OCC(O)C1O	Organic compounds	Lipids and lipid-like molecules	Fatty Acyls	Fatty acid esters
3006	-3.2531443221947933	-3.796401	2.5254624424582044	-5.2984891838235	-2.773026741365296	0.46681846932321314	342.3910000000001	0	512	2.281378018209541	1.7381213258286639	0.23603315658083385	2.7614955990390384	0.5432567016699528	0.6466348943714834	-3.8169143	2.416772828931604	1.7176080124334654	0.3601518026565465	27138-31-4	Di(propylene glycol) dibenzoate	CC(COCC(C)OC(=O)c1ccccc1)OC(=O)c1ccccc1	Organic compounds	Benzenoids	Benzene and substituted derivatives	Benzoic acids and derivatives
3008	-4.199057047821103	-4.0060635	2.45400515192023	-5.399431195491263	-2.945426043571033	0.5752074412536544	326.502	0	512	1.3148287980849467	1.5078223715868744	0.11445465041478685	2.568459802335017	-0.1929935865173924	0.6254831230325502	-4.12212	2.4179691180947205	1.3917659535461708	0.4524801685263816	27176-87-0	Dodecylbenzenesulfonic acid	CCCCCCCCCCCCc1ccccc1S(=O)(=O)O	Organic compounds	Benzenoids	Benzene and substituted derivatives	Benzenesulfonic acids and derivatives
3052	-3.897184582237192	-4.1638474	2.694448485496188	-5.556708255364494	-2.8622597698683063	0.5996864548494983	182.266	0	512	1.3635210804412121	1.096858197030047	-0.29600259268609036	2.3984458928100976	0.2666628642044584	0.686619621276638	-4.157589	2.5695134342769217	1.1031167198593606	0.457178093645485	27776-01-8	Benzyltoluene	Cc1ccccc1Cc1ccccc1	Organic compounds	Benzenoids	Benzene and substituted derivatives	Diphenylmethanes
3090	-3.2397850165254924	-4.209373	2.8859594322247517	-5.840947871726047	-2.954988439501295	0.7445863369111423	111.08	0	512	1.8058508545527274	0.8362628861242608	-0.7953120006478268	2.090647431576925	0.9695879807584431	0.7354019042796835	-4.129666	3.027728212186939	0.9159699994831721	0.5832960143304972	28382-15-2	Maleic hydrazide, potassium salt	O=c1ccc([O-])n[nH]1.[K+]	Organic compounds	Organoheterocyclic compounds	Diazines	Pyridazines and derivatives
3126	-3.41165952122028	-4.0955844	2.808247140156216	-5.668558542002163	-2.860311401845947	0.7056090407177363	196.957	0	512	1.8827118993518908	1.1987870462925572	-0.3741871214299924	2.434060018726224	0.6839248713273274	0.7152926505491595	-3.8198988	2.637673727404528	1.474472592739832	0.5456090407177363	2893-78-9	Sodium dichloroisocyanurate	O=c1[n-]c(=O)n(Cl)c(=O)n1Cl.[Na+]	Organic compounds	Organoheterocyclic compounds	Triazines	Triazinones
3190	-4.077559351065838	-4.1451674	3.0424816085826736	-5.750681611952598	-2.7082000033699245	0.7805914291801388	260.3739999999999	0	512	1.3380382639290778	1.2704302610154246	-0.33508399695768265	2.707397611624991	0.0676079997032053	0.7748118086366884	-4.0395947	2.77251906870307	1.3760029587410034	0.6194803180690277	3006-86-8	1,1-Bis(tert-butylperoxy)cyclohexane	CC(C)(C)OOC1(OOC(C)(C)C)CCCCC1	Organic compounds	Organic oxygen compounds	Organic oxides	Organic peroxides
3192	-6.502807910225481	-4.714308	3.5251313849107904	-6.713715940145827	-3.1885845552350363	0.6726351877824529	380.7840000000001	0	512	-0.9221292185637165	0.8663709221976978	-1.1330372484840616	2.3920941364267287	-1.7885001251913017	0.8984380127083508	-5.9066815	3.4790081857578468	-0.3260028559629136	0.5281907433380084	300-76-5	Naled	COP(=O)(OC)OC(Br)C(Cl)(Cl)Br	Organic compounds	Organic acids and derivatives	Organic phosphoric acids and derivatives	Phosphate esters
294	-3.599392104758879	-4.1317625	2.744332776224205	-5.66421292171392	-2.9198801454897154	0.5258448540706604	148.20499999999996	0	512	1.5714707509477204	1.039100349270315	-0.4933500660073211	2.2509827102168836	0.5323703998187579	0.6989329145075194	-3.9953473	2.510247401673354	1.1755156024185087	0.41067025089605735	104-46-1	Anethole	CC=Cc1ccc(OC)cc1	Organic compounds	Benzenoids	Phenol ethers	Anisoles
3278	-4.732660092803644	-4.5451484	3.960865374120162	-6.843414086801993	-2.882548712681831	0.7835483033965549	261.119	0	512	0.6841783810680953	0.8716901055715782	-1.4265756129302538	2.5342897611899082	-0.18751172015349749	1.0112437380519586	-4.393305	3.9652470099166885	1.0235336655590206	0.6111750315071539	314-40-9	Bromacil	CCC(C)n1c(=O)[nH]c(C)c(Br)c1=O	Organic compounds	Organoheterocyclic compounds	Diazines	Pyrimidines and pyrimidine derivatives
3322	-4.07601108482326	-4.0445943	2.9603038779050768	-5.732425272241643	-2.772121394336566	0.7604078156053997	213.329	0	512	1.2530388127447056	1.284455596667117	-0.4033753746736772	2.5569285032313993	-0.03141679695094535	0.7547268647182708	-4.0391316	2.836720843736676	1.2899182520700136	0.6004078156053997	32289-58-0	Polihexanide	CN=C(N)NCCCCCCN=C(C)N	Organic compounds	Organic nitrogen compounds	Organonitrogen compounds	Guanidines
3338	-5.646598496206912	-4.727518	3.268392485766258	-6.473101635890336	-3.204709150124078	0.7142240896358544	801.3789999999999	0	512	0.2572394614260612	1.176319872313845	-0.5692636782573626	2.6991288075088953	-0.919080414541873	0.832131575293373	-5.493504	3.121981811054939	0.4103339058020814	0.5622240896358545	32536-52-0	Octabromodiphenyl ether	Brc1cc(Oc2cc(Br)c(Br)c(Br)c2Br)c(Br)c(Br)c1Br	Organic compounds	Benzenoids	Benzene and substituted derivatives	Diphenylethers
3388	-3.7733601897760543	-3.479511	2.1913887520584114	-4.705548240726137	-2.5141594886677257	0.22819472616632858	398.6280000000002	0	512	1.827207610906553	2.1210567755237046	0.8950195599564701	3.0864083120148815	-0.29384916720830523	0.5581468860315509	-3.5979578	2.275885983956138	2.002609927134525	0.15172413793103448	33703-08-1	Hexanedioic acid, diisononyl ester	CC(C)CCCCCCOC(=O)CCCCC(=O)OCCCCCCC(C)C	Organic compounds	Lipids and lipid-like molecules	Fatty Acyls	Fatty alcohol esters
3401	-4.567306143401755	-4.8212514	2.8054444903319182	-6.2607404567096685	-3.4552959663777503	0.7773295064578523	228.321	0	512	0.7912397144953536	0.5372944737355686	-0.9021945988125601	1.903249891519358	0.25394524896274717	0.7150957811096829	-4.918299	3.338101738445463	0.4402466697937688	0.606241134751773	34014-18-1	Tebuthiuron	CNC(=O)N(C)c1nnc(C(C)(C)C)s1	Organic compounds	Organoheterocyclic compounds	Azoles	Thiadiazoles
3470	-4.033569041978065	-4.5622106	2.688912064783404	-5.864574226717129	-3.1756621619337246	0.6774734017072728	276.493	0	512	1.4081150987264643	0.8794735865157014	-0.422890086012599	2.266021978770805	0.5286415178669053	0.6852692852694755	-4.6073346	3.153877457783556	0.8343495384144011	0.5269911957411957	35435-21-3	Silane, triethoxy(2,4,4-trimethylpentyl)-	CCO[Si](CC(C)CC(C)(C)C)(OCC)OCC	Organic compounds	Organometallic compounds	Organometalloid compounds	Organosilicon compounds
3477	-4.984972331599694	-4.750918	3.620264699495176	-6.948225320222848	-3.327960620727672	0.6914480230880492	297.18500000000006	0	512	0.4880545536314112	0.7221089915529215	-1.4751984349917426	2.1450662645034337	-0.2340544200701533	0.9299261597365424	-4.900717	6.39126875243759	0.5723101180599498	0.5352283944868691	35554-44-0	Imazalil	C=CCOC(Cn1ccnc1)c1ccc(Cl)cc1Cl	Organic compounds	Benzenoids	Benzene and substituted derivatives	Benzylethers
3616	-3.92073630860502	-3.9395304	2.7784698614283507	-5.228933000523194	-2.4504631390948437	0.4659780642471437	314.46600000000007	0	512	1.5768373878834059	1.5580433136708602	0.2686406959652315	3.047110557393582	0.018794064014608924	0.7073610578258496	-3.9190629	2.4548611840733017	1.5785108403791241	0.3050368762062311	3851-87-4	Peroxide, bis(3,5,5-trimethyl-1-oxohexyl)	CC(CC(=O)OOC(=O)CC(C)CC(C)(C)C)CC(C)(C)C	Organic compounds	Organic acids and derivatives	Carboxylic acids and derivatives	Dicarboxylic acids and derivatives
3624	-3.212424129885544	-4.8362184	7.554121778815743	-10.907099032341714	-3.3529772535259705	0.5959899971504453	381.2180000000001	0	512	2.3687492686812597	0.7449550456278817	-5.32592563377491	2.228196145040833	1.6237942272006376	2.11182243674295	-4.844292	7.252822466855591	0.7368812213295133	0.44951112391100867	38720-66-0	1,2-Dichloro-5,12-dihydroquinolino[2,3-b]acridine-7,14-dione	O=c1c2ccccc2[nH]c2cc3c(=O)c4c(Cl)c(Cl)ccc4[nH]c3cc12	Organic compounds	Organoheterocyclic compounds	Quinolines and derivatives	Benzoquinolines
3662	-3.8652566467164697	-4.2240376	2.744358359779009	-5.848351719413124	-3.103993359634115	0.5908976426799007	198.221	0	512	1.4318930160513337	1.0731120039558768	-0.5512020566453204	2.1931563031336885	0.3587810005308447	0.7022205700624824	-3.9986253	2.238927185663037	1.298524372174108	0.4562822580645161	39515-51-0	3-Phenoxybenzaldehyde	O=Cc1cccc(Oc2ccccc2)c1	Organic compounds	Benzenoids	Benzene and substituted derivatives	Diphenylethers
3710	-4.10107455724292	-4.256592	2.9734082675550186	-6.044382225360303	-3.070973957805284	0.6898289229996546	211.217	0	512	1.2236543126277102	1.0681370651913433	-0.7196533554896725	2.253754912065346	0.15551723963208008	0.7625602146138719	-4.2557015	2.9681823502995686	1.0690273234320846	0.5260125671890378	41372-08-1	Methyldopa sesquihydrate	CC(N)(Cc1ccc(O)c(O)c1)C(=O)O.CC(N)(Cc1ccc(O)c(O)c1)C(=O)O.O.O.O	Organic compounds	Phenylpropanoids and polyketides	Phenylpropanoic acids
3834	-3.312788131862498	-3.6882184	2.7238324597839725	-5.23401497112291	-2.5101825113389378	0.44153439153439156	222.372	0	512	2.034291970242483	1.6588617469326818	0.11306513098207087	2.836897590766043	0.3754302233163349	0.6942367066101124	-3.4939678	2.347877143907569	1.85311232758135	0.2872486772486772	4602-84-0	Farnesol	CC(C)=CCCC(C)=CCCC(C)=CCO	Organic compounds	Lipids and lipid-like molecules	Prenol lipids	Sesquiterpenoids
3910	-3.4435753310172266	-3.9610431	2.8699456510441426	-5.5516290215695445	-2.681683370525402	0.8080808080808082	30.026	0	512	1.0339221492458885	0.5164543580263096	-1.0741315413064294	1.7958141097377132	0.5174677884133154	0.7307603646422672	-3.9326594	2.697401079385219	0.54483808024894	0.6414141414141414	50-00-0	Formaldehyde	C=O	Organic compounds	Organic oxygen compounds	Organooxygen compounds	Carbonyl compounds
3928	-4.257452095332859	-4.0803375	6.871708248712466	-9.840500395957664	-2.9687921472451984	0.6996317242732599	308.38100000000003	0	512	1.2316355170767028	1.4087500795701045	-4.351412783548102	2.520295465164363	-0.17711457091879623	1.9381654649833533	-4.08245	6.816316453836049	1.406637692640058	0.5392781889197245	50-33-9	Phenylbutazone	CCCCc1c(O)n(-c2ccccc2)n(-c2ccccc2)c1=O	Organic compounds	Organoheterocyclic compounds	Azoles	Pyrazoles
3960	-3.49398219411604	-3.809501	2.821314723212919	-5.45303183348479	-2.631717110271871	0.6664345458463106	75.11099999999999	0	512	1.3817213499383374	1.0662026282595223	-0.5773282894304125	2.2439864337825064	0.3155187385774414	0.7205863031392258	-3.7610438	2.707650636546908	1.114659751981944	0.5235774029891677	5080-22-8	2-Propanamine, N-hydroxy-	CC(C)NO	Organic compounds	Organic nitrogen compounds	Organonitrogen compounds	N-organohydroxylamines
4000	-6.391229265879938	-5.2836924	4.6889942946967285	-8.208482325904678	-3.5194880312079495	0.5302367895263845	341.19000000000005	0	512	-0.8582329720141781	0.24930394059301045	-2.675486032038918	2.01350826265781	-1.1075369059556213	1.2112383257630916	-4.9896307	6.734124950855867	0.543365596760805	0.3935974969952497	51338-27-3	Methyl (RS)-2-[4-(2,4-dichlorophenoxy)phenoxy]propionate	COC(=O)C(C)Oc1ccc(Oc2ccc(Cl)cc2Cl)cc1	Organic compounds	Benzenoids	Benzene and substituted derivatives	Diphenylethers
4037	-4.446619867637169	-4.4953723	3.1894951552466795	-5.964618226405071	-2.775123071158392	0.6118651105865898	510.3630000000001	0	512	1.2612593139883719	1.212506867571713	-0.25673904477953013	2.932756110467149	0.04875242774246935	0.8119492149677906	-4.4456654	2.629182982487462	1.2622138019421714	0.48408733280881194	51851-37-7	Triethoxy((perfluorohexyl)ethyl)silane	CCO[Si](CCC(F)(F)C(F)(F)C(F)(F)C(F)(F)C(F)(F)C(F)(F)F)(OCC)OCC	Organic compounds	Organometallic compounds	Organometalloid compounds	Organosilicon compounds
4086	-6.1206405852864405	-4.650872	2.8052486347848995	-6.067389977370138	-3.2621413425852386	0.3661904761904762	168.10799999999995	0	512	-0.8950522039517627	0.5747161429048142	-0.8418015960354601	1.9634470387494394	-1.4697683547566553	0.7154535343302946	-5.293642	3.038196515248128	-0.06805367987622508	0.2761904761904762	528-29-0	1,2-Dinitrobenzene	O=[N+]([O-])c1ccccc1[N+](=O)[O-]	Organic compounds	Benzenoids	Benzene and substituted derivatives	Nitrobenzenes
4122	-2.947983340209221	-3.477907	2.702521472345025	-5.0747321934499325	-2.3722107211049077	0.6896825396825397	91.11	0	512	2.0115827064287064	1.481659117894841	-0.11516614681200496	2.58735532553302	0.5299236021583327	0.6913640834102546	-3.1143844	2.409550265391777	1.8451816459624069	0.521626984126984	534-03-2	1,3-Propanediol, 2-amino-	NC(CO)CO	Organic compounds	Organic nitrogen compounds	Organonitrogen compounds	Amines
4230	-3.13333091814522	-3.9342415	3.577698835535285	-6.271336449617787	-2.6936376140825025	0.5538011695906433	256.3419999999999	0	512	2.2754888502468837	1.4745782463552595	-0.8625166812256839	2.715182154309601	0.8009106151341991	0.9366985318484282	-3.6200147	2.5056047629980966	1.7888051122833786	0.4121345029239766	54982-83-1	1,4-Dioxacyclohexadecane-5,16-dione	O=C1CCCCCCCCCCC(=O)OCCO1	Organic compounds	Phenylpropanoids and polyketides	Macrolides and analogues
4373	-1.8607412077445065	-3.4091663	2.398281937388534	-4.771062153784806	-2.372780216396272	0.4857575757575757	76.095	0	512	3.020614913628579	1.4721897842260834	0.11029396758827954	2.5085759049768135	1.5484251283150638	0.6112847368485111	-3.1808658	2.019851673138753	1.7004903525817416	0.37666666666666665	57-55-6	1,2-Propylene glycol	CC(O)CO	Organic compounds	Organic oxygen compounds	Organooxygen compounds	Alcohols and polyols
4378	-8.912669910610614	-4.6156125	4.041114513130214	-7.204379481343245	-3.1632649682130305	0.680802318405294	296.41	0	512	-3.440777059240033	0.8562803551034381	-1.7324866299726642	2.30862788315755	-4.297057403744159	1.0513176308430916	-8.8807745	7.023783174169386	-3.4088816418309316	0.5216186449359063	57-63-6	17alpha-Ethinylestradiol	C#CC1(O)CCC2C3CCc4cc(O)ccc4C3CCC21C	Organic compounds	Lipids and lipid-like molecules	Steroids and steroid derivatives	Estrane steroids
4408	-3.80698043263616	-3.9902353	3.8056764654457473	-6.6811883907291705	-2.875511925283423	0.59170747962718	447.6380000000001	0	512	1.843946514053518	1.660691616066784	-1.0302614440394924	2.7754150214062547	0.18325489603815637	1.0365958937818254	-3.8124256	3.7933382072504527	1.838501324486838	0.46830322430803095	58353-68-7	Butanoic acid, 4-[(9Z)-9-octadecen-1-ylamino]-4-oxosulfo-, sodium salt (1:2)	CCCCCCCCC=CCCCCCCCCNC(=O)CC(C(=O)[O-])S(=O)(=O)[O-].[Na+].[Na+]	Organic compounds	Lipids and lipid-like molecules	Fatty Acyls	Fatty acids and conjugates
4412	-3.990671611080204	-3.7490506	3.3670380582203108	-5.927423129299612	-2.5603850710793012	0.4997970591898485	186.295	0	512	1.2795295878764277	1.5211505764376063	-0.6572219303429803	2.7098161278773305	-0.2416209938621865	0.8786614586255815	-3.7576084	2.5194433384652375	1.5125927937968626	0.38285612632149635	58430-94-7	3,5,5-Trimethylhexyl acetate	CC(=O)OCCC(C)CC(C)(C)C	Organic compounds	Organic acids and derivatives	Carboxylic acids and derivatives	Carboxylic acid derivatives
5977	-4.144051970395186	-3.9714315	2.7339665162701428	-5.417873330677127	-2.683906814406984	0.7323364217481865	58.08	0	512	0.6199746372968515	0.7925951019413231	-0.6538467229850894	2.0801197932850535	-0.17262047663603042	0.6961996334446213	-3.965975	2.6981608425245245	0.7980515590192553	0.5571380090497737	75-56-9	1,2-Propylene oxide	CC1CO1	Organic compounds	Organoheterocyclic compounds	Epoxides
4526	-5.137217337033409	-5.111425	6.315704814287054	-10.067781829529373	-3.7520770152423193	0.5180216513683127	342.2260000000001	0	512	0.39709566416111475	0.422888075894694	-4.53346882833485	1.7822359859522043	-0.025792414090293647	1.7570457020873789	-5.132449	4.182532441997486	0.40186386293015386	0.39680953015619147	60207-90-1	Propiconazole	CCCC1COC(Cn2cncn2)(c2ccc(Cl)cc2Cl)O1	Organic compounds	Benzenoids	Benzene and substituted derivatives	Halobenzenes
4605	-5.431332560988074	-4.0312557	3.714503541621609	-6.417697610283619	-2.7031940686620097	0.7045448525612356	101.149	0	512	-0.4263709674712525	0.9737058635175758	-1.4127360167667973	2.301767524854812	-1.4000768389421756	0.96719671619347	-4.249141	3.6772894919559507	0.7558203790002715	0.5516036760906473	617-84-5	Diethylformamide	CCN(C=O)CC	Organic compounds	Organic acids and derivatives	Carboxylic acids and derivatives	Carboxylic acid derivatives
4606	-4.960462003547867	-4.2063346	3.0127303221589616	-5.8580721986903965	-2.845341876531435	0.7887932942016426	238.374	0	512	0.4167968806062778	1.1709242817760384	-0.48081331453625203	2.5319170076227095	-0.7541274126360014	0.7669697614657904	-4.401251	2.6731185560129	0.9760080432738364	0.6227588114430219	61788-32-7	Hydrogenated terphenyl	C1=CC(c2ccc(C3CC=CCC3)cc2)CCC1	Organic compounds	Benzenoids	Benzene and substituted derivatives
4647	-4.7086565957978825	-4.6166797	2.54281491165984	-5.854667736205474	-3.3118528245456345	0.4565725806451614	187.634	0	512	0.5646549412007861	0.6566318832721322	-0.5813561992068057	1.9614587124530343	-0.09197692737136887	0.6481509150926493	-4.6846995	2.397045523712408	0.5886120094753257	0.3378225806451613	6190-65-4	Deethylatrazine	CC(C)Nc1nc(N)nc(Cl)n1	Organic compounds	Organoheterocyclic compounds	Triazines	Aminotriazines
4660	-3.7632297928002	-3.9841282	2.557566512552831	-5.413846002023132	-2.8562794894703014	0.6224002234324815	150.18099999999998	0	512	1.4133851990083934	1.1924867536554002	-0.23723101021453885	2.320335502338292	0.2208984439704298	0.6513922850062631	-4.0548863	2.556603911377887	1.1217286517743728	0.4933679653679654	622-51-5	p-Tolylurea	Cc1ccc(NC(N)=O)cc1	Organic compounds	Benzenoids	Benzene and substituted derivatives	N-phenylureas
4719	-2.8844523129599606	-3.811955	2.5683875315612212	-5.250517943870859	-2.682130412309638	0.0	184.367	0	512	2.381230875989487	1.4537282029043672	0.015165245078588574	2.58355277663981	0.9275026621682132	0.6541966026543761	-3.6884944	2.580369698383928	1.5771887572787298	0.0	629-50-5	Tridecane	CCCCCCCCCCCCC	Organic compounds	Hydrocarbons	Saturated hydrocarbons	Alkanes
4766	-6.309011212510737	-4.522094	2.395827960135749	-5.6565971651938165	-3.2607692050580677	0.5858692185007974	196.464	0	512	-1.01572823048988	0.7711892008033406	-0.3633141831729597	2.032513776962789	-1.7869174396225533	0.6101696403967081	-5.0367646	2.835556294204288	0.2565183768739945	0.4585964912280701	634-93-5	2,4,6-Trichloroaniline	Nc1c(Cl)cc(Cl)cc1Cl	Organic compounds	Benzenoids	Benzene and substituted derivatives	Aniline and substituted anilines
4824	-4.681889731880634	-4.5288286	2.6022608835879177	-5.924610538563879	-3.3223496549759615	0.7126050420168067	282.23600000000005	0	512	0.7687226765603288	0.9217837890292252	-0.47399813012291614	2.1282627534650014	-0.15306111096998976	0.662493546275518	-4.557127	4.141222546943914	0.8934854181269313	0.5697478991596638	64359-81-5	4,5-Dichloro-2-octyl-3(2H)-isothiazolone	CCCCCCCCn1sc(Cl)c(Cl)c1=O	Organic compounds	Organohalogen compounds	Aryl halides	Aryl chlorides
5037	-4.582838126113651	-4.285671	2.866848878230957	-5.818503159516621	-2.951654281285664	0.6928743564123483	166.188	0	512	0.6377615352000616	0.9349284273429433	-0.5979034982029086	2.268945380028048	-0.29716689198279145	0.7298857941643487	-4.283799	2.5974506523160557	0.9368004797999653	0.5015242966751918	66215-27-8	Cyromazine	Nc1nc(N)nc(NC2CC2)n1	Organic compounds	Organoheterocyclic compounds	Triazines	Aminotriazines
5060	-3.956615797188312	-4.278284	5.744229629305588	-8.673941279275937	-2.929711649970349	0.784525667030738	152.241	0	512	1.2259158307775646	0.9042475646478051	-3.49140965131006	2.252819977995528	0.32166827568766454	1.590030490975192	-4.0465064	2.586209310187801	1.1360252323757538	0.6128590003640714	6674-22-2	1,8-Diazabicyclo[5.4.0]undec-7-ene	C1CCC2=NCCCN2CC1	Organic compounds	Organoheterocyclic compounds	Azepanes
5093	-5.709495769194688	-4.705716	4.074737018398889	-6.663508616622669	-2.5887715982237793	0.7999231676888456	494.48300000000006	0	512	-0.015344403763213324	0.9884352356871068	-0.9693572511911941	3.1053797672076953	-1.0037796360770121	1.0381760602381296	-5.282909	3.230905547353558	0.4112424533476579	0.6349968652037619	67485-29-4	Hydramethylnon	CC1(C)CN=C(NN=C(C=Cc2ccc(C(F)(F)F)cc2)C=Cc2ccc(C(F)(F)F)cc2)NC1	Organic compounds	Benzenoids	Benzene and substituted derivatives	Trifluoromethylbenzenes
5123	-5.670276107954032	-4.5277896	2.890535296329312	-5.871149339234112	-2.9806140429048	0.6083333333333333	236.74	0	512	-0.296004464678052	0.8464820622532974	-0.4968776959581321	2.39365760037118	-1.1424865152111119	0.7359042988578113	-4.4771223	3.530497529954008	0.8971493506136968	0.475	67-72-1	Hexachloroethane	ClC(Cl)(Cl)C(Cl)(Cl)Cl	Organic compounds	Organohalogen compounds	Organochlorides
5232	-4.441592195456133	-4.303363	2.4346207076910424	-5.62977706258956	-3.1951563548985176	0.6022869674185464	247.68500000000003	0	512	0.9523075107078885	1.0905368679800216	-0.23587735642553848	2.198743351265504	-0.13822934908162132	0.6197686799943669	-4.2837996	2.262557833404271	1.1101000691012255	0.47275400038557935	68157-60-8	Forchlorfenuron	O=C(Nc1ccccc1)Nc1ccnc(Cl)c1	Organic compounds	Benzenoids	Benzene and substituted derivatives	N-phenylureas
5478	-5.503485022573681	-4.489631	3.5911233250168326	-6.712674066364551	-3.1215507413477184	0.7266149068322981	238.41899999999995	0	512	-0.12614416048888893	0.8877096919139168	-1.3353332042797588	2.255790120737074	-1.013853846578808	0.9260463252817916	-4.8544683	3.2561818678919634	0.5228725131564782	0.5647101449275362	6864-37-5	Bis(4-amino-3-methylcyclohexyl)methane	CC1CC(CC2CCC(N)C(C)C2)CCC1N	Organic compounds	Organic nitrogen compounds	Organonitrogen compounds	Cyclohexylamines
5492	-5.0133248253757845	-4.6539016	3.2663996699680853	-6.603381753159091	-3.336982083191006	0.7121443309947362	345.752	0	512	0.5254398755861903	0.8848631332687217	-1.0646170521971166	2.2017826177709687	-0.3594232483799349	0.8367580190007831	-4.8180227	2.5472154225784296	0.720741973448873	0.5544944103767634	68694-11-1	Triflumizole	CCCOCC(=Nc1ccc(Cl)cc1C(F)(F)F)n1ccnc1	Organic compounds	Benzenoids	Benzene and substituted derivatives	Trifluoromethylbenzenes
5582	-3.796080438662554	-3.9060428	2.351122511437828	-5.182235338668476	-2.831112827230648	0.41348768472906394	350.4799999999999	0	512	1.7485828015075646	1.6386204484270073	0.36242790150164295	2.7135504129394707	0.10996237559220656	0.5985097279747241	-3.8101835	2.372494917329911	1.734479714825255	0.3031428571428571	68987-29-1	Potassium stearyl phosphate	CCCCCCCCCCCCCCCCCCOP(=O)([O-])O.[K+]	Organic compounds	Organic acids and derivatives	Organic phosphoric acids and derivatives	Phosphate esters
5633	-2.6010429005217968	-3.4412696	2.52562212444385	-4.8989809837641385	-2.3733588593202883	0.6370471014492753	182.172	0	512	2.6594387257926484	1.819211973857938	0.3615006425503067	2.887122766994157	0.840226735632378	0.6445037813867887	-3.143386	2.2006836442050983	2.1170957448007686	0.4845833333333333	69-65-8	D-Mannitol	OCC(O)C(O)C(O)C(O)CO	Organic compounds	Organic oxygen compounds	Organooxygen compounds	Carbohydrates and carbohydrate conjugates
5635	-3.4734890309504043	-3.691814	2.459929589422596	-5.144542000687593	-2.6846124112649967	0.2951111111111111	138.122	0	512	1.6667738273360133	1.4484489269221459	-0.004279142401174957	2.455650447021421	0.21832491481985938	0.6292623135069457	-3.8402767	2.4223115656151726	1.2999861614109343	0.1991111111111111	69-72-7	Salicylic acid	O=C(O)c1ccccc1O	Organic compounds	Benzenoids	Benzene and substituted derivatives	Benzoic acids and derivatives
5771	-2.976639923877681	-3.6551685	2.823174855442361	-5.214715920990279	-2.391541065547918	0.560112130283082	117.14799999999998	0	512	2.0920949546602663	1.4135663329535684	-0.14598104245233104	2.6771938129900295	0.6785286094475143	0.7187982248875548	-3.6240153	3.7657377816128794	1.4447195342478398	0.4443226565988715	72-18-4	L-Valine	CC(C)C(N)C(=O)O	Organic compounds	Organic acids and derivatives	Carboxylic acids and derivatives	Amino acids, peptides, and analogues
5839	-4.749665109696616	-3.6342885	2.320678205927827	-5.099989982408315	-2.7793117764804878	0.44827264239028947	386.3850000000001	0	512	0.8373551484617567	1.952731705397375	0.4870302757500578	2.8077084816778846	-1.1153765602733978	0.6013327706835971	-4.137059	2.205217542425274	1.449961051399836	0.3339869281045752	73612-29-0	2-Naphthalenecarboxylic acid, 3-hydroxy-4-[2-(4-methyl-2-sulfophenyl)diazenyl]-, strontium salt (1:1)	Cc1ccc(N=Nc2c(O)c(C(=O)[O-])cc3ccccc23)c(S(=O)(=O)[O-])c1.[Sr+2]	Organic compounds	Benzenoids	Naphthalenes	Naphthalenecarboxylic acids and derivatives
5853	-4.5017201263762505	-4.498431	3.9181823910906672	-6.224067838988223	-2.3058854478975555	0.6177120272055724	327.49000000000007	0	512	1.0134779168488801	1.0167668456413599	-0.7088697957630921	3.209312595327575	-0.0032889206267388005	0.997968303770541	-4.723238	6.5956737357393145	0.7919600651957748	0.4319027305960155	74051-80-2	Sethoxydim	CCCC(=NOCC)C1C(=O)CC(CC(C)SCC)CC1=O	Organic compounds	Organic oxygen compounds	Organooxygen compounds	Carbonyl compounds
5925	-4.014503241577723	-3.8828433	2.509682916764703	-5.293349918146674	-2.7836670013819713	0.5130346947738251	164.204	0	512	1.2008804907231698	1.3325404624384163	-0.07796618584578176	2.431716730918921	-0.13165998558101855	0.6393354532825252	-4.0159802	2.624644403021104	1.1994034935255626	0.4019235836627141	7473-98-5	2-Hydroxy-2-methylpropiophenone	CC(C)(O)C(=O)c1ccccc1	Organic compounds	Organic oxygen compounds	Organooxygen compounds	Carbonyl compounds
5928	-5.402454612979649	-3.967529	2.885835137235483	-5.566684472170352	-2.680849334934869	0.7991919191919192	94.939	0	512	-0.4250099600313621	1.0099155886465494	-0.5892398192220654	2.2965953180134178	-1.434925554523228	0.7348035488399527	-4.146393	2.8921928950468647	0.8310518516943219	0.6355555555555557	74-83-9	Methyl bromide	CBr	Organic compounds	Organohalogen compounds	Alkyl halides	Halomethanes
5938	-3.3191662570801244	-3.4438052	2.5563669388959247	-4.928521070504539	-2.3721541316086143	0.535362558588365	286.412	0	512	2.1378249528706577	2.0131859861817825	0.528470139446243	3.0848370783421677	0.12463896066279556	0.6527219329352936	-3.5888047	2.5068623942580053	1.8681864725723678	0.42322580645161284	7491-02-3	Decanedioic acid, bis(1-methylethyl) ester	CC(C)OC(=O)CCCCCCCCC(=O)OC(C)C	Organic compounds	Lipids and lipid-like molecules	Fatty Acyls	Fatty acid esters
5950	-4.142393001688438	-4.0813103	2.83414104795628	-5.591924771184958	-2.757783723228678	0.6166666666666666	84.93299999999999	0	512	0.7866834627994268	0.8477662042313597	-0.6628483066970934	2.1712927412591867	-0.06108272947164117	0.7215963547722017	-4.0166974	3.333251361010826	0.912379053145	0.4833333333333333	75-09-2	Dichloromethane	ClCCl	Organic compounds	Organohalogen compounds	Alkyl halides	Halomethanes
6145	-4.527129651252813	-4.401632	3.447996908842672	-6.35938526845799	-2.9113883596153176	0.7953045100103925	132.206	0	512	0.5941215142429569	0.7196193404184648	-1.2381341029622197	2.2098628058804524	-0.12549781913001024	0.8788343912906107	-4.4080925	2.6218062384107728	0.7131586750071978	0.620019305019305	77-73-6	Dicyclopentadiene	C1=CC2C3C=CC(C3)C2C1	Organic compounds	Hydrocarbons	Polycyclic hydrocarbons
6254	-3.838134181557557	-4.41374	2.710855887951951	-5.843355204234391	-3.13249931628244	0.40875541125541126	434.64200000000034	0	512	1.799997508873605	1.2243915343279066	-0.20522351380322884	2.505632374148722	0.5756059765234975	0.6903697347222413	-3.8381834	2.1975006415043614	1.7999482930996875	0.3117857142857143	78-42-2	Tris(2-ethylhexyl) phosphate	CCCCC(CC)COP(=O)(OCC(CC)CCCC)OCC(CC)CCCC	Organic compounds	Organic acids and derivatives	Organic phosphoric acids and derivatives	Phosphate esters
6258	-3.9313393906926266	-4.390534	2.660719488965795	-5.841801292158394	-3.181081803192599	0.7852372752435082	278.221	0	512	1.5130505165590789	1.0538559674817107	-0.39741138490668837	2.2633081040591065	0.4591945334101566	0.6773287434314519	-4.060119	2.6476804723457423	1.3842707660402973	0.6124468085106383	78491-02-8	Diazolidinyl urea	O=C(NCO)N(CO)c1c(O)n(CO)c(=O)n1CO	Organic compounds	Organoheterocyclic compounds	Azoles	Imidazoles
6280	-5.600132981778416	-4.928331	3.2016050350197274	-6.587013855145891	-3.3854088201261634	0.597249312328082	354.491	0	512	-0.05052776821124659	0.6212743030852693	-1.0374086415787211	2.1641963934410064	-0.6718020834935041	0.8157942377121385	-4.8782454	3.0760892464904988	0.6713598560965381	0.4623655913978494	789-02-6	o,p'-DDT	Clc1ccc(C(c2ccccc2Cl)C(Cl)(Cl)Cl)cc1	Organic compounds	Benzenoids	Benzene and substituted derivatives	Diphenylmethanes
6287	-4.663553238673459	-4.134186	2.828911719412233	-5.609977103131533	-2.7810653837193002	0.5903138528138527	133.405	0	512	0.46161886850613987	0.9909863167454457	-0.48480499595193444	2.344106723460299	-0.5293674476578341	0.7206623986572339	-4.014147	3.4845165931618722	1.1110253087847661	0.4528138528138528	79-00-5	1,1,2-Trichloroethane	ClCC(Cl)Cl	Organic compounds	Organohalogen compounds	Organochlorides
6291	-4.669733550511973	-3.5429444	3.016773804031796	-5.301050933850257	-2.2842771298184608	0.5819047619047619	93.513	0	512	0.3011384393531695	1.4279275650880676	-0.3301789439851145	2.6865948600466814	-1.1267891192070412	0.7705399922704849	-3.8149936	2.7067757800188303	1.1558783497093181	0.4519047619047619	79-07-2	Chloroacetamide	NC(=O)CCl	Organic compounds	Organic acids and derivatives	Carboxylic acids and derivatives	Carboxylic acid derivatives
6305	-5.794986400783665	-4.3443	2.8045499170871238	-6.035643134430861	-3.2310932173437377	0.42256159761456374	387.39900000000017	0	512	-0.2068279054512757	1.24385869497846	-0.4474846390984724	2.357065277988651	-1.4506866075402565	0.719605797586039	-5.2872286	2.6747123063006817	0.3009299298049614	0.2992656449553001	79277-27-3	hifensulfuron methyl	COC(=O)c1sccc1S(=O)(=O)NC(=O)Nc1nc(C)nc(OC)n1	Organic compounds	Organic nitrogen compounds	Organonitrogen compounds	Sulfonylureas
6310	-3.9174856712611374	-3.7311602	2.7547199259296677	-5.223748176015388	-2.46902825008572	0.5398476885433408	85.10600000000001	0	512	1.0124745078015418	1.1988000282926299	-0.29378799695270846	2.4609319289769593	-0.18632550738174292	0.701252793798519	-3.8011658	2.766418934705392	1.1287943717848525	0.4099267399267399	79-39-0	Methacrylamide	C=C(C)C(N)=O	Organic compounds	Organic acids and derivatives	Carboxylic acids and derivatives	Carboxylic acid derivatives
6318	-5.540850340509589	-4.878447	6.592041256655925	-10.005604102492404	-3.4135628458364793	0.6640772540359428	465.093	0	512	0.12668946259201364	0.7890927555212248	-4.338064299390801	2.253976957265124	-0.6624032846929389	1.8306532242986486	-5.5267234	4.168039814951637	0.14081640342640958	0.5152791771128659	79622-59-6	Fluazinam	O=[N+]([O-])c1cc(C(F)(F)F)c(Cl)c([N+](=O)[O-])c1Nc1ncc(C(F)(F)F)cc1Cl	Organic compounds	Benzenoids	Benzene and substituted derivatives	Trifluoromethylbenzenes
6410	-3.305750715788962	-3.7827935	3.0043089188911742	-5.576932962545765	-2.572624043654591	0.5237922705314009	100.117	0	512	1.6947571117336606	1.217714313602119	-0.5764251350231425	2.427883783868032	0.47704280609214145	0.7696856049517763	-3.7821186	3.0127011363521286	1.2183892532676148	0.3995859213250518	80-62-6	Methyl methacrylate	C=C(C)C(=O)OC	Organic compounds	Organic acids and derivatives	Carboxylic acids and derivatives	Carboxylic acid derivatives
6539	-4.631740516843184	-3.497639	2.886922641959893	-5.109219551520487	-2.2222969095605936	0.5467004390408645	248.285	0	512	0.7632099658446584	1.897311545589035	0.2857309311673559	3.1726535731272487	-1.1341015760320268	0.735240203168375	-3.6190333	2.910256282882428	1.7759171430982303	0.43336710570753123	842-07-9	C.I. Solvent Yellow 14	Oc1ccc2ccccc2c1N=Nc1ccccc1	Organic compounds	Benzenoids	Naphthalenes	Naphthols and derivatives
6725	-4.058600265241847	-4.3348927	2.5076381799039376	-5.568661756529387	-3.0610235766254497	0.5989210789210789	268.36	0	512	1.3701175179619844	1.0938250384414074	-0.13994397332555553	2.367694206578382	0.2762924845445296	0.6394185963685111	-4.2605433	2.3325727796193356	1.1681744477726483	0.47034965034965037	85-98-3	N,N'-Diethylcarbanilide	CCN(C(=O)N(CC)c1ccccc1)c1ccccc1	Organic compounds	Benzenoids	Benzene and substituted derivatives	N-phenylureas
6773	-3.4310119012593003	-3.5521054	2.3036936391203446	-5.084819037589335	-2.78112539846899	0.0	140.26999999999998	0	512	1.715952895730447	1.5948593764498962	0.062145759400412726	2.365839398520757	0.12109352552902974	0.607389512126027	-3.6093063	2.544108873791123	1.5376584694072133	0.0	872-05-9	1-Decene	C=CCCCCCCCC	Organic compounds	Hydrocarbons	Unsaturated hydrocarbons	Unsaturated aliphatic hydrocarbons
6789	-3.835431026701397	-4.1977406	2.7511345013637634	-5.65896116919188	-2.9078266678281164	0.5306599832915622	121.183	0	512	1.2480106729636407	0.8857011480475193	-0.5755194695268422	2.175615031836921	0.3623095281081734	0.7005102609296749	-4.1466503	2.5765089224956697	0.9367913727994568	0.4052631578947368	87-62-7	2,6-Dimethylaniline	Cc1cccc(C)c1N	Organic compounds	Benzenoids	Benzene and substituted derivatives	Xylenes
6799	-4.987560964980691	-4.2095037	6.891154886561344	-9.78778104710444	-2.8966261605430965	0.6621789742566124	329.44000000000005	0	512	0.5302153642932652	1.308272678017172	-4.270004717830484	2.6211501687308596	-0.7780573143154079	1.9294143365826606	-4.687381	2.653953385542543	0.8303955207681482	0.4918633384237351	87820-88-0	Tralkoxydim	CCON=C(CC)C1C(=O)CC(c2c(C)cc(C)cc2C)CC1=O	Organic compounds	Organic oxygen compounds	Organooxygen compounds	Carbonyl compounds
6825	-4.571671498718594	-4.318677	2.758478592365071	-5.807241692747693	-3.0487631003826223	0.6059643605870021	207.10699999999997	0	512	0.744523279122214	0.9975178184145845	-0.49104691490688546	2.2674316774581857	-0.2529945501712305	0.7022228227802265	-4.70209	2.6504234483102653	0.6141049844586145	0.46553724053724055	88-30-2	3-Trifluoromethyl-4-nitrophenol	O=[N+]([O-])c1ccc(O)cc1C(F)(F)F	Organic compounds	Benzenoids	Phenols	Nitrophenols
6842	-5.773667423954119	-4.7323375	2.903255718262166	-5.862119447472375	-2.9588637292102087	0.5536172261782017	240.215	0	512	-0.3930673009295669	0.6482626597262678	-0.48151932444782297	2.421736393814343	-1.0413299491311205	0.7466324286893773	-4.400446	2.77535871941158	0.9801541901024654	0.43166600666600663	88-85-7	Dinoseb	CCC(C)c1cc([N+](=O)[O-])cc([N+](=O)[O-])c1O	Organic compounds	Benzenoids	Phenols	Nitrophenols
6848	-4.400699459014315	-3.939837	2.65053454176759	-5.459435466244551	-2.8089009244769607	0.36251101088310395	546.7890000000006	0	512	1.3371203100721183	1.7979827983061438	0.27838430284188276	2.9289188446094725	-0.4608624801019614	0.6760153297164485	-4.0583897	2.479799254336911	1.6794300900415764	0.2804597288318219	89-04-3	Trioctyl trimellitate	CCCCCCCCOC(=O)c1ccc(C(=O)OCCCCCCCC)c(C(=O)OCCCCCCCC)c1	Organic compounds	Benzenoids	Benzene and substituted derivatives	Benzoic acids and derivatives
6929	-4.745069034962058	-4.2253304	2.759194684167787	-5.670710423301843	-2.9115157391340563	0.597883432780458	219.287	0	512	0.5959438511814366	1.1156825239306223	-0.32969753715834826	2.4294971470094384	-0.519738682178855	0.7028121325790273	-4.357703	2.6333207057535075	0.9833096931934548	0.47061070550773076	90-30-2	N-Phenyl-1-naphthylamine	c1ccc(Nc2cccc3ccccc23)cc1	Organic compounds	Benzenoids	Naphthalenes
6940	-3.4375347007298163	-3.8612275	2.6890881028155666	-5.462582885324896	-2.7734947825093297	0.42755417956656344	170.211	0	512	1.793452922497786	1.3697601213044976	-0.23159526209729395	2.4574928407182726	0.4236928116298029	0.6886478230214036	-3.8199701	2.479965040545641	1.4110174892738758	0.3117647058823529	90-43-7	2-Phenylphenol	Oc1ccccc1-c1ccccc1	Organic compounds	Benzenoids	Benzene and substituted derivatives	Biphenyls and derivatives
7174	-4.508155627285645	-4.192324	2.7356399948157724	-5.634357119875986	-2.8987171250602137	0.4755244755244755	158.2	0	512	0.6910508518760127	1.0068823113294334	-0.43515064071432835	2.300489354101444	-0.3158314657561041	0.6966896933010096	-4.1796556	2.524747679789447	1.0195509081546277	0.37207619966240657	93-04-9	2-Methoxynaphthalene	COc1ccc2ccccc2c1	Organic compounds	Benzenoids	Naphthalenes
4792	-2.5364561783143547	-3.6935775	2.816327337432368	-5.313846572385026	-2.4975192349526583	0.7651308717763534	176.124	0	512	2.709362361965075	1.5522410074686073	-0.06802803210559688	2.7482993053267712	1.1571213496855233	0.7184948046071435	-3.4461324	2.981240108386332	1.7996861259692352	0.6066403057386175	6381-77-7	Sodium erythorbate (1:1)	O=C1OC(C(O)CO)C([O-])C1=O.[Na+]	Organic compounds	Organoheterocyclic compounds	Lactones	Gamma butyrolactones
7299	-3.746241002602624	-4.26912	3.372160513716213	-6.286986188792847	-2.9148256750766337	0.6190916347381864	204.26900000000003	0	512	1.5639614602095886	1.041082244368171	-0.9767837259806345	2.3953767877355787	0.5228792137670051	0.8641842982367574	-4.1792517	3.643254047151844	1.1309508096518905	0.4878416347381864	947-19-3	(1-Hydroxycyclohexyl)(phenyl)methanone	O=C(c1ccccc1)C1(O)CCCCC1	Organic compounds	Organic oxygen compounds	Organooxygen compounds	Carbonyl compounds
7333	-7.671348873975597	-6.671753	3.547351990764373	-7.081463975875068	-3.534111985110695	0.6107758620689656	270.4	0	512	-2.2393421867059984	-1.2397462474076149	-1.64945728860547	1.8978947021589032	-0.9995959442880968	1.012320324762825	-6.895406	4.285817370143082	-1.4633990958891112	0.47284482758620694	95465-99-9	Cadusafos	CCOP(=O)(SC(C)CC)SC(C)CC	Organic compounds	Organophosphorus compounds	Organothiophosphorus compounds
7334	-3.401996239281584	-4.132613	2.657044813566844	-5.554149345759174	-2.89710453219233	0.46911764705882353	106.168	0	512	1.623997396883684	0.8933804736676099	-0.5281557095939061	2.128889103972938	0.7306169427862872	0.6764643447786627	-4.1558695	2.5190391233354044	0.8701241302955123	0.34911764705882353	95-47-6	o-Xylene	Cc1ccccc1C	Organic compounds	Benzenoids	Benzene and substituted derivatives	Xylenes
7336	-3.5673177704294066	-3.927277	2.6256663024813354	-5.462960302534474	-2.8372940000531384	0.4811946532999164	108.14	0	512	1.4666685948101992	1.1067092848955482	-0.4289739372948679	2.1966923651864674	0.35995931773587664	0.6708980243204417	-3.967574	2.462489495935419	1.0664124935843435	0.34643274853801176	95-48-7	o-Cresol	Cc1ccccc1O	Organic compounds	Benzenoids	Phenols	Cresols
7374	-4.786667081609353	-3.755439	2.6961909218966835	-5.24747536789309	-2.5512844459964064	0.4381981915025393	126.155	0	512	0.3142373863189702	1.3454654315467212	-0.1465708999647671	2.5496200219319163	-1.0312280385643087	0.6864934901455486	-3.8110726	2.6983802481197676	1.2898318817894774	0.3278550724637681	96-05-9	Allyl methacrylate	C=CCOC(=O)C(=C)C	Organic compounds	Organic acids and derivatives	Carboxylic acids and derivatives	Carboxylic acid derivatives
7375	-3.995354825803265	-4.3580203	6.588185449638667	-9.742934199785015	-3.1547487501463487	0.7036363636363637	120.15099999999995	0	512	1.0843725639240411	0.7217070680504071	-4.663206810057709	1.9249786395809576	0.36266547983027975	1.8483142901708796	-4.2136917	4.342634451877821	0.8660356848545759	0.5581818181818182	96-09-3	Styrene oxide	c1ccc(C2CO2)cc1	Organic compounds	Benzenoids	Benzene and substituted derivatives
7398	-5.782498534467533	-4.8516207	3.1147385045176343	-6.603702060274755	-3.488963555757121	0.7274574021274653	364.9420000000002	0	512	-0.22027468667266503	0.7106031779502394	-1.0414782124798874	2.073260292037747	-0.930877860334232	0.7935027513700528	-5.490874	2.7405099283923344	0.07135004898047227	0.5747858781444659	96489-71-3	Pyridaben	CC(C)(C)c1ccc(CSc2cnn(C(C)(C)C)c(=O)c2Cl)cc1	Organic compounds	Benzenoids	Benzene and substituted derivatives	Phenylpropanes
7446	-4.99229166462556	-4.533685	2.6989910665191634	-5.686043338316607	-2.987052271797444	0.6418662818662819	296.5520000000001	0	512	0.47980919271373107	0.9384156449558717	-0.2139424809773166	2.485048585541847	-0.4586064572586164	0.6883493151637842	-4.703884	2.4879547462060385	0.7682167415104666	0.4918662818662819	97-77-8	Disulfiram	CCN(CC)C(=S)SSC(=S)N(CC)CC	Organic compounds	Organic nitrogen compounds	Organonitrogen compounds	Amines
7458	-3.733181629625452	-3.706224	2.6823104844702903	-5.184269317899808	-2.501958833429518	0.28182194616977224	198.218	0	512	1.563961460209589	1.5909191406171652	0.11287377193523257	2.795184256405523	-0.02695766493428975	0.6829012567259524	-3.7453625	2.6476088802067483	1.5517805576687154	0.2151552795031056	97-90-5	Ethylene glycol dimethacrylate	C=C(C)C(=O)OCCOC(=O)C(=C)C	Organic compounds	Organic acids and derivatives	Carboxylic acids and derivatives	Dicarboxylic acids and derivatives
7512	-4.724320944570908	-4.971543	2.818317672414748	-6.069776468176867	-3.2514587957621193	0.4600953716690042	137.13799999999998	0	512	0.4128368669191195	0.16561498388587895	-0.9326186566868393	1.8856990157279085	0.24722189066468747	0.7246686440616464	-4.603771	2.570886289317048	0.5333866067325699	0.34917725752508366	99-08-1	3-Nitrotoluene	Cc1cccc([N+](=O)[O-])c1	Organic compounds	Benzenoids	Benzene and substituted derivatives	Nitrobenzenes
7526	-3.8197911523387615	-3.8016098	2.522149582842955	-5.2953237564369475	-2.7731741735939925	0.5372148541114058	154.12099999999998	0	512	1.3680706658913333	1.386252057995555	-0.10746193820685267	2.414687644636102	-0.018181397776383612	0.6454140891075582	-3.8190894	2.470136550717788	1.3687724204056364	0.40764705882352936	99-50-3	3,4-Dihydroxybenzoic acid	O=C(O)c1ccc(O)c(O)c1	Organic compounds	Benzenoids	Benzene and substituted derivatives	Benzoic acids and derivatives
7534	-4.129562939807614	-4.2650547	2.812106853343613	-5.828100405685703	-3.0159935523420898	0.48618113912231564	162.27599999999995	0	512	1.0806913542743566	0.9451996021055311	-0.6178461116037324	2.1942607417398805	0.13549176295117515	0.7160883816448375	-4.260867	2.547279829713403	0.9493871633541453	0.3718954248366013	99-62-7	1,3-Diisopropylbenzene	CC(C)c1cccc(C(C)C)c1	Organic compounds	Benzenoids	Benzene and substituted derivatives	Cumenes
7551	-4.179691907948583	-5.235323	2.741258473458904	-6.1161370263518196	-3.3748785528929157	0.4297174645000732	137.138	0	512	0.9574659035414449	-0.09816513508498256	-0.9789792148617916	1.7622792585971123	1.0556310443219248	0.7292305476964482	-4.4886007	2.573766490722321	0.6485570977119964	0.32572886051146926	99-99-0	4-Nitrotoluene	Cc1ccc([N+](=O)[O-])cc1	Organic compounds	Benzenoids	Benzene and substituted derivatives	Nitrobenzenes
7560	-6.521197287594649	-4.9338527	7.333904624428412	-10.991441157281661	-3.6575365328532503	0.5175567103674314	726.2829999999998	0	512	-0.6600914087817301	0.9272532101441018	-5.130335278468742	2.203569345959669	-1.587344615017745	2.0620501312056994	-6.3895936	6.500943942871211	-0.5284877316491541	0.38630671036743147	NOCAS_(+/-) 2-(2,4-dichlorophenyl)-3-(1H-1,2,	(+/-) 2-(2,4-dichlorophenyl)-3-(1H-1,2,4-triazole-1-yl)propyl-1,1,2,2-tetrafluoroethylether	FC(F)(CC(Cn1cncn1)c1ccc(Cl)cc1Cl)C(F)(F)OC(F)(F)C(F)(F)CC(Cn1cncn1)c1ccc(Cl)cc1Cl	Organic compounds	Benzenoids	Benzene and substituted derivatives	Halobenzenes
10160	-10.565274721803275	-9.843611	6.484979914199937	-10.548338581573445	-4.063358667373508	0.399893899204244	374.8650000000001	0	512	-4.99139982823808	-4.2697358645624846	-4.97446368800825	1.5105162261916878	-0.7216639582534707	1.8538062766186967	-9.950612	6.164832428694286	-4.3767371775491535	0.3075862068965517	70648-26-9	1,2,3,4,7,8-Hexachlorodibenzofuran	Clc1cc2oc3c(Cl)c(Cl)c(Cl)c(Cl)c3c2cc1Cl	Organic compounds	Organoheterocyclic compounds	Benzofurans	Dibenzofurans
20012	-3.5322959660451563	-4.4187365	3.719286143952212	-6.798121609945927	-3.078835465993715	0.707303596228601	444.44000000000017	0	512	2.1155171728769475	1.2290766876559394	-1.150308471023823	2.568977672928389	0.8864404917795508	0.967203577826656	-4.2895513	3.777248185959628	1.3582618714785628	0.5440852054240033	60-54-8 ,64-75-5	Tetracycline ,Tetracycline hydrochloride		Organic compounds	Phenylpropanoids and polyketides	Tetracyclines
20016	-3.1343276770349355	-3.7069006	2.644956446207857	-5.176015304802373	-2.531058858594516	0.554041514041514	74.079	0	512	1.735367434092868	1.162794528082677	-0.3063201936745696	2.3386362525332873	0.5725729195837168	0.6735111899131278	-3.7034428	2.678554931037547	1.1662522959025445	0.4397557997557998	1560-69-6 ,4075-81-4 ,79-09-4 ,84057-80-7	Propanoic acid, cobalt(2+) salt ,Calcium propionate ,Propionic acid ,Zirconium(4+) tetrapropanoate		Organic compounds	Organic acids and derivatives	Carboxylic acids and derivatives	Carboxylic acids
20025	-4.295408215768723	-3.5142076	2.194144657634366	-4.819021306602536	-2.6248766489681694	0.011764705882352941	284.4839999999999	0	512	1.158649629981305	1.9398502325783389	0.6350365391474923	2.8291811967818585	-0.7812006142214818	0.5617894740053264	-3.5967748	2.4428006035005705	1.8572830281049453	0.0	13586-84-0 ,4485-12-5 ,557-05-1	Octadecanoic acid, cobalt salt ,Lithium octadecanoate ,Octadecanoic acid, zinc salt		Organic compounds	Lipids and lipid-like molecules	Fatty Acyls	Fatty acids and conjugates
20029	-3.860085474930947	-3.7051075	2.577488291431662	-5.138252793045074	-2.5607645016134115	0.0	238.349	0	512	1.517127859241101	1.6721058931617991	0.23896054112697412	2.816448832558636	-0.1549780244457173	0.656350687415344	-3.7321203	2.598298314957788	1.6450930494721887	0.0	142-87-0 ,22397-58-6	Sodium decyl sulfate ,unnamed [22397-58-6]		Organic compounds	Organic acids and derivatives	Organic sulfuric acids and derivatives	Sulfuric acid esters
20039	-5.132069370858578	-4.527831	5.116705201513694	-8.339531811173273	-3.222826609659579	0.4596941070625281	127.574	0	512	-0.026307198096394237	0.5779310970745782	-3.23376963841109	1.882935563102605	-0.6042382932828945	1.4088804679473919	-4.7336884	2.9133362592328824	0.37207383017722967	0.348582995951417	106-47-8 ,20265-96-7	4-Chloroaniline ,4-Chloroaniline hydrochloride		Organic compounds	Benzenoids	Benzene and substituted derivatives	Aniline and substituted anilines
20045	-3.123152457981069	-3.755439	2.7894290396252632	-5.312960164040496	-2.523531124415233	0.5893240962446684	192.123	0	512	2.160426901545679	1.528140323145147	-0.029380804513747687	2.7600482351115154	0.6322865850639747	0.7104163583272018	-3.7981899	2.9319472265188518	1.4853894682416404	0.4630083067709842	3344-18-1 ,546-46-3 ,77-92-9 ,813-94-5 ,866-84-2	trimagnesium dicitrate ,1,2,3-Propanetricarboxylic acid, 2-hydroxy-, zinc salt (2:3) ,Citric acid ,Tricalcium citrate ,Tripotassium citrate		Organic compounds	Organic acids and derivatives	Carboxylic acids and derivatives	Tricarboxylic acids and derivatives
20052	-4.260383250178352	-4.105012	2.618852653052567	-5.289925208321508	-2.6710725552689407	0.5476262626262627	191.139	0	512	1.020966059360777	1.176337382390917	-0.008575898782378953	2.6102767542701883	-0.15537131017591044	0.6666890937362214	-4.258454	2.2613945219027096	1.0228954689547816	0.30027777777777775	139-13-9 ,5064-31-3	Nitrilotriacetic acid ,Glycine, N,N-bis(carboxymethyl)-, trisodium salt		Organic compounds	Organic acids and derivatives	Carboxylic acids and derivatives	Amino acids, peptides, and analogues
20053	-3.7397602722166567	-4.1801157	2.3734315270084174	-5.280936457842966	-2.9075049308345484	0.5548871063576946	292.244	0	512	1.7259853313002305	1.285629913085342	0.18480914567392143	2.558240672682339	0.44035542755140966	0.6042399106524491	-4.2603574	2.216012997962192	1.2053882173971602	0.23986928104575167	139-33-3 ,14025-21-9 ,14402-88-1 ,15375-84-5 ,15708-41-5 ,15934-01-7 ,22473-78-5 ,60-00-4 ,62-33-9 ,64-02-8 ,67859-51-2 ,68015-77-0	Ethylenediaminetetraacetic acid, disodium salt ,Zincate(2-), [[N,N'-1,2-ethanediylbis[N-[(carboxy-.kappa.O)methyl]glycinato-.kappa.N,.kappa.O]](4-)]-, sodium (1:2), (OC-6-21)- ,Sodium [(ethylenedinitrilo)tetraacetato]magnesate ,Manganate(2-), [[N,N'-1,2-ethanediylbis[N-[(carboxy-.kappa.O)methyl]glycinato-.kappa.N,.kappa.O]](4-)]-, disodium, (OC-6-21)- ,Ethylenediaminetetraacetic acid ferric sodiu…		Organic compounds	Organic acids and derivatives	Carboxylic acids and derivatives	Tetracarboxylic acids and derivatives
20063	-3.775231184711653	-6.034234	3.377235867501786	-6.968238437354151	-3.5910025698523644	0.37249931581828133	300.0979999999999	0	512	1.7020319163717863	-0.5569709438758716	-1.4909753362707117	1.8862605312310747	2.2590028622243823	0.9246993909476451	-6.0555606	3.750622930931954	-0.5782974790164126	0.2537493158182813	29420-49-3 ,375-73-5	Potassium perfluorobutanesulfonate ,Perfluorobutanesulfonic acid		Organic compounds	Organohalogen compounds	Alkyl halides	Alkyl fluorides
156	-4.902599794695014	-4.418216	2.735893935040072	-5.391109742282399	-2.6552158072423273	0.5093117611701061	432.56300000000016	1	512	0.7334495738915289	1.2178331283846764	0.24493962630414384	2.9808335613442156	-0.48438356620990675	0.713047277680647	-4.527311	2.5337176393733274	1.108738527060435	0.38027950310559006	10193-99-4	Acetic acid, mercapto-, 2,2-bis[[(mercaptoacetyl)oxy]methyl]-1,3-propanediyl ester	O=C(CS)OCC(COC(=O)CS)(COC(=O)CS)COC(=O)CS	Organic compounds	Organic acids and derivatives	Carboxylic acids and derivatives	Tetracarboxylic acids and derivatives
184	-4.712480181420342	-4.6973906	2.5812162151966973	-5.736692610265663	-3.1554763950689653	0.733179622310057	241.87	1	512	0.6711018231861423	0.6861914378259532	-0.35311060565917823	2.228105609537519	-0.015089625084892866	0.6613195715765582	-4.711229	2.452555012018195	0.6723531512480797	0.5831796223100569	10222-01-2	2,2-Dibromo-3-nitrilopropionamide	N#CC(Br)(Br)C(N)=O	Organic compounds	Organic acids and derivatives	Carboxylic acids and derivatives	Carboxylic acid derivatives
205	-3.1805248062843634	-3.612507	2.9563460748207535	-5.177519566333553	-2.221173491512799	0.5958510410684323	218.205	1	512	2.158339891606505	1.7263575891492398	0.16134513155731534	3.117691206378069	0.4319822985892938	0.7528177781048488	-3.6874099	2.7200972100276832	1.6514548135884504	0.47277411799150926	102-76-1	Triacetin	CC(=O)OCC(COC(C)=O)OC(C)=O	Organic compounds	Lipids and lipid-like molecules	Glycerolipids	Triradylcglycerols
330	-4.310577532751864	-3.9760892	3.028698076678184	-5.862624546712224	-2.83392647003404	0.6413165266106442	228.248	1	512	1.0478294480097001	1.3823177419123271	-0.5042175659506599	2.5244805107275243	-0.3344882936313809	0.7821037504771206	-4.2599626	2.8844923395977426	1.0984444260584316	0.5038165266106442	10543-57-4	Tetraacetylethylenediamine	CC(=O)N(CCN(C(C)=O)C(C)=O)C(C)=O	Organic compounds	Organic acids and derivatives	Carboxylic acids and derivatives	Carboxylic acid derivatives
386	-4.840642761330515	-4.5813107	3.673620349584277	-6.892357309596487	-3.2187369600122095	0.6235574229691877	235.906	1	512	0.5320962254802767	0.7914282391010403	-1.5196183227856952	2.154002026798582	-0.2593320122765599	0.9509320258974322	-4.5650153	3.0176520809489142	0.8077236745672836	0.4711764705882353	106-37-6	1,4-Dibromobenzene	Brc1ccc(Br)cc1	Organic compounds	Benzenoids	Benzene and substituted derivatives	Halobenzenes
418	-4.414877030863645	-4.2166524	2.7796003861945735	-5.65472027003781	-2.8751198838432366	0.7032323232323232	187.862	1	512	0.8589619107094695	1.057186537288737	-0.38088132846469586	2.3987190577298776	-0.19822463752258024	0.708298098599261	-4.039334	2.6987867117627062	1.2345051377141125	0.5532323232323233	106-93-4	1,2-Dibromoethane	BrCCBr	Organic compounds	Organohalogen compounds	Organobromides
441	-2.806300285488609	-3.7205417	2.698740726161664	-5.167030001959008	-2.4682892757973436	0.5444444444444445	62.068000000000005	1	512	1.9865674659712556	1.072326019393428	-0.3741622504991432	2.3245784756625207	0.9142414301333393	0.6870621434561892	-3.4806674	2.3759325463363936	1.312200401661669	0.4333333333333334	107-21-1	Ethylene glycol	OCCO	Organic compounds	Organic oxygen compounds	Organooxygen compounds	Alcohols and polyols
454	-3.454844448056267	-3.664091	2.5875056749633782	-4.884402514148237	-2.2968968391848583	0.6415204678362573	118.176	1	512	1.617684837914618	1.4084381635839298	0.1881267718226482	2.7756324467860263	0.2092466621732254	0.6589241877396668	-3.5049262	2.2420453805844667	1.5676030730198707	0.5021265284423179	107-41-5	2-Methyl-2,4-pentanediol	CC(O)CC(C)(C)O	Organic compounds	Organic oxygen compounds	Organooxygen compounds	Alcohols and polyols
460	-4.931618732656025	-4.727353	2.7152542639318114	-6.0585373695312885	-3.343283105599477	0.5058082029780143	307.825	1	512	0.5566851554877306	0.7609507895169713	-0.5702334813875328	2.1450207825442784	-0.20426563664772424	0.6922729940879002	-4.8591185	2.623760879219206	0.6291854178033661	0.39426974143955273	107534-96-3	Tebuconazole	CC(C)(C)C(O)(CCc1ccc(Cl)cc1)Cn1cncn1	Organic compounds	Benzenoids	Benzene and substituted derivatives	Phenylbutylamines
491	-3.7558932717321314	-3.9031708	2.5702862073571984	-5.366326847390866	-2.7960406400336675	0.6903828197945845	100.073	1	512	1.2444236475781785	1.0971461023322857	-0.36600992808055605	2.2042762792766424	0.14727755231877193	0.6552252466878978	-3.9507072	2.6048138998138284	1.0496097353961653	0.5459383753501401	108-30-5	Succinic anhydride	Oc1ccc(O)o1	Organic compounds	Organoheterocyclic compounds	Heteroaromatic compounds
504	-4.510838260859762	-3.8584187	2.7931651302172456	-5.3682329489721345	-2.575067818754889	0.5944187675070028	171.06699999999998	1	512	0.7223279783706582	1.3747475211977516	-0.13506670974171445	2.658098420475531	-0.6524195577805383	0.7110459385949571	-3.865188	4.121442008041212	1.3679783565216375	0.45324229691876755	108-60-1	bis(2-Chloro-1-methylethyl) ether	CC(CCl)OC(C)CCl	Organic compounds	Organic oxygen compounds	Organooxygen compounds	Ethers
510	-3.2979356528651533	-4.255272	2.627839557829061	-5.642076354078305	-3.014236796249244	0.5908722856091277	120.19499999999998	1	512	1.7819507489315631	0.8246144987439907	-0.5621899522815884	2.0656496055474727	0.9573362587559404	0.6692160453163288	-4.1717954	2.5652489953687336	0.9080910393862553	0.4435038645564962	108-67-8	1,3,5-Trimethylbenzene	Cc1cc(C)cc(C)c1	Organic compounds	Benzenoids	Benzene and substituted derivatives
522	-2.881117608027292	-4.088993	2.513870132216713	-5.465328326690617	-2.9514581944739042	0.5085994397759104	92.141	1	512	2.0833353132833907	0.8754598477092737	-0.500875405379934	2.0129947268367787	1.2078754644824734	0.6399628551173182	-4.1569524	2.4755523519337066	0.8075005511179405	0.39095238095238094	108-88-3	Toluene	Cc1ccccc1	Organic compounds	Benzenoids	Benzene and substituted derivatives	Toluenes
526	-3.6717902872034	-3.8503397	2.9620370381993903	-5.330057796875829	-2.368020758676439	0.6560421994884911	100.161	1	512	1.328908364648517	1.1503590211415589	-0.3293591450239126	2.6326778931754777	0.17854936390438825	0.7556271129316827	-3.8733387	2.5932461835490517	1.1273599461277566	0.5088235294117647	108-93-0	Cyclohexanol	OC1CCCCC1	Organic compounds	Organic oxygen compounds	Organooxygen compounds	Alcohols and polyols
561	-5.766132789688137	-4.66489	2.5524219183755075	-5.743620297255296	-3.1911983788797884	0.7096969696969697	66.063	1	512	-0.9461744980520495	0.15506848622836678	-0.9236620056192085	1.6287599127562988	-1.1012429772186545	0.6513622510032486	-4.563445	2.5121993120708233	0.25651321167601865	0.5642424242424242	109-77-3	Propanedinitrile	N#CCC#N	Organic compounds	Organic nitrogen compounds	Organonitrogen compounds	Organic cyanides
572	-4.871772568127282	-3.967262	2.841369487169667	-5.536075766422188	-2.694706279252521	0.8066378066378068	68.075	1	512	-0.03878491811527988	0.8657256331277684	-0.703088116410186	2.138281370759481	-0.904510538479455	0.7234234270868146	-4.2000203	2.6675252915647283	0.632967331050716	0.6430014430014431	110-00-9	Furan	c1ccoc1	Organic compounds	Organoheterocyclic compounds	Heteroaromatic compounds
592	-2.6091946958144785	-3.4568164	2.582203180372049	-4.893594122527117	-2.3113909421550676	0.14779264214046822	186.295	1	512	2.6610065031421533	1.8133847813497959	0.3766070764295151	2.958810256801564	0.847621739045751	0.657565009204832	-3.4305758	2.3993345762340894	1.8396253598049632	0.07086956521739131	110-42-9	Methyl decanoate	CCCCCCCCCC(=O)OC	Organic compounds	Lipids and lipid-like molecules	Fatty Acyls	Fatty acid esters
595	-4.603509599278537	-4.672148	5.664329449376932	-8.853219256714594	-3.188889807337662	0.6988521555064392	387.86300000000006	1	512	0.9851687529890931	0.9165301367831631	-3.2645409044469638	2.399788544929968	0.06863862841311352	1.556892218168491	-4.6497893	3.5021496692588805	0.9388890132690613	0.556479274150507	110488-70-5	Dimethomorph	COc1ccc(C(=CC(=O)N2CCOCC2)c2ccc(Cl)cc2)cc1OC	Organic compounds	Benzenoids	Benzene and substituted derivatives	Diphenylmethanes
615	-3.551863992678247	-3.9371228	2.9426935773709846	-5.562484210667281	-2.619790633296297	0.7059523809523809	86.138	1	512	1.3833307911745307	0.9980719720692228	-0.6272894268145034	2.315404150556481	0.3852588291296142	0.7492264900047754	-3.954508	2.636295787098123	0.9806867183781938	0.530952380952381	110-85-0	Piperazine	C1CNCCN1	Organic compounds	Organoheterocyclic compounds	Diazinanes	Piperazines
650	-2.9126596242754403	-3.4576845	2.4625813944596184	-4.912798922917421	-2.4502175284578027	0.0	102.177	1	512	2.096693523018031	1.551668644622077	0.09655422437605017	2.5591356188356684	0.5450248926312979	0.6299855324926821	-3.2627084	2.1195490707677713	1.7466447394366866	0.0	111-27-3	1-Hexanol	CCCCCCO	Organic compounds	Lipids and lipid-like molecules	Fatty Acyls	Fatty alcohols
666	-4.421690338066549	-3.8179765	3.057357242051771	-5.591465324060863	-2.5341080820090918	0.6188186813186813	105.137	1	512	0.6000652425478159	1.203779102029527	-0.5697097434464982	2.487647498605273	-0.603713863304586	0.7805484105819461	-3.9313219	2.4637284397131	1.0904337158135002	0.4647727272727272	111-42-2	Diethanolamine	OCCNCCO	Organic compounds	Organic nitrogen compounds	Organonitrogen compounds	Amines
678	-4.902347149533285	-4.7351646	3.5048269671619927	-6.755423290074085	-3.2505963229120924	0.7341671531326703	400.47500000000014	1	512	0.7002282605226003	0.8674107506449618	-1.1528478800181998	2.351979087143793	-0.16718250719930072	0.8942848734108595	-4.9019446	3.0181344511503174	0.7006307576062845	0.5456123745778918	111578-32-6	Metobenzuron	CON(C)C(=O)Nc1ccc(Oc2ccc3c(c2)OC(C)(OC)CC3(C)C)cc1	Organic compounds	Organic oxygen compounds	Organooxygen compounds	Ethers
731	-4.578219584488653	-4.057298	2.662574891781062	-5.442838274948926	-2.780263383167864	0.6444840777502068	121.13899999999995	1	512	0.5050643997612446	1.025985816549251	-0.3595542906990284	2.3030206010820335	-0.5209214010474907	0.678343505443624	-4.0947943	2.576290931453381	0.9884897286239689	0.5090002067824648	1122-62-9	2-Acetylpyridine	CC(=O)c1ccccn1	Organic compounds	Organic oxygen compounds	Organooxygen compounds	Carbonyl compounds
733	-5.558841560037394	-4.986625	3.4105266901327735	-7.082517703882235	-3.671991013749462	0.5296370140076138	372.1490000000001	1	512	0.01187529630120302	0.5840916701713048	-1.5118008475436377	1.8987258425891356	-0.5722163654878338	0.8781245394967455	-5.141594	4.657157334381353	0.4291229300618131	0.3973293216999215	112281-77-3	Tetraconazole	FC(F)C(F)(F)OCC(Cn1cncn1)c1ccc(Cl)cc1Cl	Organic compounds	Benzenoids	Benzene and substituted derivatives	Halobenzenes
777	-4.926245925711004	-4.6160517	3.1243117526172712	-6.4579700611247155	-3.3336583085074443	0.6622282022469802	274.103	1	512	0.5116678631167684	0.8218621020872232	-1.0200562722969435	2.1042554803203277	-0.31019425182184346	0.7990441101920465	-4.6151648	3.197617656195098	0.8227490279568304	0.527445593551328	113136-77-9	Cyclanilide	O=C(O)C1(C(=O)Nc2ccc(Cl)cc2Cl)CC1	Organic compounds	Benzenoids	Benzene and substituted derivatives	Anilides
792	-4.96481988046345	-4.771097	2.921026124392628	-6.302984348993983	-3.3819582246013553	0.5805695397915077	209.245	1	512	0.3558352086708873	0.5495578863973803	-0.9823292598596461	1.938696864532982	-0.19372269723591096	0.7440083049009354	-4.892786	2.703333469798274	0.42786907544109964	0.43712498300013597	114-26-1	Propoxur	CNC(=O)Oc1ccccc1OC(C)C	Organic compounds	Benzenoids	Benzene and substituted derivatives	Phenyl methylcarbamates
819	-4.074221334411726	-4.243864	3.4127745886747185	-6.330293236068152	-2.9175186473934334	0.6010926298398925	196.29	1	512	1.2186768406062989	1.0490341242674683	-1.0373950610501268	2.3753795276245917	0.16964272503651578	0.8778037137263811	-4.2537518	4.118664255211025	1.0391464103376196	0.4693853127667218	115-95-7	Linalyl acetate	C=CC(C)(CCC=C(C)C)OC(C)=O	Organic compounds	Lipids and lipid-like molecules	Prenol lipids	Monoterpenoids
851	-4.972581828934165	-4.456817	2.8086816944909234	-5.865799656303151	-3.057117961812228	0.78944473725099	396.3810000000001	1	512	0.6255310000452747	1.1412956604946431	-0.2676868273237119	2.5409948671672113	-0.515764678818198	0.7164681130719555	-4.857258	2.780883759907042	0.7408549837924373	0.5772956991332756	117718-60-2	Thiazopyr	COC(=O)c1c(C(F)F)nc(C(F)(F)F)c(C2=NCCS2)c1CC(C)C	Organic compounds	Organoheterocyclic compounds	Pyridines and derivatives	Pyridinecarboxylic acids and derivatives
903	-4.376626449171964	-3.8862004	2.427214043179628	-5.220438709850631	-2.793224666671003	0.49493262140859395	182.222	1	512	0.8839743598086688	1.3744003871559756	0.04016209913000182	2.46737614230963	-0.4904260211629312	0.6179316165129148	-3.905437	2.578371218708375	1.3551638037864813	0.34479876160990713	119-61-9	Benzophenone	O=C(c1ccccc1)c1ccccc1	Organic compounds	Benzenoids	Benzene and substituted derivatives	Benzophenones
966	-3.618921738047885	-4.191076	3.5123982712072706	-6.440027056472829	-2.9276287852655583	0.6838980463980464	150.133	1	512	1.5575544248329272	0.9854003692460626	-1.2635508935920168	2.2488473776152538	0.5721540638014804	0.9136338988351417	-4.077106	2.6320160803287784	1.099370176792751	0.5450091575091575	120-57-0	Piperonal	O=Cc1ccc2c(c1)OCO2	Organic compounds	Organoheterocyclic compounds	Benzodioxoles
1034	-4.896137003912295	-5.761221	3.6560107824296626	-6.837354266484207	-3.181343484054544	0.584986128422661	330.36400000000003	1	512	0.6228557119358852	-0.24222821510313902	-1.3183615506360267	2.3376492317936357	0.865083928094541	0.9944992728872756	-5.281997	2.939524506968921	0.23699552545716004	0.4534071810542398	121-75-5	Malathion	CCOC(=O)CC(SP(=S)(OC)OC)C(=O)OCC	Organic compounds	Lipids and lipid-like molecules	Fatty Acyls	Fatty acid esters
1037	-5.382606408835068	-4.244758	3.348769808916873	-6.050933390227513	-2.70216358131064	0.5975848712690818	222.117	1	512	-0.036024609747866525	1.1018236661033958	-0.7043515911403117	2.644418217776561	-1.137848279715195	0.8524956614388749	-4.4809084	2.665649346899596	0.8656733818548146	0.4452039188881294	121-82-4	Cyclonite	O=[N+]([O-])N1CN([N+](=O)[O-])CN([N+](=O)[O-])C1	Organic compounds	Organoheterocyclic compounds	Triazinanes	1,3,5-triazinanes
1077	-4.122577434798872	-3.9784193	2.490031887163262	-5.302005468747049	-2.8119735815837865	0.6035984848484848	202.297	1	512	1.1834120075710113	1.327570149428093	0.0039839736228349625	2.494015860786097	-0.1441581309048292	0.6340164381622091	-4.014426	2.56304364968055	1.2915632078742059	0.48238636363636356	122-40-7	2-(Phenylmethylene)-heptanal	CCCCCC(C=O)=Cc1ccccc1	Organic compounds	Phenylpropanoids and polyketides	Cinnamaldehydes
1144	-3.618896837007088	-3.7525344	2.606706831729323	-5.131417424822979	-2.524710593093656	0.6684494949494949	116.15999999999998	1	512	1.4461597663489305	1.3125222246196304	-0.06636082146696094	2.540346010262362	0.13363755248876164	0.6637958277726752	-3.8120162	2.499515738901429	1.2530403355428992	0.5188282828282829	123-42-2	Diacetone alcohol	CC(=O)CC(C)(C)O	Organic compounds	Organic oxygen compounds	Organooxygen compounds	Carbonyl compounds
1155	-3.50827898307065	-3.7359152	2.6846458030524496	-5.220777203525379	-2.536131400472929	0.6023976608187134	72.107	1	512	1.3496984441148967	1.1220622297929526	-0.3627997763398321	2.3218460267126173	0.2276362009503461	0.6835458290328232	-3.717194	2.6559098959608862	1.1407833366070217	0.4623976608187134	123-72-8	Butyraldehyde	CCCC=O	Organic compounds	Organic oxygen compounds	Organooxygen compounds	Carbonyl compounds
1212	-4.569750585066366	-4.0582495	2.7286123580411417	-5.673478609817193	-2.9448662517760518	0.633518388155019	430.3730000000003	1	512	1.0640944324274109	1.5755955274154057	-0.03963359232341654	2.6889787657177253	-0.5115011114945887	0.698204705192314	-4.163843	2.514753672665378	1.4700018834382402	0.4966762828918611	125401-92-5	Bispyribac-sodium	COc1cc(OC)nc(Oc2cccc(Oc3nc(OC)cc(OC)n3)c2C(=O)[O-])n1.[Na+]	Organic compounds	Organic oxygen compounds	Organooxygen compounds	Ethers
1224	-3.190877513591364	-4.2208114	3.6864859153885456	-6.313961593707422	-2.627475678318876	0.7692858865272658	492.3890000000002	1	512	2.50143082861133	1.4714969771520068	-0.6216532515047279	3.0648326638838177	1.029933853443548	0.9396206606026893	-3.7459362	3.013373861425861	1.9463721939731369	0.6121430293844087	1260-17-9	Carminic acid	Cc1c(C(=O)O)c(O)cc2c(O)c3c(c(O)c12)C(=O)C(C1OC(CO)C(O)C(O)C1O)C(=O)C3=O	Organic compounds	Benzenoids	Anthracenes	Anthracenecarboxylic acids and derivatives
1230	-3.096910233894396	-4.213242	4.368899220826692	-6.3362410120670285	-1.9673417912403364	0.7883168092962566	846.9170000000001	1	512	2.8309306165682337	1.714598780706113	-0.4084001616043987	3.9604990592222933	1.1163318200911996	1.1135379436273924	-3.7109947	3.318617881359981	2.2168461234234447	0.6296961196410842	126-13-6	Sucrose acetate isobutanoate	CC(=O)OCC1OC(OC2(COC(=O)C(C)C)OC(COC(C)=O)C(OC(=O)C(C)C)C2OC(=O)C(C)C)C(OC(=O)C(C)C)C(OC(=O)C(C)C)C1OC(=O)C(C)C	Organic compounds	Organic oxygen compounds	Organooxygen compounds	Carbohydrates and carbohydrate conjugates
1255	-3.755438988343651	-3.688801	3.1808325558172585	-5.7311299937874205	-2.550297437970162	0.41812564499484006	210.295	1	512	1.567389958625961	1.6340278903475192	-0.4083010468178085	2.77253150899945	-0.06663793815749397	0.8280826611983093	-3.755851	2.5623565336520553	1.5669779180200845	0.32400799793601653	126-92-1	Sodium ethasulfate	CCCCC(CC)COS(=O)(=O)[O-].[Na+]	Organic compounds	Organic acids and derivatives	Organic sulfuric acids and derivatives	Sulfuric acid esters
1278	-4.691731445736303	-3.979935	2.5233809036253967	-5.379247387706122	-2.855866484080725	0.5263157894736843	218.277	1	512	0.6472765304706499	1.359073057464792	-0.04023941149916899	2.4831414921262276	-0.7117965149349113	0.6425254872862431	-4.0920253	2.5842208773864166	1.2469826927902268	0.4	127-63-9	Diphenylsulfone	O=S(=O)(c1ccccc1)c1ccccc1	Organic compounds	Benzenoids	Benzene and substituted derivatives	Benzenesulfonyl compounds
1281	-3.2679057097736512	-4.64464	2.9674732589546355	-6.055696917375193	-3.0882236584205573	0.5332548804962598	203.17499999999995	1	512	2.0399645586512167	0.6632302955691738	-0.7478266489503247	2.2196466100043106	1.376734259098419	0.7558363279261173	-3.967629	2.73729007366411	1.340241319618304	0.41182630906768836	127-68-4	Sodium 3-nitrobenzenesulfonate	O=[N+]([O-])c1cccc(S(=O)(=O)[O-])c1.[Na+]	Organic compounds	Benzenoids	Benzene and substituted derivatives	Benzenesulfonic acids and derivatives
1293	-4.265198164694968	-4.1749206	2.4113130344172298	-5.4709667229605445	-3.0596536885433148	0.4513188405797101	220.356	1	512	1.077926715571507	1.1682043095209427	-0.12784184269406987	2.28347119172316	-0.09027760576552435	0.6138665441254102	-4.264841	2.3076802405602974	1.0782838089622424	0.3389855072463768	128-37-0	Butylated hydroxytoluene	Cc1cc(C(C)(C)C)c(O)c(C(C)(C)C)c1	Organic compounds	Benzenoids	Benzene and substituted derivatives	Phenylpropanes
1462	-4.388968839777212	-4.21158	3.16583759421251	-6.065661023607364	-2.8998234293948535	0.6592307692307692	296.562	1	512	1.0831466621154675	1.2605356795392357	-0.5935455217146838	2.5722920724978264	-0.1773890401251128	0.8090382878546688	-4.388421	2.9650807118775595	1.0836944501860013	0.5173545966228893	133-07-3	Folpet	O=C1c2ccccc2C(=O)N1SC(Cl)(Cl)Cl	Organic compounds	Organoheterocyclic compounds	Isoindoles and derivatives	Isoindolines
1661	-5.1099422467203945	-4.838035	3.899685725236208	-7.220189096890129	-3.3205033716539214	0.7217443870432273	255.665	1	512	0.29772903137530293	0.5696361579401643	-1.8125178187944317	2.087167906441776	-0.271907140061459	1.002885403855324	-4.877514	3.200923373112395	0.5301573914545763	0.5617443870432274	138261-41-3	Imidacloprid	O=[N+]([O-])NC1=NCCN1Cc1ccc(Cl)nc1	Organic compounds	Organic nitrogen compounds	Organonitrogen compounds	Guanidines
1688	-4.753736606766973	-4.1911964	2.7865497361333835	-5.79821962117749	-3.011669885044107	0.6893618010418494	332.469	1	512	0.7680145503711506	1.330554701891245	-0.27646846403936703	2.5100812720940167	-0.562540165116582	0.7110402960368923	-4.3943763	2.8885540784115618	1.1273748744294478	0.5371576456669624	139340-56-0	Darbufelone mesylate	CC(C)(C)c1cc(C=C2SC(=N)NC2=O)cc(C(C)(C)C)c1O.CS(=O)(=O)O	Organic compounds	Benzenoids	Benzene and substituted derivatives	Phenylpropanes
1729	-3.9577309323151817	-4.1784935	2.7160900776138903	-5.655068206034937	-2.9389781284210463	0.5125586546276202	148.205	1	512	1.2131319233914175	0.9923693486023952	-0.48420535032833734	2.231884727285553	0.22076256744067768	0.6914173986547955	-4.1583085	2.635427301971272	1.0125543369504575	0.3953172753172753	140-67-0	Estragole	C=CCc1ccc(OC)cc1	Organic compounds	Benzenoids	Phenol ethers	Anisoles
1748	-3.936836196591345	-3.8177361	2.527018514028247	-5.172850263440903	-2.645831749412656	0.4250928381962865	128.17099999999996	1	512	1.1709535761367773	1.2900536136727314	-0.06506049071278111	2.461958023315466	-0.11910004775711647	0.6433399202729742	-3.841227	2.5210929940001376	1.2665626987025815	0.32854111405835545	141-32-2	Butyl acrylate	C=CC(=O)OCCCC	Organic compounds	Organic acids and derivatives	Carboxylic acids and derivatives	Acrylic acids and derivatives
1772	-4.099263459905487	-4.1792035	2.7667280401417083	-5.514410574122677	-2.747682533980969	0.7114149650217433	147.243	1	512	1.068771197484823	0.9888311283271249	-0.3463759167323674	2.420352123409341	0.07994005037893714	0.7050160219138151	-3.9751248	3.0068749442207174	1.1929098143393762	0.5647482983550767	141-98-0	Carbamothioic acid, ethyl-, O-(1-methylethyl) ester	CCNC(=S)OC(C)C	Organic compounds	Organosulfur compounds	Thiocarbonyl compounds	Thiocarbamic acid derivatives
1833	-3.9341608508214954	-4.2579837	3.1660699822975267	-6.066643593001397	-2.9005736107038707	0.7203699293482575	246.39399999999995	1	512	1.4574692771894882	1.133646437353912	-0.6750134649904137	2.491056517307113	0.32382283371829956	0.8072929316409636	-4.0668006	2.676547404715633	1.3248295328204767	0.5703699293482576	144020-22-4	Acetic acid, anhydride, reaction products with 1,5,10-trimethyl-1,5,9-cyclododecatriene	CC(=O)C1=C(C)CCC=C(C)CCC=C(C)CC1	Organic compounds	Organic oxygen compounds	Organooxygen compounds	Carbonyl compounds
1862	-4.462990011664206	-4.8524375	4.542840065046496	-8.394155569050394	-3.8513155040038973	0.7018432631625402	406.2260000000001	1	512	1.145777704783133	0.7563302136863527	-2.785387852603055	1.7574522124434417	0.3894474845210967	1.2621527820765548	-5.0370784	4.913685042598796	0.5716893562081129	0.520634929829207	145701-21-9	Diclosulam	CCOc1nc(F)cc2nc(S(=O)(=O)Nc3c(Cl)cccc3Cl)nn12	Organic compounds	Organoheterocyclic compounds	Triazolopyrimidines
1863	-4.9568374629656855	-4.2080784	3.2723829661064685	-6.302453175936266	-3.030070209829798	0.6429821280624927	359.2890000000001	1	512	0.598606458073002	1.3473655433580145	-0.747009254897579	2.5253737112088896	-0.7487590785662714	0.8510934838427522	-4.260928	2.824925580441753	1.2945157708913346	0.4734306574742573	145701-23-1	Florasulam	COc1ncc(F)c2nc(S(=O)(=O)Nc3c(F)cccc3F)nn12	Organic compounds	Benzenoids	Benzene and substituted derivatives	Sulfanilides
1898	-2.714787337618725	-3.8136714	2.942733521831257	-5.2964104632771445	-2.3536769414458876	0.7010023305107088	115.13200000000002	1	512	2.346408711396855	1.2475246945700513	-0.23521441426156442	2.7075191075696927	1.0988840128604012	0.7505695831611718	-3.6719677	3.247155178132081	1.3892282932244853	0.5431075936686035	147-85-3	L-Proline	O=C(O)C1CCCN1	Organic compounds	Organic acids and derivatives	Carboxylic acids and derivatives	Amino acids, peptides, and analogues
2087	-3.013900360088665	-4.400647	2.9418470521989204	-5.975831544393826	-3.033984492194906	0.6890656370656372	241.472	1	512	2.3689664190962176	0.9822196199750861	-0.5929647652089436	2.348882286989977	1.3867468033024481	0.7489641097260414	-3.664781	2.7660908326309555	1.718085695488451	0.5357323037323038	16079-88-2	1-Bromo-3-chloro-5,5-dimethylhydantoin	CC1(C)C(=O)N(Cl)C(=O)N1Br	Organic compounds	Organoheterocyclic compounds	Azolidines	Imidazolidines
2103	-4.7510380964214285	-4.4826875	3.043978831787961	-6.131023229631927	-3.087044397843966	0.7231992087615188	311.41	1	512	0.7422944581018996	1.0106450778400917	-0.6376906751085987	2.4062881566793624	-0.26835062312430935	0.7748890276850486	-4.4077244	3.533506230702448	1.0856081725986266	0.5721788005982535	161326-34-7	Fenamidone	CSC1=NC(C)(c2ccccc2)C(=O)N1Nc1ccccc1	Organic compounds	Organic acids and derivatives	Carboxylic acids and derivatives	Amino acids, peptides, and analogues
2151	-4.129867925040673	-4.1161804	2.2324070591390823	-5.262275211975608	-3.029868152836526	0.1975990675990676	1077.1279999999997	1	512	1.9023993905048153	1.9160868849951915	0.7699921035698801	3.0023991627089623	-0.013687505118798349	0.5690195093355573	-4.1298594	2.0070609886091564	1.90240785727757	0.14426573426573425	16470-24-9	C.I. Fluorescent Brightener 220	O=S(=O)([O-])c1ccc(Nc2nc(Nc3ccc(C=Cc4ccc(Nc5nc(Nc6ccc(S(=O)(=O)[O-])cc6)nc(N(CCO)CCO)n5)cc4S(=O)(=O)[O-])c(S(=O)(=O)[O-])c3)nc(N(CCO)CCO)n2)cc1.[Na+].[Na+].[Na+].[Na+]	Organic compounds	Phenylpropanoids and polyketides	Stilbenes	Sulfonated stilbenes
2165	-4.283647501002279	-4.2467	2.882186595631055	-5.741300220937977	-2.859113625306922	0.6628787878787878	144.494	1	512	0.876202312727022	0.9131499959330351	-0.581450407208676	2.300736188422379	-0.03694769097420281	0.7343801659391646	-4.199097	2.8742915279951085	0.9607526539109743	0.5253787878787879	16672-87-0	Ethephon	O=P(O)(O)CCCl	Organic compounds	Organic acids and derivatives	Organic phosphonic acids and derivatives	Organic phosphonic acids
2180	-5.30468649919512	-5.2403817	3.9804669252090736	-7.091155912345585	-3.1106889871365118	0.6467738610595752	734.0280000000002	1	512	0.5610261274969177	0.6253309157175236	-1.2254432856535475	2.755023639555526	-0.06430478151323538	1.0133971891194835	-4.9125905	3.7611455101304263	0.9531221209262724	0.48486909915481335	168316-95-8	Spinosad	CCC1CCCC(OC2CCC(N(C)C)C(C)O2)C(C)C(=O)C2CC3C4CC(OC5CC(C)C(OC)C(OC)C5OC)CC4CCC3C2CC(=O)O1	Organic compounds	Organic oxygen compounds	Organooxygen compounds	Carbohydrates and carbohydrate conjugates
2222	-4.739458154881583	-4.2480664	4.481047274957684	-7.375726137356689	-2.8946788623990045	0.7686240375714061	359.39700000000005	1	512	0.8161162927136216	1.3075080121779872	-1.8201516897614842	2.6608955851962	-0.49139172955809673	1.2104535580411127	-4.5265803	3.6519108953992525	1.0289941126879727	0.6091645781119466	171866-31-2	CP-283097	Oc1ccc2c(c1)OCC(N1CCC(O)(c3ccc(F)cc3)CC1)C2O	Organic compounds	Organoheterocyclic compounds	Piperidines	Phenylpiperidines
2278	-3.9758374908997247	-4.434738	2.8003985833996494	-5.827494239965534	-3.027095656565885	0.8230128205128204	174.25500000000002	1	512	1.265347757513109	0.8064471025166444	-0.5863089915527007	2.2140895918469488	0.4589006682799628	0.7143168648185518	-4.045576	2.7323658924059213	1.1956091403968387	0.6530128205128205	17766-26-6	Trisodium 2,4,6-trithioxo-1,3,5-triazinane-1,3,5-triide	S=c1[n-]c(=S)[n-]c(=S)[n-]1.[Na+].[Na+].[Na+]	Organic compounds	Organoheterocyclic compounds	Triazines	Triazinethiones
2376	-4.05629308000132	-4.8459888	3.667561938651992	-7.01960774525975	-3.3520458066077574	0.641989703989704	408.735	1	512	1.5551487479624053	0.7654530695787323	-1.4081659172960237	2.2593960213559683	0.7896956704564433	0.9386112968479129	-4.442123	2.9065912475357525	1.1693188949271898	0.49595795795795794	188489-07-8	Flufenpyr-ethyl	CCOC(=O)COc1cc(-n2ncc(C(F)(F)F)c(C)c2=O)c(F)cc1Cl	Organic compounds	Benzenoids	Benzene and substituted derivatives	Phenoxyacetic acid derivatives
2400	-4.8619808311476	-4.931909	2.8644633312131638	-6.4995853864763085	-3.6351220552631447	0.3491695804195804	215.688	1	512	0.4718451522546469	0.40191690096638527	-1.165759403074062	1.6987039281391019	0.06992825317246876	0.7292117790049389	-4.861735	2.9025460790081903	0.4720911091536827	0.26166958041958044	1912-24-9	Atrazine	CCNc1nc(Cl)nc(NC(C)C)n1	Organic compounds	Organoheterocyclic compounds	Triazines	Aminotriazines
2411	-3.4338550171755418	-3.9181137	2.5199437773681996	-5.357698862668133	-2.837755085299934	0.4457478005865102	284.311	1	512	2.019938645704784	1.535679948362524	0.09609480021219255	2.616038577580392	0.484258691320552	0.642542991967535	-3.841251	2.4246860558443126	1.6125427797385348	0.33607038123167154	19224-26-1	1,2-Propanediol, dibenzoate	CC(COC(=O)c1ccccc1)OC(=O)c1ccccc1	Organic compounds	Benzenoids	Benzene and substituted derivatives	Benzoic acids and derivatives
2427	-4.125508493510634	-4.247346	2.9343949548326638	-5.752425615876536	-2.8180306610438723	0.700681917211329	297.358	1	512	1.3477711335658542	1.2259336908960103	-0.27914598880004776	2.655248966032616	0.12183743086680732	0.747975119317906	-4.1276917	2.542707061704075	1.3455878867135909	0.5477407407407408	194098-25-4	CP-409092	CNCc1ccc(NC(=O)c2c[nH]c3c2C(=O)CCC3)cc1	Organic compounds	Benzenoids	Benzene and substituted derivatives	Anilides
2536	-3.967265900284101	-4.2775245	3.0510376918470064	-6.067604820339034	-3.016567128492028	0.6767005659329752	404.48800000000034	1	512	1.6396397415823916	1.3293811664633854	-0.46069917847254177	2.5903385133744647	0.3102585709988581	0.7798594622770988	-4.1004558	2.6575096943001904	1.5064498666974537	0.52568015776971	210826-40-7	CP-456773	CC(C)(O)c1coc(S(=O)(=O)NC(=O)Nc2c3c(cc4c2CCC4)CCC3)c1	Organic compounds	Benzenoids	Indanes
2575	-4.477116867473075	-4.5824127	3.986005770901744	-6.99736526072175	-3.0113594898200065	0.5187524366471735	314.04999999999995	1	512	1.0198819302670166	0.9145860710122038	-1.5003664629816584	2.4856393079200854	0.10529585225348725	1.0235496401707695	-4.4946613	2.7572878414281905	1.002337489100953	0.27875243664717353	21615-47-4	Ammonium perfluorohexanoate	O=C([O-])C(F)(F)C(F)(F)C(F)(F)C(F)(F)C(F)(F)F.[NH4+]	Organic compounds	Organohalogen compounds	Alkyl halides	Alkyl fluorides
2663	-5.674089767582796	-5.1320014	2.844342555274617	-6.2790218837485465	-3.4346793284739294	0.5928673841077934	223.228	1	512	-0.32534109934764155	0.2167472597864412	-0.9302732155133921	1.914069339761225	-0.5420883675888994	0.7286227327931893	-5.4777837	2.777296925739331	-0.12903501430270128	0.4236981896352622	22781-23-3	Bendiocarb	CNC(=O)Oc1cccc2c1OC(C)(C)O2	Organic compounds	Organoheterocyclic compounds	Benzodioxoles
2700	-4.567098354545855	-4.5220566	3.229096778501662	-6.350333615902892	-3.1212368374012303	0.553437691231751	342.4020000000001	1	512	0.9674379382186851	1.012479703253487	-0.8157973231383516	2.4132994553633105	-0.04504177495601169	0.8229065187543834	-4.2587757	2.5394746211567174	1.27576058427915	0.4238306451612903	23564-05-8	Thiophanate-methyl	COC(=O)NC(=S)Nc1ccccc1NC(=S)NC(=O)OC	Organic compounds	Benzenoids	Benzene and substituted derivatives
2748	-2.994469757988896	-4.2020745	3.0798815394295915	-5.989077274855322	-2.90919573542573	0.5499285042361428	307.3090000000001	1	512	2.4931055214119704	1.285500742552861	-0.501501995454455	2.5783795439751365	1.2076047697515824	0.7863175672833767	-3.3768055	2.54705697726169	2.110769730957425	0.4351744058754871	2425-85-6	C.I. Pigment Red 3	Cc1ccc(N=Nc2c(O)ccc3ccccc23)c([N+](=O)[O-])c1	Organic compounds	Benzenoids	Naphthalenes	Naphthols and derivatives
2756	-4.861538981947342	-3.6666756	3.0163679913158923	-5.399468063699173	-2.3831000723832805	0.5708502024291497	227.396	1	512	0.49524383903231456	1.6901072526440322	-0.042685242719516625	2.9736827485963757	-1.1948634143203885	0.7694383481189712	-3.9159946	2.646848819173079	1.4407881758020336	0.45506072874493925	2439-10-3	Dodine	CC(=O)O.CCCCCCCCCCCCN=C(N)N	Organic compounds	Organic nitrogen compounds	Organonitrogen compounds	Guanidines
2806	-5.492511459612715	-4.3456573	4.4627345868729265	-7.519892697654073	-3.057158110781146	0.6935266761905176	240.284	1	512	-0.11178660659098458	1.0350674999244582	-2.139167844632342	2.323566742240585	-1.1468541109799029	1.2180146207134859	-4.4433866	2.7222170955107394	0.9373382893396023	0.5449832291192183	25057-89-0	Bentazone	CC(C)N1C(=O)c2ccccc2NS1(=O)=O	Organic compounds	Benzenoids
2848	-3.3488317026700027	-3.6097813	2.7921835329377083	-5.3102255593106165	-2.518042026372908	0.36638009049773756	140.27	1	512	1.7981330943197447	1.5371835487447822	-0.16326076232086897	2.6289227706168394	0.2609495625887863	0.7176585172923933	-3.5992029	2.548533854925154	1.5477619245792416	0.17407239819004525	25339-53-1	Decene	CC=CCCCCCCC	Organic compounds	Hydrocarbons	Unsaturated hydrocarbons	Unsaturated aliphatic hydrocarbons
2866	-6.718515743310546	-4.1194115	2.9489124446731445	-5.7556426593514995	-2.806730214678355	0.6733333333333335	230.44199999999995	1	512	-1.3559541075094217	1.2431501733413775	-0.3930810235503756	2.555831421122769	-2.599104274804686	0.7508893019248896	-6.689544	3.3500697862282194	-1.32698257420473	0.5215686274509804	2550-40-5	Dicyclohexyl disulfide	C1CCC(SSC2CCCCC2)CC1	Organic compounds	Organosulfur compounds	Organic disulfides	Dialkyldisulfides
2892	-3.4092243435218297	-3.8251386	3.2935166293626126	-5.589488026805934	-2.295971397443321	0.6670320855614973	74.08699999999999	1	512	1.4605176657588377	1.0446034404321727	-0.7197460175252665	2.5737706118373462	0.41591422535634415	0.8384898372112195	-3.8169184	2.7531767476479074	1.0528236183090478	0.514090909090909	2582-30-1	Carbonic acid, compd. with hydrazinecarboximidamide (1:1)	N=C(N)NN.O=C(O)O	Organic compounds	Organic acids and derivatives	Organic carbonic acids and derivatives	Organic carbonic acids
2896	-4.6823394706070784	-4.5803022	4.24764313049819	-7.22387030078929	-2.9762271702911005	0.6975336543700388	81.11800000000001	1	512	0.22677776379254427	0.3288150101570047	-2.3147530663896676	1.9328900641085223	-0.10203723214272298	1.096659340799101	-4.6820607	2.741176833836807	0.22705651275672897	0.5451527019890865	25899-50-7	(2Z)-2-Pentenenitrile	CCC=CC#N	Organic compounds	Organic nitrogen compounds	Organonitrogen compounds	Organic cyanides
2898	-4.878333680694996	-4.6912494	3.5807171317539175	-6.685394945731426	-3.1046778139775086	0.7779321031494945	247.534	1	512	0.515301179133163	0.7023854967483733	-1.2917600859032672	2.2889570458506503	-0.18708431012004478	0.9118642501819256	-4.7152295	2.638909430945681	0.6784053594488227	0.6211753463927377	2593-15-9	Etridiazole	CCOc1nc(C(Cl)(Cl)Cl)ns1	Organic compounds	Organic oxygen compounds	Organooxygen compounds	Ethers
2931	-5.005745104520755	-4.715902	3.9083880659991945	-7.182921880778731	-3.2745338147795366	0.7247535271745799	355.48200000000014	1	512	0.5450725103942927	0.8349157573428556	-1.6321042658636837	2.276283800135511	-0.2898432528667021	1.0125823965271123	-5.0016875	3.1795058391743374	0.5491300985439277	0.5747535271745798	263553-33-9	GW473178E methyl benzene sulphonic acid	CCN(C(=O)c1cc(C)cc(OCC(C)Nc2ccncc2)c1)C(C)C.Cc1ccc(S(=O)(=O)O)cc1	Organic compounds	Benzenoids	Benzene and substituted derivatives	Toluenes
2941	-4.250310486399329	-4.851333	7.770650838955313	-10.84725128051144	-3.0766004415561268	0.683971674257012	621.653	1	512	1.5432375474281366	0.9422149054554845	-5.053703246683975	2.7169475922713384	0.6010226549275757	2.154479094368024	-4.8630934	7.464556021444192	0.9304546583684978	0.5305736160045849	264618-44-2	SSR146977	CN(C)C(=O)NC1(c2ccccc2)CCN(CCCC2(c3ccc(Cl)c(Cl)c3)CCCN(C(=O)c3ccccc3)C2)CC1	Organic compounds	Benzenoids	Benzene and substituted derivatives	Benzoyl derivatives
2966	-3.200471484231337	-3.549673	3.243446425742009	-5.540578436497181	-2.297132010755172	0.3619115731398942	963.563999999999	1	512	2.783409081593298	2.4342074672646885	0.44330212932745455	3.6867485550694634	0.34920159621299884	0.8349102247766436	-3.459471	2.407183765904626	2.5244095620622127	0.2597839135654262	26658-19-5	Sorbitan tristearate	CCCCCCCCCCCCCCCCCC(=O)OCC(OC(=O)CCCCCCCCCCCCCCCCC)C1OCC(O)C1OC(=O)CCCCCCCCCCCCCCCCC	Organic compounds	Organic acids and derivatives	Carboxylic acids and derivatives	Tricarboxylic acids and derivatives
3016	-3.552126526689737	-3.6097813	2.7921835329377083	-5.3102255593106165	-2.518042026372908	0.36638009049773756	126.243	1	512	1.5490807797393353	1.491426058184107	-0.20901825288154413	2.583165280056164	0.05765473856905201	0.7176585172923933	-3.5992029	2.548533854925154	1.5020044340185665	0.17407239819004525	27215-95-8	n-Nonenes	CC=CCCCCCC	Organic compounds	Hydrocarbons	Unsaturated hydrocarbons	Unsaturated aliphatic hydrocarbons
3091	-4.407625731303887	-3.9062436	2.804625021051813	-5.746820295018842	-2.942195273967029	0.6287391331686085	876.8380000000006	1	512	1.5352936314977932	2.0366758123414965	0.19609906778283856	3.0007240888346516	-0.5013821686055229	0.735520404951751	-4.161568	2.4861444380085937	1.7813512007078363	0.49739584958651895	28407-37-6	C.I. Direct Blue 218	Nc1cc(S(=O)(=O)[O-])cc2cc(S(=O)(=O)[O-])c(N=Nc3ccc(-c4ccc(N=Nc5c(S(=O)(=O)[O-])cc6cc(S(=O)(=O)[O-])cc(N)c6c5[O-])c([O-])c4)cc3[O-])c([O-])c12.[Cu+2].[Cu+2].[Na+].[Na+].[Na+].[Na+]	Organic compounds	Benzenoids	Benzene and substituted derivatives	Biphenyls and derivatives
3196	-6.852773530513888	-4.973727	3.9998894515266485	-7.012320224470956	-3.012430772944308	0.7163822458029776	246.29	1	512	-1.4613267517766326	0.41771954013311996	-1.620873445733701	2.3790160057929475	-1.8790463042565637	1.0198052246751304	-6.4003344	4.346413076326559	-1.008887580390666	0.5709277003484321	301-12-2	Oxydemeton-methyl	CCS(=O)CCSP(=O)(OC)OC	Organic compounds	Organosulfur compounds	Sulfoxides
3227	-4.081100328508275	-4.2062387	4.144084251742133	-6.976409526590434	-2.8323252748483005	0.8105182944908972	267.245	1	512	1.345809260048975	1.220670867284661	-1.5494999380331838	2.5945843137089497	0.12513841813479143	1.0947892112185804	-4.0811543	3.4599390013760245	1.3457552269690236	0.6435485975212003	30516-87-1	3'-Azido-3'-deoxythymidine	Cc1cn(C2CC(N=[N+]=[N-])C(CO)O2)c(=O)[nH]c1=O	Organic compounds	Nucleosides, nucleotides, and analogues	Pyrimidine nucleosides	Pyrimidine 2',3'-dideoxyribonucleosides
3257	-7.11335225264896	-6.168217	3.6400369859869954	-7.182214202923358	-3.542177216936363	0.5751149425287356	364.9140000000001	1	512	-1.551161727168355	-0.6060266516539475	-1.6200236774427532	2.020013308544242	-0.9451350704895365	0.9961325471735837	-6.8909674	3.060026811755602	-1.328776862694237	0.4417816091954023	309-00-2	Aldrin	ClC1=C(Cl)C2(Cl)C3C4C=CC(C4)C3C1(Cl)C2(Cl)Cl	Organic compounds	Organohalogen compounds	Vinyl halides	Vinyl chlorides
3294	-3.333448348131579	-3.3761818	2.3604575714585105	-5.179404380476242	-2.818946809017732	0.3095713774427633	717.6100000000001	1	512	2.522440133903564	2.4797066311632485	0.6764841015589003	3.036941673017411	0.04273349276502758	0.6531727550802082	-3.3317478	1.9524173945621763	2.5241407105198923	0.2045518207282913	31775-20-9	Butanamide, 2,2'-[(3,3'-dichloro[1,1'-biphenyl]-4,4'-diyl)bis(2,1-diazenediyl)]bis[N-(4-ethoxyphenyl)-3-oxo-	CCOc1ccc(NC(=O)C(=NNc2ccc(-c3ccc(NN=C(C(C)=O)C(=O)Nc4ccc(OCC)cc4)c(Cl)c3)cc2Cl)C(C)=O)cc1	Organic compounds	Benzenoids	Benzene and substituted derivatives	Biphenyls and derivatives
3362	-4.883557458526092	-4.921364	2.9989879906987746	-6.410880536054549	-3.4118925453557742	0.4945214699151972	249.097	1	512	0.5128110386158284	0.47500466161422455	-1.014512038912628	1.9844759517861466	0.037806372040313896	0.7649427136538641	-4.8836536	2.5265337435069775	0.5127148573029594	0.36408668730650157	330-55-2	Linuron	CON(C)C(=O)Nc1ccc(Cl)c(Cl)c1	Organic compounds	Benzenoids	Benzene and substituted derivatives	N-phenylureas
3366	-3.9398246928600416	-4.1011753	2.6965776476998644	-5.571481541129123	-2.874903893429259	0.34305435011065366	546.7890000000004	1	512	1.7979950762263917	1.636644479771958	0.16633822795731004	2.8629158756571744	0.1613506153674975	0.6864558833513185	-3.967562	2.406577937106566	1.7702578035009604	0.25416546122176475	3319-31-1	Tris(2-ethylhexyl) trimellitate	CCCCC(CC)COC(=O)c1ccc(C(=O)OCC(CC)CCCC)c(C(=O)OCC(CC)CCCC)c1	Organic compounds	Benzenoids	Benzene and substituted derivatives	Benzoic acids and derivatives
3393	-4.798007531347176	-4.8391447	3.3434480869928964	-6.699992457432118	-3.3565443704392215	0.49174638867145803	309.366	1	512	0.6924650507254049	0.6513278698941822	-1.2095198753595369	2.1339282116333593	0.04113717537889805	0.851425022474565	-4.7353377	2.417870599064814	0.7551348300696531	0.3677463886714581	33820-53-0	Isopropalin	CCCN(CCC)c1c([N+](=O)[O-])cc(C(C)C)cc1[N+](=O)[O-]	Organic compounds	Benzenoids	Benzene and substituted derivatives	Aniline and substituted anilines
3394	-6.092813751989335	-5.825627	3.291684339648089	-6.87941620544785	-3.587731865799761	0.5579379737375894	466.4790000000002	1	512	-0.4239816545807791	-0.15679476620715954	-1.2105841080392936	2.0811002316087954	-0.26718690186116145	0.8764009417028544	-6.0934763	2.422674020590695	-0.4246441964852082	0.42635902636916834	3383-96-8	Temephos	COP(=S)(OC)Oc1ccc(Sc2ccc(OP(=S)(OC)OC)cc2)cc1	Organic compounds	Organic acids and derivatives	Organic thiophosphoric acids and derivatives	Thiophosphoric acid esters
3490	-4.454986711747618	-4.2138047	3.1704785501413775	-5.801467913953468	-2.6309893638120907	0.7327092240404933	154.32500000000002	1	512	0.7334495738915292	0.9746315822264023	-0.6130316283143209	2.5574469218270566	-0.24118198991534268	0.8087916212041704	-4.3916965	2.7370454616263116	0.7967398225173145	0.5680033416875523	3570-55-6	2,2'-Sulfanediyldiethanethiol	SCCSCCS	Organic compounds	Organosulfur compounds	Thiols	Alkylthiols
3521	-5.979104800093481	-4.576041	3.067203396353641	-6.31877723003168	-3.2515738336780386	0.7213526853135525	364.345	1	512	-0.4175919861264779	0.9854715838775623	-0.7572644160646769	2.3099389802889645	-1.4030635784748284	0.7818090432819399	-5.5617323	2.9677607650838724	-0.00021946169809279996	0.5713526853135524	365400-11-9	Pyrasulfotole	Cc1[nH]n(C)c(=O)c1C(O)c1ccc(C(F)(F)F)cc1S(C)(=O)=O	Organic compounds	Benzenoids	Benzene and substituted derivatives	Trifluoromethylbenzenes
3536	-3.44417827255398	-3.5184479	2.4036484421940347	-4.893396406941844	-2.489747964747809	0.12857142857142856	422.73800000000034	1	512	2.181893015844125	2.107623416316478	0.7326748814562613	3.136323323650296	0.07426960342258271	0.6129461262813338	-3.5520673	2.390215182772637	2.07400399121954	0.08571428571428572	3687-46-5	9-Octadecenoic acid (9Z)-, decyl ester	CCCCCCCCC=CCCCCCCCC(=O)OCCCCCCCCCC	Organic compounds	Lipids and lipid-like molecules	Fatty Acyls	Fatty acid esters
3593	-4.784063614596959	-4.6584177	2.5323964127684317	-5.872083314181903	-3.339686901413471	0.6037166318641007	292.766	1	512	0.6824570244910096	0.8081029446732511	-0.4055626750939343	2.1268337376744975	-0.12564591287576743	0.6451629628066026	-4.7498784	3.025738381615525	0.7166422343674185	0.46578559738134206	38083-17-9	Climbazole	CC(C)(C)C(=O)C(Oc1ccc(Cl)cc1)n1ccnc1	Organic compounds	Benzenoids	Phenol ethers
3597	-5.899729597570532	-4.3334117	3.137256989693623	-6.057887544477443	-2.92063055478382	0.7156136938745634	128.17600000000002	1	512	-0.7919228831781051	0.7743950080347535	-0.9500808300850153	2.1871761596086077	-1.5663179039975343	0.798697227905665	-5.4159193	2.7950348292565783	-0.30811256552614674	0.5677876069180418	3811-73-2	Sodium (2-pyridylthio)-N-oxide	[Na+].[O-][n+]1ccccc1[S-]	Organic compounds	Organoheterocyclic compounds	Pyridines and derivatives
3619	-3.979240889471497	-4.2149906	2.7497868717300555	-5.733061658680388	-2.983274786950332	0.5415180375180375	212.336	1	512	1.3477827423577524	1.1120330239966842	-0.4060380268511386	2.3437488448789168	0.23574972637322977	0.7001045399302982	-4.1638074	2.5435531180505255	1.163216254804498	0.41424531024531025	38640-62-9	Diisopropylnaphthalene	CC(C)c1cccc2c(C(C)C)cccc12	Organic compounds	Benzenoids	Naphthalenes
3630	-4.835312288588954	-4.1739545	2.6970406928525423	-5.665091518143428	-2.9680508252908857	0.4601320949432404	182.266	1	512	0.4253933740894503	1.0867511818230162	-0.4043858554650241	2.292654837387518	-0.6613578017420298	0.6866959090414175	-4.211436	2.579834962933974	1.0492698843932742	0.34813209494324043	38888-98-1	Diphenylethane	CC(c1ccccc1)c1ccccc1	Organic compounds	Benzenoids	Benzene and substituted derivatives	Diphenylmethanes
3654	-3.493896271676436	-3.990367	2.613250219855298	-5.308058412323957	-2.6948081924686593	0.41348768472906394	266.318	1	512	1.9315042490114314	1.435033581775402	0.11734210836391012	2.730592328219208	0.49647066405354456	0.6665166568400853	-3.8101835	2.372494917329911	1.6152169953430033	0.3031428571428571	39322-78-6	Potassium lauryl phosphate	CCCCCCCCCCCCOP(=O)([O-])[O-].[K+].[K+]	Organic compounds	Organic acids and derivatives	Organic phosphoric acids and derivatives	Phosphate esters
3676	-4.337350140420828	-4.444032	3.8643146328338704	-6.948815821784382	-3.084501188950511	0.6867549134055654	366.5080000000001	1	512	1.2267333182778375	1.120051246705336	-1.3847323630857165	2.479582269748154	0.10668205180939694	1.0090513761796807	-4.4996877	3.3033223750006573	1.0643957798936443	0.5415936230829848	402910-27-4	UK-416244	CSc1ccc(Oc2ccc(S(N)(=O)=O)cc2CN(C)C)cc1C	Organic compounds	Benzenoids	Benzene and substituted derivatives	Diphenylethers
3680	-4.134203203562377	-5.042158	2.975022585653353	-6.281696103227378	-3.306673517574025	0.6594252437458012	281.312	1	512	1.3149850548119473	0.40703014688122374	-0.8325078448530537	2.142514740800299	0.9079549232686777	0.7599532854325917	-4.725157	2.922212340913884	0.724031489284935	0.5217010631644777	40487-42-1	Pendimethalin	CCC(CC)Nc1c([N+](=O)[O-])cc(C)c(C)c1[N+](=O)[O-]	Organic compounds	Benzenoids	Benzene and substituted derivatives	Aniline and substituted anilines
3716	-5.883556832571785	-4.5167646	4.024169051636472	-6.9972619004469125	-2.973092848810441	0.588278524830249	527.196	1	512	-0.16158472610062294	1.205207454304779	-1.2752897939757502	2.7488792576607217	-1.3667921917636798	1.0367688101668617	-4.5831027	4.059906943866608	1.1388693941575387	0.45684995340167756	4151-50-2	N-Ethylperfluorooctanesulfonamide	CCNS(=O)(=O)C(F)(F)C(F)(F)C(F)(F)C(F)(F)C(F)(F)C(F)(F)C(F)(F)C(F)(F)F	Organic compounds	Organohalogen compounds	Alkyl halides	Alkyl fluorides
3793	-3.833707817813917	-4.2822685	2.8136863017050215	-5.877193597877546	-3.0635072961725243	0.6428713804982993	409.4190000000001	1	512	1.7784601753823461	1.3298994580973964	-0.2650256046812826	2.548660697023739	0.44856070635600487	0.7170896114918608	-4.055405	2.463820277796299	1.5567628668940174	0.4994751540832049	4430-18-6	C.I. Acid Violet 43	Cc1ccc(Nc2ccc(O)c3c2C(=O)c2ccccc2C3=O)c(S(=O)(=O)[O-])c1.[Na+]	Organic compounds	Benzenoids	Anthracenes	Anthraquinones
3821	-3.807838755558613	-4.2106805	2.86750443640365	-5.744924239767937	-2.8774198033642873	0.7425047438330171	144.12599999999998	1	512	1.3509035780518632	0.948061837043955	-0.5861819061574611	2.281322530246189	0.4028417292131157	0.7300450581897695	-4.205231	2.8763840946936177	0.953511140858778	0.5925047438330171	4511-42-6	L-Dilactide	CC1OC(=O)C(C)OC1=O	Organic compounds	Organoheterocyclic compounds	Dioxanes	1,4-dioxanes
3828	-3.804574104350734	-4.35917	3.7850629169900842	-6.846639779842107	-3.061576862852023	0.7394412319228927	608.6100000000004	1	512	1.9797649795720713	1.4251691085241156	-1.0623006959193018	2.7227622210707825	0.5545958556712387	0.9931551526624718	-3.9961762	2.85493141311439	1.7881628375610197	0.5821930746747354	4553-89-3	Chocolate Brown HT	O=c1c(CO)cc(=NNc2ccc(S(=O)(=O)[O-])c3ccccc23)c(=O)c1=NNc1ccc(S(=O)(=O)[O-])c2ccccc12.[Na+].[Na+]	Organic compounds	Benzenoids	Naphthalenes	Naphthalene sulfonic acids and derivatives
4074	-4.256254679492932	-4.379613	2.6889849325913247	-5.9657932806070155	-3.276808348015691	0.4060606576106913	391.294	1	512	1.3362485091006449	1.2128902693041221	-0.3732900920134383	2.315694840577886	0.12335824317552468	0.6877575147462905	-4.256394	2.5939102393037294	1.336109278638895	0.30606065761069134	52645-53-1	Permethrin	CC1(C)C(C=C(Cl)Cl)C1C(=O)OCc1cccc(Oc2ccccc2)c1	Organic compounds	Lipids and lipid-like molecules	Fatty Acyls	Fatty acid esters
3958	-3.4406518453948265	-4.15712	3.002353997779051	-5.882219536112298	-2.8798655383332465	0.6488789324083442	154.25299999999996	1	512	1.7475817737984658	1.0311134024244222	-0.6939859169190056	2.3083680808600455	0.7164683824188942	0.7658759935789275	-4.199072	3.3156449762725893	0.9891617470850885	0.4694512694512694	507-70-0	dl-Borneol	CC1(C)C2CCC1(C)C(O)C2	Organic compounds	Lipids and lipid-like molecules	Prenol lipids	Monoterpenoids
4063	-3.8189280426689143	-3.7515244	2.999804152496898	-5.576649508090122	-2.576845355593224	0.7389093362777573	196.224	1	512	1.4738240818333292	1.5412276727305678	-0.2838973835878782	2.7159067689090195	-0.06740359427413889	0.7708856667904892	-3.8187082	2.616665992654693	1.474043938804568	0.5889093362777573	52556-42-0	Sodium 3-(allyloxy)-2-hydroxypropanesulphonate	C=CCOCC(O)CS(=O)(=O)[O-].[Na+]	Organic compounds	Organic acids and derivatives	Organic sulfonic acids and derivatives	Organosulfonic acids and derivatives
4127	-2.7362770861599954	-3.305157	2.842661390041489	-4.802849894290241	-1.9601885042487521	0.4803628636809415	104.149	1	512	2.281378018209541	1.7124981571055504	0.21480521007929534	3.0574666001207844	0.5688798600222555	0.7239546225592505	-3.2693343	2.6008334521072993	1.748320806254813	0.36036286368094145	5343-92-0	1,?2-?Pentanediol	CCCC(O)CO	Organic compounds	Organic oxygen compounds	Organooxygen compounds	Alcohols and polyols
4158	-2.3126939422259767	-3.9163132	3.0125038644072277	-5.647535685384542	-2.6350318209773147	0.5489898989898989	78.542	1	512	2.5824080137599226	0.9787887823176795	-0.7524337293986431	2.2600701350085846	1.603619229160742	0.768475321920011	-3.7617524	2.99754634078318	1.1333495715668918	0.4217171717171717	540-54-5	1-Chloropropane	CCCCl	Organic compounds	Organohalogen compounds	Organochlorides
4175	-3.782476359808603	-3.8171024	4.721923303577276	-7.205057390971848	-2.483134087394572	0.6561128526645768	128.21499999999995	1	512	1.3254624768886232	1.2908364099859944	-2.097118554274622	2.624804749302654	0.0346260724423737	1.2908547117949591	-3.7251372	3.169769640801997	1.3828015924650252	0.5181818181818182	541-85-5	5-Methyl-3-heptanone	CCC(=O)CC(C)CC	Organic compounds	Organic oxygen compounds	Organooxygen compounds	Carbonyl compounds
4245	-6.223372029881371	-5.1751633	2.855999029366566	-6.273885299959908	-3.4178862705933426	0.6140130816360324	380.55400000000014	1	512	-0.6429557387141993	0.40525302225392246	-0.6934690087927371	2.1625300205738287	-1.0482087608384019	0.7355325629995078	-5.7464986	3.029678052108528	-0.16608228614516854	0.4435212783573439	55285-14-8	Carbosulfan	CCCCN(CCCC)SN(C)C(=O)Oc1cccc2c1OC(C)(C)C2	Organic compounds	Organoheterocyclic compounds	Coumarans
4318	-5.787363737988325	-4.5264163	3.0001087386425445	-6.055700174529344	-3.0555914358867993	0.731239596515772	312.29099999999994	1	512	-0.29280426962959216	0.9681431775815057	-0.5611407061706112	2.438968032471933	-1.2609474362610298	0.764898400195709	-4.6574807	5.643827799999132	0.8370787344817567	0.5828524997415784	56425-91-3	Flurprimidol	CC(C)C(O)(c1ccc(OC(F)(F)F)cc1)c1cncnc1	Organic compounds	Benzenoids	Benzene and substituted derivatives	Phenylpropanes
4321	-2.354959652900278	-3.3048918	2.6349224109808222	-4.899454151229768	-2.2645317402489455	0.48434782608695653	105.093	1	512	2.666614136747215	1.7166819718371844	0.12211963841772486	2.7570420493985472	0.9499321718220122	0.676476708826607	-2.9229062	2.856728853606456	2.0986676261844464	0.38	56-45-1	L-Serine	NC(CO)C(=O)O	Organic compounds	Organic acids and derivatives	Carboxylic acids and derivatives	Amino acids, peptides, and analogues
4331	-4.056945352794676	-3.8980772	3.5320330577819004	-6.256622752751732	-2.724589694969832	0.5931798806479114	474.8340000000004	1	512	1.619596455810792	1.7784645489461102	-0.5800809441462643	2.951952113635636	-0.1588681032676984	0.9326759521524826	-4.0576205	3.340269910271203	1.6189212924731164	0.4574655949336256	56706-10-6	3,14-Dioxa-8,9-dithia-4,13-disilahexadecane, 4,4,13,13-tetraethoxy-	CCO[Si](CCCSSCCC[Si](OCC)(OCC)OCC)(OCC)OCC	Organic compounds	Organometallic compounds	Organometalloid compounds	Organosilicon compounds
4336	-2.701089540078348	-3.4785845	2.863234781739723	-5.304665756984112	-2.441430975244389	0.47463636363636363	146.14600000000002	1	512	2.463697393185408	1.6862024239486826	-0.13987882372035604	2.723355958019367	0.7774949878910125	0.7439157789740778	-2.9754014	2.346183706328594	2.1893855163458142	0.36398418972332014	56-85-9	L-Glutamine	NC(=O)CCC(N)C(=O)O	Organic compounds	Organic acids and derivatives	Carboxylic acids and derivatives	Amino acids, peptides, and analogues
4399	-6.404811217514719	-4.80301	7.732301386839902	-10.921492604188256	-3.1891912173483536	0.7762532017520407	320.42999999999995	1	512	-0.8990780477288264	0.7027231665147032	-5.415759434402363	2.3165419524375386	-1.6018012306372773	2.1548148820984148	-6.104611	7.227589162323748	-0.5988777423648777	0.618677444176283	58138-08-2	Tridiphane	Clc1cc(Cl)cc(C2(CC(Cl)(Cl)Cl)CO2)c1	Organic compounds	Benzenoids	Benzene and substituted derivatives	Halobenzenes
4551	-4.818147318554974	-5.374572	2.8112466033505163	-6.127049654428723	-3.315803051078207	0.4411135531135531	182.135	1	512	0.4422460915248905	-0.1141783786831675	-0.8666562443488586	1.9445903590016578	0.5564244816769595	0.7715336688185085	-4.6760087	2.6888433377843786	0.584384724050156	0.3161135531135531	606-20-2	2,6-Dinitrotoluene	Cc1c([N+](=O)[O-])cccc1[N+](=O)[O-]	Organic compounds	Benzenoids	Benzene and substituted derivatives	Toluenes
4578	-4.681775800441622	-4.208898	3.460654613943549	-6.211243344737454	-2.7505887307939054	0.7479185440523202	394.6920000000002	1	512	0.914482523341616	1.3873602787161181	-0.6149850209542158	2.8456695929893328	-0.4728777329672571	0.8833041161484241	-4.359829	2.8276041839169066	1.236429388338373	0.5834024150200621	61260-55-7	1,6-Bis(2,2,6,6-tetramethyl-4-piperidylamino)hexane	CC1(C)CC(NCCCCCCNC2CC(C)(C)NC(C)(C)C2)CC(C)(C)N1	Organic compounds	Organoheterocyclic compounds	Piperidines	Aminopiperidines
4597	-3.2910052239233143	-4.0749493	2.835669680187106	-5.628746983423313	-2.793077303236207	0.6971128909229596	85.10600000000001	1	512	1.6389549551393647	0.8550109222336287	-0.6987868043606339	2.136882875826472	0.7839440406030529	0.7218900554188192	-3.8916597	2.569452478002626	1.0383004656868333	0.44989066870073735	616-45-5	2-Pyrrolidinone	O=C1CCCN1	Organic compounds	Organoheterocyclic compounds	Pyrrolidines	Pyrrolidones
4644	-4.156035847385218	-4.199059	4.522502487178243	-7.417950087413082	-2.8954476002348395	0.7771429568616501	84.082	1	512	0.7686671860183342	0.725644004489432	-2.49324705400953	2.029255433168713	0.04302316216678381	1.2344789429234269	-4.15613	2.543541755196423	0.7685732162439449	0.6181685978872912	61-82-5	Amitrole	Nc1nc[nH]n1	Organic compounds	Organoheterocyclic compounds	Azoles	Triazoles
4698	-6.786886373991411	-3.838188	3.030414522147856	-5.592653672583599	-2.562239150435743	0.5771428571428572	78.042	1	512	-1.8945579833633188	1.0541404651188497	-0.7003252819555066	2.330089240192349	-2.9486984410232715	0.773531137450503	-5.6193476	3.7131685384540822	-0.7270191767906131	0.45054945054945056	62-74-8	Sodium fluoroacetate	O=C([O-])CF.[Na+]	Organic compounds	Organic acids and derivatives	Carboxylic acids and derivatives	Alpha-halocarboxylic acids and derivatives
4742	-5.28742972746885	-4.562205	4.116854966858994	-7.211656187904875	-3.0948012210458815	0.7090234407160415	286.415	1	512	0.16956603144155066	0.894790912766343	-1.7546604289944747	2.3621945378645193	-0.7252248896697777	1.0725274603697996	-4.7974443	3.1134986621084297	0.6595514381771483	0.5497641814567823	63-05-8	4-Androstene-3,17-dione	CC12CCC3C(CC=C4CC(=O)CCC43C)C1CCC2=O	Organic compounds	Lipids and lipid-like molecules	Steroids and steroid derivatives	Androstane steroids
4777	-3.314478594644461	-3.3274958	2.231396024366205	-4.716221876269797	-2.484825851903592	0.2290729625183407	629.5040000000002	1	512	2.4845198994061057	2.471502673076429	1.0827766177807696	3.314172642146975	0.013017218725289936	0.576102539887008	-3.3301952	1.6986193804271625	2.4688033145445663	0.17024943310657598	6358-85-6	C.I. Pigment Yellow 12	CC(=O)C(=NNc1ccc(-c2ccc(NN=C(C(C)=O)C(=O)Nc3ccccc3)c(Cl)c2)cc1Cl)C(=O)Nc1ccccc1	Organic compounds	Benzenoids	Benzene and substituted derivatives	Biphenyls and derivatives
4834	-3.200675724356289	-3.7876391	3.130770508224797	-5.993496557356072	-2.862726049131275	0.4359253545270375	426.4320000000002	1	512	2.4291740628957346	1.842210639950951	-0.3636467701040481	2.7671237381207487	0.5869634167264746	0.8507677904234262	-3.4893663	2.5332886967017982	2.1404834908787738	0.3442586878603709	6448-95-9	C.I. Pigment Red 22	Cc1ccc([N+](=O)[O-])cc1N=Nc1c(O)c(C(=O)Nc2ccccc2)cc2ccccc12	Organic compounds	Benzenoids	Naphthalenes	Naphthalenecarboxylic acids and derivatives
5045	-3.996738227232188	-4.504711	2.8338134322343147	-5.871647874037026	-3.0378344418027114	0.6116716408330927	323.314	1	512	1.5128862834143368	1.004913381444869	-0.3620233633905014	2.4717900688438132	0.507972923890859	0.722099586666285	-4.3565645	2.5775216933461067	1.1530599902291665	0.4840120663650075	66332-96-5	Flutolanil	CC(C)Oc1cccc(NC(=O)c2ccccc2C(F)(F)F)c1	Organic compounds	Benzenoids	Benzene and substituted derivatives	Anilides
5303	-4.2838616094479045	-3.929816	2.3390850251196516	-5.196896142344043	-2.8578111172243914	0.33043131477342	290.44699999999995	1	512	1.1792052856002722	1.53325089874396	0.26617075270413365	2.6052557778237855	-0.35404560183376876	0.5954474467998933	-3.9683766	2.384396842626038	1.4946902534233903	0.25475563909774435	68411-27-8	Benzoic acid, C12-15-alkyl esters	CCCCCCCCCCCCOC(=O)c1ccccc1	Organic compounds	Benzenoids	Benzene and substituted derivatives	Benzoic acids and derivatives
5405	-3.2904848224899537	-3.550989	2.524917733099677	-5.085908567132076	-2.5609908340323995	0.0	126.243	1	512	1.8107224839391187	1.5502183782720025	0.015298739296995977	2.540216472396673	0.2605040900924438	0.6487519415063829	-3.6093063	2.544108873791123	1.4919009788465383	0.0	68526-55-6	Alkenes, C8-10, C9-rich	C=CCCCCCCC	Organic compounds	Hydrocarbons	Unsaturated hydrocarbons	Unsaturated aliphatic hydrocarbons
5553	-4.561800948691671	-4.778803	3.640040989350915	-6.828233531629108	-3.188192542278193	0.5172413793103449	452.5310000000001	1	512	1.093847386601578	0.8768454862727412	-1.172585196335859	2.467455793015056	0.2170019230124307	0.9273663835383796	-4.6137304	3.268320059533966	1.0419179013901236	0.4	68937-41-7	Triphenyl phosphates isopropylated	CC(C)c1ccc(OP(=O)(Oc2ccc(C(C)C)cc2)Oc2ccc(C(C)C)cc2)cc1	Organic compounds	Organic acids and derivatives	Organic phosphoric acids and derivatives	Phosphate esters
5605	-6.575709711332941	-4.585146	3.016255992718728	-6.121178088575451	-3.1049220958567236	0.7678821879382889	230.404	1	512	-1.2132196968124602	0.7773440546742866	-0.7586880740549709	2.257567918663757	-1.990563761015558	0.769042122395735	-6.125304	3.1205414496792163	-0.7628141919342256	0.6078821879382889	6911-51-9	2-Thienyl disulfide	c1csc(SSc2cccs2)c1	Organic compounds	Organoheterocyclic compounds	Heteroaromatic compounds
5677	-3.723992828448255	-4.100928	2.783770859637739	-5.64404570187096	-2.860274842233221	0.6070429252782195	310.39300000000003	1	512	1.767919090015303	1.3909841078268963	-0.1521337834074019	2.6316370762303367	0.3769350012941768	0.7088214269070249	-4.0137286	2.517665721111797	1.4781833014197965	0.4820429252782194	70356-09-1	1-(4-tert-Butylphenyl)-3-(4-methoxyphenyl)propane-1,3-dione	COc1ccc(C(=O)CC(=O)c2ccc(C(C)(C)C)cc2)cc1	Organic compounds	Phenylpropanoids and polyketides	Linear 1,3-diarylpropanoids	Chalcones and dihydrochalcones
5740	-3.6851513547137857	-3.5382273	2.782696363403808	-5.78833855244631	-3.0056421890425016	0.3987522336818111	925.826	1	512	2.281378018209541	2.428302038009414	0.1781908204770173	2.9608871838808253	-0.14692403499637852	0.778942336102729	-3.4910076	1.757709056993459	2.4755218037659774	0.3086113886113886	71566-54-6	Benzoic acid, 3,3'-[(2,5-dichloro-1,4-phenylene)bis[iminocarbonyl(2-hydroxy-3,1-naphthalenediyl)-2,1-diazenediyl]]bis[4-methyl-, 1,1'-bis(1-methylethyl) ester	Cc1ccc(C(=O)OC(C)C)cc1N=Nc1c(O)c(C(=O)Nc2cc(Cl)c(NC(=O)c3cc4ccccc4c(N=Nc4cc(C(=O)OC(C)C)ccc4C)c3O)cc2Cl)cc2ccccc12	Organic compounds	Benzenoids	Naphthalenes	Naphthalenecarboxylic acids and derivatives
5746	-4.597647377502787	-3.9132302	3.22344912595893	-5.934689204677896	-2.7112400787189657	0.29333333333333333	326.6330000000001	1	512	0.9164126822423386	1.6008298549293056	-0.4206291449327703	2.80281998102616	-0.6844171967624302	0.833743172638564	-4.383705	2.96358738492822	1.1303549034715032	0.21333333333333332	7173-51-5	Didecyldimethylammonium chloride	CCCCCCCCCC[N+](C)(C)CCCCCCCCCC.[Cl-]	Organic compounds	Organic nitrogen compounds	Organonitrogen compounds	Quaternary ammonium salts
5818	-4.697131435724747	-4.5076947	2.9767647303958045	-6.060744029874615	-3.083979299478811	0.6862087912087913	347.26400000000007	1	512	0.843528327684718	1.0329650342867485	-0.5200842664651508	2.4566804639306534	-0.18943671450282284	0.7583258415098794	-4.6569996	2.68084663694678	0.883660182748905	0.5426190476190477	731-27-1	Tolylfluanid	Cc1ccc(N(SC(F)(Cl)Cl)S(=O)(=O)N(C)C)cc1	Organic compounds	Benzenoids	Benzene and substituted derivatives	Sulfanilides
5822	-5.889095580583061	-5.802744	4.147737528995291	-7.733883108344501	-3.5861455793492096	0.6625730994152047	317.32800000000003	1	512	-0.38758718604650916	-0.3012355156849469	-2.2323747138079493	1.9153628151873423	-0.08635166883989687	1.0560019578187712	-5.8890123	2.758944873305926	-0.3875039504817609	0.47426858098368224	732-11-6	Phosmet	COP(=S)(OC)SCN1C(=O)c2ccccc2C1=O	Organic compounds	Organoheterocyclic compounds	Isoindoles and derivatives	Isoindolines
5832	-2.417500268188019	-3.058423	2.868665496305031	-4.847025503319959	-1.9783600070149283	0.41013878296108264	388.5450000000001	1	512	3.171941056415901	2.531018273989578	0.7424158212839609	3.611081317588992	0.6409227741093444	0.7409473201697018	-2.8112068	2.1751129917594905	2.77823450821561	0.308097966634552	73398-61-5	Glycerides, mixed decanoyl and octanoyl	CCCCCCC(CCCCCCCCCC(=O)[O-])C(=O)OCC(O)CO	Organic compounds	Lipids and lipid-like molecules	Fatty Acyls	Fatty acids and conjugates
5954	-3.576902535694573	-3.9444098	3.284629225218515	-5.868124397875773	-2.583495172657258	0.8294117647058824	62.137	1	512	1.216447745813744	0.8489404332217791	-1.074774116367456	2.2098551088510594	0.3675073115649483	0.8393988437976462	-4.057026	3.035947096810557	0.7363243563525038	0.6627450980392158	75-18-3	Dimethyl sulfide	CSC	Organic compounds	Organosulfur compounds	Thioethers	Dialkylthioethers
5961	-3.751689984544424	-4.175077	3.440034760756951	-6.176235590742994	-2.736200829986043	0.76015664160401	117.148	1	512	1.3170448939935235	0.8936579070748132	-1.1075007122050466	2.3325340485519046	0.42338697697290995	0.878488817618651	-3.9430542	3.0136763476926167	1.1256806765904923	0.60015664160401	7529-22-8	4-Methylmorpholine 4-oxide	C[N+]1([O-])CCOCC1	Organic compounds	Organoheterocyclic compounds	Oxazinanes	Morpholines
5965	-4.044464352365275	-4.0759077	2.9632556171472118	-5.483537801912879	-2.5202821847656676	0.5278805989332305	222.32799999999995	1	512	1.302529808848021	1.2710864423339936	-0.1365436406995831	2.8267119764476285	0.03144335484908023	0.7547420588885261	-4.0779266	2.956331136782057	1.269067539254847	0.3603999603999604	7534-94-3	Isobornyl methacrylate	C=C(C)C(=O)OC1CC2CCC1(C)C2(C)C	Organic compounds	Lipids and lipid-like molecules	Prenol lipids	Monoterpenoids
6005	-4.417586753130705	-4.1990647	3.4092702798928127	-6.379515451227053	-2.97024517133424	0.6072519180215222	348.382	1	512	1.1244689549080755	1.3429909821904988	-0.8374597431882717	2.571810536704541	-0.21852202153280498	0.8865111527208074	-4.2744627	2.833856444783168	1.2675930195153098	0.4453480475382003	75980-60-8	Diphenyl(2,4,6-trimethylbenzoyl)phosphine oxide	Cc1cc(C)c(C(=O)P(=O)(c2ccccc2)c2ccccc2)c(C)c1	Organic compounds	Benzenoids	Benzene and substituted derivatives	Benzoic acids and derivatives
6057	-5.001627366166541	-4.652268	4.149253366308876	-7.370895905343881	-3.221642539035004	0.6117534407771023	301.296	1	512	0.4773659998597573	0.8267254316576603	-1.8919025393175828	2.2573508269912943	-0.349359433274695	1.0875128295631464	-4.8389587	2.5571402687939937	0.6400346142977216	0.48388458831808584	76674-21-0	Flutriafol	OC(Cn1cncn1)(c1ccc(F)cc1)c1ccccc1F	Organic compounds	Benzenoids	Benzene and substituted derivatives	Diphenylmethanes
6224	-4.010022388206134	-3.6775439	3.101567138979684	-5.503644480744065	-2.4020773417643815	0.5742084942084942	402.4840000000003	1	512	1.5947262322745854	1.9272047500135456	0.10110413973665415	3.202671278716338	-0.33247850965083625	0.7931000886746223	-3.7556808	2.7082966625610028	1.8490678293228635	0.45528957528957525	77-90-7	Acetyl tributyl citrate	CCCCOC(=O)CC(CC(=O)OCCCC)(OC(C)=O)C(=O)OCCCC	Organic compounds	Organic acids and derivatives	Carboxylic acids and derivatives	Tetracarboxylic acids and derivatives
6263	-4.749134071662136	-4.522995	3.1972772557955684	-6.464408169204963	-3.267130913409394	0.7617953579965138	352.88699999999994	1	512	0.7985015880232599	1.024640655916151	-0.9167725095195663	2.280504746276002	-0.2261390765449489	0.8213377263544125	-4.733649	2.535318306129031	0.8139868924507611	0.6052392964046682	78587-05-0	Hexythiazox	CC1C(c2ccc(Cl)cc2)SC(=O)N1C(=O)NC1CCCCC1	Organic compounds	Benzenoids	Benzene and substituted derivatives	Halobenzenes
6264	-3.412977004284864	-4.177594	3.0913480909086966	-6.067442255258672	-2.976094164349975	0.7908178113358502	138.21	1	512	1.727562462687478	0.9629452591067036	-0.9269027882863297	2.164445302622367	0.7646171805906241	0.7951232271679608	-3.9758718	2.6034094502717053	1.164667652815296	0.6299482461184589	78-59-1	Isophorone	CC1=CC(=O)CC(C)(C)C1	Organic compounds	Organic oxygen compounds	Organooxygen compounds	Carbonyl compounds
6298	-3.136855630817407	-3.7471733	2.7125892412524952	-5.1815117615062105	-2.4689225202537153	0.541880341880342	76.051	1	512	1.7442492981781403	1.1339316088691043	-0.3004068325106633	2.412182408741832	0.610317678508765	0.6907651067010818	-3.7790504	2.6151294910129366	1.1020545969179394	0.43076923076923074	79-14-1	Glycolic acid	O=C(O)CO	Organic compounds	Organic acids and derivatives	Hydroxy acids and derivatives	Alpha hydroxy acids and derivatives
6299	-4.117378939318463	-3.8260608	3.1433038970065237	-5.593561888403563	-2.4502579913970397	0.5964535464535464	73.095	1	512	0.7465087311185123	1.0378269118097314	-0.7296742179665875	2.413629679039936	-0.29131816737632477	0.8007666873722491	-3.8546448	2.8738101152863376	1.0092428843592023	0.43235098235098235	79-16-3	N-Methylacetamide	CNC(C)=O	Organic compounds	Organic acids and derivatives	Carboxylic acids and derivatives	Carboxylic acid derivatives
6306	-2.863752633694614	-3.6639066	2.993055561765623	-5.372593165518353	-2.37953760375273	0.4887120232708468	88.10599999999998	1	512	2.0812528510870516	1.2810989094088772	-0.4275876807366875	2.5654678810289355	0.8001539405546536	0.7631423852091053	-3.6964774	2.8436093183588027	1.2485280745716603	0.3762120232708468	79-31-2	2-Methylpropanoic acid	CC(C)C(=O)O	Organic compounds	Organic acids and derivatives	Carboxylic acids and derivatives	Carboxylic acids
6407	-3.446231131100137	-4.023612	2.5119628342339437	-5.385078246478604	-2.87311541224466	0.5244623655913978	468.5550000000003	1	512	2.224529445542109	1.6471485631806069	0.285682330163642	2.797645164397586	0.5773808912997653	0.6394551011500818	-3.9571588	2.6725010577314463	1.713601761876539	0.4083333333333333	80584-91-4	6,6',6''-(1,3,5-Triazine-2,4,6-triyltriazanediyl)trihexanoic acid	O=C(O)CCCCCNc1nc(NCCCCCC(=O)O)nc(NCCCCCC(=O)O)n1	Organic compounds	Organic acids and derivatives	Carboxylic acids and derivatives	Tricarboxylic acids and derivatives
6422	-3.496893614204086	-3.8739972	4.268758326440784	-6.816065207772987	-2.547306881332203	0.7323060996974041	205.254	1	512	1.8153980152219864	1.4382943978108687	-1.5037735783469148	2.764984748093869	0.377103597252213	1.144672452596373	-3.6345012	2.695823170333846	1.6777904122769693	0.5823060996974041	81-13-0	Dexpanthenol	CC(C)(CO)C(O)C(=O)NCCCO	Organic compounds	Lipids and lipid-like molecules	Fatty Acyls	Fatty amides
6428	-3.7811281464915703	-3.8555865	2.8404586587846037	-5.597542590200529	-2.7570839314159254	0.6084242424242424	311.34100000000007	1	512	1.7121081695050466	1.6376498026978776	-0.10430627420391217	2.7361523845806914	0.07445838228650592	0.7310425446591132	-3.8546948	2.4579479400414543	1.638541466338437	0.4566204906204906	81335-37-7	Imazaquin	CC(C)C1(C)N=C(c2nc3ccccc3cc2C(=O)O)NC1=O	Organic compounds	Organoheterocyclic compounds	Quinolines and derivatives	Quinoline carboxylic acids
6430	-3.472019132892741	-3.675138	3.141846203593278	-5.657686401894781	-2.5158401983015026	0.5296188380415457	289.33500000000004	1	512	1.9893818392532079	1.786262978347448	-0.19628542974883204	2.945560773844446	0.2031188637808432	0.8139204222171748	-3.8200812	2.885050000729264	1.6413197225930372	0.346515939709217	81335-77-5	Imazethapyr	CCc1cnc(C2=NC(=O)C(C)(C(C)C)N2)c(C(=O)O)c1	Organic compounds	Organic acids and derivatives	Carboxylic acids and derivatives	Amino acids, peptides, and analogues
6661	-3.986297459882573	-3.9155726	2.6029738860481197	-5.387524667392213	-2.784550781344093	0.6646612517916866	154.16499999999996	1	512	1.201688327371957	1.2724131508486258	-0.19953888013768278	2.403435005910437	-0.0707248166025436	0.6633000671672152	-3.9054348	2.648312456184422	1.2825509170201463	0.5122802994107343	85-42-7	Hexahydrophthalic anhydride	Oc1oc(O)c2c1CCCC2	Organic compounds	Organoheterocyclic compounds	Isobenzofurans
6702	-3.9177394559970886	-3.651157	2.7833726874904583	-5.341881925691165	-2.558509238200707	0.5648351648351648	271.40099999999995	1	512	1.5158719875244253	1.7824545371261933	0.09172951783034874	2.875102205320807	-0.2665825536838562	0.7150594701896826	-3.6946945	3.069886804655114	1.738916935539318	0.45054945054945056	85702-79-0	6-[(1-Hydroxy-2,4-dimethylheptylidene)amino]hexanoic acid--2,2',2''-nitrilotri(ethan-1-ol) (1/1)	CCCC(C)CC(C)C(=O)NCCCCCC(=O)O.OCCN(CCO)CCO	Organic compounds	Lipids and lipid-like molecules	Fatty Acyls	Fatty acids and conjugates
6744	-5.999774080079101	-5.772185	3.269895227319474	-6.856615912234234	-3.5867206849147597	0.6863589743589744	317.33200000000005	1	512	-0.4982602111848533	-0.2706709862987855	-1.3551020433399859	1.914793183979488	-0.22758923129370068	0.8637867815038531	-5.888155	2.982717615631235	-0.38664112443880105	0.4907943262411347	86-50-0	Azinphos-methyl	COP(=S)(OC)SCn1nnc2ccccc2c1=O	Organic compounds	Organoheterocyclic compounds	Benzo-1,2,3-triazines	Benzotriazine organothiophosphates
6784	-4.60461083425488	-4.686607	3.8430929979046096	-7.212064294329942	-3.368971296425332	0.6916861204762803	331.366	1	512	0.9156971110779958	0.8337010447751876	-1.6917563489970655	2.151336648907544	0.08199604974780517	1.0083594657216317	-4.6040506	2.4942528182800525	0.9162573223390834	0.5362982821169441	874967-67-6	Sedaxane	Cn1cc(C(=O)Nc2ccccc2C2CC2C2CC2)c(C(F)F)n1	Organic compounds	Benzenoids	Benzene and substituted derivatives	Anilides
6787	-3.784012595437402	-4.735015	5.310542856726989	-8.735526656380317	-3.4249837996533286	0.49505582137161086	141.60099999999997	1	512	1.3670537249569439	0.41605142422287283	-3.5844603359859715	1.7260825207410175	0.9510023200289064	1.4654370871216447	-4.4157495	3.842064081825273	0.7353167856894288	0.3768740031897927	87-60-5	3-Chloro-2-methylaniline	Cc1c(N)cccc1Cl	Organic compounds	Benzenoids	Benzene and substituted derivatives	Toluenes
6798	-4.46025851118972	-4.4158673	3.6639081675402205	-6.712901307549735	-3.048993140009514	0.7670586667293866	274.40400000000005	1	512	0.9781319266222025	1.0225231092789238	-1.2745108697378116	2.3893972978024087	-0.04439118254592156	0.9476023032215892	-4.461909	3.5046963747375424	0.9764816215423187	0.6101959216313475	87818-31-3	Cinmethylin	Cc1ccccc1COC1CC2(C(C)C)CCC1(C)O2	Organic compounds	Lipids and lipid-like molecules	Prenol lipids	Monoterpenoids
6834	-4.45834957506473	-3.9801903	2.231799291408167	-5.211546403999213	-2.979747112591046	0.5097407407407407	164.24799999999996	1	512	0.7571505149220223	1.2353098077805356	0.003953685987539404	2.2357529773957063	-0.4781592979651208	0.568216590316219	-4.1254973	2.2940118017234146	1.0900027644760406	0.395074074074074	88-60-8	2-Tert-Butyl-5-methylphenol	Cc1ccc(C(C)(C)C)c(O)c1	Organic compounds	Benzenoids	Benzene and substituted derivatives	Phenylpropanes
6839	-4.675649415949748	-5.3592057	2.789202619182989	-6.1178440247069625	-3.3286414055239737	0.4133699633699634	137.138	1	512	0.46150839554027956	-0.22204792967449732	-0.9806862132169347	1.8085164059660541	0.6835563068590895	0.7646083621763281	-4.674592	2.8623876582599506	0.46256579084624144	0.3032051282051282	88-72-2	2-Nitrotoluene	Cc1ccccc1[N+](=O)[O-]	Organic compounds	Benzenoids	Benzene and substituted derivatives	Nitrobenzenes
6847	-2.8106563547447228	-3.8101344	2.4478259391290282	-5.181323667483341	-2.733497728354313	0.3071111111111111	166.13199999999998	1	512	2.4097969386632556	1.4103188734420966	0.039129625924636854	2.486955565053665	0.9994780561134315	0.6234909833596829	-3.8762083	2.482904684900299	1.3442449914886758	0.2	88-99-3	Phthalic acid	O=C(O)c1ccccc1C(=O)O	Organic compounds	Benzenoids	Benzene and substituted derivatives	Benzoic acids and derivatives
7048	-4.836079607352395	-4.874479	5.073338627549349	-8.152578991527443	-3.079240363978094	0.8033755161230408	593.6730000000002	1	512	0.9374676904912099	0.8990684679550801	-2.3790316936838387	2.694306933865511	0.038399209633689146	1.3233883414271344	-4.8163447	4.518646915969277	0.9572025744694548	0.6384992784992785	915972-17-7	Afidopyropen	CC1(COC(=O)C2CC2)C(OC(=O)C2CC2)CCC2(C)C1CC(O)C1(C)Oc3cc(-c4cccnc4)oc(=O)c3C(O)C21	Organic compounds	Lipids and lipid-like molecules	Steroids and steroid derivatives	Steroid lactones
7129	-4.605596205104512	-4.0072083	2.975189766395688	-5.7565542751196945	-2.7813645087240064	0.7847449892337519	220.268	1	512	0.7373552033814166	1.3357430555381389	-0.4136028666337658	2.5615868997619224	-0.5983878577839556	0.7606626207529517	-4.1611414	3.2960243415192845	1.1818100342759057	0.621345137053412	92077-08-2	3-[3-(Prop-2-en-1-yl)hexa-2,5-dien-1-yl]oxolane-2,5-dione	C=CCC(=CCc1cc(O)oc1O)CC=C	Organic compounds	Organoheterocyclic compounds	Heteroaromatic compounds
7169	-3.8623622936744826	-4.5294943	3.8543200340289485	-7.03328992035802	-3.1789698863290714	0.7314680625617557	403.90600000000006	1	512	1.7439180109625447	1.0767860225427028	-1.4270096157209926	2.4273104183079557	0.6671319919090135	1.0071802882375207	-3.9545076	2.7878791327709393	1.6517727229238477	0.5845930625617557	929601-09-2	SR58611	CCOC(=O)COc1ccc2c(c1)CC(NCC(O)c1cccc(Cl)c1)CC2.Cl	Organic compounds	Benzenoids	Benzene and substituted derivatives	Phenoxyacetic acid derivatives
7202	-5.169257124835166	-3.8573842	2.4359247226406415	-5.207059899568343	-2.771135176927701	0.36487703118137904	136.14999999999998	1	512	-0.03523947915918289	1.276633420134596	-0.07304225389235929	2.3628824687482823	-1.3118729199706642	0.6202435853585001	-3.8873303	2.54123781049509	1.2466873432202048	0.27598814229249014	93-58-3	Methyl benzoate	COC(=O)c1ccccc1	Organic compounds	Benzenoids	Benzene and substituted derivatives	Benzoic acids and derivatives
7347	-3.585260654878305	-4.650584	6.993171462313434	-10.311695903154442	-3.3185244408410077	0.5253623188405797	141.60099999999997	1	512	1.5658056655160413	0.5004820827887948	-5.160629582760096	1.8325418795533384	1.0653235660079257	1.9579648607579112	-4.278312	2.4156289470136936	0.8727541286495525	0.3426877470355731	95-69-2	4-Chloro-2-methylaniline	Cc1cc(Cl)ccc1N	Organic compounds	Benzenoids	Benzene and substituted derivatives	Toluenes
7348	-5.18187760523738	-4.652363	2.496251415295403	-5.7605090040400935	-3.2642575887446905	0.3571428571428571	122.171	1	512	-0.09490947653750449	0.43460529707652296	-0.6735408753402177	1.8227105399551853	-0.5295147817510522	0.6356656583221625	-4.330476	2.698761060603217	0.7564923074725909	0.2393374741200828	95-70-5	2-Methyl-1,4-benzenediamine	Cc1cc(N)ccc1N	Organic compounds	Benzenoids	Benzene and substituted derivatives	Toluenes
7359	-3.7571606845563927	-4.677579	7.303948648715336	-10.62822082608901	-3.3242721773736736	0.5466696152145069	142.58899999999997	1	512	1.3969253386904092	0.4765070879854312	-5.474134802842207	1.8298138458731283	0.920418241530033	2.0477026835358387	-4.6164007	2.817253086502731	0.537685309527051	0.39084073820915927	95-83-0	4-Chloro-1,2-diaminobenzene	Nc1ccc(Cl)cc1N	Organic compounds	Benzenoids	Benzene and substituted derivatives	Aniline and substituted anilines
7390	-4.106133732055485	-3.6840749	2.8872302697935495	-5.284932944078947	-2.3977026742853975	0.68989898989899	87.12199999999999	1	512	0.8339941046072231	1.256052943178043	-0.3448051074162385	2.542425162377311	-0.4220588533628584	0.7351694204628817	-3.7809894	2.666193700577105	1.1591384264266449	0.5432323232323233	96-29-7	2-Butanone oxime	CCC(C)=NO	Organic compounds	Organic nitrogen compounds	Organonitrogen compounds	Oximes
7391	-3.706052548403708	-3.7741275	3.1555430696160607	-5.522705842720501	-2.36716277310444	0.6801282051282052	88.11	1	512	1.2389726528387548	1.1708977063548982	-0.577680641478038	2.577862428138023	0.06807493496421202	0.8034773529122221	-3.822843	3.162132667978225	1.122182125949392	0.49647435897435893	96-31-1	N,N'-Dimethylurea	CNC(=O)NC	Organic compounds	Organic acids and derivatives	Organic carbonic acids and derivatives	Ureas
7445	-5.135081366973946	-4.9090524	2.552338668615772	-5.737214834813827	-3.184876166198055	0.629976878762045	208.377	1	512	0.18376841423545934	0.40979740491009115	-0.41836505360442156	2.1339736150113504	-0.22602899499518614	0.677466024180178	-4.8681583	2.6375496174364756	0.4506914535402955	0.47345513963161023	97-74-5	Tetramethylthiuram monosulfide	CN(C)C(=S)SC(=S)N(C)C	Organic compounds	Organosulfur compounds	Sulfenyl compounds
7456	-6.0268414540329545	-4.5634465	3.6837870513759308	-6.865028829600723	-3.181241778224792	0.7961223560805439	401.422	1	512	-0.42324028364735794	1.0401546448849492	-1.2614276592151263	2.4223593921608044	-1.4633949322739213	0.9519503252219508	-5.6410093	3.4543327918558204	-0.03740815500565529	0.582078410311493	97886-45-8	Dithiopyr	CSC(=O)c1c(C(F)F)nc(C(F)(F)F)c(C(=O)SC)c1CC(C)C	Organic compounds	Organoheterocyclic compounds	Pyridines and derivatives	Pyridinecarboxylic acids and derivatives
7520	-4.488802272812833	-4.8813066	3.2719785819192477	-6.611143373018835	-3.339164791099587	0.5442615813305468	207.016	1	512	0.8272016400024178	0.4346972689589085	-1.2951394602035835	1.9768391217156642	0.39250437544156114	0.8332178701997587	-4.710277	2.939672216328622	0.605726822269757	0.42702020202020197	99-30-9	Dicloran	Nc1c(Cl)cc([N+](=O)[O-])cc1Cl	Organic compounds	Benzenoids	Benzene and substituted derivatives	Nitrobenzenes
7529	-4.467948533884874	-4.71462	2.8957376291648025	-6.026777623600935	-3.131039994436133	0.43711206896551724	152.15300000000002	1	512	0.7143319858760302	0.467660387087944	-0.8444971038400314	2.051240525324771	0.24667157948792884	0.7371686235680082	-4.3828187	2.604427156988898	0.7994618177034382	0.33711206896551726	99-55-8	2-Methyl-5-nitroaniline	Cc1ccc([N+](=O)[O-])cc1N	Organic compounds	Benzenoids	Benzene and substituted derivatives	Nitrobenzenes
8101	-3.503081579030188	-4.199672	3.0805658247710186	-6.056642498733422	-2.976076673962403	0.6549015653851781	214.15700000000004	1	512	1.827650695414231	1.1310600466180079	-0.7259102242890025	2.3546556004820163	0.696590643107263	0.7903691992657866	-4.2224307	2.8345457093606012	1.108301569340751	0.5064442151129457	NOCAS_3-(hydroxyphenylphosphinyl)propanoic ac	3-(hydroxyphenylphosphinyl)propanoic acid	O=C(O)CCP(=O)(O)c1ccccc1	Organic compounds	Benzenoids	Benzene and substituted derivatives
8236	-5.70436514022497	-4.1990857	3.460497342088991	-6.11937373304438	-2.658876390955389	0.7940685162293925	343.43500000000006	1	512	-0.1685205875121963	1.3367588375148258	-0.5835291803316062	2.876968161757385	-1.505279427792109	0.8811579125590446	-4.9431543	3.0954447459997545	0.5926902017441888	0.6320431997736963	NOCAS_47267	CP-642931	Cc1nc(C)nc(N2CC(C)N(c3ccnc(C(C)O)n3)C(C)C2)n1	Organic compounds	Organoheterocyclic compounds	Diazinanes	Piperazines
8314	-4.522160898756833	-5.0373435	7.397894734450058	-10.952372649530385	-3.5544779150803274	0.640820656669184	300.16	1	512	0.9551919179421375	0.4400093339463338	-5.475019832831415	1.922874901618643	0.5151826032878448	2.0659774972064615	-4.6154885	7.351257499388709	0.8618642832152579	0.49734239579961875	NOCAS_57882	CP-939689	CC(N)c1cc(F)ccc1Oc1ccc(Cl)c(Cl)c1	Organic compounds	Benzenoids	Benzene and substituted derivatives	Diphenylethers
8316	-5.218556225109184	-4.456159	3.0388105302546293	-6.126303425551607	-3.087492895296978	0.7396417442348143	481.51800000000014	1	512	0.4640563013556479	1.2264534158995457	-0.4436908990867753	2.595119631167854	-0.7623971102715377	0.773632861930411	-4.8426013	2.686899568365232	0.8400112356191888	0.577379681972752	NOCAS_57885	CP-395919	CC(=O)NCCN1CCc2cc(NC(=O)c3ccccc3-c3ccc(C(F)(F)F)cc3)ccc2C1	Organic compounds	Benzenoids	Benzene and substituted derivatives	Biphenyls and derivatives
10162	-10.043675195362113	-9.882329	4.624043130591007	-10.670736309087454	-6.046693178496447	0.3467032967032967	374.8650000000001	1	512	-4.4698003017969175	-4.308454085013428	-5.096861415522259	-0.4728182849312519	-0.1613462082405306	1.3013073585517383	-9.846027	6.260097514704918	-4.272152474226613	0.2697802197802198	57117-44-9	1,2,3,6,7,8-Hexachlorodibenzofuran	Clc1cc2c(oc3cc(Cl)c(Cl)c(Cl)c32)c(Cl)c1Cl	Organic compounds	Organoheterocyclic compounds	Benzofurans	Dibenzofurans
10169	-8.463873415811728	-7.42758	6.394838658289511	-10.325572103140509	-3.930733444850998	0.5413362000318522	443.7550000000001	1	512	-2.8167301563171945	-1.780436621593224	-4.6784288436459756	1.7164098146435351	-1.0362935360509855	1.6279346158589902	-8.3666935	6.331690984836966	-2.7195502413486494	0.4127647714604237	39001-02-0	Octachlorodibenzofuran	Clc1c(Cl)c(Cl)c2c(oc3c(Cl)c(Cl)c(Cl)c(Cl)c32)c1Cl	Organic compounds	Organoheterocyclic compounds	Benzofurans	Dibenzofurans
10175	-6.506620791926408	-6.5100217	5.6366718737619435	-10.04267767305463	-4.406005799292687	0.44846453546453546	326.437	1	512	-0.9928214139489606	-0.99622228878405	-4.528878295077183	1.1077935786847606	0.003400894627547224	1.457702071352946	-6.5501866	5.263621213324075	-1.0363872494919104	0.33937362637362634	74472-37-0	2,3,4,4',5-Pentachlorobiphenyl	Clc1ccc(-c2cc(Cl)c(Cl)c(Cl)c2Cl)cc1	Organic compounds	Benzenoids	Benzene and substituted derivatives	Biphenyls and derivatives
20019	-3.538331437561784	-3.4805813	2.5818696208795973	-4.8344600691748925	-2.252590448295295	0.2805562990385512	939.4979999999993	1	512	2.434564422351196	2.4923145950497805	1.1384357907380878	3.720305411617685	-0.057750153992448094	0.6576245163489114	-3.5385761	2.2812906657358933	2.434319726793808	0.20488062336287555	64754-95-6 ,8001-78-3	Castor oil, hydrogenated, lithium salt ,Hydrogenated castor oil		Organic compounds	Lipids and lipid-like molecules	Glycerolipids	Triradylcglycerols
20021	-4.04669572181438	-3.5076444	2.44639313105319	-4.914770407523195	-2.4683772764700045	0.011764705882352941	158.241	1	512	1.1526232969603976	1.691674603317101	0.2845486112515833	2.7309417423047733	-0.539051306912647	0.6241068096214321	-3.5967748	2.4428006035005705	1.6025442011296953	0.0	112-05-0 ,53988-05-9	Nonanoic acid ,Isononanoic acid, calcium salt (2:1)		Organic compounds	Lipids and lipid-like molecules	Fatty Acyls	Fatty acids and conjugates
20042	-3.891924871899915	-4.0668936	2.835285144731783	-5.6277752277209085	-2.7924900829891257	0.6623333333333333	113.16	1	512	1.1617680668850383	0.9867993530454104	-0.5740822889359554	2.2612028557958275	0.17496870567576872	0.7218365457681934	-3.8915982	2.544293844736845	1.162094728347782	0.4227777777777778	105-60-2 ,2123-24-2	Caprolactam ,Sodium caprolactamate		Organic compounds	Organoheterocyclic compounds	Lactams	Caprolactams
20044	-5.355534772341287	-4.5824127	3.986005770901744	-6.99736526072175	-3.0113594898200065	0.5187524366471735	414.064	1	512	0.2615327009020011	1.0346547465154003	-1.3802977874784619	2.605707983423282	-0.7731220526147249	1.0235496401707695	-4.4946613	2.7572878414281905	1.1224061646041497	0.27875243664717353	335-67-1 ,3825-26-1	Perfluorooctanoic acid ,Ammonium perfluorooctanoate		Organic compounds	Organohalogen compounds	Alkyl halides	Alkyl fluorides
20047	-2.76233304757124	-3.7071433	2.856510166605683	-5.34279690117196	-2.486286734566277	0.5742507492507491	150.08599999999998	1	512	2.4140071356359587	1.4691968845296883	-0.166456717964761	2.690053448640922	0.9448102591609375	0.7284821237838858	-3.726826	2.8284212336574246	1.4495142337345333	0.4362637362637362	304-59-6 ,868-14-4 ,868-18-8 ,87-69-4	Potassium sodium tartrate ,Potassium bitartrate ,Butanedioic acid, 2,3-dihydroxy- (2R,3R)-, sodium salt (1:2) ,L-Tartaric acid		Organic compounds	Organic oxygen compounds	Organooxygen compounds	Carbohydrates and carbohydrate conjugates
20048	-3.726274403724066	-4.1213164	3.215941964745721	-5.972318870981599	-2.7563769062358783	0.7053816987610091	182.175	1	512	1.5342143744727648	1.1391723474814084	-0.7118300927847687	2.5041118719609523	0.39504202922881504	0.8204733706457258	-4.0069656	2.8512290955684363	1.253523148220261	0.5520483654276758	68131-04-4 ,68514-28-3	Humic acids, sodium salts ,Humic acids, potassium salts		Organic compounds	Organic acids and derivatives	Carboxylic acids and derivatives	Dicarboxylic acids and derivatives
20049	-2.8184726867665004	-3.7015355	2.379178187093076	-5.1318477716016915	-2.7526695845086153	0.40734183944710256	122.12299999999996	1	512	2.268324777607607	1.385262004135426	-0.04505030722758417	2.334127879865492	0.8830627765666295	0.6101509791276254	-3.6308937	2.3576234527619344	1.455903749454782	0.2970209838321293	532-32-1 ,65-85-0	Sodium benzoate ,Benzoic acid		Organic compounds	Benzenoids	Benzene and substituted derivatives	Benzoic acids and derivatives
20066	-4.5638868524463945	-4.100914	2.461988017933368	-5.531850115593232	-3.0698620976598643	0.5694683694683695	167.25799999999998	1	512	0.6595000469247915	1.1224728821394088	-0.3084632162220462	2.1535248017113218	-0.4629728509815507	0.6286681672725941	-4.331156	2.4688349617165097	0.8922311180856041	0.4463914463914464	155-04-4 ,2492-26-4	2-Mercaptobenzothiazole, zinc ,Sodium 2-mercaptobenzothiolate		Organic compounds	Organoheterocyclic compounds	Benzothiazoles
64	-4.934499903309247	-4.169906	2.5542938759481104	-5.54887535382334	-2.9945814778752298	0.5486393345216876	107.15599999999998	2	512	0.09551659025747175	0.8601103501675805	-0.5188588602566218	2.0354350156914887	-0.7645937639354674	0.6502419412809173	-4.253733	2.586510031552375	0.7762833477126367	0.4264171122994653	100-61-8	N-Methylaniline	CNc1ccccc1	Organic compounds	Organic nitrogen compounds	Organonitrogen compounds	Amines
74	-4.528505040466164	-5.0608463	3.407038466790714	-7.238753669220847	-3.8317152024301326	0.4176935483870968	173.60700000000003	2	512	0.7110621918955272	0.1787208913120584	-1.9991864368591559	1.4078520299315582	0.5323412882691878	0.8857972545724997	-4.7102404	2.9221934654302504	0.5293268701650102	0.3176935483870968	1007-28-9	Deisopropylatrazine	CCNc1nc(N)nc(Cl)n1	Organic compounds	Organoheterocyclic compounds	Triazines	Aminotriazines
206	-3.8834375148835463	-4.4087186	2.7888367043746074	-5.992071155526264	-3.2032344511516566	0.5963995106548299	252.36400000000003	2	512	1.5185898875251511	0.9933087991266898	-0.5900437531175665	2.1987929512570408	0.5252810710844713	0.7108223600193041	-4.314837	2.55699876547501	1.0871904113633042	0.4378680421233613	102-77-2	N-Oxydiethylenebenzothiazole-2-sulfenamide	c1ccc2sc(SN3CCOCC3)nc2c1	Organic compounds	Organoheterocyclic compounds	Benzothiazoles
279	-3.286247294126029	-3.5330298	2.87806242632155	-5.452964883333241	-2.574902457011691	0.5120699746530452	275.308	2	512	2.15357153733768	1.90678905186916	-0.01314605186953222	2.864916374452018	0.24678250056696438	0.7596660226309131	-3.5988412	2.710996662366154	1.8409776437924203	0.35723126497562585	104098-48-8	Imazapic	Cc1cnc(C2=NC(=O)C(C)(C(C)C)N2)c(C(=O)O)c1	Organic compounds	Organic acids and derivatives	Carboxylic acids and derivatives	Amino acids, peptides, and analogues
365	-4.146637705468202	-4.151984	2.7670719218873367	-5.697329795659388	-2.9302578737720513	0.6595150433125541	191.19	2	512	1.1348274677313261	1.1294809662513585	-0.4158646224598597	2.351207299427477	0.0053465093145126374	0.704727334126769	-4.145791	2.1777954524552783	1.1356741011244875	0.5226729380493962	10605-21-7	Carbendazim	COC(=O)Nc1nc2ccccc2[nH]1	Organic compounds	Organoheterocyclic compounds	Benzimidazoles	2-benzimidazolylcarbamic acid esters
4413	-4.658626269898239	-4.515647	3.6778985726740023	-6.748314497618094	-3.0704159249440917	0.5603861247988438	302.41400000000004	2	512	0.8219756226915367	0.9649549466183459	-1.2677126050283185	2.410185967645684	-0.14297933538896146	0.9447589498480468	-4.394966	3.2989954783155913	1.0856357665078726	0.4289575533702724	584-79-2	Allethrin	C=CCC1=C(C)C(OC(=O)C2C(C=C(C)C)C2(C)C)CC1=O	Organic compounds	Lipids and lipid-like molecules	Fatty Acyls	Fatty acid esters
438	-4.739959351881307	-3.649677	2.5479693661345157	-5.083121388179102	-2.5351520220445867	0.7026764705882353	58.08	2	512	0.02406725581073025	1.114349560484891	-0.31909478048706513	2.228874585647451	-1.090282313688558	0.6491177886126195	-3.5637982	2.41857526696793	1.2002284416391995	0.5586764705882353	107-18-6	Allyl alcohol	C=CCO	Organic compounds	Organic oxygen compounds	Organooxygen compounds	Alcohols and polyols
449	-5.602768479385901	-4.589852	4.125360273921851	-7.289232775402829	-3.1638725014809777	0.7037950107815726	398.24	2	512	-0.0026236001213829	1.0102930131817534	-1.6890878961383111	2.43627237778354	-1.0129166231542115	1.0807317749205774	-4.6165795	4.130004481145797	0.9835653483025499	0.5461479519580432	1072957-71-1	Benzovindiflupyr	Cn1cc(C(=O)Nc2cccc3c2C2CCC3C2=C(Cl)Cl)c(C(F)F)n1	Organic compounds	Benzenoids	Tetralins
479	-4.181030226515928	-3.8695688	2.571586863607093	-5.323517185287555	-2.751930321680462	0.5989021164021164	89.13799999999999	2	512	0.7690326590261523	1.0804940450941325	-0.3734542997454751	2.1981325638616176	-0.3114614017478612	0.6552957836098491	-4.2113214	3.045033661643126	0.7387415473464326	0.46890211640211643	108-01-0	Dimethylaminoethanol	CN(C)CCO	Organic compounds	Organic nitrogen compounds	Organonitrogen compounds	Amines
482	-3.1266763185582835	-3.6487074	2.529873253161749	-4.93117366295945	-2.401300409797701	0.5942810457516339	100.161	2	512	1.8740223332936332	1.351991263860241	0.06952498889246651	2.5993982420542157	0.5220310712732594	0.6451360433001327	-3.6204014	2.791277267035345	1.3802972711513377	0.4609477124183006	108-10-1	4-Methyl-2-pentanone	CC(=O)CC(C)C	Organic compounds	Organic oxygen compounds	Organooxygen compounds	Carbonyl compounds
517	-3.132390737596448	-4.1431646	2.601849494023809	-5.508085566196723	-2.9062360721729137	0.7694747510308151	129.075	2	512	1.9784513961228123	0.9676775094191201	-0.39724343247746247	2.2046060615463468	1.010773897108142	0.6627055339434534	-3.9402056	2.5683538729006794	1.1706365474278941	0.5471794871794872	108-80-5	Cyanuric acid	O=c1[nH]c(=O)[nH]c(=O)[nH]1	Organic compounds	Organoheterocyclic compounds	Triazines	Triazinones
552	-3.995235316558754	-4.131337	2.3930483598176693	-5.387401358558683	-2.9943529987410136	0.5752657004830918	102.181	2	512	1.014134832055222	0.8780329875651053	-0.378031209944707	2.0150171498729623	0.13610184927376556	0.6095131601778069	-4.259476	2.4909122148622003	0.7498939669264749	0.4430434782608696	109-55-7	3-(Dimethylamino)propylamine	CN(C)CCCN	Organic compounds	Organic nitrogen compounds	Organonitrogen compounds	Amines
597	-3.078842874816553	-3.5990777	2.296231504509314	-5.015680678375356	-2.7194491738660416	0.125	86.178	2	512	1.8565535360422856	1.3363186861269183	-0.08028426751651714	2.215947236992797	0.5202348267520507	0.5916966946459767	-3.6949127	2.590279837355498	1.2404837288030306	0.1	110-54-3	n-Hexane	CCCCCC	Organic compounds	Hydrocarbons	Saturated hydrocarbons	Alkanes
607	-3.244159195504716	-3.7067525	2.6208419270048338	-5.125358182218836	-2.504516255214002	0.6913636363636364	87.12199999999999	2	512	1.6959686411579922	1.233375295043968	-0.1852303455561274	2.4356115814487063	0.46259334317631406	0.6671743261632392	-3.6953259	2.6074872381026712	1.2448019792952298	0.5496969696969697	110-69-0	Butanal oxime	CCCC=NO	Organic compounds	Organic nitrogen compounds	Organonitrogen compounds	Oximes
713	-4.160007425483127	-4.662247	2.3255253798790676	-5.777099843804406	-3.451574463925338	0.3896435076762946	410.4120000000002	2	512	1.453212625104045	0.9509728679255691	-0.1638797932172335	2.161645586661834	0.5022397554555935	0.5924650239434242	-4.4113326	2.353330062984691	1.2018874465856588	0.2754098360655738	111991-09-4	Nicosulfuron	COc1cc(OC)nc(NC(=O)NS(=O)(=O)c2ncccc2C(=O)N(C)C)n1	Organic compounds	Organic nitrogen compounds	Organonitrogen compounds	Sulfonylureas
716	-4.282248809960188	-4.2858367	2.5902978336790845	-5.633007721708768	-3.042709888029684	0.27999999999999997	185.355	2	512	0.9857554957715733	0.982167602196807	-0.3650034159770072	2.2252944177020773	0.0035878866645679963	0.659941796668115	-4.394373	2.7227256610542594	0.8736313529754396	0.18666666666666668	1120-24-7	Decyldimethylamine	CCCCCCCCCCN(C)C	Organic compounds	Organic nitrogen compounds	Organonitrogen compounds	Amines
740	-3.598325603326159	-3.5719326	2.46356934722911	-4.948292322290658	-2.4847229750615476	0.4228571428571429	184.279	2	512	1.667150243538289	1.6935432927151903	0.3171835245737903	2.7807528718029	-0.02639304908116369	0.6274385611556955	-3.6245642	2.5276174824050845	1.6409116821546446	0.33	112-38-9	10-Undecenoic acid	C=CCCCCCCCCC(=O)O	Organic compounds	Lipids and lipid-like molecules	Fatty Acyls	Fatty acids and conjugates
746	-2.925488579202959	-3.2753432	2.029697512553168	-4.539097647408689	-2.5094001348555213	0.0	172.31199999999998	2	512	2.3108269440507	1.9609723384469606	0.6972178758449695	2.7269153883981376	0.3498546004997998	0.5240812197319453	-3.2627084	2.1195490707677713	1.9736071153968742	0.0	112-42-5	1-Undecanol	CCCCCCCCCCCO	Organic compounds	Lipids and lipid-like molecules	Fatty Acyls	Fatty alcohols
752	-4.125344375235837	-3.6203148	2.4201105348959935	-5.213604739602036	-2.7934942047060423	0.3648351648351648	204.785	2	512	1.1859537672251568	1.690983298624986	0.09769340285895814	2.5178039377549517	-0.505029538733762	0.6354330254386191	-3.7330246	2.709817819654467	1.5782735297035826	0.2879120879120879	112-52-7	1-Chlorododecane	CCCCCCCCCCCCCl	Organic compounds	Organohalogen compounds	Organochlorides
806	-4.908316026500776	-4.758947	3.484627816096146	-6.953298685186281	-3.4686708690901353	0.6750672043010753	388.845	2	512	0.6814604924098338	0.8308296453240811	-1.3635221662756716	2.1211056498204743	-0.14936913090141068	0.9022417735895344	-5.44473	3.8883633511393643	0.1450467245124206	0.5375672043010752	115-28-6	Chlorendic acid	O=C(O)C1C(C(=O)O)C2(Cl)C(Cl)=C(Cl)C1(Cl)C2(Cl)Cl	Organic compounds	Organic acids and derivatives	Carboxylic acids and derivatives	Dicarboxylic acids and derivatives
816	-4.243844140890004	-3.717791	2.4247491822932257	-5.060017414448113	-2.6352682321548877	0.6117919799498746	160.25699999999998	2	512	0.9609728676283248	1.4870259217452213	0.14479959407021528	2.569548776363441	-0.5260530604151503	0.6173843078697632	-3.7470737	2.2156959587083667	1.4577433525110177	0.48512531328320796	115-84-4	2-Butyl-2-ethyl-1,3-propanediol	CCCCC(CC)(CO)CO	Organic compounds	Lipids and lipid-like molecules	Fatty Acyls	Fatty alcohols
817	-3.723172467072835	-4.394029	3.4265528259988516	-6.5997899160500655	-3.173237090051214	0.49643704121965	326.288	2	512	1.7904286348191931	1.1195719761689298	-1.0861888141580374	2.340364011840814	0.6708566733995771	0.8927600727517989	-4.526833	2.5476389665023675	0.9867680475360038	0.38643704121964995	115-86-6	Triphenyl phosphate	O=P(Oc1ccccc1)(Oc1ccccc1)Oc1ccccc1	Organic compounds	Organic acids and derivatives	Organic phosphoric acids and derivatives	Phosphate esters
838	-5.854364538724753	-4.649232	3.6311223869651785	-7.0081413481233845	-3.377018961158206	0.7639354792516901	403.88800000000015	2	512	-0.24810358877636063	0.9570290459944705	-1.4018803981749919	2.2292419887901866	-1.2051326280191867	0.9488702617487991	-5.4710135	3.111000454668778	0.13524740428654325	0.6086413616046313	117337-19-6	Fluthiacet-methyl	COC(=O)CSc1cc(N=c2sc(=O)n3n2CCCC3)c(F)cc1Cl	Organic compounds	Organosulfur compounds	Thioethers	Aryl thioethers
894	-3.302349991201397	-3.8741436	2.3005029143927156	-5.163044586866994	-2.8625416724742787	0.4083336663336663	152.14899999999997	2	512	1.8799191110996958	1.308125506260352	0.019224515434098536	2.319727429826814	0.5717936092624702	0.5859702918525628	-3.8562503	2.432363684786043	1.3260188221681946	0.3123336663336663	119-36-8	Methyl salicylate	COC(=O)c1ccccc1O	Organic compounds	Benzenoids	Benzene and substituted derivatives	Benzoic acids and derivatives
984	-4.403088726175142	-4.93369	3.635075069524602	-7.3748203417316285	-3.7397452722070263	0.5005555555555554	181.449	2	512	0.8556658528884183	0.3250645193493889	-2.1160657626680686	1.5190093068565336	0.5306013449308153	0.9622549452362651	-4.687384	3.0386883174220753	0.5713704630917102	0.39222222222222214	120-82-1	1,2,4-Trichlorobenzene	Clc1ccc(Cl)c(Cl)c1	Organic compounds	Benzenoids	Benzene and substituted derivatives	Halobenzenes
994	-5.793817893910686	-5.0995283	2.495198222634609	-6.029310612347003	-3.534112389712394	0.423281894638958	182.135	2	512	-0.5334244838308211	0.1608650892624292	-0.7689172022671384	1.7262810203674708	-0.6942895812275802	0.6454479823949456	-4.959949	2.6354941228404836	0.3004444067341263	0.3304247517818152	121-14-2	2,4-Dinitrotoluene	Cc1ccc([N+](=O)[O-])cc1[N+](=O)[O-]	Organic compounds	Benzenoids	Benzene and substituted derivatives	Toluenes
1007	-3.391726528267176	-3.90885	2.6392619092698992	-5.353241425175637	-2.7139795159057374	0.5074923687423688	152.14899999999997	2	512	1.7905425740339167	1.2734191456778619	-0.17097232287454384	2.4682895863953553	0.5171234263379265	0.6718816869221921	-3.8273935	2.5845667737270754	1.3548755527885716	0.35193996415770606	121-33-5	4-Hydroxy-3-methoxybenzaldehyde	COc1cc(C=O)ccc1O	Organic compounds	Benzenoids	Phenols	Methoxyphenols
1020	-4.639288876268451	-4.301034	2.502241441369953	-5.643818619476834	-3.1415771781068806	0.6280871670702179	225.295	2	512	0.7134626772107936	1.0517175653413255	-0.2910670659975889	2.211174375372364	-0.33825490257460356	0.6370264020196051	-4.4220843	2.5308800015379296	0.9306672310547085	0.48523002421307504	121552-61-2	Cyprodinil	Cc1cc(C2CC2)nc(Nc2ccccc2)n1	Organic compounds	Benzenoids	Benzene and substituted derivatives	Aniline and substituted anilines
1059	-3.439447093539278	-3.9385245	2.504959883116652	-5.332825780734439	-2.8278658976177864	0.61677993059572	191.271	2	512	1.8422020349056747	1.3431246358508095	-0.05117665228948594	2.4537832308271663	0.4990773910951214	0.6379017706404361	-3.9880767	2.6250949651896085	1.2935724484967757	0.47087104072398195	122-20-3	Triisopropanolamine	CC(O)CN(CC(C)O)CC(C)O	Organic compounds	Organic nitrogen compounds	Organonitrogen compounds	Amines
1062	-3.676164629930398	-3.7166803	2.9162692791777425	-5.512110888492506	-2.5958416093147636	0.3252647201362304	572.5810000000002	2	512	2.0816723027666013	2.0411566420824947	0.24572604420449326	3.1619953233822358	0.04051565838442128	0.7511468139991111	-3.6071975	2.865126930095892	2.1506394229259485	0.24104050431663984	12225-06-8	C.I. Pigment Red 176	COc1ccc(C(=O)Nc2ccccc2)cc1N=Nc1c(O)c(C(=O)Nc2ccc3[nH]c(=O)[nH]c3c2)cc2ccccc12	Organic compounds	Benzenoids	Benzene and substituted derivatives	Anilides
1063	-3.5396958402877856	-3.9097114	2.9727894150333807	-5.585419068590178	-2.612629653556797	0.4037831691646508	576.5910000000001	2	512	2.2211720189214588	1.8511564789441208	0.17544879061906635	3.148238205652447	0.3700155206436109	0.7574142107689804	-3.7022681	3.064821996021108	2.0585997429173144	0.2541484942420501	12225-08-0	C.I. Pigment Violet 32	CNS(=O)(=O)c1cc(OC)c(N=Nc2c(O)c(C(=O)Nc3ccc4[nH]c(=O)[nH]c4c3)cc3ccccc23)cc1OC	Organic compounds	Benzenoids	Naphthalenes	Naphthalenecarboxylic acids and derivatives
1115	-4.621673996878203	-4.575695	2.2994595761152485	-5.706647418644101	-3.4071878425288524	0.4113985637714451	431.4520000000002	2	512	1.013258489628002	1.0592374536834441	-0.07171493213789651	2.227744643977352	-0.0459789590364057	0.5863284685259507	-4.4257684	2.4386135792936363	1.2091641089541734	0.2844632768361582	122931-48-0	Rimsulfuron	CCS(=O)(=O)c1cccnc1S(=O)(=O)NC(=O)Nc1nc(OC)cc(OC)n1	Organic compounds	Organic nitrogen compounds	Organonitrogen compounds	Sulfonylureas
1136	-3.471010131597578	-4.0888915	3.865472994291391	-6.742021880884015	-2.876548886592624	0.7011188811188811	112.088	2	512	1.5785489884662354	0.9606676133769243	-1.6924627608202014	2.1730102334711896	0.6178813745974905	1.0342098045681323	-3.93986	3.014423820322478	1.1096990116463206	0.5383838383838384	123-33-1	Maleic hydrazide	O=c1ccc(=O)[nH][nH]1	Organic compounds	Organoheterocyclic compounds	Diazines	Pyridazines and derivatives
1260	-4.020967182908902	-3.6758184	2.599605554064156	-5.097540843358766	-2.4979352892946105	0.5519607843137255	94.541	2	512	0.9546530087980507	1.2998017401226596	-0.12192065165181368	2.477684902412342	-0.34514873961056214	0.6617825308083117	-3.5892742	2.4569849696405974	1.3863460472257325	0.42333333333333334	127-00-4	1-Chloro-2-propanol	CC(O)CCl	Organic compounds	Organohalogen compounds	Halohydrins	Chlorohydrins
1274	-5.0817145650821445	-4.2938886	2.6978537514780414	-5.711996467222037	-3.0141427157439957	0.5989883489627734	206.329	2	512	0.2328457082368065	1.0206717104396517	-0.39743619390308615	2.3004175575749555	-0.7878259962039706	0.6871192185998763	-4.40214	2.7600622988448573	0.9124201216849323	0.44212560386473426	127-51-5	alpha-Isomethylionone	CC(=O)C(C)=CC1=C(C)CCCC1(C)C	Organic compounds	Lipids and lipid-like molecules	Prenol lipids	Sesquiterpenoids
1279	-3.5342798895579755	-4.2536707	2.648705132759916	-5.65161406714573	-3.002908934385814	0.5299438250799413	205.666	2	512	1.7788826119916303	1.059491809368507	-0.3384515655961244	2.310253567163792	0.7193908028858722	0.6745281893857182	-4.064794	2.5368164598745846	1.2483684528931305	0.40613430127041744	127-65-1	Chloramine-T	Cc1ccc(S(=O)(=O)[N-]Cl)cc1.[Na+]	Organic compounds	Benzenoids	Benzene and substituted derivatives	Benzenesulfonamides
1350	-7.83448294878671	-6.294773	3.6756755927291613	-7.26529479488712	-3.5896192021579583	0.48090642066791	288.44000000000005	2	512	-2.3744274618978234	-0.8347176087018421	-1.8052393079982332	1.8704362847309282	-1.5397098469800694	1.0097281192664616	-7.0418115	4.543451679478698	-1.5817559717844658	0.34987193790928933	13071-79-9	Terbufos	CCOP(=S)(OCC)SCSC(C)(C)C	Organic compounds	Organic acids and derivatives	Organic dithiophosphoric acids and derivatives	Dithiophosphate O-esters
1381	-4.308455711057291	-4.706556	4.17922156118791	-7.253639737728707	-3.0744181765407967	0.7967114581594329	248.18799999999996	2	512	1.0863250682820085	0.6882249475795709	-1.858858958389408	2.3203626027985025	0.39810013229598074	1.0743116299423088	-4.4426427	2.7630993878557875	0.9521380811633182	0.6334461520369838	131341-86-1	Fludioxonil	N#Cc1c[nH]cc1-c1cccc2c1OC(F)(F)O2	Organic compounds	Organoheterocyclic compounds	Benzodioxoles
1455	-3.2824823566371224	-4.104112	4.347648615622555	-7.305383025700293	-2.9577344100777387	0.6644638597396993	350.3960000000001	2	512	2.262076783131058	1.4404469905234363	-1.7608238859321128	2.586824729690442	0.8216297916477897	1.1944234187598386	-3.753365	3.173547387128486	1.7911941019886706	0.5172416375174771	132-98-9	Penicillin VK	CC1(C)SC2C(NC(=O)COc3ccccc3)C(=O)N2C1C(=O)[O-].[K+]	Organic compounds	Organic acids and derivatives	Carboxylic acids and derivatives	Amino acids, peptides, and analogues
1594	-5.26043361170213	-4.424323	2.9504271648426093	-6.157297712411649	-3.2068705475690393	0.6593789612370848	430.907	2	512	0.37394993747252386	1.2100604715384933	-0.5229141632369949	2.427513001605614	-0.8361105297319149	0.754239375086575	-4.2876873	3.6981959922313896	1.3466962469697026	0.5120105401844532	13674-87-8	Tris(1,3-dichloro-2-propyl) phosphate	O=P(OC(CCl)CCl)(OC(CCl)CCl)OC(CCl)CCl	Organic compounds	Organic acids and derivatives	Organic phosphoric acids and derivatives	Phosphate esters
1734	-3.985362255529703	-4.589098	2.3387279802541894	-5.471625673416022	-3.1328976931618326	0.6262443064182195	122.214	2	512	1.10175870303219	0.49802296867946316	-0.3845047148541289	1.9542232654000604	0.6037357211548673	0.6038781329675297	-4.522497	2.6430178857334363	0.5646237778910373	0.47489177489177486	140-90-9	Sodium O-ethyl carbonodithioate	CCOC(=S)[S-].[Na+]	Organic compounds	Organic salts	Organic metal salts	Organic alkali metal salts
1764	-2.51183659925361	-3.676306	2.551371893273591	-5.0304790207047	-2.4791071274311087	0.45598845598845605	88.106	2	512	2.4331688855280555	1.26869948142485	-0.0854735359230343	2.465898357350557	1.1644694100389925	0.6496551251580048	-3.4837782	2.4819282623352694	1.4612272343200507	0.36075036075036077	141-78-6	Ethyl acetate	CCOC(C)=O	Organic compounds	Organic acids and derivatives	Carboxylic acids and derivatives	Carboxylic acid derivatives
1776	-2.560468054032956	-2.9334242	2.083837720662477	-4.073193310120388	-1.989355589457911	0.2741441839893852	274.40099999999995	2	512	2.877917635704712	2.504961436927469	1.36519237961728	3.449030100279757	0.3729561803573027	0.5304837737584792	-2.6673245	1.9808606338540362	2.7710611369404017	0.146203007518797	142-18-7	1-Monolaurin	CCCCCCCCCCCC(=O)OCC(O)CO	Organic compounds	Lipids and lipid-like molecules	Glycerolipids	Monoradylglycerols
1777	-4.250034282979108	-3.5499237	2.2465430475316803	-4.809406550761379	-2.5628635032296985	0.31834482758620686	170.25199999999998	2	512	0.9810579394198821	1.6811685448498692	0.4216856716376114	2.6682287191692917	-0.7001106246081363	0.5722408369523961	-3.6189137	2.467739789493434	1.6121785764247352	0.2355862068965517	142-19-8	Prop-2-en-1-yl heptanoate	C=CCOC(=O)CCCCCC	Organic compounds	Lipids and lipid-like molecules	Fatty Acyls	Fatty acid esters
1867	-4.382822402867812	-4.895707	3.5777696239246572	-7.27927659420857	-3.7015069702839125	0.7404415584415585	268.125	2	512	1.0455149066609875	0.532630177655204	-1.8509392846797703	1.726830339244887	0.5128847275643169	0.9438333080136642	-4.563795	3.0857895975903165	0.8645422104985759	0.5877142857142857	145783-14-8	4,6-Dichloro-5-nitro-2-(propylsulfanyl)pyrimidine	CCCSc1nc(Cl)c([N+](=O)[O-])c(Cl)n1	Organic compounds	Organosulfur compounds	Thioethers	Aryl thioethers
1908	-3.9757767411161553	-4.605726	2.397163174989515	-5.667647810416734	-3.2704846354272195	0.6272793872793873	149.284	2	512	1.1982365221743585	0.5682875075545188	-0.4936345471262204	1.9035286278632944	0.6299490241121162	0.610464110422748	-4.4730024	2.3530082684058637	0.7010108413073386	0.4340548340548341	148-18-5	Sodium diethyldithiocarbamate	CCN(CC)C(=S)[S-].[Na+]	Organic compounds	Organic salts	Organic metal salts	Organic alkali metal salts
1934	-4.69958164331939	-4.195	4.045518701984937	-6.634487420529994	-2.5889687185450563	0.6148861469914101	341.8350000000001	2	512	0.834234884136923	1.3388163513001559	-1.100670893073681	2.944847808911257	-0.504581471658013	1.0380024766750358	-4.3352675	2.8124042715634823	1.198548971583207	0.46673799884326195	149979-41-9	Tepraloxydim	CCC(=NOCC=CCl)C1C(=O)CC(C2CCOCC2)CC1=O	Organic compounds	Organic oxygen compounds	Organooxygen compounds	Carbonyl compounds
2016	-6.329619560904394	-4.946378	2.8980898926945655	-6.415861894168024	-3.517772001473458	0.49857934180514824	221.25599999999997	2	512	-0.9847245042167475	0.3985168323710993	-1.0709668374803771	1.8271230552141884	-1.3832413298558102	0.7390276815149364	-5.6743145	2.880188402107561	-0.32941946516853166	0.3830237862495927	1563-66-2	Carbofuran	CNC(=O)Oc1cccc2c1OC(C)(C)C2	Organic compounds	Organoheterocyclic compounds	Coumarans
2032	-4.878844436514724	-3.75767	2.367620899911625	-5.1720731526214845	-2.8044522527098596	0.4277916597256928	164.16	2	512	0.33642290691699833	1.4575974137924803	0.04319419081023777	2.410815090721863	-1.1211745108250266	0.6066006461051457	-3.967579	2.4836139385652327	1.2476884570533167	0.32779165972569274	1571-08-0	Methyl 4-formylbenzoate	COC(=O)c1ccc(C=O)cc1	Organic compounds	Benzenoids	Benzene and substituted derivatives	Benzoic acids and derivatives
2072	-4.4153123023516505	-4.415959	2.6123755483287154	-5.872117109452606	-3.259741561123891	0.7381102729407054	283.353	2	512	1.0370155127432052	1.036368929390808	-0.4197892943577506	2.1925862539709646	0.0006465790265233196	0.6652855702828611	-4.407403	5.404703776995019	1.0449248081744036	0.5859363598972271	159138-81-5	Cariporide mesylate	CC(C)c1ccc(C(=O)N=C(N)N)cc1S(C)(=O)=O.CS(=O)(=O)O	Organic compounds	Lipids and lipid-like molecules	Prenol lipids	Monoterpenoids
2075	-5.493038157435144	-4.1879673	2.547004550895077	-5.524501015673504	-2.977496464778427	0.7373661764966112	127.168	2	512	-0.388660316341442	0.9164105395583243	-0.4201231745798018	2.126881376315275	-1.3050708570201053	0.648730800222739	-4.11769	2.6097326312914517	0.986687752520048	0.5849852241156588	15922-78-8	Sodium pyrithione	[Na+].[O-]n1ccccc1=S	Organic compounds	Organoheterocyclic compounds	Pyridines and derivatives	Hydropyridines
2089	-3.7990394430739785	-4.195411	2.671422585556027	-5.627402465139076	-2.9559798795830488	0.4328103536557374	880.9699999999992	2	512	2.145921676397896	1.7495499321997288	0.3175586543327988	2.9889812398888256	0.3963717622177696	0.6801064128687369	-4.2600245	2.6913395680618075	1.684936579743923	0.33566749651288025	16090-02-1	4,4'-Bis(2-morpholino-4-anilino-s-triazinyl-6-amino)stilbene-2,2'-disulfonic acid disodium salt	O=S(=O)([O-])c1cc(Nc2nc(Nc3ccccc3)nc(N3CCOCC3)n2)ccc1C=Cc1ccc(Nc2nc(Nc3ccccc3)nc(N3CCOCC3)n2)cc1S(=O)(=O)[O-].[Na+].[Na+]	Organic compounds	Phenylpropanoids and polyketides	Stilbenes	Sulfonated stilbenes
2125	-2.2961334635774007	-3.954505	2.4822710878499312	-5.34558695440055	-2.8633158665506184	0.9161630036630036	12.011	2	512	1.7834457033927302	0.12507420325049867	-1.2660077874304188	1.2162633004195125	1.6583715031584392	0.6322753955928682	-3.9545066	2.6373658205657984	0.12507252432166935	0.7286630036630036	16291-96-6	Charcoal	[C]	Organic compounds
2235	-5.915847029347895	-5.0608654	4.745836143132914	-8.277824540325245	-3.5319883971923303	0.7482778654245863	527.8390000000003	2	512	-0.1933455539241597	0.6616360949254245	-2.5553230649015095	2.190513078231405	-0.8549816271262154	1.261738061211241	-4.9673424	4.9849067381806735	0.755159097764057	0.5976605814739689	173584-44-6	Indoxacarb	COC(=O)N(C(=O)N1COC2(C(=O)OC)Cc3cc(Cl)ccc3C2=N1)c1ccc(OC(F)(F)F)cc1	Organic compounds	Organohalogen compounds	Aryl halides	Aryl chlorides
2294	-4.882399077719467	-4.399117	5.539504731772604	-8.77747267895779	-3.2379679471851865	0.8011111111111111	318.3690000000001	2	512	0.620531695591206	1.1038137928951857	-3.274541905647118	2.2649628261254864	-0.48328208476902734	1.5433710467961934	-4.56854	2.873124485956052	0.9343906706953717	0.6377777777777778	17924-92-4	Zearalenone	CC1CCCC(=O)CCC=CCc2cc(O)cc(O)c2C(=O)O1	Organic compounds	Phenylpropanoids and polyketides	Macrolides and analogues	Zearalenones
2418	-4.502582337734613	-4.650235	5.150114476094119	-8.523375476684862	-3.3732610005907424	0.6448962976215478	230.909	2	512	0.8608585227449869	0.7132056932281129	-3.159934616205262	1.9901798598888576	0.14765283835181275	1.4207009432556938	-4.521933	2.566141880593979	0.841507782404438	0.5064347591600094	1929-82-4	Nitrapyrin	Clc1cccc(C(Cl)(Cl)Cl)n1	Organic compounds	Organoheterocyclic compounds	Pyridines and derivatives	Halopyridines
2476	-3.1774222977432545	-3.9574528	2.875865995245194	-5.38100226458553	-2.505136269340336	0.7717817561807332	327.33700000000005	2	512	2.3375728001025915	1.5575423172144784	0.1339928332603161	3.00985882850551	0.7800304763045971	0.733461533438861	-3.780348	2.9099825404710096	1.7346470387353965	0.6128445581131003	203515-86-0	5-Amino-N~1~,N~3~-bis(2,3-dihydroxypropyl)benzene-1,3-dicarboxamide--hydrogen chloride (1/1)	Cl.Nc1cc(C(=O)NCC(O)CO)cc(C(=O)NCC(O)CO)c1	Organic compounds	Benzenoids	Benzene and substituted derivatives	Benzoic acids and derivatives
2502	-3.251945452848238	-4.219549	4.688882291948638	-7.771189312055148	-3.0823070201065095	0.577021687462864	202.256	2	512	2.053955961135654	1.0863522342908445	-2.4652878980712556	2.2235943938773826	0.9676037262289103	1.2952884300226408	-4.0760965	2.418189187707781	1.2298048811353743	0.44702168746286397	206-44-0	Fluoranthene	c1ccc2c(c1)-c1cccc3cccc-2c13	Organic compounds	Benzenoids	Naphthalenes
2512	-3.6751370611750023	-4.663215	3.8829980062840996	-6.964984373220469	-3.0819863669363694	0.7821750851770792	483.6740000000003	2	512	2.0094156812475306	1.0213375862388754	-1.2804316307979362	2.6025663754861634	0.9880780991948708	0.9937730833271216	-4.777798	3.7467152422886323	0.9067545678486241	0.6226814142910033	207736-05-8	CI-1029	Cc1cc(SC2C(=O)CC(CCc3ccc(N)cc3)(C(C)C)OC2=O)c(C(C)(C)C)cc1CO	Organic compounds	Benzenoids	Benzene and substituted derivatives	Phenylpropanes
2537	-5.1831735177101645	-4.299399	3.7292772656204036	-6.658664732214355	-2.929387466593951	0.784705215419501	214.294	2	512	0.14783649372657598	1.0316111161096166	-1.3276547207776144	2.4016225448427893	-0.8837746186317954	0.9667550349598486	-4.7065897	3.3108335601502836	0.6244202941043575	0.6213718820861678	21087-64-9	Metribuzin	CSc1nnc(C(C)(C)C)c(=O)n1N	Organic compounds	Organosulfur compounds	Thioethers	Aryl thioethers
2564	-5.755149981136878	-4.422385	2.4698229329193238	-5.774007117615503	-3.3041841846961795	0.5772353431599399	380.4190000000001	2	512	-0.17488778152268414	1.157876997658035	-0.1937449180013096	2.276078014918014	-1.3327647653776005	0.6287471344766117	-5.2192364	2.9076621634052318	0.3610258148901878	0.4387738046984014	214535-77-0	CP-457677	CC(C)(O)c1ccc(CNC(=O)c2cccnc2Oc2ccc(F)cc2)cc1	Organic compounds	Organic oxygen compounds	Organooxygen compounds	Ethers
2571	-4.598310541529127	-4.563666	3.3832838673223398	-6.470093304588879	-3.086809437266539	0.5794368217322182	238.362	2	512	0.7789264792298305	0.8135711510060567	-1.0928562838299214	2.290427583492418	-0.03464467467732035	0.8619863210349886	-4.4076285	2.82698556903113	0.9696084946941349	0.43070596354483826	21564-17-0	2-(Thiocyanomethylthio)benzothiazole	N#CSCSc1nc2ccccc2s1	Organic compounds	Organoheterocyclic compounds	Benzothiazoles
2580	-4.853584329677452	-4.400439	3.2798862353616713	-6.311107193307578	-3.0312209579459064	0.6894171308805456	197.242	2	512	0.4414150678754227	0.8945606155082942	-1.016107795754703	2.2637784396069685	-0.4531455441244736	0.8377091681644065	-4.501966	2.942019710904378	0.7930333929649035	0.5417980832614979	2163-68-0	2-Hydroxyatrazine	CCNc1nc(=O)nc(NC(C)C)[nH]1	Organic compounds	Organoheterocyclic compounds	Triazines	Aminotriazines
2583	-3.4806529271572333	-4.4006395	4.053233966679411	-7.204819021962602	-3.1515850552831908	0.759033957281767	234.29899999999995	2	512	1.8891175078528377	0.9691309069337251	-1.8350485869525308	2.2181853797268802	0.9199866068393487	1.089199331565001	-4.386506	3.8103236665521596	0.9832643363914485	0.6000595983074081	2164-08-1	Lenacil	O=c1[nH]c2c(c(=O)n1C1CCCCC1)CCC2	Organic compounds	Organoheterocyclic compounds	Diazines	Pyrimidines and pyrimidine derivatives
2641	-5.391687721359809	-4.921892	7.4014769440178485	-10.856730987222335	-3.4552540432044863	0.8328170787703124	618.5870000000002	2	512	0.3997130674279626	0.8695086271466526	-5.0653301984345624	2.3361467455832856	-0.469795555222114	2.0681890325260506	-4.84537	7.62256642899475	0.9460309836285912	0.6607102058982484	2234-56-2	4-(2-Chlorophenyl)-3-[3-[4-(2-chlorophenyl)benzo[f]quinolin-3(4H)-ylidene]-1-propenyl]-benzo[f]quinolinium perchlorate	Clc1ccccc1N1C(=CC=Cc2ccc3c4ccccc4ccc3[n+]2-c2ccccc2Cl)C=Cc2c1ccc1ccccc21.[O-][Cl+3]([O-])([O-])[O-]	Organic compounds	Organoheterocyclic compounds	Quinolines and derivatives	Phenylquinolines
2682	-4.849101805523132	-4.4873953	2.3128893821003134	-5.5382004270950205	-3.225311044994707	0.4928008928429451	311.85300000000007	2	512	0.6448481207610168	1.0065546551259654	-0.0442505008108718	2.2686388812894416	-0.36170651896307326	0.5887843022667832	-4.4073153	2.374020399863843	1.0866346726006761	0.3652146859463933	23184-66-9	Butachlor	CCCCOCN(C(=O)CCl)c1c(CC)cccc1CC	Organic compounds	Benzenoids	Benzene and substituted derivatives	Anilides
2757	-4.754110540462346	-4.0095735	8.113922116222739	-10.782303690714318	-2.66838157449158	0.4691698595146871	143.18599999999998	2	512	0.40179001647611995	1.1463271032641065	-5.626403133775852	2.4875189824468857	-0.7445370808371017	2.2864553864196457	-4.3132925	2.517088256558243	0.8426080393140709	0.37261813537675603	2439-35-2	2-(Dimethylamino)ethyl acrylate	C=CC(=O)OCCN(C)C	Organic compounds	Organic acids and derivatives	Carboxylic acids and derivatives	Acrylic acids and derivatives
2759	-3.974620964063888	-4.3938904	5.085942417631628	-8.086478514063586	-3.0005360964319583	0.6201653283718501	225.251	2	512	1.3780457636383463	0.9587763479775554	-2.733811786361352	2.352130631270276	0.4192694167954869	1.3934943359700551	-4.1333866	2.5342912430040188	1.21928012082897	0.47084579607359445	2440-22-4	2-(2H-Benzotriazol-2-yl)-4-methylphenol	Cc1ccc(O)c(-n2nc3ccccc3n2)c1	Organic compounds	Organoheterocyclic compounds	Azoles	Triazoles
2795	-4.783738172170701	-4.5760417	3.375846314527901	-6.619501712768585	-3.243655398240684	0.7863983903420524	393.5120000000003	2	512	0.8112198083727182	1.0189162742687372	-1.0245437322251656	2.3513025823027354	-0.20769647371489075	0.8667354942598117	-4.743095	3.0777863811690382	0.8518630760640304	0.6263983903420524	249296-43-3	CJ-013610	CS(=O)(=O)O.Cc1nccn1-c1ccc(Sc2cccc(C3(C(N)=O)CCOCC3)c2)cc1	Organic compounds	Organoheterocyclic compounds	Azoles	Imidazoles
2819	-4.780109365152007	-4.400671	3.477139286235709	-6.670025588252173	-3.192886302016464	0.6039767989405014	410.45000000000016	2	512	0.8331508948499612	1.2125892526358548	-1.056765328250205	2.420373957985504	-0.37943835990298336	0.9100807007947926	-4.5619245	2.49784574622267	1.0513357940521677	0.4283641863278887	25155-23-1	Trixylyl phosphate	Cc1cc(C)cc(OP(=O)(Oc2cc(C)cc(C)c2)Oc2cc(C)cc(C)c2)c1	Organic compounds	Organic acids and derivatives	Organic phosphoric acids and derivatives	Phosphate esters
2821	-4.200276230950534	-4.199067	2.63890086256283	-5.6242644537242015	-2.9853635911613714	0.5151515151515151	326.502	2	512	1.313609614955516	1.3148187213262896	-0.1103786078181516	2.5285222547446784	-0.0012091151668425226	0.671778602552238	-4.199984	2.6972741634917217	1.3139017858950817	0.4121212121212121	25155-30-0	Sodium dodecylbenzenesulfonate	CCCCCCCCCCCCOS(=O)(=O)c1ccccc1.[Na]	Organic compounds	Benzenoids	Benzene and substituted derivatives	Benzenesulfonic acids and derivatives
2829	-2.7898578205708184	-3.8237243	3.277039762282725	-6.175527719115146	-2.8984879568324207	0.6897142857142857	134.17499999999998	2	512	2.3378137833882544	1.3039473409654139	-1.047856115156073	2.229183647126652	1.033866449296125	0.8959090826074474	-3.5918486	2.4955951979928663	1.5358229829623213	0.5457142857142857	25265-71-8	Dipropylene glycol	CCC(O)OC(O)CC	Organic compounds	Organic oxygen compounds	Organooxygen compounds	Ethers
2865	-3.4312578632687463	-4.006755	2.3661646297169336	-5.235995152496604	-2.86983052277967	0.5143262867400799	148.20499999999998	2	512	1.739604992437853	1.1641079766370608	-0.06513229679000453	2.3010323329269293	0.5754970119143592	0.602860725135248	-4.02332	2.5609795256600156	1.1475426514509954	0.3989416713554645	2550-26-7	Benzylacetone	CC(=O)CCc1ccccc1	Organic compounds	Benzenoids	Benzene and substituted derivatives
2877	-4.249499937631043	-4.1564574	2.6771035301910016	-5.660827478803268	-2.983723948612267	0.5730451605451605	188.271	2	512	1.0252834917328624	1.1183260101744372	-0.3860440494393629	2.2910594807516387	-0.09304251346722481	0.6819808035353108	-4.277426	2.5931315435537585	0.9973576660277572	0.44179516054516055	25606-41-1	Propamocarb hydrochloride	CCCOC(=O)NCCCN(C)C.Cl	Organic compounds	Organic acids and derivatives	Carboxylic acids and derivatives	Amino acids, peptides, and analogues
2881	-3.983059928571756	-4.640252	2.8567047542410817	-6.070029198464211	-3.2133244442231295	0.8074036829045317	641.7000000000004	2	512	1.8242721107194348	1.1670799206219882	-0.26269715917302044	2.5940075950680614	0.6571921847705293	0.7287549467531279	-4.120129	2.8327039883099854	1.6872029372467396	0.6374036829045318	25637-99-4	Hexabromocyclododecane	BrC1(Br)CCCCCCCCCC(Br)(Br)C1(Br)Br	Organic compounds	Organohalogen compounds	Organobromides
2921	-3.1368364500902137	-3.8970785	2.5957035604032472	-5.385114915062737	-2.78941135465949	0.7726424287856071	128.067	2	512	1.970600786100798	1.2103587436131658	-0.2776776788717257	2.3180258815315216	0.7602420640089074	0.6620265426494785	-3.8421168	3.141168038830874	1.2653204020316013	0.5526424287856072	2624-17-1	Sodium cyanurate	O=c1[n-]c(=O)[nH]c(=O)[nH]1.[Na+]	Organic compounds	Organoheterocyclic compounds	Triazines	Triazinones
2943	-4.479950621765567	-4.65281	2.663921573480591	-6.01611124507883	-3.3521896715982384	0.8278424342710057	160.26	2	512	0.7248745166394498	0.5520150350263717	-0.8112861066738132	1.852635466806778	0.17285947497515597	0.6790871140712259	-4.526821	2.6330628205550477	0.6780039887802626	0.6604954954954956	26472-00-4	Methylcyclopentadiene dimer	CC1=CC2C3CC(C=C3C)C2C1	Organic compounds	Hydrocarbons	Unsaturated hydrocarbons	Branched unsaturated hydrocarbons
2969	-4.546105973807062	-4.458598	4.035765266911362	-7.229271412958775	-3.1935061460474135	0.6878207223744981	604.705	2	512	1.2354375857752844	1.3229454237411296	-1.4477278533764286	2.5880374135349333	-0.08750783690520691	1.0799089427991664	-4.5422125	3.6352217263704842	1.2393310655847176	0.5314140050982156	26741-53-7	Bis(2,4-di-tert-butylphenyl) pentaerythritol diphosphite	CC(C)(C)c1ccc(OP2OCC3(CO2)COP(Oc2ccc(C(C)(C)C)cc2C(C)(C)C)OC3)c(C(C)(C)C)c1	Organic compounds	Benzenoids	Benzene and substituted derivatives	Phenylpropanes
3024	-3.5193540374051318	-3.757627	2.6592743555260254	-5.17531450862404	-2.5160401530980145	0.6395787545787546	172.268	2	512	1.7168505742616236	1.4785776162545685	0.06089010304271533	2.720164458568741	0.23827297294032723	0.6770714209337494	-3.8420756	3.73771623348172	1.3941290315265713	0.5088095238095238	27253-32-3	Manganese neodecanoate	CC(C)(C)CC(C)(C)CC(=O)[O-].CC(C)(C)CC(C)(C)CC(=O)[O-].[Mn+2]	Organic compounds	Lipids and lipid-like molecules	Fatty Acyls	Fatty acids and conjugates
3167	-3.634716509992807	-3.584102	2.094179142679827	-4.692523178543286	-2.5983440358634593	0.1192370607864948	368.6460000000002	2	512	1.9318930159518517	1.982507597186391	0.8740863474013724	2.9682654900811993	-0.050614594633310084	0.5332736184232034	-3.6345599	2.115816483955007	1.9320496573068733	0.06629588431590656	29806-73-3	2-Ethylhexyl hexadecanoate	CCCCCCCCCCCCCCCC(=O)OCC(CC)CCCC	Organic compounds	Lipids and lipid-like molecules	Fatty Acyls	Fatty acid esters
3238	-3.8500411947605566	-3.8388596	2.8111466119518314	-5.726469340758537	-2.9153227288067054	0.5294117647058824	234.412	2	512	1.5199386455222983	1.531120263983976	-0.35648950047568184	2.4546571114761497	-0.011181636655087868	0.7441123151211482	-3.8475444	2.650793301212339	1.5224354185784295	0.41764705882352937	3069-40-7	Trimethoxycaprylylsilane	CCCCCCCC[Si](OC)(OC)OC	Organic compounds	Organometallic compounds	Organometalloid compounds	Organosilicon compounds
3276	-3.230396767831232	-3.649097	2.074228040030305	-4.794797337591574	-2.720569297561269	0.29714285714285715	356.5470000000002	2	512	2.321720018797737	1.903019828382468	0.757319449037395	2.8315474890677	0.4187001979585627	0.5281104715852372	-3.6202126	2.3133211483631855	1.9319042249538654	0.2257142857142857	31335-74-7	Neopentyl glycol dicaprylate	CCCCCCCC(=O)OCC(C)(C)COC(=O)CCCCCCC	Organic compounds	Lipids and lipid-like molecules	Fatty Acyls	Fatty acid esters
3313	-4.741495471440632	-4.400549	4.500314369432103	-7.249591732323857	-2.749277362891754	0.751152445607816	386.4800000000001	2	512	0.8456315530378316	1.1865781058628384	-1.6624647078453938	2.8378496615867093	-0.34094653650410844	1.166853334723979	-4.617511	2.962637451805238	0.9696162193834291	0.5976640735147927	319460-85-0	Axitinib	CNC(=O)c1ccccc1Sc1ccc2c(C=Cc3ccccn3)[nH]nc2c1	Organic compounds	Organosulfur compounds	Thioethers	Aryl thioethers
3392	-4.727333601747723	-4.7385817	2.779232677065214	-6.2515252011086435	-3.4722925240434295	0.5055807126081047	289.545	2	512	0.7343824679839093	0.7231344126565844	-0.7898091313770108	1.9894235456882032	0.011248055661944534	0.7074929902278175	-4.688502	2.3532172214669043	0.7732142426686858	0.3843595578985779	3380-34-5	Triclosan	Oc1cc(Cl)ccc1Oc1ccc(Cl)cc1Cl	Organic compounds	Benzenoids	Benzene and substituted derivatives	Diphenylethers
3450	-4.909074411232231	-4.259596	3.0053924142737714	-5.658978857317003	-2.653586443043231	0.761374945808908	488.6700000000004	2	512	0.7799412667884187	1.4294198211793125	0.03003682070364698	3.035429234977418	-0.6494785402605512	0.7651650079788167	-4.5831976	3.257734046306027	1.1058180931333503	0.578616352201258	351197-46-1	2-[2-(Dimethylamino)ethoxy]ethyl ({5-[({2-[2-(dimethylamino)ethoxy]ethoxy}carbonyl)amino]-1,3,3-trimethylcyclohexyl}methyl)carbamate	CN(C)CCOCCOC(=O)NCC1(C)CC(NC(=O)OCCOCCN(C)C)CC(C)(C)C1	Organic compounds	Organic acids and derivatives	Carboxylic acids and derivatives	Amino acids, peptides, and analogues
3495	-3.967363147958424	-3.6135552	2.6733565851851773	-5.183518203813316	-2.5101616186281386	0.593233082706767	122.12	2	512	1.1194236476682002	1.4732316024179537	-0.09673140818669161	2.5766251769984856	-0.35380795501103623	0.6833961427296597	-3.5023122	2.4191842856761085	1.5844746084402088	0.46691729323308273	3586-55-8	1,2-Bis[hydroxymethoxy]ethane	OCOCCOCO	Organic compounds	Organic oxygen compounds	Organooxygen compounds	Ethers
3505	-4.987228091735236	-4.324441	2.61833192469883	-5.579843611391088	-2.9615116866922584	0.5278054353054353	525.6270000000003	2	512	0.7334495738915291	1.3962366986657868	0.1408340542356771	2.759165978934507	-0.6627871356195136	0.6670650855732637	-4.3727064	2.6316693770861894	1.347971253635652	0.40558321308321305	36196-44-8	Propanoic acid, 3-mercapto-, (2,4,6-trioxo-1,3,5-triazine-1,3,5(2H,4H,6H)-triyl)tri-2,1-ethanediyl ester	O=C(CCS)OCCn1c(=O)n(CCOC(=O)CCS)c(=O)n(CCOC(=O)CCS)c1=O	Organic compounds	Organic acids and derivatives	Carboxylic acids and derivatives	Tricarboxylic acids and derivatives
3531	-4.720633406012074	-4.612031	3.221295980138013	-6.574166034261963	-3.35287005412395	0.7542540181691125	330.17100000000005	2	512	0.7981055190834808	0.9067079343554448	-1.0554271091664083	2.1658688709716047	-0.10860242304088263	0.8279788574822988	-4.6160364	2.57480888791174	0.9027025106528103	0.599537037037037	36734-19-7	Iprodione	CC(C)NC(=O)n1cc(O)n(-c2cc(Cl)cc(Cl)c2)c1=O	Organic compounds	Organoheterocyclic compounds	Azoles	Imidazoles
3545	-3.214731425556149	-3.724252	2.401522147360363	-5.231813595693461	-2.8302914483330976	0.3862199565798358	440.4590000000002	2	512	2.429174062895734	1.9196534999214947	0.41209189275842245	2.8136140401187855	0.5095205599937778	0.6213101293126636	-3.4892511	2.1220782973171373	2.1546543533960536	0.2831896535495328	36968-27-1	2-Naphthalenecarboxamide, 4-[[4-(aminocarbonyl)phenyl]azo]-3-hydroxy-N-(2-methoxyphenyl)-	COc1ccccc1NC(=O)c1cc2ccccc2c(N=Nc2ccc(C(N)=O)cc2)c1O	Organic compounds	Benzenoids	Naphthalenes	Naphthalenecarboxylic acids and derivatives
3552	-3.976241896132312	-4.425911	2.7403453620504687	-5.781042785663726	-3.0406974236132576	0.7900431235431237	131.16	2	512	1.141559511865016	0.6918904556318176	-0.6632413776663987	2.07710398438407	0.4496690535747194	0.6988759696465786	-4.0068316	2.8066426537271782	1.1109697523210558	0.6203461538461539	3715-92-2	N-Nitrosoethylenethiourea	O=NN1CCNC1=S	Organic compounds	Organoheterocyclic compounds	Azolidines	Imidazolidines
3575	-4.515884480225036	-4.1380177	3.547050822706255	-6.540817833282527	-2.993767010576272	0.4401045751633987	214.036	2	512	0.8146023458645099	1.192469177455029	-1.210331007192981	2.3367198155132742	-0.3778668258060911	0.9427318308730803	-4.515874	2.482818338485977	0.8146129050485857	0.3067712418300654	375-22-4	Perfluorobutanoic acid	O=C(O)C(F)(F)C(F)(F)C(F)(F)F	Organic compounds	Organohalogen compounds	Alkyl halides	Alkyl fluorides
3600	-4.718500079396126	-3.7421024	2.5516891662582526	-5.082970870074573	-2.5312817038163202	0.5573626373626375	96.032	2	512	0.2639158943486327	1.2403135818826159	-0.10055489632981426	2.4511342699284384	-0.9763976948288651	0.6498979728549326	-3.9671237	2.628094214842283	1.0152922234755586	0.4373626373626374	381-73-7	Acetic acid, difluoro-	O=C(O)C(F)F	Organic compounds	Organic acids and derivatives	Carboxylic acids and derivatives	Alpha-halocarboxylic acids and derivatives
3634	-3.780635775149384	-4.736544	7.4378219566896036	-10.905995858625944	-3.468173901936341	0.6059943410886807	315.8040000000001	2	512	1.718781851368129	0.7628734833329824	-5.406578232108432	2.031243724581172	0.955908357083282	2.0931378645906054	-4.2114735	2.4830103244394475	1.287944157630756	0.46433519645081267	3896-11-5	Bumetrizole	Cc1cc(-n2nc3ccc(Cl)cc3n2)c(O)c(C(C)(C)C)c1	Organic compounds	Organoheterocyclic compounds	Azoles	Triazoles
3661	-4.922901873329215	-5.285463	2.463184365405201	-5.958555372939589	-3.4953710075343882	0.3610582010582011	349.43000000000006	2	512	0.6204583148825277	0.257897325986601	-0.4151951847278468	2.0479891806773542	0.3625609829635099	0.6750146399146245	-5.2923875	2.383010605034978	0.25097270333890676	0.27534391534391534	39515-41-8	Fenpropathrin	CC1(C)C(C(=O)OC(C#N)c2cccc(Oc3ccccc3)c2)C1(C)C	Organic compounds	Benzenoids	Benzene and substituted derivatives	Diphenylethers
3677	-3.821061343437028	-4.088673	2.667125511870263	-5.487048863481624	-2.8199233516113607	0.6862731412731413	246.244	2	512	1.5703043138092212	1.3026925611087181	-0.09568320623537466	2.5714423056348883	0.26761177133958336	0.6793429216741009	-3.933372	2.5987083858446915	1.4579936331398287	0.5426833976833978	40306-75-0	Benzenesulfonic acid, 3-(acetylamino)-5-amino-4-hydroxy-	CC(=O)Nc1cc(S(=O)(=O)O)cc(N)c1O	Organic compounds	Benzenoids	Benzene and substituted derivatives	Anilides
3685	-4.190374111540606	-4.324432	2.5609734972719744	-5.7331231522943	-3.1721496550223254	0.623688566615396	699.9330000000001	2	512	1.6546823582980639	1.5206245737658368	0.11193331754437053	2.672906814816345	0.13405778466911045	0.6519909764391635	-4.2646103	2.6463315806004144	1.5804461745424916	0.49479967772650707	40601-76-1	Cyanox CY 1790	Cc1cc(C(C)(C)C)c(O)c(C)c1Cn1c(=O)n(Cc2c(C)cc(C(C)(C)C)c(O)c2C)c(=O)n(Cc2c(C)cc(C(C)(C)C)c(O)c2C)c1=O	Organic compounds	Benzenoids	Benzene and substituted derivatives	Xylenes
3702	-6.914352261270266	-5.489697	3.938571473782319	-7.890090354660125	-3.951518880877806	0.6911865999370926	373.63600000000014	2	512	-1.3419035472236558	0.08275173563884607	-2.317641640613515	1.6209298331688042	-1.4246552817475608	1.0124482589870816	-5.4079285	4.252865405163453	0.16452024985458494	0.5457320544825472	41198-08-7	Profenofos	CCCSP(=O)(OCC)Oc1ccc(Br)cc1Cl	Organic compounds	Benzenoids	Benzene and substituted derivatives	Phenoxy compounds
3774	-4.658390773371365	-4.7861037	3.0697933324488416	-6.583333963973112	-3.51354063152427	0.514530303030303	293.754	2	512	0.8095930156653642	0.6818800599432165	-1.1153501749363823	1.9544431575124592	0.12771295206198463	0.784464825711265	-4.797695	5.236402264841477	0.6702886145756484	0.37458624708624705	43121-43-3	Triadimefon	CC(C)(C)C(=O)C(Oc1ccc(Cl)cc1)n1cncn1	Organic compounds	Benzenoids	Phenol ethers
3826	-5.959564137720048	-3.9175444	3.9008035418035014	-6.647650194665678	-2.7468466528621764	0.7228571428571429	122.258	2	512	-0.8722868507654551	1.169732925755285	-1.5603729077110848	2.340430634092417	-2.042019772790849	1.055493131052757	-5.1701093	3.588639554255989	-0.08283197374162357	0.5728571428571428	4532-64-3	2,3-Butanedithiol	CC(S)C(C)S	Organic compounds	Organosulfur compounds	Thiols	Alkylthiols
3867	-4.636056680695763	-4.5582294	3.272462218217167	-6.707894286612912	-3.4354320683957447	0.7409037745879851	331.44100000000003	2	512	0.8843495499185958	0.9621767788314002	-1.187488055998553	2.084974162218614	-0.07782723428463001	0.8585163484874125	-4.6069074	2.9022355237463864	0.9134988683298884	0.590903774587985	473798-59-3	Fenpyrazamine	C=CCSC(=O)n1c(N)c(-c2ccccc2C)c(=O)n1C(C)C	Organic compounds	Organoheterocyclic compounds	Azoles	Pyrazoles
3884	-3.403203570572842	-3.9960659	2.2658567790013273	-5.427389181830166	-3.1615324028288385	0.5165861344537814	192.21400000000003	2	512	1.8805814459611256	1.2877191665032188	-0.14360416529619838	2.122252613705129	0.5928622844534033	0.5871541417305648	-3.878261	2.410835727115107	1.405523920037903	0.40482142857142855	48145-04-6	2-Phenoxyethyl acrylate	C=CC(=O)OCCOc1ccccc1	Organic compounds	Benzenoids	Phenol ethers
3924	-6.269959188227593	-4.721143	4.35058638673609	-8.30416195629156	-3.9535755695554706	0.6826094525427596	272.388	2	512	-0.8347712173237677	0.7140451935128765	-2.8689739853877354	1.4816124013483543	-1.5488164193677294	1.2224783197840077	-6.055548	6.350291602447078	-0.6203602086402176	0.5294179631810574	50-28-2	17beta-Estradiol	CC12CCC3c4ccc(O)cc4CCC3C1CCC2O	Organic compounds	Lipids and lipid-like molecules	Steroids and steroid derivatives	Estrane steroids
3927	-6.356155661611317	-4.2324114	2.8124540763477377	-5.709970191340982	-2.8975161149932447	0.6099164703362604	252.316	2	512	-0.9542108705016377	1.1695334149371337	-0.3080254002313029	2.5044286761164347	-2.1237442770287975	0.7163176476080321	-4.1778064	2.796591580849424	1.2241384007131828	0.4762364849321371	50-32-8	Benzo(a)pyrene	c1ccc2c(c1)cc1ccc3cccc4ccc2c1c34	Organic compounds	Benzenoids	Pyrenes	Benzopyrenes
4044	-3.6420807541333264	-4.5609593	6.659493257073272	-10.027976244261444	-3.368482987188171	0.7414615939615941	610.5650000000004	2	512	2.1436511510659217	1.2247725574566137	-4.242244339062196	2.417248918011077	0.9188785850085193	1.87000115745616	-4.0464125	5.662556773340784	1.7393194403589312	0.5803108003108003	520-26-3	Hesperidin	COc1ccc(C2CC(=O)c3c(O)cc(OC4OC(COC5OC(C)C(O)C(O)C5O)C(O)C(O)C4O)cc3O2)cc1O	Organic compounds	Phenylpropanoids and polyketides	Flavonoids	Flavonoid glycosides
4056	-5.037520248354425	-4.2573943	3.9964797391450846	-7.057317337448493	-3.060837598303409	0.6710125140953199	235.308	2	512	0.33411644421383613	1.1142423750872297	-1.6856806448802326	2.310799094264852	-0.7801259345421689	1.0820738891319874	-4.4768996	2.692959670075315	0.8947370694779061	0.5313898725858859	5234-68-4	Carboxin	CC1=C(C(=O)Nc2ccccc2)SCCO1	Organic compounds	Benzenoids	Benzene and substituted derivatives	Anilides
4088	-4.03723613365433	-3.818486	2.5700897638519655	-5.463855087473935	-2.89376532362197	0.5	247.669	2	512	1.3566355169707722	1.5753856738352405	-0.06998343684883293	2.5001063270031327	-0.2187501583888274	0.6684955346271345	-3.843271	2.579587768941739	1.5506006210633798	0.4	5283-66-9	Trichloro(octyl)silane	CCCCCCCC[Si](Cl)(Cl)Cl	Organic compounds	Organometallic compounds	Organometalloid compounds	Organosilicon compounds
4248	-5.0598991834210905	-4.6513095	2.5263753059059915	-5.907563973365956	-3.381188667459965	0.5571460247070004	256.472	2	512	0.349140775074469	0.7577304761315933	-0.49852401487039694	2.0278512910355944	-0.40858969321723304	0.6444953376422337	-4.6515827	2.4848676473003075	0.7574572582845448	0.42330291330291325	55335-06-3	Triclopyr	O=C(O)COc1nc(Cl)c(Cl)cc1Cl	Organic compounds	Organoheterocyclic compounds	Pyridines and derivatives	Halopyridines
4309	-4.016040772505675	-3.8013773	2.633432116352044	-5.224712887883322	-2.591280771531278	0.6560268979386628	90.553	2	512	0.940862070458741	1.1555255565851674	-0.26781004491890603	2.365622071433138	-0.2146634760579209	0.6703836088416484	-3.7812467	2.699689474317474	1.1756561838425783	0.5148504273504274	563-47-3	3-Chloro-2-methylpropene	C=C(C)CCl	Organic compounds	Organohalogen compounds	Organochlorides
4314	-6.828069930937393	-5.812211	3.0675686880821327	-6.859854384465948	-3.7922856963838156	0.5337724999015322	291.2650000000001	2	512	-1.363781630381494	-0.3479227210851327	-1.3955660839100494	1.6720026041720832	-1.0158588942552642	0.8054890918429208	-6.677955	3.7731480967956563	-1.2136668423769457	0.41377249990153214	56-38-2	Parathion	CCOP(=S)(OCC)Oc1ccc([N+](=O)[O-])cc1	Organic compounds	Organic acids and derivatives	Organic thiophosphoric acids and derivatives	Thiophosphoric acid esters
6865	-3.328162057095828	-3.882739	3.068107717541402	-5.758394720615263	-2.6902870030738604	0.6248418248418248	156.269	2	512	1.865710775918684	1.3111337827461758	-0.5645218876007507	2.5035858299406515	0.5545770099818088	0.789146820155324	-3.8582845	2.94763939804563	1.3355883439746044	0.470995670995671	89-78-1	dl-Menthol	CC1CCC(C(C)C)C(O)C1	Organic compounds	Lipids and lipid-like molecules	Prenol lipids	Monoterpenoids
4351	-4.690633235909105	-3.85549	2.5797636642253683	-5.30726234685117	-2.7274986826258014	0.7665217391304348	118.20099999999998	2	512	0.38198791485478484	1.217131203888523	-0.23464119608728012	2.3451224681380882	-0.8351432666555647	0.6572268496105947	-4.0782404	2.993124547271021	0.9943807477509536	0.6065217391304347	57124-87-5	Tetrahydro-2-methyl-3-furanthiol	CC1OCCC1S	Organic compounds	Organoheterocyclic compounds	Tetrahydrofurans
4365	-3.6542519443442383	-4.1989226	2.7208390281376507	-5.723636419057272	-3.0027973909196217	0.634418477500731	652.7140000000004	2	512	2.1604709835923397	1.6158003032855732	0.09108650887930544	2.8119255370169562	0.5446706897805176	0.6930414318245423	-4.001061	2.8227842020878295	1.8136619784792751	0.504418477500731	573-58-0	C.I. Direct Red 28	Nc1c(N=Nc2ccc(-c3ccc(N=Nc4cc(S(=O)(=O)[O-])c5ccccc5c4N)cc3)cc2)cc(S(=O)(=O)[O-])c2ccccc12.[Na+].[Na+]	Organic compounds	Benzenoids	Benzene and substituted derivatives	Biphenyls and derivatives
4367	-4.671448159005455	-4.1571045	2.6828360356733922	-5.632246843695456	-2.949410808022064	0.6633094384707288	252.273	2	512	0.7304226128023094	1.2447662990827648	-0.23037607188769182	2.4524599637857003	-0.5143436668179548	0.6830116513264209	-4.2980857	2.625529972351596	1.1037850866778314	0.49349377026796387	57-41-0	5,5-Diphenylhydantoin	O=C1NC(=O)C(c2ccccc2)(c2ccccc2)N1	Organic compounds	Organoheterocyclic compounds	Azolidines	Imidazolidines
4403	-4.8960510381381415	-4.4140797	2.6170451160169685	-5.700674742589477	-3.0836296265725087	0.6797101449275362	273.409	2	512	0.5407617683116741	1.0227331447899701	-0.26386193613966163	2.353183179877307	-0.48197137200044615	0.6672981502689583	-4.4597898	2.7271976733801733	0.9770230456815011	0.5213768115942029	58190-57-1	5-ethyl-2,8-dimethyl-5-[(propan-2-ylideneamino)oxy]-4,6-dioxa-3,7-diaza-5-silanona-2,7-diene	CC[Si](ON=C(C)C)(ON=C(C)C)ON=C(C)C	Organic compounds	Organometallic compounds	Organometalloid compounds	Organosilicon compounds
4414	-4.177015093723512	-4.4479604	2.7279045695747497	-5.833271485831431	-3.1053669162566813	0.7487893707058791	174.159	2	512	1.0639308286500817	0.792985540149198	-0.5923255634578368	2.1355790061169126	0.2709452830159895	0.6955920331022208	-4.7115264	2.8859024592988836	0.529419517265765	0.5958481942352909	584-84-9	Toluene 2,4-diisocyanate	Cc1ccc(N=C=O)cc1N=C=O	Organic compounds	Benzenoids	Benzene and substituted derivatives	Toluenes
4435	-4.384939616622043	-7.378246	5.641482524600598	-9.94221155466712	-4.300729030066521	0.5591111111111111	231.893	2	512	0.9803480224546804	-2.012958200492706	-4.576923915590396	1.0645586090102024	2.9933062139138453	1.4361306561572944	-4.530057	6.569768536225811	0.8352306918697947	0.407749766573296	58-90-2	2,3,4,6-Tetrachlorophenol	Oc1c(Cl)cc(Cl)c(Cl)c1Cl	Organic compounds	Benzenoids	Phenols	Halophenols
4444	-4.851873976880871	-4.6128416	4.056039842117875	-7.28233742386343	-3.2262975817455546	0.7683927753889244	216.668	2	512	0.4839207976155262	0.7229531840842099	-1.9465426493670328	2.109497192750842	-0.23903237074073402	1.0648459144664193	-4.7468004	4.369959515060305	0.5889943713835707	0.6074171656328267	5902-51-2	Terbacil	Cc1[nH]c(=O)n(C(C)(C)C)c(=O)c1Cl	Organic compounds	Organoheterocyclic compounds	Diazines	Pyrimidines and pyrimidine derivatives
4459	-4.13341435745381	-3.6059124	2.5041296311807866	-4.933488350722265	-2.4293587195414785	0.5367965367965367	100.161	2	512	0.8672842943981068	1.3947862241368023	0.06721030112965164	2.5713399323104382	-0.5275019104781018	0.6376418187124674	-3.6876872	2.583499467036928	1.3130114805075745	0.42770562770562764	591-78-6	2-Hexanone	CCCCC(C)=O	Organic compounds	Organic oxygen compounds	Organooxygen compounds	Carbonyl compounds
4477	-3.693040171837034	-4.0039606	2.727485911230215	-5.616495398614498	-2.8890094873842833	0.5182344993550427	164.204	2	512	1.5223435604638589	1.2114231305925587	-0.4011116663136058	2.326374244916609	0.31092043759900134	0.6978033685548887	-3.9086263	2.5059797409369855	1.3067574037584122	0.3623016564952049	5932-68-3	(E)-Isoeugenol	CC=Cc1ccc(O)c(OC)c1	Organic compounds	Benzenoids	Phenols	Methoxyphenols
4506	-4.867403384871884	-4.2500834	6.047907433537578	-9.051932883200994	-3.004025449663416	0.7116824390080204	198.138	2	512	0.42956439004917013	1.0468843317448684	-3.75496510827994	2.292942325257638	-0.6173199383691985	1.686573631449327	-4.625798	6.717024826658858	0.671169533341231	0.5672379945635759	59-87-0	Nitrofurazone	NC(=O)NN=Cc1ccc([N+](=O)[O-])o1	Organic compounds	Organoheterocyclic compounds	Furans	Nitrofurans
4531	-2.483359798757418	-3.8381574	2.589363064003975	-5.295287938857566	-2.705924874853591	0.6162184873949579	74.123	2	512	2.386593189561857	1.0317955835564399	-0.42533495053829135	2.1640281134656836	1.3547976166325966	0.6596714971420529	-3.753435	2.7326111879688977	1.1165181049419497	0.48288515406162463	60-29-7	Diethyl ether	CCOCC	Organic compounds	Organic oxygen compounds	Organooxygen compounds	Ethers
4542	-4.216690336917444	-4.254419	3.243079311567534	-6.383930052225114	-3.1408507406575805	0.7162420200402215	286.718	2	512	1.2407646216561288	1.20303610221061	-0.9264750936515417	2.3166042179159922	0.037728513027624366	0.850681864382122	-4.385771	3.2982268131042454	1.0716841778427713	0.5715611689763918	604-75-1	Oxazepam	O=C1N=C(c2ccccc2)c2cc(Cl)ccc2NC1O	Organic compounds	Organoheterocyclic compounds	Benzodiazepines	1,4-benzodiazepines
4607	-4.40688734662185	-4.081085	3.050198155881308	-5.595979569353484	-2.5457814134721763	0.5765838136020692	406.5690000000001	2	512	1.2022469149349833	1.5280490687449442	0.013154692203348594	3.0633528480846564	-0.32580214154372467	0.778003866571266	-4.0067806	2.5512401597761647	1.6023536420103743	0.4455493308434485	61788-44-1	Styrenated phenol	CC(c1ccccc1)c1cc(C(C)c2ccccc2)c(O)c(C(C)c2ccccc2)c1	Organic compounds	Phenylpropanoids and polyketides	Diarylheptanoids	Linear diarylheptanoids
4665	-3.679624316995493	-4.0565667	2.516724873927146	-5.444805969294126	-2.9280810953669802	0.5776190476190476	118.179	2	512	1.3929159937766085	1.0159735995058823	-0.37226565852202503	2.144459215405121	0.37694239824498554	0.6407559505758428	-4.129187	2.484184559877562	0.9433532209687081	0.44761904761904764	622-97-9	4-Methylstyrene	C=Cc1ccc(C)cc1	Organic compounds	Benzenoids	Benzene and substituted derivatives	Styrenes
4682	-4.653022509783526	-4.413621	2.65697231225275	-5.84513394705679	-3.18816163480404	0.515266106442577	93.129	2	512	0.31606242983183214	0.5554640084826336	-0.8760490074414322	1.7809233048113178	-0.2394015609920217	0.6763905545963674	-4.392321	2.8020929798485117	0.5767638204674899	0.3976190476190476	62-53-3	Aniline	Nc1ccccc1	Organic compounds	Benzenoids	Benzene and substituted derivatives	Aniline and substituted anilines
4691	-3.976498063883961	-4.058134	2.256462216791596	-5.183561936966203	-2.927099720174607	0.27732653342160984	222.284	2	512	1.3704101394277666	1.2887741120015281	0.16334626634552427	2.4198084831371207	0.08163601509553109	0.5756134712998056	-3.9394565	2.2783485167966244	1.407451739939002	0.18392402376910016	6259-76-3	Hexyl salicylate	CCCCCCOC(=O)c1ccccc1O	Organic compounds	Benzenoids	Benzene and substituted derivatives	Benzoic acids and derivatives
4705	-2.808692476099402	-3.06104	2.193914485273563	-4.190521045382746	-1.9966065601091827	0.2949543574383112	374.562	2	512	2.7648312392051038	2.512483785502214	1.3830026699217597	3.576917155195323	0.25234744852218016	0.559151499399218	-2.7102199	1.9855733210756297	2.863303866119779	0.17456140350877192	6284-43-1	Octadecanoic acid, 12-hydroxy-, 2,3-dihydroxypropyl ester	CCCCCCC(O)CCCCCCCCCCC(=O)OCC(O)CO	Organic compounds	Lipids and lipid-like molecules	Fatty Acyls	Fatty alcohols
4732	-3.552007785164961	-3.475774	2.057757566636557	-4.829268386475341	-2.7715108198387846	0.0	224.43199999999996	2	512	1.799076994480711	1.8753107346449938	0.5218163931703308	2.5795739598068876	-0.07623373540605005	0.5401062826420541	-3.6093063	2.544108873791123	1.741778452063138	0.0	629-73-2	1-Hexadecene	C=CCCCCCCCCCCCCCC	Organic compounds	Hydrocarbons	Unsaturated hydrocarbons	Unsaturated aliphatic hydrocarbons
4739	-3.9005368885502	-4.142459	2.7032970314562945	-5.522313904261985	-2.8190168728056904	0.6566666666666666	167.85	2	512	1.3243844570338315	1.0824624489872252	-0.29739255867795367	2.405904472778341	0.24192202716024935	0.6891902386009693	-3.9215646	2.927751803949558	1.3033567552339191	0.5166666666666666	630-20-6	1,1,1,2-Tetrachloroethane	ClCC(Cl)(Cl)Cl	Organic compounds	Organohalogen compounds	Organochlorides
4779	-3.53649470830724	-4.2839084	2.4967031479018225	-5.5930638218674575	-3.096360673965635	0.5095095693779904	107.156	2	512	1.4935217852594782	0.746108118462152	-0.563047328300739	1.9336558196010836	0.7474136588497422	0.6359327900012666	-4.1654124	2.5648788669146847	0.8646040656114069	0.3860645933014354	636-21-5	2-Methylaniline hydrochloride	Cc1ccccc1N.Cl	Organic compounds	Benzenoids	Benzene and substituted derivatives	Toluenes
4837	-3.799528582310205	-3.8829064	2.4624042028631012	-5.325993247939137	-2.863589045076036	0.6448391812865497	74.079	2	512	1.0701665288175986	0.9867886700882826	-0.45629813681133363	2.0061060660517676	0.08337785460996106	0.6293213560737567	-3.9056134	2.682229152996419	0.964081681327457	0.4823391812865497	646-06-0	1,3-Dioxolane	C1COCO1	Organic compounds	Organoheterocyclic compounds	Dioxolanes	1,3-dioxolanes
5097	-5.6139603447065	-4.4563603	2.7609625129407873	-5.861250643364048	-3.100288130423261	0.7225728711392835	303.49	2	512	-0.13181595906908974	1.0257840628294885	-0.37910625772663775	2.3818562552141493	-1.157600004588092	0.7039714838254227	-5.097244	2.811640644877362	0.3849005767280783	0.568230923079169	67564-91-4	(2R,6S)-Fenpropimorph	CC(Cc1ccc(C(C)(C)C)cc1)CN1CC(C)OC(C)C1	Organic compounds	Benzenoids	Benzene and substituted derivatives	Phenylpropanes
5109	-1.8075256983779413	-4.155213	2.933185125159632	-5.819202186288777	-2.886017061129145	0.8041491841491842	78.136	2	512	3.0853254763327804	0.7376383155226903	-0.9263510115780553	2.0068341135815766	2.347687180802967	0.7475792251030057	-4.090133	2.9926387896190865	0.8027179848175169	0.6374825174825176	67-68-5	Dimethyl sulfoxide	CS(C)=O	Organic compounds	Organosulfur compounds	Sulfoxides
5269	-3.6851513547137857	-4.064705	2.722420554847034	-5.69875037042818	-2.976329815581146	0.43681075516918566	925.8259999999998	2	512	2.281378018209541	1.9018244922399081	0.2677790024951465	2.990199557342181	0.3795535403057455	0.6980011084844493	-3.684209	2.996130665045013	2.2823202631125565	0.3408107551691857	68259-05-2	Benzoic acid, 3,3'-[(2,5-dimethyl-1,4-phenylene)bis[iminocarbonyl(2-hydroxy-3,1-naphthalenediyl)-2,1-diazenediyl]]bis[4-methyl-, 1,1'-bis(2-chloroethyl) ester	Cc1ccc(C(=O)OCCCl)cc1N=Nc1c(O)c(C(=O)Nc2cc(C)c(NC(=O)c3cc4ccccc4c(N=Nc4cc(C(=O)OCCCl)ccc4C)c3O)cc2C)cc2ccccc12	Organic compounds	Benzenoids	Naphthalenes	Naphthalenecarboxylic acids and derivatives
5311	-3.044702245304433	-3.4834511	2.647090209807409	-4.911320352153652	-2.2642301423462428	0.5629932184489309	196.29	2	512	2.2481959297135923	1.8094470519917205	0.3815778228643732	3.0286680326717823	0.43874888270154866	0.6738687233621685	-3.3454757	2.417321601670592	1.9474224897067507	0.4410419989367358	68412-04-4	1,6-Octadiene, 7-methyl-3-methylene-, acetylated	C=CC(CCC=C(C)C)COC(C)=O	Organic compounds	Lipids and lipid-like molecules	Prenol lipids	Monoterpenoids
5406	-3.953718745144368	-4.667387	4.072504520894582	-7.359133588733856	-3.286629067839274	0.6527699739873654	136.23799999999997	2	512	1.180579514330587	0.46691125092661107	-2.2248353292589016	1.8476691916356807	0.7136682635226244	1.0709130819933457	-3.9536028	3.9102063632418553	1.1806954777143341	0.5066161278335192	68526-56-7	Alkenes, C9-?11, C10-?rich	C=CC=CCCC=CCC	Organic compounds	Hydrocarbons	Unsaturated hydrocarbons	Olefins
5556	-4.407629292466861	-3.8803573	3.0101996852213633	-5.887624572047512	-2.877424886826149	0.7527766743060861	206.42	2	512	0.9071224812481827	1.434394500734615	-0.5728727983324681	2.4373268868888953	-0.5272720269944493	0.7944077682751224	-4.2123356	2.72527304706429	1.1024161846461988	0.5998354978354978	68937-96-2	Di-tert-butyl polysulfides	CC(C)(C)CSSCC(C)(C)C	Organic compounds	Organosulfur compounds	Organic disulfides	Dialkyldisulfides
5651	-3.8307943794902175	-3.9559321	2.525253911432148	-5.3974158525632605	-2.8721619411311123	0.48359395336139527	438.7180000000001	2	512	1.81139107378937	1.6862533084274087	0.24476960071632675	2.770023512148475	0.1251377608601243	0.6438621916533336	-3.937675	2.4289699422543483	1.7045104616113445	0.3538642236316655	70024-69-0	Benzenesulfonic acid, mono-C16-24-alkyl derivs., calcium salts	CCCCCCCCCCCCCCCCCC(CC)c1ccc(S(=O)(=O)[O-])cc1.CCCCCCCCCCCCCCCCCC(CC)c1ccc(S(=O)(=O)[O-])cc1.[Ca+2]	Organic compounds	Benzenoids	Benzene and substituted derivatives	Benzenesulfonic acids and derivatives
5806	-4.354256343191464	-4.408721	3.4912899013814562	-6.311343792241838	-2.820053890860382	0.4762092074592075	241.364	2	512	1.0284161513716101	0.9739515427719673	-0.9286712976787641	2.562618603702692	0.05446462696234455	0.8887603386665285	-4.4076285	2.829984094549448	0.9750439684982516	0.35745920745920745	7287-19-6	Prometryn	CSc1nc(NC(C)C)nc(NC(C)C)n1	Organic compounds	Organoheterocyclic compounds	Triazines	1,3,5-triazines
5926	-2.893189396088446	-3.3097022	2.9204593035338733	-5.3278175536900925	-2.407358250156219	0.5406896551724139	174.204	2	512	2.3478687267874654	1.9313559838657732	-0.08675943081418128	2.833699872719692	0.4165127618857971	0.7842751701325087	-2.896833	2.369660882135839	2.3442251786109	0.41655172413793107	74-79-3	L-Arginine	N=C(N)NCCCC(N)C(=O)O	Organic compounds	Organic acids and derivatives	Carboxylic acids and derivatives	Amino acids, peptides, and analogues
5997	-3.515195254005109	-3.4421203	3.278627561209598	-5.553991556097702	-2.275363994888104	0.6075092023001047	1134.9870000000014	2	512	2.539795633197515	2.612870586630957	0.5009993311049221	3.77962689231452	-0.07307494036069961	0.8543882490661857	-3.361707	2.9218723805984412	2.693283903955339	0.4519536467445492	7585-39-9	beta-Cyclodextrin	OCC1OC2OC3C(CO)OC(OC4C(CO)OC(OC5C(CO)OC(OC6C(CO)OC(OC7C(CO)OC(OC8C(CO)OC(OC1C(O)C2O)C(O)C8O)C(O)C7O)C(O)C6O)C(O)C5O)C(O)C4O)C(O)C3O	Organic compounds	Organic oxygen compounds	Organooxygen compounds	Carbohydrates and carbohydrate conjugates
6008	-4.719440554419547	-4.6955214	2.518120418289294	-5.687608614223999	-3.1694881959347048	0.6025461214802028	189.324	2	512	0.5577651171611974	0.5816843178747205	-0.41040294264325405	2.10771747564604	-0.02391919974425427	0.6466478637760014	-4.732676	2.4028388519629447	0.5445296229375621	0.4634156866975941	759-94-4	EPTC	CCCN(CCC)C(=O)SCC	Organic compounds	Organosulfur compounds	Thiocarbonyl compounds	Thiocarbamic acid derivatives
6059	-4.649987162194547	-4.878178	2.695642081091562	-6.334268383527527	-3.638626302435965	0.5261179602780722	293.798	2	512	0.818061672854244	0.5898707066969795	-0.8662195484787358	1.829422532612826	0.22819095746487683	0.6862223972371208	-4.838968	1.961558819976438	0.6290810325436105	0.40084323500334695	76738-62-0	Paclobutrazol	CC(C)(C)C(O)C(Cc1ccc(Cl)cc1)n1cncn1	Organic compounds	Benzenoids	Benzene and substituted derivatives	Phenethylamines
6070	-4.899005848301739	-4.3274493	5.820890298164796	-8.7789875622255	-2.958097264060705	0.7597622382286248	287.432	2	512	0.5595292684880734	1.1310857945760149	-3.3204524454356883	2.5004378527291076	-0.5715565265549127	1.611050714141517	-4.6057806	2.722154672209858	0.8527545146029588	0.6042066826730692	76855-69-1	3-(1-{[tert-Butyl(dimethyl)silyl]oxy}ethyl)-4-hydroxy-2,3-dihydroazet-2-yl acetate	CC(=O)OC1NC(=O)C1C(C)O[Si](C)(C)C(C)(C)C	Organic compounds	Organoheterocyclic compounds	Lactams	Beta lactams
6112	-5.875449972599685	-5.239111	2.933774146147061	-6.635372448152153	-3.701598302005092	0.5025227886867232	461.77600000000007	2	512	-0.2110186151281448	0.4253204120399735	-0.9709410906806129	1.962833055466448	-0.6363390259444115	0.747270520556217	-5.489377	2.817734639840835	0.17505433141636428	0.37109421725815167	77501-63-4	Lactofen	CCOC(=O)C(C)OC(=O)c1cc(Oc2ccc(C(F)(F)F)cc2Cl)ccc1[N+](=O)[O-]	Organic compounds	Benzenoids	Benzene and substituted derivatives	Diphenylethers
6285	-3.096867608689041	-3.68816	2.8575154593475527	-5.345157540046167	-2.4876420806986146	0.5741830065359478	75.111	2	512	1.7788359353653365	1.1875436009834845	-0.46945399599178983	2.3880614633557626	0.5912923339379121	0.7295049099932386	-3.597066	2.726484208209621	1.2786376377423698	0.4409803921568628	78-96-6	1-Amino-2-propanol	CC(O)CN	Organic compounds	Organic nitrogen compounds	Organonitrogen compounds	Amines
6290	-5.621218441382216	-3.8078084	2.91818543702681	-5.50504395264426	-2.58685851561745	0.594047619047619	71.079	2	512	-0.769477132231182	1.043932920667876	-0.6533026434932261	2.2648827935335842	-1.8134100421817765	0.7452078613794562	-4.320605	3.8661474586774496	0.5311365162762834	0.4654761904761905	79-06-1	Acrylamide	C=CC(N)=O	Organic compounds	Organic acids and derivatives	Carboxylic acids and derivatives	Acrylic acids and derivatives
6357	-3.546619138492942	-4.0779777	2.402724096486411	-5.373780081746804	-2.971055985260393	0.5748692810457516	302.5019999999999	2	512	1.9341091118545288	1.4027505825454971	0.1069481686006668	2.5096722650870777	0.531358518825173	0.6116614005730299	-3.9054587	2.395692046894121	1.5752695391332316	0.44986928104575163	8007-24-7	Cashew nutshell liquid (CNSL)	CCCCCCC=CCCCCCCCc1cccc(O)c1	Organic compounds	Benzenoids	Phenols	1-hydroxy-4-unsubstituted benzenoids
6389	-4.37251412958861	-4.130128	2.4635514072629	-5.400156770752336	-2.9366053634894356	0.5443157894736842	270.372	2	512	1.0594475840303403	1.301833800777843	0.03180494286661455	2.4953563501295144	-0.24238622278929345	0.6278416311948454	-4.2007675	2.461858227483955	1.2311942074159898	0.4109824561403509	80-43-3	Dicumyl peroxide	CC(C)(OOC(C)(C)c1ccccc1)c1ccccc1	Organic compounds	Benzenoids	Benzene and substituted derivatives	Phenylpropanes
6463	-3.8160006413532472	-4.3142447	2.5151750760159715	-5.654605948919292	-3.1394308729033202	0.5142105263157895	122.17099999999998	2	512	1.2709674873466283	0.7727233704296171	-0.567637820219416	1.9475372557965553	0.498244105808618	0.6403870156987443	-4.1904964	2.53903303168659	0.896471671773031	0.3626315789473684	823-40-5	2,6-Toluenediamine	Cc1c(N)cccc1N	Organic compounds	Benzenoids	Benzene and substituted derivatives	Toluenes
6532	-3.945843390403792	-4.6033287	2.495381012091396	-5.782443751292422	-3.287062739201026	0.652860682761015	242.061	2	512	1.4380814327051266	0.7805961306761278	-0.3985189281835033	2.096862083907893	0.6574853144301924	0.6354914957574381	-4.3277235	2.4400633533722504	1.0562013261370742	0.5133257990400848	84087-01-4	Quinclorac	O=C(O)c1c(Cl)ccc2cc(Cl)cnc12	Organic compounds	Organoheterocyclic compounds	Quinolines and derivatives	Quinoline carboxylic acids
6583	-3.5212431021364066	-4.0180173	2.33243022538316	-5.227051657249121	-2.894621431865961	0.2351785714285714	278.348	2	512	1.923345003003284	1.4265708173490872	0.21753644789056925	2.549966673273729	0.4967741898862985	0.5943105657391589	-3.9764364	2.4450760124758464	1.4681517239697846	0.15714285714285714	84-74-2	Dibutyl phthalate	CCCCOC(=O)c1ccccc1C(=O)OCCCC	Organic compounds	Benzenoids	Benzene and substituted derivatives	Benzoic acids and derivatives
6616	-6.095710544678707	-4.2861156	2.859831901981322	-5.839693383325539	-2.979861481344217	0.7408888888888889	184.242	2	512	-0.8303219053051994	0.9792729903626272	-0.5743047439520313	2.2855271580292906	-1.8095948983164023	0.7280084382755858	-5.355966	2.756949915848167	-0.09057746718675887	0.5888888888888889	85-00-7	Diquat dibromide	[Br-].[Br-].c1cc[n+]2c(c1)-c1cccc[n+]1CC2	Organic compounds	Organoheterocyclic compounds	Pyridines and derivatives	Pyridinium derivatives
6664	-2.7245371357653294	-4.0179114	2.7552115292259574	-5.612316508612959	-2.8571049793870014	0.6248868778280542	148.11699999999996	2	512	2.4460677713884724	1.1526934678628817	-0.4417116014591569	2.3134999277668005	1.2933742984082546	0.7032546832669461	-3.8066657	2.6418256470239014	1.363939249634359	0.4915535444947209	85-44-9	Phthalic anhydride	O=C1OC(=O)c2ccccc21	Organic compounds	Organoheterocyclic compounds	Benzofurans	Benzofuranones
6745	-2.9904702703551678	-4.316898	3.2600953212795534	-6.27244972042333	-3.0123543991437765	0.7637573271679858	275.4	2	512	2.449493665565737	1.1230660686246356	-0.8324857845024249	2.4276095367771284	1.3264275987549397	0.8357747898325633	-4.2652044	3.0315052474330386	1.1747595072634742	0.6044566278672865	865318-97-4	Ametoctradin	CCCCCCCCc1c(CC)nc2ncnn2c1N	Organic compounds	Organoheterocyclic compounds	Triazolopyrimidines
6781	-4.775520466257761	-4.343884	2.3870462584628527	-5.7012722943338225	-3.31422603587097	0.712582123483181	406.3420000000001	2	512	0.8333712475910094	1.2650077314995918	-0.09238058048505247	2.2946656779778003	-0.43163647501630553	0.608472130286411	-4.4885645	2.5026944379975427	1.120327207694303	0.5647560365266592	874195-61-6	2?-[(4,6-Dimethoxy-1,3,5-triazin-2-yl)carbonyl]-1,1,6?-trifluoro-N-methylmethanesulfonanilide	COc1nc(OC)nc(C(=O)c2cccc(F)c2N(C)S(=O)(=O)C(F)F)n1	Organic compounds	Organic oxygen compounds	Organooxygen compounds	Carbonyl compounds
6809	-3.335388869734558	-4.7597036	2.7955840302542927	-6.274451680146734	-3.478867649892441	0.598358395989975	197.448	2	512	1.9600638692832424	0.5357491136967012	-0.9789989411289332	1.8165850891253597	1.4243147664348754	0.711655305667932	-4.179306	3.0197767759437677	1.1161467011194273	0.4300250626566416	88-06-2	2,4,6-Trichlorophenol	Oc1c(Cl)cc(Cl)cc1Cl	Organic compounds	Benzenoids	Phenols	Halophenols
6857	-3.592652708719028	-4.199198	2.6182180853204553	-5.6267737018693165	-3.008555616548861	0.6186963725929243	264.284	2	512	1.8294181626153045	1.2228730958252	-0.20470283053498392	2.4135152547854712	0.606545060446011	0.666508224074035	-3.9346986	2.486195792583071	1.48737229216168	0.4906963725929243	894-86-0	[2,2'-Bi-1H-indole]-3,3'-diol, disodium salt	[Na+].[Na+].[O-]c1c(-c2[nH]c3ccccc3c2[O-])[nH]c2ccccc12	Organic compounds	Organoheterocyclic compounds	Indoles and derivatives	Indoles
7280	-3.920861695826056	-4.9001746	3.2976561284947943	-6.545270194599794	-3.247614066105	0.7042857142857144	167.218	2	512	1.3024213289510849	0.32310840985021083	-1.3219871698226537	1.9756689586721405	0.9793129219412782	0.8412216186262012	-4.088861	3.70898893158928	1.1344220339389377	0.5585714285714285	94317-64-3	N-Butylphosphorothioic triamide	CCCCNP(N)(N)=S	Organic compounds	Organic acids and derivatives	Organic thiophosphoric acids and derivatives
7307	-4.6874393457595085	-4.7816477	2.8427413410424007	-6.205987898535514	-3.363246557493113	0.48116194853036953	249.093	2	512	0.7089221774249757	0.6147138640381321	-0.8096263753510298	2.033114965691371	0.09420833643043292	0.7251770969105436	-4.687529	2.431205043073731	0.7088324308431178	0.3093355767039977	94-82-6	2,4-Dichlorophenoxybutyric acid	O=C(O)CCCOc1ccc(Cl)cc1Cl	Organic compounds	Benzenoids	Benzene and substituted derivatives	Halobenzenes
7316	-6.937653799619807	-4.7071886	3.433407166397217	-6.822908145866662	-3.3895009794694446	0.7437636431266272	269.3279999999999	2	512	-1.5073722935407625	0.7230929085345945	-1.3926266397876175	2.0407805266095997	-2.2304651933576	0.884512348102392	-4.5273786	3.7974129092702293	0.902902955465162	0.5917636431266272	950-10-7	Mephosfolan	CCOP(=O)(N=C1SCC(C)S1)OCC	Organic compounds	Organic acids and derivatives	Organic phosphoric acids and derivatives	Phosphate esters
7319	-3.2550852967824326	-4.171521	2.7368322273241428	-5.619883935115136	-2.8830517077909934	0.7283928885759549	119.127	2	512	1.8209249082106236	0.9044890271091138	-0.5438737301220798	2.192958497202063	0.9164358900461806	0.6969247690175266	-4.1992836	2.6770448017556556	0.8767265903234904	0.5689841314160733	95-14-7	1,2,3-Benzotriazole	c1ccc2[nH]nnc2c1	Organic compounds	Organoheterocyclic compounds	Benzotriazoles
7324	-3.8826365909349647	-4.4126234	2.5463746591161054	-5.68948166032088	-3.143107001204775	0.5623088023088023	238.38100000000003	2	512	1.4946350463581024	0.9646482337728371	-0.3122100230278133	2.234164636088292	0.5299868145215783	0.6495627677319858	-4.3136244	2.188914381192871	1.0636472569409752	0.4032467532467533	95-31-8	N-tert-Butyl-2-benzothiazolesulfenamide	CC(C)(C)NSc1nc2ccccc2s1	Organic compounds	Organoheterocyclic compounds	Benzothiazoles
7369	-3.278796165736668	-4.732593	2.9943954520444587	-6.426523099148917	-3.4321276471044584	0.5612698412698413	197.448	2	512	2.016656573281132	0.5628596650002589	-1.1310703601311167	1.863325091913342	1.4537968938031267	0.7630589918732319	-4.117217	2.6817450045237012	1.1782356602997253	0.41	95-95-4	2,4,5-Trichlorophenol	Oc1cc(Cl)c(Cl)cc1Cl	Organic compounds	Benzenoids	Phenols	Halophenols
7454	-3.964351364322437	-3.6717672	2.561680618865547	-5.093461305345882	-2.531780686480335	0.41593732193732197	142.19799999999998	2	512	1.1885421238077938	1.4811262409468358	0.059432182784348295	2.6211128016498955	-0.29258412952019075	0.6522913501295026	-3.695038	2.5721187641885677	1.457855410454688	0.3196410256410257	97-86-9	Isobutyl methacrylate	C=C(C)C(=O)OCC(C)C	Organic compounds	Organic acids and derivatives	Carboxylic acids and derivatives	Carboxylic acid derivatives
7465	-4.056049808395926	-4.156031	2.7771159075528624	-5.743718315032721	-2.9666024074798587	0.6803571428571429	96.08499999999998	2	512	0.9266057860812487	0.8266244532964974	-0.7610627205555465	2.0160531869973157	0.09998132334845877	0.7081544958158558	-4.056222	2.5485125005557987	0.9264336496275146	0.5375	98-01-1	Furfural	O=Cc1ccco1	Organic compounds	Organic oxygen compounds	Organooxygen compounds	Carbonyl compounds
7516	-3.4211532677646805	-4.5012927	3.678491093582505	-6.504265374439842	-2.825774280857337	0.6645749055296912	588.9720000000001	2	512	2.3489413809535917	1.2688019624343576	-0.7341707257215697	2.9443203678609353	1.0801394377712081	0.9364125821553348	-4.619811	3.4832974414591886	1.1502835883666611	0.5267971277519135	991-84-4	4-{[4,6-Bis(octylsulfanyl)-1,3,5-triazin-2-yl]amino}-2,6-di-tert-butylphenol	CCCCCCCCSc1nc(Nc2cc(C(C)(C)C)c(O)c(C(C)(C)C)c2)nc(SCCCCCCCC)n1	Organic compounds	Benzenoids	Benzene and substituted derivatives	Phenylpropanes
7544	-3.256118130139618	-4.490394	4.1510727489081285	-7.449035670256697	-3.297962921348568	0.4514285714285714	134.22199999999998	2	512	1.8717055756749756	0.6374295701564268	-2.321211964442103	1.8298607844660255	1.23427598530838	1.1333925255231223	-4.3716474	3.396695174657574	0.7561763494899848	0.3461654135338346	99-87-6	p-Cymene	Cc1ccc(C(C)C)cc1	Organic compounds	Lipids and lipid-like molecules	Prenol lipids	Monoterpenoids
8251	-6.161190891459249	-4.399206	3.9560417251287388	-6.947846166646818	-2.9918044415180796	0.7739839910754454	401.4160000000001	2	512	-0.5575962124626785	1.204388536225849	-1.3442514876502478	2.611790237478491	-1.7619847299602256	1.030971690668719	-5.500093	3.3985747497967527	0.1035017003043366	0.6174622519450106	NOCAS_47366	SAR115740	O=C(Nc1ccc2[nH]ccc2c1)c1cc2cc(F)ccc2n1Cc1cccc(F)c1	Organic compounds	Organoheterocyclic compounds	Indoles and derivatives	Indolecarboxylic acids and derivatives
8253	-4.750971314617458	-4.8362684	5.32689621219545	-8.724920080426097	-3.3980238682306467	0.754157785474616	604.5340000000003	2	512	1.0304494167119125	0.9451523138958206	-2.9434993490967263	2.383396863098724	0.08529711037033483	1.4610262777041303	-4.752977	3.322897273444021	1.028443830353681	0.5965306668305481	NOCAS_47379	SSR126768	CCN(Cc1cccnc1)C(=O)c1cccc(Cl)c1C1(C)C(=O)N(Cc2ccc(OC)cc2OC)c2ccc(Cl)cc21	Organic compounds	Benzenoids	Benzene and substituted derivatives	Methoxybenzenes
8305	-5.254408643416228	-4.6126413	3.658688499654833	-6.99681212764923	-3.3381236279943973	0.6568453388721135	355.202	2	512	0.2960667590352639	0.9378340540476717	-1.4463367251977386	2.212351774457094	-0.6417673088825362	0.9570842309922213	-4.9332433	2.723291174470679	0.6172321274731907	0.4335097166031182	NOCAS_57871	CP-087421	NC(=O)n1c(O)c(C(=O)c2ccc(Cl)s2)c2cc(Cl)ccc21	Organic compounds	Organoheterocyclic compounds	Indoles and derivatives	Indolecarboxylic acids and derivatives
8306	-5.24629261066117	-4.6388373	3.787276224433207	-7.149727693544421	-3.3624514691112144	0.7170136741565313	356.737	2	512	0.3060555451097207	0.9135108346074591	-1.5973795377735307	2.1898966866596763	-0.6074552731672735	0.9971145930961137	-5.070122	2.831002743846753	0.48222638044757454	0.4821117133722176	NOCAS_57872	CP-449122	NC(=O)n1c(O)c(C(=O)c2ccc(F)s2)c2cc(F)c(Cl)cc21	Organic compounds	Organoheterocyclic compounds	Indoles and derivatives	Indolecarboxylic acids and derivatives
8887	-3.337891684358455	-3.9548254	2.4906251882251826	-5.411008195432508	-2.9203830072073256	0.6907867494824017	228.4079999999999	2	512	2.02081962666461	1.4038858957970641	-0.052296884409443155	2.4383283038157395	0.6169337169476972	0.6363684123417017	-3.8676038	2.6534369472822994	1.491107533480979	0.5384057971014493	NOCAS_dicyclopentyldimethoxysilane	dicyclopentyldimethoxysilane	CO[Si](OC)(C1CCCC1)C1CCCC1	Organic compounds	Organometallic compounds	Organometalloid compounds	Organosilicon compounds
10156	-9.843374737943044	-9.938446	4.239792628388368	-10.862864531614514	-6.623071903226147	0.27104272539055146	425.3090000000001	2	512	-4.214670164989235	-4.3097414801040665	-5.234159958660705	-0.9943673302723368	0.0950713069788307	1.17869195924775	-9.845382	4.2931941110878515	-4.216677156578417	0.17580463015245623	35822-46-9	1,2,3,4,6,7,8-Heptachlorodibenzodioxin	Clc1cc2c(c(Cl)c1Cl)Oc1c(Cl)c(Cl)c(Cl)c(Cl)c1O2	Organic compounds	Organoheterocyclic compounds	Benzodioxins	Benzo-p-dioxins
10167	-10.08957505421841	-9.81433	6.02189405090583	-10.563875530813748	-4.541981479907918	0.4595421245421246	374.8650000000001	2	512	-4.515700160653214	-4.240455201936316	-4.990000637248553	1.0318934136572777	-0.2752449532052257	1.7145903490720453	-9.845043	6.174009719814592	-4.271168304015874	0.3495421245421245	60851-34-5	2,3,4,6,7,8-Hexachlorodibenzofuran	Clc1cc2c(oc3c(Cl)c(Cl)c(Cl)cc32)c(Cl)c1Cl	Organic compounds	Organoheterocyclic compounds	Benzofurans	Dibenzofurans
10180	-6.550186634895622	-6.506621	5.837541504694209	-10.2376106943983	-4.400069189704092	0.4464713958810068	360.88200000000006	2	512	-0.9928214139489605	-0.9492556657987811	-4.680245473451639	1.1572960312425702	-0.04356575095397197	1.517634664256857	-6.5501866	4.705976582078605	-0.9928214065226957	0.3231986686082796	52663-72-6	2,3',4,4',5,5'-Hexachlorobiphenyl	Clc1cc(Cl)c(-c2cc(Cl)c(Cl)c(Cl)c2)cc1Cl	Organic compounds	Benzenoids	Benzene and substituted derivatives	Biphenyls and derivatives
10181	-6.589777890701679	-6.537015	5.0107146989488305	-10.26055222003515	-5.249837521086319	0.39017925247902363	395.3270000000001	2	512	-0.9928214139489605	-0.9400585005007575	-4.663595743282431	0.34711895566639955	-0.052762929459003516	1.3790295303484956	-6.5501866	3.977003830296467	-0.9532301507166386	0.28395915678524375	39635-31-9	2,3,3',4,4',5,5'-Heptachlorobiphenyl	Clc1cc(-c2cc(Cl)c(Cl)c(Cl)c2Cl)cc(Cl)c1Cl	Organic compounds	Benzenoids	Benzene and substituted derivatives	Biphenyls and derivatives
20010	-2.987599913605883	-3.8958251	2.5908922225510036	-5.400167147754514	-2.8092749252035105	0.7561742424242424	128.131	2	512	2.120054302010573	1.2118290773381706	-0.29251293213805835	2.2983792904129454	0.9082252340229013	0.6615193081724168	-3.70727	2.50878309798435	1.4003843226524115	0.5756547619047618	77-71-4 ,NOCAS_sodium 4,4-dimethyl-2,5-dioxoimidazolid	5,5-Dimethylhydantoin ,sodium 4,4-dimethyl-2,5-dioxoimidazolidin-1-ide		Organic compounds	Organoheterocyclic compounds	Azolidines	Imidazolidines
20020	-3.694904116545543	-3.5752354	2.1965149093367486	-4.695329977405918	-2.4988150680691694	0.2916666666666667	300.4829999999999	2	512	1.7829157900260357	1.9025845202699956	0.782489929165661	2.9790048385024095	-0.11966874972425412	0.5600086809709135	-3.5385997	2.3770568148817626	1.9392201840928212	0.23333333333333334	3159-62-4 ,7620-77-1	Octadecanoic acid, 12-hydroxy-, calcium salt (2:1) ,Octadecanoic acid, 12-hydroxy-, monolithium salt		Organic compounds	Lipids and lipid-like molecules	Fatty Acyls	Fatty acids and conjugates
20032	-4.88968233122719	-4.6323495	2.263905933163867	-5.5532212153155	-3.2893152821516334	0.6250668449197861	121.23	2	512	0.19392777393512028	0.45126060927830736	-0.4696111101531898	1.7942948230106772	-0.25733284010780544	0.5794593717798668	-4.60571	2.480585202678355	0.47790009140478446	0.4714052287581699	128-03-0 ,128-04-1 ,137-30-4 ,14484-64-1	Potassium dimethyldithiocarbamate ,Sodium dimethyldithiocarbamate ,Ziram ,Ferbam		Organic compounds	Organosulfur compounds
20033	-4.239430258896326	-4.2612567	2.52020281112536	-5.60556755008207	-3.0853647389567103	0.5614891304347827	123.155	2	512	0.8510217896647385	0.8291953467691863	-0.5151155015210055	2.0050873096043547	0.021826435897374985	0.641656301410951	-4.1636944	2.4737370587881613	0.9267576831015274	0.42779347826086955	134-29-2 ,90-04-0	2-Methoxyaniline hydrochloride ,2-Anisidine		Organic compounds	Benzenoids	Phenol ethers	Aminophenyl ethers
20037	-4.145126022417709	-4.533103	2.3703458745730557	-5.639395168857753	-3.2690492942846974	0.6871212121212121	59.093	2	512	0.6264100161382502	0.23843303678803218	-0.8678591303017941	1.5024867442712617	0.38797696677906846	0.6035046656630405	-4.592576	2.431466706629871	0.1789600235684774	0.5371212121212121	1762-95-4 ,333-20-0 ,540-72-7	Thiocyanic acid, ammonium salt ,Potassium thiocyanate ,Sodium thiocyanate		Organic compounds	Organosulfur compounds	Thiocyanates
20041	-3.215741938667524	-3.9448647	2.4598619080730884	-5.359561231703648	-2.8996993236305593	0.4836601307189543	116.208	2	512	1.8494940881497959	1.1203712856046038	-0.2943252048863275	2.1655367031867607	0.7291228112409232	0.6275365897222901	-3.8627563	2.652812308504989	1.2024797941703425	0.36058320764203117	124-09-4 ,3323-53-3	1,6-Hexanediamine ,Hexanedioic acid, compd. with 1,6-hexanediamine (1:1)		Organic compounds	Organic nitrogen compounds	Organonitrogen compounds	Amines
20055	-4.831421425193069	-4.7949023	2.7148335654170515	-6.203385571291814	-3.4885520058747623	0.40539858886633084	221.039	2	512	0.5130474819331552	0.5495665689669248	-0.8589166641655896	1.8559169012514618	-0.03651910051655527	0.6917274696184175	-4.6875796	2.4410630926207064	0.656889259773158	0.27967986314760507	2008-39-1 ,5742-17-6 ,94-75-7	2,4-D dimethylamine salt ,2,4-D, isopropylamine salt ,2,4-Dichlorophenoxyacetic acid		Organic compounds	Benzenoids	Benzene and substituted derivatives	Phenoxyacetic acid derivatives
20058	-3.690864064118227	-3.6951094	2.595629927654103	-5.102656347746276	-2.507026420092173	0.5507142857142857	62.02400000000001	2	512	1.1016957068432238	1.097450416117087	-0.31009657678482483	2.285533350869278	0.004245303252378374	0.6607530691121654	-3.8171701	2.67576803685154	0.975389607096013	0.4257142857142857	11097-59-9 ,1633-05-2 ,298-14-6 ,471-34-1 ,513-78-0 ,513-79-1 ,534-16-7 ,584-08-7 ,83897-84-1	Aluminate (Al(OH)63-), (OC-6-11)-, magnesium carbonate hydroxide (2:6:1:4) ,Carbonic acid, strontium salt (1:1) ,Potassium bicarbonate ,Calcium carbonate ,Carbonic acid, cadmium salt (1:1) ,Cobalt(II) carbonate ,Silver(I) carbonate ,Potassium carbonate ,calcium magnesium(2+) carbonate oxidandiide		Organic compounds	Organic acids and derivatives	Organic carbonic acids and derivatives	Organic carbonic acids
42	-3.540400168990391	-4.063157	2.5927053202443813	-5.378391736153525	-2.785686415909144	0.5	106.16799999999996	3	512	1.4855934671748767	0.9628365726105913	-0.35239809998825766	2.2403072202561236	0.5227569126136129	0.6611425453062667	-4.141047	2.6350326102830897	0.8849466553139633	0.39473684210526316	100-41-4	Ethylbenzene	CCc1ccccc1	Organic compounds	Benzenoids	Benzene and substituted derivatives
76	-4.303861184235002	-4.6559644	3.413783952355976	-6.501545282111813	-3.0877613297558373	0.510966810966811	434.81800000000015	3	512	1.3344463298795015	0.9823431334340048	-0.8632377679973098	2.550546184358666	0.35210319030723447	0.8690339354930419	-4.6165805	2.7289640261388985	1.021727035623596	0.403030303030303	100784-20-1	Halosulfuron-methyl	COC(=O)c1c(Cl)nn(C)c1S(=O)(=O)NC(=O)Nc1nc(OC)cc(OC)n1	Organic compounds	Organic nitrogen compounds	Organonitrogen compounds	Sulfonylureas
100	-5.031211310968855	-4.8544116	3.069397212414194	-6.498241088599956	-3.428843876185762	0.6525729442970822	267.159	3	512	0.39555849822384653	0.5723582152989639	-1.0714712794072543	1.9979259330069397	-0.17679970894859132	0.7814347366769272	-4.748676	2.903939129588318	0.6780939930574935	0.49077807250221045	101-14-4	4,4'-Methylenebis(2-chloroaniline)	Nc1ccc(Cc2ccc(N)c(Cl)c2)cc1Cl	Organic compounds	Benzenoids	Benzene and substituted derivatives	Diphenylmethanes
158	-5.598512822815968	-4.1569567	3.0632754919343155	-5.746094300355384	-2.682818808421069	0.6984726867335562	220.36	3	512	-0.25538005911468387	1.1861760847455922	-0.40296153665410056	2.660313955280215	-1.4415561501475107	0.7805109452052316	-4.425962	2.668598148948691	0.9171707931418291	0.5484726867335562	101-96-2	N,N'-Bis(1-methylpropyl)-1,4-benzenediamine	CCC(C)Nc1ccc(NC(C)CC)cc1	Organic compounds	Organic nitrogen compounds	Organonitrogen compounds	Amines
196	-5.190900313452792	-3.9314864	2.7015142885349634	-5.378005069428253	-2.67649078089329	0.845	65.095	3	512	-0.37735268211660694	0.8820612555951155	-0.5644574380920685	2.137056850442895	-1.2594139452734705	0.687777727929077	-4.156017	2.5231503641621824	0.6575307917857235	0.67	102-54-5	Ferrocene	[Fe+2].c1cccc1.c1cccc1	Organic compounds	Hydrocarbons	Aromatic hydrocarbons
231	-3.855693291526501	-4.275811	3.13336640596871	-6.0397846032388545	-2.9064181972701446	0.6063203463203463	162.188	3	512	1.3543254268654417	0.9342075307106963	-0.8297658848469115	2.3036005211217985	0.42011790384703396	0.7982778863237617	-3.874551	2.635203139743207	1.3354676432155046	0.47904761904761906	103-26-4	Methyl cinnamate	COC(=O)C=Cc1ccccc1	Organic compounds	Phenylpropanoids and polyketides	Cinnamic acids and derivatives	Cinnamic acid esters
233	-4.707148832380966	-4.0805197	3.1123280978063295	-5.72459636846128	-2.6122682706549507	0.6287581699346405	182.22600000000003	3	512	0.5534615098001658	1.180090655392328	-0.46398602628014823	2.6483420715261814	-0.62662915617247	0.7925785071170941	-4.190625	2.6639258591897326	1.0699851506307982	0.4899346405228758	103-33-3	Azobenzene	c1ccc(N=Nc2ccccc2)cc1	Organic compounds	Organoheterocyclic compounds	Azobenzenes
331	-2.982484052937826	-3.706363	3.1735635089751146	-5.558933976070663	-2.3853704670955485	0.5098809523809524	116.116	3	512	2.082408013768411	1.358529095197401	-0.49404190936442594	2.6795215996106885	0.7238789097849523	0.8107275531113295	-3.5536628	3.2508983950440555	1.5112292931564133	0.3898809523809524	105-45-3	Methyl acetoacetate	COC(=O)CC(C)=O	Organic compounds	Organic acids and derivatives	Keto acids and derivatives	Beta-keto acids and derivatives
403	-3.841610622261903	-3.9377682	5.312008569467177	-7.973944075749216	-2.661935506282039	0.5018186462324393	128.17099999999996	3	512	1.2661791504662192	1.1700215601818276	-2.866154303021094	2.445854266446083	0.09615759863958617	1.4683259386797018	-3.8422334	3.991863306946926	1.2655563605045754	0.39515197956577264	106-63-8	Isobutyl acrylate	C=CC(=O)OCC(C)C	Organic compounds	Organic acids and derivatives	Carboxylic acids and derivatives	Acrylic acids and derivatives
419	-3.096260891544424	-4.110261	2.9490562234743702	-5.597677746917017	-2.648621523442647	0.6323232323232323	122.993	3	512	1.9936195032455233	0.9796194165242869	-0.5077973521270698	2.4412588713473005	1.0140000718955173	0.7521584594959889	-3.8081794	2.7045045928931875	1.281701018749624	0.498989898989899	106-94-5	1-Bromopropane	CCCBr	Organic compounds	Organohalogen compounds	Organobromides
478	-2.638083967104736	-3.5969996	2.463195476979019	-5.01693491074879	-2.553739433769771	0.563137076052677	90.122	3	512	2.316746853977748	1.3578311838225645	-0.06210408966630664	2.4010913873127127	0.9589156781284185	0.6285077516064975	-3.4806376	2.4497910827860157	1.4741932894899865	0.44549001722914766	107-98-2	1-Methoxy-2-propanol	COCC(C)O	Organic compounds	Organic oxygen compounds	Organooxygen compounds	Alcohols and polyols
505	-4.399248461207278	-3.9672472	3.1271273739554357	-5.605232736866586	-2.4781053629111507	0.7619613229907347	176.212	3	512	0.846787019238369	1.2787882328521714	-0.3591972564209396	2.767930117534496	-0.4320012135113549	0.7965325572385866	-3.9447036	4.210284982427325	1.3013319103359327	0.5994613229907347	108-62-3	Metaldehyde acetaldehyde tetramer	CC1OC(C)OC(C)OC(C)O1	Organic compounds	Organic oxygen compounds	Organooxygen compounds	Ethers
529	-4.953208833608379	-4.1904798	3.110883188705043	-5.931218862193997	-2.8203356734889544	0.625	110.18099999999995	3	512	0.08889787609266539	0.8516269604851718	-0.8891121524929531	2.2217710362120897	-0.7627290782067675	0.7923467309690592	-4.2864285	2.8124710945386204	0.7556782663551471	0.4892857142857142	108-98-5	Benzenethiol	Sc1ccccc1	Organic compounds	Benzenoids	Thiophenols
6502	-5.488323655361572	-4.9016104	3.2649013919169088	-6.4630789314755	-3.198177539558591	0.6321680007534813	326.22700000000003	3	512	0.025196246976504473	0.6119095359726637	-0.9495590291374228	2.315342362779486	-0.5867132809108888	0.8317273063396985	-5.014522	2.4427964709460936	0.4989978223416528	0.4329740066488387	83657-24-3	Diniconazole	CC(C)(C)C(O)C(=Cc1ccc(Cl)cc1Cl)n1cncn1	Organic compounds	Phenylpropanoids and polyketides	Cinnamyl alcohols
613	-3.4814813512917446	-3.7060492	2.762965853591649	-5.218672674271406	-2.4557068206797568	0.37773809523809526	90.122	3	512	1.473349469790739	1.2487816310186726	-0.263841853188922	2.499124000402727	0.22456785258093603	0.703375450064925	-3.465812	2.3359957566554446	1.4890188645321067	0.28250000000000003	110-80-5	2-Ethoxyethanol	CCOCCO	Organic compounds	Organic oxygen compounds	Organooxygen compounds	Ethers
617	-3.198277713695367	-3.9723556	2.779774609419188	-5.37845778465121	-2.5986831752320216	0.7152625152625153	90.078	3	512	1.7563410212874109	0.982263121629062	-0.4238390496684322	2.355935559750756	0.7740778904763861	0.7089154374679859	-3.8994086	2.6728121726367005	1.055210163262966	0.5460317460317461	110-88-3	1,3,5-Trioxane	C1OCOCO1	Organic compounds	Organoheterocyclic compounds	Trioxanes
639	-3.2542691517745954	-3.727518	2.7762679892620294	-5.23257073826015	-2.4563027489981204	0.4117399267399267	132.159	3	512	1.8668275920627515	1.393578675391228	-0.11147399442280308	2.6647939948392265	0.47324892989044365	0.7067373325147934	-3.688731	2.638431005409531	1.4323657823072746	0.3034065934065934	111-15-9	Ethylene glycol monoethyl ether acetate	CCOCCOC(C)=O	Organic compounds	Organic acids and derivatives	Carboxylic acids and derivatives	Carboxylic acid derivatives
640	-3.305668294938008	-3.844482	3.0996455057381835	-5.492705898710287	-2.393060392972103	0.5609548167092925	178.209	3	512	1.9452613382737185	1.4064477062905005	-0.2417762654985598	2.8578692402396237	0.5388136500998337	0.7892316228894836	-3.6061594	2.8330184856590286	1.644770200652775	0.43921568627450985	111-17-1	3,3'-Thiodipropionic acid	O=C(O)CCSCCC(=O)O	Organic compounds	Organic acids and derivatives	Carboxylic acids and derivatives	Dicarboxylic acids and derivatives
689	-3.804186676088618	-2.9914033	2.904399622580483	-4.766877567603997	-1.8624779450235136	0.46220670995671	146.23	3	512	1.3608498039059473	2.1736331184026025	0.3981589123905687	3.302558534971052	-0.8127833347952831	0.7470314242700725	-3.1809895	2.023426527844806	1.984046976631704	0.2999567099567099	1117-86-8	1,2-Octanediol	CCCCCCC(O)CO	Organic compounds	Lipids and lipid-like molecules	Fatty Acyls	Fatty alcohols
719	-3.446123319300052	-3.5520191	2.4628527622457073	-5.170380437650119	-2.7075276754044113	0.0	196.378	3	512	1.8469695133679338	1.7410737031308694	0.12271239501786686	2.585565157263574	0.10589579996264353	0.6461966609643178	-3.6093063	2.544108873791123	1.6837865050854512	0.0	1120-36-1	1-Tetradecene	C=CCCCCCCCCCCCC	Organic compounds	Hydrocarbons	Unsaturated hydrocarbons	Unsaturated aliphatic hydrocarbons
720	-4.301486489822915	-3.8824759	3.3120079109641427	-5.998955107553868	-2.686947196589725	0.29333333333333333	312.60599999999994	3	512	1.1935108195668567	1.6125214469923779	-0.5039577981640958	2.8080501128000472	-0.41901063685660667	0.861008998401015	-4.3754964	2.967517646903441	1.119500922000783	0.21333333333333332	112-03-8	N,N,N-Trimethyloctadecan-1-aminium chloride	CCCCCCCCCCCCCCCCCC[N+](C)(C)C.[Cl-]	Organic compounds	Organic nitrogen compounds	Organonitrogen compounds	Quaternary ammonium salts
737	-3.061650223104024	-3.710976	2.7353758206823664	-5.227187434366631	-2.491811613684265	0.28808823529411764	164.201	3	512	2.153725574582927	1.5043999122472242	-0.011811636679680437	2.723564184002686	0.6493256622872114	0.6964978615802775	-3.5063763	2.447623751114972	1.7089995118509127	0.20808823529411766	112-35-6	2-[2-(2-Methoxyethoxy)ethoxy]ethanol	COCCOCCOCCO	Organic compounds	Organic oxygen compounds	Organooxygen compounds	Ethers
745	-3.457262139204074	-3.5520191	2.4628527622457073	-5.170380437650119	-2.7075276754044113	0.0	168.32399999999998	3	512	1.768883903833298	1.674126913500256	0.05576560538725365	2.518618367632961	0.09475698005862121	0.6461966609643178	-3.6093063	2.544108873791123	1.6168397154548382	0.0	112-41-4	1-Dodecene	C=CCCCCCCCCCC	Organic compounds	Hydrocarbons	Unsaturated hydrocarbons	Unsaturated aliphatic hydrocarbons
766	-4.394343128853176	-4.077775	3.153741553160284	-5.797371218058155	-2.6436296648978708	0.27999999999999997	241.46299999999997	3	512	0.9885074632657965	1.3050755976483879	-0.41452062593918193	2.739220927221102	-0.31656812732729733	0.8028341275999225	-4.394373	2.7227256610542594	0.9884776393626512	0.18666666666666668	112-75-4	N,N-Dimethyltetradecylamine	CCCCCCCCCCCCCCN(C)C	Organic compounds	Organic nitrogen compounds	Organonitrogen compounds	Amines
773	-3.357795322030108	-3.2722223	2.4631307543798564	-5.020402476223529	-2.5572717218436725	0.0	270.50099999999986	3	512	2.074373552934399	2.159946615994979	0.41176639874097837	2.874897153120835	-0.08557304152778888	0.6719906831099335	-3.2627084	2.1195490707677713	2.1694604671077227	0.0	112-92-5	1-Octadecanol	CCCCCCCCCCCCCCCCCCO	Organic compounds	Lipids and lipid-like molecules	Fatty Acyls	Fatty alcohols
825	-5.144476269909696	-5.2458577	7.1074133250809295	-10.749652923892247	-3.642239598811318	0.561145302784647	377.0690000000001	3	512	0.4319445592810036	0.3305630998958245	-5.1732320947015475	1.9341812303793822	0.10138144569699303	1.971995664739754	-5.098845	2.624048293001192	0.47757580680500755	0.43387257551191977	116255-48-2	Bromuconazole	Clc1ccc(C2(Cn3cncn3)CC(Br)CO2)c(Cl)c1	Organic compounds	Benzenoids	Benzene and substituted derivatives	Halobenzenes
832	-5.442040281217342	-5.2414618	3.956270052361909	-7.096317964705464	-3.140047912343555	0.5380903364509921	492.7060000000001	3	512	0.25054756977489046	0.4511260815738825	-1.4037301137132312	2.552539938648678	-0.20057852737212745	1.007368006077197	-5.405812	2.7657562584911703	0.28677605506517745	0.4191714175320732	116714-46-6	Novaluron	O=C(NC(=O)c1c(F)cccc1F)Nc1ccc(OC(F)(F)C(F)OC(F)(F)F)c(Cl)c1	Organic compounds	Benzenoids	Benzene and substituted derivatives	N-phenylureas
875	-4.364560278983668	-4.0546436	3.163101782360218	-5.8303783921691625	-2.6672766098089444	0.6366310160427808	330.801	3	512	1.1550065347560472	1.4649231862725631	-0.31081157842944707	2.852290203930771	-0.30991664800222285	0.8057526492933793	-4.2054515	2.891924989743369	1.3141153255070426	0.46117647058823535	118-79-6	2,4,6-Tribromophenol	Oc1c(Br)cc(Br)cc1Br	Organic compounds	Benzenoids	Phenols	Halophenols
914	-6.670448247169782	-5.1236377	4.188660913476133	-7.449747307586098	-3.2610863941099657	0.7749542928748241	437.152	3	512	-1.0298157775141643	0.5169947857879703	-1.8091148379304807	2.379546075545652	-1.5468105709307682	1.0665942317437846	-6.6669536	3.114829732372155	-1.026321081768992	0.5159710550887022	120068-37-3	Fipronil	N#Cc1nn(-c2c(Cl)cc(C(F)(F)F)cc2Cl)c(N)c1S(=O)C(F)(F)F	Organic compounds	Organoheterocyclic compounds	Azoles	Pyrazoles
920	-3.9421598394867576	-4.717683	4.642960059670024	-7.753315155268771	-3.1103550955987473	0.748236490488696	324.79300000000006	3	512	1.5694468211866504	0.7939238040806464	-2.241708494595363	2.4012515650746606	0.7755229989531838	1.2159802374202562	-4.379902	3.2476897497124777	1.131704760248727	0.5967213389735445	120116-88-3	Cyazofamid	Cc1ccc(-c2c(Cl)nc(C#N)n2S(=O)(=O)N(C)C)cc1	Organic compounds	Organoheterocyclic compounds	Azoles	Imidazoles
922	-2.833627620575012	-4.3030343	3.5897772005806567	-6.407325224562443	-2.817548023981786	0.5027272727272727	178.23399999999998	3	512	2.4173629332443034	0.9479562445012092	-1.156334670743127	2.4334425298375297	1.4694066849974976	0.9174711945126721	-4.0660787	2.626208044982491	1.1849119018512293	0.38272727272727275	120-12-7	Anthracene	c1ccc2cc3ccccc3cc2c1	Organic compounds	Benzenoids	Anthracenes
1075	-4.583879748928157	-4.131201	2.650495283850772	-5.464649491214046	-2.814154207363274	0.4718720665523734	169.227	3	512	0.6445899065569379	1.0972688692362156	-0.23617983572895074	2.414315448121821	-0.45267895852288387	0.6760630378046081	-4.261145	2.656330711015955	0.9673245548117609	0.36417975886006576	122-39-4	Diphenylamine	c1ccc(Nc2ccccc2)cc1	Organic compounds	Benzenoids	Benzene and substituted derivatives	Aniline and substituted anilines
1107	-4.391705712679555	-4.8294525	3.850215382129422	-6.988672541219409	-3.1384571590899872	0.7142455506270751	387.1950000000001	3	512	1.1962240277790375	0.7584772189914084	-1.4007428007608163	2.4494725813686054	0.43774680196888216	0.9807416585171127	-4.4913077	3.067639581538106	1.0966220051137046	0.560191496573021	122836-35-5	Sulfentrazone	Cc1nn(-c2cc(NS(C)(=O)=O)c(Cl)cc2Cl)c(=O)n1C(F)F	Organic compounds	Organoheterocyclic compounds	Azoles	Triazoles
1124	-4.089389146194419	-4.021746	2.6029320789430703	-5.391258421739128	-2.7883263427960574	0.5073478260869565	136.14999999999998	3	512	1.0446284994815644	1.1122714731020933	-0.25724077606314444	2.345691302879926	-0.06764298759456544	0.662926079923272	-4.0555377	2.4591131637675923	1.078479960877741	0.39901449275362316	123-11-5	4-Methoxybenzaldehyde	COc1ccc(C=O)cc1	Organic compounds	Benzenoids	Benzene and substituted derivatives	Benzoyl derivatives
1234	-3.0608125033255207	-3.956986	3.0381344369419514	-5.633401455651574	-2.595267018709623	0.6149914921081969	104.149	3	512	1.9568426010440159	1.060669156518105	-0.6157463512820378	2.4223880856599136	0.89617344714445	0.7735112490104553	-3.5888782	2.5723071413647736	1.4287769498094502	0.478149386845039	126-30-7	2,2-Dimethylpropane-1,3-diol	CC(C)(CO)CO	Organic compounds	Organic oxygen compounds	Organooxygen compounds	Alcohols and polyols
1241	-5.139130400279803	-4.456662	3.219001316920119	-6.147626666391171	-2.9286253494710524	0.5579968374102592	492.43600000000026	3	512	0.5532193946493449	1.2356876145080808	-0.4552768714620236	2.7637244454580956	-0.682468222240252	0.8198656084146582	-4.8986926	2.398628711198349	0.7936571911761866	0.4310779184913402	126535-15-7	Triflusulfuron-methyl	COC(=O)c1cccc(C)c1S(=O)(=O)NC(=O)Nc1nc(OCC(F)(F)F)nc(N(C)C)n1	Organic compounds	Organic nitrogen compounds	Organonitrogen compounds	Sulfonylureas
1248	-4.199098937241788	-4.361237	2.946195930000687	-5.735624845311114	-2.789428915310427	0.442197628458498	266.3179999999999	3	512	1.2263015834460786	1.0641634791919825	-0.31022432462324695	2.6359716053774402	0.1621381118609948	0.7501140788514877	-3.8687754	2.489749067665017	1.556625154348422	0.34219762845849805	126-73-8	Tributyl phosphate	CCCCOP(=O)(OCCCC)OCCCC	Organic compounds	Organic acids and derivatives	Organic phosphoric acids and derivatives	Phosphate esters
1312	-4.858056097904024	-3.9520502	3.24996821744046	-5.648788063252322	-2.3988198458118624	0.5403814884302689	737.1639999999998	3	512	1.0095080200386897	1.9155139069578466	0.21877605469039144	3.4687442721308512	-0.9060058888586138	0.8279061160914873	-4.446763	2.702803909801072	1.420801086708731	0.4275609756097561	129757-67-1	Decanedioic acid, bis(2,2,6,6-tetramethyl-4-piperidinyl) ester, reaction products with tert-Bu hydroperoxide and octane	CCCCCCCCON1C(C)(C)CC(OC(=O)CCCCCCCCC(=O)OC2CC(C)(C)N(OCCCCCCCC)C(C)(C)C2)CC1(C)C	Organic compounds	Lipids and lipid-like molecules	Fatty Acyls	Fatty acid esters
1402	-3.882024046035748	-3.7109587	2.666513559270696	-5.233593159292882	-2.567079600022186	0.23076923076923078	398.5620000000001	3	512	1.7184718434691697	1.8895371557070442	0.3669027302120356	3.033416289482732	-0.17106532678220798	0.6798947998730241	-3.737223	2.6168893567196925	1.8632729924309734	0.18461538461538463	13150-00-0	Sodium lauryltrioxyethylene sulfate	CCCCCCCCCCCCOCCOCCOCCOS(=O)(=O)[O-].[Na+]	Organic compounds	Organic acids and derivatives	Organic sulfuric acids and derivatives	Sulfuric acid esters
1453	-4.94080795999386	-4.552859	5.127295790195858	-7.365418500362982	-2.238122710167124	0.8325996233626446	822.9530000000001	3	512	0.9745670727597067	1.3625161980722316	-1.4500434676094156	3.6772523225864426	-0.3879491304955689	1.305295900364281	-4.8550377	3.2221449390563173	1.0603373390010957	0.6651258083904316	13292-46-1	Rifampicin	COC1C=COC2(C)Oc3c(C)c(O)c4c(O)c(c(C=NN5CCN(C)CC5)c(O)c4c3C2=O)NC(=O)C(C)=CC=CC(C)C(O)C(C)C(O)C(C)C(OC(C)=O)C1C	Organic compounds	Phenylpropanoids and polyketides	Macrolactams
1499	-3.062728867397242	-3.6102169	2.5377194028635057	-5.090107300051202	-2.5523878971876965	0.2718816649466804	430.6260000000001	3	512	2.5713713803745812	2.02388338348541	0.5439929477206211	3.0817123505841266	0.5474879886055657	0.6482241795291769	-3.3548415	2.2345027786589395	2.2792587674802958	0.1696594427244582	1338-41-6	Anhydrosorbitol stearate	CCCCCCCCCCCCCCCCCC(=O)OCC(O)C1OCC(O)C1O	Organic compounds	Lipids and lipid-like molecules	Fatty Acyls	Fatty acid esters
1525	-5.481853182505012	-4.575983	4.6195047046622975	-7.458839064052149	-2.839334359389851	0.7542935200033272	474.8190000000002	3	512	0.19467490652661318	1.1005450388973084	-1.7823109750205235	2.8371937296417746	-0.9058701350196605	1.1934257241659807	-5.2950654	3.588838886639238	0.38146269639810004	0.6000766525334477	134605-64-4	Butafenacil	C=CCOC(=O)C(C)(C)OC(=O)c1cc(-n2c(=O)cc(C(F)(F)F)n(C)c2=O)ccc1Cl	Organic compounds	Benzenoids	Benzene and substituted derivatives	Benzoic acids and derivatives
1557	-4.448039819175796	-4.7170906	5.4299709151658355	-8.558964899949231	-3.128993984783395	0.7401533547902371	222.67900000000003	3	512	0.8996394431471905	0.630588673879258	-3.2112856376262444	2.2186852775395915	0.26905078751365696	1.4796249092746145	-4.643205	2.677070793669563	0.7044740926149878	0.576874666265647	135410-20-7	Acetamiprid	CC(=NC#N)N(C)Cc1ccc(Cl)nc1	Organic compounds	Organoheterocyclic compounds	Pyridines and derivatives	Halopyridines
1575	-3.874231471569389	-4.455961	3.7584333500027927	-6.443312375901771	-2.684879025898978	0.7416194278694278	359.4260000000001	3	512	1.6813780181432274	1.0996482478114784	-0.8877028861891545	2.870730463813638	0.5817297558476033	0.9570909419883734	-4.1010213	2.704129983979922	1.454588183324514	0.5909700772200772	1359963-68-0	4-Amino-5-(3-(isopropylamino)-2, 2-dimethyl-3-oxopropoxy)-2-methylquinoline-3-carboxylic acid	Cc1nc2cccc(OCC(C)(C)C(=O)NC(C)C)c2c(N)c1C(=O)O	Organic compounds	Organoheterocyclic compounds	Quinolines and derivatives	Quinoline carboxylic acids
1593	-4.2194513982720405	-4.5560236	3.0186389436747496	-5.825145680459853	-2.8065067367851033	0.577004329004329	327.572	3	512	1.2958553740434726	0.9592831751002996	-0.30983890814433995	2.70880003553041	0.33657219944524464	0.7706011635710155	-4.0288634	2.9319203188292913	1.48644333842614	0.4436709956709957	13674-84-5	Tris(2-chloroisopropyl)phosphate	CC(CCl)OP(=O)(OC(C)CCl)OC(C)CCl	Organic compounds	Organic acids and derivatives	Organic phosphoric acids and derivatives	Phosphate esters
1711	-3.296625459085079	-4.1796865	2.64217721517444	-5.47065945654766	-2.82848224137322	0.5057846044885131	150.177	3	512	1.8799779653410726	0.9969168848932698	-0.29405603212150794	2.348121183052932	0.8830610872406046	0.6735616913423762	-4.006848	2.48830421503496	1.1697555579064616	0.38871143375680584	140-11-4	Benzyl acetate	CC(=O)OCc1ccccc1	Organic compounds	Benzenoids	Benzene and substituted derivatives	Benzyloxycarbonyls
1742	-5.3604274383297215	-4.646024	3.965298747064726	-6.748776959542027	-2.7834782124773008	0.7229689020485155	359.32500000000005	3	512	0.19505999592012396	0.9094632210999406	-1.1932895252921811	2.7720092217725445	-0.7144032111873875	1.0097025711116576	-4.8602138	2.712753659576148	0.6952736751617089	0.5707300960783663	141112-29-0	Isoxaflutole	CS(=O)(=O)c1cc(C(F)(F)F)ccc1C(=O)c1cnoc1C1CC1	Organic compounds	Organic oxygen compounds	Organooxygen compounds	Carbonyl compounds
1791	-2.6401046283072733	-3.6652243	2.635318278645496	-5.16404845660627	-2.5287301779607745	0.058823529411764705	116.15999999999998	3	512	2.424951975048745	1.3998322832069041	-0.09899185325025191	2.5363264253952438	1.0251196854286886	0.6717652743495515	-3.597259	2.4469945128975894	1.4677975795430973	0.047058823529411764	142-62-1	Hexanoic acid	CCCCCC(=O)O	Organic compounds	Lipids and lipid-like molecules	Fatty Acyls	Fatty acids and conjugates
1865	-5.535892941390072	-3.744248	3.424559009686233	-5.671677392347031	-2.247118382660798	0.6783831417624521	186.163	3	512	-0.2659995724384951	1.5256454653565952	-0.40178402339545405	3.022774986290779	-1.7916450280294764	0.8724540986945942	-3.9176147	4.207648893997006	1.352278673366775	0.5335555555555556	145-73-3	Endothal	O=C(O)C1C2CCC(O2)C1C(=O)O	Organic compounds	Organic acids and derivatives	Carboxylic acids and derivatives	Dicarboxylic acids and derivatives
1970	-4.419380696387976	-4.2478642	3.041151934285361	-5.804642855368388	-2.763490921083027	0.6605771506208226	271.36	3	512	1.0141651341886437	1.1856815797777378	-0.37109702479176815	2.670054909493593	-0.17151645001956783	0.7752429832711852	-4.2474003	2.853261908990749	1.186145549292611	0.5194228337015117	15299-99-7	Napropamide	CCN(CC)C(=O)C(C)Oc1cccc2ccccc12	Organic compounds	Benzenoids	Naphthalenes
2170	-5.068745641885275	-4.5580134	3.452118910927097	-5.963799039859552	-2.511680128932455	0.5695479461116133	162.214	3	512	0.14134269171590574	0.6520748985740585	-0.7537107062583708	2.698408204668726	-0.5107322027068086	0.8834974099342746	-4.6173263	3.8852642695565374	0.5927620644833927	0.4335479461116133	16752-77-5	Methomyl	CNC(=O)ON=C(C)SC	Organic compounds	Organic acids and derivatives	Organic carbonic acids and derivatives
2210	-3.6594588913586503	-4.5041823	2.763821626748385	-5.95192533586756	-3.188103709119175	0.5832711339107334	192.00100000000003	3	512	1.6238445992894355	0.7791211556319336	-0.668621845219474	2.095199781528911	0.8447234473559493	0.703991576089959	-4.116558	2.499177265056122	1.1667454140634146	0.45599840663800617	1702-17-6	Clopyralid	O=C(O)c1nc(Cl)ccc1Cl	Organic compounds	Organoheterocyclic compounds	Pyridines and derivatives	Pyridinecarboxylic acids and derivatives
2262	-4.490833998717485	-4.1780605	4.177482869233744	-6.799070816236732	-2.621587947002988	0.694866782295127	210.36499999999995	3	512	0.8321394859500959	1.144912957302475	-1.4760973315691508	2.701385537664593	-0.31277346710127407	1.080632832950097	-4.1433554	3.890484469096876	1.1796181280927722	0.5337556711840159	1761-71-3	4,4'-Diaminodicyclohexylmethane	NC1CCC(CC2CCC(N)CC2)CC1	Organic compounds	Organic nitrogen compounds	Organonitrogen compounds	Cyclohexylamines
2288	-5.605255005648072	-4.05929	3.274409212981177	-5.725610320449574	-2.451201107468397	0.5643160562575854	248.30699999999996	3	512	-0.21026604276478475	1.3356990308420538	-0.3306213575662871	2.94378785541489	-1.5459650733970953	0.8348836191030603	-4.632316	2.7524093869922996	0.762672839098081	0.4332815734989648	17865-07-5	Propylsilanetriyl triacetate	CCC[Si](OC(C)=O)(OC(C)=O)OC(C)=O	Organic compounds	Organic acids and derivatives	Carboxylic acids and derivatives	Tricarboxylic acids and derivatives
2312	-3.818017808214782	-4.4082026	5.909186365724896	-8.498281258505129	-2.589094892780233	0.6351428571428571	194.211	3	512	1.4702560162449916	0.8800711802569837	-3.2100074340453553	2.6991789316795405	0.5901848399480598	1.588353958487167	-3.841981	2.695251861237268	1.4462929072598587	0.49466666666666664	1809-19-4	Dibutyl phosphite	CCCCO[PH](=O)OCCCC	Organic compounds	Organic acids and derivatives	Organic phosphonic acids and derivatives	Phosphonic acid diesters
2323	-4.623251564934944	-5.5465465	4.7161182526261385	-7.6726384306775275	-2.9565201780513886	0.6897345090708935	280.365	3	512	0.82447223160786	-0.09882266665313325	-2.2249146341347235	2.4912036184914155	0.9232948942630541	1.2006364153711842	-4.629101	4.369027916545595	0.8186229869258733	0.5312549769071507	1825-21-4	Pentachloroanisole	COc1c(Cl)c(Cl)c(Cl)c(Cl)c1Cl	Organic compounds	Benzenoids	Phenol ethers	Anisoles
2373	-5.791085946471824	-4.4014997	3.201807108615995	-6.07940451002626	-2.8775974014102648	0.7081907836404377	156.25	3	512	-0.5972659204557115	0.7923202772051013	-0.8855844840101468	2.316222624605848	-1.3895861982418438	0.8155431189212513	-5.2871795	2.9847041180543954	-0.09335945040042085	0.5533520739630184	1883-78-9	Furfuryl isopropyl sulfide	CC(C)SCc1ccco1	Organic compounds	Organoheterocyclic compounds	Heteroaromatic compounds
2447	-4.318880154089646	-4.566516	3.703180364134922	-6.142480000468307	-2.439299636333385	0.40616710876094525	437.35600000000017	3	512	1.3219549348122572	1.0743191758419672	-0.5016449115664039	3.201535452568518	0.24763576845674073	0.9446314015353028	-4.476756	2.505706229803053	1.1640789866507937	0.29892073194935104	199119-58-9	Trifloxysulfuron-sodium	COc1cc(OC)nc(NC(=O)[N-]S(=O)(=O)c2ncccc2OCC(F)(F)F)n1.[Na+]	Organic compounds	Organoheterocyclic compounds	Pyridines and derivatives	Pyridinesulfonamides
2473	-5.292314871461608	-4.4599395	3.771145754930177	-6.897716738097878	-3.126570983167701	0.6700077996045781	225.313	3	512	0.060471378697138436	0.8928467593976104	-1.5449304879391317	2.226215266991045	-0.8323753916337271	0.9838499681894247	-5.1396003	2.812821870991672	0.21318596309954435	0.5268673355629877	2032-65-7	Methiocarb	CNC(=O)Oc1cc(C)c(SC)c(C)c1	Organic compounds	Benzenoids	Benzene and substituted derivatives	Phenyl methylcarbamates
2493	-7.188599689113097	-5.081737	4.133998067932428	-7.415702129113275	-3.281704061180847	0.772756614215743	389.086	3	512	-1.5985540847090773	0.5083085653803133	-1.8256565247092553	2.3083415432231726	-2.1068626476397085	1.0533530350530178	-6.680015	3.108221325506558	-1.0899694756530953	0.5101716225076169	205650-65-3	Fipronil-desulfinyl	N#Cc1nn(-c2c(Cl)cc(C(F)(F)F)cc2Cl)c(N)c1C(F)(F)F	Organic compounds	Organoheterocyclic compounds	Azoles	Pyrazoles
2518	-3.687520299680552	-3.7492204	2.7063352934022724	-5.210518207213992	-2.5041829138117198	0.2629375696767001	226.272	3	512	1.6671105158833401	1.6054104419215056	0.1441126083499	2.8504479017521724	0.06170007156578583	0.6889461248396995	-3.731009	2.6115720880000355	1.6236218006819068	0.1860144927536232	2082-81-7	Butane-1,4-diyl bis(2-methylprop-2-enoate)	C=C(C)C(=O)OCCCCOC(=O)C(=C)C	Organic compounds	Organic acids and derivatives	Carboxylic acids and derivatives	Dicarboxylic acids and derivatives
2554	-5.39602917784672	-4.189724	4.144919859277743	-6.978450764144859	-2.833530904867116	0.46112769645608626	424.4390000000002	3	512	0.23178610479684233	1.4380913135115638	-1.3506354815012966	2.7942843777764463	-1.2063052093408606	1.0981405007578866	-4.76972	3.005725556820823	0.8580952166129365	0.35487769645608624	213464-77-8	Orthosulfamuron	COc1cc(OC)nc(NC(=O)NS(=O)(=O)Nc2ccccc2C(=O)N(C)C)n1	Organic compounds	Benzenoids	Benzene and substituted derivatives	Sulfanilides
2577	-5.764682576762841	-4.2615666	3.0847616012022057	-5.869024460356334	-2.7842628591541283	0.6096946274337578	362.5610000000001	3	512	-0.20530149072571185	1.297814455003971	-0.30964337431920513	2.7751182268830004	-1.5031159378163075	0.7858683112418068	-4.488626	2.792179726827582	1.0707550640631958	0.4689538866930171	2162-74-5	Bis(2,6-diisopropylphenyl)carbodiimide	CC(C)c1cccc(C(C)C)c1N=C=Nc1c(C(C)C)cccc1C(C)C	Organic compounds	Benzenoids	Benzene and substituted derivatives	Cumenes
2607	-3.7799682324490314	-4.4644485	3.586227972299449	-6.174589659703865	-2.588361687404416	0.7529541756291809	406.4170000000001	3	512	1.829003633292822	1.1445233909637862	-0.5656177939620117	3.0206101783374373	0.6844802195468183	0.9135083093255016	-4.0041504	2.5637675988480413	1.6048214855705425	0.5979541756291809	219790-72-4	SB281832	OCC(CO)n1cnc(-c2ccc(F)cc2)c1-c1ccnc(Oc2ccccc2)n1	Organic compounds	Organoheterocyclic compounds	Azoles	Imidazoles
2621	-5.444368289585085	-4.4240217	3.2829409582433713	-5.846228618381816	-2.5632876601384447	0.6631668546507254	187.30799999999996	3	512	-0.1718119629217609	0.8485345928364457	-0.5736722917184921	2.709268666524879	-1.0203465686988542	0.8366780074789592	-5.0006247	3.131349273581531	0.27193166629798454	0.5191668546507255	2212-67-1	Molinate	CCSC(=O)N1CCCCCC1	Organic compounds	Organoheterocyclic compounds	Azepanes
2642	-3.896608661983721	-3.874047	2.952973465354259	-5.661096363523972	-2.708122898169713	0.5741556245686681	139.198	3	512	1.2470243333827498	1.2695859722792606	-0.5174633681575018	2.4355100971967576	-0.022561621044389746	0.7581325326922485	-3.9758294	2.8593162707756985	1.1678036249262382	0.4297111801242236	2235-00-9	1-Ethenylazepan-2-one	C=CN1CCCCCC1=O	Organic compounds	Organoheterocyclic compounds	Lactams	Caprolactams
2708	-5.061115387959388	-4.2820334	3.2851125001944217	-5.908908414677105	-2.6237959144826837	0.4833623188405797	299.547	3	512	0.41534958647619297	1.1944315197710513	-0.43244344024152426	2.8526690599528974	-0.7790819445084605	0.8378482290219474	-4.562234	2.7006136898534456	0.9142310395430032	0.37669565217391304	2372-82-9	1,3-Propanediamine, N-(3-aminopropyl)-N-dodecyl-	CCCCCCCCCCCCN(CCCN)CCCN	Organic compounds	Organic nitrogen compounds	Organonitrogen compounds	Amines
2741	-3.959941683018554	-4.1374903	3.0053247530931464	-5.730452591492655	-2.725127838399509	0.5694900888585099	136.194	3	512	1.1742162922212898	0.9966676923405036	-0.5962946162528117	2.4090301368403346	0.17754858950341879	0.7652676787397233	-4.1508245	2.7316542683136382	0.9833334216226268	0.44149008885850993	2416-94-6	2,3,6-Trimethylphenol	Cc1ccc(C)c(O)c1C	Organic compounds	Benzenoids	Phenols	Cresols
2745	-4.732482362409143	-4.271882	3.516529646965323	-5.855452082698581	-2.338922435733258	0.704380733192348	349.0659999999999	3	512	0.8104251869736789	1.2710254844291087	-0.3125445333157592	3.203985113649564	-0.46060030521920137	0.8952542380146976	-4.501159	2.802456785364349	1.0417483395475162	0.5351499639615787	2425-06-1	Captafol	Oc1c2c(c(O)n1SC(Cl)(Cl)C(Cl)Cl)CC=CC2	Organic compounds	Organoheterocyclic compounds	Isoindoles and derivatives	Isoindoles
2749	-4.06475450702686	-4.515683	4.017050430240962	-6.9780589414008	-2.961008511159838	0.7174962079077764	127.16799999999998	3	512	1.039623334066842	0.5886946627093659	-1.8736811003070977	2.143369329933864	0.45092866710644053	1.03376422097872	-4.2513766	2.740055882004825	0.8530012152776955	0.5659810563926249	24295-03-2	2-Acetylthiazole	CC(=O)c1nccs1	Organic compounds	Organic oxygen compounds	Organooxygen compounds	Carbonyl compounds
2752	-3.3186649779561304	-3.66032	2.7916178015880266	-5.3603604340892135	-2.568742632501187	0.3379679144385027	201.31	3	512	1.9852003708865738	1.643545294306416	-0.056495085246509445	2.7351227163415173	0.3416550656077124	0.7175084904962759	-3.6584275	2.677560709054407	1.6454378756065338	0.24705882352941178	2432-99-7	11-Aminoundecanoic acid	NCCCCCCCCCCC(=O)O	Organic compounds	Lipids and lipid-like molecules	Fatty Acyls	Fatty acids and conjugates
2763	-5.906518332807838	-4.682385	4.302159669739164	-7.0996295121635065	-2.7974698424243423	0.5957053644553645	557.2220000000001	3	512	-0.16049007808895896	1.0636432769671116	-1.353601257444627	2.948558412294537	-1.2241333650038833	1.0959508295843596	-5.710735	3.7147912494164643	0.03529339044666458	0.4626689189189189	24448-09-7	N-Methyl-N-(2-hydroxyethyl)perfluorooctanesulfonamide	CN(CCO)S(=O)(=O)C(F)(F)C(F)(F)C(F)(F)C(F)(F)C(F)(F)C(F)(F)C(F)(F)C(F)(F)F	Organic compounds	Organohalogen compounds	Alkyl halides	Alkyl fluorides
2902	-4.945010837147751	-4.2128286	2.991049938295427	-5.744657267640764	-2.753607329345337	0.563423926938203	351.4940000000002	3	512	0.6009070788677463	1.3330892710774884	-0.1987393516252666	2.7923105866701605	-0.7321822009783174	0.7624584092948931	-4.3963413	2.510420271389286	1.1495765892949072	0.4249279919788533	25973-55-1	2-(2H-Benzotriazol-2-yl)-4,6-bis(1,1-dimethylpropyl)phenol	CCC(C)(C)c1cc(-n2nc3ccccc3n2)c(O)c(C(C)(C)CC)c1	Organic compounds	Organoheterocyclic compounds	Azoles	Triazoles
2916	-4.933182306768106	-4.708887	4.094599952156658	-6.9856119682296445	-2.891012016072986	0.7411354785816766	149.602	3	512	0.2417550927974871	0.46605029151816046	-1.8106745686640509	2.2839253834926074	-0.22429520654837987	1.0426796117151762	-4.6512504	2.9326292368849285	0.5236870203862011	0.5658558160106149	26172-55-4	5-Chloro-2-methyl-3(2H)-isothiazolone	Cn1sc(Cl)cc1=O	Organic compounds	Organohalogen compounds	Aryl halides	Aryl chlorides
2918	-4.660996346018897	-4.2470775	4.249032337498681	-6.132305234868518	-1.883272897369837	0.7698957302415659	598.5060000000003	3	512	1.1160721625311016	1.5299910423840923	-0.35523672631851944	3.8937956111801615	-0.41391888096152396	1.0820217622427843	-4.6617827	2.6933577070985155	1.1152857782352497	0.612844698471433	261947-38-0	CP-532623	CCC1CC(N(Cc2cc(C(F)(F)F)cc(C(F)(F)F)c2)C(C)=O)c2cc(C(F)(F)F)ccc2N1C(=O)OC(C)C	Organic compounds	Organoheterocyclic compounds	Quinolines and derivatives	Hydroquinolines
2972	-4.117184559918122	-5.0629463	4.532472275006743	-7.888954504961764	-3.3564822299550214	0.62969355929246	207.056	3	512	1.198903259943876	0.25314148019607535	-2.5728666850997666	1.9596055899069762	0.9457617596619565	1.1706945469626362	-4.6157303	2.475382718520143	0.7003575212763381	0.49865907653383934	2675-77-6	Chloroneb	COc1cc(Cl)c(OC)cc1Cl	Organic compounds	Benzenoids	Benzene and substituted derivatives	Methoxybenzenes
2980	-4.3504530865568585	-4.3345156	3.008420956490329	-5.748166642598831	-2.7397456861085026	0.7817476703908488	115.15699999999998	3	512	0.7108372558213244	0.7267747819562522	-0.6868763002206485	2.32154465626968	-0.015937514962620192	0.7660542966157935	-4.2639866	2.660376850780253	0.7973037491155618	0.5921638747725704	2682-20-4	2-Methyl-3(2H)-isothiazolone	Cn1sccc1=O	Organic compounds	Organoheterocyclic compounds	Azoles	Thiazoles
2990	-4.24415109874437	-4.874725	3.91283914411811	-6.266212732589254	-2.3533735884711438	0.5975848712690818	296.156	3	512	1.2273694369511319	0.5967956711164282	-0.7946921968937521	3.1181469472243575	0.6305737662153472	1.0197820180901291	-4.4809084	2.665649346899596	0.9906121184631145	0.4452039188881294	2691-41-0	Cyclotetramethylenetetranitramine	O=[N+]([O-])N1CN([N+](=O)[O-])CN([N+](=O)[O-])CN([N+](=O)[O-])C1	Organic compounds	Organic 1,3-dipolar compounds	Allyl-type 1,3-dipolar organic compounds	Organic nitro compounds
3059	-3.4003756256025266	-3.5967522	2.6948037059181447	-5.248550097981858	-2.5537463920637133	0.4363076923076923	144.17	3	512	1.7584992728534703	1.5621227561502948	-0.08967519952586119	2.6051285063922833	0.19637654114552028	0.6934863816754855	-3.536998	2.3462528565055836	1.6218768630541465	0.33260398860398854	27813-02-1	Hydroxypropyl methacrylate	C=C(C)C(=O)OCC(C)O	Organic compounds	Organic acids and derivatives	Carboxylic acids and derivatives	Carboxylic acid derivatives
3134	-4.166070158080869	-3.935832	3.1948440630360935	-5.8396684619464665	-2.644824398910373	0.7412157721796275	341.363	3	512	1.3671462884967773	1.5973844282373866	-0.3064520153688204	2.888392047667273	-0.2302381344602633	0.8182461029582608	-4.0585394	2.9225242079161555	1.4746770598001213	0.5912157721796276	290352-28-2	CP-634384	Cc1cc(NC(=O)C(=O)O)cc(C)c1Oc1ccc(O)c2c1CCC2	Organic compounds	Organic oxygen compounds	Organooxygen compounds	Ethers
3135	-4.201892831388158	-4.6567464	3.882138294744529	-7.230194830655027	-3.3480565359104983	0.5102827397883718	350.297	3	512	1.3425435865774795	0.8876900448587528	-1.6857584126893896	2.1963798820551395	0.4548535560935312	1.0220368314329147	-4.797148	3.7601614875052	0.7472881669665139	0.38528273978837185	29091-21-2	Prodiamine	CCCN(CCC)c1c([N+](=O)[O-])cc(C(F)(F)F)c(N)c1[N+](=O)[O-]	Organic compounds	Benzenoids	Benzene and substituted derivatives	Aniline and substituted anilines
3153	-4.206207397332588	-3.9499934	2.792481057731229	-5.377609927569382	-2.5851288698381527	0.7151515151515152	168.32399999999998	3	512	1.0199386457047839	1.2761526833723646	-0.15146388453200957	2.6410171731992196	-0.2562140253690872	0.7118864155582878	-3.9431963	2.633115640362743	1.2829497462454436	0.5696969696969697	294-62-2	Cyclododecane	C1CCCCCCCCCCC1	Organic compounds	Hydrocarbons	Saturated hydrocarbons	Cycloalkanes
3168	-4.213855163024512	-3.8485048	3.0040282949976382	-5.625448037120824	-2.621419742123186	0.4276858435681965	322.4260000000001	3	512	1.2945748924449099	1.6599252646872824	-0.11701798165140244	2.8870103133462357	-0.36535038130148934	0.7686049383961756	-3.8661573	2.204411986509219	1.6422727739884864	0.33054298642533936	298-07-7	Bis(2-ethylhexyl) phosphate	CCCCC(CC)COP(=O)(O)OCC(CC)CCCC	Organic compounds	Organic acids and derivatives	Organic phosphoric acids and derivatives	Phosphate esters
3188	-3.708289463964812	-3.6355076	3.0142214510634138	-5.727559566796171	-2.7133381157327574	0.6542341214185534	162.22899999999998	3	512	1.5018390271816586	1.5746209016890984	-0.5174310756497004	2.4967903754137133	-0.07278188034664801	0.8114914940519018	-3.6947095	2.616738386543658	1.515418963932395	0.5006806097128678	30025-38-8	Dipropylene glycol monoethyl ether	CCOCCCOC(O)CC	Organic compounds	Organic oxygen compounds	Organooxygen compounds	Ethers
3285	-2.2685451845451907	-2.812074	2.341539525107743	-4.219130812347344	-1.8775912872396006	0.22267359575409112	358.56300000000005	3	512	3.286020288285898	2.7424915143713586	1.335434660483745	3.6769741855914884	0.5435287614539548	0.6004558914277439	-2.6673245	1.9808606338540362	2.8872409200338227	0.146203007518797	31566-31-1	Glyceryl monostearate	CCCCCCCCCCCCCCCCCC(=O)OCC(O)CO	Organic compounds	Lipids and lipid-like molecules	Glycerolipids	Monoradylglycerols
3297	-4.821199464272123	-4.3862095	2.7196955558594924	-5.291080914394661	-2.571385358535169	0.25729252826027016	358.632	3	512	0.7334495738915289	1.1684395382754922	0.2635681237689905	2.983263679628483	-0.4349899763570839	0.7179543361003105	-4.522118	2.3494316211868895	1.0325309426248295	0.18632478632478633	31778-15-1	Propanoic acid, 3-mercapto-, octadecyl ester	CCCCCCCCCCCCCCCCCCOC(=O)CCS	Organic compounds	Organic acids and derivatives	Carboxylic acids and derivatives	Carboxylic acid derivatives
3304	-2.461179449861518	-3.4319167	3.476884444714167	-5.421138149784808	-1.9442537050706405	0.4964096103835411	381.34800000000007	3	512	3.120142023188529	2.1494047716551763	0.16018332326523926	3.6370677679794063	0.9707372638530818	0.8866396477463598	-3.385905	3.563509733912758	2.1954164606510265	0.3398687850982031	31837-42-0	2-?[2-?[1-?[[(2,?3-?Dihydro-?2-?oxo-?1H-?benzimidazol-?5-?yl)?amino]?carbonyl]?-?2-?oxopropyl]?diazenyl]?-benzoic acid	CC(=O)C(=NNc1ccccc1C(=O)O)C(=O)Nc1ccc2[nH]c(=O)[nH]c2c1	Organic compounds	Organoheterocyclic compounds	Benzimidazoles
3375	-6.947397192612425	-6.23436	4.041368156643274	-7.626942084516129	-3.585573927872855	0.5943731695576782	304.3520000000001	3	512	-1.4640210326179932	-0.7509840576881733	-2.1435659245216967	1.8978022321215768	-0.7130369745643295	1.059359192340382	-6.6779175	3.1826625195207114	-1.1945413221027101	0.4678425573127802	333-41-5	Diazinon	CCOP(=S)(OCC)Oc1cc(C)nc(C(C)C)n1	Organic compounds	Organic acids and derivatives	Organic thiophosphoric acids and derivatives	Thiophosphoric acid esters
3377	-3.793754279211595	-3.9969985	2.962094766910234	-5.637008923732378	-2.6749141568221444	0.5947279244053437	230.245	3	512	1.5684359286215166	1.3651916677483167	-0.2748187158992668	2.6872760510109672	0.2032442692960954	0.7542056423422842	-4.0067487	2.6906873881607103	1.3554415229398808	0.46695014662756595	3337-71-1	Asulam	COC(=O)NS(=O)(=O)c1ccc(N)cc1	Organic compounds	Benzenoids	Benzene and substituted derivatives	Benzenesulfonamides
3416	-3.939864848661456	-3.7110488	3.245648542256872	-5.750506310235323	-2.5048577679784514	0.5862795807978364	174.19599999999997	3	512	1.301173329576936	1.5299893257823798	-0.5094681319969313	2.7361804102599407	-0.22881600718501538	0.839904276071911	-3.797281	2.6849338588709974	1.4437571592039864	0.45294624746450307	3437-84-1	Peroxide, bis(2-methyl-1-oxopropyl)	CC(C)C(=O)OOC(=O)C(C)C	Organic compounds	Organic acids and derivatives	Carboxylic acids and derivatives	Dicarboxylic acids and derivatives
3432	-3.517518025228896	-4.2139983	2.9716352539544526	-5.720221022475655	-2.748585768521202	0.5603048564338888	208.301	3	512	1.80117332966095	1.1046930485973006	-0.4015296675858088	2.5701055863686437	0.6964802924896101	0.7577918115648298	-4.1224074	2.575385049066524	1.1962839179566167	0.4182069543359866	3457-61-2	Peroxide, 1,1-dimethylethyl 1-methyl-1-phenylethyl	CC(C)(C)OOC(C)(C)c1ccccc1	Organic compounds	Benzenoids	Benzene and substituted derivatives	Phenylpropanes
3447	-4.789989054797237	-4.3153567	2.6251883142440833	-5.464968162210351	-2.8397798479662675	0.2377309552952148	638.9300000000002	3	512	1.0154642254597699	1.4900965404245383	0.3404851180466564	2.96567343229074	-0.4746323233824423	0.6687632457463594	-4.4512916	2.3070008129762054	1.35416170018153	0.15401002506265665	35074-77-2	Benzenepropanoic acid, 3,5-bis(1,1-dimethylethyl)-4-hydroxy-, 1,6-hexanediyl ester	CC(C)(C)c1cc(CCC(=O)OCCCCCCOC(=O)CCc2cc(C(C)(C)C)c(O)c(C(C)(C)C)c2)cc(C(C)(C)C)c1O	Organic compounds	Benzenoids	Benzene and substituted derivatives	Phenylpropanes
3475	-6.052601431125351	-5.8848686	6.977795512830067	-9.741288665548502	-2.7634931527184357	0.34859879584017517	400.1119999999999	3	512	-0.45041985436362186	-0.2826870575292393	-4.139107088786774	2.8386884240432932	-0.16773280929917878	1.776608398340344	-6.061031	3.6927342770940688	-0.45884929237984734	0.22859879584017512	355-46-4	Perfluorohexanesulfonic acid	O=S(=O)(O)C(F)(F)C(F)(F)C(F)(F)C(F)(F)C(F)(F)C(F)(F)F	Organic compounds	Organohalogen compounds	Alkyl halides	Alkyl fluorides
3489	-5.464101052738353	-4.711171	3.170167431459367	-6.155885739604289	-2.9857183081449223	0.7743937930024887	265.936	3	512	-0.03932392058517753	0.7136059690994598	-0.7311086074511142	2.439058824008253	-0.7529299025308331	0.8070106000629839	-4.9793077	2.5083807758442034	0.44546947368951306	0.6114308300395257	35691-65-7	1,2-Dibromo-2,4-dicyanobutane	N#CCCC(Br)(C#N)CBr	Organic compounds	Organic nitrogen compounds	Organonitrogen compounds	Organic cyanides
3496	-3.648056746191153	-3.4702115	2.259329772374795	-5.328347105089788	-3.0690173327149934	0.3256337390208358	850.0310000000001	3	512	2.281378018209541	2.4592232634225994	0.6010876593109055	2.8604174316857005	-0.17784524030126025	0.6346791538306269	-3.4940238	1.9460950027200328	2.4354109722995205	0.2456337390208358	35869-64-8	2-Naphthalenecarboxamide, N,N'-(2-chloro-1,4-phenylene)bis[4-[(4-chloro-2-nitrophenyl)azo]-3-hydroxy-	O=C(Nc1ccc(NC(=O)c2cc3ccccc3c(N=Nc3ccc(Cl)cc3[N+](=O)[O-])c2O)c(Cl)c1)c1cc2ccccc2c(N=Nc2ccc(Cl)cc2[N+](=O)[O-])c1O	Organic compounds	Benzenoids	Naphthalenes	Naphthalenecarboxylic acids and derivatives
3687	-4.324352592785801	-3.9208577	3.639439560979776	-6.402258657154091	-2.762819096174315	0.6257076599107229	308.311	3	512	1.164636427088544	1.5681313600041928	-0.9132696372797457	2.7261699237000303	-0.40349492486282745	0.9703728697057594	-4.094783	2.654929636611692	1.3942062024039386	0.48779363595018727	4065-45-6	Sulisobenzone	COc1cc(O)c(C(=O)c2ccccc2)cc1S(=O)(=O)O	Organic compounds	Benzenoids	Benzene and substituted derivatives	Benzophenones
3700	-4.774545724744449	-4.137104	2.7181569927441593	-5.680881999340614	-2.9627250065964548	0.2899992897741314	1173.2600000000002	3	512	1.2948485397606337	1.932290214561673	0.38851226516446885	3.106669257908628	-0.637441690320621	0.6928222879155722	-4.197915	2.169684477731546	1.8714792036517216	0.20745960723444887	41098-56-0	1,4-Benzenedisulfonic acid, 2,2'-[1,2-ethenediylbis[(3-sulfo-4,1-phenylene)imino[6-(diethylamino)-1,3,5-triazine-4,2-diyl]imino]]bis-, hexasodium salt	CCN(CC)c1nc(Nc2ccc(C=Cc3ccc(Nc4nc(Nc5cc(S(=O)(=O)[O-])ccc5S(=O)(=O)[O-])nc(N(CC)CC)n4)cc3S(=O)(=O)[O-])c(S(=O)(=O)[O-])c2)nc(Nc2cc(S(=O)(=O)[O-])ccc2S(=O)(=O)[O-])n1.[Na+].[Na+].[Na+].[Na+].[Na+].[Na+]	Organic compounds	Phenylpropanoids and polyketides	Stilbenes	Sulfonated stilbenes
3711	-4.73363201552972	-4.333806	3.353637113419777	-6.155417257216982	-2.8017801437972047	0.7379384848970103	202.21700000000004	3	512	0.5721856475741547	0.9720116362414627	-0.8495995941131074	2.5040375193066695	-0.39982597762688776	0.853713130322445	-4.400668	2.85469864273802	0.905149517585665	0.5843789743297132	41394-05-2	Metamitron	Cc1nnc(-c2ccccc2)c(=O)n1N	Organic compounds	Organoheterocyclic compounds	Triazines	1,2,4-triazines
3904	-4.314535466654573	-4.424167	3.1773544805611085	-6.154717197469201	-2.9773627169080923	0.5701377742219556	346.5650000000002	3	512	1.2252492340361094	1.1156175238815507	-0.6149324967785184	2.56242198378259	0.10963168956490943	0.8088417261470373	-4.354068	2.788213446604339	1.1857168854080329	0.41146740010668753	4979-32-2	N,N-Dicyclohexyl-2-benzothiazolesulfenamide	c1ccc2sc(SN(C3CCCCC3)C3CCCCC3)nc2c1	Organic compounds	Organoheterocyclic compounds	Benzothiazoles
3915	-3.623695029642988	-4.4447546	3.236097065558025	-5.932618167372536	-2.696521101814511	0.7165975355779243	390.43900000000014	3	512	1.9678581621355904	1.1467985741527609	-0.3410649755939574	2.8950320899640674	0.8210595708819142	0.8238040216366646	-3.9836457	2.630540393528076	1.607907526899703	0.5607835820895521	501027-49-2	PD-0333941	Cc1oc(-c2ccccc2)nc1CCOc1cccc2c1ccn2CCC(=O)O	Organic compounds	Organoheterocyclic compounds	Indoles and derivatives	Indolyl carboxylic acids and derivatives
3932	-2.3151656568162817	-3.6932323	2.8866130233911558	-5.342213458525323	-2.455600435134167	0.5428165469086186	102.13299999999998	3	512	2.6940004320121202	1.315933779272549	-0.3330473696969209	2.553565653694235	1.3780666410810571	0.7360351659814757	-3.6046078	2.8114133884308603	1.4045582444919307	0.42516948808508914	503-74-2	Isovaleric acid	CC(C)CC(=O)O	Organic compounds	Lipids and lipid-like molecules	Fatty Acyls	Fatty acids and conjugates
3959	-3.905467091018884	-4.250732	3.046451243652612	-5.8163566907754225	-2.7699054471228104	0.5262857142857142	180.159	3	512	1.350188871541316	1.004924017215069	-0.5607007282152229	2.4857505154373896	0.345264854018958	0.776482664163317	-4.076824	2.3805996227793864	1.1788317889028048	0.40628571428571425	50-78-2	Aspirin	CC(=O)Oc1ccccc1C(=O)O	Organic compounds	Benzenoids	Benzene and substituted derivatives	Benzoic acids and derivatives
3990	-4.413785798489456	-4.2508254	3.6346381495075235	-6.4108690268272515	-2.776230877319728	0.7645740380641927	252.31799999999996	3	512	0.988162435071441	1.151122842105729	-1.0089207932663546	2.625717356241169	-0.16296039336860613	0.9305305518543697	-4.267646	3.6444177320001736	1.134302405683534	0.6053903645948049	51235-04-2	Hexazinone	CN(C)c1nc(=O)n(C2CCCCC2)c(=O)n1C	Organic compounds	Organic nitrogen compounds	Organonitrogen compounds	Amines
4062	-4.806593994798198	-4.1969495	3.5717253450771773	-5.991240942321907	-2.4195155972447298	0.7006153846153846	199.988	3	512	0.4944099424151077	1.1040544745165484	-0.6902370051086014	2.881488339968576	-0.6096445128340866	0.9110795663105272	-4.3006473	2.9764221782976352	1.000356679558399	0.5469253065774805	52-51-7	Bronopol	O=[N+]([O-])C(Br)(CO)CO	Organic compounds	Organic 1,3-dipolar compounds	Allyl-type 1,3-dipolar organic compounds	Organic nitro compounds
4099	-3.2814016062210145	-4.7246537	3.1858167320281745	-6.246642944974236	-3.0608262129460617	0.5215811965811966	153.141	3	512	1.9036898724587017	0.46043773783371095	-1.06155146629452	2.1242652657336545	1.4432521146346984	0.8115550376218377	-4.135648	2.627984530306199	1.0494436980648203	0.4061965811965812	5307-14-2	2-Nitro-1,4-phenylenediamine	Nc1ccc(N)c([N+](=O)[O-])c1	Organic compounds	Benzenoids	Benzene and substituted derivatives	Nitrobenzenes
4119	-3.501689526639832	-4.6918755	3.915179832813109	-7.1326594727333505	-3.2174796399202417	0.6304061815246224	242.346	3	512	1.8827463293056228	0.6925603842937746	-1.7482236167878957	2.166956216025213	1.1901859311238399	1.0112207393554604	-3.9538054	3.812458135156419	1.4306304120757216	0.48425233537077617	53378-51-1	Sodium diisobutyldithiophosphate	CC(C)COP(=S)([S-])OCC(C)C.[Na+]	Organic compounds	Organic acids and derivatives	Organic dithiophosphoric acids and derivatives	Dithiophosphate O-esters
4239	-5.66320172979543	-4.400269	3.053161329958451	-5.896863659084713	-2.8437023291262618	0.5675946341575416	337.423	3	512	-0.13502704741475963	1.1279056593694698	-0.3686889767040421	2.684472353254409	-1.262932698270772	0.778420173134427	-5.0015965	2.694784438354646	0.5265782385516659	0.4144776191722146	55179-31-2	Bitertanol	CC(C)(C)C(O)C(Oc1ccc(-c2ccccc2)cc1)n1cncn1	Organic compounds	Benzenoids	Benzene and substituted derivatives	Biphenyls and derivatives
4244	-4.507719118047055	-4.6170125	3.227129091842917	-6.216075413264445	-2.988946321421528	0.4909982472308053	333.266	3	512	1.0150718908862693	0.9057785033477722	-0.6932844043311212	2.5338446875117957	0.10929338271588485	0.8230746625761363	-4.7066	2.372180167585507	0.8161907998022041	0.3600751703077284	55283-68-6	Ethalfluralin	C=C(C)CN(CC)c1c([N+](=O)[O-])cc(C(F)(F)F)cc1[N+](=O)[O-]	Organic compounds	Benzenoids	Benzene and substituted derivatives	Aniline and substituted anilines
4254	-4.706848967734326	-4.334211	3.1905156701763193	-5.7975943257172124	-2.607078655540893	0.6630415222587656	281.093	3	512	0.7420010628634166	1.1146391608355297	-0.34874429511946936	2.84177137505685	-0.3726380950841799	0.8121929684157908	-4.6558404	2.360865767121692	0.7930096281464186	0.5215781076246192	55406-53-6	3-Iodo-2-propynyl-N-butylcarbamate	CCCCNC(=O)OCC#CI	Organic compounds	Organic acids and derivatives	Carboxylic acids and derivatives	Amino acids, peptides, and analogues
4261	-3.198206255002697	-3.5812755	2.488927501709388	-5.02046853336309	-2.5315410316537017	0.2833657803297272	891.500999999999	3	512	2.7519155796586907	2.368846373794563	0.9296533012982979	3.418580803007686	0.383069208101551	0.6352427221953555	-3.5391116	2.3898577577856783	2.411010213407039	0.21063850760245448	555-43-1	Glyceryl tristearate	CCCCCCCCCCCCCCCCCC(=O)OCC(COC(=O)CCCCCCCCCCCCCCCCC)OC(=O)CCCCCCCCCCCCCCCCC	Organic compounds	Lipids and lipid-like molecules	Glycerolipids	Triradylcglycerols
4268	-4.175003549172604	-4.1336913	5.665837134307238	-8.16699048911205	-2.5011533548048126	0.640345282257047	74.07900000000001	3	512	0.6946915619552	0.7360038132375455	-3.297295377984247	2.368541756322991	-0.041312238290035275	1.546612470893503	-4.0232925	2.986584325390809	0.8464025800435176	0.48010504201680676	556-52-5	Glycidol	OCC1CO1	Organic compounds	Organoheterocyclic compounds	Epoxides
4307	-6.605217748618587	-6.795095	3.1075782237459153	-7.926744289830982	-4.819166066085066	0.388248023715415	384.4870000000002	3	512	-1.0203360882879253	-1.2102132970513608	-2.3418626295003198	0.7657155942455957	0.1898772182698405	0.8067068936893185	-6.686281	4.6692483974573955	-1.1013995440020492	0.2752045454545454	563-12-2	Ethion	CCOP(=S)(OCC)SCSP(=S)(OCC)OCC	Organic compounds	Organic acids and derivatives	Organic dithiophosphoric acids and derivatives	Dithiophosphate O-esters
4324	-3.676345014213365	-3.9748573	2.748301283234574	-5.334182091533056	-2.585880808298482	0.6551754385964912	118.176	3	512	1.3961842717575197	1.0976719659322949	-0.26165280556217135	2.4866484776724027	0.2985123161089005	0.7009093440835032	-3.7558365	2.4275765221956283	1.3166928092525343	0.5135087719298246	56539-66-3	3-Methoxy-3-methylbutan-1-ol	COC(C)(C)CCO	Organic compounds	Organic oxygen compounds	Organooxygen compounds	Ethers
4326	-3.271945186199648	-3.9702644	2.714458492088163	-5.269980283682303	-2.5555217915941397	0.5058908515455005	512.7720000000004	3	512	2.4379791162364386	1.7396598680588562	0.4399440187537834	3.1544025108419467	0.6983192486148053	0.6915266220691098	-3.811894	2.493787546671789	1.8980303436180919	0.3823614397807946	56554-53-1	Propane-1,2,3-triyl tris(3,5,5-trimethylhexanoate)	CC(CC(=O)OCC(COC(=O)CC(C)CC(C)(C)C)OC(=O)CC(C)CC(C)(C)C)CC(C)(C)C	Organic compounds	Lipids and lipid-like molecules	Glycerolipids	Triradylcglycerols
4354	-5.717194903465859	-4.1253934	2.978641968699241	-5.662484710481624	-2.683842741782383	0.718131868131868	60.1	3	512	-0.9383204314631192	0.6534810811837767	-0.8836102384788843	2.0950317302203567	-1.591801512810341	0.75908679516667	-4.8677864	2.828866505785202	-0.08891194250186779	0.5642857142857143	57-14-7	1,1-Dimethylhydrazine	CN(C)N	Organic compounds	Organic nitrogen compounds	Organonitrogen compounds	Hydrazines and derivatives
4418	-4.495475278115791	-4.144572	2.820879821586685	-5.637912310006672	-2.817032488419987	0.7258823529411764	180.167	3	512	0.7601999689581871	1.1111034758352598	-0.3822370629326941	2.438642758653991	-0.35090349695734346	0.718321564993589	-4.1466513	2.458541087353379	1.1090239900764562	0.5593326453388373	58-55-9	Theophylline	Cn1c(=O)c2[nH]cnc2n(C)c1=O	Organic compounds	Organoheterocyclic compounds	Imidazopyrimidines	Purines and purine derivatives
4486	-3.488028678727838	-3.4696107	2.00100318829583	-5.069021785582967	-3.068018597287137	0.36331085978759525	654.0790000000002	3	512	2.3276015270766153	2.3460195202349627	0.7466084202214863	2.747611608517316	-0.0184179876572812	0.5587901306801305	-3.4855134	1.7067997507957715	2.3301167487064722	0.2403109288643252	59487-23-9	C.I. Pigment Red 187	COc1cc(OC)c(NC(=O)c2cc3ccccc3c(N=Nc3cc(C(=O)Nc4ccc(C(N)=O)cc4)ccc3OC)c2O)cc1Cl	Organic compounds	Benzenoids	Naphthalenes	Naphthalenecarboxylic acids and derivatives
4502	-4.27426096079278	-5.1507397	3.6698802270781425	-6.862418258549724	-3.192538031471581	0.573423197492163	342.35600000000005	3	512	1.2602169827558398	0.38373828760133644	-1.3279403150011038	2.3419399120770388	0.8764787090070243	0.9343646871304239	-4.2844906	3.4298140303894322	1.2499873570063287	0.44542319749216297	597-82-0	Phosphorothioic acid, O,O,O-triphenyl ester	S=P(Oc1ccccc1)(Oc1ccccc1)Oc1ccccc1	Organic compounds	Organic acids and derivatives	Organic thiophosphoric acids and derivatives	Thiophosphoric acid esters
4504	-3.0969615166838693	-3.757143	2.840581349132938	-5.31628060598984	-2.4756992568569025	0.5710308009843613	75.067	3	512	1.778487543254985	1.1183060558614233	-0.44083154605098623	2.3997498030819515	0.6601815039460135	0.7231543241275046	-3.7827153	2.867991116998704	1.0927337248289313	0.4460308009843613	598-55-0	Methyl carbamate	COC(N)=O	Organic compounds	Organic acids and derivatives	Carboxylic acids and derivatives	Amino acids, peptides, and analogues
4583	-4.678166825161006	-4.285831	3.3551029480372367	-6.148617749482196	-2.7935148014449593	0.5728735632183908	234.298	3	512	0.6916017562542622	1.0839376142371695	-0.7788491680669276	2.576253779970309	-0.3923358505821488	0.8543330632591417	-4.223163	2.6073124378080084	1.1466054449542529	0.43954022988505753	613-62-7	Benzyl 2-naphthyl ether	c1ccc(COc2ccc3ccccc3c2)cc1	Organic compounds	Benzenoids	Naphthalenes
4589	-5.287095968448748	-4.4001875	2.882376935236068	-5.741292657411125	-2.858915722175057	0.6878164642375169	314.802	3	512	0.21094151440665482	1.0978499793781364	-0.24325517455572254	2.639121760680345	-0.8869084760781423	0.7338381556966906	-4.6690536	2.6633252709333384	0.8289839270313429	0.501970310391363	615-54-3	1,2,4-Tribromobenzene	Brc1ccc(Br)c(Br)c1	Organic compounds	Benzenoids	Benzene and substituted derivatives	Halobenzenes
4634	-3.495037552590326	-3.6437013	3.311373559336668	-5.802894110872631	-2.491520551535963	0.5491062526705598	1113.605999999999	3	512	2.5516940096185743	2.4030302490014765	0.2438374513362687	3.5552110106729367	0.14866376233582157	0.8664173885512382	-3.6127064	3.2963157792554534	2.4340251477076182	0.43046218487394955	61791-12-6	Cremophor EL	CCCCCCC(O)CC=CCCCCCCCOC(=O)OCCOCC(COCCOC(=O)OCCCCCCCC=CCC(O)CCCCCC)OCCOC(=O)OCCCCCCCC=CCC(O)CCCCCC	Organic compounds	Lipids and lipid-like molecules	Fatty Acyls	Fatty alcohols
4676	-5.490016130478068	-4.8830013	3.270955017996759	-6.466227796770228	-3.1952727787734694	0.47555216043307597	361.659	3	512	0.06828314664676514	0.6752979353705582	-0.907928519645395	2.363026498351364	-0.6070148029634197	0.8335844523686592	-5.3337507	2.3667659453549383	0.22454856084831568	0.34347668873496273	62476-59-9	Acifluorfen-sodium	O=C([O-])c1cc(Oc2ccc(C(F)(F)F)cc2Cl)ccc1[N+](=O)[O-].[Na+]	Organic compounds	Benzenoids	Benzene and substituted derivatives	Diphenylethers
4709	-4.223123019097642	-4.5757	3.67995101431807	-5.840213814706774	-2.1602628003887046	0.5249026304232254	152.062	3	512	0.9588976791618111	0.6063208776170389	-0.6581931164473214	3.0217578978707484	0.35257678711573703	0.9651379723173535	-3.995244	3.0563489100585177	1.1867766610094734	0.3804581859787809	628-96-6	Ethylene glycol dinitrate	O=[N+]([O-])OCCO[N+](=O)[O-]	Organic compounds	Organic oxygen compounds	Organic oxoanionic compounds	Organic nitrates
4711	-2.940378771168051	-3.3158405	2.5061824705028117	-5.065661235368448	-2.559478764865636	0.29743589743589743	118.176	3	512	2.1321505148028335	1.7566888144551318	0.00686805060243688	2.5130505211052485	0.37546171154374086	0.6771229758049667	-3.2665288	2.111430601658789	1.8060004606856486	0.22051282051282053	629-11-8	1,6-Hexanediol	OCCCCCCO	Organic compounds	Lipids and lipid-like molecules	Fatty Acyls	Fatty alcohols
4774	-3.253756684375237	-3.3331456	1.48768849644553	-4.477869149701905	-2.9901806532563753	0.2310283600619735	657.5580000000001	3	512	2.5641773814846793	2.4847884571359535	1.3400649161580112	2.827753412603541	0.07938893406348368	0.41225696383408855	-3.3298378	1.5948332397320346	2.4880962798248327	0.17718220621581965	6358-37-8	Butanamide, 2,2'-[(3,3'-dichloro[1,1'-biphenyl]-4,4'-diyl)bis(2,1-diazenediyl)]bis[N-(4-methylphenyl)-3-oxo-	CC(=O)C(=NNc1ccc(-c2ccc(NN=C(C(C)=O)C(=O)Nc3ccc(C)cc3)c(Cl)c2)cc1Cl)C(=O)Nc1ccc(C)cc1	Organic compounds	Benzenoids	Benzene and substituted derivatives	Biphenyls and derivatives
4976	-4.171846749575562	-4.303749	4.239167133587667	-7.086924123071908	-2.8477569894842403	0.4879176201372998	328.38900000000007	3	512	1.3445418516144987	1.2126395310738571	-1.5705355218818473	2.66863161170582	0.13190233489709424	1.1119035175816276	-4.1710086	2.5661589696826748	1.3453799991364241	0.3705263157894737	65140-91-2	Calcium (3,5-di-tert-butyl-4-hydroxybenzyl monoethyl phosphonate)	CCOP(=O)([O-])Cc1cc(C(C)(C)C)c(O)c(C(C)(C)C)c1.CCOP(=O)([O-])Cc1cc(C(C)(C)C)c(O)c(C(C)(C)C)c1.[Ca+2]	Organic compounds	Benzenoids	Benzene and substituted derivatives	Phenylpropanes
4983	-4.73389472751006	-4.899253	3.5416098195860592	-6.725758890584637	-3.184149070998578	0.670525124527814	531.4400000000003	3	512	0.9915595119234337	0.8262013490846694	-1.0003046511511438	2.5413051684349157	0.16535816403046777	0.9025747154714695	-4.774831	2.895005370049149	0.9506234340688109	0.5188882586500283	65277-42-1	Ketoconazole	CC(=O)N1CCN(c2ccc(OCC3COC(Cn4ccnc4)(c4ccc(Cl)cc4Cl)O3)cc2)CC1	Organic compounds	Organoheterocyclic compounds	Diazinanes	Piperazines
5145	-4.446865012117938	-4.588005	3.146763868345761	-5.905242386145401	-2.7584785177996403	0.460841618147121	464.115	3	512	1.2197605927414195	1.078620540928477	-0.23861678128604413	2.908147087059717	0.14114005380003114	0.8035509913226421	-4.4473658	2.3264858646715583	1.2192598626724835	0.33007238737789024	678-39-7	8:2 Fluorotelomer alcohol	OCCC(F)(F)C(F)(F)C(F)(F)C(F)(F)C(F)(F)C(F)(F)C(F)(F)C(F)(F)F	Organic compounds	Organohalogen compounds	Alkyl halides	Alkyl fluorides
5172	-3.335022998844829	-3.527213	2.333116640051136	-5.305139211930792	-2.9720225718796556	0.3174767698055369	581.0280000000002	3	512	2.4291740628957337	2.2369839687263413	0.4590578498097712	2.7921744898609075	0.19219009777382334	0.6452871028796112	-3.4892669	1.8781159656857014	2.2749301732651657	0.2007290105225664	67990-05-0	2-Naphthalenecarboxamide, N-(5-chloro-2-methoxyphenyl)-3-hydroxy-4-[[2-methoxy-5-[(phenylamino)carbonyl]phenyl]azo]-	COc1ccc(C(=O)Nc2ccccc2)cc1N=Nc1c(O)c(C(=O)Nc2cc(Cl)ccc2OC)cc2ccccc12	Organic compounds	Benzenoids	Naphthalenes	Naphthalenecarboxylic acids and derivatives
5426	-2.844511169932268	-3.7312913	2.6320538707971277	-5.361229763177894	-2.7291758923807663	0.4633333333333334	184.367	3	512	2.4211720190171797	1.5343918999865331	-0.09554657422844642	2.5365072965686815	0.8867801241656323	0.6787845352512547	-3.6080315	2.4121809653797577	1.6576516843953901	0.3433333333333334	68551-19-9	Alkanes, C12-14-iso-	CCCCCCCCCCC(C)C	Organic compounds	Hydrocarbons	Saturated hydrocarbons	Alkanes
5484	-2.8706694379045072	-3.755439	2.8959435268692943	-5.616667359092622	-2.7207238322233276	0.4666666666666667	282.556	3	512	2.580435095952821	1.6956654974757266	-0.1655628252352937	2.730380701634001	0.8847696051405367	0.7541420067091208	-3.6347039	2.93336236564099	1.8164006589736748	0.3466666666666667	68649-11-6	1-Decene, dimer, hydrogenated	CCCCCCCCC(C)C(C)CCCCCCCC	Organic compounds	Hydrocarbons	Saturated hydrocarbons	Alkanes
5609	-3.115783034075438	-2.9917214	2.9577238208547296	-4.811164319759598	-1.8534404989048683	0.4998161538425833	118.17599999999996	3	512	1.9567462518954466	2.080807881421412	0.26136496621128646	3.219088787066016	-0.12406164239758155	0.7616942245425654	-3.1832113	2.0251290086288027	1.8893179589867966	0.31057477453223853	6920-22-5	1,2-Hexanediol	CCCCC(O)CO	Organic compounds	Lipids and lipid-like molecules	Fatty Acyls	Fatty alcohols
5639	-8.293497934949725	-5.576961	2.8517095010349105	-6.598940445369084	-3.747230944334173	0.5778747082145073	375.73	3	512	-2.718622062446089	-0.002085159614818879	-1.0240645728654478	1.827644928169463	-2.716536894452899	0.7422426927617117	-8.019587	3.98737820601475	-2.4447107058811492	0.40517993542680697	69806-40-2	Haloxyfop-methyl	COC(=O)C(C)Oc1ccc(Oc2ncc(C(F)(F)F)cc2Cl)cc1	Organic compounds	Benzenoids	Benzene and substituted derivatives	2-phenoxypropionic acid esters
5640	-5.731381196324476	-4.933191	3.275235709803374	-6.4924053441369765	-3.2171696343336023	0.6114612194945821	383.366	3	512	-0.14776760282455526	0.6504227815004108	-0.9087917506370561	2.3664439591663182	-0.7981903737231573	0.8342516308911582	-5.580368	3.2957398103598967	0.00324555885298606	0.4252910251522984	69806-50-4	Fluazifop-butyl	CCCCOC(=O)C(C)Oc1ccc(Oc2ccc(C(F)(F)F)cn2)cc1	Organic compounds	Benzenoids	Benzene and substituted derivatives	2-phenoxypropionic acid esters
5714	-4.918833559718499	-4.6522737	2.5845713304963436	-5.78238327650306	-3.1978119460067163	0.5244665718349929	218.083	3	512	0.4197882530681568	0.686348167431351	-0.4437614637164037	2.14080986677994	-0.2665599047807552	0.6584513241087775	-4.448854	2.3896961260515486	0.8897678522897866	0.39473684210526316	709-98-8	Propanil	CCC(=O)Nc1ccc(Cl)c(Cl)c1	Organic compounds	Benzenoids	Benzene and substituted derivatives	Anilides
5731	-2.7684200475392187	-3.321394	2.5101455776200825	-5.067760204065071	-2.557614626444989	0.07692307692307693	88.14999999999999	3	512	2.176802269096122	1.6238283374784805	-0.12253788742973053	2.387607690190352	0.552973919135586	0.6767380020249557	-3.266484	2.115853657438621	1.6787382719080832	0.06153846153846154	71-41-0	1-Pentanol	CCCCCO	Organic compounds	Organic oxygen compounds	Organooxygen compounds	Alcohols and polyols
5783	-4.04649620596774	-4.0054154	3.335378634895231	-5.970090227703879	-2.6347115928086478	0.6195194589463693	378.3330000000002	3	512	1.5313780182032606	1.5724587915260089	-0.39221600353287805	2.943162631362353	-0.04108076636202718	0.8529358173263857	-4.0464773	2.400149916938691	1.531396913766124	0.4844031798766018	7237-83-4	tris(oxiran-2-ylmethyl) benzene-1,2,4-tricarboxylate	O=C(OCC1CO1)c1ccc(C(=O)OCC2CO2)c(C(=O)OCC2CO2)c1	Organic compounds	Benzenoids	Benzene and substituted derivatives	Benzoic acids and derivatives
5794	-4.444262169656483	-4.527253	2.6600696246154767	-5.816993634337692	-3.156924009722215	0.605482752541576	318.0300000000001	3	512	1.058205919573007	0.975214945074396	-0.31452554510820213	2.3455440795072744	0.08299098128345861	0.677942685175325	-4.4493423	2.534029048566257	1.05312585742996	0.47471352177234527	72-55-9	p,p'-DDE	ClC(Cl)=C(c1ccc(Cl)cc1)c1ccc(Cl)cc1	Organic compounds	Benzenoids	Benzene and substituted derivatives	Diphenylmethanes
5864	-5.3234271163162745	-4.6825624	5.9106767502648125	-8.964082206598329	-3.0534054563335165	0.7389599317988065	396.84	3	512	0.2751883246450531	0.9160531068870644	-3.3654667656370014	2.545209984627811	-0.6408647650894679	1.6187548363206123	-5.309119	3.6687818908215726	0.28949620740190224	0.5882352941176471	742693-38-5	SSR504734	O=C(NC(c1ccccc1)C1CCCCN1)c1cccc(C(F)(F)F)c1Cl	Organic compounds	Benzenoids	Benzene and substituted derivatives	Benzoic acids and derivatives
5984	-3.126829800090701	-3.9180596	3.165257241401207	-5.7471168929319365	-2.5818596515307295	0.6327380952380952	74.12299999999999	3	512	1.7431231882285736	0.9518933880539118	-0.8771639046126619	2.288093336788545	0.7912297873879366	0.8078131495192513	-3.8466535	2.767478042938366	1.0232995153773299	0.47857142857142854	75-65-0	tert-Butyl alcohol	CC(C)(C)O	Organic compounds	Organic oxygen compounds	Organooxygen compounds	Alcohols and polyols
5999	-4.697350831243575	-4.253316	2.646406647465414	-5.358155154300495	-2.711748506835081	0.6076470588235294	85.10600000000001	3	512	0.23260934781910378	0.6766442595685151	-0.42819497523781597	2.218211672227598	-0.4440349056454309	0.6759101578495278	-4.66804	2.412330706147673	0.26192038455828814	0.46598039215686277	75-86-5	2-Hydroxy-2-methylpropanenitrile	CC(C)(O)C#N	Organic compounds	Organic oxygen compounds	Organooxygen compounds	Alcohols and polyols
6046	-3.7657357285128414	-4.1530824	4.244593417868745	-6.927301665909745	-2.682708248041	0.6825382855131139	158.197	3	512	1.4334625148978721	1.0461158803235238	-1.7281034224990315	2.5164899953697137	0.3873466422452152	1.1115127612812785	-3.9784148	3.025583864161512	1.2207834605335866	0.5281464530892448	764-99-8	{2-[2-(Ethenyloxy)ethoxy]ethoxy}ethene	C=COCCOCCOC=C	Organic compounds	Organic oxygen compounds	Organooxygen compounds	Ethers
6050	-5.715983287625536	-5.4974523	3.46979633682817	-6.62538198589406	-3.15558564906589	0.5381775333857031	372.8080000000001	3	512	-0.14449806441951185	0.07403296856294228	-1.0538967626880351	2.4158995741401346	-0.2185310285618156	0.9206054263133461	-4.9590874	4.796369938307093	0.6123978431839872	0.3904438515643949	76578-14-8	Quizalofop-ethyl	CCOC(=O)C(C)Oc1ccc(Oc2cnc3cc(Cl)ccc3n2)cc1	Organic compounds	Benzenoids	Benzene and substituted derivatives	2-phenoxypropionic acid esters
6165	-2.559328968321597	-3.6761885	4.50177333893294	-6.389288288975953	-1.8875149500430122	0.5634358099878266	732.7139999999999	3	512	3.305605521381268	2.1887460104560095	-0.5243537992730882	3.9774195396598526	1.1168595006115085	1.1549628101561185	-4.067356	4.259623295831054	1.797578382953357	0.3910907939002759	77804-81-0	C.I. Pigment Yellow 180	CC(=O)C(=NNc1cccc(OCCOc2ccccc2N=NC(C(C)=O)C(=O)Nc2ccc3[nH]c(=O)[nH]c3c2)c1)C(=O)Nc1ccc2[nH]c(=O)[nH]c2c1	Organic compounds	Organic acids and derivatives	Carboxylic acids and derivatives	Amino acids, peptides, and analogues
6232	-3.0667906318724256	-3.8179765	2.813020237342759	-5.32792180292603	-2.5149015655832705	0.5782604323780794	276.285	3	512	2.3745666750706333	1.6233808283582212	0.11343550401702922	2.9264557413597885	0.7511858428895373	0.7161429838796369	-3.6890583	2.6011198906938944	1.752299014603922	0.4582604323780794	77-93-0	Triethyl citrate	CCOC(=O)CC(O)(CC(=O)OCC)C(=O)OCC	Organic compounds	Organic acids and derivatives	Carboxylic acids and derivatives	Tricarboxylic acids and derivatives
6270	-3.8693454038344	-3.8210986	2.5555811924810383	-5.26534459839529	-2.7097634059142512	0.6451461973201102	158.28499999999997	3	512	1.3300943567266879	1.378341198855713	-0.0659048378342015	2.489676354646837	-0.048246837779102325	0.6512016414343395	-3.8210833	2.793397457427842	1.378356435761923	0.5013780813780814	78-69-3	3,7-Dimethyl-3-octanol	CCC(C)(O)CCCC(C)C	Organic compounds	Organic oxygen compounds	Organooxygen compounds	Alcohols and polyols
6288	-5.170027629704754	-3.8340237	3.067596273289862	-5.629974612554977	-2.5623783392651154	0.7209090909090909	131.389	3	512	-0.051468622466324415	1.2845352859000883	-0.5114156053165473	2.5561806679733143	-1.3360039156392025	0.7839037167103873	-4.029978	2.9781846738434656	1.0885812032109536	0.5709090909090909	79-01-6	Trichloroethylene	ClC=C(Cl)Cl	Organic compounds	Organohalogen compounds	Vinyl halides	Vinyl chlorides
6346	-3.74629561542175	-3.9573374	2.9616834888971075	-5.678556166691661	-2.7168726777945533	0.6895514232107987	341.4510000000001	3	512	1.7870327735431908	1.5759909959013798	-0.1452277777267201	2.8164557111703874	0.21104176403381647	0.7562590358255933	-3.8918364	2.582069579700779	1.6414919970116775	0.547615939339831	8002-74-2	Hydrocarbon waxes	CCCNCC(O)COc1ccccc1C(=O)CCc1ccccc1	Organic compounds	Phenylpropanoids and polyketides	Linear 1,3-diarylpropanoids
6390	-4.398609600935975	-4.0241556	2.476825410936069	-5.318374944173533	-2.8415495332374636	0.48684233640755376	164.248	3	512	0.8168904890507773	1.191344459952618	-0.10287485418678004	2.373950556749289	-0.3744539841757213	0.6309363332242669	-4.1071205	2.311785521612554	1.1083795697972973	0.3668423364075538	80-46-6	4-(2-Methylbutan-2-yl)phenol	CCC(C)(C)c1ccc(O)cc1	Organic compounds	Benzenoids	Benzene and substituted derivatives	Phenylpropanes
6427	-2.945050076652844	-4.0230765	3.053082725979752	-5.799418389724542	-2.7463356637447895	0.5831157059314954	261.281	3	512	2.4720577529169185	1.3940312886668358	-0.3823105601547794	2.670772165824973	1.0780264576183964	0.7796844412020193	-3.7809217	2.4819623975300757	1.6361861232265802	0.4456157059314954	81334-34-1	Imazapyr	CC(C)C1(C)N=C(c2ncccc2C(=O)O)NC1=O	Organic compounds	Organic acids and derivatives	Carboxylic acids and derivatives	Amino acids, peptides, and analogues
6468	-5.500076449991258	-5.6753287	3.6387211402400395	-6.883109904577484	-3.2443887643374447	0.6103515463985408	410.5360000000002	3	512	0.11327479652102845	-0.061977480588895704	-1.2697586580651974	2.368962482174842	0.1752522815456068	0.9610424952179185	-5.5009027	2.6857429191318194	0.11244860306033638	0.4610182130652075	82560-54-1	Benfuracarb	CCOC(=O)CCN(SN(C)C(=O)Oc1cccc2c1OC(C)(C)C2)C(C)C	Organic compounds	Organoheterocyclic compounds	Coumarans
6494	-4.569018901186926	-4.4769483	4.390843445517994	-7.08637992643508	-2.695536480917085	0.6905230218769167	414.7180000000003	3	512	1.0487339842639618	1.1408046060840453	-1.4686270409841922	2.9222164045338026	-0.09207063992593945	1.124131057414141	-4.50119	3.6289080781102308	1.1165627151387234	0.5289230218769168	83-46-5	beta-Sitosterol	CCC(CCC(C)C1CCC2C3CC=C4CC(O)CCC4(C)C3CCC12C)C(C)C	Organic compounds	Lipids and lipid-like molecules	Steroids and steroid derivatives	Stigmastanes and derivatives
6500	-4.648535886333468	-4.78182	3.8768339005708916	-7.041836124890073	-3.1650022243191818	0.5989181406828465	291.782	3	512	0.8165226104707315	0.6832386936471342	-1.576777628085874	2.3000562724850178	0.13328393407058492	0.9902461779058994	-4.819673	2.511068392157685	0.6453854448982049	0.4058483119608439	83657-17-4	Uniconazole-P	CC(C)(C)C(O)C(=Cc1ccc(Cl)cc1)n1cncn1	Organic compounds	Phenylpropanoids and polyketides	Cinnamyl alcohols
6574	-4.880000692187986	-3.811097	2.6462296274076222	-5.339338690385247	-2.693109062977625	0.5509820302389962	208.216	3	512	0.4385134068804926	1.5074171737358308	-0.02082459131676876	2.6254050360908536	-1.0689037855259986	0.6753163013922657	-3.9550753	2.6172618445651206	1.3634388369711539	0.4246662407653119	84-65-1	Anthraquinone	O=C1c2ccccc2C(=O)c2ccccc21	Organic compounds	Benzenoids	Anthracenes	Anthraquinones
6800	-5.858099632380695	-4.3823643	3.2372791062289537	-5.950364323807785	-2.713085217578831	0.70601829543006	551.49	3	512	-0.11656199046249693	1.359173379031298	-0.20882668188958683	3.028452424339367	-1.4757353593094056	0.8250212901847986	-4.967441	2.7137593416976724	0.7740965513816038	0.5441135335252982	87-82-1	Hexabromobenzene	Brc1c(Br)c(Br)c(Br)c(Br)c1Br	Organic compounds	Benzenoids	Benzene and substituted derivatives	Halobenzenes
6868	-4.320778129334347	-4.048931	2.8206677699034244	-5.344883017793665	-2.52421524789024	0.7161204227607558	152.237	3	512	0.86174208777145	1.133589080402391	-0.162362800687868	2.6583049692155565	-0.2718470075081747	0.7180471029054364	-3.98647	2.6066664820145267	1.1960502216818374	0.5634888438133874	89-82-7	R-(+)-Pulegone	CC(C)=C1CCC(C)CC1=O	Organic compounds	Lipids and lipid-like molecules	Prenol lipids	Monoterpenoids
6913	-4.645565748754339	-3.8199372	2.605799985728318	-5.300813741594715	-2.6950137558663974	0.4969467787114846	144.17299999999997	3	512	0.5133181867405022	1.3389467006677631	-0.14192980609987396	2.4638701796284437	-0.8256285195978448	0.6642087539590662	-3.9878306	2.4644375333385393	1.1710532863398386	0.38361344537815123	90-15-3	1-Naphthol	Oc1cccc2ccccc12	Organic compounds	Benzenoids	Naphthalenes	Naphthols and derivatives
7150	-3.5616314222584973	-4.058148	2.6389850414918645	-5.388330970200071	-2.7493459287082067	0.5496615312791784	154.212	3	512	1.6264867473773872	1.1299702783339616	-0.20021280056418658	2.438772240927678	0.4965164849985828	0.6730881335407141	-4.163689	2.660539894467461	1.024429055527533	0.43537581699346406	92-52-4	Biphenyl	c1ccc(-c2ccccc2)cc1	Organic compounds	Benzenoids	Benzene and substituted derivatives	Biphenyls and derivatives
7163	-5.916238115460075	-4.2159925	2.7624632462729024	-5.578615701864419	-2.8161524555915167	0.4670944741532977	184.242	3	512	-0.6508494760865676	1.049396183236852	-0.3132270624909116	2.449236183781991	-1.7002456647459638	0.7044575042039316	-4.5620856	2.77425869583333	0.7033030107942582	0.36042780748663106	92-87-5	Benzidine	Nc1ccc(-c2ccc(N)cc2)cc1	Organic compounds	Benzenoids	Benzene and substituted derivatives	Biphenyls and derivatives
7262	-5.063884605609816	-4.7622614	4.095177104337182	-7.070177253447651	-2.9750001491104685	0.39898872679045094	419.38500000000016	3	512	0.5587282875349436	0.860351500504559	-1.4475643603028905	2.6476127440342916	-0.3016232149237812	1.0433686439246015	-4.6044054	3.794596607548127	1.0182074784813604	0.30668103448275863	94125-34-5	Prosulfuron	COc1nc(C)nc(NC(=O)NS(=O)(=O)c2ccccc2CCC(F)(F)F)n1	Organic compounds	Organic nitrogen compounds	Organonitrogen compounds	Sulfonylureas
7325	-3.954392242338749	-4.4079432	2.814921491024549	-5.807335019061519	-2.9924135280369697	0.5427690318532132	264.419	3	512	1.467900416109828	1.014349421290221	-0.3850423606129419	2.429879130411607	0.4535510064100303	0.718105402681337	-4.3535614	3.3895090866914783	1.0687312536218156	0.39114993978922724	95-33-0	N-Cyclohexyl-2-benzothiazolesulfenamide	c1ccc2sc(SNC3CCCCC3)nc2c1	Organic compounds	Organoheterocyclic compounds	Benzothiazoles
7337	-3.9703685440635423	-4.5219355	2.6389800482495103	-5.777564039617072	-3.138583991367562	0.5135714285714286	126.586	3	512	1.1320171327160944	0.5804502076462802	-0.6751783628374354	1.9638016854120748	0.5515669188881178	0.6721778333771284	-4.3246636	2.234871101729109	0.7777220468270332	0.3992857142857143	95-49-8	2-Chlorotoluene	Cc1ccccc1Cl	Organic compounds	Benzenoids	Benzene and substituted derivatives	Halobenzenes
7377	-4.548692889004761	-4.280424	2.9176445636602812	-5.570119796664862	-2.652475233004581	0.6288611388611388	280.785	3	512	0.8996810143417852	1.1679497934957737	-0.12174589331831573	2.7958986703419657	-0.26826877096276913	0.7430522287539053	-4.1055546	2.5743552281607704	1.3428193275854008	0.4788611388611388	96-11-7	Propane, 1,2,3-tribromo-	BrCC(Br)CBr	Organic compounds	Organohalogen compounds	Organobromides
7382	-5.383806817015756	-4.1446443	4.071259808720761	-6.652174094057073	-2.5809142853363114	0.6119347319347319	147.43200000000002	3	512	-0.21521505998458684	1.0239475114484837	-1.4835823370259034	2.587677471694858	-1.2391625566092621	1.0487272491720623	-4.2113457	2.9273302769433447	0.9572461041247478	0.4719347319347319	96-18-4	1,2,3-Trichloropropane	ClCC(Cl)CCl	Organic compounds	Organohalogen compounds	Organochlorides
7407	-4.907400541800659	-4.21201	2.6611611577034577	-5.571512294353755	-2.910351136650297	0.5846390168970814	358.54700000000014	3	512	0.6471455512652285	1.3425361684824784	-0.016966201287866904	2.644194956415591	-0.6953906350318606	0.6784269034472798	-4.5023804	2.5196018695049216	1.052165729395158	0.45892473118279575	96-69-5	4,4'-Thiobis(6-tert-butyl-m-cresol)	Cc1cc(O)c(C(C)(C)C)cc1Sc1cc(C(C)(C)C)c(O)cc1C	Organic compounds	Organosulfur compounds	Thioethers	Aryl thioethers
7418	-4.032623702173133	-4.105602	4.886925145969283	-6.757637871259099	-1.8707127252898166	0.76223711823421	441.54900000000015	3	512	1.6123552033594657	1.5393771038683275	-1.1126589657265007	3.774266180242782	0.07297808539400563	1.2440324474824542	-4.561576	5.061061105070823	1.083403012437589	0.5962421208750464	97322-87-7	Troglitazone	Cc1c(C)c2c(c(C)c1O)CCC(C)(COc1ccc(Cc3sc(=O)[nH]c3O)cc1)O2	Organic compounds	Organoheterocyclic compounds	Benzopyrans	1-benzopyrans
7422	-5.129683859593563	-4.1904407	4.271014675275104	-6.843982081300137	-2.572967406025033	0.6815528293545535	239.322	3	512	0.24929876396527387	1.188541970814493	-1.4649994577412995	2.8060152175338042	-0.9392432048389248	1.1022603074796067	-4.4626403	3.648710879892017	0.9163423369893108	0.5400143678160919	97-39-2	1,3-Bis(2-methylphenyl)guanidine	Cc1ccccc1N=C(N)Nc1ccccc1C	Organic compounds	Benzenoids	Benzene and substituted derivatives	Toluenes
7521	-3.2378693422815314	-4.0667763	2.8901739055574422	-5.517193335887384	-2.627019430329942	0.667247899159664	96.022	3	512	1.7445014051745484	0.9155944746887983	-0.5348225884313045	2.3553513171261375	0.8289069333532342	0.7372488653005775	-3.8202558	2.923359103436096	1.1621149794283345	0.5260714285714286	993-13-5	Methyl phosphonic acid	CP(=O)(O)O	Organic compounds	Organic acids and derivatives	Organic phosphonic acids and derivatives	Organic phosphonic acids
7533	-5.226294004768732	-4.65786	3.492446686738839	-6.485801826803308	-2.993355140064469	0.7137933817594835	335.8310000000001	3	512	0.29982677788362655	0.8682609941349809	-0.9596810441509491	2.5327656425878895	-0.5684342025226385	0.889606110580884	-4.818762	2.5285344852598115	0.7073589474112716	0.5680306698950768	99607-70-2	Cloquintocet-mexyl	CCCCCC(C)OC(=O)COc1ccc(Cl)c2cccnc12	Organic compounds	Benzenoids	Benzene and substituted derivatives	Phenoxyacetic acid derivatives
7540	-3.7168150845349857	-3.8502207	2.927428043021724	-5.368063940837172	-2.440635897815448	0.6439756158873806	140.26999999999998	3	512	1.4301497124547617	1.2967441194916938	-0.2210991438474246	2.706328899174299	0.13340559570183075	0.7459113442866369	-3.8110676	2.704772299292496	1.3358972012397743	0.5027991452991454	99-82-1	p-Menthane	CC1CCC(C(C)C)CC1	Organic compounds	Lipids and lipid-like molecules	Prenol lipids	Monoterpenoids
7549	-4.33126699963181	-4.2807965	2.8903216815971815	-5.712059872530798	-2.8217381909336163	0.4953484044559559	135.21	3	512	0.7997418131588303	0.8502122878913864	-0.5810510597401578	2.309270621857024	-0.05047047176926078	0.7371575427703384	-4.3892593	2.495555088375262	0.7417494917341465	0.38765609676364826	99-97-8	N,N,4-Trimethylaniline	Cc1ccc(N(C)C)cc1	Organic compounds	Benzenoids	Benzene and substituted derivatives	Toluenes
7696	-3.2566060170035764	-3.7893207	3.460388643199635	-5.835306209694689	-2.3749175664950544	0.6563260869565217	386.4440000000001	3	512	2.33048055174739	1.7977658623443409	-0.24821964094372254	3.212169002255912	0.5327146903175906	0.8853182174934505	-3.7557058	2.784700863941796	1.831380752103912	0.5000760869565217	NOCAS_1-(2,6-bis(4-tolyl)-1,3-dioxano(5,4-d)-	1-(2,6-bis(4-tolyl)-1,3-dioxano(5,4-d)-1,3-dioxan-4-yl)ethane-1,2-diol	Cc1ccc(C2OC3COC(c4ccc(C)cc4)OC3C(C(O)CO)O2)cc1	Organic compounds	Benzenoids	Benzene and substituted derivatives	Toluenes
7870	-4.394459555938237	-4.53837	7.291712632174284	-10.110594471559153	-2.8188818393848694	0.7572039377136829	354.44600000000014	3	512	1.1550905236700282	1.0111799603675589	-4.561044391950888	2.730668240223396	0.14391057650805195	2.0178256140317576	-4.39317	5.489425830685937	1.1563801919380483	0.5742040607603174	NOCAS_2,2'-((3,3',5,5'-tetramethyl-(1,1'-biph	2,2'-((3,3',5,5'-tetramethyl-(1,1'-biphenyl)-4,4'-diyl)-bis(oxymethylene))-bis-oxirane	Cc1cc(-c2cc(C)c(OCC3CO3)c(C)c2)cc(C)c1OCC1CO1	Organic compounds	Benzenoids	Benzene and substituted derivatives	Biphenyls and derivatives
7906	-4.902538617687802	-5.062171	3.666706362025123	-7.300235325728063	-3.63352896370294	0.6394214251357109	215.989	3	512	0.4318930160513338	0.27226062984450206	-1.965803691988927	1.7009026700361956	0.15963236467303776	0.9428282629954423	-4.9029007	3.1369624127871165	0.4315309362204887	0.48823094894523467	NOCAS_2,3-dichloro-5-trifluoromethylpyridine	2,3-dichloro-5-trifluoromethylpyridine	FC(F)(F)c1cnc(Cl)c(Cl)c1	Organic compounds	Organoheterocyclic compounds	Pyridines and derivatives	Halopyridines
8304	-4.4912964184472965	-4.116811	3.1675294108476875	-5.7807552641444016	-2.613225853296714	0.7591273819469307	339.439	3	512	1.039465320865347	1.4139509580448595	-0.2499935248317577	2.9175358860159295	-0.374485619802277	0.8067556831309748	-4.4004846	4.206192496070482	1.1302771896172996	0.6025967697020328	NOCAS_57870	CJ-011802	NC(=O)N(O)Cc1ccc2c(c1)CCCN2CCCc1ccccc1	Organic compounds	Organoheterocyclic compounds	Quinolines and derivatives	Hydroquinolines
8941	-3.875818006477403	-4.615834	4.642098718659947	-7.62066310301846	-2.9785643843585126	0.6673700015805278	698.3010000000004	3	512	1.9682246574942612	1.228208426319755	-1.776620439046796	2.8654782796131513	0.7400162296676167	1.2116025354253368	-3.9342046	3.6489903892002915	1.9098380767928975	0.52953216374269	NOCAS_dodecyl 3-(2-(3-benzyl-4-ethoxy-2,5-dio	dodecyl 3-(2-(3-benzyl-4-ethoxy-2,5-dioxoimidazolidin-1-yl)-4,4-dimethyl-3-oxovaleramido)-4-chlorobenzoate	CCCCCCCCCCCCOC(=O)c1ccc(Cl)c(NC(=O)C(C(=O)C(C)(C)C)n2c(O)c(OCC)n(Cc3ccccc3)c2=O)c1	Organic compounds	Benzenoids	Benzene and substituted derivatives	Benzoic acids and derivatives
10166	-9.04771522803075	-10.0593405	6.136692909047469	-10.928183743187152	-4.791490834139682	0.36681444991789824	340.4200000000001	3	512	-3.5157001606532146	-4.5273254118371815	-5.396168675809617	0.7405242332378532	1.011625248958996	1.739719843692315	-9.8262415	6.258254110443794	-4.294226411755975	0.27348111658456487	57117-41-6	1,2,3,7,8-Pentachlorodibenzofuran	Clc1cc2oc3cc(Cl)c(Cl)c(Cl)c3c2cc1Cl	Organic compounds	Organoheterocyclic compounds	Benzofurans	Dibenzofurans
10173	-9.72846954296668	-6.506621	4.900960490376534	-8.353176977480674	-3.4522164871041405	0.35183838383838384	326.437	3	512	-4.214670164989233	-0.9928215087679959	-2.8393775995032264	2.0615828908733067	-3.2218486590250297	1.2657401644734412	-8.852106	4.9385714149929125	-3.3383067078077864	0.26383838383838387	57465-28-8	3,3',4,4',5-Pentachlorobiphenyl	Clc1ccc(-c2cc(Cl)c(Cl)c(Cl)c2)cc1Cl	Organic compounds	Benzenoids	Benzene and substituted derivatives	Biphenyls and derivatives
10177	-6.506620791926408	-6.506621	4.573068764521418	-8.072089533408029	-3.499020768886611	0.46061538461538465	326.437	3	512	-0.9928214139489606	-0.9928215087679959	-2.5582901554305817	2.014778609090836	9.201524253654725e-08	1.200256491058809	-6.5501866	4.336363875983231	-1.0363872494919104	0.3606153846153846	65510-44-3	2',3,4,4',5-Pentachlorobiphenyl	Clc1ccc(-c2cc(Cl)c(Cl)c(Cl)c2)c(Cl)c1	Organic compounds	Benzenoids	Benzene and substituted derivatives	Biphenyls and derivatives
20018	-4.286396224814733	-4.1967144	3.29600396867784	-5.732046263110868	-2.4360422944330278	0.6269658119658119	226.31599999999997	3	512	1.0683190338067035	1.1580008587033406	-0.37733100448943124	2.9186729641884086	-0.08968182356961574	0.8391587927750584	-3.9764712	3.0557042850982246	1.3782440671349738	0.4980769230769231	24851-98-7 ,57374-49-9	Methyl dihydrojasmonate ,methyl [3-(acetyloxy)-2-pentylcyclopent-2-en-1-yl]acetate		Organic compounds	Lipids and lipid-like molecules	Fatty Acyls	Lineolic acids and derivatives
20024	-3.8426905387940833	-3.9675817	3.03083739965978	-5.783714503531993	-2.752877103872213	0.48359395336139527	326.50200000000007	3	512	1.6711953071119667	1.546304085566642	-0.26982865762594294	2.761008742033837	0.12489121016831906	0.7768761377593392	-3.937675	2.4289699422543483	1.576210854237807	0.3538642236316655	68584-22-5 ,68584-26-9	(C10-C16) Alkylbenzenesulfonic acid ,C10-C16 alkyl benzene sulfonic acid magnesium salt		Organic compounds	Benzenoids	Benzene and substituted derivatives	Benzenesulfonic acids and derivatives
20040	-5.085400110835289	-4.213851	2.738635134152437	-5.545991549801333	-2.807356415648896	0.555475051264525	198.269	3	512	0.21185470532974085	1.083403839998434	-0.2487367336363031	2.489898400516134	-0.8715491357986682	0.6980430985123919	-4.562014	2.7285399381068323	0.7352407139454941	0.4231755860238833	101-77-9 ,13552-44-8	4,4'-Diaminobiphenyl methane ,4,4'-Methylenedianiline dihydrochloride		Organic compounds	Benzenoids	Benzene and substituted derivatives	Diphenylmethanes
20050	-3.854839006721424	-3.8222322	3.9707854223932255	-6.370038337284801	-2.3992529148915755	0.6866457680250784	292.244	3	512	1.6109065967954632	1.643513366093456	-0.9042927337679137	3.0664926886253117	-0.03260676032249821	1.0335215951541388	-3.820826	3.0895743998595475	1.6449195510055372	0.5177272727272727	NOCAS_l-aspartic acid, N,N'-1,2-ethanediylbis ,NOCAS_N,N'-1,2-ethanediylbis-L-aspartic acid	l-aspartic acid, N,N'-1,2-ethanediylbis-, trisodium salt ,N,N'-1,2-ethanediylbis-L-aspartic acid		Organic compounds	Organic acids and derivatives	Carboxylic acids and derivatives	Amino acids, peptides, and analogues
20051	-4.294535222506434	-3.8210752	2.8333527527857334	-5.325477311859035	-2.4921245590733014	0.5505494505494506	94.497	3	512	0.680882798657571	1.1543428169151602	-0.3500592906950294	2.483293462090704	-0.4734600214718885	0.7214500739300105	-3.809028	2.7047476359468656	1.1663901214232235	0.4362637362637362	3926-62-3 ,79-11-8	Sodium chloroacetate ,Chloroacetic acid		Organic compounds	Organic acids and derivatives	Carboxylic acids and derivatives	Alpha-halocarboxylic acids and derivatives
15	-4.167436903279334	-4.058208	2.714567894232395	-5.748282859064343	-3.033714964831948	0.3917086834733894	162.27599999999995	4	512	1.0428173908026361	1.1520463207424227	-0.5380285649823725	2.1765393292500224	-0.10922891454032069	0.7009094998492089	-4.460224	3.407900200626913	0.7500301421249375	0.29647058823529415	100-18-5	1,4-Diisopropylbenzene	CC(C)c1ccc(C(C)C)cc1	Organic compounds	Lipids and lipid-like molecules	Prenol lipids	Monoterpenoids
59	-3.165559585693414	-4.077885	2.4146440556090196	-5.3484117522631225	-2.933767696654103	0.561971692516315	106.12399999999997	4	512	1.8602540252473767	0.9479284640385788	-0.32259814132233205	2.0920459142866874	0.91232556521601	0.6149709966232928	-3.9963686	2.459444291033399	1.0294449730227297	0.4095447313937016	100-52-7	Benzaldehyde	O=Cc1ccccc1	Organic compounds	Benzenoids	Benzene and substituted derivatives	Benzoyl derivatives
128	-4.563207498840876	-4.122088	2.566837083274512	-5.492011880894785	-2.925174797620273	0.7390336965512281	249.26999999999995	4	512	0.833462514847634	1.27458205897686	-0.09534186720627494	2.4714952160682375	-0.4411195433660229	0.6535235601847244	-4.148094	2.6050460234585024	1.2485758522158767	0.5890336965512282	101-37-1	2,4,6-Tris(allyloxy)-1,3,5-triazine	C=CCOc1nc(OCC=C)nc(OCC=C)n1	Organic compounds	Organoheterocyclic compounds	Triazines	1,3,5-triazines
229	-3.912803298378349	-3.5369713	2.1073754580787774	-4.656940373752317	-2.5495649156735394	0.1352515300791163	412.65500000000026	4	512	1.7027838132971238	2.0786157994149184	0.9586467379231561	3.0660221960019336	-0.37583196773564875	0.5365858563065665	-3.6350088	2.1149419104442373	1.9805783091566824	0.05920069918957571	103-24-2	Bis(2-ethylhexyl) nonanedioate	CCCCC(CC)COC(=O)CCCCCCCC(=O)OCC(CC)CCCC	Organic compounds	Lipids and lipid-like molecules	Fatty Acyls	Fatty acid esters
236	-5.175329974927644	-4.5076337	4.273599674808484	-7.218413738335391	-2.9448140635269073	0.7663824040131197	354.3370000000002	4	512	0.374086528963087	1.0417827972600866	-1.66899723444466	2.6046024403638235	-0.6676962888619702	1.108655971681759	-5.0113487	2.7932449167330717	0.5380677803550414	0.6058190237314296	103361-09-7	Flumioxazin	C#CCN1C(=O)COc2cc(F)c(N3C(=O)C4=C(CCCC4)C3=O)cc21	Organic compounds	Organoheterocyclic compounds	Benzoxazines	Benzoxazinones
238	-4.515554412944737	-4.0286818	2.3726237890423305	-5.326439998234412	-2.9538162091920817	0.5129652803337014	178.231	4	512	0.7354288308528613	1.222301491135067	-0.07545675443681407	2.2971670346055166	-0.48687265787881895	0.6040003449478384	-4.038525	2.4037333149000166	1.2124581309277198	0.3898883572567783	103-37-7	Benzyl butyrate	CCCC(=O)OCc1ccccc1	Organic compounds	Benzenoids	Benzene and substituted derivatives	Benzyloxycarbonyls
317	-4.1040308976030415	-4.0813837	2.4560587158550216	-5.389638932680076	-2.9335802168250544	0.49637681159420294	122.167	4	512	0.9829230116309486	1.0055702139665912	-0.30268502344608583	2.1533736924089357	-0.02264719246388136	0.6253407414988856	-4.12198	2.5264778640671075	0.964973721517874	0.3920289855072464	104-93-8	1-Methoxy-4-methylbenzene	COc1ccc(C)cc1	Organic compounds	Benzenoids	Phenol ethers	Anisoles
346	-5.174848434795912	-3.8507037	2.686188707428803	-5.330560838342711	-2.644372130913908	0.6425783755892116	185.311	4	512	0.09305276486572946	1.4171974780501424	-0.06265963868106945	2.6235290687477337	-1.3241447185178359	0.6838860639809287	-4.2508287	2.7413062721781714	1.0170724584093618	0.5072842579421527	105726-67-8	N-Methylneodecanamide	CCCCCC(C)(CC)C(=O)NC	Organic compounds	Lipids and lipid-like molecules	Fatty Acyls	Fatty amides
1207	-4.857440305166523	-3.8574307	2.8698046922983105	-5.3260846824258845	-2.456279990127574	0.5078381251949035	196.29	4	512	0.4354578698515024	1.4354674832220113	-0.03318650740785938	2.836618184890451	-1.000009608679096	0.731571054479904	-4.135953	2.779761107030757	1.156945235873769	0.36637471056075704	125-12-2	Isobornyl acetate	CC(=O)OC1CC2CCC1(C)C2(C)C	Organic compounds	Lipids and lipid-like molecules	Prenol lipids	Monoterpenoids
415	-4.941909026546771	-4.7081075	2.9444606210919337	-6.25490678508497	-3.310446163993036	0.7558447545139316	361.38000000000005	4	512	0.6160550870074533	0.8498566452756035	-0.6969426715307454	2.247517949561188	-0.23380155508070644	0.7499405602971675	-4.854358	2.6075383946715753	0.7036059061284888	0.6017463938581938	1068967-96-3	SAR102608	Cc1nc(-c2ccccn2)ncc1C(=O)Nn1cc(C)c2cc(F)ccc21	Organic compounds	Organoheterocyclic compounds	Indoles and derivatives	Indoles
448	-4.395541774185543	-4.0464177	2.943070259723338	-5.752942453436759	-2.8098721937134212	0.6702366182204893	109.12799999999996	4	512	0.6423944217311711	0.9915184917455379	-0.7150062575200452	2.228064002203293	-0.3491240610202597	0.7513430262445959	-4.055651	2.736849142262644	0.9822850215400614	0.5317750797589508	1072-83-9	2-Acetylpyrrole	CC(=O)c1ccc[nH]1	Organic compounds	Organic oxygen compounds	Organooxygen compounds	Carbonyl compounds
500	-4.802456020196415	-4.274182	2.8648115684394075	-5.902060647707933	-3.0372490792685256	0.4808216619981326	108.144	4	512	0.23154640890300346	0.7598206009305327	-0.8680582186085151	1.9967533498308925	-0.5282741773924595	0.7302245397449915	-4.204115	2.593310189002045	0.8298875228948929	0.36317460317460315	108-45-2	1,3-Benzenediamine	Nc1cccc(N)c1	Organic compounds	Benzenoids	Benzene and substituted derivatives	Aniline and substituted anilines
516	-3.3968338478339146	-4.1058006	2.777777198323033	-5.779124406883147	-3.001347208560114	0.7565425079667958	124.143	4	512	1.697088388363708	0.9881216022951922	-0.6852021706855246	2.0925750276375084	0.7089667808281948	0.7126055199478342	-3.9762814	2.7412076153400675	1.1176408363175427	0.600020768836361	108-79-2	4,6-Dimethylpyrimidin-2-ol	Cc1cc(C)[nH]c(=O)n1	Organic compounds	Organoheterocyclic compounds	Diazines	Pyrimidines and pyrimidine derivatives
528	-3.934318438599744	-3.975713	2.363223690434723	-5.253459926403384	-2.890236235968661	0.4990495469442838	94.113	4	512	1.0393311788584645	0.9979366171703501	-0.27981030894517545	2.0834133814895472	0.041394576002917294	0.6015965392616509	-3.954504	2.4856166137168922	1.0191455927976332	0.3832600732600733	108-95-2	Phenol	Oc1ccccc1	Organic compounds	Benzenoids	Phenols	1-hydroxy-4-unsubstituted benzenoids
560	-3.789331311259189	-3.8144197	2.736777343852149	-5.28652104074101	-2.549743696888861	0.5176190476190476	74.127	4	512	1.0806451128500085	1.0555566782568606	-0.4165446166318126	2.3202327272203362	0.02508843513973691	0.6967170452094681	-3.8639696	2.657123075970344	1.006006876865258	0.39761904761904765	109-76-2	1,3-Diaminopropane	NCCCN	Organic compounds	Organic nitrogen compounds	Organonitrogen compounds	Amines
564	-4.005835868708303	-3.6634963	2.5906971826673457	-5.170395910751375	-2.579698728084029	0.45895424836601306	76.095	4	512	0.8755202526647825	1.2178598746855407	-0.28903978937828945	2.3016573932890565	-0.3423396128336691	0.6615840108213934	-3.676344	2.5997117987023453	1.2050122060333044	0.34784313725490196	109-86-4	2-Methoxyethanol	COCCO	Organic compounds	Organic oxygen compounds	Organooxygen compounds	Ethers
602	-3.649875465126116	-3.5889878	3.6358639778360327	-5.921906740950357	-2.2860427631143243	0.6815901500112027	348.48	4	512	1.892302392949565	1.953190020531606	-0.37972888287467604	3.2561350949613566	-0.06088763782509066	0.9463491367473706	-3.484214	2.5637325426863615	2.0579637863730356	0.5324448508659035	110615-47-9	D-Glucopyranose, oligomeric, C10-16-alkyl glycosides	CCCCCCCCCCCCOC1OC(CO)C(O)C(O)C1O	Organic compounds	Lipids and lipid-like molecules	Fatty Acyls	Fatty acyl glycosides
625	-3.59690998564262	-3.6209671	2.6788917903909737	-5.1289434841230745	-2.450051693732101	0.6004256965944273	133.191	4	512	1.5275648939785085	1.503507736971448	-0.004468604501946031	2.6744231858890277	0.02405716409187697	0.6824897765380662	-3.5967383	2.6913060334713874	1.527736521744884	0.47410990712074313	110-97-4	Diisopropanolamine	CC(O)CNCC(C)O	Organic compounds	Organic nitrogen compounds	Organonitrogen compounds	Amines
638	-3.160264176232737	-3.5937068	2.7252082735224303	-5.092969396441876	-2.3677611229194455	0.011764705882352941	130.18699999999998	4	512	1.9543034430981971	1.5208607717227063	0.02159822288905855	2.7468064964114887	0.4334426700044456	0.6938046629821388	-3.5967748	2.4428006035005705	1.5177928016858517	0.0	111-14-8	Heptanoic acid	CCCCCCC(=O)O	Organic compounds	Lipids and lipid-like molecules	Fatty Acyls	Fatty acids and conjugates
686	-3.812063666949598	-3.5085516	2.6223860918680515	-5.036674928086909	-2.4142888362188577	0.23790849673202613	118.176	4	512	1.2604656190212868	1.5639776996565307	0.035854357883975486	2.658240449752027	-0.30351206935438313	0.6697996401826469	-3.4806216	2.3174371161782723	1.5919076948101085	0.10984126984126985	111-76-2	2-Butoxyethanol	CCCCOCCO	Organic compounds	Organic oxygen compounds	Organooxygen compounds	Ethers
692	-4.486466758368235	-3.6085565	2.703941016905852	-5.157402104329718	-2.4534610874238654	0.0	128.259	4	512	0.6216210911520549	1.4995313456738641	-0.04931425480942778	2.6546267620964246	-0.8779102493502906	0.6895912231869155	-3.6884944	2.580369698383928	1.419593417849572	0.0	111-84-2	Nonane	CCCCCCCCC	Organic compounds	Hydrocarbons	Saturated hydrocarbons	Alkanes
698	-3.062020640016112	-3.3640392	2.3896918117070465	-4.835188644070863	-2.4454968323638164	0.0	130.23100000000002	4	512	2.0526937353561525	1.7506751824997442	0.27952573130140185	2.669217543008448	0.3020185426468518	0.6155080077603852	-3.2627084	2.1195490707677713	1.85200596751548	0.0	111-87-5	1-Octanol	CCCCCCCCO	Organic compounds	Lipids and lipid-like molecules	Fatty Acyls	Fatty alcohols
699	-3.915403881225243	-3.5353265	3.3704221214875285	-5.692765471284034	-2.322343349796505	0.4676296296296297	142.15399999999997	4	512	1.2373552033674269	1.6174326024963537	-0.5400063866913639	2.8304157347961647	-0.38007740035976445	0.8766302046594426	-3.7538528	3.246854021604334	1.398906254087902	0.36762962962962964	1118-84-9	Allyl acetoacetate	C=CCOC(=O)CC(C)=O	Organic compounds	Organic acids and derivatives	Keto acids and derivatives	Beta-keto acids and derivatives
743	-5.096840755018386	-4.0812483	2.7537969710786303	-5.739914044684206	-2.986117073605576	0.605931778952358	352.4780000000001	4	512	0.4502912605593347	1.4658837481263234	-0.19278202910648576	2.5610149419721444	-1.0155924716321554	0.7064389529696073	-4.4432163	2.5630821978793064	1.1039157121576026	0.4649481723949808	112410-23-8	Tebufenozide	CCc1ccc(C(=O)NN(C(=O)c2cc(C)cc(C)c2)C(C)(C)C)cc1	Organic compounds	Benzenoids	Benzene and substituted derivatives	Benzoic acids and derivatives
769	-3.0282488125649225	-3.4794195	2.66681103412857	-4.991757946089629	-2.324946911961059	0.3408521871354971	337.5920000000001	4	512	2.500143333928324	2.048972695443698	0.536634200403618	3.2034452345321878	0.4511706572684515	0.6796745925716315	-3.5452037	2.3951022680792993	1.9831884660516939	0.2620643083476183	112-84-5	Erucamide	CCCCCCCCC=CCCCCCCCCCCCC(N)=O	Organic compounds	Lipids and lipid-like molecules	Fatty Acyls	Fatty amides
782	-4.072338134897099	-4.249043	4.002376682382579	-6.876854901797734	-2.874478219415155	0.6756256058301405	275.392	4	512	1.3676131851693436	1.190908320300818	-1.4369035817312914	2.5654731006512876	0.17670485292638727	1.049809638204335	-4.278029	3.8447695203328114	1.1619223685426727	0.5360029643207065	113-48-4	Octylbicycloheptenedicarboximide	CCCCC(CC)Cn1c(O)c2c(c1O)C1C=CC2C1	Organic compounds	Organoheterocyclic compounds	Isoindoles and derivatives
793	-2.959991655073925	-4.048646	2.8252241054514107	-5.759069569385233	-2.9338454639338227	0.5184846128580143	305.33400000000006	4	512	2.5247835121144546	1.4361291765608732	-0.2742944021968537	2.550929703254557	1.0886543181316415	0.7253847597302615	-3.8319266	2.9368837288456064	1.652848584242546	0.36196287372757957	114311-32-9	Imazamox	COCc1cnc(C2=NC(=O)C(C)(C(C)C)N2)c(C(=O)O)c1	Organic compounds	Organic acids and derivatives	Carboxylic acids and derivatives	Amino acids, peptides, and analogues
4149	-3.757587325321732	-3.655414	2.876971063476322	-5.239768355278529	-2.362797291802207	0.5187485937207851	152.237	4	512	1.4249328917840647	1.5271061211506802	-0.05724813817273241	2.81972292530359	-0.10217322086006186	0.7324533162150795	-3.7082767	2.6636563906164903	1.4742434707716499	0.40150721441044024	5392-40-5	3,7-Dimethyl-2,6-octadienal	CC(C)=CCCC(C)=CC=O	Organic compounds	Lipids and lipid-like molecules	Prenol lipids	Monoterpenoids
820	-4.602915116060345	-4.4004917	2.698012065013501	-5.752336992476686	-3.054324927463185	0.5517330495591365	285.491	4	512	0.8526773057616416	1.0551007204955032	-0.2967445706547	2.4012674943588013	-0.2024234015828057	0.6882567421871036	-4.2209888	2.7086440548739255	1.2346036735090535	0.4217330495591365	115-96-8	Tris(2-chloroethyl) phosphate	O=P(OCCCl)(OCCCl)OCCCl	Organic compounds	Organic acids and derivatives	Organic phosphoric acids and derivatives	Phosphate esters
866	-3.670335835528895	-4.0582647	2.931372096443215	-5.770885433491528	-2.839513337048313	0.6158438157587094	262.349	4	512	1.748543577601195	1.3606146739578684	-0.35200602036143763	2.579366076081777	0.38792889683194476	0.7489229212650192	-4.1298437	3.080490902975371	1.289035721089017	0.4825104824253761	118-56-9	3,3,5-Trimethylcyclohexyl salicylate	CC1CC(OC(=O)c2ccccc2O)CC(C)(C)C1	Organic compounds	Benzenoids	Benzene and substituted derivatives	Benzoic acids and derivatives
895	-5.477559709869528	-5.122202	6.5463702531743895	-10.089183608543589	-3.5428133553691996	0.5629688786665531	406.2690000000001	4	512	0.13125397526128438	0.4866117560386315	-4.480369923412777	2.0660003297616125	-0.35535779031386383	1.8090110659689458	-5.135474	5.468645305287847	0.47333949084649146	0.43154030723798165	119446-68-3	Difenoconazole	CC1COC(Cn2cncn2)(c2ccc(Oc3ccc(Cl)cc3)cc2Cl)O1	Organic compounds	Benzenoids	Benzene and substituted derivatives	Diphenylethers
958	-2.940761253577468	-3.8169184	2.305859873382764	-5.225427633195132	-2.9195677598123675	0.40554643313264005	166.176	4	512	2.2798070473374943	1.4036499099433428	-0.0048593322801694545	2.301000541102595	0.8761571195304421	0.592996397070577	-3.7626874	2.411640497949193	1.4578808514599266	0.30184272942893636	120-47-8	Ethylparaben	CCOC(=O)c1ccc(O)cc1	Organic compounds	Benzenoids	Benzene and substituted derivatives	Benzoic acids and derivatives
964	-3.3467371720513137	-3.8190627	2.348369706152739	-5.168132353189238	-2.819762647036499	0.37602124183006536	314.33700000000005	4	512	2.150658331938185	1.6783328139911995	0.32926315080026086	2.6776328569529997	0.4723255377570359	0.5990408191800267	-3.7885141	2.4841728429968613	1.7088813636174565	0.26244658119658115	120-55-8	Diethylene glycol dibenzoate	O=C(OCCOCCOC(=O)c1ccccc1)c1ccccc1	Organic compounds	Benzenoids	Benzene and substituted derivatives	Benzoic acids and derivatives
985	-5.220362733949501	-4.521936	2.353117680101913	-5.651731763859715	-3.2986140837578017	0.4943915343915345	163.003	4	512	-0.008167136469125128	0.6902596553888936	-0.4395361663793391	1.913581513722574	-0.6984267941606825	0.5995224393697257	-4.6164656	2.3959254056210217	0.5957300163037744	0.3810582010582011	120-83-2	2,4-Dichlorophenol	Oc1ccc(Cl)cc1Cl	Organic compounds	Benzenoids	Benzene and substituted derivatives	Halobenzenes
989	-4.143608299369475	-3.9628534	2.7404550781458603	-5.547313391422064	-2.8068583132762033	0.6724922600619195	86.09400000000001	4	512	0.7913645866057949	0.972119455480015	-0.6123405054467933	2.128114572699067	-0.18075486766781523	0.6994325615856691	-3.989141	2.6509880260443577	0.9458318902235574	0.5258255933952529	120-93-4	Ethylene urea	O=C1NCCN1	Organic compounds	Organoheterocyclic compounds	Azolidines	Imidazolidines
1016	-5.839754225519884	-4.877574	5.536881097335561	-8.951842421315497	-3.414961323979936	0.5436291646122828	529.1420000000002	4	512	-0.1161819910255942	0.8459982534098496	-3.2282701868212076	2.3086109105143535	-0.9621802585399033	1.5209440978123479	-5.547514	3.833857694240204	0.17605828177412433	0.4000394210225392	121451-02-3	Noviflumuron	O=C(NC(=O)c1c(F)cccc1F)Nc1cc(Cl)c(OC(F)(F)C(F)C(F)(F)F)c(Cl)c1F	Organic compounds	Benzenoids	Benzene and substituted derivatives	N-phenylureas
1068	-5.8439365993722605	-4.657752	3.081035373258878	-6.487606811457498	-3.40657143819862	0.33887179487179486	201.661	4	512	-0.5393146829269292	0.646869872862361	-1.1829848950121669	1.8980504782467111	-1.1861845623239207	0.7887287350874341	-4.903569	3.5424163403767333	0.4010527068878629	0.23117948717948716	122-34-9	Simazine	CCNc1nc(Cl)nc(NCC)n1	Organic compounds	Organoheterocyclic compounds	Triazines	Aminotriazines
1079	-5.258845276942755	-4.6868377	4.158032555057943	-7.40912704688777	-3.2510944918298263	0.7592042017268877	407.6170000000001	4	512	0.35140701137552266	0.9234146008139804	-1.7988747585694924	2.3591577964884514	-0.5720076037554991	1.0895112576045587	-4.977186	3.0971736425251786	0.633066082739521	0.6058708683935544	122453-73-0	Chlorfenapyr	CCOCn1c(-c2ccc(Cl)cc2)c(C#N)c(Br)c1C(F)(F)F	Organic compounds	Organoheterocyclic compounds	Pyrroles	Substituted pyrroles
1146	-2.603439771995101	-3.6119363	2.8997943533823367	-4.8864210933190995	-1.9866267399367625	0.4980994152046783	88.14999999999999	4	512	2.34178254464024	1.3332859670908521	0.05880122331624133	2.958595576698578	1.008496558800187	0.7386299309709927	-3.3185198	2.5562571788051374	1.6267024980214657	0.36059941520467836	123-51-3	Isopentyl alcohol	CC(C)CCO	Organic compounds	Organic oxygen compounds	Organooxygen compounds	Alcohols and polyols
1168	-3.312076549953941	-4.162437	2.8073628917859406	-5.772802658013309	-2.9654397662273686	0.6333125472411186	546.8800000000002	4	512	2.425815491086702	1.5754550799040956	-0.034910616972666175	2.7724522748132743	0.8503604121737447	0.7160428717627086	-3.9208128	2.657474405597579	1.8170792009047563	0.476645880574452	123968-25-2	1-[2-{1-[2-Hydroxy-3,5-bis(2-methylbutan-2-yl)phenyl]ethyl}-4,6-bis(2-methylbutan-2-yl)phenyl]but-3-en-2-one	C=CC(=O)Cc1c(C(C)c2cc(C(C)(C)CC)cc(C(C)(C)CC)c2O)cc(C(C)(C)CC)cc1C(C)(C)CC	Organic compounds	Lipids and lipid-like molecules	Prenol lipids	Sesquiterpenoids
1180	-2.784412901804579	-3.6085565	2.703941016905852	-5.157402104329718	-2.4534610874238654	0.0	142.286	4	512	2.36874926868126	1.5446056666394135	-0.004239933843878373	2.699701083061974	0.8241436072133652	0.6895912231869155	-3.6884944	2.580369698383928	1.4646677388151212	0.0	124-18-5	Decane	CCCCCCCCCC	Organic compounds	Hydrocarbons	Saturated hydrocarbons	Alkanes
1276	-4.687029930849138	-4.054456	2.6729930267330637	-5.596643871238972	-2.923650844505908	0.5817961633265459	191.63900000000004	4	512	0.5954539651315063	1.2280276497472378	-0.3141599752583275	2.358833051474736	-0.6325736968708666	0.6820887533456922	-4.0811453	2.5655293304670628	1.2013386000906254	0.446312292358804	127-52-6	Chloramine B	O=S(=O)([N-]Cl)c1ccccc1.[Na+]	Organic compounds	Benzenoids	Benzene and substituted derivatives	Benzenesulfonamides
1294	-4.521921755041176	-4.0769777	2.4279631183141173	-5.426346720731722	-2.9983836024176047	0.5066118808727504	206.32899999999995	4	512	0.7926385182777748	1.2375825402195888	-0.11178644741277112	2.316176670901346	-0.4449440252438128	0.6182660973775912	-4.237191	2.5396167665248623	1.0773690665337048	0.391227265488135	128-39-2	2,6-Di-tert-butylphenol	CC(C)(C)c1cccc(C(C)(C)C)c1O	Organic compounds	Benzenoids	Benzene and substituted derivatives	Phenylpropanes
1331	-3.759912083706726	-4.615825	3.310100656514753	-6.574430878909288	-3.264330222394535	0.702622740957736	305.502	4	512	1.7251019740342715	0.8691888876186518	-1.0894168211682906	2.2206838353464624	0.8559130925322878	0.8469503232560118	-3.9861827	2.422487829183527	1.4988313668798574	0.5555639174283242	130-26-7	Clioquinol	Oc1c(I)cc(Cl)c2cccnc12	Organic compounds	Organoheterocyclic compounds	Quinolines and derivatives	Haloquinolines
1370	-3.2557660992135853	-3.9884257	2.397622066343532	-5.284835493667996	-2.8872134273244643	0.36662450592885376	194.18599999999995	4	512	2.032451816667787	1.29979218945595	0.003382422213376153	2.401004488556908	0.7326596324453503	0.6103530556777224	-3.9687104	2.507358452316074	1.319507507275924	0.2757154150197628	131-11-3	Dimethyl phthalate	COC(=O)c1ccccc1C(=O)OC	Organic compounds	Benzenoids	Benzene and substituted derivatives	Benzoic acids and derivatives
1461	-4.386024058568465	-4.37249	3.1370988223034533	-6.099917557807772	-2.9628187355043187	0.667431771947901	300.59399999999994	4	512	1.0919562490433778	1.105490376117425	-0.6219372501959294	2.515161572107524	-0.013534129369245917	0.7986783568634777	-4.407628	2.616162142827311	1.0703522662257998	0.5037954083115374	133-06-2	Captan	Oc1c2c(c(O)n1SC(Cl)(Cl)Cl)CC=CC2	Organic compounds	Organoheterocyclic compounds	Isoindoles and derivatives	Isoindoles
1496	-4.282271490974089	-3.9837422	3.712120515558348	-6.393974195542211	-2.681853679983863	0.6784068105807236	210.226	4	512	1.0404149360285289	1.3389441929551456	-1.0712877685395934	2.640832747018755	-0.2985292538830242	0.9698606840876651	-3.834428	2.6481653640028537	1.4882583508386693	0.5259288537549407	1338-23-4	2-Butanone peroxide	CCC(C)(OO)OOC(C)(CC)OO	Organic compounds	Organic oxygen compounds	Organic hydroperoxides
1552	-3.985933940183229	-4.6498346	3.578016625029256	-6.7632278192774775	-3.1852111942482213	0.7554013605442176	210.283	4	512	1.3368702240645844	0.6729695363789724	-1.4404236550296639	2.1375929699995924	0.6639006926903059	0.9152948359125063	-4.3854117	3.222316948039329	0.9373924213579776	0.599738356881214	135158-54-2	Acibenzolar-S-methyl	CSC(=O)c1cccc2nnsc12	Organic compounds	Organoheterocyclic compounds	Benzothiadiazoles
1732	-4.273069811960326	-3.8602498	3.1251166643088375	-5.8172704483150515	-2.692153784006214	0.4558306878306878	100.117	4	512	0.7274380155622966	1.1402580809479723	-0.8167626207924288	2.3083540435164087	-0.41282005419360246	0.8080285141299518	-3.8552115	2.8822812693928648	1.145296312171049	0.3595343915343915	140-88-5	Ethyl acrylate	C=CC(=O)OCC	Organic compounds	Organic acids and derivatives	Carboxylic acids and derivatives	Acrylic acids and derivatives
1736	-4.861475542739044	-4.1787057	3.1409434361607027	-5.996614149816628	-2.855670713655925	0.6812836637047164	320.4330000000001	4	512	0.6442616930748314	1.3270315354104	-0.49087691400275185	2.650066522157951	-0.6827698504477846	0.8017223148965484	-4.3998814	2.600123433152572	1.1058558597614538	0.5358291182501709	140923-17-7	Iprovalicarb	Cc1ccc(C(C)NC(=O)C(NC(=O)OC(C)C)C(C)C)cc1	Organic compounds	Organic acids and derivatives	Carboxylic acids and derivatives	Amino acids, peptides, and analogues
1756	-4.209594250435433	-4.0606904	3.0170049503567964	-5.705775464536895	-2.688770514180099	0.724404761904762	310.69100000000003	4	512	1.2827344224946333	1.431638269445306	-0.21344679160682864	2.8035581587499676	-0.1489038474508142	0.768025786337793	-3.9843261	2.8480471114235972	1.5080025492948328	0.5577380952380953	141-62-8	Decamethyltetrasiloxane	C[Si](C)(C)O[Si](C)(C)O[Si](C)(C)O[Si](C)(C)C	Organic compounds	Organometallic compounds	Organometalloid compounds	Organosilicon compounds
1969	-7.107383424906601	-4.416202	3.3363505773016437	-6.340624698516428	-3.004274121214784	0.8194431188966073	376.4680000000002	4	512	-1.5316553580858143	1.1595259915982654	-0.7648966316956411	2.571453945606003	-2.6911813565777436	0.8513444749174276	-4.515867	4.195615601661835	1.0598608308314428	0.648420523138833	152-97-6	Fluocortolone	CC1CC2C3CC(F)C4=CC(=O)C=CC4(C)C3C(O)CC2(C)C1C(=O)CO	Organic compounds	Lipids and lipid-like molecules	Steroids and steroid derivatives	Hydroxysteroids
2007	-3.693479916322248	-4.1624184	2.7509127183353352	-5.715320884289938	-2.964408165954603	0.6060668498168498	198.225	4	512	1.6036785102011626	1.1347400672804269	-0.41816245776652794	2.3327502605688073	0.4689384491562678	0.7009347729595328	-4.019518	2.7303747145500923	1.2776405148279	0.4650129282482224	156-10-5	4-Nitrosodiphenylamine	O=Nc1ccc(Nc2ccccc2)cc1	Organic compounds	Benzenoids	Benzene and substituted derivatives	Aniline and substituted anilines
2047	-4.486896589308582	-3.9190013	2.2110757255845757	-5.457753619257241	-3.2466778936726657	0.3825674603174603	420.83000000000015	4	512	1.1372101027925385	1.705105358576677	0.16635307284387935	2.377428798428455	-0.5678952484424933	0.5962137623399801	-4.2013826	1.9715928213729943	1.4227240706578488	0.27314285714285713	15782-05-5	2-Naphthalenecarboxylic acid, 4-[2-(5-chloro-4-methyl-2-sulfophenyl)diazenyl]-3-hydroxy-, strontium salt (1:1)	Cc1cc(S(=O)(=O)[O-])c(N=Nc2c(O)c(C(=O)[O-])cc3ccccc23)cc1Cl.[Sr+2]	Organic compounds	Benzenoids	Naphthalenes	Naphthalenecarboxylic acids and derivatives
2080	-5.263676652560593	-4.387044	2.8361691288568114	-5.901114572708639	-3.064945443851828	0.4567636272226485	269.772	4	512	0.1673202191039221	1.043952902132611	-0.47011770104412387	2.3660514278126876	-0.8766326996186988	0.7220929655378937	-4.552523	2.4599597998876517	0.8784737451324361	0.33839628028387303	15972-60-8	Alachlor	CCc1cccc(CC)c1N(COC)C(=O)CCl	Organic compounds	Benzenoids	Benzene and substituted derivatives	Anilides
2093	-4.531605289263122	-4.4478045	3.3111017621451952	-6.337625667086939	-3.0265239049417434	0.5462092074592075	225.296	4	512	0.8211481918821524	0.9049490348365492	-0.9848721859416645	2.3262295762035308	-0.08380083827435225	0.8442217985262018	-4.224816	2.7591955081974193	1.1279376449423724	0.4262092074592075	1610-18-0	Prometon	COc1nc(NC(C)C)nc(NC(C)C)n1	Organic compounds	Organoheterocyclic compounds	Triazines	Aminotriazines
2129	-4.197771412118774	-4.090616	2.300251930611297	-5.346595175957536	-3.046343245346239	0.3524379876244283	989.0219999999996	4	512	1.7974345401177734	1.9045897081124956	0.6486107762790112	2.948862706890308	-0.10715518592248507	0.5855693371242708	-4.1561613	2.2242324496820656	1.839044626464184	0.26989830508474577	16324-27-9	Benzenesulfonic acid, 2,2'-(1,2-ethenediyl)bis[5-[[4-[(2-hydroxyethyl)amino]-6-[(3-sulfophenyl)amino]-1,3,5-triazin-2-yl]amino]-, sodium salt (1:4)	O=S(=O)([O-])c1cccc(Nc2nc(NCCO)nc(Nc3ccc(C=Cc4ccc(Nc5nc(NCCO)nc(Nc6cccc(S(=O)(=O)[O-])c6)n5)cc4S(=O)(=O)[O-])c(S(=O)(=O)[O-])c3)n2)c1.[Na+].[Na+].[Na+].[Na+].[Na+].[Na+].[Na+].[Na+].[Na+].[Na+].[Na+].[Na+].[Na+].[Na+].[Na+].[Na+]	Organic compounds	Phenylpropanoids and polyketides	Stilbenes	Sulfonated stilbenes
2382	-5.161026290520225	-4.5637417	3.5041934358177964	-6.308816763518857	-2.804623327701061	0.8088272530251039	465.55400000000014	4	512	0.5069437719010401	1.1042283724063877	-0.6408467010975918	2.8633467347202046	-0.5972846065602644	0.8938705201462315	-4.9903398	3.0294752559710325	0.6776303121242246	0.6410974078955627	189003-92-7	Trelanserin	NC(=O)Cn1c(=O)cc(CCN2CCN(c3nccc4sccc34)CC2)c2ccc(F)cc21	Organic compounds	Organoheterocyclic compounds	Diazinanes	Piperazines
2496	-3.5583980846887107	-4.57214	3.7011685727553845	-6.706011875015921	-3.0048433022605368	0.6989793295058909	460.43900000000025	4	512	2.1047740173399743	1.0910318848348846	-1.042839772987236	2.658328799768148	1.013742132138682	0.9443992853423386	-3.9207878	3.2586191011531094	1.7423843031026736	0.5367571072836688	2058-46-0	Oxytetracycline hydrochloride	CN(C)C1C(=O)C(C(N)=O)C(=O)C2(O)C(=O)C3C(=O)c4c(O)cccc4C(C)(O)C3C(O)C12.Cl	Organic compounds	Phenylpropanoids and polyketides	Tetracyclines
2569	-4.202346644275552	-4.930627	6.806324260518112	-10.072840285497286	-3.266516024979174	0.8096950163445547	565.7000000000003	4	512	1.550239534464857	0.8219592963698078	-4.3202541067568765	2.4860701537612355	0.7282802249261078	1.8792661275281666	-4.3798704	3.2562535577244045	1.3727157653427364	0.6413634085213034	215297-27-1	UK-343664	CCCOc1ccc(S(=O)(=O)N2CCN(CC)CC2)cc1-c1nc(=O)c2nn(Cc3ccccn3)c(CC)c2[nH]1	Organic compounds	Benzenoids	Benzene and substituted derivatives	Benzenesulfonamides
2578	-3.94476581370311	-3.7818506	2.7826333969150667	-5.24613473521831	-2.463501338303243	0.49572649572649574	155.068	4	512	1.2457563718779614	1.4086716263626893	-0.05561254963723832	2.7270208472778283	-0.16291523730235324	0.7086902329672629	-3.8617418	2.652299685888503	1.3287803876066564	0.3623931623931624	2163-00-0	1,6-Dichlorohexane	ClCCCCCCCl	Organic compounds	Organohalogen compounds	Organochlorides
2626	-3.744934291468141	-4.07737	2.6515375749244527	-5.579755599702023	-2.92821802477757	0.6805184470701712	374.4180000000001	4	512	1.82842242763843	1.4959865612064638	-0.006398880595451804	2.645138694329001	0.3324358753104235	0.6757487656108323	-4.0041294	2.684281062361868	1.5692272983784854	0.5387002652519894	221667-31-8	Cyprosulfamide	COc1ccccc1C(=O)NS(=O)(=O)c1ccc(C(=O)NC2CC2)cc1	Organic compounds	Benzenoids	Benzene and substituted derivatives	Benzenesulfonamides
2671	-4.560982421957427	-4.658463	3.9438668410387314	-6.9060741767601135	-2.962207335721382	0.562200429896731	300.398	4	512	0.9167146149237871	0.8192340443072927	-1.428377139878899	2.5154897011598325	0.09748057929379339	1.0054558577266137	-4.6416745	3.0289739630082226	0.8360225196155743	0.4096037296037296	23031-36-9	Prallethrin	C#CCC1=C(C)C(OC(=O)C2C(C=C(C)C)C2(C)C)CC1=O	Organic compounds	Lipids and lipid-like molecules	Fatty Acyls	Fatty acid esters
2681	-5.577513783621854	-4.755428	2.854946875379321	-5.84906341940178	-2.994116544022459	0.6271805713666179	219.266	4	512	-0.23654248964225733	0.5855434403591632	-0.5080921254221832	2.3468547499571377	-0.8220859462500281	0.7356693928389358	-5.1603045	3.0092293196371442	0.18066673938313496	0.4817260259120724	23135-22-0	Oxamyl	CNC(=O)ON=C(SC)C(=O)N(C)C	Organic compounds	Organic acids and derivatives	Carboxylic acids and derivatives	Carboxylic acid derivatives
2718	-6.759483231798376	-4.1538634	3.5553742222543208	-6.268744373524803	-2.713370151270482	0.7633352573093106	545.5460000000003	4	512	-1.0226518559686102	1.5829679300072168	-0.5319129976950369	3.023461224559284	-2.605619801775183	0.9103532480025022	-6.1938324	3.8337480226894156	-0.45700103496701605	0.5886044880785415	2385-85-5	Mirex	ClC1(Cl)C2(Cl)C3(Cl)C4(Cl)C(Cl)(Cl)C5(Cl)C3(Cl)C1(Cl)C5(Cl)C24Cl	Organic compounds	Lipids and lipid-like molecules	Prenol lipids	Monoterpenoids
2727	-4.612231212610027	-4.670472	3.1350371863540087	-6.386408548994772	-3.251371362640763	0.72150015417823	256.132	4	512	0.7962326280811417	0.7379916998717558	-0.9779447083036031	2.1570924780504055	0.05824093247053952	0.7980930100672935	-4.756648	3.1401254633571942	0.6518157921033798	0.5693262411347517	23950-58-5	Propyzamide	C#CC(C)(C)NC(=O)c1cc(Cl)cc(Cl)c1	Organic compounds	Benzenoids	Benzene and substituted derivatives	Benzoic acids and derivatives
2839	-5.314193323299801	-4.5470843	2.8832317858413075	-5.7612482466703545	-2.878016460829047	0.44282310282310283	355.6070000000001	4	512	0.23677697801820644	1.0038859805148326	-0.21027794535234748	2.67295384048896	-0.7671089917873495	0.7359544064573773	-5.0617137	2.5890405357831985	0.48925661433754136	0.33373219373219376	25307-17-9	Ethanol, 2,2'-(9-octadecen-1-ylimino)bis-	CCCCCCCCC=CCCCCCCCCN(CCO)CCO	Organic compounds	Organic nitrogen compounds	Organonitrogen compounds	Amines
2850	-4.152209516439623	-4.5844884	3.978380974493554	-6.84097756446121	-2.862596589967656	0.7566670091747492	402.4910000000001	4	512	1.452546657223179	1.0202677954639487	-1.236221390798408	2.7421595836951456	0.43227887543659804	1.013956263363908	-4.7785373	3.6396956644082614	0.8262188843907521	0.59305323269489	253450-09-8	Besonprodil	O=c1[nH]c2ccc(S(=O)CCN3CCC(Cc4ccc(F)cc4)CC3)cc2o1	Organic compounds	Organoheterocyclic compounds	Piperidines	Benzylpiperidines
2930	-4.688746844843467	-3.9544342	2.5047594820874854	-5.2845573720400445	-2.779797889952559	0.7222472010433707	151.18999999999997	4	512	0.4907762221918178	1.2250888969835458	-0.10503430500475935	2.399725177082726	-0.7343126884256206	0.637779190424748	-4.080689	2.590008306318322	1.0988341253704828	0.5751883775139589	2634-33-5	1,2-Benzisothiazolin-3-one	O=c1[nH]sc2ccccc12	Organic compounds	Organoheterocyclic compounds	Benzothiazoles
2945	-5.421970469263625	-4.503326	3.3502068094711945	-6.3095891155784765	-2.959382306107282	0.7667751781223714	158.22199999999998	4	512	-0.22270359936670092	0.6959409190018255	-1.1103222456815522	2.2398845637896425	-0.9186445300851585	0.8528638872217534	-4.6297183	3.7447386857055207	0.5695485610736966	0.6106776171467617	26486-14-6	4,5-Dihydro-2-methyl-3-thioacetoxyfuran	CC(=O)SC1=C(C)OCC1	Organic compounds	Organoheterocyclic compounds	Dihydrofurans
2975	-3.980067188470496	-4.153977	3.6836076270481826	-6.424870248185182	-2.7412626211369995	0.5930137684854666	228.332	4	512	1.378499592268691	1.2045898801331882	-1.066303467445995	2.6173041596021873	0.17390972879634958	0.9490559424372889	-4.0539904	3.0679477178798864	1.304576415706733	0.46471188169301375	26761-45-5	Glycidyl neodecanoate	CCCCCCC(C)(C)C(=O)OCC1CO1	Organic compounds	Lipids and lipid-like molecules	Fatty Acyls	Fatty acid esters
3058	-3.6651800570644895	-4.5462604	4.375601337244518	-7.506068324936796	-3.130466987692278	0.6351380471380471	255.25099999999995	4	512	1.7417873951386549	0.8607070819318254	-2.099100872733651	2.276500464510866	0.8810802998385867	1.1621472497388157	-4.158636	3.643532895279161	1.2483313678631793	0.5018047138047138	2781-11-5	Diethyl (N,N-bis(2-hydroxyethyl)amino)methanephosphonate	CCOP(=O)(CN(CCO)CCO)OCC	Organic compounds	Organic acids and derivatives	Organic phosphonic acids and derivatives	Phosphonic acid diesters
3089	-3.841053349997293	-4.4008474	2.6909390197866436	-5.755230508303188	-3.0642914885165444	0.4980676328502415	123.155	4	512	1.2493986985637717	0.6896046036536655	-0.6647784597421232	2.0261605600445205	0.5597940850002656	0.6863701934332846	-4.098089	2.63544312037657	0.9923628458654778	0.3869565217391304	2835-95-2	5-Amino-2-methylphenol	Cc1ccc(N)cc1O	Organic compounds	Benzenoids	Phenols	Cresols
3166	-7.078967206828133	-6.787188	3.832985985533276	-7.800377987939028	-3.9673920024057514	0.4686827739323495	274.413	4	512	-1.6405625251048972	-1.3487833563449683	-2.3619733062157917	1.4710126793174843	-0.29177915369702934	1.052845938249561	-6.6044955	4.3936665339645025	-1.1660908624242625	0.34610212877105917	298-04-4	Disulfoton	CCOP(=S)(OCC)SCCSCC	Organic compounds	Organic acids and derivatives	Organic dithiophosphoric acids and derivatives	Dithiophosphate O-esters
3228	-5.88813782174056	-5.2812624	4.1629448408987155	-7.115981256393968	-2.9530364154952524	0.6985418719211822	183.169	4	512	-0.6252858473221693	-0.01841041315484129	-1.8531292819755767	2.309815558923139	-0.6068754239744472	1.0602877593650522	-5.8752775	3.57239484655067	-0.6124255631021556	0.5537142857142857	30560-19-1	Acephate	COP(=O)(NC(C)=O)SC	Organic compounds	Organic acids and derivatives	Carboxylic acids and derivatives	Carboxylic acid derivatives
3347	-8.772035385935895	-6.8708816	5.9580971437774695	-10.078335545798645	-4.120238402021175	0.3950877192982456	360.88200000000006	4	512	-3.2146701649892337	-1.3135163145752875	-4.520970324851983	1.4371268189254869	-1.9011538284712959	1.5167750618439804	-8.76756	5.158492050216301	-3.2101947739582766	0.3017543859649122	32774-16-6	3,3',4,4',5,5'-Hexachlorobiphenyl	Clc1cc(-c2cc(Cl)c(Cl)c(Cl)c2)cc(Cl)c1Cl	Organic compounds	Benzenoids	Benzene and substituted derivatives	Biphenyls and derivatives
3433	-2.61174813514072	-3.5068514	2.9748341547295825	-5.22452669530337	-2.249692540573788	0.5611083768965957	148.202	4	512	2.5591059293872247	1.6640026283827731	-0.05367263077542591	2.9211615239541566	0.8951032995669217	0.7591628995520541	-3.113265	2.305127468499949	2.0575890345510413	0.4220780738662926	34590-94-8	Dipropylene glycol monomethyl ether	COC(C)COC(C)CO	Organic compounds	Organic oxygen compounds	Organooxygen compounds	Ethers
3439	-3.954508307085102	-3.891432	2.6262314178233677	-5.41096523105359	-2.784733813230222	0.5996034227741545	141.214	4	512	1.1953694478554993	1.2584456918380817	-0.26108747611298844	2.3651439417103792	-0.06307626019484314	0.6703238514222473	-3.9540873	2.5671346395613392	1.195790500466465	0.4560136791844108	3470-98-2	2-Pyrrolidinone, 1-butyl-	CCCCN1CCCC1=O	Organic compounds	Organoheterocyclic compounds	Pyrrolidines	N-alkylpyrrolidines
3535	-3.445298669571128	-3.534294	2.5482270524485973	-4.9434994614615855	-2.395272409012988	0.12857142857142856	532.9380000000004	4	512	2.2813780182095402	2.1923827855823794	0.7831772263190828	3.33140427876768	0.08899522042826158	0.6488097758068305	-3.5520673	2.390215182772637	2.174609390602103	0.08571428571428572	3687-45-4	(9Z)-9-Octadecen-1-yl (9Z)-9-octadecenoate	CCCCCCCCC=CCCCCCCCCOC(=O)CCCCCCCC=CCCCCCCCC	Organic compounds	Lipids and lipid-like molecules	Fatty Acyls	Fatty acid esters
3554	-4.3937014487790895	-4.3184366	2.442719107997198	-5.714399754344962	-3.2716806463477637	0.2756633832005646	1293.3640000000007	4	512	1.7180193196775815	1.793284146498449	0.39732101411170906	2.840040122108907	-0.07526482615946062	0.6228673647797199	-4.2356462	2.0941924647990633	1.8760745102842349	0.18778459532177671	371756-75-1	Hexasodium 2,2'-{ethene-1,2-diylbis[(3-sulfonato-4,1-phenylene)azanediyl{6-[bis(2-hydroxypropyl)amino]-1,3,5-triazine-4,2-diyl}azanediyl]}di(benzene-1,4-disulfonate)	CC(O)CN(CC(C)O)c1nc(Nc2ccc(C=Cc3ccc(Nc4nc(Nc5cc(S(=O)(=O)[O-])ccc5S(=O)(=O)[O-])nc(N(CC(C)O)CC(C)O)n4)cc3S(=O)(=O)[O-])c(S(=O)(=O)[O-])c2)nc(Nc2cc(S(=O)(=O)[O-])ccc2S(=O)(=O)[O-])n1.[Na+].[Na+].[Na+].[Na+].[Na+].[Na+]	Organic compounds	Phenylpropanoids and polyketides	Stilbenes	Sulfonated stilbenes
3601	-4.515855321052804	-4.447323	4.930992522675925	-7.9515272672081325	-3.020534744532208	0.7497470732764849	155.22199999999998	4	512	0.6750979538685915	0.743630418439366	-2.7605739922867367	2.1704185303891874	-0.0685324755938197	1.345587756500396	-4.5117173	2.653447732922207	0.6792359560033985	0.5964137399431516	38205-60-6	5-Acetyl-2,4-dimethylthiazole	CC(=O)c1sc(C)nc1C	Organic compounds	Organoheterocyclic compounds	Azoles	Thiazoles
3641	-3.286261618018594	-3.8721538	3.9184423282714844	-6.607605147561752	-2.6891628192902672	0.6655629877369007	110.04899999999998	4	512	1.755324482514979	1.1694323308298633	-1.5660190470281785	2.352423281243306	0.5858921409840914	1.0585912477500259	-3.7605934	3.566074929931055	1.2809926859319336	0.5271014492753623	39148-24-8	Fosetyl-Al	CCO[PH](=O)[O-].CCO[PH](=O)[O-].CCO[PH](=O)[O-].[Al+3]	Organic compounds	Organic oxygen compounds	Organooxygen compounds
3689	-4.039413786857145	-4.2062473	3.8459962242640153	-6.435332203924341	-2.589335979660326	0.4884199134199134	232.376	4	512	1.3267774848568492	1.1599439641783298	-1.0691409322103467	2.7768552920536687	0.1668335428547687	0.981812024430477	-3.8639307	2.6409203865942774	1.5022605797983404	0.3448301698301698	4067-16-7	Pentaethylenehexamine	NCCNCCNCCNCCNCCN	Organic compounds	Organic nitrogen compounds	Organonitrogen compounds	Amines
3715	-4.996032551170647	-4.411364	3.7998943945338746	-6.764699575774103	-2.9648051812402287	0.33593073593073586	642.9430000000002	4	512	0.8121399211583157	1.3968083783522298	-0.9565271034451402	2.843367291088734	-0.5846684726489189	0.979978530787496	-4.8203387	2.9573464601471398	0.9878337385309085	0.24545454545454543	41484-35-9	Thioethylene glycol bis(3,5-di-tert-butyl-4-hydroxyhydrocinnamate)	CC(C)(C)c1cc(CCC(=O)OCCSCCOC(=O)CCc2cc(C(C)(C)C)c(O)c(C(C)(C)C)c2)cc(C(C)(C)C)c1O	Organic compounds	Benzenoids	Benzene and substituted derivatives	Phenylpropanes
3743	-4.199970868681483	-3.8546686	3.313202208846321	-5.787115717635698	-2.4739135087893773	0.6751193633952254	183.295	4	512	1.0631797495702788	1.4084819995541789	-0.5239650993839369	2.789237109462384	-0.34530225143294757	0.8463250768904442	-3.8915515	2.6472478259854038	1.3715991324076613	0.5260734149054505	4223-03-4	N-tert-Octylacrylamide	C=CC(=O)NC(C)(C)CC(C)(C)C	Organic compounds	Organic acids and derivatives	Carboxylic acids and derivatives	Acrylic acids and derivatives
3805	-4.645122902476986	-4.5865803	3.5857000281751077	-6.842627135786001	-3.2569271076108937	0.6544561822716888	454.4100000000002	4	512	1.0123249776578251	1.0708676010766973	-1.18517925565119	2.4005207725239175	-0.058542625987728414	0.9282059965302158	-4.644071	3.213906705645944	1.0133767724712608	0.5082196231319038	445295-04-5	CP-671305	CC(Oc1ccc(CNC(=O)c2cccnc2Oc2ccc3c(c2)OCO3)c(F)c1)C(=O)O	Organic compounds	Benzenoids	Benzene and substituted derivatives	2-phenoxypropionic acids
3848	-3.2709942961006613	-4.191168	2.327498680743675	-5.37444900933374	-3.046950328590065	0.6118883415435139	157.55599999999998	4	512	1.9264406503955505	1.0062671017314657	-0.17701406283752844	2.1504846179061468	0.9201735353202372	0.5934686140543072	-4.179499	2.3024109036210447	1.0179358092544302	0.4785550082101806	4684-94-0	6-Chloro-2-picolinic acid	O=C(O)c1cccc(Cl)n1	Organic compounds	Organoheterocyclic compounds	Pyridines and derivatives	Pyridinecarboxylic acids and derivatives
3855	-6.022221403600244	-4.914571	3.517511915821832	-6.901104158701367	-3.383592242879535	0.6499535495428072	359.5730000000001	4	512	-0.46643433008089275	0.6412162647575963	-1.3453170851820158	2.172194830639816	-1.1076505951895994	0.8962852292113869	-5.647868	3.289388226630281	-0.09208108615931969	0.5087770789545718	470-90-6	Chlorfenvinphos	CCOP(=O)(OCC)OC(=CCl)c1ccc(Cl)cc1Cl	Organic compounds	Benzenoids	Benzene and substituted derivatives	Halobenzenes
3863	-4.998151063827358	-3.9523675	2.589980302606237	-5.2415468431448335	-2.6515665405385964	0.5333333333333334	194.211	4	512	0.29012276063241593	1.3359062713710066	0.04672698131493998	2.636707283921177	-1.0457835196531633	0.660659156230648	-4.038323	2.7125477113674448	1.2499509081237485	0.4222222222222222	4724-48-5	Octylphosphonic acid	CCCCCCCCP(=O)(O)O	Organic compounds	Organic acids and derivatives	Organic phosphonic acids and derivatives	Organic phosphonic acids
3938	-3.931568725875774	-3.8169394	2.9520542803125265	-5.28570362135831	-2.333649341045784	0.8967179311916154	120.242	4	512	1.1484874654367778	1.2631168213852924	-0.20564743004575856	2.746406850266768	-0.11462937193290301	0.7530090388561334	-3.9533696	2.753749454881122	1.1266865740843408	0.7148997493734336	505-29-3	1,4-Dithiane	C1CSCCS1	Organic compounds	Organoheterocyclic compounds	Dithianes
3975	-4.3299724265898725	-4.261096	4.0000413976204445	-6.949249438058493	-2.9492080404380485	0.6866612206791926	338.44400000000013	4	512	1.199514392655965	1.2683908070633123	-1.419762618812655	2.580278778807789	-0.06887642591848575	1.0592068668322288	-4.32936	3.1686766699790967	1.2001268052409364	0.5365853658536586	51-03-6	Piperonyl butoxide	CCCCOCCOCCOCc1cc2c(cc1CCC)OCO2	Organic compounds	Organoheterocyclic compounds	Benzodioxoles
154	-3.4322426204850878	-4.206272	3.7660685154147404	-5.940281863968338	-2.174213348553598	0.7218005500072369	430.7170000000002	4	512	2.2019493928156835	1.427919911342546	-0.3060898506675671	3.4599786647471733	0.7740295047590529	0.9587246160943558	-3.7554975	3.4182717122717583	1.8786945663781907	0.5643537414965986	10191-41-0	alpha-Tocopherol	Cc1c(C)c2c(c(C)c1O)CCC(C)(CCCC(C)CCCC(C)CCCC(C)C)O2	Organic compounds	Lipids and lipid-like molecules	Prenol lipids	Quinone and hydroquinone lipids
4093	-5.909954331773799	-5.341962	2.784738498919081	-6.318172179740749	-3.533433680821668	0.3097272096452424	505.2060000000002	4	512	-0.20648583202942478	0.36150664139022926	-0.6147036799963753	2.170034818922706	-0.5679924711170603	0.7276234891654699	-5.383361	2.1399194200904326	0.320107654120037	0.2097272096452424	52918-63-5	Deltamethrin	CC1(C)C(C=C(Br)Br)C1C(=O)OC(C#N)c1cccc(Oc2ccccc2)c1	Organic compounds	Lipids and lipid-like molecules	Fatty Acyls	Fatty acid esters
4169	-5.3560577638688525	-4.5774455	3.0005037726925483	-6.075016462342451	-3.074512689649903	0.7287857866151155	162.23600000000002	4	512	-0.1459105338052485	0.6327017244530059	-0.8648692322788472	2.135634540413701	-0.7786122568192919	0.765426890938125	-4.9415174	2.689210643313398	0.2686298743082846	0.5708910497730103	54-11-5	Nicotine	CN1CCCC1c1cccnc1	Organic compounds	Organoheterocyclic compounds	Pyridines and derivatives	Pyrrolidinylpyridines
4174	-3.990182577771868	-4.501751	2.6666267337040996	-5.899176607420547	-3.2325498737164478	0.5141549953314659	147.00400000000002	4	512	1.1771465743524507	0.6655782052944079	-0.7318474552962285	1.934779278407871	0.5115683682730539	0.6792257782873737	-4.5634446	3.0226370202187907	0.603884534736219	0.39222222222222225	541-73-1	1,3-Dichlorobenzene	Clc1cccc(Cl)c1	Organic compounds	Benzenoids	Benzene and substituted derivatives	Halobenzenes
4218	-3.603673613242083	-3.9614694	2.3934491499090607	-5.282665773640687	-2.8892166237316266	0.519401441470407	164.204	4	512	1.6117101190588095	1.2539143316991082	-0.06728204133979472	2.326167108569266	0.35779579860789257	0.609378446994885	-4.004832	2.5726307857059183	1.2105519544947956	0.40216006216006217	5471-51-2	4-(4-Hydroxyphenyl)butan-2-one	CC(=O)CCc1ccc(O)cc1	Organic compounds	Benzenoids	Phenols	1-hydroxy-2-unsubstituted benzenoids
4279	-6.32999824395863	-4.5137873	4.721584769433102	-7.39371409946599	-2.672129330032888	0.8297167603529114	751.0110000000001	4	512	-0.45435194583020744	1.361859041959396	-1.5180678013375677	3.2035169680955344	-1.8162109743663448	1.2139121320053419	-6.2087374	4.067072466511755	-0.33309108133308174	0.6604859911221422	55721-31-8	Salinomycin sodium	CCC(C(=O)[O-])C1CCC(C)C(C(C)C(O)C(C)C(=O)C(CC)C2OC3(C=CC(O)C4(CCC(C)(C5CCC(O)(CC)C(C)O5)O4)O3)C(C)CC2C)O1.[Na+]	Organic compounds	Lipids and lipid-like molecules	Prenol lipids	Terpene glycosides
4302	-4.967324400777628	-3.9463189	3.0527008411138588	-5.673753040671822	-2.621052199557963	0.6385864135864135	153.823	4	512	0.2196968763410575	1.240702404485989	-0.48673176355313674	2.565969077560722	-1.02100553595524	0.7779296228986483	-4.1254272	3.1754424598898052	1.0615940174581837	0.4428571428571429	56-23-5	Carbon tetrachloride	ClC(Cl)(Cl)Cl	Organic compounds	Organohalogen compounds	Alkyl halides	Halomethanes
4335	-2.92997500252199	-3.5513659	2.810364602557196	-5.17252142687016	-2.3621568243129643	0.4928138528138527	133.10299999999998	4	512	2.1942128415985365	1.5728219870100926	-0.04833358274963398	2.762031019807562	0.6213908498339671	0.7171320563711243	-3.3353837	2.682449597001813	1.7888041805456296	0.367056277056277	56-84-8	L-Aspartic acid	NC(CC(=O)O)C(=O)O	Organic compounds	Organic acids and derivatives	Carboxylic acids and derivatives	Amino acids, peptides, and analogues
4372	-3.3591231831676605	-4.1622233	3.3205836691972714	-6.334644365266358	-3.014060696069087	0.6441607388227817	514.5520000000002	4	512	2.352306087421364	1.5492059306394925	-0.6232150946773342	2.6973685745199374	0.8031001559131501	0.8698500467322055	-3.9418707	2.711569737916743	1.7695585855785125	0.4993331526158851	574-93-6	Phthalocyanine	c1ccc2c(c1)-c1nc-2nc2[nH]c(nc3nc(nc4[nH]c(n1)c1ccccc41)-c1ccccc1-3)c1ccccc21	Organic compounds	Organoheterocyclic compounds	Tetrapyrroles and derivatives	Phthalocyanines
4376	-5.69183581774236	-4.122533	2.8373010875349953	-5.776211104506144	-2.938910016971149	0.4730994152046783	122.167	4	512	-0.6048819085083701	0.9644210437462135	-0.6892571952721539	2.1480438922628413	-1.5693029731989032	0.7247067115999419	-4.4006553	2.677572867676794	0.6862986417979777	0.3678362573099415	576-26-1	2,6-Dimethylphenol	Cc1cccc(C)c1O	Organic compounds	Benzenoids	Phenols	Cresols
4396	-5.000186103745943	-4.706789	3.4374032124678546	-5.996931098997727	-2.5595278865298727	0.7791124151843022	198.182	4	512	0.2968781031355588	0.590275182450793	-0.6998668921162259	2.7375363203516287	-0.29339708702230993	0.8882428763709136	-4.8781223	2.754058102578309	0.4189418710940453	0.621969558041445	57966-95-7	Cymoxanil	CCNC(=O)NC(=O)C(C#N)=NOC	Organic compounds	Organic acids and derivatives	Organic carbonic acids and derivatives	Ureas
4427	-3.78327217364413	-4.8180428	3.0234704047323775	-6.076778270637493	-3.0533078659051154	0.5424543572369659	302.24600000000004	4	512	1.697088388363708	0.6623178049256953	-0.596417708629655	2.4270526961027223	1.0347705814828232	0.7723742567878958	-4.00677	2.695956956009033	1.4735904378275755	0.39779396016277574	587-90-6	4,4'-Dinitrodiphenylurea	O=C(Nc1ccc([N+](=O)[O-])cc1)Nc1ccc([N+](=O)[O-])cc1	Organic compounds	Benzenoids	Benzene and substituted derivatives	N-phenylureas
4517	-3.675069269011667	-4.4156523	3.0084170880138967	-5.95760850391684	-2.9491914159029435	0.6825513023354665	398.4000000000001	4	512	1.9252500607399943	1.1846670681666498	-0.35728917416517914	2.651127913848718	0.7405830060737824	0.7668630997348096	-4.5158772	4.729481948751906	1.0844420920577544	0.5429286608260325	599-79-1	Sulfasalazine	O=C(O)c1cc(N=Nc2ccc(S(=O)(=O)Nc3ccccn3)cc2)ccc1O	Organic compounds	Organoheterocyclic compounds	Azobenzenes
4540	-3.2106091592798216	-3.655686	1.7426661231241605	-4.892669855300912	-3.150003732176751	0.23775497898617898	436.2980000000001	4	512	2.429174062895734	1.98409732445887	0.7471133668746444	2.4897794899988046	0.4450767423620241	0.47544407996051935	-3.5421622	1.5839189197867594	2.097621035991263	0.14695967259765225	6041-94-7	C.I. Pigment Red 2	O=C(Nc1ccccc1)c1cc2ccccc2c(N=Nc2cc(Cl)ccc2Cl)c1O	Organic compounds	Benzenoids	Naphthalenes	Naphthalenecarboxylic acids and derivatives
4566	-3.546376976251219	-3.7823098	3.416788320106276	-5.759033183825376	-2.3422448637191	0.6699435545385202	174.20399999999998	4	512	1.6946811466246923	1.4587483634853635	-0.5179750609494648	2.898813259156811	0.2359327943328875	0.8720980377535189	-3.7361097	2.7362259051225943	1.5049483913055424	0.5331014492753623	6104-30-9	Isobutylidene diurea	CC(C)C(NC(N)=O)NC(N)=O	Organic compounds	Organic acids and derivatives	Organic carbonic acids and derivatives	Ureas
4579	-5.496359066333096	-4.4011297	3.3987914444808935	-6.174930646811334	-2.7761392023304405	0.7446632164571515	226.34099999999995	4	512	-0.14159583601539266	0.9536335271572486	-0.8201674164936303	2.578624027987263	-1.0952293437378815	0.8658275770224135	-4.9897423	3.170944695455481	0.36502094472076113	0.5884842971558509	61295-41-8	3-(2-Methyl-3-furylthio)-4-heptanone	CCCC(=O)C(CC)Sc1ccoc1C	Organic compounds	Organosulfur compounds	Thioethers	Aryl thioethers
4593	-3.318469345434917	-3.8933477	2.9150619250868597	-5.682143379544911	-2.7670814544580513	0.6064280435012142	228.332	4	512	2.04009743530427	1.4652190625574582	-0.323576598805724	2.5914853262811355	0.5748783947384228	0.7503339860024119	-3.6580882	2.5437100490824553	1.7004785808658054	0.45491289198606266	61597-98-6	Propanoic acid, 2-hydroxy-, (1R,2S,5R)-5-methyl-2-(1-methylethyl)cyclohexyl ester, (2S)-	CC1CCC(C(C)C)C(OC(=O)C(C)O)C1	Organic compounds	Lipids and lipid-like molecules	Prenol lipids	Monoterpenoids
4604	-3.1178701688332917	-4.081206	2.6343519333682384	-5.570499471538236	-2.9361475381699975	0.6446267696267697	167.208	4	512	2.1053868834128835	1.142051225902377	-0.3472424192920605	2.2871095140761777	0.9633356760458587	0.6712862925298579	-3.8211348	2.618587845773272	1.402122237950141	0.5094916344916345	61-76-7	Phenylephrine hydrochloride	CNCC(O)c1cccc(O)c1.Cl	Organic compounds	Benzenoids	Phenols	1-hydroxy-4-unsubstituted benzenoids
4646	-2.476145741096813	-3.5524657	4.316337154692648	-6.679261271770082	-2.3629241170774344	0.5447759197324414	131.17499999999998	4	512	2.6417053317735633	1.5653853881088238	-1.5614101988997058	2.754926955792942	1.0763199361645395	1.1821321391567923	-3.3056753	2.7700869683060043	1.8121757986492595	0.4072569169960475	61-90-5	L-Leucine	CC(C)CC(N)C(=O)O	Organic compounds	Organic acids and derivatives	Carboxylic acids and derivatives	Amino acids, peptides, and analogues
4659	-3.6717452928366985	-4.4673014	3.186071051939008	-6.05601815295724	-2.869947101018232	0.4662525879917184	167.11999999999998	4	512	1.5512831341355537	0.7557270811243364	-0.8329897259849874	2.35308132595402	0.7955560758766804	0.8127881583910972	-3.7188265	2.6262962811563884	1.504201897615015	0.3501231527093596	62-23-7	4-Nitrobenzoic acid	O=C(O)c1ccc([N+](=O)[O-])cc1	Organic compounds	Benzenoids	Benzene and substituted derivatives	Benzoic acids and derivatives
4716	-4.736628038677387	-5.1374307	7.389228187858663	-10.847887332379166	-3.4586591445205035	0.5377460784540811	421.7340000000001	4	512	0.8884105763691439	0.4876079421561839	-5.222848717332635	2.1663794705260275	0.40080262919981013	2.0493517185059598	-4.8777094	5.124231750572599	0.7473292196730527	0.407587348295351	62924-70-3	Flumetralin	CCN(Cc1c(F)cccc1Cl)c1c([N+](=O)[O-])cc(C(F)(F)F)cc1[N+](=O)[O-]	Organic compounds	Benzenoids	Benzene and substituted derivatives	Phenylmethylamines
[truncated: 993 more rows]
