# Supplementary material for: Uncertainty-aware machine learning to predict non-cancer human toxicity for the global chemicals market
Source: Nat Commun. 2026 Jan 7;17:647. doi: 10.1038/s41467-025-67374-4 (PMC12816579; doi:10.1038/s41467-025-67374-4)
Supplement: Supplementary file 4 — Source Data [file 41467_2025_67374_MOESM4_ESM.zip › Source Data/Figure S1-9e.csv]

	coverage	pred_coverage
0	0.01	0.016949153
1	0.05	0.05720339
2	0.1	0.084745763
3	0.3	0.322033898
4	0.5	0.525423729
5	0.7	0.713983051
6	0.9	0.881355932
7	0.95	0.934322034
8	0.99	0.993644068
